# Supplementary material for: AI-driven cybersecurity framework for anomaly detection in power systems
Source: Sci Rep. 2025 Oct 10;15:35506. doi: 10.1038/s41598-025-19634-y (PMC12514191; doi:10.1038/s41598-025-19634-y)
Supplement: Supplementary file 1 — Supplementary Information. [file 41598_2025_19634_MOESM1_ESM.zip]

Archive with 258 entries (238 files):
- Datasets/Adversary/
- Datasets/Adversary/UC1_PyDNP3_CORE_Adversary_10_OS_30_dnp3.json
- Datasets/Adversary/UC1_PyDNP3_CORE_Adversary_10_OS_60_dnp3.json
- Datasets/Adversary/UC2_PyDNP3_CORE_Adversary_10_OS_30_dnp3.json
- Datasets/Adversary/UC2_PyDNP3_CORE_Adversary_10_OS_60_dnp3.json
- Datasets/Adversary/UC2_PyDNP3_CORE_Adversary_5_OS_30_dnp3.json
- Datasets/Adversary/UC2_PyDNP3_CORE_Adversary_5_OS_60_dnp3.json
- Datasets/Adversary/UC3_PyDNP3_CORE_Adversary_10_OS_30_dnp3.json
- Datasets/Adversary/UC3_PyDNP3_CORE_Adversary_10_OS_60_dnp3.json
- Datasets/Adversary/UC3_PyDNP3_CORE_Adversary_5_OS_30_dnp3.json
- Datasets/Adversary/UC3_PyDNP3_CORE_Adversary_5_OS_60_dnp3.json
- Datasets/Adversary/UC4_PyDNP3_CORE_Adversary_10_OS_30_dnp3.json
- Datasets/Adversary/UC4_PyDNP3_CORE_Adversary_10_OS_60_dnp3.json
- Datasets/Adversary/UC4_PyDNP3_CORE_Adversary_5_OS_30_dnp3.json
- Datasets/Adversary/UC4_PyDNP3_CORE_Adversary_5_OS_60_dnp3.json
- Datasets/csvs/
- Datasets/csvs/UC1/
- Datasets/csvs/UC1/DS_merged_phy_cyb_10os_30poll.csv
- Datasets/csvs/UC1/DS_merged_phy_cyb_10os_30poll_encoded.csv
- Datasets/csvs/UC1/DS_merged_phy_cyb_10os_60poll.csv
- Datasets/csvs/UC1/DS_merged_phy_cyb_10os_60poll_encoded.csv
- Datasets/csvs/UC1/master_merged_phy_cyb_10os_30poll.csv
- Datasets/csvs/UC1/master_merged_phy_cyb_10os_30poll_encoded.csv
- Datasets/csvs/UC1/master_merged_phy_cyb_10os_60poll.csv
- Datasets/csvs/UC1/master_merged_phy_cyb_10os_60poll_encoded.csv
- Datasets/csvs/UC1/router_merged_phy_cyb_10os_30poll.csv
- Datasets/csvs/UC1/router_merged_phy_cyb_10os_30poll_encoded.csv
- Datasets/csvs/UC1/router_merged_phy_cyb_10os_60poll.csv
- Datasets/csvs/UC1/router_merged_phy_cyb_10os_60poll_encoded.csv
- Datasets/csvs/UC2/
- Datasets/csvs/UC2/uc2_DS_merged_phy_cyb_10os_30poll.csv
- Datasets/csvs/UC2/uc2_DS_merged_phy_cyb_10os_30poll_encoded.csv
- Datasets/csvs/UC2/uc2_DS_merged_phy_cyb_10os_60poll.csv
- Datasets/csvs/UC2/uc2_DS_merged_phy_cyb_10os_60poll_encoded.csv
- Datasets/csvs/UC2/uc2_DS_merged_phy_cyb_5os_30poll.csv
- Datasets/csvs/UC2/uc2_DS_merged_phy_cyb_5os_30poll_encoded.csv
- Datasets/csvs/UC2/uc2_DS_merged_phy_cyb_5os_60poll.csv
- Datasets/csvs/UC2/uc2_DS_merged_phy_cyb_5os_60poll_encoded.csv
- Datasets/csvs/UC2/uc2_master_merged_phy_cyb_10os_30poll.csv
- Datasets/csvs/UC2/uc2_master_merged_phy_cyb_10os_30poll_encoded.csv
- Datasets/csvs/UC2/uc2_master_merged_phy_cyb_10os_60poll.csv
- Datasets/csvs/UC2/uc2_master_merged_phy_cyb_10os_60poll_encoded.csv
- Datasets/csvs/UC2/uc2_master_merged_phy_cyb_5os_30poll.csv
- Datasets/csvs/UC2/uc2_master_merged_phy_cyb_5os_30poll_encoded.csv
- Datasets/csvs/UC2/uc2_master_merged_phy_cyb_5os_60poll.csv
- Datasets/csvs/UC2/uc2_master_merged_phy_cyb_5os_60poll_encoded.csv
- Datasets/csvs/UC2/uc2_router_merged_phy_cyb_10os_30poll.csv
- Datasets/csvs/UC2/uc2_router_merged_phy_cyb_10os_30poll_encoded.csv
- Datasets/csvs/UC2/uc2_router_merged_phy_cyb_10os_60poll.csv
- Datasets/csvs/UC2/uc2_router_merged_phy_cyb_10os_60poll_encoded.csv
- Datasets/csvs/UC2/uc2_router_merged_phy_cyb_5os_30poll.csv
- Datasets/csvs/UC2/uc2_router_merged_phy_cyb_5os_30poll_encoded.csv
- Datasets/csvs/UC2/uc2_router_merged_phy_cyb_5os_60poll.csv
- Datasets/csvs/UC2/uc2_router_merged_phy_cyb_5os_60poll_encoded.csv
- Datasets/csvs/UC3/
- Datasets/csvs/UC3/uc3_DS_merged_phy_cyb_10os_30poll.csv
- Datasets/csvs/UC3/uc3_DS_merged_phy_cyb_10os_30poll_encoded.csv
- Datasets/csvs/UC3/uc3_DS_merged_phy_cyb_10os_60poll.csv
- Datasets/csvs/UC3/uc3_DS_merged_phy_cyb_10os_60poll_encoded.csv
- Datasets/csvs/UC3/uc3_DS_merged_phy_cyb_5os_30poll.csv
- Datasets/csvs/UC3/uc3_DS_merged_phy_cyb_5os_30poll_encoded.csv
- Datasets/csvs/UC3/uc3_DS_merged_phy_cyb_5os_60poll.csv
- Datasets/csvs/UC3/uc3_DS_merged_phy_cyb_5os_60poll_encoded.csv
- Datasets/csvs/UC3/uc3_master_merged_phy_cyb_10os_30poll.csv
- Datasets/csvs/UC3/uc3_master_merged_phy_cyb_10os_30poll_encoded.csv
- Datasets/csvs/UC3/uc3_master_merged_phy_cyb_10os_60poll.csv
- Datasets/csvs/UC3/uc3_master_merged_phy_cyb_10os_60poll_encoded.csv
- Datasets/csvs/UC3/uc3_master_merged_phy_cyb_5os_30poll.csv
- Datasets/csvs/UC3/uc3_master_merged_phy_cyb_5os_30poll_encoded.csv
- Datasets/csvs/UC3/uc3_master_merged_phy_cyb_5os_60poll.csv
- Datasets/csvs/UC3/uc3_master_merged_phy_cyb_5os_60poll_encoded.csv
- Datasets/csvs/UC3/uc3_router_merged_phy_cyb_10os_30poll.csv
- Datasets/csvs/UC3/uc3_router_merged_phy_cyb_10os_30poll_encoded.csv
- Datasets/csvs/UC3/uc3_router_merged_phy_cyb_10os_60poll.csv
- Datasets/csvs/UC3/uc3_router_merged_phy_cyb_10os_60poll_encoded.csv
- Datasets/csvs/UC3/uc3_router_merged_phy_cyb_5os_30poll.csv
- Datasets/csvs/UC3/uc3_router_merged_phy_cyb_5os_30poll_encoded.csv
- Datasets/csvs/UC3/uc3_router_merged_phy_cyb_5os_60poll.csv
- Datasets/csvs/UC3/uc3_router_merged_phy_cyb_5os_60poll_encoded.csv
- Datasets/csvs/UC4/
- Datasets/csvs/UC4/uc4_DS_merged_phy_cyb_10os_30poll.csv
- Datasets/csvs/UC4/uc4_DS_merged_phy_cyb_10os_30poll_encoded.csv
- Datasets/csvs/UC4/uc4_DS_merged_phy_cyb_10os_60poll.csv
- Datasets/csvs/UC4/uc4_DS_merged_phy_cyb_10os_60poll_encoded.csv
- Datasets/csvs/UC4/uc4_DS_merged_phy_cyb_5os_30poll.csv
- Datasets/csvs/UC4/uc4_DS_merged_phy_cyb_5os_30poll_encoded.csv
- Datasets/csvs/UC4/uc4_DS_merged_phy_cyb_5os_60poll.csv
- Datasets/csvs/UC4/uc4_DS_merged_phy_cyb_5os_60poll_encoded.csv
- Datasets/csvs/UC4/uc4_master_merged_phy_cyb_10os_30poll.csv
- Datasets/csvs/UC4/uc4_master_merged_phy_cyb_10os_30poll_encoded.csv
- Datasets/csvs/UC4/uc4_master_merged_phy_cyb_10os_60poll.csv
- Datasets/csvs/UC4/uc4_master_merged_phy_cyb_10os_60poll_encoded.csv
- Datasets/csvs/UC4/uc4_master_merged_phy_cyb_5os_30poll.csv
- Datasets/csvs/UC4/uc4_master_merged_phy_cyb_5os_30poll_encoded.csv
- Datasets/csvs/UC4/uc4_master_merged_phy_cyb_5os_60poll.csv
- Datasets/csvs/UC4/uc4_master_merged_phy_cyb_5os_60poll_encoded.csv
- Datasets/csvs/UC4/uc4_router_merged_phy_cyb_10os_30poll.csv
- Datasets/csvs/UC4/uc4_router_merged_phy_cyb_10os_30poll_encoded.csv
- Datasets/csvs/UC4/uc4_router_merged_phy_cyb_10os_60poll.csv
- Datasets/csvs/UC4/uc4_router_merged_phy_cyb_10os_60poll_encoded.csv
- Datasets/csvs/UC4/uc4_router_merged_phy_cyb_5os_30poll.csv
- Datasets/csvs/UC4/uc4_router_merged_phy_cyb_5os_30poll_encoded.csv
- Datasets/csvs/UC4/uc4_router_merged_phy_cyb_5os_60poll.csv
- Datasets/csvs/UC4/uc4_router_merged_phy_cyb_5os_60poll_encoded.csv
- Datasets/RawFiles/
- Datasets/RawFiles/DS/
- Datasets/RawFiles/DS/csvs/
- Datasets/RawFiles/DS/csvs/uc1_DS_merged_phy_cyb_10os_30poll_encoded.csv
- Datasets/RawFiles/DS/csvs/uc1_DS_merged_phy_cyb_10os_60poll_encoded.csv
- Datasets/RawFiles/DS/csvs/uc2_DS_merged_phy_cyb_10os_30poll_encoded.csv
- Datasets/RawFiles/DS/csvs/uc2_DS_merged_phy_cyb_10os_60poll_encoded.csv
- Datasets/RawFiles/DS/csvs/uc2_DS_merged_phy_cyb_5os_30poll_encoded.csv
- Datasets/RawFiles/DS/csvs/uc2_DS_merged_phy_cyb_5os_60poll_encoded.csv
- Datasets/RawFiles/DS/csvs/uc3_DS_merged_phy_cyb_10os_30poll_encoded.csv
- Datasets/RawFiles/DS/csvs/uc3_DS_merged_phy_cyb_10os_60poll_encoded.csv
- Datasets/RawFiles/DS/csvs/uc3_DS_merged_phy_cyb_5os_30poll_encoded.csv
- Datasets/RawFiles/DS/csvs/uc3_DS_merged_phy_cyb_5os_60poll_encoded.csv
- Datasets/RawFiles/DS/csvs/uc4_DS_merged_phy_cyb_10os_30poll_encoded.csv
- Datasets/RawFiles/DS/csvs/uc4_DS_merged_phy_cyb_10os_60poll_encoded.csv
- Datasets/RawFiles/DS/csvs/uc4_DS_merged_phy_cyb_5os_30poll_encoded.csv
- Datasets/RawFiles/DS/csvs/uc4_DS_merged_phy_cyb_5os_60poll_encoded.csv
- Datasets/RawFiles/DS/PickleFiles/
- Datasets/RawFiles/DS/PickleFiles/DS_dnp3_arp_10os_poll30_UC1.pickle
- Datasets/RawFiles/DS/PickleFiles/DS_dnp3_arp_10os_poll30_UC2.pickle
- Datasets/RawFiles/DS/PickleFiles/DS_dnp3_arp_10os_poll30_UC3.pickle
- Datasets/RawFiles/DS/PickleFiles/DS_dnp3_arp_10os_poll30_UC4.pickle
- Datasets/RawFiles/DS/PickleFiles/DS_dnp3_arp_10os_poll60_UC1.pickle
- Datasets/RawFiles/DS/PickleFiles/DS_dnp3_arp_10os_poll60_UC2.pickle
- Datasets/RawFiles/DS/PickleFiles/DS_dnp3_arp_10os_poll60_UC3.pickle
- Datasets/RawFiles/DS/PickleFiles/DS_dnp3_arp_10os_poll60_UC4.pickle
- Datasets/RawFiles/DS/PickleFiles/DS_dnp3_arp_5os_poll30_UC2.pickle
- Datasets/RawFiles/DS/PickleFiles/DS_dnp3_arp_5os_poll30_UC3.pickle
- Datasets/RawFiles/DS/PickleFiles/DS_dnp3_arp_5os_poll30_UC4.pickle
- Datasets/RawFiles/DS/PickleFiles/DS_dnp3_arp_5os_poll60_UC2.pickle
- Datasets/RawFiles/DS/PickleFiles/DS_dnp3_arp_5os_poll60_UC3.pickle
- Datasets/RawFiles/DS/PickleFiles/DS_dnp3_arp_5os_poll60_UC4.pickle
- Datasets/RawFiles/DS/Raw/
- Datasets/RawFiles/DS/Raw/UC1_DS_10OS_poll30_dnp3_arp.json
- Datasets/RawFiles/DS/Raw/UC1_DS_10OS_poll60_dnp3_arp.json
- Datasets/RawFiles/DS/Raw/UC2_DS_10OS_poll30_dnp3_arp.json
- Datasets/RawFiles/DS/Raw/UC2_DS_10OS_poll60_dnp3_arp.json
- Datasets/RawFiles/DS/Raw/UC2_DS_5OS_poll30_dnp3_arp.json
- Datasets/RawFiles/DS/Raw/UC2_DS_5OS_poll60_dnp3_arp.json
- Datasets/RawFiles/DS/Raw/UC3_DS_10OS_poll30_dnp3_arp.json
- Datasets/RawFiles/DS/Raw/UC3_DS_10OS_poll60_dnp3_arp.json
- Datasets/RawFiles/DS/Raw/UC3_DS_5OS_poll30_dnp3_arp.json
- Datasets/RawFiles/DS/Raw/UC3_DS_5OS_poll60_dnp3_arp.json
- Datasets/RawFiles/DS/Raw/UC4_DS_10OS_poll30_dnp3_arp.json
- Datasets/RawFiles/DS/Raw/UC4_DS_10OS_poll60_dnp3_arp.json
- Datasets/RawFiles/DS/Raw/UC4_DS_5OS_poll30_dnp3_arp.json
- Datasets/RawFiles/DS/Raw/UC4_DS_5OS_poll60_dnp3_arp.json
- Datasets/RawFiles/master/
- Datasets/RawFiles/master/csvs/
- Datasets/RawFiles/master/csvs/uc1_master_merged_phy_cyb_10os_30poll_encoded.csv
- Datasets/RawFiles/master/csvs/uc1_master_merged_phy_cyb_10os_60poll_encoded.csv
- Datasets/RawFiles/master/csvs/uc2_master_merged_phy_cyb_10os_30poll_encoded.csv
- Datasets/RawFiles/master/csvs/uc2_master_merged_phy_cyb_10os_60poll_encoded.csv
- Datasets/RawFiles/master/csvs/uc2_master_merged_phy_cyb_5os_30poll_encoded.csv
- Datasets/RawFiles/master/csvs/uc2_master_merged_phy_cyb_5os_60poll_encoded.csv
- Datasets/RawFiles/master/csvs/uc3_master_merged_phy_cyb_10os_30poll_encoded.csv
- Datasets/RawFiles/master/csvs/uc3_master_merged_phy_cyb_10os_60poll_encoded.csv
- Datasets/RawFiles/master/csvs/uc3_master_merged_phy_cyb_5os_30poll_encoded.csv
- Datasets/RawFiles/master/csvs/uc3_master_merged_phy_cyb_5os_60poll_encoded.csv
- Datasets/RawFiles/master/csvs/uc4_master_merged_phy_cyb_10os_30poll_encoded.csv
- Datasets/RawFiles/master/csvs/uc4_master_merged_phy_cyb_10os_60poll_encoded.csv
- Datasets/RawFiles/master/csvs/uc4_master_merged_phy_cyb_5os_30poll_encoded.csv
- Datasets/RawFiles/master/csvs/uc4_master_merged_phy_cyb_5os_60poll_encoded.csv
- Datasets/RawFiles/master/PickleFiles/
- Datasets/RawFiles/master/PickleFiles/master_dnp3_arp_10os_poll30_UC1.pickle
- Datasets/RawFiles/master/PickleFiles/master_dnp3_arp_10os_poll30_UC2.pickle
- Datasets/RawFiles/master/PickleFiles/master_dnp3_arp_10os_poll30_UC3.pickle
- Datasets/RawFiles/master/PickleFiles/master_dnp3_arp_10os_poll30_UC4.pickle
- Datasets/RawFiles/master/PickleFiles/master_dnp3_arp_10os_poll60_UC1.pickle
- Datasets/RawFiles/master/PickleFiles/master_dnp3_arp_10os_poll60_UC2.pickle
- Datasets/RawFiles/master/PickleFiles/master_dnp3_arp_10os_poll60_UC3.pickle
- Datasets/RawFiles/master/PickleFiles/master_dnp3_arp_10os_poll60_UC4.pickle
- Datasets/RawFiles/master/PickleFiles/master_dnp3_arp_5os_poll30_UC2.pickle
- Datasets/RawFiles/master/PickleFiles/master_dnp3_arp_5os_poll30_UC3.pickle
- Datasets/RawFiles/master/PickleFiles/master_dnp3_arp_5os_poll30_UC4.pickle
- Datasets/RawFiles/master/PickleFiles/master_dnp3_arp_5os_poll60_UC2.pickle
- Datasets/RawFiles/master/PickleFiles/master_dnp3_arp_5os_poll60_UC3.pickle
- Datasets/RawFiles/master/PickleFiles/master_dnp3_arp_5os_poll60_UC4.pickle
- Datasets/RawFiles/master/Raw/
- Datasets/RawFiles/master/Raw/UC1_master_10OS_poll30_dnp3_arp.json
- Datasets/RawFiles/master/Raw/UC1_master_10OS_poll60_dnp3_arp.json
- Datasets/RawFiles/master/Raw/UC2_master_10OS_poll30_dnp3_arp.json
- Datasets/RawFiles/master/Raw/UC2_master_10OS_poll60_dnp3_arp.json
- Datasets/RawFiles/master/Raw/UC2_master_5OS_poll30_dnp3_arp.json
- Datasets/RawFiles/master/Raw/UC2_master_5OS_poll60_dnp3_arp.json
- Datasets/RawFiles/master/Raw/UC3_master_10OS_poll30_dnp3_arp.json
- Datasets/RawFiles/master/Raw/UC3_master_10OS_poll60_dnp3_arp.json
- Datasets/RawFiles/master/Raw/UC3_master_5OS_poll30_dnp3_arp.json
- Datasets/RawFiles/master/Raw/UC3_master_5OS_poll60_dnp3_arp.json
- Datasets/RawFiles/master/Raw/UC4_master_10OS_poll30_dnp3_arp.json
- Datasets/RawFiles/master/Raw/UC4_master_10OS_poll60_dnp3_arp.json
- Datasets/RawFiles/master/Raw/UC4_master_5OS_poll30_dnp3_arp.json
- Datasets/RawFiles/master/Raw/UC4_master_5OS_poll60_dnp3_arp.json
- Datasets/RawFiles/router/
- Datasets/RawFiles/router/csvs/
- Datasets/RawFiles/router/csvs/uc1_router_merged_phy_cyb_10os_30poll_encoded.csv
- Datasets/RawFiles/router/csvs/uc1_router_merged_phy_cyb_10os_60poll_encoded.csv
- Datasets/RawFiles/router/csvs/uc2_router_merged_phy_cyb_10os_30poll_encoded.csv
- Datasets/RawFiles/router/csvs/uc2_router_merged_phy_cyb_10os_60poll_encoded.csv
- Datasets/RawFiles/router/csvs/uc2_router_merged_phy_cyb_5os_30poll_encoded.csv
- Datasets/RawFiles/router/csvs/uc2_router_merged_phy_cyb_5os_60poll_encoded.csv
- Datasets/RawFiles/router/csvs/uc3_router_merged_phy_cyb_10os_30poll_encoded.csv
- Datasets/RawFiles/router/csvs/uc3_router_merged_phy_cyb_10os_60poll_encoded.csv
- Datasets/RawFiles/router/csvs/uc3_router_merged_phy_cyb_5os_30poll_encoded.csv
- Datasets/RawFiles/router/csvs/uc3_router_merged_phy_cyb_5os_60poll_encoded.csv
- Datasets/RawFiles/router/csvs/uc4_router_merged_phy_cyb_10os_30poll_encoded.csv
- Datasets/RawFiles/router/csvs/uc4_router_merged_phy_cyb_10os_60poll_encoded.csv
- Datasets/RawFiles/router/csvs/uc4_router_merged_phy_cyb_5os_30poll_encoded.csv
- Datasets/RawFiles/router/csvs/uc4_router_merged_phy_cyb_5os_60poll_encoded.csv
- Datasets/RawFiles/router/PickleFiles/
- Datasets/RawFiles/router/PickleFiles/router_dnp3_arp_10os_poll30_UC1.pickle
- Datasets/RawFiles/router/PickleFiles/router_dnp3_arp_10os_poll30_UC2.pickle
- Datasets/RawFiles/router/PickleFiles/router_dnp3_arp_10os_poll30_UC3.pickle
- Datasets/RawFiles/router/PickleFiles/router_dnp3_arp_10os_poll30_UC4.pickle
- Datasets/RawFiles/router/PickleFiles/router_dnp3_arp_10os_poll60_UC1.pickle
- Datasets/RawFiles/router/PickleFiles/router_dnp3_arp_10os_poll60_UC2.pickle
- Datasets/RawFiles/router/PickleFiles/router_dnp3_arp_10os_poll60_UC3.pickle
- Datasets/RawFiles/router/PickleFiles/router_dnp3_arp_10os_poll60_UC4.pickle
- Datasets/RawFiles/router/PickleFiles/router_dnp3_arp_5os_poll30_UC2.pickle
- Datasets/RawFiles/router/PickleFiles/router_dnp3_arp_5os_poll30_UC3.pickle
- Datasets/RawFiles/router/PickleFiles/router_dnp3_arp_5os_poll30_UC4.pickle
- Datasets/RawFiles/router/PickleFiles/router_dnp3_arp_5os_poll60_UC2.pickle
- Datasets/RawFiles/router/PickleFiles/router_dnp3_arp_5os_poll60_UC3.pickle
- Datasets/RawFiles/router/PickleFiles/router_dnp3_arp_5os_poll60_UC4.pickle
- Datasets/RawFiles/router/Raw/
- Datasets/RawFiles/router/Raw/UC1_router_10OS_poll30_dnp3_arp.json
- Datasets/RawFiles/router/Raw/UC1_router_10OS_poll60_dnp3_arp.json
- Datasets/RawFiles/router/Raw/UC2_router_10OS_poll30_dnp3_arp.json
- Datasets/RawFiles/router/Raw/UC2_router_10OS_poll60_dnp3_arp.json
- Datasets/RawFiles/router/Raw/UC2_router_5OS_poll30_dnp3_arp.json
- Datasets/RawFiles/router/Raw/UC2_router_5OS_poll60_dnp3_arp.json
- Datasets/RawFiles/router/Raw/UC3_router_10OS_poll30_dnp3_arp.json
- Datasets/RawFiles/router/Raw/UC3_router_10OS_poll60_dnp3_arp.json
- Datasets/RawFiles/router/Raw/UC3_router_5OS_poll30_dnp3_arp.json
- Datasets/RawFiles/router/Raw/UC3_router_5OS_poll60_dnp3_arp.json
- Datasets/RawFiles/router/Raw/UC4_router_10OS_poll30_dnp3_arp.json
- Datasets/RawFiles/router/Raw/UC4_router_10OS_poll60_dnp3_arp.json
- Datasets/RawFiles/router/Raw/UC4_router_5OS_poll30_dnp3_arp.json
- Datasets/RawFiles/router/Raw/UC4_router_5OS_poll60_dnp3_arp.json
- Datasets/RawFiles/snort/
- Datasets/RawFiles/snort/UC1_PyDNP3_CORE_Snort_10_OS_30_1017
- Datasets/RawFiles/snort/UC1_PyDNP3_CORE_Snort_10_OS_60_1017
- Datasets/RawFiles/snort/UC2_PyDNP3_CORE_Snort_10_OS_30_1017
- Datasets/RawFiles/snort/UC2_PyDNP3_CORE_Snort_10_OS_60_1017
- Datasets/RawFiles/snort/UC2_PyDNP3_CORE_Snort_5_OS_30_1017
- Datasets/RawFiles/snort/UC2_PyDNP3_CORE_Snort_5_OS_60_1017
- Datasets/RawFiles/snort/UC3_PyDNP3_CORE_Snort_10_OS_30_1017
- Datasets/RawFiles/snort/UC3_PyDNP3_CORE_Snort_10_OS_60_1017
- Datasets/RawFiles/snort/UC3_PyDNP3_CORE_Snort_5_OS_30_1017
- Datasets/RawFiles/snort/UC3_PyDNP3_CORE_Snort_5_OS_60_1017
- Datasets/RawFiles/snort/UC4_PyDNP3_CORE_Snort_10_OS_30_1017
- Datasets/RawFiles/snort/UC4_PyDNP3_CORE_Snort_10_OS_60_1017
- Datasets/RawFiles/snort/UC4_PyDNP3_CORE_Snort_5_OS_30_1017
- Datasets/RawFiles/snort/UC4_PyDNP3_CORE_Snort_5_OS_60_1017
