# Supplementary material for: AI-driven cybersecurity framework for anomaly detection in power systems
Source: Sci Rep. 2025 Oct 10;15:35506. doi: 10.1038/s41598-025-19634-y (PMC12514191; doi:10.1038/s41598-025-19634-y)
Supplement: Supplementary file 1 — Supplementary Information. [file 41598_2025_19634_MOESM1_ESM.zip › Datasets/Adversary/UC1_PyDNP3_CORE_Adversary_10_OS_30_dnp3.json]

[
  {
    "_index": "packets-2020-10-17",
    "_type": "doc",
    "_score": null,
    "_source": {
      "layers": {
        "frame": {
          "frame.encap_type": "1",
          "frame.time": "Oct 17, 2020 11:00:03.908152000 Central Daylight Time",
          "frame.offset_shift": "0.000000000",
          "frame.time_epoch": "1602950403.908152000",
          "frame.time_delta": "0.000000000",
          "frame.time_delta_displayed": "0.000000000",
          "frame.time_relative": "0.000000000",
          "frame.number": "1",
          "frame.len": "72",
          "frame.cap_len": "72",
          "frame.marked": "0",
          "frame.ignored": "0",
          "frame.protocols": "eth:ethertype:ip:tcp:dnp3",
          "frame.coloring_rule.name": "TCP",
          "frame.coloring_rule.string": "tcp"
        },
        "eth": {
          "eth.dst": "00:00:00:aa:00:23",
          "eth.dst_tree": {
            "eth.dst_resolved": "00:00:00_aa:00:23",
            "eth.dst.oui": "0",
            "eth.dst.oui_resolved": "Officially Xerox, but 0:0:0:0:0:0 is more common",
            "eth.addr": "00:00:00:aa:00:23",
            "eth.addr_resolved": "00:00:00_aa:00:23",
            "eth.addr.oui": "0",
            "eth.addr.oui_resolved": "Officially Xerox, but 0:0:0:0:0:0 is more common",
            "eth.dst.lg": "0",
            "eth.lg": "0",
            "eth.dst.ig": "0",
            "eth.ig": "0"
          },
          "eth.src": "00:00:00:aa:00:22",
          "eth.src_tree": {
            "eth.src_resolved": "00:00:00_aa:00:22",
            "eth.src.oui": "0",
            "eth.src.oui_resolved": "Officially Xerox, but 0:0:0:0:0:0 is more common",
            "eth.addr": "00:00:00:aa:00:22",
            "eth.addr_resolved": "00:00:00_aa:00:22",
            "eth.addr.oui": "0",
            "eth.addr.oui_resolved": "Officially Xerox, but 0:0:0:0:0:0 is more common",
            "eth.src.lg": "0",
            "eth.lg": "0",
            "eth.src.ig": "0",
            "eth.ig": "0"
          },
          "eth.type": "0x00000800"
        },
        "ip": {
          "ip.version": "4",
          "ip.hdr_len": "20",
          "ip.dsfield": "0x00000000",
          "ip.dsfield_tree": {
            "ip.dsfield.dscp": "0",
            "ip.dsfield.ecn": "0"
          },
          "ip.len": "58",
          "ip.id": "0x0000bf5e",
          "ip.flags": "0x00004000",
          "ip.flags_tree": {
            "ip.flags.rb": "0",
            "ip.flags.df": "1",
            "ip.flags.mf": "0"
          },
          "ip.frag_offset": "0",
          "ip.ttl": "62",
          "ip.proto": "6",
          "ip.checksum": "0x000010a0",
          "ip.checksum.status": "2",
          "ip.src": "172.16.0.2",
          "ip.addr": "172.16.0.2",
          "ip.src_host": "172.16.0.2",
          "ip.host": "172.16.0.2",
          "ip.dst": "192.168.0.5",
          "ip.addr": "192.168.0.5",
          "ip.dst_host": "192.168.0.5",
          "ip.host": "192.168.0.5"
        },
        "tcp": {
          "tcp.srcport": "52851",
          "tcp.dstport": "20000",
          "tcp.port": "52851",
          "tcp.port": "20000",
          "tcp.stream": "0",
          "tcp.len": "18",
          "tcp.seq": "1",
          "tcp.seq_raw": "2386135310",
          "tcp.nxtseq": "19",
          "tcp.ack": "1",
          "tcp.ack_raw": "1839344148",
          "tcp.hdr_len": "20",
          "tcp.flags": "0x00000018",
          "tcp.flags_tree": {
            "tcp.flags.res": "0",
            "tcp.flags.ns": "0",
            "tcp.flags.cwr": "0",
            "tcp.flags.ecn": "0",
            "tcp.flags.urg": "0",
            "tcp.flags.ack": "1",
            "tcp.flags.push": "1",
            "tcp.flags.reset": "0",
            "tcp.flags.syn": "0",
            "tcp.flags.fin": "0",
            "tcp.flags.str": "·······AP···"
          },
          "tcp.window_size_value": "501",
          "tcp.window_size": "501",
          "tcp.window_size_scalefactor": "-1",
          "tcp.checksum": "0x0000a679",
          "tcp.checksum.status": "2",
          "tcp.urgent_pointer": "0",
          "tcp.analysis": {
            "tcp.analysis.bytes_in_flight": "18",
            "tcp.analysis.push_bytes_sent": "18"
          },
          "Timestamps": {
            "tcp.time_relative": "0.000000000",
            "tcp.time_delta": "0.000000000"
          },
          "tcp.payload": "05:64:0b:c4:86:01:01:00:cc:ed:df:cf:01:3c:01:06:87:d0",
          "tcp.pdu.size": "18"
        },
        "dnp3": {
          "Data Link Layer, Len: 11, From: 1, To: 390, DIR, PRM, Unconfirmed User Data": {
            "dnp3.start": "0x00000564",
            "dnp3.len": "11",
            "dnp3.ctl": "0x000000c4",
            "dnp3.ctl_tree": {
              "dnp3.ctl.dir": "1",
              "dnp3.ctl.prm": "1",
              "dnp3.ctl.fcb": "0",
              "dnp3.ctl.fcv": "0",
              "dnp3.ctl.prifunc": "4"
            },
            "dnp3.dst": "390",
            "dnp3.addr": "390",
            "dnp3.src": "1",
            "dnp3.addr": "1",
            "dnp3.hdr.CRC": "0x0000edcc",
            "dnp.hdr.CRC.status": "1"
          },
          "dnp3.tr.ctl": "0x000000df",
          "dnp3.tr.ctl_tree": {
            "dnp3.tr.fin": "1",
            "dnp3.tr.fir": "1",
            "dnp3.tr.seq": "31"
          },
          "Data Chunks": {
            "Data Chunk: 0": {
              "dnp.data_chunk": "df:cf:01:3c:01:06",
              "dnp.data_chunk_len": "6",
              "dnp.data_chunk.CRC": "0x0000d087",
              "dnp.data_chunk.CRC.status": "1"
            }
          },
          "dnp3.al.fragments": {
            "dnp3.al.fragment": "1",
            "dnp3.al.fragment.count": "1",
            "dnp3.al.fragment.reassembled.length": "5"
          },
          "Application Layer: (FIR, FIN, Sequence 15, Read)": {
            "dnp3.al.ctl": "0x000000cf",
            "dnp3.al.ctl_tree": {
              "dnp3.al.fir": "1",
              "dnp3.al.fin": "1",
              "dnp3.al.con": "0",
              "dnp3.al.uns": "0",
              "dnp3.al.seq": "15"
            },
            "dnp3.al.func": "1",
            "READ Request Data Objects": {
              "dnp3.al.obj": "15361",
              "dnp3.al.obj_tree": {
                "Qualifier Field, Prefix: None, Range: No Range Field": {
                  "dnp3.al.objq.prefix": "0",
                  "dnp3.al.objq.range": "6"
                },
                "Number of Items: 0": ""
              }
            }
          }
        }
      }
    }
  },
  {
    "_index": "packets-2020-10-17",
    "_type": "doc",
    "_score": null,
    "_source": {
      "layers": {
        "frame": {
          "frame.encap_type": "1",
          "frame.time": "Oct 17, 2020 11:00:04.114127000 Central Daylight Time",
          "frame.offset_shift": "0.000000000",
          "frame.time_epoch": "1602950404.114127000",
          "frame.time_delta": "0.205975000",
          "frame.time_delta_displayed": "0.205975000",
          "frame.time_relative": "0.205975000",
          "frame.number": "2",
          "frame.len": "72",
          "frame.cap_len": "72",
          "frame.marked": "0",
          "frame.ignored": "0",
          "frame.protocols": "eth:ethertype:ip:tcp:dnp3",
          "frame.coloring_rule.name": "TCP",
          "frame.coloring_rule.string": "tcp"
        },
        "eth": {
          "eth.dst": "00:00:00:aa:00:23",
          "eth.dst_tree": {
            "eth.dst_resolved": "00:00:00_aa:00:23",
            "eth.dst.oui": "0",
            "eth.dst.oui_resolved": "Officially Xerox, but 0:0:0:0:0:0 is more common",
            "eth.addr": "00:00:00:aa:00:23",
            "eth.addr_resolved": "00:00:00_aa:00:23",
            "eth.addr.oui": "0",
            "eth.addr.oui_resolved": "Officially Xerox, but 0:0:0:0:0:0 is more common",
            "eth.dst.lg": "0",
            "eth.lg": "0",
            "eth.dst.ig": "0",
            "eth.ig": "0"
          },
          "eth.src": "00:00:00:aa:00:22",
          "eth.src_tree": {
            "eth.src_resolved": "00:00:00_aa:00:22",
            "eth.src.oui": "0",
            "eth.src.oui_resolved": "Officially Xerox, but 0:0:0:0:0:0 is more common",
            "eth.addr": "00:00:00:aa:00:22",
            "eth.addr_resolved": "00:00:00_aa:00:22",
            "eth.addr.oui": "0",
            "eth.addr.oui_resolved": "Officially Xerox, but 0:0:0:0:0:0 is more common",
            "eth.src.lg": "0",
            "eth.lg": "0",
            "eth.src.ig": "0",
            "eth.ig": "0"
          },
          "eth.type": "0x00000800"
        },
        "ip": {
          "ip.version": "4",
          "ip.hdr_len": "20",
          "ip.dsfield": "0x00000000",
          "ip.dsfield_tree": {
            "ip.dsfield.dscp": "0",
            "ip.dsfield.ecn": "0"
          },
          "ip.len": "58",
          "ip.id": "0x0000f025",
          "ip.flags": "0x00004000",
          "ip.flags_tree": {
            "ip.flags.rb": "0",
            "ip.flags.df": "1",
            "ip.flags.mf": "0"
          },
          "ip.frag_offset": "0",
          "ip.ttl": "62",
          "ip.proto": "6",
          "ip.checksum": "0x0000dfd8",
          "ip.checksum.status": "2",
          "ip.src": "172.16.0.2",
          "ip.addr": "172.16.0.2",
          "ip.src_host": "172.16.0.2",
          "ip.host": "172.16.0.2",
          "ip.dst": "192.168.0.5",
          "ip.addr": "192.168.0.5",
          "ip.dst_host": "192.168.0.5",
          "ip.host": "192.168.0.5"
        },
        "tcp": {
          "tcp.srcport": "43991",
          "tcp.dstport": "20000",
          "tcp.port": "43991",
          "tcp.port": "20000",
          "tcp.stream": "1",
          "tcp.len": "18",
          "tcp.seq": "1",
          "tcp.seq_raw": "4277163442",
          "tcp.nxtseq": "19",
          "tcp.ack": "1",
          "tcp.ack_raw": "1372294700",
          "tcp.hdr_len": "20",
          "tcp.flags": "0x00000018",
          "tcp.flags_tree": {
            "tcp.flags.res": "0",
            "tcp.flags.ns": "0",
            "tcp.flags.cwr": "0",
            "tcp.flags.ecn": "0",
            "tcp.flags.urg": "0",
            "tcp.flags.ack": "1",
            "tcp.flags.push": "1",
            "tcp.flags.reset": "0",
            "tcp.flags.syn": "0",
            "tcp.flags.fin": "0",
            "tcp.flags.str": "·······AP···"
          },
          "tcp.window_size_value": "502",
          "tcp.window_size": "502",
          "tcp.window_size_scalefactor": "-1",
          "tcp.checksum": "0x00001e17",
          "tcp.checksum.status": "2",
          "tcp.urgent_pointer": "0",
          "tcp.analysis": {
            "tcp.analysis.bytes_in_flight": "18",
            "tcp.analysis.push_bytes_sent": "18"
          },
          "Timestamps": {
            "tcp.time_relative": "0.000000000",
            "tcp.time_delta": "0.000000000"
          },
          "tcp.payload": "05:64:0b:c4:8f:01:01:00:0b:da:de:ce:01:3c:01:06:66:46",
          "tcp.pdu.size": "18"
        },
        "dnp3": {
          "Data Link Layer, Len: 11, From: 1, To: 399, DIR, PRM, Unconfirmed User Data": {
            "dnp3.start": "0x00000564",
            "dnp3.len": "11",
            "dnp3.ctl": "0x000000c4",
            "dnp3.ctl_tree": {
              "dnp3.ctl.dir": "1",
              "dnp3.ctl.prm": "1",
              "dnp3.ctl.fcb": "0",
              "dnp3.ctl.fcv": "0",
              "dnp3.ctl.prifunc": "4"
            },
            "dnp3.dst": "399",
            "dnp3.addr": "399",
            "dnp3.src": "1",
            "dnp3.addr": "1",
            "dnp3.hdr.CRC": "0x0000da0b",
            "dnp.hdr.CRC.status": "1"
          },
          "dnp3.tr.ctl": "0x000000de",
          "dnp3.tr.ctl_tree": {
            "dnp3.tr.fin": "1",
            "dnp3.tr.fir": "1",
            "dnp3.tr.seq": "30"
          },
          "Data Chunks": {
            "Data Chunk: 0": {
              "dnp.data_chunk": "de:ce:01:3c:01:06",
              "dnp.data_chunk_len": "6",
              "dnp.data_chunk.CRC": "0x00004666",
              "dnp.data_chunk.CRC.status": "1"
            }
          },
          "dnp3.al.fragments": {
            "dnp3.al.fragment": "2",
            "dnp3.al.fragment.count": "1",
            "dnp3.al.fragment.reassembled.length": "5"
          },
          "Application Layer: (FIR, FIN, Sequence 14, Read)": {
            "dnp3.al.ctl": "0x000000ce",
            "dnp3.al.ctl_tree": {
              "dnp3.al.fir": "1",
              "dnp3.al.fin": "1",
              "dnp3.al.con": "0",
              "dnp3.al.uns": "0",
              "dnp3.al.seq": "14"
            },
            "dnp3.al.func": "1",
            "READ Request Data Objects": {
              "dnp3.al.obj": "15361",
              "dnp3.al.obj_tree": {
                "Qualifier Field, Prefix: None, Range: No Range Field": {
                  "dnp3.al.objq.prefix": "0",
                  "dnp3.al.objq.range": "6"
                },
                "Number of Items: 0": ""
              }
            }
          }
        }
      }
    }
  },
  {
    "_index": "packets-2020-10-17",
    "_type": "doc",
    "_score": null,
    "_source": {
      "layers": {
        "frame": {
          "frame.encap_type": "1",
          "frame.time": "Oct 17, 2020 11:00:08.764250000 Central Daylight Time",
          "frame.offset_shift": "0.000000000",
          "frame.time_epoch": "1602950408.764250000",
          "frame.time_delta": "4.650123000",
          "frame.time_delta_displayed": "4.650123000",
          "frame.time_relative": "4.856098000",
          "frame.number": "3",
          "frame.len": "239",
          "frame.cap_len": "239",
          "frame.marked": "0",
          "frame.ignored": "0",
          "frame.protocols": "eth:ethertype:ip:tcp:dnp3",
          "frame.coloring_rule.name": "TCP",
          "frame.coloring_rule.string": "tcp"
        },
        "eth": {
          "eth.dst": "00:00:00:aa:00:23",
          "eth.dst_tree": {
            "eth.dst_resolved": "00:00:00_aa:00:23",
            "eth.dst.oui": "0",
            "eth.dst.oui_resolved": "Officially Xerox, but 0:0:0:0:0:0 is more common",
            "eth.addr": "00:00:00:aa:00:23",
            "eth.addr_resolved": "00:00:00_aa:00:23",
            "eth.addr.oui": "0",
            "eth.addr.oui_resolved": "Officially Xerox, but 0:0:0:0:0:0 is more common",
            "eth.dst.lg": "0",
            "eth.lg": "0",
            "eth.dst.ig": "0",
            "eth.ig": "0"
          },
          "eth.src": "00:50:56:9c:9d:70",
          "eth.src_tree": {
            "eth.src_resolved": "VMware_9c:9d:70",
            "eth.src.oui": "20566",
            "eth.src.oui_resolved": "VMware, Inc.",
            "eth.addr": "00:50:56:9c:9d:70",
            "eth.addr_resolved": "VMware_9c:9d:70",
            "eth.addr.oui": "20566",
            "eth.addr.oui_resolved": "VMware, Inc.",
            "eth.src.lg": "0",
            "eth.lg": "0",
            "eth.src.ig": "0",
            "eth.ig": "0"
          },
          "eth.type": "0x00000800"
        },
        "ip": {
          "ip.version": "4",
          "ip.hdr_len": "20",
          "ip.dsfield": "0x00000000",
          "ip.dsfield_tree": {
            "ip.dsfield.dscp": "0",
            "ip.dsfield.ecn": "0"
          },
          "ip.len": "225",
          "ip.id": "0x0000b396",
          "ip.flags": "0x00004000",
          "ip.flags_tree": {
            "ip.flags.rb": "0",
            "ip.flags.df": "1",
            "ip.flags.mf": "0"
          },
          "ip.frag_offset": "0",
          "ip.ttl": "128",
          "ip.proto": "6",
          "ip.checksum": "0x0000d9c0",
          "ip.checksum.status": "2",
          "ip.src": "192.168.0.5",
          "ip.addr": "192.168.0.5",
          "ip.src_host": "192.168.0.5",
          "ip.host": "192.168.0.5",
          "ip.dst": "172.16.0.2",
          "ip.addr": "172.16.0.2",
          "ip.dst_host": "172.16.0.2",
          "ip.host": "172.16.0.2"
        },
        "tcp": {
          "tcp.srcport": "20000",
          "tcp.dstport": "49701",
          "tcp.port": "20000",
          "tcp.port": "49701",
          "tcp.stream": "2",
          "tcp.len": "185",
          "tcp.seq": "1",
          "tcp.seq_raw": "3189227824",
          "tcp.nxtseq": "186",
          "tcp.ack": "1",
          "tcp.ack_raw": "1531868370",
          "tcp.hdr_len": "20",
          "tcp.flags": "0x00000018",
          "tcp.flags_tree": {
            "tcp.flags.res": "0",
            "tcp.flags.ns": "0",
            "tcp.flags.cwr": "0",
            "tcp.flags.ecn": "0",
            "tcp.flags.urg": "0",
            "tcp.flags.ack": "1",
            "tcp.flags.push": "1",
            "tcp.flags.reset": "0",
            "tcp.flags.syn": "0",
            "tcp.flags.fin": "0",
            "tcp.flags.str": "·······AP···"
          },
          "tcp.window_size_value": "1024",
          "tcp.window_size": "1024",
          "tcp.window_size_scalefactor": "-1",
          "tcp.checksum": "0x0000ef9f",
          "tcp.checksum.status": "2",
          "tcp.urgent_pointer": "0",
          "tcp.analysis": {
            "tcp.analysis.bytes_in_flight": "185",
            "tcp.analysis.push_bytes_sent": "185"
          },
          "Timestamps": {
            "tcp.time_relative": "0.000000000",
            "tcp.time_delta": "0.000000000"
          },
          "tcp.payload": "05:64:a0:44:01:00:c8:03:07:88:c0:c9:81:00:00:01:02:00:00:09:81:81:81:81:81:81:3e:1a:81:81:81:81:1e:05:00:00:13:01:e4:2c:c6:c4:01:b4:62:00:a3:b0:43:01:e9:a5:95:c3:01:60:81:6a:42:01:4f:83:0d:f1:9a:44:01:a7:1a:40:43:01:7f:d1:a8:44:01:d3:6b:ec:63:56:c0:01:bd:62:28:c4:01:30:27:53:43:01:62:3a:6b:c2:eb:5e:01:ae:a6:0c:40:01:c7:db:6e:c3:01:78:df:83:42:01:6e:85:62:3a:6b:42:01:ae:a6:0c:c0:01:4f:83:9a:44:01:a7:38:b4:1a:40:43:01:7f:d1:a8:44:01:d3:6b:ec:c0:0a:02:00:a0:6e:00:09:81:81:81:81:81:81:81:81:81:81:28:03:00:00:28:e1:01:01:4f:83:9a:44:01:7f:d1:a8:44:c0:b0",
          "tcp.pdu.size": "185"
        },
        "dnp3": {
          "Data Link Layer, Len: 160, From: 968, To: 1, PRM, Unconfirmed User Data": {
            "dnp3.start": "0x00000564",
            "dnp3.len": "160",
            "dnp3.ctl": "0x00000044",
            "dnp3.ctl_tree": {
              "dnp3.ctl.dir": "0",
              "dnp3.ctl.prm": "1",
              "dnp3.ctl.fcb": "0",
              "dnp3.ctl.fcv": "0",
              "dnp3.ctl.prifunc": "4"
            },
            "dnp3.dst": "1",
            "dnp3.addr": "1",
            "dnp3.src": "968",
            "dnp3.addr": "968",
            "dnp3.hdr.CRC": "0x00008807",
            "dnp.hdr.CRC.status": "1"
          },
          "dnp3.tr.ctl": "0x000000c0",
          "dnp3.tr.ctl_tree": {
            "dnp3.tr.fin": "1",
            "dnp3.tr.fir": "1",
            "dnp3.tr.seq": "0"
          },
          "Data Chunks": {
            "Data Chunk: 0": {
              "dnp.data_chunk": "c0:c9:81:00:00:01:02:00:00:09:81:81:81:81:81:81",
              "dnp.data_chunk_len": "16",
              "dnp.data_chunk.CRC": "0x00001a3e",
              "dnp.data_chunk.CRC.status": "1"
            },
            "Data Chunk: 1": {
              "dnp.data_chunk": "81:81:81:81:1e:05:00:00:13:01:e4:2c:c6:c4:01:b4",
              "dnp.data_chunk_len": "16",
              "dnp.data_chunk.CRC": "0x00000062",
              "dnp.data_chunk.CRC.status": "1"
            },
            "Data Chunk: 2": {
              "dnp.data_chunk": "a3:b0:43:01:e9:a5:95:c3:01:60:81:6a:42:01:4f:83",
              "dnp.data_chunk_len": "16",
              "dnp.data_chunk.CRC": "0x0000f10d",
              "dnp.data_chunk.CRC.status": "1"
            },
            "Data Chunk: 3": {
              "dnp.data_chunk": "9a:44:01:a7:1a:40:43:01:7f:d1:a8:44:01:d3:6b:ec",
              "dnp.data_chunk_len": "16",
              "dnp.data_chunk.CRC": "0x00005663",
              "dnp.data_chunk.CRC.status": "1"
            },
            "Data Chunk: 4": {
              "dnp.data_chunk": "c0:01:bd:62:28:c4:01:30:27:53:43:01:62:3a:6b:c2",
              "dnp.data_chunk_len": "16",
              "dnp.data_chunk.CRC": "0x00005eeb",
              "dnp.data_chunk.CRC.status": "1"
            },
            "Data Chunk: 5": {
              "dnp.data_chunk": "01:ae:a6:0c:40:01:c7:db:6e:c3:01:78:df:83:42:01",
              "dnp.data_chunk_len": "16",
              "dnp.data_chunk.CRC": "0x0000856e",
              "dnp.data_chunk.CRC.status": "1"
            },
            "Data Chunk: 6": {
              "dnp.data_chunk": "62:3a:6b:42:01:ae:a6:0c:c0:01:4f:83:9a:44:01:a7",
              "dnp.data_chunk_len": "16",
              "dnp.data_chunk.CRC": "0x0000b438",
              "dnp.data_chunk.CRC.status": "1"
            },
            "Data Chunk: 7": {
              "dnp.data_chunk": "1a:40:43:01:7f:d1:a8:44:01:d3:6b:ec:c0:0a:02:00",
              "dnp.data_chunk_len": "16",
              "dnp.data_chunk.CRC": "0x00006ea0",
              "dnp.data_chunk.CRC.status": "1"
            },
            "Data Chunk: 8": {
              "dnp.data_chunk": "00:09:81:81:81:81:81:81:81:81:81:81:28:03:00:00",
              "dnp.data_chunk_len": "16",
              "dnp.data_chunk.CRC": "0x0000e128",
              "dnp.data_chunk.CRC.status": "1"
            },
            "Data Chunk: 9": {
              "dnp.data_chunk": "01:01:4f:83:9a:44:01:7f:d1:a8:44",
              "dnp.data_chunk_len": "11",
              "dnp.data_chunk.CRC": "0x0000b0c0",
              "dnp.data_chunk.CRC.status": "1"
            }
          },
          "dnp3.al.fragments": {
            "dnp3.al.fragment": "3",
            "dnp3.al.fragment.count": "1",
            "dnp3.al.fragment.reassembled.length": "154"
          },
          "Application Layer: (FIR, FIN, Sequence 9, Response)": {
            "dnp3.al.ctl": "0x000000c9",
            "dnp3.al.ctl_tree": {
              "dnp3.al.fir": "1",
              "dnp3.al.fin": "1",
              "dnp3.al.con": "0",
              "dnp3.al.uns": "0",
              "dnp3.al.seq": "9"
            },
            "dnp3.al.func": "129",
            "dnp3.al.iin": "0x00000000",
            "dnp3.al.iin_tree": {
              "dnp3.al.iin.rst": "0",
              "dnp3.al.iin.dt": "0",
              "dnp3.al.iin.dol": "0",
              "dnp3.al.iin.tsr": "0",
              "dnp3.al.iin.cls3d": "0",
              "dnp3.al.iin.cls2d": "0",
              "dnp3.al.iin.cls1d": "0",
              "dnp3.al.iin.bmsg": "0",
              "dnp3.al.iin.cc": "0",
              "dnp3.al.iin.oae": "0",
              "dnp3.al.iin.ebo": "0",
              "dnp3.al.iin.pioor": "0",
              "dnp3.al.iin.obju": "0",
              "dnp3.al.iin.fcni": "0"
            },
            "RESPONSE Data Objects": {
              "dnp3.al.obj": "258",
              "dnp3.al.obj_tree": {
                "Qualifier Field, Prefix: None, Range: 8-bit Start and Stop Indices": {
                  "dnp3.al.objq.prefix": "0",
                  "dnp3.al.objq.range": "0"
                },
                "Number of Items: 10": {
                  "dnp3.al.range.start": "0",
                  "dnp3.al.range.stop": "9"
                },
                "Point Number 0 (Quality: Online), Value: 1": {
                  "dnp3.al.point_index": "0",
                  "Quality: Online": {
                    "dnp3.al.biq.b7": "1",
                    "dnp3.al.biq.b6": "0",
                    "dnp3.al.biq.b5": "0",
                    "dnp3.al.biq.b4": "0",
                    "dnp3.al.biq.b3": "0",
                    "dnp3.al.biq.b2": "0",
                    "dnp3.al.biq.b1": "0",
                    "dnp3.al.biq.b0": "1"
                  }
                },
                "Point Number 1 (Quality: Online), Value: 1": {
                  "dnp3.al.point_index": "1",
                  "Quality: Online": {
                    "dnp3.al.biq.b7": "1",
                    "dnp3.al.biq.b6": "0",
                    "dnp3.al.biq.b5": "0",
                    "dnp3.al.biq.b4": "0",
                    "dnp3.al.biq.b3": "0",
                    "dnp3.al.biq.b2": "0",
                    "dnp3.al.biq.b1": "0",
                    "dnp3.al.biq.b0": "1"
                  }
                },
                "Point Number 2 (Quality: Online), Value: 1": {
                  "dnp3.al.point_index": "2",
                  "Quality: Online": {
                    "dnp3.al.biq.b7": "1",
                    "dnp3.al.biq.b6": "0",
                    "dnp3.al.biq.b5": "0",
                    "dnp3.al.biq.b4": "0",
                    "dnp3.al.biq.b3": "0",
                    "dnp3.al.biq.b2": "0",
                    "dnp3.al.biq.b1": "0",
                    "dnp3.al.biq.b0": "1"
                  }
                },
                "Point Number 3 (Quality: Online), Value: 1": {
                  "dnp3.al.point_index": "3",
                  "Quality: Online": {
                    "dnp3.al.biq.b7": "1",
                    "dnp3.al.biq.b6": "0",
                    "dnp3.al.biq.b5": "0",
                    "dnp3.al.biq.b4": "0",
                    "dnp3.al.biq.b3": "0",
                    "dnp3.al.biq.b2": "0",
                    "dnp3.al.biq.b1": "0",
                    "dnp3.al.biq.b0": "1"
                  }
                },
                "Point Number 4 (Quality: Online), Value: 1": {
                  "dnp3.al.point_index": "4",
                  "Quality: Online": {
                    "dnp3.al.biq.b7": "1",
                    "dnp3.al.biq.b6": "0",
                    "dnp3.al.biq.b5": "0",
                    "dnp3.al.biq.b4": "0",
                    "dnp3.al.biq.b3": "0",
                    "dnp3.al.biq.b2": "0",
                    "dnp3.al.biq.b1": "0",
                    "dnp3.al.biq.b0": "1"
                  }
                },
                "Point Number 5 (Quality: Online), Value: 1": {
                  "dnp3.al.point_index": "5",
                  "Quality: Online": {
                    "dnp3.al.biq.b7": "1",
                    "dnp3.al.biq.b6": "0",
                    "dnp3.al.biq.b5": "0",
                    "dnp3.al.biq.b4": "0",
                    "dnp3.al.biq.b3": "0",
                    "dnp3.al.biq.b2": "0",
                    "dnp3.al.biq.b1": "0",
                    "dnp3.al.biq.b0": "1"
                  }
                },
                "Point Number 6 (Quality: Online), Value: 1": {
                  "dnp3.al.point_index": "6",
                  "Quality: Online": {
                    "dnp3.al.biq.b7": "1",
                    "dnp3.al.biq.b6": "0",
                    "dnp3.al.biq.b5": "0",
                    "dnp3.al.biq.b4": "0",
                    "dnp3.al.biq.b3": "0",
                    "dnp3.al.biq.b2": "0",
                    "dnp3.al.biq.b1": "0",
                    "dnp3.al.biq.b0": "1"
                  }
                },
                "Point Number 7 (Quality: Online), Value: 1": {
                  "dnp3.al.point_index": "7",
                  "Quality: Online": {
                    "dnp3.al.biq.b7": "1",
                    "dnp3.al.biq.b6": "0",
                    "dnp3.al.biq.b5": "0",
                    "dnp3.al.biq.b4": "0",
                    "dnp3.al.biq.b3": "0",
                    "dnp3.al.biq.b2": "0",
                    "dnp3.al.biq.b1": "0",
                    "dnp3.al.biq.b0": "1"
                  }
                },
                "Point Number 8 (Quality: Online), Value: 1": {
                  "dnp3.al.point_index": "8",
                  "Quality: Online": {
                    "dnp3.al.biq.b7": "1",
                    "dnp3.al.biq.b6": "0",
                    "dnp3.al.biq.b5": "0",
                    "dnp3.al.biq.b4": "0",
                    "dnp3.al.biq.b3": "0",
                    "dnp3.al.biq.b2": "0",
                    "dnp3.al.biq.b1": "0",
                    "dnp3.al.biq.b0": "1"
                  }
                },
                "Point Number 9 (Quality: Online), Value: 1": {
                  "dnp3.al.point_index": "9",
                  "Quality: Online": {
                    "dnp3.al.biq.b7": "1",
                    "dnp3.al.biq.b6": "0",
                    "dnp3.al.biq.b5": "0",
                    "dnp3.al.biq.b4": "0",
                    "dnp3.al.biq.b3": "0",
                    "dnp3.al.biq.b2": "0",
                    "dnp3.al.biq.b1": "0",
                    "dnp3.al.biq.b0": "1"
                  }
                }
              },
              "dnp3.al.obj": "7685",
              "dnp3.al.obj_tree": {
                "Qualifier Field, Prefix: None, Range: 8-bit Start and Stop Indices": {
                  "dnp3.al.objq.prefix": "0",
                  "dnp3.al.objq.range": "0"
                },
                "Number of Items: 20": {
                  "dnp3.al.range.start": "0",
                  "dnp3.al.range.stop": "19"
                },
                "Point Number 0 (Quality: Online), Value: -1585.4": {
                  "dnp3.al.point_index": "0",
                  "Quality: Online": {
                    "dnp3.al.aiq.b7": "0",
                    "dnp3.al.aiq.b6": "0",
                    "dnp3.al.aiq.b5": "0",
                    "dnp3.al.aiq.b4": "0",
                    "dnp3.al.aiq.b3": "0",
                    "dnp3.al.aiq.b2": "0",
                    "dnp3.al.aiq.b1": "0",
                    "dnp3.al.aiq.b0": "1"
                  },
                  "dnp3.al.ana.float": "-1585.4"
                },
                "Point Number 1 (Quality: Online), Value: 353.279": {
                  "dnp3.al.point_index": "1",
                  "Quality: Online": {
                    "dnp3.al.aiq.b7": "0",
                    "dnp3.al.aiq.b6": "0",
                    "dnp3.al.aiq.b5": "0",
                    "dnp3.al.aiq.b4": "0",
                    "dnp3.al.aiq.b3": "0",
                    "dnp3.al.aiq.b2": "0",
                    "dnp3.al.aiq.b1": "0",
                    "dnp3.al.aiq.b0": "1"
                  },
                  "dnp3.al.ana.float": "353.279"
                },
                "Point Number 2 (Quality: Online), Value: -299.296": {
                  "dnp3.al.point_index": "2",
                  "Quality: Online": {
                    "dnp3.al.aiq.b7": "0",
                    "dnp3.al.aiq.b6": "0",
                    "dnp3.al.aiq.b5": "0",
                    "dnp3.al.aiq.b4": "0",
                    "dnp3.al.aiq.b3": "0",
                    "dnp3.al.aiq.b2": "0",
                    "dnp3.al.aiq.b1": "0",
                    "dnp3.al.aiq.b0": "1"
                  },
                  "dnp3.al.ana.float": "-299.296"
                },
                "Point Number 3 (Quality: Online), Value: 58.6263": {
                  "dnp3.al.point_index": "3",
                  "Quality: Online": {
                    "dnp3.al.aiq.b7": "0",
                    "dnp3.al.aiq.b6": "0",
                    "dnp3.al.aiq.b5": "0",
                    "dnp3.al.aiq.b4": "0",
                    "dnp3.al.aiq.b3": "0",
                    "dnp3.al.aiq.b2": "0",
                    "dnp3.al.aiq.b1": "0",
                    "dnp3.al.aiq.b0": "1"
                  },
                  "dnp3.al.ana.float": "58.6263"
                },
                "Point Number 4 (Quality: Online), Value: 1236.1": {
                  "dnp3.al.point_index": "4",
                  "Quality: Online": {
                    "dnp3.al.aiq.b7": "0",
                    "dnp3.al.aiq.b6": "0",
                    "dnp3.al.aiq.b5": "0",
                    "dnp3.al.aiq.b4": "0",
                    "dnp3.al.aiq.b3": "0",
                    "dnp3.al.aiq.b2": "0",
                    "dnp3.al.aiq.b1": "0",
                    "dnp3.al.aiq.b0": "1"
                  },
                  "dnp3.al.ana.float": "1236.1"
                },
                "Point Number 5 (Quality: Online), Value: 192.104": {
                  "dnp3.al.point_index": "5",
                  "Quality: Online": {
                    "dnp3.al.aiq.b7": "0",
                    "dnp3.al.aiq.b6": "0",
                    "dnp3.al.aiq.b5": "0",
                    "dnp3.al.aiq.b4": "0",
                    "dnp3.al.aiq.b3": "0",
                    "dnp3.al.aiq.b2": "0",
                    "dnp3.al.aiq.b1": "0",
                    "dnp3.al.aiq.b0": "1"
                  },
                  "dnp3.al.ana.float": "192.104"
                },
                "Point Number 6 (Quality: Online), Value: 1350.55": {
                  "dnp3.al.point_index": "6",
                  "Quality: Online": {
                    "dnp3.al.aiq.b7": "0",
                    "dnp3.al.aiq.b6": "0",
                    "dnp3.al.aiq.b5": "0",
                    "dnp3.al.aiq.b4": "0",
                    "dnp3.al.aiq.b3": "0",
                    "dnp3.al.aiq.b2": "0",
                    "dnp3.al.aiq.b1": "0",
                    "dnp3.al.aiq.b0": "1"
                  },
                  "dnp3.al.ana.float": "1350.55"
                },
                "Point Number 7 (Quality: Online), Value: -7.38816": {
                  "dnp3.al.point_index": "7",
                  "Quality: Online": {
                    "dnp3.al.aiq.b7": "0",
                    "dnp3.al.aiq.b6": "0",
                    "dnp3.al.aiq.b5": "0",
                    "dnp3.al.aiq.b4": "0",
                    "dnp3.al.aiq.b3": "0",
                    "dnp3.al.aiq.b2": "0",
                    "dnp3.al.aiq.b1": "0",
                    "dnp3.al.aiq.b0": "1"
                  },
                  "dnp3.al.ana.float": "-7.38816"
                },
                "Point Number 8 (Quality: Online), Value: -673.543": {
                  "dnp3.al.point_index": "8",
                  "Quality: Online": {
                    "dnp3.al.aiq.b7": "0",
                    "dnp3.al.aiq.b6": "0",
                    "dnp3.al.aiq.b5": "0",
                    "dnp3.al.aiq.b4": "0",
                    "dnp3.al.aiq.b3": "0",
                    "dnp3.al.aiq.b2": "0",
                    "dnp3.al.aiq.b1": "0",
                    "dnp3.al.aiq.b0": "1"
                  },
                  "dnp3.al.ana.float": "-673.543"
                },
                "Point Number 9 (Quality: Online), Value: 211.153": {
                  "dnp3.al.point_index": "9",
                  "Quality: Online": {
                    "dnp3.al.aiq.b7": "0",
                    "dnp3.al.aiq.b6": "0",
                    "dnp3.al.aiq.b5": "0",
                    "dnp3.al.aiq.b4": "0",
                    "dnp3.al.aiq.b3": "0",
                    "dnp3.al.aiq.b2": "0",
                    "dnp3.al.aiq.b1": "0",
                    "dnp3.al.aiq.b0": "1"
                  },
                  "dnp3.al.ana.float": "211.153"
                },
                "Point Number 10 (Quality: Online), Value: -58.807": {
                  "dnp3.al.point_index": "10",
                  "Quality: Online": {
                    "dnp3.al.aiq.b7": "0",
                    "dnp3.al.aiq.b6": "0",
                    "dnp3.al.aiq.b5": "0",
                    "dnp3.al.aiq.b4": "0",
                    "dnp3.al.aiq.b3": "0",
                    "dnp3.al.aiq.b2": "0",
                    "dnp3.al.aiq.b1": "0",
                    "dnp3.al.aiq.b0": "1"
                  },
                  "dnp3.al.ana.float": "-58.807"
                },
                "Point Number 11 (Quality: Online), Value: 2.19767": {
                  "dnp3.al.point_index": "11",
                  "Quality: Online": {
                    "dnp3.al.aiq.b7": "0",
                    "dnp3.al.aiq.b6": "0",
                    "dnp3.al.aiq.b5": "0",
                    "dnp3.al.aiq.b4": "0",
                    "dnp3.al.aiq.b3": "0",
                    "dnp3.al.aiq.b2": "0",
                    "dnp3.al.aiq.b1": "0",
                    "dnp3.al.aiq.b0": "1"
                  },
                  "dnp3.al.ana.float": "2.19767"
                },
                "Point Number 12 (Quality: Online), Value: -238.859": {
                  "dnp3.al.point_index": "12",
                  "Quality: Online": {
                    "dnp3.al.aiq.b7": "0",
                    "dnp3.al.aiq.b6": "0",
                    "dnp3.al.aiq.b5": "0",
                    "dnp3.al.aiq.b4": "0",
                    "dnp3.al.aiq.b3": "0",
                    "dnp3.al.aiq.b2": "0",
                    "dnp3.al.aiq.b1": "0",
                    "dnp3.al.aiq.b0": "1"
                  },
                  "dnp3.al.ana.float": "-238.859"
                },
                "Point Number 13 (Quality: Online), Value: 65.9365": {
                  "dnp3.al.point_index": "13",
                  "Quality: Online": {
                    "dnp3.al.aiq.b7": "0",
                    "dnp3.al.aiq.b6": "0",
                    "dnp3.al.aiq.b5": "0",
                    "dnp3.al.aiq.b4": "0",
                    "dnp3.al.aiq.b3": "0",
                    "dnp3.al.aiq.b2": "0",
                    "dnp3.al.aiq.b1": "0",
                    "dnp3.al.aiq.b0": "1"
                  },
                  "dnp3.al.ana.float": "65.9365"
                },
                "Point Number 14 (Quality: Online), Value: 58.807": {
                  "dnp3.al.point_index": "14",
                  "Quality: Online": {
                    "dnp3.al.aiq.b7": "0",
                    "dnp3.al.aiq.b6": "0",
                    "dnp3.al.aiq.b5": "0",
                    "dnp3.al.aiq.b4": "0",
                    "dnp3.al.aiq.b3": "0",
                    "dnp3.al.aiq.b2": "0",
                    "dnp3.al.aiq.b1": "0",
                    "dnp3.al.aiq.b0": "1"
                  },
                  "dnp3.al.ana.float": "58.807"
                },
                "Point Number 15 (Quality: Online), Value: -2.19767": {
                  "dnp3.al.point_index": "15",
                  "Quality: Online": {
                    "dnp3.al.aiq.b7": "0",
                    "dnp3.al.aiq.b6": "0",
                    "dnp3.al.aiq.b5": "0",
                    "dnp3.al.aiq.b4": "0",
                    "dnp3.al.aiq.b3": "0",
                    "dnp3.al.aiq.b2": "0",
                    "dnp3.al.aiq.b1": "0",
                    "dnp3.al.aiq.b0": "1"
                  },
                  "dnp3.al.ana.float": "-2.19767"
                },
                "Point Number 16 (Quality: Online), Value: 1236.1": {
                  "dnp3.al.point_index": "16",
                  "Quality: Online": {
                    "dnp3.al.aiq.b7": "0",
                    "dnp3.al.aiq.b6": "0",
                    "dnp3.al.aiq.b5": "0",
                    "dnp3.al.aiq.b4": "0",
                    "dnp3.al.aiq.b3": "0",
                    "dnp3.al.aiq.b2": "0",
                    "dnp3.al.aiq.b1": "0",
                    "dnp3.al.aiq.b0": "1"
                  },
                  "dnp3.al.ana.float": "1236.1"
                },
                "Point Number 17 (Quality: Online), Value: 192.104": {
                  "dnp3.al.point_index": "17",
                  "Quality: Online": {
                    "dnp3.al.aiq.b7": "0",
                    "dnp3.al.aiq.b6": "0",
                    "dnp3.al.aiq.b5": "0",
                    "dnp3.al.aiq.b4": "0",
                    "dnp3.al.aiq.b3": "0",
                    "dnp3.al.aiq.b2": "0",
                    "dnp3.al.aiq.b1": "0",
                    "dnp3.al.aiq.b0": "1"
                  },
                  "dnp3.al.ana.float": "192.104"
                },
                "Point Number 18 (Quality: Online), Value: 1350.55": {
                  "dnp3.al.point_index": "18",
                  "Quality: Online": {
                    "dnp3.al.aiq.b7": "0",
                    "dnp3.al.aiq.b6": "0",
                    "dnp3.al.aiq.b5": "0",
                    "dnp3.al.aiq.b4": "0",
                    "dnp3.al.aiq.b3": "0",
                    "dnp3.al.aiq.b2": "0",
                    "dnp3.al.aiq.b1": "0",
                    "dnp3.al.aiq.b0": "1"
                  },
                  "dnp3.al.ana.float": "1350.55"
                },
                "Point Number 19 (Quality: Online), Value: -7.38816": {
                  "dnp3.al.point_index": "19",
                  "Quality: Online": {
                    "dnp3.al.aiq.b7": "0",
                    "dnp3.al.aiq.b6": "0",
                    "dnp3.al.aiq.b5": "0",
                    "dnp3.al.aiq.b4": "0",
                    "dnp3.al.aiq.b3": "0",
                    "dnp3.al.aiq.b2": "0",
                    "dnp3.al.aiq.b1": "0",
                    "dnp3.al.aiq.b0": "1"
                  },
                  "dnp3.al.ana.float": "-7.38816"
                }
              },
              "dnp3.al.obj": "2562",
              "dnp3.al.obj_tree": {
                "Qualifier Field, Prefix: None, Range: 8-bit Start and Stop Indices": {
                  "dnp3.al.objq.prefix": "0",
                  "dnp3.al.objq.range": "0"
                },
                "Number of Items: 10": {
                  "dnp3.al.range.start": "0",
                  "dnp3.al.range.stop": "9"
                },
                "Point Number 0 (Quality: Online), Value: 1": {
                  "dnp3.al.point_index": "0",
                  "Quality: Online": {
                    "dnp3.al.boq.b7": "1",
                    "dnp3.al.boq.b6": "0",
                    "dnp3.al.boq.b5": "0",
                    "dnp3.al.boq.b4": "0",
                    "dnp3.al.boq.b3": "0",
                    "dnp3.al.boq.b2": "0",
                    "dnp3.al.boq.b1": "0",
                    "dnp3.al.boq.b0": "1"
                  }
                },
                "Point Number 1 (Quality: Online), Value: 1": {
                  "dnp3.al.point_index": "1",
                  "Quality: Online": {
                    "dnp3.al.boq.b7": "1",
                    "dnp3.al.boq.b6": "0",
                    "dnp3.al.boq.b5": "0",
                    "dnp3.al.boq.b4": "0",
                    "dnp3.al.boq.b3": "0",
                    "dnp3.al.boq.b2": "0",
                    "dnp3.al.boq.b1": "0",
                    "dnp3.al.boq.b0": "1"
                  }
                },
                "Point Number 2 (Quality: Online), Value: 1": {
                  "dnp3.al.point_index": "2",
                  "Quality: Online": {
                    "dnp3.al.boq.b7": "1",
                    "dnp3.al.boq.b6": "0",
                    "dnp3.al.boq.b5": "0",
                    "dnp3.al.boq.b4": "0",
                    "dnp3.al.boq.b3": "0",
                    "dnp3.al.boq.b2": "0",
                    "dnp3.al.boq.b1": "0",
                    "dnp3.al.boq.b0": "1"
                  }
                },
                "Point Number 3 (Quality: Online), Value: 1": {
                  "dnp3.al.point_index": "3",
                  "Quality: Online": {
                    "dnp3.al.boq.b7": "1",
                    "dnp3.al.boq.b6": "0",
                    "dnp3.al.boq.b5": "0",
                    "dnp3.al.boq.b4": "0",
                    "dnp3.al.boq.b3": "0",
                    "dnp3.al.boq.b2": "0",
                    "dnp3.al.boq.b1": "0",
                    "dnp3.al.boq.b0": "1"
                  }
                },
                "Point Number 4 (Quality: Online), Value: 1": {
                  "dnp3.al.point_index": "4",
                  "Quality: Online": {
                    "dnp3.al.boq.b7": "1",
                    "dnp3.al.boq.b6": "0",
                    "dnp3.al.boq.b5": "0",
                    "dnp3.al.boq.b4": "0",
                    "dnp3.al.boq.b3": "0",
                    "dnp3.al.boq.b2": "0",
                    "dnp3.al.boq.b1": "0",
                    "dnp3.al.boq.b0": "1"
                  }
                },
                "Point Number 5 (Quality: Online), Value: 1": {
                  "dnp3.al.point_index": "5",
                  "Quality: Online": {
                    "dnp3.al.boq.b7": "1",
                    "dnp3.al.boq.b6": "0",
                    "dnp3.al.boq.b5": "0",
                    "dnp3.al.boq.b4": "0",
                    "dnp3.al.boq.b3": "0",
                    "dnp3.al.boq.b2": "0",
                    "dnp3.al.boq.b1": "0",
                    "dnp3.al.boq.b0": "1"
                  }
                },
                "Point Number 6 (Quality: Online), Value: 1": {
                  "dnp3.al.point_index": "6",
                  "Quality: Online": {
                    "dnp3.al.boq.b7": "1",
                    "dnp3.al.boq.b6": "0",
                    "dnp3.al.boq.b5": "0",
                    "dnp3.al.boq.b4": "0",
                    "dnp3.al.boq.b3": "0",
                    "dnp3.al.boq.b2": "0",
                    "dnp3.al.boq.b1": "0",
                    "dnp3.al.boq.b0": "1"
                  }
                },
                "Point Number 7 (Quality: Online), Value: 1": {
                  "dnp3.al.point_index": "7",
                  "Quality: Online": {
                    "dnp3.al.boq.b7": "1",
                    "dnp3.al.boq.b6": "0",
                    "dnp3.al.boq.b5": "0",
                    "dnp3.al.boq.b4": "0",
                    "dnp3.al.boq.b3": "0",
                    "dnp3.al.boq.b2": "0",
                    "dnp3.al.boq.b1": "0",
                    "dnp3.al.boq.b0": "1"
                  }
                },
                "Point Number 8 (Quality: Online), Value: 1": {
                  "dnp3.al.point_index": "8",
                  "Quality: Online": {
                    "dnp3.al.boq.b7": "1",
                    "dnp3.al.boq.b6": "0",
                    "dnp3.al.boq.b5": "0",
                    "dnp3.al.boq.b4": "0",
                    "dnp3.al.boq.b3": "0",
                    "dnp3.al.boq.b2": "0",
                    "dnp3.al.boq.b1": "0",
                    "dnp3.al.boq.b0": "1"
                  }
                },
                "Point Number 9 (Quality: Online), Value: 1": {
                  "dnp3.al.point_index": "9",
                  "Quality: Online": {
                    "dnp3.al.boq.b7": "1",
                    "dnp3.al.boq.b6": "0",
                    "dnp3.al.boq.b5": "0",
                    "dnp3.al.boq.b4": "0",
                    "dnp3.al.boq.b3": "0",
                    "dnp3.al.boq.b2": "0",
                    "dnp3.al.boq.b1": "0",
                    "dnp3.al.boq.b0": "1"
                  }
                }
              },
              "dnp3.al.obj": "10243",
              "dnp3.al.obj_tree": {
                "Qualifier Field, Prefix: None, Range: 8-bit Start and Stop Indices": {
                  "dnp3.al.objq.prefix": "0",
                  "dnp3.al.objq.range": "0"
                },
                "Number of Items: 2": {
                  "dnp3.al.range.start": "0",
                  "dnp3.al.range.stop": "1"
                },
                "Point Number 0 (Quality: Online), Value: 1236.1": {
                  "dnp3.al.point_index": "0",
                  "Quality: Online": {
                    "dnp3.al.aoq.b7": "0",
                    "dnp3.al.aoq.b6": "0",
                    "dnp3.al.aoq.b5": "0",
                    "dnp3.al.aoq.b4": "0",
                    "dnp3.al.aoq.b3": "0",
                    "dnp3.al.aoq.b2": "0",
                    "dnp3.al.aoq.b1": "0",
                    "dnp3.al.aoq.b0": "1"
                  },
                  "dnp3.al.anaout.float": "1236.1"
                },
                "Point Number 1 (Quality: Online), Value: 1350.55": {
                  "dnp3.al.point_index": "1",
                  "Quality: Online": {
                    "dnp3.al.aoq.b7": "0",
                    "dnp3.al.aoq.b6": "0",
                    "dnp3.al.aoq.b5": "0",
                    "dnp3.al.aoq.b4": "0",
                    "dnp3.al.aoq.b3": "0",
                    "dnp3.al.aoq.b2": "0",
                    "dnp3.al.aoq.b1": "0",
                    "dnp3.al.aoq.b0": "1"
                  },
                  "dnp3.al.anaout.float": "1350.55"
                }
              }
            }
          }
        }
      }
    }
  },
  {
    "_index": "packets-2020-10-17",
    "_type": "doc",
    "_score": null,
    "_source": {
      "layers": {
        "frame": {
          "frame.encap_type": "1",
          "frame.time": "Oct 17, 2020 11:00:09.704093000 Central Daylight Time",
          "frame.offset_shift": "0.000000000",
          "frame.time_epoch": "1602950409.704093000",
          "frame.time_delta": "0.939843000",
          "frame.time_delta_displayed": "0.939843000",
          "frame.time_relative": "5.795941000",
          "frame.number": "4",
          "frame.len": "196",
          "frame.cap_len": "196",
          "frame.marked": "0",
          "frame.ignored": "0",
          "frame.protocols": "eth:ethertype:ip:tcp:dnp3",
          "frame.coloring_rule.name": "TCP",
          "frame.coloring_rule.string": "tcp"
        },
        "eth": {
          "eth.dst": "00:00:00:aa:00:23",
          "eth.dst_tree": {
            "eth.dst_resolved": "00:00:00_aa:00:23",
            "eth.dst.oui": "0",
            "eth.dst.oui_resolved": "Officially Xerox, but 0:0:0:0:0:0 is more common",
            "eth.addr": "00:00:00:aa:00:23",
            "eth.addr_resolved": "00:00:00_aa:00:23",
            "eth.addr.oui": "0",
            "eth.addr.oui_resolved": "Officially Xerox, but 0:0:0:0:0:0 is more common",
            "eth.dst.lg": "0",
            "eth.lg": "0",
            "eth.dst.ig": "0",
            "eth.ig": "0"
          },
          "eth.src": "00:50:56:9c:9d:70",
          "eth.src_tree": {
            "eth.src_resolved": "VMware_9c:9d:70",
            "eth.src.oui": "20566",
            "eth.src.oui_resolved": "VMware, Inc.",
            "eth.addr": "00:50:56:9c:9d:70",
            "eth.addr_resolved": "VMware_9c:9d:70",
            "eth.addr.oui": "20566",
            "eth.addr.oui_resolved": "VMware, Inc.",
            "eth.src.lg": "0",
            "eth.lg": "0",
            "eth.src.ig": "0",
            "eth.ig": "0"
          },
          "eth.type": "0x00000800"
        },
        "ip": {
          "ip.version": "4",
          "ip.hdr_len": "20",
          "ip.dsfield": "0x00000000",
          "ip.dsfield_tree": {
            "ip.dsfield.dscp": "0",
            "ip.dsfield.ecn": "0"
          },
          "ip.len": "182",
          "ip.id": "0x0000b397",
          "ip.flags": "0x00004000",
          "ip.flags_tree": {
            "ip.flags.rb": "0",
            "ip.flags.df": "1",
            "ip.flags.mf": "0"
          },
          "ip.frag_offset": "0",
          "ip.ttl": "128",
          "ip.proto": "6",
          "ip.checksum": "0x0000d9ea",
          "ip.checksum.status": "2",
          "ip.src": "192.168.0.5",
          "ip.addr": "192.168.0.5",
          "ip.src_host": "192.168.0.5",
          "ip.host": "192.168.0.5",
          "ip.dst": "172.16.0.2",
          "ip.addr": "172.16.0.2",
          "ip.dst_host": "172.16.0.2",
          "ip.host": "172.16.0.2"
        },
        "tcp": {
          "tcp.srcport": "20000",
          "tcp.dstport": "52851",
          "tcp.port": "20000",
          "tcp.port": "52851",
          "tcp.stream": "0",
          "tcp.len": "142",
          "tcp.seq": "1",
          "tcp.seq_raw": "1839344148",
          "tcp.nxtseq": "143",
          "tcp.ack": "19",
          "tcp.ack_raw": "2386135328",
          "tcp.hdr_len": "20",
          "tcp.flags": "0x00000018",
          "tcp.flags_tree": {
            "tcp.flags.res": "0",
            "tcp.flags.ns": "0",
            "tcp.flags.cwr": "0",
            "tcp.flags.ecn": "0",
            "tcp.flags.urg": "0",
            "tcp.flags.ack": "1",
            "tcp.flags.push": "1",
            "tcp.flags.reset": "0",
            "tcp.flags.syn": "0",
            "tcp.flags.fin": "0",
            "tcp.flags.str": "·······AP···"
          },
          "tcp.window_size_value": "1024",
          "tcp.window_size": "1024",
          "tcp.window_size_scalefactor": "-1",
          "tcp.checksum": "0x0000c369",
          "tcp.checksum.status": "2",
          "tcp.urgent_pointer": "0",
          "tcp.analysis": {
            "tcp.analysis.acks_frame": "1",
            "tcp.analysis.ack_rtt": "5.795941000",
            "tcp.analysis.bytes_in_flight": "142",
            "tcp.analysis.push_bytes_sent": "142"
          },
          "Timestamps": {
            "tcp.time_relative": "5.795941000",
            "tcp.time_delta": "5.795941000"
          },
          "tcp.payload": "05:64:79:44:01:00:86:01:2f:e4:c0:cf:81:00:00:01:02:00:00:07:81:81:81:81:81:81:c0:dc:81:81:1e:05:00:00:0f:01:e6:97:7c:44:01:26:bd:86:cd:db:41:01:e6:97:7c:44:01:26:bd:86:41:01:54:55:83:c3:2d:09:01:8b:4d:ef:c2:01:22:65:2b:c3:01:78:06:98:c0:01:00:b3:44:e3:b0:c4:01:19:c5:c9:42:01:4d:bc:25:c4:01:3e:80:b4:05:61:c2:01:61:84:ba:c2:01:b2:dd:99:41:01:54:36:68:be:9a:42:01:1b:c6:ae:41:0a:02:00:00:07:81:81:81:81:ca:39:81:81:81:81:57:5d",
          "tcp.pdu.size": "142"
        },
        "dnp3": {
          "Data Link Layer, Len: 121, From: 390, To: 1, PRM, Unconfirmed User Data": {
            "dnp3.start": "0x00000564",
            "dnp3.len": "121",
            "dnp3.ctl": "0x00000044",
            "dnp3.ctl_tree": {
              "dnp3.ctl.dir": "0",
              "dnp3.ctl.prm": "1",
              "dnp3.ctl.fcb": "0",
              "dnp3.ctl.fcv": "0",
              "dnp3.ctl.prifunc": "4"
            },
            "dnp3.dst": "1",
            "dnp3.addr": "1",
            "dnp3.src": "390",
            "dnp3.addr": "390",
            "dnp3.hdr.CRC": "0x0000e42f",
            "dnp.hdr.CRC.status": "1"
          },
          "dnp3.tr.ctl": "0x000000c0",
          "dnp3.tr.ctl_tree": {
            "dnp3.tr.fin": "1",
            "dnp3.tr.fir": "1",
            "dnp3.tr.seq": "0"
          },
          "Data Chunks": {
            "Data Chunk: 0": {
              "dnp.data_chunk": "c0:cf:81:00:00:01:02:00:00:07:81:81:81:81:81:81",
              "dnp.data_chunk_len": "16",
              "dnp.data_chunk.CRC": "0x0000dcc0",
              "dnp.data_chunk.CRC.status": "1"
            },
            "Data Chunk: 1": {
              "dnp.data_chunk": "81:81:1e:05:00:00:0f:01:e6:97:7c:44:01:26:bd:86",
              "dnp.data_chunk_len": "16",
              "dnp.data_chunk.CRC": "0x0000dbcd",
              "dnp.data_chunk.CRC.status": "1"
            },
            "Data Chunk: 2": {
              "dnp.data_chunk": "41:01:e6:97:7c:44:01:26:bd:86:41:01:54:55:83:c3",
              "dnp.data_chunk_len": "16",
              "dnp.data_chunk.CRC": "0x0000092d",
              "dnp.data_chunk.CRC.status": "1"
            },
            "Data Chunk: 3": {
              "dnp.data_chunk": "01:8b:4d:ef:c2:01:22:65:2b:c3:01:78:06:98:c0:01",
              "dnp.data_chunk_len": "16",
              "dnp.data_chunk.CRC": "0x0000b300",
              "dnp.data_chunk.CRC.status": "1"
            },
            "Data Chunk: 4": {
              "dnp.data_chunk": "44:e3:b0:c4:01:19:c5:c9:42:01:4d:bc:25:c4:01:3e",
              "dnp.data_chunk_len": "16",
              "dnp.data_chunk.CRC": "0x0000b480",
              "dnp.data_chunk.CRC.status": "1"
            },
            "Data Chunk: 5": {
              "dnp.data_chunk": "05:61:c2:01:61:84:ba:c2:01:b2:dd:99:41:01:54:36",
              "dnp.data_chunk_len": "16",
              "dnp.data_chunk.CRC": "0x0000be68",
              "dnp.data_chunk.CRC.status": "1"
            },
            "Data Chunk: 6": {
              "dnp.data_chunk": "9a:42:01:1b:c6:ae:41:0a:02:00:00:07:81:81:81:81",
              "dnp.data_chunk_len": "16",
              "dnp.data_chunk.CRC": "0x000039ca",
              "dnp.data_chunk.CRC.status": "1"
            },
            "Data Chunk: 7": {
              "dnp.data_chunk": "81:81:81:81",
              "dnp.data_chunk_len": "4",
              "dnp.data_chunk.CRC": "0x00005d57",
              "dnp.data_chunk.CRC.status": "1"
            }
          },
          "dnp3.al.fragments": {
            "dnp3.al.fragment": "4",
            "dnp3.al.fragment.count": "1",
            "dnp3.al.fragment.reassembled.length": "115"
          },
          "Application Layer: (FIR, FIN, Sequence 15, Response)": {
            "dnp3.al.ctl": "0x000000cf",
            "dnp3.al.ctl_tree": {
              "dnp3.al.fir": "1",
              "dnp3.al.fin": "1",
              "dnp3.al.con": "0",
              "dnp3.al.uns": "0",
              "dnp3.al.seq": "15"
            },
            "dnp3.al.func": "129",
            "dnp3.al.iin": "0x00000000",
            "dnp3.al.iin_tree": {
              "dnp3.al.iin.rst": "0",
              "dnp3.al.iin.dt": "0",
              "dnp3.al.iin.dol": "0",
              "dnp3.al.iin.tsr": "0",
              "dnp3.al.iin.cls3d": "0",
              "dnp3.al.iin.cls2d": "0",
              "dnp3.al.iin.cls1d": "0",
              "dnp3.al.iin.bmsg": "0",
              "dnp3.al.iin.cc": "0",
              "dnp3.al.iin.oae": "0",
              "dnp3.al.iin.ebo": "0",
              "dnp3.al.iin.pioor": "0",
              "dnp3.al.iin.obju": "0",
              "dnp3.al.iin.fcni": "0"
            },
            "RESPONSE Data Objects": {
              "dnp3.al.obj": "258",
              "dnp3.al.obj_tree": {
                "Qualifier Field, Prefix: None, Range: 8-bit Start and Stop Indices": {
                  "dnp3.al.objq.prefix": "0",
                  "dnp3.al.objq.range": "0"
                },
                "Number of Items: 8": {
                  "dnp3.al.range.start": "0",
                  "dnp3.al.range.stop": "7"
                },
                "Point Number 0 (Quality: Online), Value: 1": {
                  "dnp3.al.point_index": "0",
                  "Quality: Online": {
                    "dnp3.al.biq.b7": "1",
                    "dnp3.al.biq.b6": "0",
                    "dnp3.al.biq.b5": "0",
                    "dnp3.al.biq.b4": "0",
                    "dnp3.al.biq.b3": "0",
                    "dnp3.al.biq.b2": "0",
                    "dnp3.al.biq.b1": "0",
                    "dnp3.al.biq.b0": "1"
                  }
                },
                "Point Number 1 (Quality: Online), Value: 1": {
                  "dnp3.al.point_index": "1",
                  "Quality: Online": {
                    "dnp3.al.biq.b7": "1",
                    "dnp3.al.biq.b6": "0",
                    "dnp3.al.biq.b5": "0",
                    "dnp3.al.biq.b4": "0",
                    "dnp3.al.biq.b3": "0",
                    "dnp3.al.biq.b2": "0",
                    "dnp3.al.biq.b1": "0",
                    "dnp3.al.biq.b0": "1"
                  }
                },
                "Point Number 2 (Quality: Online), Value: 1": {
                  "dnp3.al.point_index": "2",
                  "Quality: Online": {
                    "dnp3.al.biq.b7": "1",
                    "dnp3.al.biq.b6": "0",
                    "dnp3.al.biq.b5": "0",
                    "dnp3.al.biq.b4": "0",
                    "dnp3.al.biq.b3": "0",
                    "dnp3.al.biq.b2": "0",
                    "dnp3.al.biq.b1": "0",
                    "dnp3.al.biq.b0": "1"
                  }
                },
                "Point Number 3 (Quality: Online), Value: 1": {
                  "dnp3.al.point_index": "3",
                  "Quality: Online": {
                    "dnp3.al.biq.b7": "1",
                    "dnp3.al.biq.b6": "0",
                    "dnp3.al.biq.b5": "0",
                    "dnp3.al.biq.b4": "0",
                    "dnp3.al.biq.b3": "0",
                    "dnp3.al.biq.b2": "0",
                    "dnp3.al.biq.b1": "0",
                    "dnp3.al.biq.b0": "1"
                  }
                },
                "Point Number 4 (Quality: Online), Value: 1": {
                  "dnp3.al.point_index": "4",
                  "Quality: Online": {
                    "dnp3.al.biq.b7": "1",
                    "dnp3.al.biq.b6": "0",
                    "dnp3.al.biq.b5": "0",
                    "dnp3.al.biq.b4": "0",
                    "dnp3.al.biq.b3": "0",
                    "dnp3.al.biq.b2": "0",
                    "dnp3.al.biq.b1": "0",
                    "dnp3.al.biq.b0": "1"
                  }
                },
                "Point Number 5 (Quality: Online), Value: 1": {
                  "dnp3.al.point_index": "5",
                  "Quality: Online": {
                    "dnp3.al.biq.b7": "1",
                    "dnp3.al.biq.b6": "0",
                    "dnp3.al.biq.b5": "0",
                    "dnp3.al.biq.b4": "0",
                    "dnp3.al.biq.b3": "0",
                    "dnp3.al.biq.b2": "0",
                    "dnp3.al.biq.b1": "0",
                    "dnp3.al.biq.b0": "1"
                  }
                },
                "Point Number 6 (Quality: Online), Value: 1": {
                  "dnp3.al.point_index": "6",
                  "Quality: Online": {
                    "dnp3.al.biq.b7": "1",
                    "dnp3.al.biq.b6": "0",
                    "dnp3.al.biq.b5": "0",
                    "dnp3.al.biq.b4": "0",
                    "dnp3.al.biq.b3": "0",
                    "dnp3.al.biq.b2": "0",
                    "dnp3.al.biq.b1": "0",
                    "dnp3.al.biq.b0": "1"
                  }
                },
                "Point Number 7 (Quality: Online), Value: 1": {
                  "dnp3.al.point_index": "7",
                  "Quality: Online": {
                    "dnp3.al.biq.b7": "1",
                    "dnp3.al.biq.b6": "0",
                    "dnp3.al.biq.b5": "0",
                    "dnp3.al.biq.b4": "0",
                    "dnp3.al.biq.b3": "0",
                    "dnp3.al.biq.b2": "0",
                    "dnp3.al.biq.b1": "0",
                    "dnp3.al.biq.b0": "1"
                  }
                }
              },
              "dnp3.al.obj": "7685",
              "dnp3.al.obj_tree": {
                "Qualifier Field, Prefix: None, Range: 8-bit Start and Stop Indices": {
                  "dnp3.al.objq.prefix": "0",
                  "dnp3.al.objq.range": "0"
                },
                "Number of Items: 16": {
                  "dnp3.al.range.start": "0",
                  "dnp3.al.range.stop": "15"
                },
                "Point Number 0 (Quality: Online), Value: 1010.37": {
                  "dnp3.al.point_index": "0",
                  "Quality: Online": {
                    "dnp3.al.aiq.b7": "0",
                    "dnp3.al.aiq.b6": "0",
                    "dnp3.al.aiq.b5": "0",
                    "dnp3.al.aiq.b4": "0",
                    "dnp3.al.aiq.b3": "0",
                    "dnp3.al.aiq.b2": "0",
                    "dnp3.al.aiq.b1": "0",
                    "dnp3.al.aiq.b0": "1"
                  },
                  "dnp3.al.ana.float": "1010.37"
                },
                "Point Number 1 (Quality: Online), Value: 16.8424": {
                  "dnp3.al.point_index": "1",
                  "Quality: Online": {
                    "dnp3.al.aiq.b7": "0",
                    "dnp3.al.aiq.b6": "0",
                    "dnp3.al.aiq.b5": "0",
                    "dnp3.al.aiq.b4": "0",
                    "dnp3.al.aiq.b3": "0",
                    "dnp3.al.aiq.b2": "0",
                    "dnp3.al.aiq.b1": "0",
                    "dnp3.al.aiq.b0": "1"
                  },
                  "dnp3.al.ana.float": "16.8424"
                },
                "Point Number 2 (Quality: Online), Value: 1010.37": {
                  "dnp3.al.point_index": "2",
                  "Quality: Online": {
                    "dnp3.al.aiq.b7": "0",
                    "dnp3.al.aiq.b6": "0",
                    "dnp3.al.aiq.b5": "0",
                    "dnp3.al.aiq.b4": "0",
                    "dnp3.al.aiq.b3": "0",
                    "dnp3.al.aiq.b2": "0",
                    "dnp3.al.aiq.b1": "0",
                    "dnp3.al.aiq.b0": "1"
                  },
                  "dnp3.al.ana.float": "1010.37"
                },
                "Point Number 3 (Quality: Online), Value: 16.8424": {
                  "dnp3.al.point_index": "3",
                  "Quality: Online": {
                    "dnp3.al.aiq.b7": "0",
                    "dnp3.al.aiq.b6": "0",
                    "dnp3.al.aiq.b5": "0",
                    "dnp3.al.aiq.b4": "0",
                    "dnp3.al.aiq.b3": "0",
                    "dnp3.al.aiq.b2": "0",
                    "dnp3.al.aiq.b1": "0",
                    "dnp3.al.aiq.b0": "1"
                  },
                  "dnp3.al.ana.float": "16.8424"
                },
                "Point Number 4 (Quality: Online), Value: -262.667": {
                  "dnp3.al.point_index": "4",
                  "Quality: Online": {
                    "dnp3.al.aiq.b7": "0",
                    "dnp3.al.aiq.b6": "0",
                    "dnp3.al.aiq.b5": "0",
                    "dnp3.al.aiq.b4": "0",
                    "dnp3.al.aiq.b3": "0",
                    "dnp3.al.aiq.b2": "0",
                    "dnp3.al.aiq.b1": "0",
                    "dnp3.al.aiq.b0": "1"
                  },
                  "dnp3.al.ana.float": "-262.667"
                },
                "Point Number 5 (Quality: Online), Value: -119.651": {
                  "dnp3.al.point_index": "5",
                  "Quality: Online": {
                    "dnp3.al.aiq.b7": "0",
                    "dnp3.al.aiq.b6": "0",
                    "dnp3.al.aiq.b5": "0",
                    "dnp3.al.aiq.b4": "0",
                    "dnp3.al.aiq.b3": "0",
                    "dnp3.al.aiq.b2": "0",
                    "dnp3.al.aiq.b1": "0",
                    "dnp3.al.aiq.b0": "1"
                  },
                  "dnp3.al.ana.float": "-119.651"
                },
                "Point Number 6 (Quality: Online), Value: -171.395": {
                  "dnp3.al.point_index": "6",
                  "Quality: Online": {
                    "dnp3.al.aiq.b7": "0",
                    "dnp3.al.aiq.b6": "0",
                    "dnp3.al.aiq.b5": "0",
                    "dnp3.al.aiq.b4": "0",
                    "dnp3.al.aiq.b3": "0",
                    "dnp3.al.aiq.b2": "0",
                    "dnp3.al.aiq.b1": "0",
                    "dnp3.al.aiq.b0": "1"
                  },
                  "dnp3.al.ana.float": "-171.395"
                },
                "Point Number 7 (Quality: Online), Value: -4.75079": {
                  "dnp3.al.point_index": "7",
                  "Quality: Online": {
                    "dnp3.al.aiq.b7": "0",
                    "dnp3.al.aiq.b6": "0",
                    "dnp3.al.aiq.b5": "0",
                    "dnp3.al.aiq.b4": "0",
                    "dnp3.al.aiq.b3": "0",
                    "dnp3.al.aiq.b2": "0",
                    "dnp3.al.aiq.b1": "0",
                    "dnp3.al.aiq.b0": "1"
                  },
                  "dnp3.al.ana.float": "-4.75079"
                },
                "Point Number 8 (Quality: Online), Value: -1415.1": {
                  "dnp3.al.point_index": "8",
                  "Quality: Online": {
                    "dnp3.al.aiq.b7": "0",
                    "dnp3.al.aiq.b6": "0",
                    "dnp3.al.aiq.b5": "0",
                    "dnp3.al.aiq.b4": "0",
                    "dnp3.al.aiq.b3": "0",
                    "dnp3.al.aiq.b2": "0",
                    "dnp3.al.aiq.b1": "0",
                    "dnp3.al.aiq.b0": "1"
                  },
                  "dnp3.al.ana.float": "-1415.1"
                },
                "Point Number 9 (Quality: Online), Value: 100.885": {
                  "dnp3.al.point_index": "9",
                  "Quality: Online": {
                    "dnp3.al.aiq.b7": "0",
                    "dnp3.al.aiq.b6": "0",
                    "dnp3.al.aiq.b5": "0",
                    "dnp3.al.aiq.b4": "0",
                    "dnp3.al.aiq.b3": "0",
                    "dnp3.al.aiq.b2": "0",
                    "dnp3.al.aiq.b1": "0",
                    "dnp3.al.aiq.b0": "1"
                  },
                  "dnp3.al.ana.float": "100.885"
                },
                "Point Number 10 (Quality: Online), Value: -662.942": {
                  "dnp3.al.point_index": "10",
                  "Quality: Online": {
                    "dnp3.al.aiq.b7": "0",
                    "dnp3.al.aiq.b6": "0",
                    "dnp3.al.aiq.b5": "0",
                    "dnp3.al.aiq.b4": "0",
                    "dnp3.al.aiq.b3": "0",
                    "dnp3.al.aiq.b2": "0",
                    "dnp3.al.aiq.b1": "0",
                    "dnp3.al.aiq.b0": "1"
                  },
                  "dnp3.al.ana.float": "-662.942"
                },
                "Point Number 11 (Quality: Online), Value: -56.2551": {
                  "dnp3.al.point_index": "11",
                  "Quality: Online": {
                    "dnp3.al.aiq.b7": "0",
                    "dnp3.al.aiq.b6": "0",
                    "dnp3.al.aiq.b5": "0",
                    "dnp3.al.aiq.b4": "0",
                    "dnp3.al.aiq.b3": "0",
                    "dnp3.al.aiq.b2": "0",
                    "dnp3.al.aiq.b1": "0",
                    "dnp3.al.aiq.b0": "1"
                  },
                  "dnp3.al.ana.float": "-56.2551"
                },
                "Point Number 12 (Quality: Online), Value: -93.2586": {
                  "dnp3.al.point_index": "12",
                  "Quality: Online": {
                    "dnp3.al.aiq.b7": "0",
                    "dnp3.al.aiq.b6": "0",
                    "dnp3.al.aiq.b5": "0",
                    "dnp3.al.aiq.b4": "0",
                    "dnp3.al.aiq.b3": "0",
                    "dnp3.al.aiq.b2": "0",
                    "dnp3.al.aiq.b1": "0",
                    "dnp3.al.aiq.b0": "1"
                  },
                  "dnp3.al.ana.float": "-93.2586"
                },
                "Point Number 13 (Quality: Online), Value: 19.2332": {
                  "dnp3.al.point_index": "13",
                  "Quality: Online": {
                    "dnp3.al.aiq.b7": "0",
                    "dnp3.al.aiq.b6": "0",
                    "dnp3.al.aiq.b5": "0",
                    "dnp3.al.aiq.b4": "0",
                    "dnp3.al.aiq.b3": "0",
                    "dnp3.al.aiq.b2": "0",
                    "dnp3.al.aiq.b1": "0",
                    "dnp3.al.aiq.b0": "1"
                  },
                  "dnp3.al.ana.float": "19.2332"
                },
                "Point Number 14 (Quality: Online), Value: 77.1061": {
                  "dnp3.al.point_index": "14",
                  "Quality: Online": {
                    "dnp3.al.aiq.b7": "0",
                    "dnp3.al.aiq.b6": "0",
                    "dnp3.al.aiq.b5": "0",
                    "dnp3.al.aiq.b4": "0",
                    "dnp3.al.aiq.b3": "0",
                    "dnp3.al.aiq.b2": "0",
                    "dnp3.al.aiq.b1": "0",
                    "dnp3.al.aiq.b0": "1"
                  },
                  "dnp3.al.ana.float": "77.1061"
                },
                "Point Number 15 (Quality: Online), Value: 21.8467": {
                  "dnp3.al.point_index": "15",
                  "Quality: Online": {
                    "dnp3.al.aiq.b7": "0",
                    "dnp3.al.aiq.b6": "0",
                    "dnp3.al.aiq.b5": "0",
                    "dnp3.al.aiq.b4": "0",
                    "dnp3.al.aiq.b3": "0",
                    "dnp3.al.aiq.b2": "0",
                    "dnp3.al.aiq.b1": "0",
                    "dnp3.al.aiq.b0": "1"
                  },
                  "dnp3.al.ana.float": "21.8467"
                }
              },
              "dnp3.al.obj": "2562",
              "dnp3.al.obj_tree": {
                "Qualifier Field, Prefix: None, Range: 8-bit Start and Stop Indices": {
                  "dnp3.al.objq.prefix": "0",
                  "dnp3.al.objq.range": "0"
                },
                "Number of Items: 8": {
                  "dnp3.al.range.start": "0",
                  "dnp3.al.range.stop": "7"
                },
                "Point Number 0 (Quality: Online), Value: 1": {
                  "dnp3.al.point_index": "0",
                  "Quality: Online": {
                    "dnp3.al.boq.b7": "1",
                    "dnp3.al.boq.b6": "0",
                    "dnp3.al.boq.b5": "0",
                    "dnp3.al.boq.b4": "0",
                    "dnp3.al.boq.b3": "0",
                    "dnp3.al.boq.b2": "0",
                    "dnp3.al.boq.b1": "0",
                    "dnp3.al.boq.b0": "1"
                  }
                },
                "Point Number 1 (Quality: Online), Value: 1": {
                  "dnp3.al.point_index": "1",
                  "Quality: Online": {
                    "dnp3.al.boq.b7": "1",
                    "dnp3.al.boq.b6": "0",
                    "dnp3.al.boq.b5": "0",
                    "dnp3.al.boq.b4": "0",
                    "dnp3.al.boq.b3": "0",
                    "dnp3.al.boq.b2": "0",
                    "dnp3.al.boq.b1": "0",
                    "dnp3.al.boq.b0": "1"
                  }
                },
                "Point Number 2 (Quality: Online), Value: 1": {
                  "dnp3.al.point_index": "2",
                  "Quality: Online": {
                    "dnp3.al.boq.b7": "1",
                    "dnp3.al.boq.b6": "0",
                    "dnp3.al.boq.b5": "0",
                    "dnp3.al.boq.b4": "0",
                    "dnp3.al.boq.b3": "0",
                    "dnp3.al.boq.b2": "0",
                    "dnp3.al.boq.b1": "0",
                    "dnp3.al.boq.b0": "1"
                  }
                },
                "Point Number 3 (Quality: Online), Value: 1": {
                  "dnp3.al.point_index": "3",
                  "Quality: Online": {
                    "dnp3.al.boq.b7": "1",
                    "dnp3.al.boq.b6": "0",
                    "dnp3.al.boq.b5": "0",
                    "dnp3.al.boq.b4": "0",
                    "dnp3.al.boq.b3": "0",
                    "dnp3.al.boq.b2": "0",
                    "dnp3.al.boq.b1": "0",
                    "dnp3.al.boq.b0": "1"
                  }
                },
                "Point Number 4 (Quality: Online), Value: 1": {
                  "dnp3.al.point_index": "4",
                  "Quality: Online": {
                    "dnp3.al.boq.b7": "1",
                    "dnp3.al.boq.b6": "0",
                    "dnp3.al.boq.b5": "0",
                    "dnp3.al.boq.b4": "0",
                    "dnp3.al.boq.b3": "0",
                    "dnp3.al.boq.b2": "0",
                    "dnp3.al.boq.b1": "0",
                    "dnp3.al.boq.b0": "1"
                  }
                },
                "Point Number 5 (Quality: Online), Value: 1": {
                  "dnp3.al.point_index": "5",
                  "Quality: Online": {
                    "dnp3.al.boq.b7": "1",
                    "dnp3.al.boq.b6": "0",
                    "dnp3.al.boq.b5": "0",
                    "dnp3.al.boq.b4": "0",
                    "dnp3.al.boq.b3": "0",
                    "dnp3.al.boq.b2": "0",
                    "dnp3.al.boq.b1": "0",
                    "dnp3.al.boq.b0": "1"
                  }
                },
                "Point Number 6 (Quality: Online), Value: 1": {
                  "dnp3.al.point_index": "6",
                  "Quality: Online": {
                    "dnp3.al.boq.b7": "1",
                    "dnp3.al.boq.b6": "0",
                    "dnp3.al.boq.b5": "0",
                    "dnp3.al.boq.b4": "0",
                    "dnp3.al.boq.b3": "0",
                    "dnp3.al.boq.b2": "0",
                    "dnp3.al.boq.b1": "0",
                    "dnp3.al.boq.b0": "1"
                  }
                },
                "Point Number 7 (Quality: Online), Value: 1": {
                  "dnp3.al.point_index": "7",
                  "Quality: Online": {
                    "dnp3.al.boq.b7": "1",
                    "dnp3.al.boq.b6": "0",
                    "dnp3.al.boq.b5": "0",
                    "dnp3.al.boq.b4": "0",
                    "dnp3.al.boq.b3": "0",
                    "dnp3.al.boq.b2": "0",
                    "dnp3.al.boq.b1": "0",
                    "dnp3.al.boq.b0": "1"
                  }
                }
              }
            }
          }
        }
      }
    }
  },
  {
    "_index": "packets-2020-10-17",
    "_type": "doc",
    "_score": null,
    "_source": {
      "layers": {
        "frame": {
          "frame.encap_type": "1",
          "frame.time": "Oct 17, 2020 11:00:09.960064000 Central Daylight Time",
          "frame.offset_shift": "0.000000000",
          "frame.time_epoch": "1602950409.960064000",
          "frame.time_delta": "0.255971000",
          "frame.time_delta_displayed": "0.255971000",
          "frame.time_relative": "6.051912000",
          "frame.number": "5",
          "frame.len": "142",
          "frame.cap_len": "142",
          "frame.marked": "0",
          "frame.ignored": "0",
          "frame.protocols": "eth:ethertype:ip:tcp:dnp3",
          "frame.coloring_rule.name": "TCP",
          "frame.coloring_rule.string": "tcp"
        },
        "eth": {
          "eth.dst": "00:00:00:aa:00:23",
          "eth.dst_tree": {
            "eth.dst_resolved": "00:00:00_aa:00:23",
            "eth.dst.oui": "0",
            "eth.dst.oui_resolved": "Officially Xerox, but 0:0:0:0:0:0 is more common",
            "eth.addr": "00:00:00:aa:00:23",
            "eth.addr_resolved": "00:00:00_aa:00:23",
            "eth.addr.oui": "0",
            "eth.addr.oui_resolved": "Officially Xerox, but 0:0:0:0:0:0 is more common",
            "eth.dst.lg": "0",
            "eth.lg": "0",
            "eth.dst.ig": "0",
            "eth.ig": "0"
          },
          "eth.src": "00:50:56:9c:9d:70",
          "eth.src_tree": {
            "eth.src_resolved": "VMware_9c:9d:70",
            "eth.src.oui": "20566",
            "eth.src.oui_resolved": "VMware, Inc.",
            "eth.addr": "00:50:56:9c:9d:70",
            "eth.addr_resolved": "VMware_9c:9d:70",
            "eth.addr.oui": "20566",
            "eth.addr.oui_resolved": "VMware, Inc.",
            "eth.src.lg": "0",
            "eth.lg": "0",
            "eth.src.ig": "0",
            "eth.ig": "0"
          },
          "eth.type": "0x00000800"
        },
        "ip": {
          "ip.version": "4",
          "ip.hdr_len": "20",
          "ip.dsfield": "0x00000000",
          "ip.dsfield_tree": {
            "ip.dsfield.dscp": "0",
            "ip.dsfield.ecn": "0"
          },
          "ip.len": "128",
          "ip.id": "0x0000b398",
          "ip.flags": "0x00004000",
          "ip.flags_tree": {
            "ip.flags.rb": "0",
            "ip.flags.df": "1",
            "ip.flags.mf": "0"
          },
          "ip.frag_offset": "0",
          "ip.ttl": "128",
          "ip.proto": "6",
          "ip.checksum": "0x0000da1f",
          "ip.checksum.status": "2",
          "ip.src": "192.168.0.5",
          "ip.addr": "192.168.0.5",
          "ip.src_host": "192.168.0.5",
          "ip.host": "192.168.0.5",
          "ip.dst": "172.16.0.2",
          "ip.addr": "172.16.0.2",
          "ip.dst_host": "172.16.0.2",
          "ip.host": "172.16.0.2"
        },
        "tcp": {
          "tcp.srcport": "20000",
          "tcp.dstport": "43991",
          "tcp.port": "20000",
          "tcp.port": "43991",
          "tcp.stream": "1",
          "tcp.len": "88",
          "tcp.seq": "1",
          "tcp.seq_raw": "1372294700",
          "tcp.nxtseq": "89",
          "tcp.ack": "19",
          "tcp.ack_raw": "4277163460",
          "tcp.hdr_len": "20",
          "tcp.flags": "0x00000018",
          "tcp.flags_tree": {
            "tcp.flags.res": "0",
            "tcp.flags.ns": "0",
            "tcp.flags.cwr": "0",
            "tcp.flags.ecn": "0",
            "tcp.flags.urg": "0",
            "tcp.flags.ack": "1",
            "tcp.flags.push": "1",
            "tcp.flags.reset": "0",
            "tcp.flags.syn": "0",
            "tcp.flags.fin": "0",
            "tcp.flags.str": "·······AP···"
          },
          "tcp.window_size_value": "1024",
          "tcp.window_size": "1024",
          "tcp.window_size_scalefactor": "-1",
          "tcp.checksum": "0x000000f1",
          "tcp.checksum.status": "2",
          "tcp.urgent_pointer": "0",
          "tcp.analysis": {
            "tcp.analysis.acks_frame": "2",
            "tcp.analysis.ack_rtt": "5.845937000",
            "tcp.analysis.bytes_in_flight": "88",
            "tcp.analysis.push_bytes_sent": "88"
          },
          "Timestamps": {
            "tcp.time_relative": "5.845937000",
            "tcp.time_delta": "5.845937000"
          },
          "tcp.payload": "05:64:49:44:01:00:8f:01:b6:a9:c0:ce:81:00:00:01:02:00:00:03:81:81:81:81:1e:05:1f:d1:00:00:07:01:38:9e:fa:c2:01:ae:b9:89:40:01:fa:51:e8:78:4c:c2:01:8b:00:c7:41:01:38:5d:48:42:01:52:14:63:81:d6:41:01:0b:2b:c0:41:01:62:ca:d9:40:0a:02:00:00:03:bf:60:81:81:81:81:57:5d",
          "tcp.pdu.size": "88"
        },
        "dnp3": {
          "Data Link Layer, Len: 73, From: 399, To: 1, PRM, Unconfirmed User Data": {
            "dnp3.start": "0x00000564",
            "dnp3.len": "73",
            "dnp3.ctl": "0x00000044",
            "dnp3.ctl_tree": {
              "dnp3.ctl.dir": "0",
              "dnp3.ctl.prm": "1",
              "dnp3.ctl.fcb": "0",
              "dnp3.ctl.fcv": "0",
              "dnp3.ctl.prifunc": "4"
            },
            "dnp3.dst": "1",
            "dnp3.addr": "1",
            "dnp3.src": "399",
            "dnp3.addr": "399",
            "dnp3.hdr.CRC": "0x0000a9b6",
            "dnp.hdr.CRC.status": "1"
          },
          "dnp3.tr.ctl": "0x000000c0",
          "dnp3.tr.ctl_tree": {
            "dnp3.tr.fin": "1",
            "dnp3.tr.fir": "1",
            "dnp3.tr.seq": "0"
          },
          "Data Chunks": {
            "Data Chunk: 0": {
              "dnp.data_chunk": "c0:ce:81:00:00:01:02:00:00:03:81:81:81:81:1e:05",
              "dnp.data_chunk_len": "16",
              "dnp.data_chunk.CRC": "0x0000d11f",
              "dnp.data_chunk.CRC.status": "1"
            },
            "Data Chunk: 1": {
              "dnp.data_chunk": "00:00:07:01:38:9e:fa:c2:01:ae:b9:89:40:01:fa:51",
              "dnp.data_chunk_len": "16",
              "dnp.data_chunk.CRC": "0x000078e8",
              "dnp.data_chunk.CRC.status": "1"
            },
            "Data Chunk: 2": {
              "dnp.data_chunk": "4c:c2:01:8b:00:c7:41:01:38:5d:48:42:01:52:14:63",
              "dnp.data_chunk_len": "16",
              "dnp.data_chunk.CRC": "0x0000d681",
              "dnp.data_chunk.CRC.status": "1"
            },
            "Data Chunk: 3": {
              "dnp.data_chunk": "41:01:0b:2b:c0:41:01:62:ca:d9:40:0a:02:00:00:03",
              "dnp.data_chunk_len": "16",
              "dnp.data_chunk.CRC": "0x000060bf",
              "dnp.data_chunk.CRC.status": "1"
            },
            "Data Chunk: 4": {
              "dnp.data_chunk": "81:81:81:81",
              "dnp.data_chunk_len": "4",
              "dnp.data_chunk.CRC": "0x00005d57",
              "dnp.data_chunk.CRC.status": "1"
            }
          },
          "dnp3.al.fragments": {
            "dnp3.al.fragment": "5",
            "dnp3.al.fragment.count": "1",
            "dnp3.al.fragment.reassembled.length": "67"
          },
          "Application Layer: (FIR, FIN, Sequence 14, Response)": {
            "dnp3.al.ctl": "0x000000ce",
            "dnp3.al.ctl_tree": {
              "dnp3.al.fir": "1",
              "dnp3.al.fin": "1",
              "dnp3.al.con": "0",
              "dnp3.al.uns": "0",
              "dnp3.al.seq": "14"
            },
            "dnp3.al.func": "129",
            "dnp3.al.iin": "0x00000000",
            "dnp3.al.iin_tree": {
              "dnp3.al.iin.rst": "0",
              "dnp3.al.iin.dt": "0",
              "dnp3.al.iin.dol": "0",
              "dnp3.al.iin.tsr": "0",
              "dnp3.al.iin.cls3d": "0",
              "dnp3.al.iin.cls2d": "0",
              "dnp3.al.iin.cls1d": "0",
              "dnp3.al.iin.bmsg": "0",
              "dnp3.al.iin.cc": "0",
              "dnp3.al.iin.oae": "0",
              "dnp3.al.iin.ebo": "0",
              "dnp3.al.iin.pioor": "0",
              "dnp3.al.iin.obju": "0",
              "dnp3.al.iin.fcni": "0"
            },
            "RESPONSE Data Objects": {
              "dnp3.al.obj": "258",
              "dnp3.al.obj_tree": {
                "Qualifier Field, Prefix: None, Range: 8-bit Start and Stop Indices": {
                  "dnp3.al.objq.prefix": "0",
                  "dnp3.al.objq.range": "0"
                },
                "Number of Items: 4": {
                  "dnp3.al.range.start": "0",
                  "dnp3.al.range.stop": "3"
                },
                "Point Number 0 (Quality: Online), Value: 1": {
                  "dnp3.al.point_index": "0",
                  "Quality: Online": {
                    "dnp3.al.biq.b7": "1",
                    "dnp3.al.biq.b6": "0",
                    "dnp3.al.biq.b5": "0",
                    "dnp3.al.biq.b4": "0",
                    "dnp3.al.biq.b3": "0",
                    "dnp3.al.biq.b2": "0",
                    "dnp3.al.biq.b1": "0",
                    "dnp3.al.biq.b0": "1"
                  }
                },
                "Point Number 1 (Quality: Online), Value: 1": {
                  "dnp3.al.point_index": "1",
                  "Quality: Online": {
                    "dnp3.al.biq.b7": "1",
                    "dnp3.al.biq.b6": "0",
                    "dnp3.al.biq.b5": "0",
                    "dnp3.al.biq.b4": "0",
                    "dnp3.al.biq.b3": "0",
                    "dnp3.al.biq.b2": "0",
                    "dnp3.al.biq.b1": "0",
                    "dnp3.al.biq.b0": "1"
                  }
                },
                "Point Number 2 (Quality: Online), Value: 1": {
                  "dnp3.al.point_index": "2",
                  "Quality: Online": {
                    "dnp3.al.biq.b7": "1",
                    "dnp3.al.biq.b6": "0",
                    "dnp3.al.biq.b5": "0",
                    "dnp3.al.biq.b4": "0",
                    "dnp3.al.biq.b3": "0",
                    "dnp3.al.biq.b2": "0",
                    "dnp3.al.biq.b1": "0",
                    "dnp3.al.biq.b0": "1"
                  }
                },
                "Point Number 3 (Quality: Online), Value: 1": {
                  "dnp3.al.point_index": "3",
                  "Quality: Online": {
                    "dnp3.al.biq.b7": "1",
                    "dnp3.al.biq.b6": "0",
                    "dnp3.al.biq.b5": "0",
                    "dnp3.al.biq.b4": "0",
                    "dnp3.al.biq.b3": "0",
                    "dnp3.al.biq.b2": "0",
                    "dnp3.al.biq.b1": "0",
                    "dnp3.al.biq.b0": "1"
                  }
                }
              },
              "dnp3.al.obj": "7685",
              "dnp3.al.obj_tree": {
                "Qualifier Field, Prefix: None, Range: 8-bit Start and Stop Indices": {
                  "dnp3.al.objq.prefix": "0",
                  "dnp3.al.objq.range": "0"
                },
                "Number of Items: 8": {
                  "dnp3.al.range.start": "0",
                  "dnp3.al.range.stop": "7"
                },
                "Point Number 0 (Quality: Online), Value: -125.309": {
                  "dnp3.al.point_index": "0",
                  "Quality: Online": {
                    "dnp3.al.aiq.b7": "0",
                    "dnp3.al.aiq.b6": "0",
                    "dnp3.al.aiq.b5": "0",
                    "dnp3.al.aiq.b4": "0",
                    "dnp3.al.aiq.b3": "0",
                    "dnp3.al.aiq.b2": "0",
                    "dnp3.al.aiq.b1": "0",
                    "dnp3.al.aiq.b0": "1"
                  },
                  "dnp3.al.ana.float": "-125.309"
                },
                "Point Number 1 (Quality: Online), Value: 4.30392": {
                  "dnp3.al.point_index": "1",
                  "Quality: Online": {
                    "dnp3.al.aiq.b7": "0",
                    "dnp3.al.aiq.b6": "0",
                    "dnp3.al.aiq.b5": "0",
                    "dnp3.al.aiq.b4": "0",
                    "dnp3.al.aiq.b3": "0",
                    "dnp3.al.aiq.b2": "0",
                    "dnp3.al.aiq.b1": "0",
                    "dnp3.al.aiq.b0": "1"
                  },
                  "dnp3.al.ana.float": "4.30392"
                },
                "Point Number 2 (Quality: Online), Value: -51.0801": {
                  "dnp3.al.point_index": "2",
                  "Quality: Online": {
                    "dnp3.al.aiq.b7": "0",
                    "dnp3.al.aiq.b6": "0",
                    "dnp3.al.aiq.b5": "0",
                    "dnp3.al.aiq.b4": "0",
                    "dnp3.al.aiq.b3": "0",
                    "dnp3.al.aiq.b2": "0",
                    "dnp3.al.aiq.b1": "0",
                    "dnp3.al.aiq.b0": "1"
                  },
                  "dnp3.al.ana.float": "-51.0801"
                },
                "Point Number 3 (Quality: Online), Value: 24.8753": {
                  "dnp3.al.point_index": "3",
                  "Quality: Online": {
                    "dnp3.al.aiq.b7": "0",
                    "dnp3.al.aiq.b6": "0",
                    "dnp3.al.aiq.b5": "0",
                    "dnp3.al.aiq.b4": "0",
                    "dnp3.al.aiq.b3": "0",
                    "dnp3.al.aiq.b2": "0",
                    "dnp3.al.aiq.b1": "0",
                    "dnp3.al.aiq.b0": "1"
                  },
                  "dnp3.al.ana.float": "24.8753"
                },
                "Point Number 4 (Quality: Online), Value: 50.091": {
                  "dnp3.al.point_index": "4",
                  "Quality: Online": {
                    "dnp3.al.aiq.b7": "0",
                    "dnp3.al.aiq.b6": "0",
                    "dnp3.al.aiq.b5": "0",
                    "dnp3.al.aiq.b4": "0",
                    "dnp3.al.aiq.b3": "0",
                    "dnp3.al.aiq.b2": "0",
                    "dnp3.al.aiq.b1": "0",
                    "dnp3.al.aiq.b0": "1"
                  },
                  "dnp3.al.ana.float": "50.091"
                },
                "Point Number 5 (Quality: Online), Value: 14.1925": {
                  "dnp3.al.point_index": "5",
                  "Quality: Online": {
                    "dnp3.al.aiq.b7": "0",
                    "dnp3.al.aiq.b6": "0",
                    "dnp3.al.aiq.b5": "0",
                    "dnp3.al.aiq.b4": "0",
                    "dnp3.al.aiq.b3": "0",
                    "dnp3.al.aiq.b2": "0",
                    "dnp3.al.aiq.b1": "0",
                    "dnp3.al.aiq.b0": "1"
                  },
                  "dnp3.al.ana.float": "14.1925"
                },
                "Point Number 6 (Quality: Online), Value: 24.021": {
                  "dnp3.al.point_index": "6",
                  "Quality: Online": {
                    "dnp3.al.aiq.b7": "0",
                    "dnp3.al.aiq.b6": "0",
                    "dnp3.al.aiq.b5": "0",
                    "dnp3.al.aiq.b4": "0",
                    "dnp3.al.aiq.b3": "0",
                    "dnp3.al.aiq.b2": "0",
                    "dnp3.al.aiq.b1": "0",
                    "dnp3.al.aiq.b0": "1"
                  },
                  "dnp3.al.ana.float": "24.021"
                },
                "Point Number 7 (Quality: Online), Value: 6.80595": {
                  "dnp3.al.point_index": "7",
                  "Quality: Online": {
                    "dnp3.al.aiq.b7": "0",
                    "dnp3.al.aiq.b6": "0",
                    "dnp3.al.aiq.b5": "0",
                    "dnp3.al.aiq.b4": "0",
                    "dnp3.al.aiq.b3": "0",
                    "dnp3.al.aiq.b2": "0",
                    "dnp3.al.aiq.b1": "0",
                    "dnp3.al.aiq.b0": "1"
                  },
                  "dnp3.al.ana.float": "6.80595"
                }
              },
              "dnp3.al.obj": "2562",
              "dnp3.al.obj_tree": {
                "Qualifier Field, Prefix: None, Range: 8-bit Start and Stop Indices": {
                  "dnp3.al.objq.prefix": "0",
                  "dnp3.al.objq.range": "0"
                },
                "Number of Items: 4": {
                  "dnp3.al.range.start": "0",
                  "dnp3.al.range.stop": "3"
                },
                "Point Number 0 (Quality: Online), Value: 1": {
                  "dnp3.al.point_index": "0",
                  "Quality: Online": {
                    "dnp3.al.boq.b7": "1",
                    "dnp3.al.boq.b6": "0",
                    "dnp3.al.boq.b5": "0",
                    "dnp3.al.boq.b4": "0",
                    "dnp3.al.boq.b3": "0",
                    "dnp3.al.boq.b2": "0",
                    "dnp3.al.boq.b1": "0",
                    "dnp3.al.boq.b0": "1"
                  }
                },
                "Point Number 1 (Quality: Online), Value: 1": {
                  "dnp3.al.point_index": "1",
                  "Quality: Online": {
                    "dnp3.al.boq.b7": "1",
                    "dnp3.al.boq.b6": "0",
                    "dnp3.al.boq.b5": "0",
                    "dnp3.al.boq.b4": "0",
                    "dnp3.al.boq.b3": "0",
                    "dnp3.al.boq.b2": "0",
                    "dnp3.al.boq.b1": "0",
                    "dnp3.al.boq.b0": "1"
                  }
                },
                "Point Number 2 (Quality: Online), Value: 1": {
                  "dnp3.al.point_index": "2",
                  "Quality: Online": {
                    "dnp3.al.boq.b7": "1",
                    "dnp3.al.boq.b6": "0",
                    "dnp3.al.boq.b5": "0",
                    "dnp3.al.boq.b4": "0",
                    "dnp3.al.boq.b3": "0",
                    "dnp3.al.boq.b2": "0",
                    "dnp3.al.boq.b1": "0",
                    "dnp3.al.boq.b0": "1"
                  }
                },
                "Point Number 3 (Quality: Online), Value: 1": {
                  "dnp3.al.point_index": "3",
                  "Quality: Online": {
                    "dnp3.al.boq.b7": "1",
                    "dnp3.al.boq.b6": "0",
                    "dnp3.al.boq.b5": "0",
                    "dnp3.al.boq.b4": "0",
                    "dnp3.al.boq.b3": "0",
                    "dnp3.al.boq.b2": "0",
                    "dnp3.al.boq.b1": "0",
                    "dnp3.al.boq.b0": "1"
                  }
                }
              }
            }
          }
        }
      }
    }
  },
  {
    "_index": "packets-2020-10-17",
    "_type": "doc",
    "_score": null,
    "_source": {
      "layers": {
        "frame": {
          "frame.encap_type": "1",
          "frame.time": "Oct 17, 2020 11:00:10.908169000 Central Daylight Time",
          "frame.offset_shift": "0.000000000",
          "frame.time_epoch": "1602950410.908169000",
          "frame.time_delta": "0.948105000",
          "frame.time_delta_displayed": "0.948105000",
          "frame.time_relative": "7.000017000",
          "frame.number": "6",
          "frame.len": "72",
          "frame.cap_len": "72",
          "frame.marked": "0",
          "frame.ignored": "0",
          "frame.protocols": "eth:ethertype:ip:tcp:dnp3",
          "frame.coloring_rule.name": "TCP",
          "frame.coloring_rule.string": "tcp"
        },
        "eth": {
          "eth.dst": "00:00:00:aa:00:23",
          "eth.dst_tree": {
            "eth.dst_resolved": "00:00:00_aa:00:23",
            "eth.dst.oui": "0",
            "eth.dst.oui_resolved": "Officially Xerox, but 0:0:0:0:0:0 is more common",
            "eth.addr": "00:00:00:aa:00:23",
            "eth.addr_resolved": "00:00:00_aa:00:23",
            "eth.addr.oui": "0",
            "eth.addr.oui_resolved": "Officially Xerox, but 0:0:0:0:0:0 is more common",
            "eth.dst.lg": "0",
            "eth.lg": "0",
            "eth.dst.ig": "0",
            "eth.ig": "0"
          },
          "eth.src": "00:00:00:aa:00:22",
          "eth.src_tree": {
            "eth.src_resolved": "00:00:00_aa:00:22",
            "eth.src.oui": "0",
            "eth.src.oui_resolved": "Officially Xerox, but 0:0:0:0:0:0 is more common",
            "eth.addr": "00:00:00:aa:00:22",
            "eth.addr_resolved": "00:00:00_aa:00:22",
            "eth.addr.oui": "0",
            "eth.addr.oui_resolved": "Officially Xerox, but 0:0:0:0:0:0 is more common",
            "eth.src.lg": "0",
            "eth.lg": "0",
            "eth.src.ig": "0",
            "eth.ig": "0"
          },
          "eth.type": "0x00000800"
        },
        "ip": {
          "ip.version": "4",
          "ip.hdr_len": "20",
          "ip.dsfield": "0x00000000",
          "ip.dsfield_tree": {
            "ip.dsfield.dscp": "0",
            "ip.dsfield.ecn": "0"
          },
          "ip.len": "58",
          "ip.id": "0x0000bf65",
          "ip.flags": "0x00004000",
          "ip.flags_tree": {
            "ip.flags.rb": "0",
            "ip.flags.df": "1",
            "ip.flags.mf": "0"
          },
          "ip.frag_offset": "0",
          "ip.ttl": "62",
          "ip.proto": "6",
          "ip.checksum": "0x00001099",
          "ip.checksum.status": "2",
          "ip.src": "172.16.0.2",
          "ip.addr": "172.16.0.2",
          "ip.src_host": "172.16.0.2",
          "ip.host": "172.16.0.2",
          "ip.dst": "192.168.0.5",
          "ip.addr": "192.168.0.5",
          "ip.dst_host": "192.168.0.5",
          "ip.host": "192.168.0.5"
        },
        "tcp": {
          "tcp.srcport": "52851",
          "tcp.dstport": "20000",
          "tcp.port": "52851",
          "tcp.port": "20000",
          "tcp.stream": "0",
          "tcp.len": "18",
          "tcp.seq": "19",
          "tcp.seq_raw": "2386135328",
          "tcp.nxtseq": "37",
          "tcp.ack": "143",
          "tcp.ack_raw": "1839344290",
          "tcp.hdr_len": "20",
          "tcp.flags": "0x00000018",
          "tcp.flags_tree": {
            "tcp.flags.res": "0",
            "tcp.flags.ns": "0",
            "tcp.flags.cwr": "0",
            "tcp.flags.ecn": "0",
            "tcp.flags.urg": "0",
            "tcp.flags.ack": "1",
            "tcp.flags.push": "1",
            "tcp.flags.reset": "0",
            "tcp.flags.syn": "0",
            "tcp.flags.fin": "0",
            "tcp.flags.str": "·······AP···"
          },
          "tcp.window_size_value": "501",
          "tcp.window_size": "501",
          "tcp.window_size_scalefactor": "-1",
          "tcp.checksum": "0x0000af17",
          "tcp.checksum.status": "2",
          "tcp.urgent_pointer": "0",
          "tcp.analysis": {
            "tcp.analysis.acks_frame": "4",
            "tcp.analysis.ack_rtt": "1.204076000",
            "tcp.analysis.bytes_in_flight": "18",
            "tcp.analysis.push_bytes_sent": "18"
          },
          "Timestamps": {
            "tcp.time_relative": "7.000017000",
            "tcp.time_delta": "1.204076000"
          },
          "tcp.payload": "05:64:0b:c4:86:01:01:00:cc:ed:e0:c0:01:3c:01:06:7d:a1",
          "tcp.pdu.size": "18"
        },
        "dnp3": {
          "Data Link Layer, Len: 11, From: 1, To: 390, DIR, PRM, Unconfirmed User Data": {
            "dnp3.start": "0x00000564",
            "dnp3.len": "11",
            "dnp3.ctl": "0x000000c4",
            "dnp3.ctl_tree": {
              "dnp3.ctl.dir": "1",
              "dnp3.ctl.prm": "1",
              "dnp3.ctl.fcb": "0",
              "dnp3.ctl.fcv": "0",
              "dnp3.ctl.prifunc": "4"
            },
            "dnp3.dst": "390",
            "dnp3.addr": "390",
            "dnp3.src": "1",
            "dnp3.addr": "1",
            "dnp3.hdr.CRC": "0x0000edcc",
            "dnp.hdr.CRC.status": "1"
          },
          "dnp3.tr.ctl": "0x000000e0",
          "dnp3.tr.ctl_tree": {
            "dnp3.tr.fin": "1",
            "dnp3.tr.fir": "1",
            "dnp3.tr.seq": "32"
          },
          "Data Chunks": {
            "Data Chunk: 0": {
              "dnp.data_chunk": "e0:c0:01:3c:01:06",
              "dnp.data_chunk_len": "6",
              "dnp.data_chunk.CRC": "0x0000a17d",
              "dnp.data_chunk.CRC.status": "1"
            }
          },
          "dnp3.al.fragments": {
            "dnp3.al.fragment": "6",
            "dnp3.al.fragment.count": "1",
            "dnp3.al.fragment.reassembled.length": "5"
          },
          "Application Layer: (FIR, FIN, Sequence 0, Read)": {
            "dnp3.al.ctl": "0x000000c0",
            "dnp3.al.ctl_tree": {
              "dnp3.al.fir": "1",
              "dnp3.al.fin": "1",
              "dnp3.al.con": "0",
              "dnp3.al.uns": "0",
              "dnp3.al.seq": "0"
            },
            "dnp3.al.func": "1",
            "READ Request Data Objects": {
              "dnp3.al.obj": "15361",
              "dnp3.al.obj_tree": {
                "Qualifier Field, Prefix: None, Range: No Range Field": {
                  "dnp3.al.objq.prefix": "0",
                  "dnp3.al.objq.range": "6"
                },
                "Number of Items: 0": ""
              }
            }
          }
        }
      }
    }
  },
  {
    "_index": "packets-2020-10-17",
    "_type": "doc",
    "_score": null,
    "_source": {
      "layers": {
        "frame": {
          "frame.encap_type": "1",
          "frame.time": "Oct 17, 2020 11:00:11.114078000 Central Daylight Time",
          "frame.offset_shift": "0.000000000",
          "frame.time_epoch": "1602950411.114078000",
          "frame.time_delta": "0.205909000",
          "frame.time_delta_displayed": "0.205909000",
          "frame.time_relative": "7.205926000",
          "frame.number": "7",
          "frame.len": "72",
          "frame.cap_len": "72",
          "frame.marked": "0",
          "frame.ignored": "0",
          "frame.protocols": "eth:ethertype:ip:tcp:dnp3",
          "frame.coloring_rule.name": "TCP",
          "frame.coloring_rule.string": "tcp"
        },
        "eth": {
          "eth.dst": "00:00:00:aa:00:23",
          "eth.dst_tree": {
            "eth.dst_resolved": "00:00:00_aa:00:23",
            "eth.dst.oui": "0",
            "eth.dst.oui_resolved": "Officially Xerox, but 0:0:0:0:0:0 is more common",
            "eth.addr": "00:00:00:aa:00:23",
            "eth.addr_resolved": "00:00:00_aa:00:23",
            "eth.addr.oui": "0",
            "eth.addr.oui_resolved": "Officially Xerox, but 0:0:0:0:0:0 is more common",
            "eth.dst.lg": "0",
            "eth.lg": "0",
            "eth.dst.ig": "0",
            "eth.ig": "0"
          },
          "eth.src": "00:00:00:aa:00:22",
          "eth.src_tree": {
            "eth.src_resolved": "00:00:00_aa:00:22",
            "eth.src.oui": "0",
            "eth.src.oui_resolved": "Officially Xerox, but 0:0:0:0:0:0 is more common",
            "eth.addr": "00:00:00:aa:00:22",
            "eth.addr_resolved": "00:00:00_aa:00:22",
            "eth.addr.oui": "0",
            "eth.addr.oui_resolved": "Officially Xerox, but 0:0:0:0:0:0 is more common",
            "eth.src.lg": "0",
            "eth.lg": "0",
            "eth.src.ig": "0",
            "eth.ig": "0"
          },
          "eth.type": "0x00000800"
        },
        "ip": {
          "ip.version": "4",
          "ip.hdr_len": "20",
          "ip.dsfield": "0x00000000",
          "ip.dsfield_tree": {
            "ip.dsfield.dscp": "0",
            "ip.dsfield.ecn": "0"
          },
          "ip.len": "58",
          "ip.id": "0x0000f02c",
          "ip.flags": "0x00004000",
          "ip.flags_tree": {
            "ip.flags.rb": "0",
            "ip.flags.df": "1",
            "ip.flags.mf": "0"
          },
          "ip.frag_offset": "0",
          "ip.ttl": "62",
          "ip.proto": "6",
          "ip.checksum": "0x0000dfd1",
          "ip.checksum.status": "2",
          "ip.src": "172.16.0.2",
          "ip.addr": "172.16.0.2",
          "ip.src_host": "172.16.0.2",
          "ip.host": "172.16.0.2",
          "ip.dst": "192.168.0.5",
          "ip.addr": "192.168.0.5",
          "ip.dst_host": "192.168.0.5",
          "ip.host": "192.168.0.5"
        },
        "tcp": {
          "tcp.srcport": "43991",
          "tcp.dstport": "20000",
          "tcp.port": "43991",
          "tcp.port": "20000",
          "tcp.stream": "1",
          "tcp.len": "18",
          "tcp.seq": "19",
          "tcp.seq_raw": "4277163460",
          "tcp.nxtseq": "37",
          "tcp.ack": "89",
          "tcp.ack_raw": "1372294788",
          "tcp.hdr_len": "20",
          "tcp.flags": "0x00000018",
          "tcp.flags_tree": {
            "tcp.flags.res": "0",
            "tcp.flags.ns": "0",
            "tcp.flags.cwr": "0",
            "tcp.flags.ecn": "0",
            "tcp.flags.urg": "0",
            "tcp.flags.ack": "1",
            "tcp.flags.push": "1",
            "tcp.flags.reset": "0",
            "tcp.flags.syn": "0",
            "tcp.flags.fin": "0",
            "tcp.flags.str": "·······AP···"
          },
          "tcp.window_size_value": "502",
          "tcp.window_size": "502",
          "tcp.window_size_scalefactor": "-1",
          "tcp.checksum": "0x0000fb21",
          "tcp.checksum.status": "2",
          "tcp.urgent_pointer": "0",
          "tcp.analysis": {
            "tcp.analysis.acks_frame": "5",
            "tcp.analysis.ack_rtt": "1.154014000",
            "tcp.analysis.bytes_in_flight": "18",
            "tcp.analysis.push_bytes_sent": "18"
          },
          "Timestamps": {
            "tcp.time_relative": "6.999951000",
            "tcp.time_delta": "1.154014000"
          },
          "tcp.payload": "05:64:0b:c4:8f:01:01:00:0b:da:df:cf:01:3c:01:06:87:d0",
          "tcp.pdu.size": "18"
        },
        "dnp3": {
          "Data Link Layer, Len: 11, From: 1, To: 399, DIR, PRM, Unconfirmed User Data": {
            "dnp3.start": "0x00000564",
            "dnp3.len": "11",
            "dnp3.ctl": "0x000000c4",
            "dnp3.ctl_tree": {
              "dnp3.ctl.dir": "1",
              "dnp3.ctl.prm": "1",
              "dnp3.ctl.fcb": "0",
              "dnp3.ctl.fcv": "0",
              "dnp3.ctl.prifunc": "4"
            },
            "dnp3.dst": "399",
            "dnp3.addr": "399",
            "dnp3.src": "1",
            "dnp3.addr": "1",
            "dnp3.hdr.CRC": "0x0000da0b",
            "dnp.hdr.CRC.status": "1"
          },
          "dnp3.tr.ctl": "0x000000df",
          "dnp3.tr.ctl_tree": {
            "dnp3.tr.fin": "1",
            "dnp3.tr.fir": "1",
            "dnp3.tr.seq": "31"
          },
          "Data Chunks": {
            "Data Chunk: 0": {
              "dnp.data_chunk": "df:cf:01:3c:01:06",
              "dnp.data_chunk_len": "6",
              "dnp.data_chunk.CRC": "0x0000d087",
              "dnp.data_chunk.CRC.status": "1"
            }
          },
          "dnp3.al.fragments": {
            "dnp3.al.fragment": "7",
            "dnp3.al.fragment.count": "1",
            "dnp3.al.fragment.reassembled.length": "5"
          },
          "Application Layer: (FIR, FIN, Sequence 15, Read)": {
            "dnp3.al.ctl": "0x000000cf",
            "dnp3.al.ctl_tree": {
              "dnp3.al.fir": "1",
              "dnp3.al.fin": "1",
              "dnp3.al.con": "0",
              "dnp3.al.uns": "0",
              "dnp3.al.seq": "15"
            },
            "dnp3.al.func": "1",
            "READ Request Data Objects": {
              "dnp3.al.obj": "15361",
              "dnp3.al.obj_tree": {
                "Qualifier Field, Prefix: None, Range: No Range Field": {
                  "dnp3.al.objq.prefix": "0",
                  "dnp3.al.objq.range": "6"
                },
                "Number of Items: 0": ""
              }
            }
          }
        }
      }
    }
  },
  {
    "_index": "packets-2020-10-17",
    "_type": "doc",
    "_score": null,
    "_source": {
      "layers": {
        "frame": {
          "frame.encap_type": "1",
          "frame.time": "Oct 17, 2020 11:00:16.768120000 Central Daylight Time",
          "frame.offset_shift": "0.000000000",
          "frame.time_epoch": "1602950416.768120000",
          "frame.time_delta": "5.654042000",
          "frame.time_delta_displayed": "5.654042000",
          "frame.time_relative": "12.859968000",
          "frame.number": "8",
          "frame.len": "72",
          "frame.cap_len": "72",
          "frame.marked": "0",
          "frame.ignored": "0",
          "frame.protocols": "eth:ethertype:ip:tcp:dnp3",
          "frame.coloring_rule.name": "TCP",
          "frame.coloring_rule.string": "tcp"
        },
        "eth": {
          "eth.dst": "00:00:00:aa:00:23",
          "eth.dst_tree": {
            "eth.dst_resolved": "00:00:00_aa:00:23",
            "eth.dst.oui": "0",
            "eth.dst.oui_resolved": "Officially Xerox, but 0:0:0:0:0:0 is more common",
            "eth.addr": "00:00:00:aa:00:23",
            "eth.addr_resolved": "00:00:00_aa:00:23",
            "eth.addr.oui": "0",
            "eth.addr.oui_resolved": "Officially Xerox, but 0:0:0:0:0:0 is more common",
            "eth.dst.lg": "0",
            "eth.lg": "0",
            "eth.dst.ig": "0",
            "eth.ig": "0"
          },
          "eth.src": "00:00:00:aa:00:22",
          "eth.src_tree": {
            "eth.src_resolved": "00:00:00_aa:00:22",
            "eth.src.oui": "0",
            "eth.src.oui_resolved": "Officially Xerox, but 0:0:0:0:0:0 is more common",
            "eth.addr": "00:00:00:aa:00:22",
            "eth.addr_resolved": "00:00:00_aa:00:22",
            "eth.addr.oui": "0",
            "eth.addr.oui_resolved": "Officially Xerox, but 0:0:0:0:0:0 is more common",
            "eth.src.lg": "0",
            "eth.lg": "0",
            "eth.src.ig": "0",
            "eth.ig": "0"
          },
          "eth.type": "0x00000800"
        },
        "ip": {
          "ip.version": "4",
          "ip.hdr_len": "20",
          "ip.dsfield": "0x00000000",
          "ip.dsfield_tree": {
            "ip.dsfield.dscp": "0",
            "ip.dsfield.ecn": "0"
          },
          "ip.len": "58",
          "ip.id": "0x00000a1b",
          "ip.flags": "0x00004000",
          "ip.flags_tree": {
            "ip.flags.rb": "0",
            "ip.flags.df": "1",
            "ip.flags.mf": "0"
          },
          "ip.frag_offset": "0",
          "ip.ttl": "62",
          "ip.proto": "6",
          "ip.checksum": "0x0000c5e3",
          "ip.checksum.status": "2",
          "ip.src": "172.16.0.2",
          "ip.addr": "172.16.0.2",
          "ip.src_host": "172.16.0.2",
          "ip.host": "172.16.0.2",
          "ip.dst": "192.168.0.5",
          "ip.addr": "192.168.0.5",
          "ip.dst_host": "192.168.0.5",
          "ip.host": "192.168.0.5"
        },
        "tcp": {
          "tcp.srcport": "41391",
          "tcp.dstport": "20000",
          "tcp.port": "41391",
          "tcp.port": "20000",
          "tcp.stream": "3",
          "tcp.len": "18",
          "tcp.seq": "1",
          "tcp.seq_raw": "3359839565",
          "tcp.nxtseq": "19",
          "tcp.ack": "1",
          "tcp.ack_raw": "1388987141",
          "tcp.hdr_len": "20",
          "tcp.flags": "0x00000018",
          "tcp.flags_tree": {
            "tcp.flags.res": "0",
            "tcp.flags.ns": "0",
            "tcp.flags.cwr": "0",
            "tcp.flags.ecn": "0",
            "tcp.flags.urg": "0",
            "tcp.flags.ack": "1",
            "tcp.flags.push": "1",
            "tcp.flags.reset": "0",
            "tcp.flags.syn": "0",
            "tcp.flags.fin": "0",
            "tcp.flags.str": "·······AP···"
          },
          "tcp.window_size_value": "501",
          "tcp.window_size": "501",
          "tcp.window_size_scalefactor": "-1",
          "tcp.checksum": "0x0000cf41",
          "tcp.checksum.status": "2",
          "tcp.urgent_pointer": "0",
          "tcp.analysis": {
            "tcp.analysis.bytes_in_flight": "18",
            "tcp.analysis.push_bytes_sent": "18"
          },
          "Timestamps": {
            "tcp.time_relative": "0.000000000",
            "tcp.time_delta": "0.000000000"
          },
          "tcp.payload": "05:64:0b:c4:59:02:01:00:d4:49:db:cb:01:3c:01:06:f1:11",
          "tcp.pdu.size": "18"
        },
        "dnp3": {
          "Data Link Layer, Len: 11, From: 1, To: 601, DIR, PRM, Unconfirmed User Data": {
            "dnp3.start": "0x00000564",
            "dnp3.len": "11",
            "dnp3.ctl": "0x000000c4",
            "dnp3.ctl_tree": {
              "dnp3.ctl.dir": "1",
              "dnp3.ctl.prm": "1",
              "dnp3.ctl.fcb": "0",
              "dnp3.ctl.fcv": "0",
              "dnp3.ctl.prifunc": "4"
            },
            "dnp3.dst": "601",
            "dnp3.addr": "601",
            "dnp3.src": "1",
            "dnp3.addr": "1",
            "dnp3.hdr.CRC": "0x000049d4",
            "dnp.hdr.CRC.status": "1"
          },
          "dnp3.tr.ctl": "0x000000db",
          "dnp3.tr.ctl_tree": {
            "dnp3.tr.fin": "1",
            "dnp3.tr.fir": "1",
            "dnp3.tr.seq": "27"
          },
          "Data Chunks": {
            "Data Chunk: 0": {
              "dnp.data_chunk": "db:cb:01:3c:01:06",
              "dnp.data_chunk_len": "6",
              "dnp.data_chunk.CRC": "0x000011f1",
              "dnp.data_chunk.CRC.status": "1"
            }
          },
          "dnp3.al.fragments": {
            "dnp3.al.fragment": "8",
            "dnp3.al.fragment.count": "1",
            "dnp3.al.fragment.reassembled.length": "5"
          },
          "Application Layer: (FIR, FIN, Sequence 11, Read)": {
            "dnp3.al.ctl": "0x000000cb",
            "dnp3.al.ctl_tree": {
              "dnp3.al.fir": "1",
              "dnp3.al.fin": "1",
              "dnp3.al.con": "0",
              "dnp3.al.uns": "0",
              "dnp3.al.seq": "11"
            },
            "dnp3.al.func": "1",
            "READ Request Data Objects": {
              "dnp3.al.obj": "15361",
              "dnp3.al.obj_tree": {
                "Qualifier Field, Prefix: None, Range: No Range Field": {
                  "dnp3.al.objq.prefix": "0",
                  "dnp3.al.objq.range": "6"
                },
                "Number of Items: 0": ""
              }
            }
          }
        }
      }
    }
  },
  {
    "_index": "packets-2020-10-17",
    "_type": "doc",
    "_score": null,
    "_source": {
      "layers": {
        "frame": {
          "frame.encap_type": "1",
          "frame.time": "Oct 17, 2020 11:00:16.795948000 Central Daylight Time",
          "frame.offset_shift": "0.000000000",
          "frame.time_epoch": "1602950416.795948000",
          "frame.time_delta": "0.027828000",
          "frame.time_delta_displayed": "0.027828000",
          "frame.time_relative": "12.887796000",
          "frame.number": "9",
          "frame.len": "72",
          "frame.cap_len": "72",
          "frame.marked": "0",
          "frame.ignored": "0",
          "frame.protocols": "eth:ethertype:ip:tcp:dnp3",
          "frame.coloring_rule.name": "TCP",
          "frame.coloring_rule.string": "tcp"
        },
        "eth": {
          "eth.dst": "00:00:00:aa:00:23",
          "eth.dst_tree": {
            "eth.dst_resolved": "00:00:00_aa:00:23",
            "eth.dst.oui": "0",
            "eth.dst.oui_resolved": "Officially Xerox, but 0:0:0:0:0:0 is more common",
            "eth.addr": "00:00:00:aa:00:23",
            "eth.addr_resolved": "00:00:00_aa:00:23",
            "eth.addr.oui": "0",
            "eth.addr.oui_resolved": "Officially Xerox, but 0:0:0:0:0:0 is more common",
            "eth.dst.lg": "0",
            "eth.lg": "0",
            "eth.dst.ig": "0",
            "eth.ig": "0"
          },
          "eth.src": "00:00:00:aa:00:22",
          "eth.src_tree": {
            "eth.src_resolved": "00:00:00_aa:00:22",
            "eth.src.oui": "0",
            "eth.src.oui_resolved": "Officially Xerox, but 0:0:0:0:0:0 is more common",
            "eth.addr": "00:00:00:aa:00:22",
            "eth.addr_resolved": "00:00:00_aa:00:22",
            "eth.addr.oui": "0",
            "eth.addr.oui_resolved": "Officially Xerox, but 0:0:0:0:0:0 is more common",
            "eth.src.lg": "0",
            "eth.lg": "0",
            "eth.src.ig": "0",
            "eth.ig": "0"
          },
          "eth.type": "0x00000800"
        },
        "ip": {
          "ip.version": "4",
          "ip.hdr_len": "20",
          "ip.dsfield": "0x00000000",
          "ip.dsfield_tree": {
            "ip.dsfield.dscp": "0",
            "ip.dsfield.ecn": "0"
          },
          "ip.len": "58",
          "ip.id": "0x0000b386",
          "ip.flags": "0x00004000",
          "ip.flags_tree": {
            "ip.flags.rb": "0",
            "ip.flags.df": "1",
            "ip.flags.mf": "0"
          },
          "ip.frag_offset": "0",
          "ip.ttl": "62",
          "ip.proto": "6",
          "ip.checksum": "0x00001c78",
          "ip.checksum.status": "2",
          "ip.src": "172.16.0.2",
          "ip.addr": "172.16.0.2",
          "ip.src_host": "172.16.0.2",
          "ip.host": "172.16.0.2",
          "ip.dst": "192.168.0.5",
          "ip.addr": "192.168.0.5",
          "ip.dst_host": "192.168.0.5",
          "ip.host": "192.168.0.5"
        },
        "tcp": {
          "tcp.srcport": "38523",
          "tcp.dstport": "20000",
          "tcp.port": "38523",
          "tcp.port": "20000",
          "tcp.stream": "4",
          "tcp.len": "18",
          "tcp.seq": "1",
          "tcp.seq_raw": "2131491508",
          "tcp.nxtseq": "19",
          "tcp.ack": "1",
          "tcp.ack_raw": "3822839408",
          "tcp.hdr_len": "20",
          "tcp.flags": "0x00000018",
          "tcp.flags_tree": {
            "tcp.flags.res": "0",
            "tcp.flags.ns": "0",
            "tcp.flags.cwr": "0",
            "tcp.flags.ecn": "0",
            "tcp.flags.urg": "0",
            "tcp.flags.ack": "1",
            "tcp.flags.push": "1",
            "tcp.flags.reset": "0",
            "tcp.flags.syn": "0",
            "tcp.flags.fin": "0",
            "tcp.flags.str": "·······AP···"
          },
          "tcp.window_size_value": "501",
          "tcp.window_size": "501",
          "tcp.window_size_scalefactor": "-1",
          "tcp.checksum": "0x00003b77",
          "tcp.checksum.status": "2",
          "tcp.urgent_pointer": "0",
          "tcp.analysis": {
            "tcp.analysis.bytes_in_flight": "18",
            "tcp.analysis.push_bytes_sent": "18"
          },
          "Timestamps": {
            "tcp.time_relative": "0.000000000",
            "tcp.time_delta": "0.000000000"
          },
          "tcp.payload": "05:64:0b:c4:59:02:01:00:d4:49:c7:c7:01:3c:01:06:d3:67",
          "tcp.pdu.size": "18"
        },
        "dnp3": {
          "Data Link Layer, Len: 11, From: 1, To: 601, DIR, PRM, Unconfirmed User Data": {
            "dnp3.start": "0x00000564",
            "dnp3.len": "11",
            "dnp3.ctl": "0x000000c4",
            "dnp3.ctl_tree": {
              "dnp3.ctl.dir": "1",
              "dnp3.ctl.prm": "1",
              "dnp3.ctl.fcb": "0",
              "dnp3.ctl.fcv": "0",
              "dnp3.ctl.prifunc": "4"
            },
            "dnp3.dst": "601",
            "dnp3.addr": "601",
            "dnp3.src": "1",
            "dnp3.addr": "1",
            "dnp3.hdr.CRC": "0x000049d4",
            "dnp.hdr.CRC.status": "1"
          },
          "dnp3.tr.ctl": "0x000000c7",
          "dnp3.tr.ctl_tree": {
            "dnp3.tr.fin": "1",
            "dnp3.tr.fir": "1",
            "dnp3.tr.seq": "7"
          },
          "Data Chunks": {
            "Data Chunk: 0": {
              "dnp.data_chunk": "c7:c7:01:3c:01:06",
              "dnp.data_chunk_len": "6",
              "dnp.data_chunk.CRC": "0x000067d3",
              "dnp.data_chunk.CRC.status": "1"
            }
          },
          "dnp3.al.fragments": {
            "dnp3.al.fragment": "9",
            "dnp3.al.fragment.count": "1",
            "dnp3.al.fragment.reassembled.length": "5"
          },
          "Application Layer: (FIR, FIN, Sequence 7, Read)": {
            "dnp3.al.ctl": "0x000000c7",
            "dnp3.al.ctl_tree": {
              "dnp3.al.fir": "1",
              "dnp3.al.fin": "1",
              "dnp3.al.con": "0",
              "dnp3.al.uns": "0",
              "dnp3.al.seq": "7"
            },
            "dnp3.al.func": "1",
            "READ Request Data Objects": {
              "dnp3.al.obj": "15361",
              "dnp3.al.obj_tree": {
                "Qualifier Field, Prefix: None, Range: No Range Field": {
                  "dnp3.al.objq.prefix": "0",
                  "dnp3.al.objq.range": "6"
                },
                "Number of Items: 0": ""
              }
            }
          }
        }
      }
    }
  },
  {
    "_index": "packets-2020-10-17",
    "_type": "doc",
    "_score": null,
    "_source": {
      "layers": {
        "frame": {
          "frame.encap_type": "1",
          "frame.time": "Oct 17, 2020 11:00:17.572197000 Central Daylight Time",
          "frame.offset_shift": "0.000000000",
          "frame.time_epoch": "1602950417.572197000",
          "frame.time_delta": "0.776249000",
          "frame.time_delta_displayed": "0.776249000",
          "frame.time_relative": "13.664045000",
          "frame.number": "10",
          "frame.len": "72",
          "frame.cap_len": "72",
          "frame.marked": "0",
          "frame.ignored": "0",
          "frame.protocols": "eth:ethertype:ip:tcp:dnp3",
          "frame.coloring_rule.name": "TCP",
          "frame.coloring_rule.string": "tcp"
        },
        "eth": {
          "eth.dst": "00:00:00:aa:00:23",
          "eth.dst_tree": {
            "eth.dst_resolved": "00:00:00_aa:00:23",
            "eth.dst.oui": "0",
            "eth.dst.oui_resolved": "Officially Xerox, but 0:0:0:0:0:0 is more common",
            "eth.addr": "00:00:00:aa:00:23",
            "eth.addr_resolved": "00:00:00_aa:00:23",
            "eth.addr.oui": "0",
            "eth.addr.oui_resolved": "Officially Xerox, but 0:0:0:0:0:0 is more common",
            "eth.dst.lg": "0",
            "eth.lg": "0",
            "eth.dst.ig": "0",
            "eth.ig": "0"
          },
          "eth.src": "00:00:00:aa:00:22",
          "eth.src_tree": {
            "eth.src_resolved": "00:00:00_aa:00:22",
            "eth.src.oui": "0",
            "eth.src.oui_resolved": "Officially Xerox, but 0:0:0:0:0:0 is more common",
            "eth.addr": "00:00:00:aa:00:22",
            "eth.addr_resolved": "00:00:00_aa:00:22",
            "eth.addr.oui": "0",
            "eth.addr.oui_resolved": "Officially Xerox, but 0:0:0:0:0:0 is more common",
            "eth.src.lg": "0",
            "eth.lg": "0",
            "eth.src.ig": "0",
            "eth.ig": "0"
          },
          "eth.type": "0x00000800"
        },
        "ip": {
          "ip.version": "4",
          "ip.hdr_len": "20",
          "ip.dsfield": "0x00000000",
          "ip.dsfield_tree": {
            "ip.dsfield.dscp": "0",
            "ip.dsfield.ecn": "0"
          },
          "ip.len": "58",
          "ip.id": "0x0000fee1",
          "ip.flags": "0x00004000",
          "ip.flags_tree": {
            "ip.flags.rb": "0",
            "ip.flags.df": "1",
            "ip.flags.mf": "0"
          },
          "ip.frag_offset": "0",
          "ip.ttl": "62",
          "ip.proto": "6",
          "ip.checksum": "0x0000d11c",
          "ip.checksum.status": "2",
          "ip.src": "172.16.0.2",
          "ip.addr": "172.16.0.2",
          "ip.src_host": "172.16.0.2",
          "ip.host": "172.16.0.2",
          "ip.dst": "192.168.0.5",
          "ip.addr": "192.168.0.5",
          "ip.dst_host": "192.168.0.5",
          "ip.host": "192.168.0.5"
        },
        "tcp": {
          "tcp.srcport": "57733",
          "tcp.dstport": "20000",
          "tcp.port": "57733",
          "tcp.port": "20000",
          "tcp.stream": "5",
          "tcp.len": "18",
          "tcp.seq": "1",
          "tcp.seq_raw": "1581985752",
          "tcp.nxtseq": "19",
          "tcp.ack": "1",
          "tcp.ack_raw": "924195628",
          "tcp.hdr_len": "20",
          "tcp.flags": "0x00000018",
          "tcp.flags_tree": {
            "tcp.flags.res": "0",
            "tcp.flags.ns": "0",
            "tcp.flags.cwr": "0",
            "tcp.flags.ecn": "0",
            "tcp.flags.urg": "0",
            "tcp.flags.ack": "1",
            "tcp.flags.push": "1",
            "tcp.flags.reset": "0",
            "tcp.flags.syn": "0",
            "tcp.flags.fin": "0",
            "tcp.flags.str": "·······AP···"
          },
          "tcp.window_size_value": "501",
          "tcp.window_size": "501",
          "tcp.window_size_scalefactor": "-1",
          "tcp.checksum": "0x0000e1b8",
          "tcp.checksum.status": "2",
          "tcp.urgent_pointer": "0",
          "tcp.analysis": {
            "tcp.analysis.bytes_in_flight": "18",
            "tcp.analysis.push_bytes_sent": "18"
          },
          "Timestamps": {
            "tcp.time_relative": "0.000000000",
            "tcp.time_delta": "0.000000000"
          },
          "tcp.payload": "05:64:0b:c4:b0:04:01:00:06:22:d8:c8:01:3c:01:06:ab:e7",
          "tcp.pdu.size": "18"
        },
        "dnp3": {
          "Data Link Layer, Len: 11, From: 1, To: 1200, DIR, PRM, Unconfirmed User Data": {
            "dnp3.start": "0x00000564",
            "dnp3.len": "11",
            "dnp3.ctl": "0x000000c4",
            "dnp3.ctl_tree": {
              "dnp3.ctl.dir": "1",
              "dnp3.ctl.prm": "1",
              "dnp3.ctl.fcb": "0",
              "dnp3.ctl.fcv": "0",
              "dnp3.ctl.prifunc": "4"
            },
            "dnp3.dst": "1200",
            "dnp3.addr": "1200",
            "dnp3.src": "1",
            "dnp3.addr": "1",
            "dnp3.hdr.CRC": "0x00002206",
            "dnp.hdr.CRC.status": "1"
          },
          "dnp3.tr.ctl": "0x000000d8",
          "dnp3.tr.ctl_tree": {
            "dnp3.tr.fin": "1",
            "dnp3.tr.fir": "1",
            "dnp3.tr.seq": "24"
          },
          "Data Chunks": {
            "Data Chunk: 0": {
              "dnp.data_chunk": "d8:c8:01:3c:01:06",
              "dnp.data_chunk_len": "6",
              "dnp.data_chunk.CRC": "0x0000e7ab",
              "dnp.data_chunk.CRC.status": "1"
            }
          },
          "dnp3.al.fragments": {
            "dnp3.al.fragment": "10",
            "dnp3.al.fragment.count": "1",
            "dnp3.al.fragment.reassembled.length": "5"
          },
          "Application Layer: (FIR, FIN, Sequence 8, Read)": {
            "dnp3.al.ctl": "0x000000c8",
            "dnp3.al.ctl_tree": {
              "dnp3.al.fir": "1",
              "dnp3.al.fin": "1",
              "dnp3.al.con": "0",
              "dnp3.al.uns": "0",
              "dnp3.al.seq": "8"
            },
            "dnp3.al.func": "1",
            "READ Request Data Objects": {
              "dnp3.al.obj": "15361",
              "dnp3.al.obj_tree": {
                "Qualifier Field, Prefix: None, Range: No Range Field": {
                  "dnp3.al.objq.prefix": "0",
                  "dnp3.al.objq.range": "6"
                },
                "Number of Items: 0": ""
              }
            }
          }
        }
      }
    }
  },
  {
    "_index": "packets-2020-10-17",
    "_type": "doc",
    "_score": null,
    "_source": {
      "layers": {
        "frame": {
          "frame.encap_type": "1",
          "frame.time": "Oct 17, 2020 11:00:18.080074000 Central Daylight Time",
          "frame.offset_shift": "0.000000000",
          "frame.time_epoch": "1602950418.080074000",
          "frame.time_delta": "0.507877000",
          "frame.time_delta_displayed": "0.507877000",
          "frame.time_relative": "14.171922000",
          "frame.number": "11",
          "frame.len": "72",
          "frame.cap_len": "72",
          "frame.marked": "0",
          "frame.ignored": "0",
          "frame.protocols": "eth:ethertype:ip:tcp:dnp3",
          "frame.coloring_rule.name": "TCP",
          "frame.coloring_rule.string": "tcp"
        },
        "eth": {
          "eth.dst": "00:00:00:aa:00:23",
          "eth.dst_tree": {
            "eth.dst_resolved": "00:00:00_aa:00:23",
            "eth.dst.oui": "0",
            "eth.dst.oui_resolved": "Officially Xerox, but 0:0:0:0:0:0 is more common",
            "eth.addr": "00:00:00:aa:00:23",
            "eth.addr_resolved": "00:00:00_aa:00:23",
            "eth.addr.oui": "0",
            "eth.addr.oui_resolved": "Officially Xerox, but 0:0:0:0:0:0 is more common",
            "eth.dst.lg": "0",
            "eth.lg": "0",
            "eth.dst.ig": "0",
            "eth.ig": "0"
          },
          "eth.src": "00:00:00:aa:00:22",
          "eth.src_tree": {
            "eth.src_resolved": "00:00:00_aa:00:22",
            "eth.src.oui": "0",
            "eth.src.oui_resolved": "Officially Xerox, but 0:0:0:0:0:0 is more common",
            "eth.addr": "00:00:00:aa:00:22",
            "eth.addr_resolved": "00:00:00_aa:00:22",
            "eth.addr.oui": "0",
            "eth.addr.oui_resolved": "Officially Xerox, but 0:0:0:0:0:0 is more common",
            "eth.src.lg": "0",
            "eth.lg": "0",
            "eth.src.ig": "0",
            "eth.ig": "0"
          },
          "eth.type": "0x00000800"
        },
        "ip": {
          "ip.version": "4",
          "ip.hdr_len": "20",
          "ip.dsfield": "0x00000000",
          "ip.dsfield_tree": {
            "ip.dsfield.dscp": "0",
            "ip.dsfield.ecn": "0"
          },
          "ip.len": "58",
          "ip.id": "0x0000fff8",
          "ip.flags": "0x00004000",
          "ip.flags_tree": {
            "ip.flags.rb": "0",
            "ip.flags.df": "1",
            "ip.flags.mf": "0"
          },
          "ip.frag_offset": "0",
          "ip.ttl": "62",
          "ip.proto": "6",
          "ip.checksum": "0x0000d005",
          "ip.checksum.status": "2",
          "ip.src": "172.16.0.2",
          "ip.addr": "172.16.0.2",
          "ip.src_host": "172.16.0.2",
          "ip.host": "172.16.0.2",
          "ip.dst": "192.168.0.5",
          "ip.addr": "192.168.0.5",
          "ip.dst_host": "192.168.0.5",
          "ip.host": "192.168.0.5"
        },
        "tcp": {
          "tcp.srcport": "38491",
          "tcp.dstport": "20000",
          "tcp.port": "38491",
          "tcp.port": "20000",
          "tcp.stream": "6",
          "tcp.len": "18",
          "tcp.seq": "1",
          "tcp.seq_raw": "3627809109",
          "tcp.nxtseq": "19",
          "tcp.ack": "1",
          "tcp.ack_raw": "1111151971",
          "tcp.hdr_len": "20",
          "tcp.flags": "0x00000018",
          "tcp.flags_tree": {
            "tcp.flags.res": "0",
            "tcp.flags.ns": "0",
            "tcp.flags.cwr": "0",
            "tcp.flags.ecn": "0",
            "tcp.flags.urg": "0",
            "tcp.flags.ack": "1",
            "tcp.flags.push": "1",
            "tcp.flags.reset": "0",
            "tcp.flags.syn": "0",
            "tcp.flags.fin": "0",
            "tcp.flags.str": "·······AP···"
          },
          "tcp.window_size_value": "501",
          "tcp.window_size": "501",
          "tcp.window_size_scalefactor": "-1",
          "tcp.checksum": "0x00007ec4",
          "tcp.checksum.status": "2",
          "tcp.urgent_pointer": "0",
          "tcp.analysis": {
            "tcp.analysis.bytes_in_flight": "18",
            "tcp.analysis.push_bytes_sent": "18"
          },
          "Timestamps": {
            "tcp.time_relative": "0.000000000",
            "tcp.time_delta": "0.000000000"
          },
          "tcp.payload": "05:64:0b:c4:77:02:01:00:4e:ab:dd:cd:01:3c:01:06:3c:b0",
          "tcp.pdu.size": "18"
        },
        "dnp3": {
          "Data Link Layer, Len: 11, From: 1, To: 631, DIR, PRM, Unconfirmed User Data": {
            "dnp3.start": "0x00000564",
            "dnp3.len": "11",
            "dnp3.ctl": "0x000000c4",
            "dnp3.ctl_tree": {
              "dnp3.ctl.dir": "1",
              "dnp3.ctl.prm": "1",
              "dnp3.ctl.fcb": "0",
              "dnp3.ctl.fcv": "0",
              "dnp3.ctl.prifunc": "4"
            },
            "dnp3.dst": "631",
            "dnp3.addr": "631",
            "dnp3.src": "1",
            "dnp3.addr": "1",
            "dnp3.hdr.CRC": "0x0000ab4e",
            "dnp.hdr.CRC.status": "1"
          },
          "dnp3.tr.ctl": "0x000000dd",
          "dnp3.tr.ctl_tree": {
            "dnp3.tr.fin": "1",
            "dnp3.tr.fir": "1",
            "dnp3.tr.seq": "29"
          },
          "Data Chunks": {
            "Data Chunk: 0": {
              "dnp.data_chunk": "dd:cd:01:3c:01:06",
              "dnp.data_chunk_len": "6",
              "dnp.data_chunk.CRC": "0x0000b03c",
              "dnp.data_chunk.CRC.status": "1"
            }
          },
          "dnp3.al.fragments": {
            "dnp3.al.fragment": "11",
            "dnp3.al.fragment.count": "1",
            "dnp3.al.fragment.reassembled.length": "5"
          },
          "Application Layer: (FIR, FIN, Sequence 13, Read)": {
            "dnp3.al.ctl": "0x000000cd",
            "dnp3.al.ctl_tree": {
              "dnp3.al.fir": "1",
              "dnp3.al.fin": "1",
              "dnp3.al.con": "0",
              "dnp3.al.uns": "0",
              "dnp3.al.seq": "13"
            },
            "dnp3.al.func": "1",
            "READ Request Data Objects": {
              "dnp3.al.obj": "15361",
              "dnp3.al.obj_tree": {
                "Qualifier Field, Prefix: None, Range: No Range Field": {
                  "dnp3.al.objq.prefix": "0",
                  "dnp3.al.objq.range": "6"
                },
                "Number of Items: 0": ""
              }
            }
          }
        }
      }
    }
  },
  {
    "_index": "packets-2020-10-17",
    "_type": "doc",
    "_score": null,
    "_source": {
      "layers": {
        "frame": {
          "frame.encap_type": "1",
          "frame.time": "Oct 17, 2020 11:00:20.989046000 Central Daylight Time",
          "frame.offset_shift": "0.000000000",
          "frame.time_epoch": "1602950420.989046000",
          "frame.time_delta": "2.908972000",
          "frame.time_delta_displayed": "2.908972000",
          "frame.time_relative": "17.080894000",
          "frame.number": "12",
          "frame.len": "72",
          "frame.cap_len": "72",
          "frame.marked": "0",
          "frame.ignored": "0",
          "frame.protocols": "eth:ethertype:ip:tcp:dnp3",
          "frame.coloring_rule.name": "TCP",
          "frame.coloring_rule.string": "tcp"
        },
        "eth": {
          "eth.dst": "00:00:00:aa:00:23",
          "eth.dst_tree": {
            "eth.dst_resolved": "00:00:00_aa:00:23",
            "eth.dst.oui": "0",
            "eth.dst.oui_resolved": "Officially Xerox, but 0:0:0:0:0:0 is more common",
            "eth.addr": "00:00:00:aa:00:23",
            "eth.addr_resolved": "00:00:00_aa:00:23",
            "eth.addr.oui": "0",
            "eth.addr.oui_resolved": "Officially Xerox, but 0:0:0:0:0:0 is more common",
            "eth.dst.lg": "0",
            "eth.lg": "0",
            "eth.dst.ig": "0",
            "eth.ig": "0"
          },
          "eth.src": "00:00:00:aa:00:22",
          "eth.src_tree": {
            "eth.src_resolved": "00:00:00_aa:00:22",
            "eth.src.oui": "0",
            "eth.src.oui_resolved": "Officially Xerox, but 0:0:0:0:0:0 is more common",
            "eth.addr": "00:00:00:aa:00:22",
            "eth.addr_resolved": "00:00:00_aa:00:22",
            "eth.addr.oui": "0",
            "eth.addr.oui_resolved": "Officially Xerox, but 0:0:0:0:0:0 is more common",
            "eth.src.lg": "0",
            "eth.lg": "0",
            "eth.src.ig": "0",
            "eth.ig": "0"
          },
          "eth.type": "0x00000800"
        },
        "ip": {
          "ip.version": "4",
          "ip.hdr_len": "20",
          "ip.dsfield": "0x00000000",
          "ip.dsfield_tree": {
            "ip.dsfield.dscp": "0",
            "ip.dsfield.ecn": "0"
          },
          "ip.len": "58",
          "ip.id": "0x0000084f",
          "ip.flags": "0x00004000",
          "ip.flags_tree": {
            "ip.flags.rb": "0",
            "ip.flags.df": "1",
            "ip.flags.mf": "0"
          },
          "ip.frag_offset": "0",
          "ip.ttl": "62",
          "ip.proto": "6",
          "ip.checksum": "0x0000c7af",
          "ip.checksum.status": "2",
          "ip.src": "172.16.0.2",
          "ip.addr": "172.16.0.2",
          "ip.src_host": "172.16.0.2",
          "ip.host": "172.16.0.2",
          "ip.dst": "192.168.0.5",
          "ip.addr": "192.168.0.5",
          "ip.dst_host": "192.168.0.5",
          "ip.host": "192.168.0.5"
        },
        "tcp": {
          "tcp.srcport": "55493",
          "tcp.dstport": "20000",
          "tcp.port": "55493",
          "tcp.port": "20000",
          "tcp.stream": "7",
          "tcp.len": "18",
          "tcp.seq": "1",
          "tcp.seq_raw": "739195778",
          "tcp.nxtseq": "19",
          "tcp.ack": "1",
          "tcp.ack_raw": "1926855270",
          "tcp.hdr_len": "20",
          "tcp.flags": "0x00000018",
          "tcp.flags_tree": {
            "tcp.flags.res": "0",
            "tcp.flags.ns": "0",
            "tcp.flags.cwr": "0",
            "tcp.flags.ecn": "0",
            "tcp.flags.urg": "0",
            "tcp.flags.ack": "1",
            "tcp.flags.push": "1",
            "tcp.flags.reset": "0",
            "tcp.flags.syn": "0",
            "tcp.flags.fin": "0",
            "tcp.flags.str": "·······AP···"
          },
          "tcp.window_size_value": "501",
          "tcp.window_size": "501",
          "tcp.window_size_scalefactor": "-1",
          "tcp.checksum": "0x0000cec6",
          "tcp.checksum.status": "2",
          "tcp.urgent_pointer": "0",
          "tcp.analysis": {
            "tcp.analysis.bytes_in_flight": "18",
            "tcp.analysis.push_bytes_sent": "18"
          },
          "Timestamps": {
            "tcp.time_relative": "0.000000000",
            "tcp.time_delta": "0.000000000"
          },
          "tcp.payload": "05:64:0b:c4:30:02:01:00:4a:7b:df:cf:01:3c:01:06:87:d0",
          "tcp.pdu.size": "18"
        },
        "dnp3": {
          "Data Link Layer, Len: 11, From: 1, To: 560, DIR, PRM, Unconfirmed User Data": {
            "dnp3.start": "0x00000564",
            "dnp3.len": "11",
            "dnp3.ctl": "0x000000c4",
            "dnp3.ctl_tree": {
              "dnp3.ctl.dir": "1",
              "dnp3.ctl.prm": "1",
              "dnp3.ctl.fcb": "0",
              "dnp3.ctl.fcv": "0",
              "dnp3.ctl.prifunc": "4"
            },
            "dnp3.dst": "560",
            "dnp3.addr": "560",
            "dnp3.src": "1",
            "dnp3.addr": "1",
            "dnp3.hdr.CRC": "0x00007b4a",
            "dnp.hdr.CRC.status": "1"
          },
          "dnp3.tr.ctl": "0x000000df",
          "dnp3.tr.ctl_tree": {
            "dnp3.tr.fin": "1",
            "dnp3.tr.fir": "1",
            "dnp3.tr.seq": "31"
          },
          "Data Chunks": {
            "Data Chunk: 0": {
              "dnp.data_chunk": "df:cf:01:3c:01:06",
              "dnp.data_chunk_len": "6",
              "dnp.data_chunk.CRC": "0x0000d087",
              "dnp.data_chunk.CRC.status": "1"
            }
          },
          "dnp3.al.fragments": {
            "dnp3.al.fragment": "12",
            "dnp3.al.fragment.count": "1",
            "dnp3.al.fragment.reassembled.length": "5"
          },
          "Application Layer: (FIR, FIN, Sequence 15, Read)": {
            "dnp3.al.ctl": "0x000000cf",
            "dnp3.al.ctl_tree": {
              "dnp3.al.fir": "1",
              "dnp3.al.fin": "1",
              "dnp3.al.con": "0",
              "dnp3.al.uns": "0",
              "dnp3.al.seq": "15"
            },
            "dnp3.al.func": "1",
            "READ Request Data Objects": {
              "dnp3.al.obj": "15361",
              "dnp3.al.obj_tree": {
                "Qualifier Field, Prefix: None, Range: No Range Field": {
                  "dnp3.al.objq.prefix": "0",
                  "dnp3.al.objq.range": "6"
                },
                "Number of Items: 0": ""
              }
            }
          }
        }
      }
    }
  },
  {
    "_index": "packets-2020-10-17",
    "_type": "doc",
    "_score": null,
    "_source": {
      "layers": {
        "frame": {
          "frame.encap_type": "1",
          "frame.time": "Oct 17, 2020 11:00:23.528304000 Central Daylight Time",
          "frame.offset_shift": "0.000000000",
          "frame.time_epoch": "1602950423.528304000",
          "frame.time_delta": "2.539258000",
          "frame.time_delta_displayed": "2.539258000",
          "frame.time_relative": "19.620152000",
          "frame.number": "13",
          "frame.len": "293",
          "frame.cap_len": "293",
          "frame.marked": "0",
          "frame.ignored": "0",
          "frame.protocols": "eth:ethertype:ip:tcp:dnp3",
          "frame.coloring_rule.name": "TCP",
          "frame.coloring_rule.string": "tcp"
        },
        "eth": {
          "eth.dst": "00:00:00:aa:00:23",
          "eth.dst_tree": {
            "eth.dst_resolved": "00:00:00_aa:00:23",
            "eth.dst.oui": "0",
            "eth.dst.oui_resolved": "Officially Xerox, but 0:0:0:0:0:0 is more common",
            "eth.addr": "00:00:00:aa:00:23",
            "eth.addr_resolved": "00:00:00_aa:00:23",
            "eth.addr.oui": "0",
            "eth.addr.oui_resolved": "Officially Xerox, but 0:0:0:0:0:0 is more common",
            "eth.dst.lg": "0",
            "eth.lg": "0",
            "eth.dst.ig": "0",
            "eth.ig": "0"
          },
          "eth.src": "00:50:56:9c:9d:70",
          "eth.src_tree": {
            "eth.src_resolved": "VMware_9c:9d:70",
            "eth.src.oui": "20566",
            "eth.src.oui_resolved": "VMware, Inc.",
            "eth.addr": "00:50:56:9c:9d:70",
            "eth.addr_resolved": "VMware_9c:9d:70",
            "eth.addr.oui": "20566",
            "eth.addr.oui_resolved": "VMware, Inc.",
            "eth.src.lg": "0",
            "eth.lg": "0",
            "eth.src.ig": "0",
            "eth.ig": "0"
          },
          "eth.type": "0x00000800"
        },
        "ip": {
          "ip.version": "4",
          "ip.hdr_len": "20",
          "ip.dsfield": "0x00000000",
          "ip.dsfield_tree": {
            "ip.dsfield.dscp": "0",
            "ip.dsfield.ecn": "0"
          },
          "ip.len": "279",
          "ip.id": "0x0000b399",
          "ip.flags": "0x00004000",
          "ip.flags_tree": {
            "ip.flags.rb": "0",
            "ip.flags.df": "1",
            "ip.flags.mf": "0"
          },
          "ip.frag_offset": "0",
          "ip.ttl": "128",
          "ip.proto": "6",
          "ip.checksum": "0x0000d987",
          "ip.checksum.status": "2",
          "ip.src": "192.168.0.5",
          "ip.addr": "192.168.0.5",
          "ip.src_host": "192.168.0.5",
          "ip.host": "192.168.0.5",
          "ip.dst": "172.16.0.2",
          "ip.addr": "172.16.0.2",
          "ip.dst_host": "172.16.0.2",
          "ip.host": "172.16.0.2"
        },
        "tcp": {
          "tcp.srcport": "20000",
          "tcp.dstport": "57733",
          "tcp.port": "20000",
          "tcp.port": "57733",
          "tcp.stream": "5",
          "tcp.len": "239",
          "tcp.seq": "1",
          "tcp.seq_raw": "924195628",
          "tcp.nxtseq": "240",
          "tcp.ack": "19",
          "tcp.ack_raw": "1581985770",
          "tcp.hdr_len": "20",
          "tcp.flags": "0x00000018",
          "tcp.flags_tree": {
            "tcp.flags.res": "0",
            "tcp.flags.ns": "0",
            "tcp.flags.cwr": "0",
            "tcp.flags.ecn": "0",
            "tcp.flags.urg": "0",
            "tcp.flags.ack": "1",
            "tcp.flags.push": "1",
            "tcp.flags.reset": "0",
            "tcp.flags.syn": "0",
            "tcp.flags.fin": "0",
            "tcp.flags.str": "·······AP···"
          },
          "tcp.window_size_value": "1024",
          "tcp.window_size": "1024",
          "tcp.window_size_scalefactor": "-1",
          "tcp.checksum": "0x000022e8",
          "tcp.checksum.status": "2",
          "tcp.urgent_pointer": "0",
          "tcp.analysis": {
            "tcp.analysis.acks_frame": "10",
            "tcp.analysis.ack_rtt": "5.956107000",
            "tcp.analysis.bytes_in_flight": "239",
            "tcp.analysis.push_bytes_sent": "239"
          },
          "Timestamps": {
            "tcp.time_relative": "5.956107000",
            "tcp.time_delta": "5.956107000"
          },
          "tcp.payload": "05:64:d0:44:01:00:b0:04:1d:c4:c0:c8:81:00:00:01:02:00:00:0d:81:81:81:81:81:81:d7:44:81:81:81:81:81:01:81:81:1e:05:00:00:1b:01:40:6c:8e:d3:30:c3:01:fd:8b:32:c2:01:e4:54:a2:c3:01:39:dc:c9:fe:f6:c1:01:00:00:00:00:01:00:00:00:00:01:1a:cf:5f:44:d4:c4:01:72:d3:0b:43:01:fc:52:c4:c3:01:1c:66:f3:c2:01:90:ce:dc:92:45:c3:01:03:40:97:bc:01:ca:fa:fa:c2:01:98:45:d2:56:1e:c1:01:81:47:b1:42:01:35:e5:38:41:01:1f:5a:f9:5e:13:c2:01:7e:b9:fe:3f:01:36:41:13:c2:01:01:b1:37:c6:5d:40:01:4f:f0:78:41:01:67:47:0e:c1:01:00:00:00:00:99:14:01:00:00:00:00:01:1a:cf:5f:44:01:72:d3:0b:43:01:7e:ac:45:0a:aa:41:01:4e:b6:c0:40:0a:02:00:00:0d:81:81:93:99:81:81:81:81:81:81:81:81:81:01:81:81:28:03:00:00:d4:df:01:01:00:00:00:00:01:93:cd:5f:44:2f:d5",
          "tcp.pdu.size": "239"
        },
        "dnp3": {
          "Data Link Layer, Len: 208, From: 1200, To: 1, PRM, Unconfirmed User Data": {
            "dnp3.start": "0x00000564",
            "dnp3.len": "208",
            "dnp3.ctl": "0x00000044",
            "dnp3.ctl_tree": {
              "dnp3.ctl.dir": "0",
              "dnp3.ctl.prm": "1",
              "dnp3.ctl.fcb": "0",
              "dnp3.ctl.fcv": "0",
              "dnp3.ctl.prifunc": "4"
            },
            "dnp3.dst": "1",
            "dnp3.addr": "1",
            "dnp3.src": "1200",
            "dnp3.addr": "1200",
            "dnp3.hdr.CRC": "0x0000c41d",
            "dnp.hdr.CRC.status": "1"
          },
          "dnp3.tr.ctl": "0x000000c0",
          "dnp3.tr.ctl_tree": {
            "dnp3.tr.fin": "1",
            "dnp3.tr.fir": "1",
            "dnp3.tr.seq": "0"
          },
          "Data Chunks": {
            "Data Chunk: 0": {
              "dnp.data_chunk": "c0:c8:81:00:00:01:02:00:00:0d:81:81:81:81:81:81",
              "dnp.data_chunk_len": "16",
              "dnp.data_chunk.CRC": "0x000044d7",
              "dnp.data_chunk.CRC.status": "1"
            },
            "Data Chunk: 1": {
              "dnp.data_chunk": "81:81:81:81:81:01:81:81:1e:05:00:00:1b:01:40:6c",
              "dnp.data_chunk_len": "16",
              "dnp.data_chunk.CRC": "0x0000d38e",
              "dnp.data_chunk.CRC.status": "1"
            },
            "Data Chunk: 2": {
              "dnp.data_chunk": "30:c3:01:fd:8b:32:c2:01:e4:54:a2:c3:01:39:dc:c9",
              "dnp.data_chunk_len": "16",
              "dnp.data_chunk.CRC": "0x0000f6fe",
              "dnp.data_chunk.CRC.status": "1"
            },
            "Data Chunk: 3": {
              "dnp.data_chunk": "c1:01:00:00:00:00:01:00:00:00:00:01:1a:cf:5f:44",
              "dnp.data_chunk_len": "16",
              "dnp.data_chunk.CRC": "0x0000c4d4",
              "dnp.data_chunk.CRC.status": "1"
            },
            "Data Chunk: 4": {
              "dnp.data_chunk": "01:72:d3:0b:43:01:fc:52:c4:c3:01:1c:66:f3:c2:01",
              "dnp.data_chunk_len": "16",
              "dnp.data_chunk.CRC": "0x0000ce90",
              "dnp.data_chunk.CRC.status": "1"
            },
            "Data Chunk: 5": {
              "dnp.data_chunk": "dc:92:45:c3:01:03:40:97:bc:01:ca:fa:fa:c2:01:98",
              "dnp.data_chunk_len": "16",
              "dnp.data_chunk.CRC": "0x0000d245",
              "dnp.data_chunk.CRC.status": "1"
            },
            "Data Chunk: 6": {
              "dnp.data_chunk": "56:1e:c1:01:81:47:b1:42:01:35:e5:38:41:01:1f:5a",
              "dnp.data_chunk_len": "16",
              "dnp.data_chunk.CRC": "0x00005ef9",
              "dnp.data_chunk.CRC.status": "1"
            },
            "Data Chunk: 7": {
              "dnp.data_chunk": "13:c2:01:7e:b9:fe:3f:01:36:41:13:c2:01:01:b1:37",
              "dnp.data_chunk_len": "16",
              "dnp.data_chunk.CRC": "0x00005dc6",
              "dnp.data_chunk.CRC.status": "1"
            },
            "Data Chunk: 8": {
              "dnp.data_chunk": "40:01:4f:f0:78:41:01:67:47:0e:c1:01:00:00:00:00",
              "dnp.data_chunk_len": "16",
              "dnp.data_chunk.CRC": "0x00001499",
              "dnp.data_chunk.CRC.status": "1"
            },
            "Data Chunk: 9": {
              "dnp.data_chunk": "01:00:00:00:00:01:1a:cf:5f:44:01:72:d3:0b:43:01",
              "dnp.data_chunk_len": "16",
              "dnp.data_chunk.CRC": "0x0000ac7e",
              "dnp.data_chunk.CRC.status": "1"
            },
            "Data Chunk: 10": {
              "dnp.data_chunk": "45:0a:aa:41:01:4e:b6:c0:40:0a:02:00:00:0d:81:81",
              "dnp.data_chunk_len": "16",
              "dnp.data_chunk.CRC": "0x00009993",
              "dnp.data_chunk.CRC.status": "1"
            },
            "Data Chunk: 11": {
              "dnp.data_chunk": "81:81:81:81:81:81:81:81:81:01:81:81:28:03:00:00",
              "dnp.data_chunk_len": "16",
              "dnp.data_chunk.CRC": "0x0000dfd4",
              "dnp.data_chunk.CRC.status": "1"
            },
            "Data Chunk: 12": {
              "dnp.data_chunk": "01:01:00:00:00:00:01:93:cd:5f:44",
              "dnp.data_chunk_len": "11",
              "dnp.data_chunk.CRC": "0x0000d52f",
              "dnp.data_chunk.CRC.status": "1"
            }
          },
          "dnp3.al.fragments": {
            "dnp3.al.fragment": "13",
            "dnp3.al.fragment.count": "1",
            "dnp3.al.fragment.reassembled.length": "202"
          },
          "Application Layer: (FIR, FIN, Sequence 8, Response)": {
            "dnp3.al.ctl": "0x000000c8",
            "dnp3.al.ctl_tree": {
              "dnp3.al.fir": "1",
              "dnp3.al.fin": "1",
              "dnp3.al.con": "0",
              "dnp3.al.uns": "0",
              "dnp3.al.seq": "8"
            },
            "dnp3.al.func": "129",
            "dnp3.al.iin": "0x00000000",
            "dnp3.al.iin_tree": {
              "dnp3.al.iin.rst": "0",
              "dnp3.al.iin.dt": "0",
              "dnp3.al.iin.dol": "0",
              "dnp3.al.iin.tsr": "0",
              "dnp3.al.iin.cls3d": "0",
              "dnp3.al.iin.cls2d": "0",
              "dnp3.al.iin.cls1d": "0",
              "dnp3.al.iin.bmsg": "0",
              "dnp3.al.iin.cc": "0",
              "dnp3.al.iin.oae": "0",
              "dnp3.al.iin.ebo": "0",
              "dnp3.al.iin.pioor": "0",
              "dnp3.al.iin.obju": "0",
              "dnp3.al.iin.fcni": "0"
            },
            "RESPONSE Data Objects": {
              "dnp3.al.obj": "258",
              "dnp3.al.obj_tree": {
                "Qualifier Field, Prefix: None, Range: 8-bit Start and Stop Indices": {
                  "dnp3.al.objq.prefix": "0",
                  "dnp3.al.objq.range": "0"
                },
                "Number of Items: 14": {
                  "dnp3.al.range.start": "0",
                  "dnp3.al.range.stop": "13"
                },
                "Point Number 0 (Quality: Online), Value: 1": {
                  "dnp3.al.point_index": "0",
                  "Quality: Online": {
                    "dnp3.al.biq.b7": "1",
                    "dnp3.al.biq.b6": "0",
                    "dnp3.al.biq.b5": "0",
                    "dnp3.al.biq.b4": "0",
                    "dnp3.al.biq.b3": "0",
                    "dnp3.al.biq.b2": "0",
                    "dnp3.al.biq.b1": "0",
                    "dnp3.al.biq.b0": "1"
                  }
                },
                "Point Number 1 (Quality: Online), Value: 1": {
                  "dnp3.al.point_index": "1",
                  "Quality: Online": {
                    "dnp3.al.biq.b7": "1",
                    "dnp3.al.biq.b6": "0",
                    "dnp3.al.biq.b5": "0",
                    "dnp3.al.biq.b4": "0",
                    "dnp3.al.biq.b3": "0",
                    "dnp3.al.biq.b2": "0",
                    "dnp3.al.biq.b1": "0",
                    "dnp3.al.biq.b0": "1"
                  }
                },
                "Point Number 2 (Quality: Online), Value: 1": {
                  "dnp3.al.point_index": "2",
                  "Quality: Online": {
                    "dnp3.al.biq.b7": "1",
                    "dnp3.al.biq.b6": "0",
                    "dnp3.al.biq.b5": "0",
                    "dnp3.al.biq.b4": "0",
                    "dnp3.al.biq.b3": "0",
                    "dnp3.al.biq.b2": "0",
                    "dnp3.al.biq.b1": "0",
                    "dnp3.al.biq.b0": "1"
                  }
                },
                "Point Number 3 (Quality: Online), Value: 1": {
                  "dnp3.al.point_index": "3",
                  "Quality: Online": {
                    "dnp3.al.biq.b7": "1",
                    "dnp3.al.biq.b6": "0",
                    "dnp3.al.biq.b5": "0",
                    "dnp3.al.biq.b4": "0",
                    "dnp3.al.biq.b3": "0",
                    "dnp3.al.biq.b2": "0",
                    "dnp3.al.biq.b1": "0",
                    "dnp3.al.biq.b0": "1"
                  }
                },
                "Point Number 4 (Quality: Online), Value: 1": {
                  "dnp3.al.point_index": "4",
                  "Quality: Online": {
                    "dnp3.al.biq.b7": "1",
                    "dnp3.al.biq.b6": "0",
                    "dnp3.al.biq.b5": "0",
                    "dnp3.al.biq.b4": "0",
                    "dnp3.al.biq.b3": "0",
                    "dnp3.al.biq.b2": "0",
                    "dnp3.al.biq.b1": "0",
                    "dnp3.al.biq.b0": "1"
                  }
                },
                "Point Number 5 (Quality: Online), Value: 1": {
                  "dnp3.al.point_index": "5",
                  "Quality: Online": {
                    "dnp3.al.biq.b7": "1",
                    "dnp3.al.biq.b6": "0",
                    "dnp3.al.biq.b5": "0",
                    "dnp3.al.biq.b4": "0",
                    "dnp3.al.biq.b3": "0",
                    "dnp3.al.biq.b2": "0",
                    "dnp3.al.biq.b1": "0",
                    "dnp3.al.biq.b0": "1"
                  }
                },
                "Point Number 6 (Quality: Online), Value: 1": {
                  "dnp3.al.point_index": "6",
                  "Quality: Online": {
                    "dnp3.al.biq.b7": "1",
                    "dnp3.al.biq.b6": "0",
                    "dnp3.al.biq.b5": "0",
                    "dnp3.al.biq.b4": "0",
                    "dnp3.al.biq.b3": "0",
                    "dnp3.al.biq.b2": "0",
                    "dnp3.al.biq.b1": "0",
                    "dnp3.al.biq.b0": "1"
                  }
                },
                "Point Number 7 (Quality: Online), Value: 1": {
                  "dnp3.al.point_index": "7",
                  "Quality: Online": {
                    "dnp3.al.biq.b7": "1",
                    "dnp3.al.biq.b6": "0",
                    "dnp3.al.biq.b5": "0",
                    "dnp3.al.biq.b4": "0",
                    "dnp3.al.biq.b3": "0",
                    "dnp3.al.biq.b2": "0",
                    "dnp3.al.biq.b1": "0",
                    "dnp3.al.biq.b0": "1"
                  }
                },
                "Point Number 8 (Quality: Online), Value: 1": {
                  "dnp3.al.point_index": "8",
                  "Quality: Online": {
                    "dnp3.al.biq.b7": "1",
                    "dnp3.al.biq.b6": "0",
                    "dnp3.al.biq.b5": "0",
                    "dnp3.al.biq.b4": "0",
                    "dnp3.al.biq.b3": "0",
                    "dnp3.al.biq.b2": "0",
                    "dnp3.al.biq.b1": "0",
                    "dnp3.al.biq.b0": "1"
                  }
                },
                "Point Number 9 (Quality: Online), Value: 1": {
                  "dnp3.al.point_index": "9",
                  "Quality: Online": {
                    "dnp3.al.biq.b7": "1",
                    "dnp3.al.biq.b6": "0",
                    "dnp3.al.biq.b5": "0",
                    "dnp3.al.biq.b4": "0",
                    "dnp3.al.biq.b3": "0",
                    "dnp3.al.biq.b2": "0",
                    "dnp3.al.biq.b1": "0",
                    "dnp3.al.biq.b0": "1"
                  }
                },
                "Point Number 10 (Quality: Online), Value: 1": {
                  "dnp3.al.point_index": "10",
                  "Quality: Online": {
                    "dnp3.al.biq.b7": "1",
                    "dnp3.al.biq.b6": "0",
                    "dnp3.al.biq.b5": "0",
                    "dnp3.al.biq.b4": "0",
                    "dnp3.al.biq.b3": "0",
                    "dnp3.al.biq.b2": "0",
                    "dnp3.al.biq.b1": "0",
                    "dnp3.al.biq.b0": "1"
                  }
                },
                "Point Number 11 (Quality: Online), Value: 0": {
                  "dnp3.al.point_index": "11",
                  "Quality: Online": {
                    "dnp3.al.biq.b7": "0",
                    "dnp3.al.biq.b6": "0",
                    "dnp3.al.biq.b5": "0",
                    "dnp3.al.biq.b4": "0",
                    "dnp3.al.biq.b3": "0",
                    "dnp3.al.biq.b2": "0",
                    "dnp3.al.biq.b1": "0",
                    "dnp3.al.biq.b0": "1"
                  }
                },
                "Point Number 12 (Quality: Online), Value: 1": {
                  "dnp3.al.point_index": "12",
                  "Quality: Online": {
                    "dnp3.al.biq.b7": "1",
                    "dnp3.al.biq.b6": "0",
                    "dnp3.al.biq.b5": "0",
                    "dnp3.al.biq.b4": "0",
                    "dnp3.al.biq.b3": "0",
                    "dnp3.al.biq.b2": "0",
                    "dnp3.al.biq.b1": "0",
                    "dnp3.al.biq.b0": "1"
                  }
                },
                "Point Number 13 (Quality: Online), Value: 1": {
                  "dnp3.al.point_index": "13",
                  "Quality: Online": {
                    "dnp3.al.biq.b7": "1",
                    "dnp3.al.biq.b6": "0",
                    "dnp3.al.biq.b5": "0",
                    "dnp3.al.biq.b4": "0",
                    "dnp3.al.biq.b3": "0",
                    "dnp3.al.biq.b2": "0",
                    "dnp3.al.biq.b1": "0",
                    "dnp3.al.biq.b0": "1"
                  }
                }
              },
              "dnp3.al.obj": "7685",
              "dnp3.al.obj_tree": {
                "Qualifier Field, Prefix: None, Range: 8-bit Start and Stop Indices": {
                  "dnp3.al.objq.prefix": "0",
                  "dnp3.al.objq.range": "0"
                },
                "Number of Items: 28": {
                  "dnp3.al.range.start": "0",
                  "dnp3.al.range.stop": "27"
                },
                "Point Number 0 (Quality: Online), Value: -176.423": {
                  "dnp3.al.point_index": "0",
                  "Quality: Online": {
                    "dnp3.al.aiq.b7": "0",
                    "dnp3.al.aiq.b6": "0",
                    "dnp3.al.aiq.b5": "0",
                    "dnp3.al.aiq.b4": "0",
                    "dnp3.al.aiq.b3": "0",
                    "dnp3.al.aiq.b2": "0",
                    "dnp3.al.aiq.b1": "0",
                    "dnp3.al.aiq.b0": "1"
                  },
                  "dnp3.al.ana.float": "-176.423"
                },
                "Point Number 1 (Quality: Online), Value: -44.6367": {
                  "dnp3.al.point_index": "1",
                  "Quality: Online": {
                    "dnp3.al.aiq.b7": "0",
                    "dnp3.al.aiq.b6": "0",
                    "dnp3.al.aiq.b5": "0",
                    "dnp3.al.aiq.b4": "0",
                    "dnp3.al.aiq.b3": "0",
                    "dnp3.al.aiq.b2": "0",
                    "dnp3.al.aiq.b1": "0",
                    "dnp3.al.aiq.b0": "1"
                  },
                  "dnp3.al.ana.float": "-44.6367"
                },
                "Point Number 2 (Quality: Online), Value: -324.663": {
                  "dnp3.al.point_index": "2",
                  "Quality: Online": {
                    "dnp3.al.aiq.b7": "0",
                    "dnp3.al.aiq.b6": "0",
                    "dnp3.al.aiq.b5": "0",
                    "dnp3.al.aiq.b4": "0",
                    "dnp3.al.aiq.b3": "0",
                    "dnp3.al.aiq.b2": "0",
                    "dnp3.al.aiq.b1": "0",
                    "dnp3.al.aiq.b0": "1"
                  },
                  "dnp3.al.ana.float": "-324.663"
                },
                "Point Number 3 (Quality: Online), Value: -25.2325": {
                  "dnp3.al.point_index": "3",
                  "Quality: Online": {
                    "dnp3.al.aiq.b7": "0",
                    "dnp3.al.aiq.b6": "0",
                    "dnp3.al.aiq.b5": "0",
                    "dnp3.al.aiq.b4": "0",
                    "dnp3.al.aiq.b3": "0",
                    "dnp3.al.aiq.b2": "0",
                    "dnp3.al.aiq.b1": "0",
                    "dnp3.al.aiq.b0": "1"
                  },
                  "dnp3.al.ana.float": "-25.2325"
                },
                "Point Number 4 (Quality: Online), Value: 0": {
                  "dnp3.al.point_index": "4",
                  "Quality: Online": {
                    "dnp3.al.aiq.b7": "0",
                    "dnp3.al.aiq.b6": "0",
                    "dnp3.al.aiq.b5": "0",
                    "dnp3.al.aiq.b4": "0",
                    "dnp3.al.aiq.b3": "0",
                    "dnp3.al.aiq.b2": "0",
                    "dnp3.al.aiq.b1": "0",
                    "dnp3.al.aiq.b0": "1"
                  },
                  "dnp3.al.ana.float": "0"
                },
                "Point Number 5 (Quality: Online), Value: 0": {
                  "dnp3.al.point_index": "5",
                  "Quality: Online": {
                    "dnp3.al.aiq.b7": "0",
                    "dnp3.al.aiq.b6": "0",
                    "dnp3.al.aiq.b5": "0",
                    "dnp3.al.aiq.b4": "0",
                    "dnp3.al.aiq.b3": "0",
                    "dnp3.al.aiq.b2": "0",
                    "dnp3.al.aiq.b1": "0",
                    "dnp3.al.aiq.b0": "1"
                  },
                  "dnp3.al.ana.float": "0"
                },
                "Point Number 6 (Quality: Online), Value: 895.236": {
                  "dnp3.al.point_index": "6",
                  "Quality: Online": {
                    "dnp3.al.aiq.b7": "0",
                    "dnp3.al.aiq.b6": "0",
                    "dnp3.al.aiq.b5": "0",
                    "dnp3.al.aiq.b4": "0",
                    "dnp3.al.aiq.b3": "0",
                    "dnp3.al.aiq.b2": "0",
                    "dnp3.al.aiq.b1": "0",
                    "dnp3.al.aiq.b0": "1"
                  },
                  "dnp3.al.ana.float": "895.236"
                },
                "Point Number 7 (Quality: Online), Value: 139.826": {
                  "dnp3.al.point_index": "7",
                  "Quality: Online": {
                    "dnp3.al.aiq.b7": "0",
                    "dnp3.al.aiq.b6": "0",
                    "dnp3.al.aiq.b5": "0",
                    "dnp3.al.aiq.b4": "0",
                    "dnp3.al.aiq.b3": "0",
                    "dnp3.al.aiq.b2": "0",
                    "dnp3.al.aiq.b1": "0",
                    "dnp3.al.aiq.b0": "1"
                  },
                  "dnp3.al.ana.float": "139.826"
                },
                "Point Number 8 (Quality: Online), Value: -392.648": {
                  "dnp3.al.point_index": "8",
                  "Quality: Online": {
                    "dnp3.al.aiq.b7": "0",
                    "dnp3.al.aiq.b6": "0",
                    "dnp3.al.aiq.b5": "0",
                    "dnp3.al.aiq.b4": "0",
                    "dnp3.al.aiq.b3": "0",
                    "dnp3.al.aiq.b2": "0",
                    "dnp3.al.aiq.b1": "0",
                    "dnp3.al.aiq.b0": "1"
                  },
                  "dnp3.al.ana.float": "-392.648"
                },
                "Point Number 9 (Quality: Online), Value: -121.699": {
                  "dnp3.al.point_index": "9",
                  "Quality: Online": {
                    "dnp3.al.aiq.b7": "0",
                    "dnp3.al.aiq.b6": "0",
                    "dnp3.al.aiq.b5": "0",
                    "dnp3.al.aiq.b4": "0",
                    "dnp3.al.aiq.b3": "0",
                    "dnp3.al.aiq.b2": "0",
                    "dnp3.al.aiq.b1": "0",
                    "dnp3.al.aiq.b0": "1"
                  },
                  "dnp3.al.ana.float": "-121.699"
                },
                "Point Number 10 (Quality: Online), Value: -197.574": {
                  "dnp3.al.point_index": "10",
                  "Quality: Online": {
                    "dnp3.al.aiq.b7": "0",
                    "dnp3.al.aiq.b6": "0",
                    "dnp3.al.aiq.b5": "0",
                    "dnp3.al.aiq.b4": "0",
                    "dnp3.al.aiq.b3": "0",
                    "dnp3.al.aiq.b2": "0",
                    "dnp3.al.aiq.b1": "0",
                    "dnp3.al.aiq.b0": "1"
                  },
                  "dnp3.al.ana.float": "-197.574"
                },
                "Point Number 11 (Quality: Online), Value: -0.0184631": {
                  "dnp3.al.point_index": "11",
                  "Quality: Online": {
                    "dnp3.al.aiq.b7": "0",
                    "dnp3.al.aiq.b6": "0",
                    "dnp3.al.aiq.b5": "0",
                    "dnp3.al.aiq.b4": "0",
                    "dnp3.al.aiq.b3": "0",
                    "dnp3.al.aiq.b2": "0",
                    "dnp3.al.aiq.b1": "0",
                    "dnp3.al.aiq.b0": "1"
                  },
                  "dnp3.al.ana.float": "-0.0184631"
                },
                "Point Number 12 (Quality: Online), Value: -125.49": {
                  "dnp3.al.point_index": "12",
                  "Quality: Online": {
                    "dnp3.al.aiq.b7": "0",
                    "dnp3.al.aiq.b6": "0",
                    "dnp3.al.aiq.b5": "0",
                    "dnp3.al.aiq.b4": "0",
                    "dnp3.al.aiq.b3": "0",
                    "dnp3.al.aiq.b2": "0",
                    "dnp3.al.aiq.b1": "0",
                    "dnp3.al.aiq.b0": "1"
                  },
                  "dnp3.al.ana.float": "-125.49"
                },
                "Point Number 13 (Quality: Online), Value: -9.89614": {
                  "dnp3.al.point_index": "13",
                  "Quality: Online": {
                    "dnp3.al.aiq.b7": "0",
                    "dnp3.al.aiq.b6": "0",
                    "dnp3.al.aiq.b5": "0",
                    "dnp3.al.aiq.b4": "0",
                    "dnp3.al.aiq.b3": "0",
                    "dnp3.al.aiq.b2": "0",
                    "dnp3.al.aiq.b1": "0",
                    "dnp3.al.aiq.b0": "1"
                  },
                  "dnp3.al.ana.float": "-9.89614"
                },
                "Point Number 14 (Quality: Online), Value: 88.6397": {
                  "dnp3.al.point_index": "14",
                  "Quality: Online": {
                    "dnp3.al.aiq.b7": "0",
                    "dnp3.al.aiq.b6": "0",
                    "dnp3.al.aiq.b5": "0",
                    "dnp3.al.aiq.b4": "0",
                    "dnp3.al.aiq.b3": "0",
                    "dnp3.al.aiq.b2": "0",
                    "dnp3.al.aiq.b1": "0",
                    "dnp3.al.aiq.b0": "1"
                  },
                  "dnp3.al.ana.float": "88.6397"
                },
                "Point Number 15 (Quality: Online), Value: 11.556": {
                  "dnp3.al.point_index": "15",
                  "Quality: Online": {
                    "dnp3.al.aiq.b7": "0",
                    "dnp3.al.aiq.b6": "0",
                    "dnp3.al.aiq.b5": "0",
                    "dnp3.al.aiq.b4": "0",
                    "dnp3.al.aiq.b3": "0",
                    "dnp3.al.aiq.b2": "0",
                    "dnp3.al.aiq.b1": "0",
                    "dnp3.al.aiq.b0": "1"
                  },
                  "dnp3.al.ana.float": "11.556"
                },
                "Point Number 16 (Quality: Online), Value: -36.838": {
                  "dnp3.al.point_index": "16",
                  "Quality: Online": {
                    "dnp3.al.aiq.b7": "0",
                    "dnp3.al.aiq.b6": "0",
                    "dnp3.al.aiq.b5": "0",
                    "dnp3.al.aiq.b4": "0",
                    "dnp3.al.aiq.b3": "0",
                    "dnp3.al.aiq.b2": "0",
                    "dnp3.al.aiq.b1": "0",
                    "dnp3.al.aiq.b0": "1"
                  },
                  "dnp3.al.ana.float": "-36.838"
                },
                "Point Number 17 (Quality: Online), Value: 1.99004": {
                  "dnp3.al.point_index": "17",
                  "Quality: Online": {
                    "dnp3.al.aiq.b7": "0",
                    "dnp3.al.aiq.b6": "0",
                    "dnp3.al.aiq.b5": "0",
                    "dnp3.al.aiq.b4": "0",
                    "dnp3.al.aiq.b3": "0",
                    "dnp3.al.aiq.b2": "0",
                    "dnp3.al.aiq.b1": "0",
                    "dnp3.al.aiq.b0": "1"
                  },
                  "dnp3.al.ana.float": "1.99004"
                },
                "Point Number 18 (Quality: Online), Value: -36.8137": {
                  "dnp3.al.point_index": "18",
                  "Quality: Online": {
                    "dnp3.al.aiq.b7": "0",
                    "dnp3.al.aiq.b6": "0",
                    "dnp3.al.aiq.b5": "0",
                    "dnp3.al.aiq.b4": "0",
                    "dnp3.al.aiq.b3": "0",
                    "dnp3.al.aiq.b2": "0",
                    "dnp3.al.aiq.b1": "0",
                    "dnp3.al.aiq.b0": "1"
                  },
                  "dnp3.al.ana.float": "-36.8137"
                },
                "Point Number 19 (Quality: Online), Value: 2.87018": {
                  "dnp3.al.point_index": "19",
                  "Quality: Online": {
                    "dnp3.al.aiq.b7": "0",
                    "dnp3.al.aiq.b6": "0",
                    "dnp3.al.aiq.b5": "0",
                    "dnp3.al.aiq.b4": "0",
                    "dnp3.al.aiq.b3": "0",
                    "dnp3.al.aiq.b2": "0",
                    "dnp3.al.aiq.b1": "0",
                    "dnp3.al.aiq.b0": "1"
                  },
                  "dnp3.al.ana.float": "2.87018"
                },
                "Point Number 20 (Quality: Online), Value: 15.5587": {
                  "dnp3.al.point_index": "20",
                  "Quality: Online": {
                    "dnp3.al.aiq.b7": "0",
                    "dnp3.al.aiq.b6": "0",
                    "dnp3.al.aiq.b5": "0",
                    "dnp3.al.aiq.b4": "0",
                    "dnp3.al.aiq.b3": "0",
                    "dnp3.al.aiq.b2": "0",
                    "dnp3.al.aiq.b1": "0",
                    "dnp3.al.aiq.b0": "1"
                  },
                  "dnp3.al.ana.float": "15.5587"
                },
                "Point Number 21 (Quality: Online), Value: -8.89243": {
                  "dnp3.al.point_index": "21",
                  "Quality: Online": {
                    "dnp3.al.aiq.b7": "0",
                    "dnp3.al.aiq.b6": "0",
                    "dnp3.al.aiq.b5": "0",
                    "dnp3.al.aiq.b4": "0",
                    "dnp3.al.aiq.b3": "0",
                    "dnp3.al.aiq.b2": "0",
                    "dnp3.al.aiq.b1": "0",
                    "dnp3.al.aiq.b0": "1"
                  },
                  "dnp3.al.ana.float": "-8.89243"
                },
                "Point Number 22 (Quality: Online), Value: 0": {
                  "dnp3.al.point_index": "22",
                  "Quality: Online": {
                    "dnp3.al.aiq.b7": "0",
                    "dnp3.al.aiq.b6": "0",
                    "dnp3.al.aiq.b5": "0",
                    "dnp3.al.aiq.b4": "0",
                    "dnp3.al.aiq.b3": "0",
                    "dnp3.al.aiq.b2": "0",
                    "dnp3.al.aiq.b1": "0",
                    "dnp3.al.aiq.b0": "1"
                  },
                  "dnp3.al.ana.float": "0"
                },
                "Point Number 23 (Quality: Online), Value: 0": {
                  "dnp3.al.point_index": "23",
                  "Quality: Online": {
                    "dnp3.al.aiq.b7": "0",
                    "dnp3.al.aiq.b6": "0",
                    "dnp3.al.aiq.b5": "0",
                    "dnp3.al.aiq.b4": "0",
                    "dnp3.al.aiq.b3": "0",
                    "dnp3.al.aiq.b2": "0",
                    "dnp3.al.aiq.b1": "0",
                    "dnp3.al.aiq.b0": "1"
                  },
                  "dnp3.al.ana.float": "0"
                },
                "Point Number 24 (Quality: Online), Value: 895.236": {
                  "dnp3.al.point_index": "24",
                  "Quality: Online": {
                    "dnp3.al.aiq.b7": "0",
                    "dnp3.al.aiq.b6": "0",
                    "dnp3.al.aiq.b5": "0",
                    "dnp3.al.aiq.b4": "0",
                    "dnp3.al.aiq.b3": "0",
                    "dnp3.al.aiq.b2": "0",
                    "dnp3.al.aiq.b1": "0",
                    "dnp3.al.aiq.b0": "1"
                  },
                  "dnp3.al.ana.float": "895.236"
                },
                "Point Number 25 (Quality: Online), Value: 139.826": {
                  "dnp3.al.point_index": "25",
                  "Quality: Online": {
                    "dnp3.al.aiq.b7": "0",
                    "dnp3.al.aiq.b6": "0",
                    "dnp3.al.aiq.b5": "0",
                    "dnp3.al.aiq.b4": "0",
                    "dnp3.al.aiq.b3": "0",
                    "dnp3.al.aiq.b2": "0",
                    "dnp3.al.aiq.b1": "0",
                    "dnp3.al.aiq.b0": "1"
                  },
                  "dnp3.al.ana.float": "139.826"
                },
                "Point Number 26 (Quality: Online), Value: 21.255": {
                  "dnp3.al.point_index": "26",
                  "Quality: Online": {
                    "dnp3.al.aiq.b7": "0",
                    "dnp3.al.aiq.b6": "0",
                    "dnp3.al.aiq.b5": "0",
                    "dnp3.al.aiq.b4": "0",
                    "dnp3.al.aiq.b3": "0",
                    "dnp3.al.aiq.b2": "0",
                    "dnp3.al.aiq.b1": "0",
                    "dnp3.al.aiq.b0": "1"
                  },
                  "dnp3.al.ana.float": "21.255"
                },
                "Point Number 27 (Quality: Online), Value: 6.02225": {
                  "dnp3.al.point_index": "27",
                  "Quality: Online": {
                    "dnp3.al.aiq.b7": "0",
                    "dnp3.al.aiq.b6": "0",
                    "dnp3.al.aiq.b5": "0",
                    "dnp3.al.aiq.b4": "0",
                    "dnp3.al.aiq.b3": "0",
                    "dnp3.al.aiq.b2": "0",
                    "dnp3.al.aiq.b1": "0",
                    "dnp3.al.aiq.b0": "1"
                  },
                  "dnp3.al.ana.float": "6.02225"
                }
              },
              "dnp3.al.obj": "2562",
              "dnp3.al.obj_tree": {
                "Qualifier Field, Prefix: None, Range: 8-bit Start and Stop Indices": {
                  "dnp3.al.objq.prefix": "0",
                  "dnp3.al.objq.range": "0"
                },
                "Number of Items: 14": {
                  "dnp3.al.range.start": "0",
                  "dnp3.al.range.stop": "13"
                },
                "Point Number 0 (Quality: Online), Value: 1": {
                  "dnp3.al.point_index": "0",
                  "Quality: Online": {
                    "dnp3.al.boq.b7": "1",
                    "dnp3.al.boq.b6": "0",
                    "dnp3.al.boq.b5": "0",
                    "dnp3.al.boq.b4": "0",
                    "dnp3.al.boq.b3": "0",
                    "dnp3.al.boq.b2": "0",
                    "dnp3.al.boq.b1": "0",
                    "dnp3.al.boq.b0": "1"
                  }
                },
                "Point Number 1 (Quality: Online), Value: 1": {
                  "dnp3.al.point_index": "1",
                  "Quality: Online": {
                    "dnp3.al.boq.b7": "1",
                    "dnp3.al.boq.b6": "0",
                    "dnp3.al.boq.b5": "0",
                    "dnp3.al.boq.b4": "0",
                    "dnp3.al.boq.b3": "0",
                    "dnp3.al.boq.b2": "0",
                    "dnp3.al.boq.b1": "0",
                    "dnp3.al.boq.b0": "1"
                  }
                },
                "Point Number 2 (Quality: Online), Value: 1": {
                  "dnp3.al.point_index": "2",
                  "Quality: Online": {
                    "dnp3.al.boq.b7": "1",
                    "dnp3.al.boq.b6": "0",
                    "dnp3.al.boq.b5": "0",
                    "dnp3.al.boq.b4": "0",
                    "dnp3.al.boq.b3": "0",
                    "dnp3.al.boq.b2": "0",
                    "dnp3.al.boq.b1": "0",
                    "dnp3.al.boq.b0": "1"
                  }
                },
                "Point Number 3 (Quality: Online), Value: 1": {
                  "dnp3.al.point_index": "3",
                  "Quality: Online": {
                    "dnp3.al.boq.b7": "1",
                    "dnp3.al.boq.b6": "0",
                    "dnp3.al.boq.b5": "0",
                    "dnp3.al.boq.b4": "0",
                    "dnp3.al.boq.b3": "0",
                    "dnp3.al.boq.b2": "0",
                    "dnp3.al.boq.b1": "0",
                    "dnp3.al.boq.b0": "1"
                  }
                },
                "Point Number 4 (Quality: Online), Value: 1": {
                  "dnp3.al.point_index": "4",
                  "Quality: Online": {
                    "dnp3.al.boq.b7": "1",
                    "dnp3.al.boq.b6": "0",
                    "dnp3.al.boq.b5": "0",
                    "dnp3.al.boq.b4": "0",
                    "dnp3.al.boq.b3": "0",
                    "dnp3.al.boq.b2": "0",
                    "dnp3.al.boq.b1": "0",
                    "dnp3.al.boq.b0": "1"
                  }
                },
                "Point Number 5 (Quality: Online), Value: 1": {
                  "dnp3.al.point_index": "5",
                  "Quality: Online": {
                    "dnp3.al.boq.b7": "1",
                    "dnp3.al.boq.b6": "0",
                    "dnp3.al.boq.b5": "0",
                    "dnp3.al.boq.b4": "0",
                    "dnp3.al.boq.b3": "0",
                    "dnp3.al.boq.b2": "0",
                    "dnp3.al.boq.b1": "0",
                    "dnp3.al.boq.b0": "1"
                  }
                },
                "Point Number 6 (Quality: Online), Value: 1": {
                  "dnp3.al.point_index": "6",
                  "Quality: Online": {
                    "dnp3.al.boq.b7": "1",
                    "dnp3.al.boq.b6": "0",
                    "dnp3.al.boq.b5": "0",
                    "dnp3.al.boq.b4": "0",
                    "dnp3.al.boq.b3": "0",
                    "dnp3.al.boq.b2": "0",
                    "dnp3.al.boq.b1": "0",
                    "dnp3.al.boq.b0": "1"
                  }
                },
                "Point Number 7 (Quality: Online), Value: 1": {
                  "dnp3.al.point_index": "7",
                  "Quality: Online": {
                    "dnp3.al.boq.b7": "1",
                    "dnp3.al.boq.b6": "0",
                    "dnp3.al.boq.b5": "0",
                    "dnp3.al.boq.b4": "0",
                    "dnp3.al.boq.b3": "0",
                    "dnp3.al.boq.b2": "0",
                    "dnp3.al.boq.b1": "0",
                    "dnp3.al.boq.b0": "1"
                  }
                },
                "Point Number 8 (Quality: Online), Value: 1": {
                  "dnp3.al.point_index": "8",
                  "Quality: Online": {
                    "dnp3.al.boq.b7": "1",
                    "dnp3.al.boq.b6": "0",
                    "dnp3.al.boq.b5": "0",
                    "dnp3.al.boq.b4": "0",
                    "dnp3.al.boq.b3": "0",
                    "dnp3.al.boq.b2": "0",
                    "dnp3.al.boq.b1": "0",
                    "dnp3.al.boq.b0": "1"
                  }
                },
                "Point Number 9 (Quality: Online), Value: 1": {
                  "dnp3.al.point_index": "9",
                  "Quality: Online": {
                    "dnp3.al.boq.b7": "1",
                    "dnp3.al.boq.b6": "0",
                    "dnp3.al.boq.b5": "0",
                    "dnp3.al.boq.b4": "0",
                    "dnp3.al.boq.b3": "0",
                    "dnp3.al.boq.b2": "0",
                    "dnp3.al.boq.b1": "0",
                    "dnp3.al.boq.b0": "1"
                  }
                },
                "Point Number 10 (Quality: Online), Value: 1": {
                  "dnp3.al.point_index": "10",
                  "Quality: Online": {
                    "dnp3.al.boq.b7": "1",
                    "dnp3.al.boq.b6": "0",
                    "dnp3.al.boq.b5": "0",
                    "dnp3.al.boq.b4": "0",
                    "dnp3.al.boq.b3": "0",
                    "dnp3.al.boq.b2": "0",
                    "dnp3.al.boq.b1": "0",
                    "dnp3.al.boq.b0": "1"
                  }
                },
                "Point Number 11 (Quality: Online), Value: 0": {
                  "dnp3.al.point_index": "11",
                  "Quality: Online": {
                    "dnp3.al.boq.b7": "0",
                    "dnp3.al.boq.b6": "0",
                    "dnp3.al.boq.b5": "0",
                    "dnp3.al.boq.b4": "0",
                    "dnp3.al.boq.b3": "0",
                    "dnp3.al.boq.b2": "0",
                    "dnp3.al.boq.b1": "0",
                    "dnp3.al.boq.b0": "1"
                  }
                },
                "Point Number 12 (Quality: Online), Value: 1": {
                  "dnp3.al.point_index": "12",
                  "Quality: Online": {
                    "dnp3.al.boq.b7": "1",
                    "dnp3.al.boq.b6": "0",
                    "dnp3.al.boq.b5": "0",
                    "dnp3.al.boq.b4": "0",
                    "dnp3.al.boq.b3": "0",
                    "dnp3.al.boq.b2": "0",
                    "dnp3.al.boq.b1": "0",
                    "dnp3.al.boq.b0": "1"
                  }
                },
                "Point Number 13 (Quality: Online), Value: 1": {
                  "dnp3.al.point_index": "13",
                  "Quality: Online": {
                    "dnp3.al.boq.b7": "1",
                    "dnp3.al.boq.b6": "0",
                    "dnp3.al.boq.b5": "0",
                    "dnp3.al.boq.b4": "0",
                    "dnp3.al.boq.b3": "0",
                    "dnp3.al.boq.b2": "0",
                    "dnp3.al.boq.b1": "0",
                    "dnp3.al.boq.b0": "1"
                  }
                }
              },
              "dnp3.al.obj": "10243",
              "dnp3.al.obj_tree": {
                "Qualifier Field, Prefix: None, Range: 8-bit Start and Stop Indices": {
                  "dnp3.al.objq.prefix": "0",
                  "dnp3.al.objq.range": "0"
                },
                "Number of Items: 2": {
                  "dnp3.al.range.start": "0",
                  "dnp3.al.range.stop": "1"
                },
                "Point Number 0 (Quality: Online), Value: 0": {
                  "dnp3.al.point_index": "0",
                  "Quality: Online": {
                    "dnp3.al.aoq.b7": "0",
                    "dnp3.al.aoq.b6": "0",
                    "dnp3.al.aoq.b5": "0",
                    "dnp3.al.aoq.b4": "0",
                    "dnp3.al.aoq.b3": "0",
                    "dnp3.al.aoq.b2": "0",
                    "dnp3.al.aoq.b1": "0",
                    "dnp3.al.aoq.b0": "1"
                  },
                  "dnp3.al.anaout.float": "0"
                },
                "Point Number 1 (Quality: Online), Value: 895.212": {
                  "dnp3.al.point_index": "1",
                  "Quality: Online": {
                    "dnp3.al.aoq.b7": "0",
                    "dnp3.al.aoq.b6": "0",
                    "dnp3.al.aoq.b5": "0",
                    "dnp3.al.aoq.b4": "0",
                    "dnp3.al.aoq.b3": "0",
                    "dnp3.al.aoq.b2": "0",
                    "dnp3.al.aoq.b1": "0",
                    "dnp3.al.aoq.b0": "1"
                  },
                  "dnp3.al.anaout.float": "895.212"
                }
              }
            }
          }
        }
      }
    }
  },
  {
    "_index": "packets-2020-10-17",
    "_type": "doc",
    "_score": null,
    "_source": {
      "layers": {
        "frame": {
          "frame.encap_type": "1",
          "frame.time": "Oct 17, 2020 11:00:23.912278000 Central Daylight Time",
          "frame.offset_shift": "0.000000000",
          "frame.time_epoch": "1602950423.912278000",
          "frame.time_delta": "0.383974000",
          "frame.time_delta_displayed": "0.383974000",
          "frame.time_relative": "20.004126000",
          "frame.number": "14",
          "frame.len": "225",
          "frame.cap_len": "225",
          "frame.marked": "0",
          "frame.ignored": "0",
          "frame.protocols": "eth:ethertype:ip:tcp:dnp3",
          "frame.coloring_rule.name": "TCP",
          "frame.coloring_rule.string": "tcp"
        },
        "eth": {
          "eth.dst": "00:00:00:aa:00:23",
          "eth.dst_tree": {
            "eth.dst_resolved": "00:00:00_aa:00:23",
            "eth.dst.oui": "0",
            "eth.dst.oui_resolved": "Officially Xerox, but 0:0:0:0:0:0 is more common",
            "eth.addr": "00:00:00:aa:00:23",
            "eth.addr_resolved": "00:00:00_aa:00:23",
            "eth.addr.oui": "0",
            "eth.addr.oui_resolved": "Officially Xerox, but 0:0:0:0:0:0 is more common",
            "eth.dst.lg": "0",
            "eth.lg": "0",
            "eth.dst.ig": "0",
            "eth.ig": "0"
          },
          "eth.src": "00:50:56:9c:9d:70",
          "eth.src_tree": {
            "eth.src_resolved": "VMware_9c:9d:70",
            "eth.src.oui": "20566",
            "eth.src.oui_resolved": "VMware, Inc.",
            "eth.addr": "00:50:56:9c:9d:70",
            "eth.addr_resolved": "VMware_9c:9d:70",
            "eth.addr.oui": "20566",
            "eth.addr.oui_resolved": "VMware, Inc.",
            "eth.src.lg": "0",
            "eth.lg": "0",
            "eth.src.ig": "0",
            "eth.ig": "0"
          },
          "eth.type": "0x00000800"
        },
        "ip": {
          "ip.version": "4",
          "ip.hdr_len": "20",
          "ip.dsfield": "0x00000000",
          "ip.dsfield_tree": {
            "ip.dsfield.dscp": "0",
            "ip.dsfield.ecn": "0"
          },
          "ip.len": "211",
          "ip.id": "0x0000b39a",
          "ip.flags": "0x00004000",
          "ip.flags_tree": {
            "ip.flags.rb": "0",
            "ip.flags.df": "1",
            "ip.flags.mf": "0"
          },
          "ip.frag_offset": "0",
          "ip.ttl": "128",
          "ip.proto": "6",
          "ip.checksum": "0x0000d9ca",
          "ip.checksum.status": "2",
          "ip.src": "192.168.0.5",
          "ip.addr": "192.168.0.5",
          "ip.src_host": "192.168.0.5",
          "ip.host": "192.168.0.5",
          "ip.dst": "172.16.0.2",
          "ip.addr": "172.16.0.2",
          "ip.dst_host": "172.16.0.2",
          "ip.host": "172.16.0.2"
        },
        "tcp": {
          "tcp.srcport": "20000",
          "tcp.dstport": "55493",
          "tcp.port": "20000",
          "tcp.port": "55493",
          "tcp.stream": "7",
          "tcp.len": "171",
          "tcp.seq": "1",
          "tcp.seq_raw": "1926855270",
          "tcp.nxtseq": "172",
          "tcp.ack": "19",
          "tcp.ack_raw": "739195796",
          "tcp.hdr_len": "20",
          "tcp.flags": "0x00000018",
          "tcp.flags_tree": {
            "tcp.flags.res": "0",
            "tcp.flags.ns": "0",
            "tcp.flags.cwr": "0",
            "tcp.flags.ecn": "0",
            "tcp.flags.urg": "0",
            "tcp.flags.ack": "1",
            "tcp.flags.push": "1",
            "tcp.flags.reset": "0",
            "tcp.flags.syn": "0",
            "tcp.flags.fin": "0",
            "tcp.flags.str": "·······AP···"
          },
          "tcp.window_size_value": "1024",
          "tcp.window_size": "1024",
          "tcp.window_size_scalefactor": "-1",
          "tcp.checksum": "0x0000bc32",
          "tcp.checksum.status": "2",
          "tcp.urgent_pointer": "0",
          "tcp.analysis": {
            "tcp.analysis.acks_frame": "12",
            "tcp.analysis.ack_rtt": "2.923232000",
            "tcp.analysis.bytes_in_flight": "171",
            "tcp.analysis.push_bytes_sent": "171"
          },
          "Timestamps": {
            "tcp.time_relative": "2.923232000",
            "tcp.time_delta": "2.923232000"
          },
          "tcp.payload": "05:64:94:44:01:00:30:02:e5:89:c0:cf:81:00:00:01:02:00:00:08:81:81:81:81:81:81:75:6c:81:81:81:1e:05:00:00:11:01:f1:79:8c:c4:01:12:fb:bc:03:ed:42:01:44:e3:b0:c4:01:19:c5:c9:42:01:0e:a5:9f:13:ec:c2:01:cc:f0:e5:40:01:8a:75:97:44:01:f4:e9:2b:42:82:51:01:2c:00:80:44:01:76:7d:03:42:01:f6:0d:18:c5:01:c5:88:2b:23:09:43:01:0e:a5:9f:42:01:cc:f0:e5:c0:01:8a:19:ad:75:97:44:01:f4:e9:2b:42:01:2c:00:80:44:01:76:7d:4e:56:03:42:0a:02:00:00:08:81:81:81:81:81:81:81:81:81:0f:71:28:03:00:00:01:01:40:74:97:44:01:2c:00:80:44:9a:62",
          "tcp.pdu.size": "171"
        },
        "dnp3": {
          "Data Link Layer, Len: 148, From: 560, To: 1, PRM, Unconfirmed User Data": {
            "dnp3.start": "0x00000564",
            "dnp3.len": "148",
            "dnp3.ctl": "0x00000044",
            "dnp3.ctl_tree": {
              "dnp3.ctl.dir": "0",
              "dnp3.ctl.prm": "1",
              "dnp3.ctl.fcb": "0",
              "dnp3.ctl.fcv": "0",
              "dnp3.ctl.prifunc": "4"
            },
            "dnp3.dst": "1",
            "dnp3.addr": "1",
            "dnp3.src": "560",
            "dnp3.addr": "560",
            "dnp3.hdr.CRC": "0x000089e5",
            "dnp.hdr.CRC.status": "1"
          },
          "dnp3.tr.ctl": "0x000000c0",
          "dnp3.tr.ctl_tree": {
            "dnp3.tr.fin": "1",
            "dnp3.tr.fir": "1",
            "dnp3.tr.seq": "0"
          },
          "Data Chunks": {
            "Data Chunk: 0": {
              "dnp.data_chunk": "c0:cf:81:00:00:01:02:00:00:08:81:81:81:81:81:81",
              "dnp.data_chunk_len": "16",
              "dnp.data_chunk.CRC": "0x00006c75",
              "dnp.data_chunk.CRC.status": "1"
            },
            "Data Chunk: 1": {
              "dnp.data_chunk": "81:81:81:1e:05:00:00:11:01:f1:79:8c:c4:01:12:fb",
              "dnp.data_chunk_len": "16",
              "dnp.data_chunk.CRC": "0x000003bc",
              "dnp.data_chunk.CRC.status": "1"
            },
            "Data Chunk: 2": {
              "dnp.data_chunk": "ed:42:01:44:e3:b0:c4:01:19:c5:c9:42:01:0e:a5:9f",
              "dnp.data_chunk_len": "16",
              "dnp.data_chunk.CRC": "0x0000ec13",
              "dnp.data_chunk.CRC.status": "1"
            },
            "Data Chunk: 3": {
              "dnp.data_chunk": "c2:01:cc:f0:e5:40:01:8a:75:97:44:01:f4:e9:2b:42",
              "dnp.data_chunk_len": "16",
              "dnp.data_chunk.CRC": "0x00005182",
              "dnp.data_chunk.CRC.status": "1"
            },
            "Data Chunk: 4": {
              "dnp.data_chunk": "01:2c:00:80:44:01:76:7d:03:42:01:f6:0d:18:c5:01",
              "dnp.data_chunk_len": "16",
              "dnp.data_chunk.CRC": "0x000088c5",
              "dnp.data_chunk.CRC.status": "1"
            },
            "Data Chunk: 5": {
              "dnp.data_chunk": "2b:23:09:43:01:0e:a5:9f:42:01:cc:f0:e5:c0:01:8a",
              "dnp.data_chunk_len": "16",
              "dnp.data_chunk.CRC": "0x0000ad19",
              "dnp.data_chunk.CRC.status": "1"
            },
            "Data Chunk: 6": {
              "dnp.data_chunk": "75:97:44:01:f4:e9:2b:42:01:2c:00:80:44:01:76:7d",
              "dnp.data_chunk_len": "16",
              "dnp.data_chunk.CRC": "0x0000564e",
              "dnp.data_chunk.CRC.status": "1"
            },
            "Data Chunk: 7": {
              "dnp.data_chunk": "03:42:0a:02:00:00:08:81:81:81:81:81:81:81:81:81",
              "dnp.data_chunk_len": "16",
              "dnp.data_chunk.CRC": "0x0000710f",
              "dnp.data_chunk.CRC.status": "1"
            },
            "Data Chunk: 8": {
              "dnp.data_chunk": "28:03:00:00:01:01:40:74:97:44:01:2c:00:80:44",
              "dnp.data_chunk_len": "15",
              "dnp.data_chunk.CRC": "0x0000629a",
              "dnp.data_chunk.CRC.status": "1"
            }
          },
          "dnp3.al.fragments": {
            "dnp3.al.fragment": "14",
            "dnp3.al.fragment.count": "1",
            "dnp3.al.fragment.reassembled.length": "142"
          },
          "Application Layer: (FIR, FIN, Sequence 15, Response)": {
            "dnp3.al.ctl": "0x000000cf",
            "dnp3.al.ctl_tree": {
              "dnp3.al.fir": "1",
              "dnp3.al.fin": "1",
              "dnp3.al.con": "0",
              "dnp3.al.uns": "0",
              "dnp3.al.seq": "15"
            },
            "dnp3.al.func": "129",
            "dnp3.al.iin": "0x00000000",
            "dnp3.al.iin_tree": {
              "dnp3.al.iin.rst": "0",
              "dnp3.al.iin.dt": "0",
              "dnp3.al.iin.dol": "0",
              "dnp3.al.iin.tsr": "0",
              "dnp3.al.iin.cls3d": "0",
              "dnp3.al.iin.cls2d": "0",
              "dnp3.al.iin.cls1d": "0",
              "dnp3.al.iin.bmsg": "0",
              "dnp3.al.iin.cc": "0",
              "dnp3.al.iin.oae": "0",
              "dnp3.al.iin.ebo": "0",
              "dnp3.al.iin.pioor": "0",
              "dnp3.al.iin.obju": "0",
              "dnp3.al.iin.fcni": "0"
            },
            "RESPONSE Data Objects": {
              "dnp3.al.obj": "258",
              "dnp3.al.obj_tree": {
                "Qualifier Field, Prefix: None, Range: 8-bit Start and Stop Indices": {
                  "dnp3.al.objq.prefix": "0",
                  "dnp3.al.objq.range": "0"
                },
                "Number of Items: 9": {
                  "dnp3.al.range.start": "0",
                  "dnp3.al.range.stop": "8"
                },
                "Point Number 0 (Quality: Online), Value: 1": {
                  "dnp3.al.point_index": "0",
                  "Quality: Online": {
                    "dnp3.al.biq.b7": "1",
                    "dnp3.al.biq.b6": "0",
                    "dnp3.al.biq.b5": "0",
                    "dnp3.al.biq.b4": "0",
                    "dnp3.al.biq.b3": "0",
                    "dnp3.al.biq.b2": "0",
                    "dnp3.al.biq.b1": "0",
                    "dnp3.al.biq.b0": "1"
                  }
                },
                "Point Number 1 (Quality: Online), Value: 1": {
                  "dnp3.al.point_index": "1",
                  "Quality: Online": {
                    "dnp3.al.biq.b7": "1",
                    "dnp3.al.biq.b6": "0",
                    "dnp3.al.biq.b5": "0",
                    "dnp3.al.biq.b4": "0",
                    "dnp3.al.biq.b3": "0",
                    "dnp3.al.biq.b2": "0",
                    "dnp3.al.biq.b1": "0",
                    "dnp3.al.biq.b0": "1"
                  }
                },
                "Point Number 2 (Quality: Online), Value: 1": {
                  "dnp3.al.point_index": "2",
                  "Quality: Online": {
                    "dnp3.al.biq.b7": "1",
                    "dnp3.al.biq.b6": "0",
                    "dnp3.al.biq.b5": "0",
                    "dnp3.al.biq.b4": "0",
                    "dnp3.al.biq.b3": "0",
                    "dnp3.al.biq.b2": "0",
                    "dnp3.al.biq.b1": "0",
                    "dnp3.al.biq.b0": "1"
                  }
                },
                "Point Number 3 (Quality: Online), Value: 1": {
                  "dnp3.al.point_index": "3",
                  "Quality: Online": {
                    "dnp3.al.biq.b7": "1",
                    "dnp3.al.biq.b6": "0",
                    "dnp3.al.biq.b5": "0",
                    "dnp3.al.biq.b4": "0",
                    "dnp3.al.biq.b3": "0",
                    "dnp3.al.biq.b2": "0",
                    "dnp3.al.biq.b1": "0",
                    "dnp3.al.biq.b0": "1"
                  }
                },
                "Point Number 4 (Quality: Online), Value: 1": {
                  "dnp3.al.point_index": "4",
                  "Quality: Online": {
                    "dnp3.al.biq.b7": "1",
                    "dnp3.al.biq.b6": "0",
                    "dnp3.al.biq.b5": "0",
                    "dnp3.al.biq.b4": "0",
                    "dnp3.al.biq.b3": "0",
                    "dnp3.al.biq.b2": "0",
                    "dnp3.al.biq.b1": "0",
                    "dnp3.al.biq.b0": "1"
                  }
                },
                "Point Number 5 (Quality: Online), Value: 1": {
                  "dnp3.al.point_index": "5",
                  "Quality: Online": {
                    "dnp3.al.biq.b7": "1",
                    "dnp3.al.biq.b6": "0",
                    "dnp3.al.biq.b5": "0",
                    "dnp3.al.biq.b4": "0",
                    "dnp3.al.biq.b3": "0",
                    "dnp3.al.biq.b2": "0",
                    "dnp3.al.biq.b1": "0",
                    "dnp3.al.biq.b0": "1"
                  }
                },
                "Point Number 6 (Quality: Online), Value: 1": {
                  "dnp3.al.point_index": "6",
                  "Quality: Online": {
                    "dnp3.al.biq.b7": "1",
                    "dnp3.al.biq.b6": "0",
                    "dnp3.al.biq.b5": "0",
                    "dnp3.al.biq.b4": "0",
                    "dnp3.al.biq.b3": "0",
                    "dnp3.al.biq.b2": "0",
                    "dnp3.al.biq.b1": "0",
                    "dnp3.al.biq.b0": "1"
                  }
                },
                "Point Number 7 (Quality: Online), Value: 1": {
                  "dnp3.al.point_index": "7",
                  "Quality: Online": {
                    "dnp3.al.biq.b7": "1",
                    "dnp3.al.biq.b6": "0",
                    "dnp3.al.biq.b5": "0",
                    "dnp3.al.biq.b4": "0",
                    "dnp3.al.biq.b3": "0",
                    "dnp3.al.biq.b2": "0",
                    "dnp3.al.biq.b1": "0",
                    "dnp3.al.biq.b0": "1"
                  }
                },
                "Point Number 8 (Quality: Online), Value: 1": {
                  "dnp3.al.point_index": "8",
                  "Quality: Online": {
                    "dnp3.al.biq.b7": "1",
                    "dnp3.al.biq.b6": "0",
                    "dnp3.al.biq.b5": "0",
                    "dnp3.al.biq.b4": "0",
                    "dnp3.al.biq.b3": "0",
                    "dnp3.al.biq.b2": "0",
                    "dnp3.al.biq.b1": "0",
                    "dnp3.al.biq.b0": "1"
                  }
                }
              },
              "dnp3.al.obj": "7685",
              "dnp3.al.obj_tree": {
                "Qualifier Field, Prefix: None, Range: 8-bit Start and Stop Indices": {
                  "dnp3.al.objq.prefix": "0",
                  "dnp3.al.objq.range": "0"
                },
                "Number of Items: 18": {
                  "dnp3.al.range.start": "0",
                  "dnp3.al.range.stop": "17"
                },
                "Point Number 0 (Quality: Online), Value: -1123.81": {
                  "dnp3.al.point_index": "0",
                  "Quality: Online": {
                    "dnp3.al.aiq.b7": "0",
                    "dnp3.al.aiq.b6": "0",
                    "dnp3.al.aiq.b5": "0",
                    "dnp3.al.aiq.b4": "0",
                    "dnp3.al.aiq.b3": "0",
                    "dnp3.al.aiq.b2": "0",
                    "dnp3.al.aiq.b1": "0",
                    "dnp3.al.aiq.b0": "1"
                  },
                  "dnp3.al.ana.float": "-1123.81"
                },
                "Point Number 1 (Quality: Online), Value: 118.99": {
                  "dnp3.al.point_index": "1",
                  "Quality: Online": {
                    "dnp3.al.aiq.b7": "0",
                    "dnp3.al.aiq.b6": "0",
                    "dnp3.al.aiq.b5": "0",
                    "dnp3.al.aiq.b4": "0",
                    "dnp3.al.aiq.b3": "0",
                    "dnp3.al.aiq.b2": "0",
                    "dnp3.al.aiq.b1": "0",
                    "dnp3.al.aiq.b0": "1"
                  },
                  "dnp3.al.ana.float": "118.99"
                },
                "Point Number 2 (Quality: Online), Value: -1415.1": {
                  "dnp3.al.point_index": "2",
                  "Quality: Online": {
                    "dnp3.al.aiq.b7": "0",
                    "dnp3.al.aiq.b6": "0",
                    "dnp3.al.aiq.b5": "0",
                    "dnp3.al.aiq.b4": "0",
                    "dnp3.al.aiq.b3": "0",
                    "dnp3.al.aiq.b2": "0",
                    "dnp3.al.aiq.b1": "0",
                    "dnp3.al.aiq.b0": "1"
                  },
                  "dnp3.al.ana.float": "-1415.1"
                },
                "Point Number 3 (Quality: Online), Value: 100.885": {
                  "dnp3.al.point_index": "3",
                  "Quality: Online": {
                    "dnp3.al.aiq.b7": "0",
                    "dnp3.al.aiq.b6": "0",
                    "dnp3.al.aiq.b5": "0",
                    "dnp3.al.aiq.b4": "0",
                    "dnp3.al.aiq.b3": "0",
                    "dnp3.al.aiq.b2": "0",
                    "dnp3.al.aiq.b1": "0",
                    "dnp3.al.aiq.b0": "1"
                  },
                  "dnp3.al.ana.float": "100.885"
                },
                "Point Number 4 (Quality: Online), Value: -79.8224": {
                  "dnp3.al.point_index": "4",
                  "Quality: Online": {
                    "dnp3.al.aiq.b7": "0",
                    "dnp3.al.aiq.b6": "0",
                    "dnp3.al.aiq.b5": "0",
                    "dnp3.al.aiq.b4": "0",
                    "dnp3.al.aiq.b3": "0",
                    "dnp3.al.aiq.b2": "0",
                    "dnp3.al.aiq.b1": "0",
                    "dnp3.al.aiq.b0": "1"
                  },
                  "dnp3.al.ana.float": "-79.8224"
                },
                "Point Number 5 (Quality: Online), Value: 7.18564": {
                  "dnp3.al.point_index": "5",
                  "Quality: Online": {
                    "dnp3.al.aiq.b7": "0",
                    "dnp3.al.aiq.b6": "0",
                    "dnp3.al.aiq.b5": "0",
                    "dnp3.al.aiq.b4": "0",
                    "dnp3.al.aiq.b3": "0",
                    "dnp3.al.aiq.b2": "0",
                    "dnp3.al.aiq.b1": "0",
                    "dnp3.al.aiq.b0": "1"
                  },
                  "dnp3.al.ana.float": "7.18564"
                },
                "Point Number 6 (Quality: Online), Value: 1211.67": {
                  "dnp3.al.point_index": "6",
                  "Quality: Online": {
                    "dnp3.al.aiq.b7": "0",
                    "dnp3.al.aiq.b6": "0",
                    "dnp3.al.aiq.b5": "0",
                    "dnp3.al.aiq.b4": "0",
                    "dnp3.al.aiq.b3": "0",
                    "dnp3.al.aiq.b2": "0",
                    "dnp3.al.aiq.b1": "0",
                    "dnp3.al.aiq.b0": "1"
                  },
                  "dnp3.al.ana.float": "1211.67"
                },
                "Point Number 7 (Quality: Online), Value: 42.9785": {
                  "dnp3.al.point_index": "7",
                  "Quality: Online": {
                    "dnp3.al.aiq.b7": "0",
                    "dnp3.al.aiq.b6": "0",
                    "dnp3.al.aiq.b5": "0",
                    "dnp3.al.aiq.b4": "0",
                    "dnp3.al.aiq.b3": "0",
                    "dnp3.al.aiq.b2": "0",
                    "dnp3.al.aiq.b1": "0",
                    "dnp3.al.aiq.b0": "1"
                  },
                  "dnp3.al.ana.float": "42.9785"
                },
                "Point Number 8 (Quality: Online), Value: 1024.01": {
                  "dnp3.al.point_index": "8",
                  "Quality: Online": {
                    "dnp3.al.aiq.b7": "0",
                    "dnp3.al.aiq.b6": "0",
                    "dnp3.al.aiq.b5": "0",
                    "dnp3.al.aiq.b4": "0",
                    "dnp3.al.aiq.b3": "0",
                    "dnp3.al.aiq.b2": "0",
                    "dnp3.al.aiq.b1": "0",
                    "dnp3.al.aiq.b0": "1"
                  },
                  "dnp3.al.ana.float": "1024.01"
                },
                "Point Number 9 (Quality: Online), Value: 32.8725": {
                  "dnp3.al.point_index": "9",
                  "Quality: Online": {
                    "dnp3.al.aiq.b7": "0",
                    "dnp3.al.aiq.b6": "0",
                    "dnp3.al.aiq.b5": "0",
                    "dnp3.al.aiq.b4": "0",
                    "dnp3.al.aiq.b3": "0",
                    "dnp3.al.aiq.b2": "0",
                    "dnp3.al.aiq.b1": "0",
                    "dnp3.al.aiq.b0": "1"
                  },
                  "dnp3.al.ana.float": "32.8725"
                },
                "Point Number 10 (Quality: Online), Value: -2432.87": {
                  "dnp3.al.point_index": "10",
                  "Quality: Online": {
                    "dnp3.al.aiq.b7": "0",
                    "dnp3.al.aiq.b6": "0",
                    "dnp3.al.aiq.b5": "0",
                    "dnp3.al.aiq.b4": "0",
                    "dnp3.al.aiq.b3": "0",
                    "dnp3.al.aiq.b2": "0",
                    "dnp3.al.aiq.b1": "0",
                    "dnp3.al.aiq.b0": "1"
                  },
                  "dnp3.al.ana.float": "-2432.87"
                },
                "Point Number 11 (Quality: Online), Value: 137.137": {
                  "dnp3.al.point_index": "11",
                  "Quality: Online": {
                    "dnp3.al.aiq.b7": "0",
                    "dnp3.al.aiq.b6": "0",
                    "dnp3.al.aiq.b5": "0",
                    "dnp3.al.aiq.b4": "0",
                    "dnp3.al.aiq.b3": "0",
                    "dnp3.al.aiq.b2": "0",
                    "dnp3.al.aiq.b1": "0",
                    "dnp3.al.aiq.b0": "1"
                  },
                  "dnp3.al.ana.float": "137.137"
                },
                "Point Number 12 (Quality: Online), Value: 79.8224": {
                  "dnp3.al.point_index": "12",
                  "Quality: Online": {
                    "dnp3.al.aiq.b7": "0",
                    "dnp3.al.aiq.b6": "0",
                    "dnp3.al.aiq.b5": "0",
                    "dnp3.al.aiq.b4": "0",
                    "dnp3.al.aiq.b3": "0",
                    "dnp3.al.aiq.b2": "0",
                    "dnp3.al.aiq.b1": "0",
                    "dnp3.al.aiq.b0": "1"
                  },
                  "dnp3.al.ana.float": "79.8224"
                },
                "Point Number 13 (Quality: Online), Value: -7.18564": {
                  "dnp3.al.point_index": "13",
                  "Quality: Online": {
                    "dnp3.al.aiq.b7": "0",
                    "dnp3.al.aiq.b6": "0",
                    "dnp3.al.aiq.b5": "0",
                    "dnp3.al.aiq.b4": "0",
                    "dnp3.al.aiq.b3": "0",
                    "dnp3.al.aiq.b2": "0",
                    "dnp3.al.aiq.b1": "0",
                    "dnp3.al.aiq.b0": "1"
                  },
                  "dnp3.al.ana.float": "-7.18564"
                },
                "Point Number 14 (Quality: Online), Value: 1211.67": {
                  "dnp3.al.point_index": "14",
                  "Quality: Online": {
                    "dnp3.al.aiq.b7": "0",
                    "dnp3.al.aiq.b6": "0",
                    "dnp3.al.aiq.b5": "0",
                    "dnp3.al.aiq.b4": "0",
                    "dnp3.al.aiq.b3": "0",
                    "dnp3.al.aiq.b2": "0",
                    "dnp3.al.aiq.b1": "0",
                    "dnp3.al.aiq.b0": "1"
                  },
                  "dnp3.al.ana.float": "1211.67"
                },
                "Point Number 15 (Quality: Online), Value: 42.9785": {
                  "dnp3.al.point_index": "15",
                  "Quality: Online": {
                    "dnp3.al.aiq.b7": "0",
                    "dnp3.al.aiq.b6": "0",
                    "dnp3.al.aiq.b5": "0",
                    "dnp3.al.aiq.b4": "0",
                    "dnp3.al.aiq.b3": "0",
                    "dnp3.al.aiq.b2": "0",
                    "dnp3.al.aiq.b1": "0",
                    "dnp3.al.aiq.b0": "1"
                  },
                  "dnp3.al.ana.float": "42.9785"
                },
                "Point Number 16 (Quality: Online), Value: 1024.01": {
                  "dnp3.al.point_index": "16",
                  "Quality: Online": {
                    "dnp3.al.aiq.b7": "0",
                    "dnp3.al.aiq.b6": "0",
                    "dnp3.al.aiq.b5": "0",
                    "dnp3.al.aiq.b4": "0",
                    "dnp3.al.aiq.b3": "0",
                    "dnp3.al.aiq.b2": "0",
                    "dnp3.al.aiq.b1": "0",
                    "dnp3.al.aiq.b0": "1"
                  },
                  "dnp3.al.ana.float": "1024.01"
                },
                "Point Number 17 (Quality: Online), Value: 32.8725": {
                  "dnp3.al.point_index": "17",
                  "Quality: Online": {
                    "dnp3.al.aiq.b7": "0",
                    "dnp3.al.aiq.b6": "0",
                    "dnp3.al.aiq.b5": "0",
                    "dnp3.al.aiq.b4": "0",
                    "dnp3.al.aiq.b3": "0",
                    "dnp3.al.aiq.b2": "0",
                    "dnp3.al.aiq.b1": "0",
                    "dnp3.al.aiq.b0": "1"
                  },
                  "dnp3.al.ana.float": "32.8725"
                }
              },
              "dnp3.al.obj": "2562",
              "dnp3.al.obj_tree": {
                "Qualifier Field, Prefix: None, Range: 8-bit Start and Stop Indices": {
                  "dnp3.al.objq.prefix": "0",
                  "dnp3.al.objq.range": "0"
                },
                "Number of Items: 9": {
                  "dnp3.al.range.start": "0",
                  "dnp3.al.range.stop": "8"
                },
                "Point Number 0 (Quality: Online), Value: 1": {
                  "dnp3.al.point_index": "0",
                  "Quality: Online": {
                    "dnp3.al.boq.b7": "1",
                    "dnp3.al.boq.b6": "0",
                    "dnp3.al.boq.b5": "0",
                    "dnp3.al.boq.b4": "0",
                    "dnp3.al.boq.b3": "0",
                    "dnp3.al.boq.b2": "0",
                    "dnp3.al.boq.b1": "0",
                    "dnp3.al.boq.b0": "1"
                  }
                },
                "Point Number 1 (Quality: Online), Value: 1": {
                  "dnp3.al.point_index": "1",
                  "Quality: Online": {
                    "dnp3.al.boq.b7": "1",
                    "dnp3.al.boq.b6": "0",
                    "dnp3.al.boq.b5": "0",
                    "dnp3.al.boq.b4": "0",
                    "dnp3.al.boq.b3": "0",
                    "dnp3.al.boq.b2": "0",
                    "dnp3.al.boq.b1": "0",
                    "dnp3.al.boq.b0": "1"
                  }
                },
                "Point Number 2 (Quality: Online), Value: 1": {
                  "dnp3.al.point_index": "2",
                  "Quality: Online": {
                    "dnp3.al.boq.b7": "1",
                    "dnp3.al.boq.b6": "0",
                    "dnp3.al.boq.b5": "0",
                    "dnp3.al.boq.b4": "0",
                    "dnp3.al.boq.b3": "0",
                    "dnp3.al.boq.b2": "0",
                    "dnp3.al.boq.b1": "0",
                    "dnp3.al.boq.b0": "1"
                  }
                },
                "Point Number 3 (Quality: Online), Value: 1": {
                  "dnp3.al.point_index": "3",
                  "Quality: Online": {
                    "dnp3.al.boq.b7": "1",
                    "dnp3.al.boq.b6": "0",
                    "dnp3.al.boq.b5": "0",
                    "dnp3.al.boq.b4": "0",
                    "dnp3.al.boq.b3": "0",
                    "dnp3.al.boq.b2": "0",
                    "dnp3.al.boq.b1": "0",
                    "dnp3.al.boq.b0": "1"
                  }
                },
                "Point Number 4 (Quality: Online), Value: 1": {
                  "dnp3.al.point_index": "4",
                  "Quality: Online": {
                    "dnp3.al.boq.b7": "1",
                    "dnp3.al.boq.b6": "0",
                    "dnp3.al.boq.b5": "0",
                    "dnp3.al.boq.b4": "0",
                    "dnp3.al.boq.b3": "0",
                    "dnp3.al.boq.b2": "0",
                    "dnp3.al.boq.b1": "0",
                    "dnp3.al.boq.b0": "1"
                  }
                },
                "Point Number 5 (Quality: Online), Value: 1": {
                  "dnp3.al.point_index": "5",
                  "Quality: Online": {
                    "dnp3.al.boq.b7": "1",
                    "dnp3.al.boq.b6": "0",
                    "dnp3.al.boq.b5": "0",
                    "dnp3.al.boq.b4": "0",
                    "dnp3.al.boq.b3": "0",
                    "dnp3.al.boq.b2": "0",
                    "dnp3.al.boq.b1": "0",
                    "dnp3.al.boq.b0": "1"
                  }
                },
                "Point Number 6 (Quality: Online), Value: 1": {
                  "dnp3.al.point_index": "6",
                  "Quality: Online": {
                    "dnp3.al.boq.b7": "1",
                    "dnp3.al.boq.b6": "0",
                    "dnp3.al.boq.b5": "0",
                    "dnp3.al.boq.b4": "0",
                    "dnp3.al.boq.b3": "0",
                    "dnp3.al.boq.b2": "0",
                    "dnp3.al.boq.b1": "0",
                    "dnp3.al.boq.b0": "1"
                  }
                },
                "Point Number 7 (Quality: Online), Value: 1": {
                  "dnp3.al.point_index": "7",
                  "Quality: Online": {
                    "dnp3.al.boq.b7": "1",
                    "dnp3.al.boq.b6": "0",
                    "dnp3.al.boq.b5": "0",
                    "dnp3.al.boq.b4": "0",
                    "dnp3.al.boq.b3": "0",
                    "dnp3.al.boq.b2": "0",
                    "dnp3.al.boq.b1": "0",
                    "dnp3.al.boq.b0": "1"
                  }
                },
                "Point Number 8 (Quality: Online), Value: 1": {
                  "dnp3.al.point_index": "8",
                  "Quality: Online": {
                    "dnp3.al.boq.b7": "1",
                    "dnp3.al.boq.b6": "0",
                    "dnp3.al.boq.b5": "0",
                    "dnp3.al.boq.b4": "0",
                    "dnp3.al.boq.b3": "0",
                    "dnp3.al.boq.b2": "0",
                    "dnp3.al.boq.b1": "0",
                    "dnp3.al.boq.b0": "1"
                  }
                }
              },
              "dnp3.al.obj": "10243",
              "dnp3.al.obj_tree": {
                "Qualifier Field, Prefix: None, Range: 8-bit Start and Stop Indices": {
                  "dnp3.al.objq.prefix": "0",
                  "dnp3.al.objq.range": "0"
                },
                "Number of Items: 2": {
                  "dnp3.al.range.start": "0",
                  "dnp3.al.range.stop": "1"
                },
                "Point Number 0 (Quality: Online), Value: 1211.63": {
                  "dnp3.al.point_index": "0",
                  "Quality: Online": {
                    "dnp3.al.aoq.b7": "0",
                    "dnp3.al.aoq.b6": "0",
                    "dnp3.al.aoq.b5": "0",
                    "dnp3.al.aoq.b4": "0",
                    "dnp3.al.aoq.b3": "0",
                    "dnp3.al.aoq.b2": "0",
                    "dnp3.al.aoq.b1": "0",
                    "dnp3.al.aoq.b0": "1"
                  },
                  "dnp3.al.anaout.float": "1211.63"
                },
                "Point Number 1 (Quality: Online), Value: 1024.01": {
                  "dnp3.al.point_index": "1",
                  "Quality: Online": {
                    "dnp3.al.aoq.b7": "0",
                    "dnp3.al.aoq.b6": "0",
                    "dnp3.al.aoq.b5": "0",
                    "dnp3.al.aoq.b4": "0",
                    "dnp3.al.aoq.b3": "0",
                    "dnp3.al.aoq.b2": "0",
                    "dnp3.al.aoq.b1": "0",
                    "dnp3.al.aoq.b0": "1"
                  },
                  "dnp3.al.anaout.float": "1024.01"
                }
              }
            }
          }
        }
      }
    }
  },
  {
    "_index": "packets-2020-10-17",
    "_type": "doc",
    "_score": null,
    "_source": {
      "layers": {
        "frame": {
          "frame.encap_type": "1",
          "frame.time": "Oct 17, 2020 11:00:24.040197000 Central Daylight Time",
          "frame.offset_shift": "0.000000000",
          "frame.time_epoch": "1602950424.040197000",
          "frame.time_delta": "0.127919000",
          "frame.time_delta_displayed": "0.127919000",
          "frame.time_relative": "20.132045000",
          "frame.number": "15",
          "frame.len": "206",
          "frame.cap_len": "206",
          "frame.marked": "0",
          "frame.ignored": "0",
          "frame.protocols": "eth:ethertype:ip:tcp:dnp3",
          "frame.coloring_rule.name": "TCP",
          "frame.coloring_rule.string": "tcp"
        },
        "eth": {
          "eth.dst": "00:00:00:aa:00:23",
          "eth.dst_tree": {
            "eth.dst_resolved": "00:00:00_aa:00:23",
            "eth.dst.oui": "0",
            "eth.dst.oui_resolved": "Officially Xerox, but 0:0:0:0:0:0 is more common",
            "eth.addr": "00:00:00:aa:00:23",
            "eth.addr_resolved": "00:00:00_aa:00:23",
            "eth.addr.oui": "0",
            "eth.addr.oui_resolved": "Officially Xerox, but 0:0:0:0:0:0 is more common",
            "eth.dst.lg": "0",
            "eth.lg": "0",
            "eth.dst.ig": "0",
            "eth.ig": "0"
          },
          "eth.src": "00:50:56:9c:9d:70",
          "eth.src_tree": {
            "eth.src_resolved": "VMware_9c:9d:70",
            "eth.src.oui": "20566",
            "eth.src.oui_resolved": "VMware, Inc.",
            "eth.addr": "00:50:56:9c:9d:70",
            "eth.addr_resolved": "VMware_9c:9d:70",
            "eth.addr.oui": "20566",
            "eth.addr.oui_resolved": "VMware, Inc.",
            "eth.src.lg": "0",
            "eth.lg": "0",
            "eth.src.ig": "0",
            "eth.ig": "0"
          },
          "eth.type": "0x00000800"
        },
        "ip": {
          "ip.version": "4",
          "ip.hdr_len": "20",
          "ip.dsfield": "0x00000000",
          "ip.dsfield_tree": {
            "ip.dsfield.dscp": "0",
            "ip.dsfield.ecn": "0"
          },
          "ip.len": "192",
          "ip.id": "0x0000b39b",
          "ip.flags": "0x00004000",
          "ip.flags_tree": {
            "ip.flags.rb": "0",
            "ip.flags.df": "1",
            "ip.flags.mf": "0"
          },
          "ip.frag_offset": "0",
          "ip.ttl": "128",
          "ip.proto": "6",
          "ip.checksum": "0x0000d9dc",
          "ip.checksum.status": "2",
          "ip.src": "192.168.0.5",
          "ip.addr": "192.168.0.5",
          "ip.src_host": "192.168.0.5",
          "ip.host": "192.168.0.5",
          "ip.dst": "172.16.0.2",
          "ip.addr": "172.16.0.2",
          "ip.dst_host": "172.16.0.2",
          "ip.host": "172.16.0.2"
        },
        "tcp": {
          "tcp.srcport": "20000",
          "tcp.dstport": "38491",
          "tcp.port": "20000",
          "tcp.port": "38491",
          "tcp.stream": "6",
          "tcp.len": "152",
          "tcp.seq": "1",
          "tcp.seq_raw": "1111151971",
          "tcp.nxtseq": "153",
          "tcp.ack": "19",
          "tcp.ack_raw": "3627809127",
          "tcp.hdr_len": "20",
          "tcp.flags": "0x00000018",
          "tcp.flags_tree": {
            "tcp.flags.res": "0",
            "tcp.flags.ns": "0",
            "tcp.flags.cwr": "0",
            "tcp.flags.ecn": "0",
            "tcp.flags.urg": "0",
            "tcp.flags.ack": "1",
            "tcp.flags.push": "1",
            "tcp.flags.reset": "0",
            "tcp.flags.syn": "0",
            "tcp.flags.fin": "0",
            "tcp.flags.str": "·······AP···"
          },
          "tcp.window_size_value": "1024",
          "tcp.window_size": "1024",
          "tcp.window_size_scalefactor": "-1",
          "tcp.checksum": "0x000068c6",
          "tcp.checksum.status": "2",
          "tcp.urgent_pointer": "0",
          "tcp.analysis": {
            "tcp.analysis.acks_frame": "11",
            "tcp.analysis.ack_rtt": "5.960123000",
            "tcp.analysis.bytes_in_flight": "152",
            "tcp.analysis.push_bytes_sent": "152"
          },
          "Timestamps": {
            "tcp.time_relative": "5.960123000",
            "tcp.time_delta": "5.960123000"
          },
          "tcp.payload": "05:64:83:44:01:00:77:02:50:03:c0:cd:81:00:00:01:02:00:00:07:81:81:81:81:81:81:f0:00:81:81:1e:05:00:00:0f:01:b8:23:d6:c2:01:37:8d:8d:a6:f6:c0:01:01:0e:9f:44:01:69:fc:5e:40:01:5d:20:6c:c3:04:24:01:dd:f8:b3:c0:01:48:4f:7b:44:01:f8:53:1a:c2:01:c3:9f:26:5e:19:44:01:5e:5c:a9:42:01:38:9e:fa:c2:01:ae:72:b5:b9:89:40:01:47:39:dc:42:01:99:60:ce:40:01:48:4f:19:d6:7b:44:01:f8:53:1a:c2:0a:02:00:00:07:81:81:81:81:1d:88:81:81:81:81:28:03:00:00:00:01:38:4d:7b:44:8a:2c",
          "tcp.pdu.size": "152"
        },
        "dnp3": {
          "Data Link Layer, Len: 131, From: 631, To: 1, PRM, Unconfirmed User Data": {
            "dnp3.start": "0x00000564",
            "dnp3.len": "131",
            "dnp3.ctl": "0x00000044",
            "dnp3.ctl_tree": {
              "dnp3.ctl.dir": "0",
              "dnp3.ctl.prm": "1",
              "dnp3.ctl.fcb": "0",
              "dnp3.ctl.fcv": "0",
              "dnp3.ctl.prifunc": "4"
            },
            "dnp3.dst": "1",
            "dnp3.addr": "1",
            "dnp3.src": "631",
            "dnp3.addr": "631",
            "dnp3.hdr.CRC": "0x00000350",
            "dnp.hdr.CRC.status": "1"
          },
          "dnp3.tr.ctl": "0x000000c0",
          "dnp3.tr.ctl_tree": {
            "dnp3.tr.fin": "1",
            "dnp3.tr.fir": "1",
            "dnp3.tr.seq": "0"
          },
          "Data Chunks": {
            "Data Chunk: 0": {
              "dnp.data_chunk": "c0:cd:81:00:00:01:02:00:00:07:81:81:81:81:81:81",
              "dnp.data_chunk_len": "16",
              "dnp.data_chunk.CRC": "0x000000f0",
              "dnp.data_chunk.CRC.status": "1"
            },
            "Data Chunk: 1": {
              "dnp.data_chunk": "81:81:1e:05:00:00:0f:01:b8:23:d6:c2:01:37:8d:8d",
              "dnp.data_chunk_len": "16",
              "dnp.data_chunk.CRC": "0x0000f6a6",
              "dnp.data_chunk.CRC.status": "1"
            },
            "Data Chunk: 2": {
              "dnp.data_chunk": "c0:01:01:0e:9f:44:01:69:fc:5e:40:01:5d:20:6c:c3",
              "dnp.data_chunk_len": "16",
              "dnp.data_chunk.CRC": "0x00002404",
              "dnp.data_chunk.CRC.status": "1"
            },
            "Data Chunk: 3": {
              "dnp.data_chunk": "01:dd:f8:b3:c0:01:48:4f:7b:44:01:f8:53:1a:c2:01",
              "dnp.data_chunk_len": "16",
              "dnp.data_chunk.CRC": "0x00009fc3",
              "dnp.data_chunk.CRC.status": "1"
            },
            "Data Chunk: 4": {
              "dnp.data_chunk": "26:5e:19:44:01:5e:5c:a9:42:01:38:9e:fa:c2:01:ae",
              "dnp.data_chunk_len": "16",
              "dnp.data_chunk.CRC": "0x0000b572",
              "dnp.data_chunk.CRC.status": "1"
            },
            "Data Chunk: 5": {
              "dnp.data_chunk": "b9:89:40:01:47:39:dc:42:01:99:60:ce:40:01:48:4f",
              "dnp.data_chunk_len": "16",
              "dnp.data_chunk.CRC": "0x0000d619",
              "dnp.data_chunk.CRC.status": "1"
            },
            "Data Chunk: 6": {
              "dnp.data_chunk": "7b:44:01:f8:53:1a:c2:0a:02:00:00:07:81:81:81:81",
              "dnp.data_chunk_len": "16",
              "dnp.data_chunk.CRC": "0x0000881d",
              "dnp.data_chunk.CRC.status": "1"
            },
            "Data Chunk: 7": {
              "dnp.data_chunk": "81:81:81:81:28:03:00:00:00:01:38:4d:7b:44",
              "dnp.data_chunk_len": "14",
              "dnp.data_chunk.CRC": "0x00002c8a",
              "dnp.data_chunk.CRC.status": "1"
            }
          },
          "dnp3.al.fragments": {
            "dnp3.al.fragment": "15",
            "dnp3.al.fragment.count": "1",
            "dnp3.al.fragment.reassembled.length": "125"
          },
          "Application Layer: (FIR, FIN, Sequence 13, Response)": {
            "dnp3.al.ctl": "0x000000cd",
            "dnp3.al.ctl_tree": {
              "dnp3.al.fir": "1",
              "dnp3.al.fin": "1",
              "dnp3.al.con": "0",
              "dnp3.al.uns": "0",
              "dnp3.al.seq": "13"
            },
            "dnp3.al.func": "129",
            "dnp3.al.iin": "0x00000000",
            "dnp3.al.iin_tree": {
              "dnp3.al.iin.rst": "0",
              "dnp3.al.iin.dt": "0",
              "dnp3.al.iin.dol": "0",
              "dnp3.al.iin.tsr": "0",
              "dnp3.al.iin.cls3d": "0",
              "dnp3.al.iin.cls2d": "0",
              "dnp3.al.iin.cls1d": "0",
              "dnp3.al.iin.bmsg": "0",
              "dnp3.al.iin.cc": "0",
              "dnp3.al.iin.oae": "0",
              "dnp3.al.iin.ebo": "0",
              "dnp3.al.iin.pioor": "0",
              "dnp3.al.iin.obju": "0",
              "dnp3.al.iin.fcni": "0"
            },
            "RESPONSE Data Objects": {
              "dnp3.al.obj": "258",
              "dnp3.al.obj_tree": {
                "Qualifier Field, Prefix: None, Range: 8-bit Start and Stop Indices": {
                  "dnp3.al.objq.prefix": "0",
                  "dnp3.al.objq.range": "0"
                },
                "Number of Items: 8": {
                  "dnp3.al.range.start": "0",
                  "dnp3.al.range.stop": "7"
                },
                "Point Number 0 (Quality: Online), Value: 1": {
                  "dnp3.al.point_index": "0",
                  "Quality: Online": {
                    "dnp3.al.biq.b7": "1",
                    "dnp3.al.biq.b6": "0",
                    "dnp3.al.biq.b5": "0",
                    "dnp3.al.biq.b4": "0",
                    "dnp3.al.biq.b3": "0",
                    "dnp3.al.biq.b2": "0",
                    "dnp3.al.biq.b1": "0",
                    "dnp3.al.biq.b0": "1"
                  }
                },
                "Point Number 1 (Quality: Online), Value: 1": {
                  "dnp3.al.point_index": "1",
                  "Quality: Online": {
                    "dnp3.al.biq.b7": "1",
                    "dnp3.al.biq.b6": "0",
                    "dnp3.al.biq.b5": "0",
                    "dnp3.al.biq.b4": "0",
                    "dnp3.al.biq.b3": "0",
                    "dnp3.al.biq.b2": "0",
                    "dnp3.al.biq.b1": "0",
                    "dnp3.al.biq.b0": "1"
                  }
                },
                "Point Number 2 (Quality: Online), Value: 1": {
                  "dnp3.al.point_index": "2",
                  "Quality: Online": {
                    "dnp3.al.biq.b7": "1",
                    "dnp3.al.biq.b6": "0",
                    "dnp3.al.biq.b5": "0",
                    "dnp3.al.biq.b4": "0",
                    "dnp3.al.biq.b3": "0",
                    "dnp3.al.biq.b2": "0",
                    "dnp3.al.biq.b1": "0",
                    "dnp3.al.biq.b0": "1"
                  }
                },
                "Point Number 3 (Quality: Online), Value: 1": {
                  "dnp3.al.point_index": "3",
                  "Quality: Online": {
                    "dnp3.al.biq.b7": "1",
                    "dnp3.al.biq.b6": "0",
                    "dnp3.al.biq.b5": "0",
                    "dnp3.al.biq.b4": "0",
                    "dnp3.al.biq.b3": "0",
                    "dnp3.al.biq.b2": "0",
                    "dnp3.al.biq.b1": "0",
                    "dnp3.al.biq.b0": "1"
                  }
                },
                "Point Number 4 (Quality: Online), Value: 1": {
                  "dnp3.al.point_index": "4",
                  "Quality: Online": {
                    "dnp3.al.biq.b7": "1",
                    "dnp3.al.biq.b6": "0",
                    "dnp3.al.biq.b5": "0",
                    "dnp3.al.biq.b4": "0",
                    "dnp3.al.biq.b3": "0",
                    "dnp3.al.biq.b2": "0",
                    "dnp3.al.biq.b1": "0",
                    "dnp3.al.biq.b0": "1"
                  }
                },
                "Point Number 5 (Quality: Online), Value: 1": {
                  "dnp3.al.point_index": "5",
                  "Quality: Online": {
                    "dnp3.al.biq.b7": "1",
                    "dnp3.al.biq.b6": "0",
                    "dnp3.al.biq.b5": "0",
                    "dnp3.al.biq.b4": "0",
                    "dnp3.al.biq.b3": "0",
                    "dnp3.al.biq.b2": "0",
                    "dnp3.al.biq.b1": "0",
                    "dnp3.al.biq.b0": "1"
                  }
                },
                "Point Number 6 (Quality: Online), Value: 1": {
                  "dnp3.al.point_index": "6",
                  "Quality: Online": {
                    "dnp3.al.biq.b7": "1",
                    "dnp3.al.biq.b6": "0",
                    "dnp3.al.biq.b5": "0",
                    "dnp3.al.biq.b4": "0",
                    "dnp3.al.biq.b3": "0",
                    "dnp3.al.biq.b2": "0",
                    "dnp3.al.biq.b1": "0",
                    "dnp3.al.biq.b0": "1"
                  }
                },
                "Point Number 7 (Quality: Online), Value: 1": {
                  "dnp3.al.point_index": "7",
                  "Quality: Online": {
                    "dnp3.al.biq.b7": "1",
                    "dnp3.al.biq.b6": "0",
                    "dnp3.al.biq.b5": "0",
                    "dnp3.al.biq.b4": "0",
                    "dnp3.al.biq.b3": "0",
                    "dnp3.al.biq.b2": "0",
                    "dnp3.al.biq.b1": "0",
                    "dnp3.al.biq.b0": "1"
                  }
                }
              },
              "dnp3.al.obj": "7685",
              "dnp3.al.obj_tree": {
                "Qualifier Field, Prefix: None, Range: 8-bit Start and Stop Indices": {
                  "dnp3.al.objq.prefix": "0",
                  "dnp3.al.objq.range": "0"
                },
                "Number of Items: 16": {
                  "dnp3.al.range.start": "0",
                  "dnp3.al.range.stop": "15"
                },
                "Point Number 0 (Quality: Online), Value: -107.07": {
                  "dnp3.al.point_index": "0",
                  "Quality: Online": {
                    "dnp3.al.aiq.b7": "0",
                    "dnp3.al.aiq.b6": "0",
                    "dnp3.al.aiq.b5": "0",
                    "dnp3.al.aiq.b4": "0",
                    "dnp3.al.aiq.b3": "0",
                    "dnp3.al.aiq.b2": "0",
                    "dnp3.al.aiq.b1": "0",
                    "dnp3.al.aiq.b0": "1"
                  },
                  "dnp3.al.ana.float": "-107.07"
                },
                "Point Number 1 (Quality: Online), Value: -4.42349": {
                  "dnp3.al.point_index": "1",
                  "Quality: Online": {
                    "dnp3.al.aiq.b7": "0",
                    "dnp3.al.aiq.b6": "0",
                    "dnp3.al.aiq.b5": "0",
                    "dnp3.al.aiq.b4": "0",
                    "dnp3.al.aiq.b3": "0",
                    "dnp3.al.aiq.b2": "0",
                    "dnp3.al.aiq.b1": "0",
                    "dnp3.al.aiq.b0": "1"
                  },
                  "dnp3.al.ana.float": "-4.42349"
                },
                "Point Number 2 (Quality: Online), Value: 1272.44": {
                  "dnp3.al.point_index": "2",
                  "Quality: Online": {
                    "dnp3.al.aiq.b7": "0",
                    "dnp3.al.aiq.b6": "0",
                    "dnp3.al.aiq.b5": "0",
                    "dnp3.al.aiq.b4": "0",
                    "dnp3.al.aiq.b3": "0",
                    "dnp3.al.aiq.b2": "0",
                    "dnp3.al.aiq.b1": "0",
                    "dnp3.al.aiq.b0": "1"
                  },
                  "dnp3.al.ana.float": "1272.44"
                },
                "Point Number 3 (Quality: Online), Value: 3.48416": {
                  "dnp3.al.point_index": "3",
                  "Quality: Online": {
                    "dnp3.al.aiq.b7": "0",
                    "dnp3.al.aiq.b6": "0",
                    "dnp3.al.aiq.b5": "0",
                    "dnp3.al.aiq.b4": "0",
                    "dnp3.al.aiq.b3": "0",
                    "dnp3.al.aiq.b2": "0",
                    "dnp3.al.aiq.b1": "0",
                    "dnp3.al.aiq.b0": "1"
                  },
                  "dnp3.al.ana.float": "3.48416"
                },
                "Point Number 4 (Quality: Online), Value: -236.126": {
                  "dnp3.al.point_index": "4",
                  "Quality: Online": {
                    "dnp3.al.aiq.b7": "0",
                    "dnp3.al.aiq.b6": "0",
                    "dnp3.al.aiq.b5": "0",
                    "dnp3.al.aiq.b4": "0",
                    "dnp3.al.aiq.b3": "0",
                    "dnp3.al.aiq.b2": "0",
                    "dnp3.al.aiq.b1": "0",
                    "dnp3.al.aiq.b0": "1"
                  },
                  "dnp3.al.ana.float": "-236.126"
                },
                "Point Number 5 (Quality: Online), Value: -5.62413": {
                  "dnp3.al.point_index": "5",
                  "Quality: Online": {
                    "dnp3.al.aiq.b7": "0",
                    "dnp3.al.aiq.b6": "0",
                    "dnp3.al.aiq.b5": "0",
                    "dnp3.al.aiq.b4": "0",
                    "dnp3.al.aiq.b3": "0",
                    "dnp3.al.aiq.b2": "0",
                    "dnp3.al.aiq.b1": "0",
                    "dnp3.al.aiq.b0": "1"
                  },
                  "dnp3.al.ana.float": "-5.62413"
                },
                "Point Number 6 (Quality: Online), Value: 1005.24": {
                  "dnp3.al.point_index": "6",
                  "Quality: Online": {
                    "dnp3.al.aiq.b7": "0",
                    "dnp3.al.aiq.b6": "0",
                    "dnp3.al.aiq.b5": "0",
                    "dnp3.al.aiq.b4": "0",
                    "dnp3.al.aiq.b3": "0",
                    "dnp3.al.aiq.b2": "0",
                    "dnp3.al.aiq.b1": "0",
                    "dnp3.al.aiq.b0": "1"
                  },
                  "dnp3.al.ana.float": "1005.24"
                },
                "Point Number 7 (Quality: Online), Value: -38.582": {
                  "dnp3.al.point_index": "7",
                  "Quality: Online": {
                    "dnp3.al.aiq.b7": "0",
                    "dnp3.al.aiq.b6": "0",
                    "dnp3.al.aiq.b5": "0",
                    "dnp3.al.aiq.b4": "0",
                    "dnp3.al.aiq.b3": "0",
                    "dnp3.al.aiq.b2": "0",
                    "dnp3.al.aiq.b1": "0",
                    "dnp3.al.aiq.b0": "1"
                  },
                  "dnp3.al.ana.float": "-38.582"
                },
                "Point Number 8 (Quality: Online), Value: 613.471": {
                  "dnp3.al.point_index": "8",
                  "Quality: Online": {
                    "dnp3.al.aiq.b7": "0",
                    "dnp3.al.aiq.b6": "0",
                    "dnp3.al.aiq.b5": "0",
                    "dnp3.al.aiq.b4": "0",
                    "dnp3.al.aiq.b3": "0",
                    "dnp3.al.aiq.b2": "0",
                    "dnp3.al.aiq.b1": "0",
                    "dnp3.al.aiq.b0": "1"
                  },
                  "dnp3.al.ana.float": "613.471"
                },
                "Point Number 9 (Quality: Online), Value: 84.6804": {
                  "dnp3.al.point_index": "9",
                  "Quality: Online": {
                    "dnp3.al.aiq.b7": "0",
                    "dnp3.al.aiq.b6": "0",
                    "dnp3.al.aiq.b5": "0",
                    "dnp3.al.aiq.b4": "0",
                    "dnp3.al.aiq.b3": "0",
                    "dnp3.al.aiq.b2": "0",
                    "dnp3.al.aiq.b1": "0",
                    "dnp3.al.aiq.b0": "1"
                  },
                  "dnp3.al.ana.float": "84.6804"
                },
                "Point Number 10 (Quality: Online), Value: -125.309": {
                  "dnp3.al.point_index": "10",
                  "Quality: Online": {
                    "dnp3.al.aiq.b7": "0",
                    "dnp3.al.aiq.b6": "0",
                    "dnp3.al.aiq.b5": "0",
                    "dnp3.al.aiq.b4": "0",
                    "dnp3.al.aiq.b3": "0",
                    "dnp3.al.aiq.b2": "0",
                    "dnp3.al.aiq.b1": "0",
                    "dnp3.al.aiq.b0": "1"
                  },
                  "dnp3.al.ana.float": "-125.309"
                },
                "Point Number 11 (Quality: Online), Value: 4.30392": {
                  "dnp3.al.point_index": "11",
                  "Quality: Online": {
                    "dnp3.al.aiq.b7": "0",
                    "dnp3.al.aiq.b6": "0",
                    "dnp3.al.aiq.b5": "0",
                    "dnp3.al.aiq.b4": "0",
                    "dnp3.al.aiq.b3": "0",
                    "dnp3.al.aiq.b2": "0",
                    "dnp3.al.aiq.b1": "0",
                    "dnp3.al.aiq.b0": "1"
                  },
                  "dnp3.al.ana.float": "4.30392"
                },
                "Point Number 12 (Quality: Online), Value: 110.112": {
                  "dnp3.al.point_index": "12",
                  "Quality: Online": {
                    "dnp3.al.aiq.b7": "0",
                    "dnp3.al.aiq.b6": "0",
                    "dnp3.al.aiq.b5": "0",
                    "dnp3.al.aiq.b4": "0",
                    "dnp3.al.aiq.b3": "0",
                    "dnp3.al.aiq.b2": "0",
                    "dnp3.al.aiq.b1": "0",
                    "dnp3.al.aiq.b0": "1"
                  },
                  "dnp3.al.ana.float": "110.112"
                },
                "Point Number 13 (Quality: Online), Value: 6.44929": {
                  "dnp3.al.point_index": "13",
                  "Quality: Online": {
                    "dnp3.al.aiq.b7": "0",
                    "dnp3.al.aiq.b6": "0",
                    "dnp3.al.aiq.b5": "0",
                    "dnp3.al.aiq.b4": "0",
                    "dnp3.al.aiq.b3": "0",
                    "dnp3.al.aiq.b2": "0",
                    "dnp3.al.aiq.b1": "0",
                    "dnp3.al.aiq.b0": "1"
                  },
                  "dnp3.al.ana.float": "6.44929"
                },
                "Point Number 14 (Quality: Online), Value: 1005.24": {
                  "dnp3.al.point_index": "14",
                  "Quality: Online": {
                    "dnp3.al.aiq.b7": "0",
                    "dnp3.al.aiq.b6": "0",
                    "dnp3.al.aiq.b5": "0",
                    "dnp3.al.aiq.b4": "0",
                    "dnp3.al.aiq.b3": "0",
                    "dnp3.al.aiq.b2": "0",
                    "dnp3.al.aiq.b1": "0",
                    "dnp3.al.aiq.b0": "1"
                  },
                  "dnp3.al.ana.float": "1005.24"
                },
                "Point Number 15 (Quality: Online), Value: -38.582": {
                  "dnp3.al.point_index": "15",
                  "Quality: Online": {
                    "dnp3.al.aiq.b7": "0",
                    "dnp3.al.aiq.b6": "0",
                    "dnp3.al.aiq.b5": "0",
                    "dnp3.al.aiq.b4": "0",
                    "dnp3.al.aiq.b3": "0",
                    "dnp3.al.aiq.b2": "0",
                    "dnp3.al.aiq.b1": "0",
                    "dnp3.al.aiq.b0": "1"
                  },
                  "dnp3.al.ana.float": "-38.582"
                }
              },
              "dnp3.al.obj": "2562",
              "dnp3.al.obj_tree": {
                "Qualifier Field, Prefix: None, Range: 8-bit Start and Stop Indices": {
                  "dnp3.al.objq.prefix": "0",
                  "dnp3.al.objq.range": "0"
                },
                "Number of Items: 8": {
                  "dnp3.al.range.start": "0",
                  "dnp3.al.range.stop": "7"
                },
                "Point Number 0 (Quality: Online), Value: 1": {
                  "dnp3.al.point_index": "0",
                  "Quality: Online": {
                    "dnp3.al.boq.b7": "1",
                    "dnp3.al.boq.b6": "0",
                    "dnp3.al.boq.b5": "0",
                    "dnp3.al.boq.b4": "0",
                    "dnp3.al.boq.b3": "0",
                    "dnp3.al.boq.b2": "0",
                    "dnp3.al.boq.b1": "0",
                    "dnp3.al.boq.b0": "1"
                  }
                },
                "Point Number 1 (Quality: Online), Value: 1": {
                  "dnp3.al.point_index": "1",
                  "Quality: Online": {
                    "dnp3.al.boq.b7": "1",
                    "dnp3.al.boq.b6": "0",
                    "dnp3.al.boq.b5": "0",
                    "dnp3.al.boq.b4": "0",
                    "dnp3.al.boq.b3": "0",
                    "dnp3.al.boq.b2": "0",
                    "dnp3.al.boq.b1": "0",
                    "dnp3.al.boq.b0": "1"
                  }
                },
                "Point Number 2 (Quality: Online), Value: 1": {
                  "dnp3.al.point_index": "2",
                  "Quality: Online": {
                    "dnp3.al.boq.b7": "1",
                    "dnp3.al.boq.b6": "0",
                    "dnp3.al.boq.b5": "0",
                    "dnp3.al.boq.b4": "0",
                    "dnp3.al.boq.b3": "0",
                    "dnp3.al.boq.b2": "0",
                    "dnp3.al.boq.b1": "0",
                    "dnp3.al.boq.b0": "1"
                  }
                },
                "Point Number 3 (Quality: Online), Value: 1": {
                  "dnp3.al.point_index": "3",
                  "Quality: Online": {
                    "dnp3.al.boq.b7": "1",
                    "dnp3.al.boq.b6": "0",
                    "dnp3.al.boq.b5": "0",
                    "dnp3.al.boq.b4": "0",
                    "dnp3.al.boq.b3": "0",
                    "dnp3.al.boq.b2": "0",
                    "dnp3.al.boq.b1": "0",
                    "dnp3.al.boq.b0": "1"
                  }
                },
                "Point Number 4 (Quality: Online), Value: 1": {
                  "dnp3.al.point_index": "4",
                  "Quality: Online": {
                    "dnp3.al.boq.b7": "1",
                    "dnp3.al.boq.b6": "0",
                    "dnp3.al.boq.b5": "0",
                    "dnp3.al.boq.b4": "0",
                    "dnp3.al.boq.b3": "0",
                    "dnp3.al.boq.b2": "0",
                    "dnp3.al.boq.b1": "0",
                    "dnp3.al.boq.b0": "1"
                  }
                },
                "Point Number 5 (Quality: Online), Value: 1": {
                  "dnp3.al.point_index": "5",
                  "Quality: Online": {
                    "dnp3.al.boq.b7": "1",
                    "dnp3.al.boq.b6": "0",
                    "dnp3.al.boq.b5": "0",
                    "dnp3.al.boq.b4": "0",
                    "dnp3.al.boq.b3": "0",
                    "dnp3.al.boq.b2": "0",
                    "dnp3.al.boq.b1": "0",
                    "dnp3.al.boq.b0": "1"
                  }
                },
                "Point Number 6 (Quality: Online), Value: 1": {
                  "dnp3.al.point_index": "6",
                  "Quality: Online": {
                    "dnp3.al.boq.b7": "1",
                    "dnp3.al.boq.b6": "0",
                    "dnp3.al.boq.b5": "0",
                    "dnp3.al.boq.b4": "0",
                    "dnp3.al.boq.b3": "0",
                    "dnp3.al.boq.b2": "0",
                    "dnp3.al.boq.b1": "0",
                    "dnp3.al.boq.b0": "1"
                  }
                },
                "Point Number 7 (Quality: Online), Value: 1": {
                  "dnp3.al.point_index": "7",
                  "Quality: Online": {
                    "dnp3.al.boq.b7": "1",
                    "dnp3.al.boq.b6": "0",
                    "dnp3.al.boq.b5": "0",
                    "dnp3.al.boq.b4": "0",
                    "dnp3.al.boq.b3": "0",
                    "dnp3.al.boq.b2": "0",
                    "dnp3.al.boq.b1": "0",
                    "dnp3.al.boq.b0": "1"
                  }
                }
              },
              "dnp3.al.obj": "10243",
              "dnp3.al.obj_tree": {
                "Qualifier Field, Prefix: None, Range: 8-bit Start and Stop Indices": {
                  "dnp3.al.objq.prefix": "0",
                  "dnp3.al.objq.range": "0"
                },
                "Number of Items: 1": {
                  "dnp3.al.range.start": "0",
                  "dnp3.al.range.stop": "0"
                },
                "Point Number 0 (Quality: Online), Value: 1005.21": {
                  "dnp3.al.point_index": "0",
                  "Quality: Online": {
                    "dnp3.al.aoq.b7": "0",
                    "dnp3.al.aoq.b6": "0",
                    "dnp3.al.aoq.b5": "0",
                    "dnp3.al.aoq.b4": "0",
                    "dnp3.al.aoq.b3": "0",
                    "dnp3.al.aoq.b2": "0",
                    "dnp3.al.aoq.b1": "0",
                    "dnp3.al.aoq.b0": "1"
                  },
                  "dnp3.al.anaout.float": "1005.21"
                }
              }
            }
          }
        }
      }
    }
  },
  {
    "_index": "packets-2020-10-17",
    "_type": "doc",
    "_score": null,
    "_source": {
      "layers": {
        "frame": {
          "frame.encap_type": "1",
          "frame.time": "Oct 17, 2020 11:00:24.138147000 Central Daylight Time",
          "frame.offset_shift": "0.000000000",
          "frame.time_epoch": "1602950424.138147000",
          "frame.time_delta": "0.097950000",
          "frame.time_delta_displayed": "0.097950000",
          "frame.time_relative": "20.229995000",
          "frame.number": "16",
          "frame.len": "91",
          "frame.cap_len": "91",
          "frame.marked": "0",
          "frame.ignored": "0",
          "frame.protocols": "eth:ethertype:ip:tcp:dnp3",
          "frame.coloring_rule.name": "Bad TCP",
          "frame.coloring_rule.string": "tcp.analysis.flags && !tcp.analysis.window_update"
        },
        "eth": {
          "eth.dst": "00:00:00:aa:00:23",
          "eth.dst_tree": {
            "eth.dst_resolved": "00:00:00_aa:00:23",
            "eth.dst.oui": "0",
            "eth.dst.oui_resolved": "Officially Xerox, but 0:0:0:0:0:0 is more common",
            "eth.addr": "00:00:00:aa:00:23",
            "eth.addr_resolved": "00:00:00_aa:00:23",
            "eth.addr.oui": "0",
            "eth.addr.oui_resolved": "Officially Xerox, but 0:0:0:0:0:0 is more common",
            "eth.dst.lg": "0",
            "eth.lg": "0",
            "eth.dst.ig": "0",
            "eth.ig": "0"
          },
          "eth.src": "00:50:56:9c:9d:70",
          "eth.src_tree": {
            "eth.src_resolved": "VMware_9c:9d:70",
            "eth.src.oui": "20566",
            "eth.src.oui_resolved": "VMware, Inc.",
            "eth.addr": "00:50:56:9c:9d:70",
            "eth.addr_resolved": "VMware_9c:9d:70",
            "eth.addr.oui": "20566",
            "eth.addr.oui_resolved": "VMware, Inc.",
            "eth.src.lg": "0",
            "eth.lg": "0",
            "eth.src.ig": "0",
            "eth.ig": "0"
          },
          "eth.type": "0x00000800"
        },
        "ip": {
          "ip.version": "4",
          "ip.hdr_len": "20",
          "ip.dsfield": "0x00000000",
          "ip.dsfield_tree": {
            "ip.dsfield.dscp": "0",
            "ip.dsfield.ecn": "0"
          },
          "ip.len": "77",
          "ip.id": "0x0000b39c",
          "ip.flags": "0x00004000",
          "ip.flags_tree": {
            "ip.flags.rb": "0",
            "ip.flags.df": "1",
            "ip.flags.mf": "0"
          },
          "ip.frag_offset": "0",
          "ip.ttl": "128",
          "ip.proto": "6",
          "ip.checksum": "0x0000da4e",
          "ip.checksum.status": "2",
          "ip.src": "192.168.0.5",
          "ip.addr": "192.168.0.5",
          "ip.src_host": "192.168.0.5",
          "ip.host": "192.168.0.5",
          "ip.dst": "172.16.0.2",
          "ip.addr": "172.16.0.2",
          "ip.dst_host": "172.16.0.2",
          "ip.host": "172.16.0.2"
        },
        "tcp": {
          "tcp.srcport": "20000",
          "tcp.dstport": "55493",
          "tcp.port": "20000",
          "tcp.port": "55493",
          "tcp.stream": "7",
          "tcp.len": "37",
          "tcp.seq": "172",
          "tcp.seq_raw": "1926855441",
          "tcp.nxtseq": "209",
          "tcp.ack": "54",
          "tcp.ack_raw": "739195831",
          "tcp.hdr_len": "20",
          "tcp.flags": "0x00000018",
          "tcp.flags_tree": {
            "tcp.flags.res": "0",
            "tcp.flags.ns": "0",
            "tcp.flags.cwr": "0",
            "tcp.flags.ecn": "0",
            "tcp.flags.urg": "0",
            "tcp.flags.ack": "1",
            "tcp.flags.push": "1",
            "tcp.flags.reset": "0",
            "tcp.flags.syn": "0",
            "tcp.flags.fin": "0",
            "tcp.flags.str": "·······AP···"
          },
          "tcp.window_size_value": "1023",
          "tcp.window_size": "1023",
          "tcp.window_size_scalefactor": "-1",
          "tcp.checksum": "0x00000582",
          "tcp.checksum.status": "2",
          "tcp.urgent_pointer": "0",
          "tcp.analysis": {
            "tcp.analysis.bytes_in_flight": "208",
            "tcp.analysis.push_bytes_sent": "37",
            "tcp.analysis.flags": {
              "_ws.expert": {
                "tcp.analysis.ack_lost_segment": "",
                "_ws.expert.message": "ACKed segment that wasn't captured (common at capture start)",
                "_ws.expert.severity": "6291456",
                "_ws.expert.group": "33554432"
              }
            }
          },
          "Timestamps": {
            "tcp.time_relative": "3.149101000",
            "tcp.time_delta": "0.225869000"
          },
          "tcp.payload": "05:64:1c:44:01:00:30:02:ba:02:c0:c0:81:00:00:0c:01:28:01:00:03:00:41:01:64:00:05:2b:00:00:64:00:00:00:00:00:5b",
          "tcp.pdu.size": "37"
        },
        "dnp3": {
          "Data Link Layer, Len: 28, From: 560, To: 1, PRM, Unconfirmed User Data": {
            "dnp3.start": "0x00000564",
            "dnp3.len": "28",
            "dnp3.ctl": "0x00000044",
            "dnp3.ctl_tree": {
              "dnp3.ctl.dir": "0",
              "dnp3.ctl.prm": "1",
              "dnp3.ctl.fcb": "0",
              "dnp3.ctl.fcv": "0",
              "dnp3.ctl.prifunc": "4"
            },
            "dnp3.dst": "1",
            "dnp3.addr": "1",
            "dnp3.src": "560",
            "dnp3.addr": "560",
            "dnp3.hdr.CRC": "0x000002ba",
            "dnp.hdr.CRC.status": "1"
          },
          "dnp3.tr.ctl": "0x000000c0",
          "dnp3.tr.ctl_tree": {
            "dnp3.tr.fin": "1",
            "dnp3.tr.fir": "1",
            "dnp3.tr.seq": "0"
          },
          "Data Chunks": {
            "Data Chunk: 0": {
              "dnp.data_chunk": "c0:c0:81:00:00:0c:01:28:01:00:03:00:41:01:64:00",
              "dnp.data_chunk_len": "16",
              "dnp.data_chunk.CRC": "0x00002b05",
              "dnp.data_chunk.CRC.status": "1"
            },
            "Data Chunk: 1": {
              "dnp.data_chunk": "00:00:64:00:00:00:00",
              "dnp.data_chunk_len": "7",
              "dnp.data_chunk.CRC": "0x00005b00",
              "dnp.data_chunk.CRC.status": "1"
            }
          },
          "dnp3.al.fragments": {
            "dnp3.al.fragment": "16",
            "dnp3.al.fragment.count": "1",
            "dnp3.al.fragment.reassembled.length": "22"
          },
          "Application Layer: (FIR, FIN, Sequence 0, Response)": {
            "dnp3.al.ctl": "0x000000c0",
            "dnp3.al.ctl_tree": {
              "dnp3.al.fir": "1",
              "dnp3.al.fin": "1",
              "dnp3.al.con": "0",
              "dnp3.al.uns": "0",
              "dnp3.al.seq": "0"
            },
            "dnp3.al.func": "129",
            "dnp3.al.iin": "0x00000000",
            "dnp3.al.iin_tree": {
              "dnp3.al.iin.rst": "0",
              "dnp3.al.iin.dt": "0",
              "dnp3.al.iin.dol": "0",
              "dnp3.al.iin.tsr": "0",
              "dnp3.al.iin.cls3d": "0",
              "dnp3.al.iin.cls2d": "0",
              "dnp3.al.iin.cls1d": "0",
              "dnp3.al.iin.bmsg": "0",
              "dnp3.al.iin.cc": "0",
              "dnp3.al.iin.oae": "0",
              "dnp3.al.iin.ebo": "0",
              "dnp3.al.iin.pioor": "0",
              "dnp3.al.iin.obju": "0",
              "dnp3.al.iin.fcni": "0"
            },
            "RESPONSE Data Objects": {
              "dnp3.al.obj": "3073",
              "dnp3.al.obj_tree": {
                "Qualifier Field, Prefix: 2-Octet Index Prefix, Range: 16-bit Single Field Quantity": {
                  "dnp3.al.objq.prefix": "2",
                  "dnp3.al.objq.range": "8"
                },
                "Number of Items: 1": {
                  "dnp3.al.range.quantity": "1"
                },
                "Point Number 3 [Pulse On] [Close]": {
                  "dnp3.al.index": "3",
                  "Control Code [0x41]": {
                    "dnp3.ctl.op": "1",
                    "dnp3.ctl.clr": "0",
                    "dnp3.ctl.trip": "1"
                  },
                  "dnp3.al.count": "1",
                  "dnp3.al.on_time": "100",
                  "dnp3.al.off_time": "100",
                  "dnp3.al.ctrlstatus": "0"
                }
              }
            }
          }
        }
      }
    }
  },
  {
    "_index": "packets-2020-10-17",
    "_type": "doc",
    "_score": null,
    "_source": {
      "layers": {
        "frame": {
          "frame.encap_type": "1",
          "frame.time": "Oct 17, 2020 11:00:24.574254000 Central Daylight Time",
          "frame.offset_shift": "0.000000000",
          "frame.time_epoch": "1602950424.574254000",
          "frame.time_delta": "0.436107000",
          "frame.time_delta_displayed": "0.436107000",
          "frame.time_relative": "20.666102000",
          "frame.number": "17",
          "frame.len": "293",
          "frame.cap_len": "293",
          "frame.marked": "0",
          "frame.ignored": "0",
          "frame.protocols": "eth:ethertype:ip:tcp:dnp3",
          "frame.coloring_rule.name": "Bad TCP",
          "frame.coloring_rule.string": "tcp.analysis.flags && !tcp.analysis.window_update"
        },
        "eth": {
          "eth.dst": "00:00:00:aa:00:23",
          "eth.dst_tree": {
            "eth.dst_resolved": "00:00:00_aa:00:23",
            "eth.dst.oui": "0",
            "eth.dst.oui_resolved": "Officially Xerox, but 0:0:0:0:0:0 is more common",
            "eth.addr": "00:00:00:aa:00:23",
            "eth.addr_resolved": "00:00:00_aa:00:23",
            "eth.addr.oui": "0",
            "eth.addr.oui_resolved": "Officially Xerox, but 0:0:0:0:0:0 is more common",
            "eth.dst.lg": "0",
            "eth.lg": "0",
            "eth.dst.ig": "0",
            "eth.ig": "0"
          },
          "eth.src": "00:50:56:9c:9d:70",
          "eth.src_tree": {
            "eth.src_resolved": "VMware_9c:9d:70",
            "eth.src.oui": "20566",
            "eth.src.oui_resolved": "VMware, Inc.",
            "eth.addr": "00:50:56:9c:9d:70",
            "eth.addr_resolved": "VMware_9c:9d:70",
            "eth.addr.oui": "20566",
            "eth.addr.oui_resolved": "VMware, Inc.",
            "eth.src.lg": "0",
            "eth.lg": "0",
            "eth.src.ig": "0",
            "eth.ig": "0"
          },
          "eth.type": "0x00000800"
        },
        "ip": {
          "ip.version": "4",
          "ip.hdr_len": "20",
          "ip.dsfield": "0x00000000",
          "ip.dsfield_tree": {
            "ip.dsfield.dscp": "0",
            "ip.dsfield.ecn": "0"
          },
          "ip.len": "279",
          "ip.id": "0x0000b39d",
          "ip.flags": "0x00004000",
          "ip.flags_tree": {
            "ip.flags.rb": "0",
            "ip.flags.df": "1",
            "ip.flags.mf": "0"
          },
          "ip.frag_offset": "0",
          "ip.ttl": "128",
          "ip.proto": "6",
          "ip.checksum": "0x0000d983",
          "ip.checksum.status": "2",
          "ip.src": "192.168.0.5",
          "ip.addr": "192.168.0.5",
          "ip.src_host": "192.168.0.5",
          "ip.host": "192.168.0.5",
          "ip.dst": "172.16.0.2",
          "ip.addr": "172.16.0.2",
          "ip.dst_host": "172.16.0.2",
          "ip.host": "172.16.0.2"
        },
        "tcp": {
          "tcp.srcport": "20000",
          "tcp.dstport": "57733",
          "tcp.port": "20000",
          "tcp.port": "57733",
          "tcp.stream": "5",
          "tcp.len": "239",
          "tcp.seq": "240",
          "tcp.seq_raw": "924195867",
          "tcp.nxtseq": "479",
          "tcp.ack": "37",
          "tcp.ack_raw": "1581985788",
          "tcp.hdr_len": "20",
          "tcp.flags": "0x00000018",
          "tcp.flags_tree": {
            "tcp.flags.res": "0",
            "tcp.flags.ns": "0",
            "tcp.flags.cwr": "0",
            "tcp.flags.ecn": "0",
            "tcp.flags.urg": "0",
            "tcp.flags.ack": "1",
            "tcp.flags.push": "1",
            "tcp.flags.reset": "0",
            "tcp.flags.syn": "0",
            "tcp.flags.fin": "0",
            "tcp.flags.str": "·······AP···"
          },
          "tcp.window_size_value": "1024",
          "tcp.window_size": "1024",
          "tcp.window_size_scalefactor": "-1",
          "tcp.checksum": "0x00002f66",
          "tcp.checksum.status": "2",
          "tcp.urgent_pointer": "0",
          "tcp.analysis": {
            "tcp.analysis.bytes_in_flight": "478",
            "tcp.analysis.push_bytes_sent": "239",
            "tcp.analysis.flags": {
              "_ws.expert": {
                "tcp.analysis.ack_lost_segment": "",
                "_ws.expert.message": "ACKed segment that wasn't captured (common at capture start)",
                "_ws.expert.severity": "6291456",
                "_ws.expert.group": "33554432"
              }
            }
          },
          "Timestamps": {
            "tcp.time_relative": "7.002057000",
            "tcp.time_delta": "1.045950000"
          },
          "tcp.payload": "05:64:d0:44:01:00:b0:04:1d:c4:c0:c9:81:00:00:01:02:00:00:0d:81:81:81:81:81:81:cf:2a:81:81:81:81:81:01:81:81:1e:05:00:00:1b:01:40:6c:8e:d3:30:c3:01:fd:8b:32:c2:01:e4:54:a2:c3:01:39:dc:c9:fe:f6:c1:01:00:00:00:00:01:00:00:00:00:01:1a:cf:5f:44:d4:c4:01:72:d3:0b:43:01:fc:52:c4:c3:01:1c:66:f3:c2:01:90:ce:dc:92:45:c3:01:fe:3f:97:bc:01:ca:fa:fa:c2:01:98:40:71:56:1e:c1:01:81:47:b1:42:01:35:e5:38:41:01:1f:5a:f9:5e:13:c2:01:7e:b9:fe:3f:01:36:41:13:c2:01:01:b1:37:c6:5d:40:01:4f:f0:78:41:01:67:47:0e:c1:01:00:00:00:00:99:14:01:00:00:00:00:01:1a:cf:5f:44:01:72:d3:0b:43:01:7e:ac:45:0a:aa:41:01:4e:b6:c0:40:0a:02:00:00:0d:81:81:93:99:81:81:81:81:81:81:81:81:81:01:81:81:28:03:00:00:d4:df:01:01:00:00:00:00:01:93:cd:5f:44:2f:d5",
          "tcp.pdu.size": "239"
        },
        "dnp3": {
          "Data Link Layer, Len: 208, From: 1200, To: 1, PRM, Unconfirmed User Data": {
            "dnp3.start": "0x00000564",
            "dnp3.len": "208",
            "dnp3.ctl": "0x00000044",
            "dnp3.ctl_tree": {
              "dnp3.ctl.dir": "0",
              "dnp3.ctl.prm": "1",
              "dnp3.ctl.fcb": "0",
              "dnp3.ctl.fcv": "0",
              "dnp3.ctl.prifunc": "4"
            },
            "dnp3.dst": "1",
            "dnp3.addr": "1",
            "dnp3.src": "1200",
            "dnp3.addr": "1200",
            "dnp3.hdr.CRC": "0x0000c41d",
            "dnp.hdr.CRC.status": "1"
          },
          "dnp3.tr.ctl": "0x000000c0",
          "dnp3.tr.ctl_tree": {
            "dnp3.tr.fin": "1",
            "dnp3.tr.fir": "1",
            "dnp3.tr.seq": "0"
          },
          "Data Chunks": {
            "Data Chunk: 0": {
              "dnp.data_chunk": "c0:c9:81:00:00:01:02:00:00:0d:81:81:81:81:81:81",
              "dnp.data_chunk_len": "16",
              "dnp.data_chunk.CRC": "0x00002acf",
              "dnp.data_chunk.CRC.status": "1"
            },
            "Data Chunk: 1": {
              "dnp.data_chunk": "81:81:81:81:81:01:81:81:1e:05:00:00:1b:01:40:6c",
              "dnp.data_chunk_len": "16",
              "dnp.data_chunk.CRC": "0x0000d38e",
              "dnp.data_chunk.CRC.status": "1"
            },
            "Data Chunk: 2": {
              "dnp.data_chunk": "30:c3:01:fd:8b:32:c2:01:e4:54:a2:c3:01:39:dc:c9",
              "dnp.data_chunk_len": "16",
              "dnp.data_chunk.CRC": "0x0000f6fe",
              "dnp.data_chunk.CRC.status": "1"
            },
            "Data Chunk: 3": {
              "dnp.data_chunk": "c1:01:00:00:00:00:01:00:00:00:00:01:1a:cf:5f:44",
              "dnp.data_chunk_len": "16",
              "dnp.data_chunk.CRC": "0x0000c4d4",
              "dnp.data_chunk.CRC.status": "1"
            },
            "Data Chunk: 4": {
              "dnp.data_chunk": "01:72:d3:0b:43:01:fc:52:c4:c3:01:1c:66:f3:c2:01",
              "dnp.data_chunk_len": "16",
              "dnp.data_chunk.CRC": "0x0000ce90",
              "dnp.data_chunk.CRC.status": "1"
            },
            "Data Chunk: 5": {
              "dnp.data_chunk": "dc:92:45:c3:01:fe:3f:97:bc:01:ca:fa:fa:c2:01:98",
              "dnp.data_chunk_len": "16",
              "dnp.data_chunk.CRC": "0x00007140",
              "dnp.data_chunk.CRC.status": "1"
            },
            "Data Chunk: 6": {
              "dnp.data_chunk": "56:1e:c1:01:81:47:b1:42:01:35:e5:38:41:01:1f:5a",
              "dnp.data_chunk_len": "16",
              "dnp.data_chunk.CRC": "0x00005ef9",
              "dnp.data_chunk.CRC.status": "1"
            },
            "Data Chunk: 7": {
              "dnp.data_chunk": "13:c2:01:7e:b9:fe:3f:01:36:41:13:c2:01:01:b1:37",
              "dnp.data_chunk_len": "16",
              "dnp.data_chunk.CRC": "0x00005dc6",
              "dnp.data_chunk.CRC.status": "1"
            },
            "Data Chunk: 8": {
              "dnp.data_chunk": "40:01:4f:f0:78:41:01:67:47:0e:c1:01:00:00:00:00",
              "dnp.data_chunk_len": "16",
              "dnp.data_chunk.CRC": "0x00001499",
              "dnp.data_chunk.CRC.status": "1"
            },
            "Data Chunk: 9": {
              "dnp.data_chunk": "01:00:00:00:00:01:1a:cf:5f:44:01:72:d3:0b:43:01",
              "dnp.data_chunk_len": "16",
              "dnp.data_chunk.CRC": "0x0000ac7e",
              "dnp.data_chunk.CRC.status": "1"
            },
            "Data Chunk: 10": {
              "dnp.data_chunk": "45:0a:aa:41:01:4e:b6:c0:40:0a:02:00:00:0d:81:81",
              "dnp.data_chunk_len": "16",
              "dnp.data_chunk.CRC": "0x00009993",
              "dnp.data_chunk.CRC.status": "1"
            },
            "Data Chunk: 11": {
              "dnp.data_chunk": "81:81:81:81:81:81:81:81:81:01:81:81:28:03:00:00",
              "dnp.data_chunk_len": "16",
              "dnp.data_chunk.CRC": "0x0000dfd4",
              "dnp.data_chunk.CRC.status": "1"
            },
            "Data Chunk: 12": {
              "dnp.data_chunk": "01:01:00:00:00:00:01:93:cd:5f:44",
              "dnp.data_chunk_len": "11",
              "dnp.data_chunk.CRC": "0x0000d52f",
              "dnp.data_chunk.CRC.status": "1"
            }
          },
          "dnp3.al.fragments": {
            "dnp3.al.fragment": "17",
            "dnp3.al.fragment.count": "1",
            "dnp3.al.fragment.reassembled.length": "202"
          },
          "Application Layer: (FIR, FIN, Sequence 9, Response)": {
            "dnp3.al.ctl": "0x000000c9",
            "dnp3.al.ctl_tree": {
              "dnp3.al.fir": "1",
              "dnp3.al.fin": "1",
              "dnp3.al.con": "0",
              "dnp3.al.uns": "0",
              "dnp3.al.seq": "9"
            },
            "dnp3.al.func": "129",
            "dnp3.al.iin": "0x00000000",
            "dnp3.al.iin_tree": {
              "dnp3.al.iin.rst": "0",
              "dnp3.al.iin.dt": "0",
              "dnp3.al.iin.dol": "0",
              "dnp3.al.iin.tsr": "0",
              "dnp3.al.iin.cls3d": "0",
              "dnp3.al.iin.cls2d": "0",
              "dnp3.al.iin.cls1d": "0",
              "dnp3.al.iin.bmsg": "0",
              "dnp3.al.iin.cc": "0",
              "dnp3.al.iin.oae": "0",
              "dnp3.al.iin.ebo": "0",
              "dnp3.al.iin.pioor": "0",
              "dnp3.al.iin.obju": "0",
              "dnp3.al.iin.fcni": "0"
            },
            "RESPONSE Data Objects": {
              "dnp3.al.obj": "258",
              "dnp3.al.obj_tree": {
                "Qualifier Field, Prefix: None, Range: 8-bit Start and Stop Indices": {
                  "dnp3.al.objq.prefix": "0",
                  "dnp3.al.objq.range": "0"
                },
                "Number of Items: 14": {
                  "dnp3.al.range.start": "0",
                  "dnp3.al.range.stop": "13"
                },
                "Point Number 0 (Quality: Online), Value: 1": {
                  "dnp3.al.point_index": "0",
                  "Quality: Online": {
                    "dnp3.al.biq.b7": "1",
                    "dnp3.al.biq.b6": "0",
                    "dnp3.al.biq.b5": "0",
                    "dnp3.al.biq.b4": "0",
                    "dnp3.al.biq.b3": "0",
                    "dnp3.al.biq.b2": "0",
                    "dnp3.al.biq.b1": "0",
                    "dnp3.al.biq.b0": "1"
                  }
                },
                "Point Number 1 (Quality: Online), Value: 1": {
                  "dnp3.al.point_index": "1",
                  "Quality: Online": {
                    "dnp3.al.biq.b7": "1",
                    "dnp3.al.biq.b6": "0",
                    "dnp3.al.biq.b5": "0",
                    "dnp3.al.biq.b4": "0",
                    "dnp3.al.biq.b3": "0",
                    "dnp3.al.biq.b2": "0",
                    "dnp3.al.biq.b1": "0",
                    "dnp3.al.biq.b0": "1"
                  }
                },
                "Point Number 2 (Quality: Online), Value: 1": {
                  "dnp3.al.point_index": "2",
                  "Quality: Online": {
                    "dnp3.al.biq.b7": "1",
                    "dnp3.al.biq.b6": "0",
                    "dnp3.al.biq.b5": "0",
                    "dnp3.al.biq.b4": "0",
                    "dnp3.al.biq.b3": "0",
                    "dnp3.al.biq.b2": "0",
                    "dnp3.al.biq.b1": "0",
                    "dnp3.al.biq.b0": "1"
                  }
                },
                "Point Number 3 (Quality: Online), Value: 1": {
                  "dnp3.al.point_index": "3",
                  "Quality: Online": {
                    "dnp3.al.biq.b7": "1",
                    "dnp3.al.biq.b6": "0",
                    "dnp3.al.biq.b5": "0",
                    "dnp3.al.biq.b4": "0",
                    "dnp3.al.biq.b3": "0",
                    "dnp3.al.biq.b2": "0",
                    "dnp3.al.biq.b1": "0",
                    "dnp3.al.biq.b0": "1"
                  }
                },
                "Point Number 4 (Quality: Online), Value: 1": {
                  "dnp3.al.point_index": "4",
                  "Quality: Online": {
                    "dnp3.al.biq.b7": "1",
                    "dnp3.al.biq.b6": "0",
                    "dnp3.al.biq.b5": "0",
                    "dnp3.al.biq.b4": "0",
                    "dnp3.al.biq.b3": "0",
                    "dnp3.al.biq.b2": "0",
                    "dnp3.al.biq.b1": "0",
                    "dnp3.al.biq.b0": "1"
                  }
                },
                "Point Number 5 (Quality: Online), Value: 1": {
                  "dnp3.al.point_index": "5",
                  "Quality: Online": {
                    "dnp3.al.biq.b7": "1",
                    "dnp3.al.biq.b6": "0",
                    "dnp3.al.biq.b5": "0",
                    "dnp3.al.biq.b4": "0",
                    "dnp3.al.biq.b3": "0",
                    "dnp3.al.biq.b2": "0",
                    "dnp3.al.biq.b1": "0",
                    "dnp3.al.biq.b0": "1"
                  }
                },
                "Point Number 6 (Quality: Online), Value: 1": {
                  "dnp3.al.point_index": "6",
                  "Quality: Online": {
                    "dnp3.al.biq.b7": "1",
                    "dnp3.al.biq.b6": "0",
                    "dnp3.al.biq.b5": "0",
                    "dnp3.al.biq.b4": "0",
                    "dnp3.al.biq.b3": "0",
                    "dnp3.al.biq.b2": "0",
                    "dnp3.al.biq.b1": "0",
                    "dnp3.al.biq.b0": "1"
                  }
                },
                "Point Number 7 (Quality: Online), Value: 1": {
                  "dnp3.al.point_index": "7",
                  "Quality: Online": {
                    "dnp3.al.biq.b7": "1",
                    "dnp3.al.biq.b6": "0",
                    "dnp3.al.biq.b5": "0",
                    "dnp3.al.biq.b4": "0",
                    "dnp3.al.biq.b3": "0",
                    "dnp3.al.biq.b2": "0",
                    "dnp3.al.biq.b1": "0",
                    "dnp3.al.biq.b0": "1"
                  }
                },
                "Point Number 8 (Quality: Online), Value: 1": {
                  "dnp3.al.point_index": "8",
                  "Quality: Online": {
                    "dnp3.al.biq.b7": "1",
                    "dnp3.al.biq.b6": "0",
                    "dnp3.al.biq.b5": "0",
                    "dnp3.al.biq.b4": "0",
                    "dnp3.al.biq.b3": "0",
                    "dnp3.al.biq.b2": "0",
                    "dnp3.al.biq.b1": "0",
                    "dnp3.al.biq.b0": "1"
                  }
                },
                "Point Number 9 (Quality: Online), Value: 1": {
                  "dnp3.al.point_index": "9",
                  "Quality: Online": {
                    "dnp3.al.biq.b7": "1",
                    "dnp3.al.biq.b6": "0",
                    "dnp3.al.biq.b5": "0",
                    "dnp3.al.biq.b4": "0",
                    "dnp3.al.biq.b3": "0",
                    "dnp3.al.biq.b2": "0",
                    "dnp3.al.biq.b1": "0",
                    "dnp3.al.biq.b0": "1"
                  }
                },
                "Point Number 10 (Quality: Online), Value: 1": {
                  "dnp3.al.point_index": "10",
                  "Quality: Online": {
                    "dnp3.al.biq.b7": "1",
                    "dnp3.al.biq.b6": "0",
                    "dnp3.al.biq.b5": "0",
                    "dnp3.al.biq.b4": "0",
                    "dnp3.al.biq.b3": "0",
                    "dnp3.al.biq.b2": "0",
                    "dnp3.al.biq.b1": "0",
                    "dnp3.al.biq.b0": "1"
                  }
                },
                "Point Number 11 (Quality: Online), Value: 0": {
                  "dnp3.al.point_index": "11",
                  "Quality: Online": {
                    "dnp3.al.biq.b7": "0",
                    "dnp3.al.biq.b6": "0",
                    "dnp3.al.biq.b5": "0",
                    "dnp3.al.biq.b4": "0",
                    "dnp3.al.biq.b3": "0",
                    "dnp3.al.biq.b2": "0",
                    "dnp3.al.biq.b1": "0",
                    "dnp3.al.biq.b0": "1"
                  }
                },
                "Point Number 12 (Quality: Online), Value: 1": {
                  "dnp3.al.point_index": "12",
                  "Quality: Online": {
                    "dnp3.al.biq.b7": "1",
                    "dnp3.al.biq.b6": "0",
                    "dnp3.al.biq.b5": "0",
                    "dnp3.al.biq.b4": "0",
                    "dnp3.al.biq.b3": "0",
                    "dnp3.al.biq.b2": "0",
                    "dnp3.al.biq.b1": "0",
                    "dnp3.al.biq.b0": "1"
                  }
                },
                "Point Number 13 (Quality: Online), Value: 1": {
                  "dnp3.al.point_index": "13",
                  "Quality: Online": {
                    "dnp3.al.biq.b7": "1",
                    "dnp3.al.biq.b6": "0",
                    "dnp3.al.biq.b5": "0",
                    "dnp3.al.biq.b4": "0",
                    "dnp3.al.biq.b3": "0",
                    "dnp3.al.biq.b2": "0",
                    "dnp3.al.biq.b1": "0",
                    "dnp3.al.biq.b0": "1"
                  }
                }
              },
              "dnp3.al.obj": "7685",
              "dnp3.al.obj_tree": {
                "Qualifier Field, Prefix: None, Range: 8-bit Start and Stop Indices": {
                  "dnp3.al.objq.prefix": "0",
                  "dnp3.al.objq.range": "0"
                },
                "Number of Items: 28": {
                  "dnp3.al.range.start": "0",
                  "dnp3.al.range.stop": "27"
                },
                "Point Number 0 (Quality: Online), Value: -176.423": {
                  "dnp3.al.point_index": "0",
                  "Quality: Online": {
                    "dnp3.al.aiq.b7": "0",
                    "dnp3.al.aiq.b6": "0",
                    "dnp3.al.aiq.b5": "0",
                    "dnp3.al.aiq.b4": "0",
                    "dnp3.al.aiq.b3": "0",
                    "dnp3.al.aiq.b2": "0",
                    "dnp3.al.aiq.b1": "0",
                    "dnp3.al.aiq.b0": "1"
                  },
                  "dnp3.al.ana.float": "-176.423"
                },
                "Point Number 1 (Quality: Online), Value: -44.6367": {
                  "dnp3.al.point_index": "1",
                  "Quality: Online": {
                    "dnp3.al.aiq.b7": "0",
                    "dnp3.al.aiq.b6": "0",
                    "dnp3.al.aiq.b5": "0",
                    "dnp3.al.aiq.b4": "0",
                    "dnp3.al.aiq.b3": "0",
                    "dnp3.al.aiq.b2": "0",
                    "dnp3.al.aiq.b1": "0",
                    "dnp3.al.aiq.b0": "1"
                  },
                  "dnp3.al.ana.float": "-44.6367"
                },
                "Point Number 2 (Quality: Online), Value: -324.663": {
                  "dnp3.al.point_index": "2",
                  "Quality: Online": {
                    "dnp3.al.aiq.b7": "0",
                    "dnp3.al.aiq.b6": "0",
                    "dnp3.al.aiq.b5": "0",
                    "dnp3.al.aiq.b4": "0",
                    "dnp3.al.aiq.b3": "0",
                    "dnp3.al.aiq.b2": "0",
                    "dnp3.al.aiq.b1": "0",
                    "dnp3.al.aiq.b0": "1"
                  },
                  "dnp3.al.ana.float": "-324.663"
                },
                "Point Number 3 (Quality: Online), Value: -25.2325": {
                  "dnp3.al.point_index": "3",
                  "Quality: Online": {
                    "dnp3.al.aiq.b7": "0",
                    "dnp3.al.aiq.b6": "0",
                    "dnp3.al.aiq.b5": "0",
                    "dnp3.al.aiq.b4": "0",
                    "dnp3.al.aiq.b3": "0",
                    "dnp3.al.aiq.b2": "0",
                    "dnp3.al.aiq.b1": "0",
                    "dnp3.al.aiq.b0": "1"
                  },
                  "dnp3.al.ana.float": "-25.2325"
                },
                "Point Number 4 (Quality: Online), Value: 0": {
                  "dnp3.al.point_index": "4",
                  "Quality: Online": {
                    "dnp3.al.aiq.b7": "0",
                    "dnp3.al.aiq.b6": "0",
                    "dnp3.al.aiq.b5": "0",
                    "dnp3.al.aiq.b4": "0",
                    "dnp3.al.aiq.b3": "0",
                    "dnp3.al.aiq.b2": "0",
                    "dnp3.al.aiq.b1": "0",
                    "dnp3.al.aiq.b0": "1"
                  },
                  "dnp3.al.ana.float": "0"
                },
                "Point Number 5 (Quality: Online), Value: 0": {
                  "dnp3.al.point_index": "5",
                  "Quality: Online": {
                    "dnp3.al.aiq.b7": "0",
                    "dnp3.al.aiq.b6": "0",
                    "dnp3.al.aiq.b5": "0",
                    "dnp3.al.aiq.b4": "0",
                    "dnp3.al.aiq.b3": "0",
                    "dnp3.al.aiq.b2": "0",
                    "dnp3.al.aiq.b1": "0",
                    "dnp3.al.aiq.b0": "1"
                  },
                  "dnp3.al.ana.float": "0"
                },
                "Point Number 6 (Quality: Online), Value: 895.236": {
                  "dnp3.al.point_index": "6",
                  "Quality: Online": {
                    "dnp3.al.aiq.b7": "0",
                    "dnp3.al.aiq.b6": "0",
                    "dnp3.al.aiq.b5": "0",
                    "dnp3.al.aiq.b4": "0",
                    "dnp3.al.aiq.b3": "0",
                    "dnp3.al.aiq.b2": "0",
                    "dnp3.al.aiq.b1": "0",
                    "dnp3.al.aiq.b0": "1"
                  },
                  "dnp3.al.ana.float": "895.236"
                },
                "Point Number 7 (Quality: Online), Value: 139.826": {
                  "dnp3.al.point_index": "7",
                  "Quality: Online": {
                    "dnp3.al.aiq.b7": "0",
                    "dnp3.al.aiq.b6": "0",
                    "dnp3.al.aiq.b5": "0",
                    "dnp3.al.aiq.b4": "0",
                    "dnp3.al.aiq.b3": "0",
                    "dnp3.al.aiq.b2": "0",
                    "dnp3.al.aiq.b1": "0",
                    "dnp3.al.aiq.b0": "1"
                  },
                  "dnp3.al.ana.float": "139.826"
                },
                "Point Number 8 (Quality: Online), Value: -392.648": {
                  "dnp3.al.point_index": "8",
                  "Quality: Online": {
                    "dnp3.al.aiq.b7": "0",
                    "dnp3.al.aiq.b6": "0",
                    "dnp3.al.aiq.b5": "0",
                    "dnp3.al.aiq.b4": "0",
                    "dnp3.al.aiq.b3": "0",
                    "dnp3.al.aiq.b2": "0",
                    "dnp3.al.aiq.b1": "0",
                    "dnp3.al.aiq.b0": "1"
                  },
                  "dnp3.al.ana.float": "-392.648"
                },
                "Point Number 9 (Quality: Online), Value: -121.699": {
                  "dnp3.al.point_index": "9",
                  "Quality: Online": {
                    "dnp3.al.aiq.b7": "0",
                    "dnp3.al.aiq.b6": "0",
                    "dnp3.al.aiq.b5": "0",
                    "dnp3.al.aiq.b4": "0",
                    "dnp3.al.aiq.b3": "0",
                    "dnp3.al.aiq.b2": "0",
                    "dnp3.al.aiq.b1": "0",
                    "dnp3.al.aiq.b0": "1"
                  },
                  "dnp3.al.ana.float": "-121.699"
                },
                "Point Number 10 (Quality: Online), Value: -197.574": {
                  "dnp3.al.point_index": "10",
                  "Quality: Online": {
                    "dnp3.al.aiq.b7": "0",
                    "dnp3.al.aiq.b6": "0",
                    "dnp3.al.aiq.b5": "0",
                    "dnp3.al.aiq.b4": "0",
                    "dnp3.al.aiq.b3": "0",
                    "dnp3.al.aiq.b2": "0",
                    "dnp3.al.aiq.b1": "0",
                    "dnp3.al.aiq.b0": "1"
                  },
                  "dnp3.al.ana.float": "-197.574"
                },
                "Point Number 11 (Quality: Online), Value: -0.0184631": {
                  "dnp3.al.point_index": "11",
                  "Quality: Online": {
                    "dnp3.al.aiq.b7": "0",
                    "dnp3.al.aiq.b6": "0",
                    "dnp3.al.aiq.b5": "0",
                    "dnp3.al.aiq.b4": "0",
                    "dnp3.al.aiq.b3": "0",
                    "dnp3.al.aiq.b2": "0",
                    "dnp3.al.aiq.b1": "0",
                    "dnp3.al.aiq.b0": "1"
                  },
                  "dnp3.al.ana.float": "-0.0184631"
                },
                "Point Number 12 (Quality: Online), Value: -125.49": {
                  "dnp3.al.point_index": "12",
                  "Quality: Online": {
                    "dnp3.al.aiq.b7": "0",
                    "dnp3.al.aiq.b6": "0",
                    "dnp3.al.aiq.b5": "0",
                    "dnp3.al.aiq.b4": "0",
                    "dnp3.al.aiq.b3": "0",
                    "dnp3.al.aiq.b2": "0",
                    "dnp3.al.aiq.b1": "0",
                    "dnp3.al.aiq.b0": "1"
                  },
                  "dnp3.al.ana.float": "-125.49"
                },
                "Point Number 13 (Quality: Online), Value: -9.89614": {
                  "dnp3.al.point_index": "13",
                  "Quality: Online": {
                    "dnp3.al.aiq.b7": "0",
                    "dnp3.al.aiq.b6": "0",
                    "dnp3.al.aiq.b5": "0",
                    "dnp3.al.aiq.b4": "0",
                    "dnp3.al.aiq.b3": "0",
                    "dnp3.al.aiq.b2": "0",
                    "dnp3.al.aiq.b1": "0",
                    "dnp3.al.aiq.b0": "1"
                  },
                  "dnp3.al.ana.float": "-9.89614"
                },
                "Point Number 14 (Quality: Online), Value: 88.6397": {
                  "dnp3.al.point_index": "14",
                  "Quality: Online": {
                    "dnp3.al.aiq.b7": "0",
                    "dnp3.al.aiq.b6": "0",
                    "dnp3.al.aiq.b5": "0",
                    "dnp3.al.aiq.b4": "0",
                    "dnp3.al.aiq.b3": "0",
                    "dnp3.al.aiq.b2": "0",
                    "dnp3.al.aiq.b1": "0",
                    "dnp3.al.aiq.b0": "1"
                  },
                  "dnp3.al.ana.float": "88.6397"
                },
                "Point Number 15 (Quality: Online), Value: 11.556": {
                  "dnp3.al.point_index": "15",
                  "Quality: Online": {
                    "dnp3.al.aiq.b7": "0",
                    "dnp3.al.aiq.b6": "0",
                    "dnp3.al.aiq.b5": "0",
                    "dnp3.al.aiq.b4": "0",
                    "dnp3.al.aiq.b3": "0",
                    "dnp3.al.aiq.b2": "0",
                    "dnp3.al.aiq.b1": "0",
                    "dnp3.al.aiq.b0": "1"
                  },
                  "dnp3.al.ana.float": "11.556"
                },
                "Point Number 16 (Quality: Online), Value: -36.838": {
                  "dnp3.al.point_index": "16",
                  "Quality: Online": {
                    "dnp3.al.aiq.b7": "0",
                    "dnp3.al.aiq.b6": "0",
                    "dnp3.al.aiq.b5": "0",
                    "dnp3.al.aiq.b4": "0",
                    "dnp3.al.aiq.b3": "0",
                    "dnp3.al.aiq.b2": "0",
                    "dnp3.al.aiq.b1": "0",
                    "dnp3.al.aiq.b0": "1"
                  },
                  "dnp3.al.ana.float": "-36.838"
                },
                "Point Number 17 (Quality: Online), Value: 1.99004": {
                  "dnp3.al.point_index": "17",
                  "Quality: Online": {
                    "dnp3.al.aiq.b7": "0",
                    "dnp3.al.aiq.b6": "0",
                    "dnp3.al.aiq.b5": "0",
                    "dnp3.al.aiq.b4": "0",
                    "dnp3.al.aiq.b3": "0",
                    "dnp3.al.aiq.b2": "0",
                    "dnp3.al.aiq.b1": "0",
                    "dnp3.al.aiq.b0": "1"
                  },
                  "dnp3.al.ana.float": "1.99004"
                },
                "Point Number 18 (Quality: Online), Value: -36.8137": {
                  "dnp3.al.point_index": "18",
                  "Quality: Online": {
                    "dnp3.al.aiq.b7": "0",
                    "dnp3.al.aiq.b6": "0",
                    "dnp3.al.aiq.b5": "0",
                    "dnp3.al.aiq.b4": "0",
                    "dnp3.al.aiq.b3": "0",
                    "dnp3.al.aiq.b2": "0",
                    "dnp3.al.aiq.b1": "0",
                    "dnp3.al.aiq.b0": "1"
                  },
                  "dnp3.al.ana.float": "-36.8137"
                },
                "Point Number 19 (Quality: Online), Value: 2.87018": {
                  "dnp3.al.point_index": "19",
                  "Quality: Online": {
                    "dnp3.al.aiq.b7": "0",
                    "dnp3.al.aiq.b6": "0",
                    "dnp3.al.aiq.b5": "0",
                    "dnp3.al.aiq.b4": "0",
                    "dnp3.al.aiq.b3": "0",
                    "dnp3.al.aiq.b2": "0",
                    "dnp3.al.aiq.b1": "0",
                    "dnp3.al.aiq.b0": "1"
                  },
                  "dnp3.al.ana.float": "2.87018"
                },
                "Point Number 20 (Quality: Online), Value: 15.5587": {
                  "dnp3.al.point_index": "20",
                  "Quality: Online": {
                    "dnp3.al.aiq.b7": "0",
                    "dnp3.al.aiq.b6": "0",
                    "dnp3.al.aiq.b5": "0",
                    "dnp3.al.aiq.b4": "0",
                    "dnp3.al.aiq.b3": "0",
                    "dnp3.al.aiq.b2": "0",
                    "dnp3.al.aiq.b1": "0",
                    "dnp3.al.aiq.b0": "1"
                  },
                  "dnp3.al.ana.float": "15.5587"
                },
                "Point Number 21 (Quality: Online), Value: -8.89243": {
                  "dnp3.al.point_index": "21",
                  "Quality: Online": {
                    "dnp3.al.aiq.b7": "0",
                    "dnp3.al.aiq.b6": "0",
                    "dnp3.al.aiq.b5": "0",
                    "dnp3.al.aiq.b4": "0",
                    "dnp3.al.aiq.b3": "0",
                    "dnp3.al.aiq.b2": "0",
                    "dnp3.al.aiq.b1": "0",
                    "dnp3.al.aiq.b0": "1"
                  },
                  "dnp3.al.ana.float": "-8.89243"
                },
                "Point Number 22 (Quality: Online), Value: 0": {
                  "dnp3.al.point_index": "22",
                  "Quality: Online": {
                    "dnp3.al.aiq.b7": "0",
                    "dnp3.al.aiq.b6": "0",
                    "dnp3.al.aiq.b5": "0",
                    "dnp3.al.aiq.b4": "0",
                    "dnp3.al.aiq.b3": "0",
                    "dnp3.al.aiq.b2": "0",
                    "dnp3.al.aiq.b1": "0",
                    "dnp3.al.aiq.b0": "1"
                  },
                  "dnp3.al.ana.float": "0"
                },
                "Point Number 23 (Quality: Online), Value: 0": {
                  "dnp3.al.point_index": "23",
                  "Quality: Online": {
                    "dnp3.al.aiq.b7": "0",
                    "dnp3.al.aiq.b6": "0",
                    "dnp3.al.aiq.b5": "0",
                    "dnp3.al.aiq.b4": "0",
                    "dnp3.al.aiq.b3": "0",
                    "dnp3.al.aiq.b2": "0",
                    "dnp3.al.aiq.b1": "0",
                    "dnp3.al.aiq.b0": "1"
                  },
                  "dnp3.al.ana.float": "0"
                },
                "Point Number 24 (Quality: Online), Value: 895.236": {
                  "dnp3.al.point_index": "24",
                  "Quality: Online": {
                    "dnp3.al.aiq.b7": "0",
                    "dnp3.al.aiq.b6": "0",
                    "dnp3.al.aiq.b5": "0",
                    "dnp3.al.aiq.b4": "0",
                    "dnp3.al.aiq.b3": "0",
                    "dnp3.al.aiq.b2": "0",
                    "dnp3.al.aiq.b1": "0",
                    "dnp3.al.aiq.b0": "1"
                  },
                  "dnp3.al.ana.float": "895.236"
                },
                "Point Number 25 (Quality: Online), Value: 139.826": {
                  "dnp3.al.point_index": "25",
                  "Quality: Online": {
                    "dnp3.al.aiq.b7": "0",
                    "dnp3.al.aiq.b6": "0",
                    "dnp3.al.aiq.b5": "0",
                    "dnp3.al.aiq.b4": "0",
                    "dnp3.al.aiq.b3": "0",
                    "dnp3.al.aiq.b2": "0",
                    "dnp3.al.aiq.b1": "0",
                    "dnp3.al.aiq.b0": "1"
                  },
                  "dnp3.al.ana.float": "139.826"
                },
                "Point Number 26 (Quality: Online), Value: 21.255": {
                  "dnp3.al.point_index": "26",
                  "Quality: Online": {
                    "dnp3.al.aiq.b7": "0",
                    "dnp3.al.aiq.b6": "0",
                    "dnp3.al.aiq.b5": "0",
                    "dnp3.al.aiq.b4": "0",
                    "dnp3.al.aiq.b3": "0",
                    "dnp3.al.aiq.b2": "0",
                    "dnp3.al.aiq.b1": "0",
                    "dnp3.al.aiq.b0": "1"
                  },
                  "dnp3.al.ana.float": "21.255"
                },
                "Point Number 27 (Quality: Online), Value: 6.02225": {
                  "dnp3.al.point_index": "27",
                  "Quality: Online": {
                    "dnp3.al.aiq.b7": "0",
                    "dnp3.al.aiq.b6": "0",
                    "dnp3.al.aiq.b5": "0",
                    "dnp3.al.aiq.b4": "0",
                    "dnp3.al.aiq.b3": "0",
                    "dnp3.al.aiq.b2": "0",
                    "dnp3.al.aiq.b1": "0",
                    "dnp3.al.aiq.b0": "1"
                  },
                  "dnp3.al.ana.float": "6.02225"
                }
              },
              "dnp3.al.obj": "2562",
              "dnp3.al.obj_tree": {
                "Qualifier Field, Prefix: None, Range: 8-bit Start and Stop Indices": {
                  "dnp3.al.objq.prefix": "0",
                  "dnp3.al.objq.range": "0"
                },
                "Number of Items: 14": {
                  "dnp3.al.range.start": "0",
                  "dnp3.al.range.stop": "13"
                },
                "Point Number 0 (Quality: Online), Value: 1": {
                  "dnp3.al.point_index": "0",
                  "Quality: Online": {
                    "dnp3.al.boq.b7": "1",
                    "dnp3.al.boq.b6": "0",
                    "dnp3.al.boq.b5": "0",
                    "dnp3.al.boq.b4": "0",
                    "dnp3.al.boq.b3": "0",
                    "dnp3.al.boq.b2": "0",
                    "dnp3.al.boq.b1": "0",
                    "dnp3.al.boq.b0": "1"
                  }
                },
                "Point Number 1 (Quality: Online), Value: 1": {
                  "dnp3.al.point_index": "1",
                  "Quality: Online": {
                    "dnp3.al.boq.b7": "1",
                    "dnp3.al.boq.b6": "0",
                    "dnp3.al.boq.b5": "0",
                    "dnp3.al.boq.b4": "0",
                    "dnp3.al.boq.b3": "0",
                    "dnp3.al.boq.b2": "0",
                    "dnp3.al.boq.b1": "0",
                    "dnp3.al.boq.b0": "1"
                  }
                },
                "Point Number 2 (Quality: Online), Value: 1": {
                  "dnp3.al.point_index": "2",
                  "Quality: Online": {
                    "dnp3.al.boq.b7": "1",
                    "dnp3.al.boq.b6": "0",
                    "dnp3.al.boq.b5": "0",
                    "dnp3.al.boq.b4": "0",
                    "dnp3.al.boq.b3": "0",
                    "dnp3.al.boq.b2": "0",
                    "dnp3.al.boq.b1": "0",
                    "dnp3.al.boq.b0": "1"
                  }
                },
                "Point Number 3 (Quality: Online), Value: 1": {
                  "dnp3.al.point_index": "3",
                  "Quality: Online": {
                    "dnp3.al.boq.b7": "1",
                    "dnp3.al.boq.b6": "0",
                    "dnp3.al.boq.b5": "0",
                    "dnp3.al.boq.b4": "0",
                    "dnp3.al.boq.b3": "0",
                    "dnp3.al.boq.b2": "0",
                    "dnp3.al.boq.b1": "0",
                    "dnp3.al.boq.b0": "1"
                  }
                },
                "Point Number 4 (Quality: Online), Value: 1": {
                  "dnp3.al.point_index": "4",
                  "Quality: Online": {
                    "dnp3.al.boq.b7": "1",
                    "dnp3.al.boq.b6": "0",
                    "dnp3.al.boq.b5": "0",
                    "dnp3.al.boq.b4": "0",
                    "dnp3.al.boq.b3": "0",
                    "dnp3.al.boq.b2": "0",
                    "dnp3.al.boq.b1": "0",
                    "dnp3.al.boq.b0": "1"
                  }
                },
                "Point Number 5 (Quality: Online), Value: 1": {
                  "dnp3.al.point_index": "5",
                  "Quality: Online": {
                    "dnp3.al.boq.b7": "1",
                    "dnp3.al.boq.b6": "0",
                    "dnp3.al.boq.b5": "0",
                    "dnp3.al.boq.b4": "0",
                    "dnp3.al.boq.b3": "0",
                    "dnp3.al.boq.b2": "0",
                    "dnp3.al.boq.b1": "0",
                    "dnp3.al.boq.b0": "1"
                  }
                },
                "Point Number 6 (Quality: Online), Value: 1": {
                  "dnp3.al.point_index": "6",
                  "Quality: Online": {
                    "dnp3.al.boq.b7": "1",
                    "dnp3.al.boq.b6": "0",
                    "dnp3.al.boq.b5": "0",
                    "dnp3.al.boq.b4": "0",
                    "dnp3.al.boq.b3": "0",
                    "dnp3.al.boq.b2": "0",
                    "dnp3.al.boq.b1": "0",
                    "dnp3.al.boq.b0": "1"
                  }
                },
                "Point Number 7 (Quality: Online), Value: 1": {
                  "dnp3.al.point_index": "7",
                  "Quality: Online": {
                    "dnp3.al.boq.b7": "1",
                    "dnp3.al.boq.b6": "0",
                    "dnp3.al.boq.b5": "0",
                    "dnp3.al.boq.b4": "0",
                    "dnp3.al.boq.b3": "0",
                    "dnp3.al.boq.b2": "0",
                    "dnp3.al.boq.b1": "0",
                    "dnp3.al.boq.b0": "1"
                  }
                },
                "Point Number 8 (Quality: Online), Value: 1": {
                  "dnp3.al.point_index": "8",
                  "Quality: Online": {
                    "dnp3.al.boq.b7": "1",
                    "dnp3.al.boq.b6": "0",
                    "dnp3.al.boq.b5": "0",
                    "dnp3.al.boq.b4": "0",
                    "dnp3.al.boq.b3": "0",
                    "dnp3.al.boq.b2": "0",
                    "dnp3.al.boq.b1": "0",
                    "dnp3.al.boq.b0": "1"
                  }
                },
                "Point Number 9 (Quality: Online), Value: 1": {
                  "dnp3.al.point_index": "9",
                  "Quality: Online": {
                    "dnp3.al.boq.b7": "1",
                    "dnp3.al.boq.b6": "0",
                    "dnp3.al.boq.b5": "0",
                    "dnp3.al.boq.b4": "0",
                    "dnp3.al.boq.b3": "0",
                    "dnp3.al.boq.b2": "0",
                    "dnp3.al.boq.b1": "0",
                    "dnp3.al.boq.b0": "1"
                  }
                },
                "Point Number 10 (Quality: Online), Value: 1": {
                  "dnp3.al.point_index": "10",
                  "Quality: Online": {
                    "dnp3.al.boq.b7": "1",
                    "dnp3.al.boq.b6": "0",
                    "dnp3.al.boq.b5": "0",
                    "dnp3.al.boq.b4": "0",
                    "dnp3.al.boq.b3": "0",
                    "dnp3.al.boq.b2": "0",
                    "dnp3.al.boq.b1": "0",
                    "dnp3.al.boq.b0": "1"
                  }
                },
                "Point Number 11 (Quality: Online), Value: 0": {
                  "dnp3.al.point_index": "11",
                  "Quality: Online": {
                    "dnp3.al.boq.b7": "0",
                    "dnp3.al.boq.b6": "0",
                    "dnp3.al.boq.b5": "0",
                    "dnp3.al.boq.b4": "0",
                    "dnp3.al.boq.b3": "0",
                    "dnp3.al.boq.b2": "0",
                    "dnp3.al.boq.b1": "0",
                    "dnp3.al.boq.b0": "1"
                  }
                },
                "Point Number 12 (Quality: Online), Value: 1": {
                  "dnp3.al.point_index": "12",
                  "Quality: Online": {
                    "dnp3.al.boq.b7": "1",
                    "dnp3.al.boq.b6": "0",
                    "dnp3.al.boq.b5": "0",
                    "dnp3.al.boq.b4": "0",
                    "dnp3.al.boq.b3": "0",
                    "dnp3.al.boq.b2": "0",
                    "dnp3.al.boq.b1": "0",
                    "dnp3.al.boq.b0": "1"
                  }
                },
                "Point Number 13 (Quality: Online), Value: 1": {
                  "dnp3.al.point_index": "13",
                  "Quality: Online": {
                    "dnp3.al.boq.b7": "1",
                    "dnp3.al.boq.b6": "0",
                    "dnp3.al.boq.b5": "0",
                    "dnp3.al.boq.b4": "0",
                    "dnp3.al.boq.b3": "0",
                    "dnp3.al.boq.b2": "0",
                    "dnp3.al.boq.b1": "0",
                    "dnp3.al.boq.b0": "1"
                  }
                }
              },
              "dnp3.al.obj": "10243",
              "dnp3.al.obj_tree": {
                "Qualifier Field, Prefix: None, Range: 8-bit Start and Stop Indices": {
                  "dnp3.al.objq.prefix": "0",
                  "dnp3.al.objq.range": "0"
                },
                "Number of Items: 2": {
                  "dnp3.al.range.start": "0",
                  "dnp3.al.range.stop": "1"
                },
                "Point Number 0 (Quality: Online), Value: 0": {
                  "dnp3.al.point_index": "0",
                  "Quality: Online": {
                    "dnp3.al.aoq.b7": "0",
                    "dnp3.al.aoq.b6": "0",
                    "dnp3.al.aoq.b5": "0",
                    "dnp3.al.aoq.b4": "0",
                    "dnp3.al.aoq.b3": "0",
                    "dnp3.al.aoq.b2": "0",
                    "dnp3.al.aoq.b1": "0",
                    "dnp3.al.aoq.b0": "1"
                  },
                  "dnp3.al.anaout.float": "0"
                },
                "Point Number 1 (Quality: Online), Value: 895.212": {
                  "dnp3.al.point_index": "1",
                  "Quality: Online": {
                    "dnp3.al.aoq.b7": "0",
                    "dnp3.al.aoq.b6": "0",
                    "dnp3.al.aoq.b5": "0",
                    "dnp3.al.aoq.b4": "0",
                    "dnp3.al.aoq.b3": "0",
                    "dnp3.al.aoq.b2": "0",
                    "dnp3.al.aoq.b1": "0",
                    "dnp3.al.aoq.b0": "1"
                  },
                  "dnp3.al.anaout.float": "895.212"
                }
              }
            }
          }
        }
      }
    }
  },
  {
    "_index": "packets-2020-10-17",
    "_type": "doc",
    "_score": null,
    "_source": {
      "layers": {
        "frame": {
          "frame.encap_type": "1",
          "frame.time": "Oct 17, 2020 11:00:25.082157000 Central Daylight Time",
          "frame.offset_shift": "0.000000000",
          "frame.time_epoch": "1602950425.082157000",
          "frame.time_delta": "0.507903000",
          "frame.time_delta_displayed": "0.507903000",
          "frame.time_relative": "21.174005000",
          "frame.number": "18",
          "frame.len": "206",
          "frame.cap_len": "206",
          "frame.marked": "0",
          "frame.ignored": "0",
          "frame.protocols": "eth:ethertype:ip:tcp:dnp3",
          "frame.coloring_rule.name": "Bad TCP",
          "frame.coloring_rule.string": "tcp.analysis.flags && !tcp.analysis.window_update"
        },
        "eth": {
          "eth.dst": "00:00:00:aa:00:23",
          "eth.dst_tree": {
            "eth.dst_resolved": "00:00:00_aa:00:23",
            "eth.dst.oui": "0",
            "eth.dst.oui_resolved": "Officially Xerox, but 0:0:0:0:0:0 is more common",
            "eth.addr": "00:00:00:aa:00:23",
            "eth.addr_resolved": "00:00:00_aa:00:23",
            "eth.addr.oui": "0",
            "eth.addr.oui_resolved": "Officially Xerox, but 0:0:0:0:0:0 is more common",
            "eth.dst.lg": "0",
            "eth.lg": "0",
            "eth.dst.ig": "0",
            "eth.ig": "0"
          },
          "eth.src": "00:50:56:9c:9d:70",
          "eth.src_tree": {
            "eth.src_resolved": "VMware_9c:9d:70",
            "eth.src.oui": "20566",
            "eth.src.oui_resolved": "VMware, Inc.",
            "eth.addr": "00:50:56:9c:9d:70",
            "eth.addr_resolved": "VMware_9c:9d:70",
            "eth.addr.oui": "20566",
            "eth.addr.oui_resolved": "VMware, Inc.",
            "eth.src.lg": "0",
            "eth.lg": "0",
            "eth.src.ig": "0",
            "eth.ig": "0"
          },
          "eth.type": "0x00000800"
        },
        "ip": {
          "ip.version": "4",
          "ip.hdr_len": "20",
          "ip.dsfield": "0x00000000",
          "ip.dsfield_tree": {
            "ip.dsfield.dscp": "0",
            "ip.dsfield.ecn": "0"
          },
          "ip.len": "192",
          "ip.id": "0x0000b39e",
          "ip.flags": "0x00004000",
          "ip.flags_tree": {
            "ip.flags.rb": "0",
            "ip.flags.df": "1",
            "ip.flags.mf": "0"
          },
          "ip.frag_offset": "0",
          "ip.ttl": "128",
          "ip.proto": "6",
          "ip.checksum": "0x0000d9d9",
          "ip.checksum.status": "2",
          "ip.src": "192.168.0.5",
          "ip.addr": "192.168.0.5",
          "ip.src_host": "192.168.0.5",
          "ip.host": "192.168.0.5",
          "ip.dst": "172.16.0.2",
          "ip.addr": "172.16.0.2",
          "ip.dst_host": "172.16.0.2",
          "ip.host": "172.16.0.2"
        },
        "tcp": {
          "tcp.srcport": "20000",
          "tcp.dstport": "38491",
          "tcp.port": "20000",
          "tcp.port": "38491",
          "tcp.stream": "6",
          "tcp.len": "152",
          "tcp.seq": "153",
          "tcp.seq_raw": "1111152123",
          "tcp.nxtseq": "305",
          "tcp.ack": "37",
          "tcp.ack_raw": "3627809145",
          "tcp.hdr_len": "20",
          "tcp.flags": "0x00000018",
          "tcp.flags_tree": {
            "tcp.flags.res": "0",
            "tcp.flags.ns": "0",
            "tcp.flags.cwr": "0",
            "tcp.flags.ecn": "0",
            "tcp.flags.urg": "0",
            "tcp.flags.ack": "1",
            "tcp.flags.push": "1",
            "tcp.flags.reset": "0",
            "tcp.flags.syn": "0",
            "tcp.flags.fin": "0",
            "tcp.flags.str": "·······AP···"
          },
          "tcp.window_size_value": "1024",
          "tcp.window_size": "1024",
          "tcp.window_size_scalefactor": "-1",
          "tcp.checksum": "0x00006130",
          "tcp.checksum.status": "2",
          "tcp.urgent_pointer": "0",
          "tcp.analysis": {
            "tcp.analysis.bytes_in_flight": "304",
            "tcp.analysis.push_bytes_sent": "152",
            "tcp.analysis.flags": {
              "_ws.expert": {
                "tcp.analysis.ack_lost_segment": "",
                "_ws.expert.message": "ACKed segment that wasn't captured (common at capture start)",
                "_ws.expert.severity": "6291456",
                "_ws.expert.group": "33554432"
              }
            }
          },
          "Timestamps": {
            "tcp.time_relative": "7.002083000",
            "tcp.time_delta": "1.041960000"
          },
          "tcp.payload": "05:64:83:44:01:00:77:02:50:03:c0:ce:81:00:00:01:02:00:00:07:81:81:81:81:81:81:d8:b2:81:81:1e:05:00:00:0f:01:b8:23:d6:c2:01:37:8d:8d:a6:f6:c0:01:01:0e:9f:44:01:69:fc:5e:40:01:5d:20:6c:c3:04:24:01:dd:f8:b3:c0:01:48:4f:7b:44:01:f8:53:1a:c2:01:c3:9f:26:5e:19:44:01:5e:5c:a9:42:01:38:9e:fa:c2:01:ad:90:ef:b9:89:40:01:47:39:dc:42:01:99:60:ce:40:01:48:4f:19:d6:7b:44:01:f8:53:1a:c2:0a:02:00:00:07:81:81:81:81:1d:88:81:81:81:81:28:03:00:00:00:01:38:4d:7b:44:8a:2c",
          "tcp.pdu.size": "152"
        },
        "dnp3": {
          "Data Link Layer, Len: 131, From: 631, To: 1, PRM, Unconfirmed User Data": {
            "dnp3.start": "0x00000564",
            "dnp3.len": "131",
            "dnp3.ctl": "0x00000044",
            "dnp3.ctl_tree": {
              "dnp3.ctl.dir": "0",
              "dnp3.ctl.prm": "1",
              "dnp3.ctl.fcb": "0",
              "dnp3.ctl.fcv": "0",
              "dnp3.ctl.prifunc": "4"
            },
            "dnp3.dst": "1",
            "dnp3.addr": "1",
            "dnp3.src": "631",
            "dnp3.addr": "631",
            "dnp3.hdr.CRC": "0x00000350",
            "dnp.hdr.CRC.status": "1"
          },
          "dnp3.tr.ctl": "0x000000c0",
          "dnp3.tr.ctl_tree": {
            "dnp3.tr.fin": "1",
            "dnp3.tr.fir": "1",
            "dnp3.tr.seq": "0"
          },
          "Data Chunks": {
            "Data Chunk: 0": {
              "dnp.data_chunk": "c0:ce:81:00:00:01:02:00:00:07:81:81:81:81:81:81",
              "dnp.data_chunk_len": "16",
              "dnp.data_chunk.CRC": "0x0000b2d8",
              "dnp.data_chunk.CRC.status": "1"
            },
            "Data Chunk: 1": {
              "dnp.data_chunk": "81:81:1e:05:00:00:0f:01:b8:23:d6:c2:01:37:8d:8d",
              "dnp.data_chunk_len": "16",
              "dnp.data_chunk.CRC": "0x0000f6a6",
              "dnp.data_chunk.CRC.status": "1"
            },
            "Data Chunk: 2": {
              "dnp.data_chunk": "c0:01:01:0e:9f:44:01:69:fc:5e:40:01:5d:20:6c:c3",
              "dnp.data_chunk_len": "16",
              "dnp.data_chunk.CRC": "0x00002404",
              "dnp.data_chunk.CRC.status": "1"
            },
            "Data Chunk: 3": {
              "dnp.data_chunk": "01:dd:f8:b3:c0:01:48:4f:7b:44:01:f8:53:1a:c2:01",
              "dnp.data_chunk_len": "16",
              "dnp.data_chunk.CRC": "0x00009fc3",
              "dnp.data_chunk.CRC.status": "1"
            },
            "Data Chunk: 4": {
              "dnp.data_chunk": "26:5e:19:44:01:5e:5c:a9:42:01:38:9e:fa:c2:01:ad",
              "dnp.data_chunk_len": "16",
              "dnp.data_chunk.CRC": "0x0000ef90",
              "dnp.data_chunk.CRC.status": "1"
            },
            "Data Chunk: 5": {
              "dnp.data_chunk": "b9:89:40:01:47:39:dc:42:01:99:60:ce:40:01:48:4f",
              "dnp.data_chunk_len": "16",
              "dnp.data_chunk.CRC": "0x0000d619",
              "dnp.data_chunk.CRC.status": "1"
            },
            "Data Chunk: 6": {
              "dnp.data_chunk": "7b:44:01:f8:53:1a:c2:0a:02:00:00:07:81:81:81:81",
              "dnp.data_chunk_len": "16",
              "dnp.data_chunk.CRC": "0x0000881d",
              "dnp.data_chunk.CRC.status": "1"
            },
            "Data Chunk: 7": {
              "dnp.data_chunk": "81:81:81:81:28:03:00:00:00:01:38:4d:7b:44",
              "dnp.data_chunk_len": "14",
              "dnp.data_chunk.CRC": "0x00002c8a",
              "dnp.data_chunk.CRC.status": "1"
            }
          },
          "dnp3.al.fragments": {
            "dnp3.al.fragment": "18",
            "dnp3.al.fragment.count": "1",
            "dnp3.al.fragment.reassembled.length": "125"
          },
          "Application Layer: (FIR, FIN, Sequence 14, Response)": {
            "dnp3.al.ctl": "0x000000ce",
            "dnp3.al.ctl_tree": {
              "dnp3.al.fir": "1",
              "dnp3.al.fin": "1",
              "dnp3.al.con": "0",
              "dnp3.al.uns": "0",
              "dnp3.al.seq": "14"
            },
            "dnp3.al.func": "129",
            "dnp3.al.iin": "0x00000000",
            "dnp3.al.iin_tree": {
              "dnp3.al.iin.rst": "0",
              "dnp3.al.iin.dt": "0",
              "dnp3.al.iin.dol": "0",
              "dnp3.al.iin.tsr": "0",
              "dnp3.al.iin.cls3d": "0",
              "dnp3.al.iin.cls2d": "0",
              "dnp3.al.iin.cls1d": "0",
              "dnp3.al.iin.bmsg": "0",
              "dnp3.al.iin.cc": "0",
              "dnp3.al.iin.oae": "0",
              "dnp3.al.iin.ebo": "0",
              "dnp3.al.iin.pioor": "0",
              "dnp3.al.iin.obju": "0",
              "dnp3.al.iin.fcni": "0"
            },
            "RESPONSE Data Objects": {
              "dnp3.al.obj": "258",
              "dnp3.al.obj_tree": {
                "Qualifier Field, Prefix: None, Range: 8-bit Start and Stop Indices": {
                  "dnp3.al.objq.prefix": "0",
                  "dnp3.al.objq.range": "0"
                },
                "Number of Items: 8": {
                  "dnp3.al.range.start": "0",
                  "dnp3.al.range.stop": "7"
                },
                "Point Number 0 (Quality: Online), Value: 1": {
                  "dnp3.al.point_index": "0",
                  "Quality: Online": {
                    "dnp3.al.biq.b7": "1",
                    "dnp3.al.biq.b6": "0",
                    "dnp3.al.biq.b5": "0",
                    "dnp3.al.biq.b4": "0",
                    "dnp3.al.biq.b3": "0",
                    "dnp3.al.biq.b2": "0",
                    "dnp3.al.biq.b1": "0",
                    "dnp3.al.biq.b0": "1"
                  }
                },
                "Point Number 1 (Quality: Online), Value: 1": {
                  "dnp3.al.point_index": "1",
                  "Quality: Online": {
                    "dnp3.al.biq.b7": "1",
                    "dnp3.al.biq.b6": "0",
                    "dnp3.al.biq.b5": "0",
                    "dnp3.al.biq.b4": "0",
                    "dnp3.al.biq.b3": "0",
                    "dnp3.al.biq.b2": "0",
                    "dnp3.al.biq.b1": "0",
                    "dnp3.al.biq.b0": "1"
                  }
                },
                "Point Number 2 (Quality: Online), Value: 1": {
                  "dnp3.al.point_index": "2",
                  "Quality: Online": {
                    "dnp3.al.biq.b7": "1",
                    "dnp3.al.biq.b6": "0",
                    "dnp3.al.biq.b5": "0",
                    "dnp3.al.biq.b4": "0",
                    "dnp3.al.biq.b3": "0",
                    "dnp3.al.biq.b2": "0",
                    "dnp3.al.biq.b1": "0",
                    "dnp3.al.biq.b0": "1"
                  }
                },
                "Point Number 3 (Quality: Online), Value: 1": {
                  "dnp3.al.point_index": "3",
                  "Quality: Online": {
                    "dnp3.al.biq.b7": "1",
                    "dnp3.al.biq.b6": "0",
                    "dnp3.al.biq.b5": "0",
                    "dnp3.al.biq.b4": "0",
                    "dnp3.al.biq.b3": "0",
                    "dnp3.al.biq.b2": "0",
                    "dnp3.al.biq.b1": "0",
                    "dnp3.al.biq.b0": "1"
                  }
                },
                "Point Number 4 (Quality: Online), Value: 1": {
                  "dnp3.al.point_index": "4",
                  "Quality: Online": {
                    "dnp3.al.biq.b7": "1",
                    "dnp3.al.biq.b6": "0",
                    "dnp3.al.biq.b5": "0",
                    "dnp3.al.biq.b4": "0",
                    "dnp3.al.biq.b3": "0",
                    "dnp3.al.biq.b2": "0",
                    "dnp3.al.biq.b1": "0",
                    "dnp3.al.biq.b0": "1"
                  }
                },
                "Point Number 5 (Quality: Online), Value: 1": {
                  "dnp3.al.point_index": "5",
                  "Quality: Online": {
                    "dnp3.al.biq.b7": "1",
                    "dnp3.al.biq.b6": "0",
                    "dnp3.al.biq.b5": "0",
                    "dnp3.al.biq.b4": "0",
                    "dnp3.al.biq.b3": "0",
                    "dnp3.al.biq.b2": "0",
                    "dnp3.al.biq.b1": "0",
                    "dnp3.al.biq.b0": "1"
                  }
                },
                "Point Number 6 (Quality: Online), Value: 1": {
                  "dnp3.al.point_index": "6",
                  "Quality: Online": {
                    "dnp3.al.biq.b7": "1",
                    "dnp3.al.biq.b6": "0",
                    "dnp3.al.biq.b5": "0",
                    "dnp3.al.biq.b4": "0",
                    "dnp3.al.biq.b3": "0",
                    "dnp3.al.biq.b2": "0",
                    "dnp3.al.biq.b1": "0",
                    "dnp3.al.biq.b0": "1"
                  }
                },
                "Point Number 7 (Quality: Online), Value: 1": {
                  "dnp3.al.point_index": "7",
                  "Quality: Online": {
                    "dnp3.al.biq.b7": "1",
                    "dnp3.al.biq.b6": "0",
                    "dnp3.al.biq.b5": "0",
                    "dnp3.al.biq.b4": "0",
                    "dnp3.al.biq.b3": "0",
                    "dnp3.al.biq.b2": "0",
                    "dnp3.al.biq.b1": "0",
                    "dnp3.al.biq.b0": "1"
                  }
                }
              },
              "dnp3.al.obj": "7685",
              "dnp3.al.obj_tree": {
                "Qualifier Field, Prefix: None, Range: 8-bit Start and Stop Indices": {
                  "dnp3.al.objq.prefix": "0",
                  "dnp3.al.objq.range": "0"
                },
                "Number of Items: 16": {
                  "dnp3.al.range.start": "0",
                  "dnp3.al.range.stop": "15"
                },
                "Point Number 0 (Quality: Online), Value: -107.07": {
                  "dnp3.al.point_index": "0",
                  "Quality: Online": {
                    "dnp3.al.aiq.b7": "0",
                    "dnp3.al.aiq.b6": "0",
                    "dnp3.al.aiq.b5": "0",
                    "dnp3.al.aiq.b4": "0",
                    "dnp3.al.aiq.b3": "0",
                    "dnp3.al.aiq.b2": "0",
                    "dnp3.al.aiq.b1": "0",
                    "dnp3.al.aiq.b0": "1"
                  },
                  "dnp3.al.ana.float": "-107.07"
                },
                "Point Number 1 (Quality: Online), Value: -4.42349": {
                  "dnp3.al.point_index": "1",
                  "Quality: Online": {
                    "dnp3.al.aiq.b7": "0",
                    "dnp3.al.aiq.b6": "0",
                    "dnp3.al.aiq.b5": "0",
                    "dnp3.al.aiq.b4": "0",
                    "dnp3.al.aiq.b3": "0",
                    "dnp3.al.aiq.b2": "0",
                    "dnp3.al.aiq.b1": "0",
                    "dnp3.al.aiq.b0": "1"
                  },
                  "dnp3.al.ana.float": "-4.42349"
                },
                "Point Number 2 (Quality: Online), Value: 1272.44": {
                  "dnp3.al.point_index": "2",
                  "Quality: Online": {
                    "dnp3.al.aiq.b7": "0",
                    "dnp3.al.aiq.b6": "0",
                    "dnp3.al.aiq.b5": "0",
                    "dnp3.al.aiq.b4": "0",
                    "dnp3.al.aiq.b3": "0",
                    "dnp3.al.aiq.b2": "0",
                    "dnp3.al.aiq.b1": "0",
                    "dnp3.al.aiq.b0": "1"
                  },
                  "dnp3.al.ana.float": "1272.44"
                },
                "Point Number 3 (Quality: Online), Value: 3.48416": {
                  "dnp3.al.point_index": "3",
                  "Quality: Online": {
                    "dnp3.al.aiq.b7": "0",
                    "dnp3.al.aiq.b6": "0",
                    "dnp3.al.aiq.b5": "0",
                    "dnp3.al.aiq.b4": "0",
                    "dnp3.al.aiq.b3": "0",
                    "dnp3.al.aiq.b2": "0",
                    "dnp3.al.aiq.b1": "0",
                    "dnp3.al.aiq.b0": "1"
                  },
                  "dnp3.al.ana.float": "3.48416"
                },
                "Point Number 4 (Quality: Online), Value: -236.126": {
                  "dnp3.al.point_index": "4",
                  "Quality: Online": {
                    "dnp3.al.aiq.b7": "0",
                    "dnp3.al.aiq.b6": "0",
                    "dnp3.al.aiq.b5": "0",
                    "dnp3.al.aiq.b4": "0",
                    "dnp3.al.aiq.b3": "0",
                    "dnp3.al.aiq.b2": "0",
                    "dnp3.al.aiq.b1": "0",
                    "dnp3.al.aiq.b0": "1"
                  },
                  "dnp3.al.ana.float": "-236.126"
                },
                "Point Number 5 (Quality: Online), Value: -5.62413": {
                  "dnp3.al.point_index": "5",
                  "Quality: Online": {
                    "dnp3.al.aiq.b7": "0",
                    "dnp3.al.aiq.b6": "0",
                    "dnp3.al.aiq.b5": "0",
                    "dnp3.al.aiq.b4": "0",
                    "dnp3.al.aiq.b3": "0",
                    "dnp3.al.aiq.b2": "0",
                    "dnp3.al.aiq.b1": "0",
                    "dnp3.al.aiq.b0": "1"
                  },
                  "dnp3.al.ana.float": "-5.62413"
                },
                "Point Number 6 (Quality: Online), Value: 1005.24": {
                  "dnp3.al.point_index": "6",
                  "Quality: Online": {
                    "dnp3.al.aiq.b7": "0",
                    "dnp3.al.aiq.b6": "0",
                    "dnp3.al.aiq.b5": "0",
                    "dnp3.al.aiq.b4": "0",
                    "dnp3.al.aiq.b3": "0",
                    "dnp3.al.aiq.b2": "0",
                    "dnp3.al.aiq.b1": "0",
                    "dnp3.al.aiq.b0": "1"
                  },
                  "dnp3.al.ana.float": "1005.24"
                },
                "Point Number 7 (Quality: Online), Value: -38.582": {
                  "dnp3.al.point_index": "7",
                  "Quality: Online": {
                    "dnp3.al.aiq.b7": "0",
                    "dnp3.al.aiq.b6": "0",
                    "dnp3.al.aiq.b5": "0",
                    "dnp3.al.aiq.b4": "0",
                    "dnp3.al.aiq.b3": "0",
                    "dnp3.al.aiq.b2": "0",
                    "dnp3.al.aiq.b1": "0",
                    "dnp3.al.aiq.b0": "1"
                  },
                  "dnp3.al.ana.float": "-38.582"
                },
                "Point Number 8 (Quality: Online), Value: 613.471": {
                  "dnp3.al.point_index": "8",
                  "Quality: Online": {
                    "dnp3.al.aiq.b7": "0",
                    "dnp3.al.aiq.b6": "0",
                    "dnp3.al.aiq.b5": "0",
                    "dnp3.al.aiq.b4": "0",
                    "dnp3.al.aiq.b3": "0",
                    "dnp3.al.aiq.b2": "0",
                    "dnp3.al.aiq.b1": "0",
                    "dnp3.al.aiq.b0": "1"
                  },
                  "dnp3.al.ana.float": "613.471"
                },
                "Point Number 9 (Quality: Online), Value: 84.6804": {
                  "dnp3.al.point_index": "9",
                  "Quality: Online": {
                    "dnp3.al.aiq.b7": "0",
                    "dnp3.al.aiq.b6": "0",
                    "dnp3.al.aiq.b5": "0",
                    "dnp3.al.aiq.b4": "0",
                    "dnp3.al.aiq.b3": "0",
                    "dnp3.al.aiq.b2": "0",
                    "dnp3.al.aiq.b1": "0",
                    "dnp3.al.aiq.b0": "1"
                  },
                  "dnp3.al.ana.float": "84.6804"
                },
                "Point Number 10 (Quality: Online), Value: -125.309": {
                  "dnp3.al.point_index": "10",
                  "Quality: Online": {
                    "dnp3.al.aiq.b7": "0",
                    "dnp3.al.aiq.b6": "0",
                    "dnp3.al.aiq.b5": "0",
                    "dnp3.al.aiq.b4": "0",
                    "dnp3.al.aiq.b3": "0",
                    "dnp3.al.aiq.b2": "0",
                    "dnp3.al.aiq.b1": "0",
                    "dnp3.al.aiq.b0": "1"
                  },
                  "dnp3.al.ana.float": "-125.309"
                },
                "Point Number 11 (Quality: Online), Value: 4.30392": {
                  "dnp3.al.point_index": "11",
                  "Quality: Online": {
                    "dnp3.al.aiq.b7": "0",
                    "dnp3.al.aiq.b6": "0",
                    "dnp3.al.aiq.b5": "0",
                    "dnp3.al.aiq.b4": "0",
                    "dnp3.al.aiq.b3": "0",
                    "dnp3.al.aiq.b2": "0",
                    "dnp3.al.aiq.b1": "0",
                    "dnp3.al.aiq.b0": "1"
                  },
                  "dnp3.al.ana.float": "4.30392"
                },
                "Point Number 12 (Quality: Online), Value: 110.112": {
                  "dnp3.al.point_index": "12",
                  "Quality: Online": {
                    "dnp3.al.aiq.b7": "0",
                    "dnp3.al.aiq.b6": "0",
                    "dnp3.al.aiq.b5": "0",
                    "dnp3.al.aiq.b4": "0",
                    "dnp3.al.aiq.b3": "0",
                    "dnp3.al.aiq.b2": "0",
                    "dnp3.al.aiq.b1": "0",
                    "dnp3.al.aiq.b0": "1"
                  },
                  "dnp3.al.ana.float": "110.112"
                },
                "Point Number 13 (Quality: Online), Value: 6.44929": {
                  "dnp3.al.point_index": "13",
                  "Quality: Online": {
                    "dnp3.al.aiq.b7": "0",
                    "dnp3.al.aiq.b6": "0",
                    "dnp3.al.aiq.b5": "0",
                    "dnp3.al.aiq.b4": "0",
                    "dnp3.al.aiq.b3": "0",
                    "dnp3.al.aiq.b2": "0",
                    "dnp3.al.aiq.b1": "0",
                    "dnp3.al.aiq.b0": "1"
                  },
                  "dnp3.al.ana.float": "6.44929"
                },
                "Point Number 14 (Quality: Online), Value: 1005.24": {
                  "dnp3.al.point_index": "14",
                  "Quality: Online": {
                    "dnp3.al.aiq.b7": "0",
                    "dnp3.al.aiq.b6": "0",
                    "dnp3.al.aiq.b5": "0",
                    "dnp3.al.aiq.b4": "0",
                    "dnp3.al.aiq.b3": "0",
                    "dnp3.al.aiq.b2": "0",
                    "dnp3.al.aiq.b1": "0",
                    "dnp3.al.aiq.b0": "1"
                  },
                  "dnp3.al.ana.float": "1005.24"
                },
                "Point Number 15 (Quality: Online), Value: -38.582": {
                  "dnp3.al.point_index": "15",
                  "Quality: Online": {
                    "dnp3.al.aiq.b7": "0",
                    "dnp3.al.aiq.b6": "0",
                    "dnp3.al.aiq.b5": "0",
                    "dnp3.al.aiq.b4": "0",
                    "dnp3.al.aiq.b3": "0",
                    "dnp3.al.aiq.b2": "0",
                    "dnp3.al.aiq.b1": "0",
                    "dnp3.al.aiq.b0": "1"
                  },
                  "dnp3.al.ana.float": "-38.582"
                }
              },
              "dnp3.al.obj": "2562",
              "dnp3.al.obj_tree": {
                "Qualifier Field, Prefix: None, Range: 8-bit Start and Stop Indices": {
                  "dnp3.al.objq.prefix": "0",
                  "dnp3.al.objq.range": "0"
                },
                "Number of Items: 8": {
                  "dnp3.al.range.start": "0",
                  "dnp3.al.range.stop": "7"
                },
                "Point Number 0 (Quality: Online), Value: 1": {
                  "dnp3.al.point_index": "0",
                  "Quality: Online": {
                    "dnp3.al.boq.b7": "1",
                    "dnp3.al.boq.b6": "0",
                    "dnp3.al.boq.b5": "0",
                    "dnp3.al.boq.b4": "0",
                    "dnp3.al.boq.b3": "0",
                    "dnp3.al.boq.b2": "0",
                    "dnp3.al.boq.b1": "0",
                    "dnp3.al.boq.b0": "1"
                  }
                },
                "Point Number 1 (Quality: Online), Value: 1": {
                  "dnp3.al.point_index": "1",
                  "Quality: Online": {
                    "dnp3.al.boq.b7": "1",
                    "dnp3.al.boq.b6": "0",
                    "dnp3.al.boq.b5": "0",
                    "dnp3.al.boq.b4": "0",
                    "dnp3.al.boq.b3": "0",
                    "dnp3.al.boq.b2": "0",
                    "dnp3.al.boq.b1": "0",
                    "dnp3.al.boq.b0": "1"
                  }
                },
                "Point Number 2 (Quality: Online), Value: 1": {
                  "dnp3.al.point_index": "2",
                  "Quality: Online": {
                    "dnp3.al.boq.b7": "1",
                    "dnp3.al.boq.b6": "0",
                    "dnp3.al.boq.b5": "0",
                    "dnp3.al.boq.b4": "0",
                    "dnp3.al.boq.b3": "0",
                    "dnp3.al.boq.b2": "0",
                    "dnp3.al.boq.b1": "0",
                    "dnp3.al.boq.b0": "1"
                  }
                },
                "Point Number 3 (Quality: Online), Value: 1": {
                  "dnp3.al.point_index": "3",
                  "Quality: Online": {
                    "dnp3.al.boq.b7": "1",
                    "dnp3.al.boq.b6": "0",
                    "dnp3.al.boq.b5": "0",
                    "dnp3.al.boq.b4": "0",
                    "dnp3.al.boq.b3": "0",
                    "dnp3.al.boq.b2": "0",
                    "dnp3.al.boq.b1": "0",
                    "dnp3.al.boq.b0": "1"
                  }
                },
                "Point Number 4 (Quality: Online), Value: 1": {
                  "dnp3.al.point_index": "4",
                  "Quality: Online": {
                    "dnp3.al.boq.b7": "1",
                    "dnp3.al.boq.b6": "0",
                    "dnp3.al.boq.b5": "0",
                    "dnp3.al.boq.b4": "0",
                    "dnp3.al.boq.b3": "0",
                    "dnp3.al.boq.b2": "0",
                    "dnp3.al.boq.b1": "0",
                    "dnp3.al.boq.b0": "1"
                  }
                },
                "Point Number 5 (Quality: Online), Value: 1": {
                  "dnp3.al.point_index": "5",
                  "Quality: Online": {
                    "dnp3.al.boq.b7": "1",
                    "dnp3.al.boq.b6": "0",
                    "dnp3.al.boq.b5": "0",
                    "dnp3.al.boq.b4": "0",
                    "dnp3.al.boq.b3": "0",
                    "dnp3.al.boq.b2": "0",
                    "dnp3.al.boq.b1": "0",
                    "dnp3.al.boq.b0": "1"
                  }
                },
                "Point Number 6 (Quality: Online), Value: 1": {
                  "dnp3.al.point_index": "6",
                  "Quality: Online": {
                    "dnp3.al.boq.b7": "1",
                    "dnp3.al.boq.b6": "0",
                    "dnp3.al.boq.b5": "0",
                    "dnp3.al.boq.b4": "0",
                    "dnp3.al.boq.b3": "0",
                    "dnp3.al.boq.b2": "0",
                    "dnp3.al.boq.b1": "0",
                    "dnp3.al.boq.b0": "1"
                  }
                },
                "Point Number 7 (Quality: Online), Value: 1": {
                  "dnp3.al.point_index": "7",
                  "Quality: Online": {
                    "dnp3.al.boq.b7": "1",
                    "dnp3.al.boq.b6": "0",
                    "dnp3.al.boq.b5": "0",
                    "dnp3.al.boq.b4": "0",
                    "dnp3.al.boq.b3": "0",
                    "dnp3.al.boq.b2": "0",
                    "dnp3.al.boq.b1": "0",
                    "dnp3.al.boq.b0": "1"
                  }
                }
              },
              "dnp3.al.obj": "10243",
              "dnp3.al.obj_tree": {
                "Qualifier Field, Prefix: None, Range: 8-bit Start and Stop Indices": {
                  "dnp3.al.objq.prefix": "0",
                  "dnp3.al.objq.range": "0"
                },
                "Number of Items: 1": {
                  "dnp3.al.range.start": "0",
                  "dnp3.al.range.stop": "0"
                },
                "Point Number 0 (Quality: Online), Value: 1005.21": {
                  "dnp3.al.point_index": "0",
                  "Quality: Online": {
                    "dnp3.al.aoq.b7": "0",
                    "dnp3.al.aoq.b6": "0",
                    "dnp3.al.aoq.b5": "0",
                    "dnp3.al.aoq.b4": "0",
                    "dnp3.al.aoq.b3": "0",
                    "dnp3.al.aoq.b2": "0",
                    "dnp3.al.aoq.b1": "0",
                    "dnp3.al.aoq.b0": "1"
                  },
                  "dnp3.al.anaout.float": "1005.21"
                }
              }
            }
          }
        }
      }
    }
  },
  {
    "_index": "packets-2020-10-17",
    "_type": "doc",
    "_score": null,
    "_source": {
      "layers": {
        "frame": {
          "frame.encap_type": "1",
          "frame.time": "Oct 17, 2020 11:00:26.714956000 Central Daylight Time",
          "frame.offset_shift": "0.000000000",
          "frame.time_epoch": "1602950426.714956000",
          "frame.time_delta": "1.632799000",
          "frame.time_delta_displayed": "1.632799000",
          "frame.time_relative": "22.806804000",
          "frame.number": "19",
          "frame.len": "72",
          "frame.cap_len": "72",
          "frame.marked": "0",
          "frame.ignored": "0",
          "frame.protocols": "eth:ethertype:ip:tcp:dnp3",
          "frame.coloring_rule.name": "TCP",
          "frame.coloring_rule.string": "tcp"
        },
        "eth": {
          "eth.dst": "00:00:00:aa:00:23",
          "eth.dst_tree": {
            "eth.dst_resolved": "00:00:00_aa:00:23",
            "eth.dst.oui": "0",
            "eth.dst.oui_resolved": "Officially Xerox, but 0:0:0:0:0:0 is more common",
            "eth.addr": "00:00:00:aa:00:23",
            "eth.addr_resolved": "00:00:00_aa:00:23",
            "eth.addr.oui": "0",
            "eth.addr.oui_resolved": "Officially Xerox, but 0:0:0:0:0:0 is more common",
            "eth.dst.lg": "0",
            "eth.lg": "0",
            "eth.dst.ig": "0",
            "eth.ig": "0"
          },
          "eth.src": "00:00:00:aa:00:22",
          "eth.src_tree": {
            "eth.src_resolved": "00:00:00_aa:00:22",
            "eth.src.oui": "0",
            "eth.src.oui_resolved": "Officially Xerox, but 0:0:0:0:0:0 is more common",
            "eth.addr": "00:00:00:aa:00:22",
            "eth.addr_resolved": "00:00:00_aa:00:22",
            "eth.addr.oui": "0",
            "eth.addr.oui_resolved": "Officially Xerox, but 0:0:0:0:0:0 is more common",
            "eth.src.lg": "0",
            "eth.lg": "0",
            "eth.src.ig": "0",
            "eth.ig": "0"
          },
          "eth.type": "0x00000800"
        },
        "ip": {
          "ip.version": "4",
          "ip.hdr_len": "20",
          "ip.dsfield": "0x00000000",
          "ip.dsfield_tree": {
            "ip.dsfield.dscp": "0",
            "ip.dsfield.ecn": "0"
          },
          "ip.len": "58",
          "ip.id": "0x00004756",
          "ip.flags": "0x00004000",
          "ip.flags_tree": {
            "ip.flags.rb": "0",
            "ip.flags.df": "1",
            "ip.flags.mf": "0"
          },
          "ip.frag_offset": "0",
          "ip.ttl": "62",
          "ip.proto": "6",
          "ip.checksum": "0x000088a8",
          "ip.checksum.status": "2",
          "ip.src": "172.16.0.2",
          "ip.addr": "172.16.0.2",
          "ip.src_host": "172.16.0.2",
          "ip.host": "172.16.0.2",
          "ip.dst": "192.168.0.5",
          "ip.addr": "192.168.0.5",
          "ip.dst_host": "192.168.0.5",
          "ip.host": "192.168.0.5"
        },
        "tcp": {
          "tcp.srcport": "56515",
          "tcp.dstport": "20000",
          "tcp.port": "56515",
          "tcp.port": "20000",
          "tcp.stream": "8",
          "tcp.len": "18",
          "tcp.seq": "1",
          "tcp.seq_raw": "3070933672",
          "tcp.nxtseq": "19",
          "tcp.ack": "1",
          "tcp.ack_raw": "31179639",
          "tcp.hdr_len": "20",
          "tcp.flags": "0x00000018",
          "tcp.flags_tree": {
            "tcp.flags.res": "0",
            "tcp.flags.ns": "0",
            "tcp.flags.cwr": "0",
            "tcp.flags.ecn": "0",
            "tcp.flags.urg": "0",
            "tcp.flags.ack": "1",
            "tcp.flags.push": "1",
            "tcp.flags.reset": "0",
            "tcp.flags.syn": "0",
            "tcp.flags.fin": "0",
            "tcp.flags.str": "·······AP···"
          },
          "tcp.window_size_value": "501",
          "tcp.window_size": "501",
          "tcp.window_size_scalefactor": "-1",
          "tcp.checksum": "0x0000abf7",
          "tcp.checksum.status": "2",
          "tcp.urgent_pointer": "0",
          "tcp.analysis": {
            "tcp.analysis.bytes_in_flight": "18",
            "tcp.analysis.push_bytes_sent": "18"
          },
          "Timestamps": {
            "tcp.time_relative": "0.000000000",
            "tcp.time_delta": "0.000000000"
          },
          "tcp.payload": "05:64:0b:c4:ab:04:01:00:4f:7a:d9:c9:01:3c:01:06:4a:71",
          "tcp.pdu.size": "18"
        },
        "dnp3": {
          "Data Link Layer, Len: 11, From: 1, To: 1195, DIR, PRM, Unconfirmed User Data": {
            "dnp3.start": "0x00000564",
            "dnp3.len": "11",
            "dnp3.ctl": "0x000000c4",
            "dnp3.ctl_tree": {
              "dnp3.ctl.dir": "1",
              "dnp3.ctl.prm": "1",
              "dnp3.ctl.fcb": "0",
              "dnp3.ctl.fcv": "0",
              "dnp3.ctl.prifunc": "4"
            },
            "dnp3.dst": "1195",
            "dnp3.addr": "1195",
            "dnp3.src": "1",
            "dnp3.addr": "1",
            "dnp3.hdr.CRC": "0x00007a4f",
            "dnp.hdr.CRC.status": "1"
          },
          "dnp3.tr.ctl": "0x000000d9",
          "dnp3.tr.ctl_tree": {
            "dnp3.tr.fin": "1",
            "dnp3.tr.fir": "1",
            "dnp3.tr.seq": "25"
          },
          "Data Chunks": {
            "Data Chunk: 0": {
              "dnp.data_chunk": "d9:c9:01:3c:01:06",
              "dnp.data_chunk_len": "6",
              "dnp.data_chunk.CRC": "0x0000714a",
              "dnp.data_chunk.CRC.status": "1"
            }
          },
          "dnp3.al.fragments": {
            "dnp3.al.fragment": "19",
            "dnp3.al.fragment.count": "1",
            "dnp3.al.fragment.reassembled.length": "5"
          },
          "Application Layer: (FIR, FIN, Sequence 9, Read)": {
            "dnp3.al.ctl": "0x000000c9",
            "dnp3.al.ctl_tree": {
              "dnp3.al.fir": "1",
              "dnp3.al.fin": "1",
              "dnp3.al.con": "0",
              "dnp3.al.uns": "0",
              "dnp3.al.seq": "9"
            },
            "dnp3.al.func": "1",
            "READ Request Data Objects": {
              "dnp3.al.obj": "15361",
              "dnp3.al.obj_tree": {
                "Qualifier Field, Prefix: None, Range: No Range Field": {
                  "dnp3.al.objq.prefix": "0",
                  "dnp3.al.objq.range": "6"
                },
                "Number of Items: 0": ""
              }
            }
          }
        }
      }
    }
  },
  {
    "_index": "packets-2020-10-17",
    "_type": "doc",
    "_score": null,
    "_source": {
      "layers": {
        "frame": {
          "frame.encap_type": "1",
          "frame.time": "Oct 17, 2020 11:00:27.866962000 Central Daylight Time",
          "frame.offset_shift": "0.000000000",
          "frame.time_epoch": "1602950427.866962000",
          "frame.time_delta": "1.152006000",
          "frame.time_delta_displayed": "1.152006000",
          "frame.time_relative": "23.958810000",
          "frame.number": "20",
          "frame.len": "72",
          "frame.cap_len": "72",
          "frame.marked": "0",
          "frame.ignored": "0",
          "frame.protocols": "eth:ethertype:ip:tcp:dnp3",
          "frame.coloring_rule.name": "TCP",
          "frame.coloring_rule.string": "tcp"
        },
        "eth": {
          "eth.dst": "00:00:00:aa:00:23",
          "eth.dst_tree": {
            "eth.dst_resolved": "00:00:00_aa:00:23",
            "eth.dst.oui": "0",
            "eth.dst.oui_resolved": "Officially Xerox, but 0:0:0:0:0:0 is more common",
            "eth.addr": "00:00:00:aa:00:23",
            "eth.addr_resolved": "00:00:00_aa:00:23",
            "eth.addr.oui": "0",
            "eth.addr.oui_resolved": "Officially Xerox, but 0:0:0:0:0:0 is more common",
            "eth.dst.lg": "0",
            "eth.lg": "0",
            "eth.dst.ig": "0",
            "eth.ig": "0"
          },
          "eth.src": "00:00:00:aa:00:22",
          "eth.src_tree": {
            "eth.src_resolved": "00:00:00_aa:00:22",
            "eth.src.oui": "0",
            "eth.src.oui_resolved": "Officially Xerox, but 0:0:0:0:0:0 is more common",
            "eth.addr": "00:00:00:aa:00:22",
            "eth.addr_resolved": "00:00:00_aa:00:22",
            "eth.addr.oui": "0",
            "eth.addr.oui_resolved": "Officially Xerox, but 0:0:0:0:0:0 is more common",
            "eth.src.lg": "0",
            "eth.lg": "0",
            "eth.src.ig": "0",
            "eth.ig": "0"
          },
          "eth.type": "0x00000800"
        },
        "ip": {
          "ip.version": "4",
          "ip.hdr_len": "20",
          "ip.dsfield": "0x00000000",
          "ip.dsfield_tree": {
            "ip.dsfield.dscp": "0",
            "ip.dsfield.ecn": "0"
          },
          "ip.len": "58",
          "ip.id": "0x000080d3",
          "ip.flags": "0x00004000",
          "ip.flags_tree": {
            "ip.flags.rb": "0",
            "ip.flags.df": "1",
            "ip.flags.mf": "0"
          },
          "ip.frag_offset": "0",
          "ip.ttl": "62",
          "ip.proto": "6",
          "ip.checksum": "0x00004f2b",
          "ip.checksum.status": "2",
          "ip.src": "172.16.0.2",
          "ip.addr": "172.16.0.2",
          "ip.src_host": "172.16.0.2",
          "ip.host": "172.16.0.2",
          "ip.dst": "192.168.0.5",
          "ip.addr": "192.168.0.5",
          "ip.dst_host": "192.168.0.5",
          "ip.host": "192.168.0.5"
        },
        "tcp": {
          "tcp.srcport": "55909",
          "tcp.dstport": "20000",
          "tcp.port": "55909",
          "tcp.port": "20000",
          "tcp.stream": "9",
          "tcp.len": "18",
          "tcp.seq": "1",
          "tcp.seq_raw": "1781531596",
          "tcp.nxtseq": "19",
          "tcp.ack": "1",
          "tcp.ack_raw": "3188083335",
          "tcp.hdr_len": "20",
          "tcp.flags": "0x00000018",
          "tcp.flags_tree": {
            "tcp.flags.res": "0",
            "tcp.flags.ns": "0",
            "tcp.flags.cwr": "0",
            "tcp.flags.ecn": "0",
            "tcp.flags.urg": "0",
            "tcp.flags.ack": "1",
            "tcp.flags.push": "1",
            "tcp.flags.reset": "0",
            "tcp.flags.syn": "0",
            "tcp.flags.fin": "0",
            "tcp.flags.str": "·······AP···"
          },
          "tcp.window_size_value": "501",
          "tcp.window_size": "501",
          "tcp.window_size_scalefactor": "-1",
          "tcp.checksum": "0x0000716a",
          "tcp.checksum.status": "2",
          "tcp.urgent_pointer": "0",
          "tcp.analysis": {
            "tcp.analysis.bytes_in_flight": "18",
            "tcp.analysis.push_bytes_sent": "18"
          },
          "Timestamps": {
            "tcp.time_relative": "0.000000000",
            "tcp.time_delta": "0.000000000"
          },
          "tcp.payload": "05:64:0b:c4:c8:01:01:00:0f:0a:de:ce:01:3c:01:06:66:46",
          "tcp.pdu.size": "18"
        },
        "dnp3": {
          "Data Link Layer, Len: 11, From: 1, To: 456, DIR, PRM, Unconfirmed User Data": {
            "dnp3.start": "0x00000564",
            "dnp3.len": "11",
            "dnp3.ctl": "0x000000c4",
            "dnp3.ctl_tree": {
              "dnp3.ctl.dir": "1",
              "dnp3.ctl.prm": "1",
              "dnp3.ctl.fcb": "0",
              "dnp3.ctl.fcv": "0",
              "dnp3.ctl.prifunc": "4"
            },
            "dnp3.dst": "456",
            "dnp3.addr": "456",
            "dnp3.src": "1",
            "dnp3.addr": "1",
            "dnp3.hdr.CRC": "0x00000a0f",
            "dnp.hdr.CRC.status": "1"
          },
          "dnp3.tr.ctl": "0x000000de",
          "dnp3.tr.ctl_tree": {
            "dnp3.tr.fin": "1",
            "dnp3.tr.fir": "1",
            "dnp3.tr.seq": "30"
          },
          "Data Chunks": {
            "Data Chunk: 0": {
              "dnp.data_chunk": "de:ce:01:3c:01:06",
              "dnp.data_chunk_len": "6",
              "dnp.data_chunk.CRC": "0x00004666",
              "dnp.data_chunk.CRC.status": "1"
            }
          },
          "dnp3.al.fragments": {
            "dnp3.al.fragment": "20",
            "dnp3.al.fragment.count": "1",
            "dnp3.al.fragment.reassembled.length": "5"
          },
          "Application Layer: (FIR, FIN, Sequence 14, Read)": {
            "dnp3.al.ctl": "0x000000ce",
            "dnp3.al.ctl_tree": {
              "dnp3.al.fir": "1",
              "dnp3.al.fin": "1",
              "dnp3.al.con": "0",
              "dnp3.al.uns": "0",
              "dnp3.al.seq": "14"
            },
            "dnp3.al.func": "1",
            "READ Request Data Objects": {
              "dnp3.al.obj": "15361",
              "dnp3.al.obj_tree": {
                "Qualifier Field, Prefix: None, Range: No Range Field": {
                  "dnp3.al.objq.prefix": "0",
                  "dnp3.al.objq.range": "6"
                },
                "Number of Items: 0": ""
              }
            }
          }
        }
      }
    }
  },
  {
    "_index": "packets-2020-10-17",
    "_type": "doc",
    "_score": null,
    "_source": {
      "layers": {
        "frame": {
          "frame.encap_type": "1",
          "frame.time": "Oct 17, 2020 11:00:27.988931000 Central Daylight Time",
          "frame.offset_shift": "0.000000000",
          "frame.time_epoch": "1602950427.988931000",
          "frame.time_delta": "0.121969000",
          "frame.time_delta_displayed": "0.121969000",
          "frame.time_relative": "24.080779000",
          "frame.number": "21",
          "frame.len": "72",
          "frame.cap_len": "72",
          "frame.marked": "0",
          "frame.ignored": "0",
          "frame.protocols": "eth:ethertype:ip:tcp:dnp3",
          "frame.coloring_rule.name": "Bad TCP",
          "frame.coloring_rule.string": "tcp.analysis.flags && !tcp.analysis.window_update"
        },
        "eth": {
          "eth.dst": "00:00:00:aa:00:23",
          "eth.dst_tree": {
            "eth.dst_resolved": "00:00:00_aa:00:23",
            "eth.dst.oui": "0",
            "eth.dst.oui_resolved": "Officially Xerox, but 0:0:0:0:0:0 is more common",
            "eth.addr": "00:00:00:aa:00:23",
            "eth.addr_resolved": "00:00:00_aa:00:23",
            "eth.addr.oui": "0",
            "eth.addr.oui_resolved": "Officially Xerox, but 0:0:0:0:0:0 is more common",
            "eth.dst.lg": "0",
            "eth.lg": "0",
            "eth.dst.ig": "0",
            "eth.ig": "0"
          },
          "eth.src": "00:00:00:aa:00:22",
          "eth.src_tree": {
            "eth.src_resolved": "00:00:00_aa:00:22",
            "eth.src.oui": "0",
            "eth.src.oui_resolved": "Officially Xerox, but 0:0:0:0:0:0 is more common",
            "eth.addr": "00:00:00:aa:00:22",
            "eth.addr_resolved": "00:00:00_aa:00:22",
            "eth.addr.oui": "0",
            "eth.addr.oui_resolved": "Officially Xerox, but 0:0:0:0:0:0 is more common",
            "eth.src.lg": "0",
            "eth.lg": "0",
            "eth.src.ig": "0",
            "eth.ig": "0"
          },
          "eth.type": "0x00000800"
        },
        "ip": {
          "ip.version": "4",
          "ip.hdr_len": "20",
          "ip.dsfield": "0x00000000",
          "ip.dsfield_tree": {
            "ip.dsfield.dscp": "0",
            "ip.dsfield.ecn": "0"
          },
          "ip.len": "58",
          "ip.id": "0x00000856",
          "ip.flags": "0x00004000",
          "ip.flags_tree": {
            "ip.flags.rb": "0",
            "ip.flags.df": "1",
            "ip.flags.mf": "0"
          },
          "ip.frag_offset": "0",
          "ip.ttl": "62",
          "ip.proto": "6",
          "ip.checksum": "0x0000c7a8",
          "ip.checksum.status": "2",
          "ip.src": "172.16.0.2",
          "ip.addr": "172.16.0.2",
          "ip.src_host": "172.16.0.2",
          "ip.host": "172.16.0.2",
          "ip.dst": "192.168.0.5",
          "ip.addr": "192.168.0.5",
          "ip.dst_host": "192.168.0.5",
          "ip.host": "192.168.0.5"
        },
        "tcp": {
          "tcp.srcport": "55493",
          "tcp.dstport": "20000",
          "tcp.port": "55493",
          "tcp.port": "20000",
          "tcp.stream": "7",
          "tcp.len": "18",
          "tcp.seq": "54",
          "tcp.seq_raw": "739195831",
          "tcp.nxtseq": "72",
          "tcp.ack": "209",
          "tcp.ack_raw": "1926855478",
          "tcp.hdr_len": "20",
          "tcp.flags": "0x00000018",
          "tcp.flags_tree": {
            "tcp.flags.res": "0",
            "tcp.flags.ns": "0",
            "tcp.flags.cwr": "0",
            "tcp.flags.ecn": "0",
            "tcp.flags.urg": "0",
            "tcp.flags.ack": "1",
            "tcp.flags.push": "1",
            "tcp.flags.reset": "0",
            "tcp.flags.syn": "0",
            "tcp.flags.fin": "0",
            "tcp.flags.str": "·······AP···"
          },
          "tcp.window_size_value": "501",
          "tcp.window_size": "501",
          "tcp.window_size_scalefactor": "-1",
          "tcp.checksum": "0x0000b768",
          "tcp.checksum.status": "2",
          "tcp.urgent_pointer": "0",
          "tcp.analysis": {
            "tcp.analysis.acks_frame": "16",
            "tcp.analysis.ack_rtt": "3.850784000",
            "tcp.analysis.flags": {
              "_ws.expert": {
                "tcp.analysis.lost_segment": "",
                "_ws.expert.message": "Previous segment(s) not captured (common at capture start)",
                "_ws.expert.severity": "6291456",
                "_ws.expert.group": "33554432"
              }
            }
          },
          "Timestamps": {
            "tcp.time_relative": "6.999885000",
            "tcp.time_delta": "3.850784000"
          },
          "tcp.payload": "05:64:0b:c4:30:02:01:00:4a:7b:e1:c1:01:3c:01:06:9c:37",
          "tcp.pdu.size": "18"
        },
        "dnp3": {
          "Data Link Layer, Len: 11, From: 1, To: 560, DIR, PRM, Unconfirmed User Data": {
            "dnp3.start": "0x00000564",
            "dnp3.len": "11",
            "dnp3.ctl": "0x000000c4",
            "dnp3.ctl_tree": {
              "dnp3.ctl.dir": "1",
              "dnp3.ctl.prm": "1",
              "dnp3.ctl.fcb": "0",
              "dnp3.ctl.fcv": "0",
              "dnp3.ctl.prifunc": "4"
            },
            "dnp3.dst": "560",
            "dnp3.addr": "560",
            "dnp3.src": "1",
            "dnp3.addr": "1",
            "dnp3.hdr.CRC": "0x00007b4a",
            "dnp.hdr.CRC.status": "1"
          },
          "dnp3.tr.ctl": "0x000000e1",
          "dnp3.tr.ctl_tree": {
            "dnp3.tr.fin": "1",
            "dnp3.tr.fir": "1",
            "dnp3.tr.seq": "33"
          },
          "Data Chunks": {
            "Data Chunk: 0": {
              "dnp.data_chunk": "e1:c1:01:3c:01:06",
              "dnp.data_chunk_len": "6",
              "dnp.data_chunk.CRC": "0x0000379c",
              "dnp.data_chunk.CRC.status": "1"
            }
          },
          "dnp3.al.fragments": {
            "dnp3.al.fragment": "21",
            "dnp3.al.fragment.count": "1",
            "dnp3.al.fragment.reassembled.length": "5"
          },
          "Application Layer: (FIR, FIN, Sequence 1, Read)": {
            "dnp3.al.ctl": "0x000000c1",
            "dnp3.al.ctl_tree": {
              "dnp3.al.fir": "1",
              "dnp3.al.fin": "1",
              "dnp3.al.con": "0",
              "dnp3.al.uns": "0",
              "dnp3.al.seq": "1"
            },
            "dnp3.al.func": "1",
            "READ Request Data Objects": {
              "dnp3.al.obj": "15361",
              "dnp3.al.obj_tree": {
                "Qualifier Field, Prefix: None, Range: No Range Field": {
                  "dnp3.al.objq.prefix": "0",
                  "dnp3.al.objq.range": "6"
                },
                "Number of Items: 0": ""
              }
            }
          }
        }
      }
    }
  },
  {
    "_index": "packets-2020-10-17",
    "_type": "doc",
    "_score": null,
    "_source": {
      "layers": {
        "frame": {
          "frame.encap_type": "1",
          "frame.time": "Oct 17, 2020 11:00:29.200941000 Central Daylight Time",
          "frame.offset_shift": "0.000000000",
          "frame.time_epoch": "1602950429.200941000",
          "frame.time_delta": "1.212010000",
          "frame.time_delta_displayed": "1.212010000",
          "frame.time_relative": "25.292789000",
          "frame.number": "22",
          "frame.len": "72",
          "frame.cap_len": "72",
          "frame.marked": "0",
          "frame.ignored": "0",
          "frame.protocols": "eth:ethertype:ip:tcp:dnp3",
          "frame.coloring_rule.name": "TCP",
          "frame.coloring_rule.string": "tcp"
        },
        "eth": {
          "eth.dst": "00:00:00:aa:00:23",
          "eth.dst_tree": {
            "eth.dst_resolved": "00:00:00_aa:00:23",
            "eth.dst.oui": "0",
            "eth.dst.oui_resolved": "Officially Xerox, but 0:0:0:0:0:0 is more common",
            "eth.addr": "00:00:00:aa:00:23",
            "eth.addr_resolved": "00:00:00_aa:00:23",
            "eth.addr.oui": "0",
            "eth.addr.oui_resolved": "Officially Xerox, but 0:0:0:0:0:0 is more common",
            "eth.dst.lg": "0",
            "eth.lg": "0",
            "eth.dst.ig": "0",
            "eth.ig": "0"
          },
          "eth.src": "00:00:00:aa:00:22",
          "eth.src_tree": {
            "eth.src_resolved": "00:00:00_aa:00:22",
            "eth.src.oui": "0",
            "eth.src.oui_resolved": "Officially Xerox, but 0:0:0:0:0:0 is more common",
            "eth.addr": "00:00:00:aa:00:22",
            "eth.addr_resolved": "00:00:00_aa:00:22",
            "eth.addr.oui": "0",
            "eth.addr.oui_resolved": "Officially Xerox, but 0:0:0:0:0:0 is more common",
            "eth.src.lg": "0",
            "eth.lg": "0",
            "eth.src.ig": "0",
            "eth.ig": "0"
          },
          "eth.type": "0x00000800"
        },
        "ip": {
          "ip.version": "4",
          "ip.hdr_len": "20",
          "ip.dsfield": "0x00000000",
          "ip.dsfield_tree": {
            "ip.dsfield.dscp": "0",
            "ip.dsfield.ecn": "0"
          },
          "ip.len": "58",
          "ip.id": "0x0000ae63",
          "ip.flags": "0x00004000",
          "ip.flags_tree": {
            "ip.flags.rb": "0",
            "ip.flags.df": "1",
            "ip.flags.mf": "0"
          },
          "ip.frag_offset": "0",
          "ip.ttl": "62",
          "ip.proto": "6",
          "ip.checksum": "0x0000219b",
          "ip.checksum.status": "2",
          "ip.src": "172.16.0.2",
          "ip.addr": "172.16.0.2",
          "ip.src_host": "172.16.0.2",
          "ip.host": "172.16.0.2",
          "ip.dst": "192.168.0.5",
          "ip.addr": "192.168.0.5",
          "ip.dst_host": "192.168.0.5",
          "ip.host": "192.168.0.5"
        },
        "tcp": {
          "tcp.srcport": "36503",
          "tcp.dstport": "20000",
          "tcp.port": "36503",
          "tcp.port": "20000",
          "tcp.stream": "10",
          "tcp.len": "18",
          "tcp.seq": "1",
          "tcp.seq_raw": "1137188850",
          "tcp.nxtseq": "19",
          "tcp.ack": "1",
          "tcp.ack_raw": "2082946457",
          "tcp.hdr_len": "20",
          "tcp.flags": "0x00000018",
          "tcp.flags_tree": {
            "tcp.flags.res": "0",
            "tcp.flags.ns": "0",
            "tcp.flags.cwr": "0",
            "tcp.flags.ecn": "0",
            "tcp.flags.urg": "0",
            "tcp.flags.ack": "1",
            "tcp.flags.push": "1",
            "tcp.flags.reset": "0",
            "tcp.flags.syn": "0",
            "tcp.flags.fin": "0",
            "tcp.flags.str": "·······AP···"
          },
          "tcp.window_size_value": "501",
          "tcp.window_size": "501",
          "tcp.window_size_scalefactor": "-1",
          "tcp.checksum": "0x00002fd1",
          "tcp.checksum.status": "2",
          "tcp.urgent_pointer": "0",
          "tcp.analysis": {
            "tcp.analysis.bytes_in_flight": "18",
            "tcp.analysis.push_bytes_sent": "18"
          },
          "Timestamps": {
            "tcp.time_relative": "0.000000000",
            "tcp.time_delta": "0.000000000"
          },
          "tcp.payload": "05:64:0b:c4:ed:01:01:00:fb:17:dd:cd:01:3c:01:06:3c:b0",
          "tcp.pdu.size": "18"
        },
        "dnp3": {
          "Data Link Layer, Len: 11, From: 1, To: 493, DIR, PRM, Unconfirmed User Data": {
            "dnp3.start": "0x00000564",
            "dnp3.len": "11",
            "dnp3.ctl": "0x000000c4",
            "dnp3.ctl_tree": {
              "dnp3.ctl.dir": "1",
              "dnp3.ctl.prm": "1",
              "dnp3.ctl.fcb": "0",
              "dnp3.ctl.fcv": "0",
              "dnp3.ctl.prifunc": "4"
            },
            "dnp3.dst": "493",
            "dnp3.addr": "493",
            "dnp3.src": "1",
            "dnp3.addr": "1",
            "dnp3.hdr.CRC": "0x000017fb",
            "dnp.hdr.CRC.status": "1"
          },
          "dnp3.tr.ctl": "0x000000dd",
          "dnp3.tr.ctl_tree": {
            "dnp3.tr.fin": "1",
            "dnp3.tr.fir": "1",
            "dnp3.tr.seq": "29"
          },
          "Data Chunks": {
            "Data Chunk: 0": {
              "dnp.data_chunk": "dd:cd:01:3c:01:06",
              "dnp.data_chunk_len": "6",
              "dnp.data_chunk.CRC": "0x0000b03c",
              "dnp.data_chunk.CRC.status": "1"
            }
          },
          "dnp3.al.fragments": {
            "dnp3.al.fragment": "22",
            "dnp3.al.fragment.count": "1",
            "dnp3.al.fragment.reassembled.length": "5"
          },
          "Application Layer: (FIR, FIN, Sequence 13, Read)": {
            "dnp3.al.ctl": "0x000000cd",
            "dnp3.al.ctl_tree": {
              "dnp3.al.fir": "1",
              "dnp3.al.fin": "1",
              "dnp3.al.con": "0",
              "dnp3.al.uns": "0",
              "dnp3.al.seq": "13"
            },
            "dnp3.al.func": "1",
            "READ Request Data Objects": {
              "dnp3.al.obj": "15361",
              "dnp3.al.obj_tree": {
                "Qualifier Field, Prefix: None, Range: No Range Field": {
                  "dnp3.al.objq.prefix": "0",
                  "dnp3.al.objq.range": "6"
                },
                "Number of Items: 0": ""
              }
            }
          }
        }
      }
    }
  },
  {
    "_index": "packets-2020-10-17",
    "_type": "doc",
    "_score": null,
    "_source": {
      "layers": {
        "frame": {
          "frame.encap_type": "1",
          "frame.time": "Oct 17, 2020 11:00:38.632301000 Central Daylight Time",
          "frame.offset_shift": "0.000000000",
          "frame.time_epoch": "1602950438.632301000",
          "frame.time_delta": "9.431360000",
          "frame.time_delta_displayed": "9.431360000",
          "frame.time_relative": "34.724149000",
          "frame.number": "23",
          "frame.len": "253",
          "frame.cap_len": "253",
          "frame.marked": "0",
          "frame.ignored": "0",
          "frame.protocols": "eth:ethertype:ip:tcp:dnp3",
          "frame.coloring_rule.name": "TCP",
          "frame.coloring_rule.string": "tcp"
        },
        "eth": {
          "eth.dst": "00:00:00:aa:00:23",
          "eth.dst_tree": {
            "eth.dst_resolved": "00:00:00_aa:00:23",
            "eth.dst.oui": "0",
            "eth.dst.oui_resolved": "Officially Xerox, but 0:0:0:0:0:0 is more common",
            "eth.addr": "00:00:00:aa:00:23",
            "eth.addr_resolved": "00:00:00_aa:00:23",
            "eth.addr.oui": "0",
            "eth.addr.oui_resolved": "Officially Xerox, but 0:0:0:0:0:0 is more common",
            "eth.dst.lg": "0",
            "eth.lg": "0",
            "eth.dst.ig": "0",
            "eth.ig": "0"
          },
          "eth.src": "00:50:56:9c:9d:70",
          "eth.src_tree": {
            "eth.src_resolved": "VMware_9c:9d:70",
            "eth.src.oui": "20566",
            "eth.src.oui_resolved": "VMware, Inc.",
            "eth.addr": "00:50:56:9c:9d:70",
            "eth.addr_resolved": "VMware_9c:9d:70",
            "eth.addr.oui": "20566",
            "eth.addr.oui_resolved": "VMware, Inc.",
            "eth.src.lg": "0",
            "eth.lg": "0",
            "eth.src.ig": "0",
            "eth.ig": "0"
          },
          "eth.type": "0x00000800"
        },
        "ip": {
          "ip.version": "4",
          "ip.hdr_len": "20",
          "ip.dsfield": "0x00000000",
          "ip.dsfield_tree": {
            "ip.dsfield.dscp": "0",
            "ip.dsfield.ecn": "0"
          },
          "ip.len": "239",
          "ip.id": "0x0000b39f",
          "ip.flags": "0x00004000",
          "ip.flags_tree": {
            "ip.flags.rb": "0",
            "ip.flags.df": "1",
            "ip.flags.mf": "0"
          },
          "ip.frag_offset": "0",
          "ip.ttl": "128",
          "ip.proto": "6",
          "ip.checksum": "0x0000d9a9",
          "ip.checksum.status": "2",
          "ip.src": "192.168.0.5",
          "ip.addr": "192.168.0.5",
          "ip.src_host": "192.168.0.5",
          "ip.host": "192.168.0.5",
          "ip.dst": "172.16.0.2",
          "ip.addr": "172.16.0.2",
          "ip.dst_host": "172.16.0.2",
          "ip.host": "172.16.0.2"
        },
        "tcp": {
          "tcp.srcport": "20000",
          "tcp.dstport": "56515",
          "tcp.port": "20000",
          "tcp.port": "56515",
          "tcp.stream": "8",
          "tcp.len": "199",
          "tcp.seq": "1",
          "tcp.seq_raw": "31179639",
          "tcp.nxtseq": "200",
          "tcp.ack": "19",
          "tcp.ack_raw": "3070933690",
          "tcp.hdr_len": "20",
          "tcp.flags": "0x00000018",
          "tcp.flags_tree": {
            "tcp.flags.res": "0",
            "tcp.flags.ns": "0",
            "tcp.flags.cwr": "0",
            "tcp.flags.ecn": "0",
            "tcp.flags.urg": "0",
            "tcp.flags.ack": "1",
            "tcp.flags.push": "1",
            "tcp.flags.reset": "0",
            "tcp.flags.syn": "0",
            "tcp.flags.fin": "0",
            "tcp.flags.str": "·······AP···"
          },
          "tcp.window_size_value": "1024",
          "tcp.window_size": "1024",
          "tcp.window_size_scalefactor": "-1",
          "tcp.checksum": "0x0000305b",
          "tcp.checksum.status": "2",
          "tcp.urgent_pointer": "0",
          "tcp.analysis": {
            "tcp.analysis.acks_frame": "19",
            "tcp.analysis.ack_rtt": "11.917345000",
            "tcp.analysis.bytes_in_flight": "199",
            "tcp.analysis.push_bytes_sent": "199"
          },
          "Timestamps": {
            "tcp.time_relative": "11.917345000",
            "tcp.time_delta": "11.917345000"
          },
          "tcp.payload": "05:64:ac:44:01:00:ab:04:86:34:c0:c9:81:00:00:01:02:00:00:0a:81:81:81:81:81:81:98:fb:81:81:81:01:81:1e:05:00:00:15:01:21:ec:97:c3:01:14:ff:11:c4:20:bf:01:91:23:0f:c4:01:ce:66:5e:42:01:7a:8b:ca:73:2b:c2:01:00:5f:95:41:01:a1:42:49:aa:01:5e:b6:dc:95:bd:a8:01:8d:95:66:44:01:c9:e6:bc:c2:01:f3:df:40:4a:be:c3:01:56:e7:ac:41:01:dc:92:45:c3:01:07:40:97:bc:37:86:01:fc:8d:37:c2:01:c2:93:af:40:01:be:b2:36:c2:01:3d:8e:3d:4c:b7:40:01:00:00:00:00:01:00:00:00:00:01:8d:b7:d7:95:66:44:01:c9:e6:bc:c2:0a:02:00:00:0a:81:81:81:55:32:81:81:81:81:81:81:01:81:28:03:00:00:01:01:00:00:db:98:00:00:01:8d:95:66:44:c4:39",
          "tcp.pdu.size": "199"
        },
        "dnp3": {
          "Data Link Layer, Len: 172, From: 1195, To: 1, PRM, Unconfirmed User Data": {
            "dnp3.start": "0x00000564",
            "dnp3.len": "172",
            "dnp3.ctl": "0x00000044",
            "dnp3.ctl_tree": {
              "dnp3.ctl.dir": "0",
              "dnp3.ctl.prm": "1",
              "dnp3.ctl.fcb": "0",
              "dnp3.ctl.fcv": "0",
              "dnp3.ctl.prifunc": "4"
            },
            "dnp3.dst": "1",
            "dnp3.addr": "1",
            "dnp3.src": "1195",
            "dnp3.addr": "1195",
            "dnp3.hdr.CRC": "0x00003486",
            "dnp.hdr.CRC.status": "1"
          },
          "dnp3.tr.ctl": "0x000000c0",
          "dnp3.tr.ctl_tree": {
            "dnp3.tr.fin": "1",
            "dnp3.tr.fir": "1",
            "dnp3.tr.seq": "0"
          },
          "Data Chunks": {
            "Data Chunk: 0": {
              "dnp.data_chunk": "c0:c9:81:00:00:01:02:00:00:0a:81:81:81:81:81:81",
              "dnp.data_chunk_len": "16",
              "dnp.data_chunk.CRC": "0x0000fb98",
              "dnp.data_chunk.CRC.status": "1"
            },
            "Data Chunk: 1": {
              "dnp.data_chunk": "81:81:81:01:81:1e:05:00:00:15:01:21:ec:97:c3:01",
              "dnp.data_chunk_len": "16",
              "dnp.data_chunk.CRC": "0x0000ff14",
              "dnp.data_chunk.CRC.status": "1"
            },
            "Data Chunk: 2": {
              "dnp.data_chunk": "11:c4:20:bf:01:91:23:0f:c4:01:ce:66:5e:42:01:7a",
              "dnp.data_chunk_len": "16",
              "dnp.data_chunk.CRC": "0x0000ca8b",
              "dnp.data_chunk.CRC.status": "1"
            },
            "Data Chunk: 3": {
              "dnp.data_chunk": "73:2b:c2:01:00:5f:95:41:01:a1:42:49:aa:01:5e:b6",
              "dnp.data_chunk_len": "16",
              "dnp.data_chunk.CRC": "0x000095dc",
              "dnp.data_chunk.CRC.status": "1"
            },
            "Data Chunk: 4": {
              "dnp.data_chunk": "bd:a8:01:8d:95:66:44:01:c9:e6:bc:c2:01:f3:df:40",
              "dnp.data_chunk_len": "16",
              "dnp.data_chunk.CRC": "0x0000be4a",
              "dnp.data_chunk.CRC.status": "1"
            },
            "Data Chunk: 5": {
              "dnp.data_chunk": "c3:01:56:e7:ac:41:01:dc:92:45:c3:01:07:40:97:bc",
              "dnp.data_chunk_len": "16",
              "dnp.data_chunk.CRC": "0x00008637",
              "dnp.data_chunk.CRC.status": "1"
            },
            "Data Chunk: 6": {
              "dnp.data_chunk": "01:fc:8d:37:c2:01:c2:93:af:40:01:be:b2:36:c2:01",
              "dnp.data_chunk_len": "16",
              "dnp.data_chunk.CRC": "0x00008e3d",
              "dnp.data_chunk.CRC.status": "1"
            },
            "Data Chunk: 7": {
              "dnp.data_chunk": "3d:4c:b7:40:01:00:00:00:00:01:00:00:00:00:01:8d",
              "dnp.data_chunk_len": "16",
              "dnp.data_chunk.CRC": "0x0000d7b7",
              "dnp.data_chunk.CRC.status": "1"
            },
            "Data Chunk: 8": {
              "dnp.data_chunk": "95:66:44:01:c9:e6:bc:c2:0a:02:00:00:0a:81:81:81",
              "dnp.data_chunk_len": "16",
              "dnp.data_chunk.CRC": "0x00003255",
              "dnp.data_chunk.CRC.status": "1"
            },
            "Data Chunk: 9": {
              "dnp.data_chunk": "81:81:81:81:81:81:01:81:28:03:00:00:01:01:00:00",
              "dnp.data_chunk_len": "16",
              "dnp.data_chunk.CRC": "0x000098db",
              "dnp.data_chunk.CRC.status": "1"
            },
            "Data Chunk: 10": {
              "dnp.data_chunk": "00:00:01:8d:95:66:44",
              "dnp.data_chunk_len": "7",
              "dnp.data_chunk.CRC": "0x000039c4",
              "dnp.data_chunk.CRC.status": "1"
            }
          },
          "dnp3.al.fragments": {
            "dnp3.al.fragment": "23",
            "dnp3.al.fragment.count": "1",
            "dnp3.al.fragment.reassembled.length": "166"
          },
          "Application Layer: (FIR, FIN, Sequence 9, Response)": {
            "dnp3.al.ctl": "0x000000c9",
            "dnp3.al.ctl_tree": {
              "dnp3.al.fir": "1",
              "dnp3.al.fin": "1",
              "dnp3.al.con": "0",
              "dnp3.al.uns": "0",
              "dnp3.al.seq": "9"
            },
            "dnp3.al.func": "129",
            "dnp3.al.iin": "0x00000000",
            "dnp3.al.iin_tree": {
              "dnp3.al.iin.rst": "0",
              "dnp3.al.iin.dt": "0",
              "dnp3.al.iin.dol": "0",
              "dnp3.al.iin.tsr": "0",
              "dnp3.al.iin.cls3d": "0",
              "dnp3.al.iin.cls2d": "0",
              "dnp3.al.iin.cls1d": "0",
              "dnp3.al.iin.bmsg": "0",
              "dnp3.al.iin.cc": "0",
              "dnp3.al.iin.oae": "0",
              "dnp3.al.iin.ebo": "0",
              "dnp3.al.iin.pioor": "0",
              "dnp3.al.iin.obju": "0",
              "dnp3.al.iin.fcni": "0"
            },
            "RESPONSE Data Objects": {
              "dnp3.al.obj": "258",
              "dnp3.al.obj_tree": {
                "Qualifier Field, Prefix: None, Range: 8-bit Start and Stop Indices": {
                  "dnp3.al.objq.prefix": "0",
                  "dnp3.al.objq.range": "0"
                },
                "Number of Items: 11": {
                  "dnp3.al.range.start": "0",
                  "dnp3.al.range.stop": "10"
                },
                "Point Number 0 (Quality: Online), Value: 1": {
                  "dnp3.al.point_index": "0",
                  "Quality: Online": {
                    "dnp3.al.biq.b7": "1",
                    "dnp3.al.biq.b6": "0",
                    "dnp3.al.biq.b5": "0",
                    "dnp3.al.biq.b4": "0",
                    "dnp3.al.biq.b3": "0",
                    "dnp3.al.biq.b2": "0",
                    "dnp3.al.biq.b1": "0",
                    "dnp3.al.biq.b0": "1"
                  }
                },
                "Point Number 1 (Quality: Online), Value: 1": {
                  "dnp3.al.point_index": "1",
                  "Quality: Online": {
                    "dnp3.al.biq.b7": "1",
                    "dnp3.al.biq.b6": "0",
                    "dnp3.al.biq.b5": "0",
                    "dnp3.al.biq.b4": "0",
                    "dnp3.al.biq.b3": "0",
                    "dnp3.al.biq.b2": "0",
                    "dnp3.al.biq.b1": "0",
                    "dnp3.al.biq.b0": "1"
                  }
                },
                "Point Number 2 (Quality: Online), Value: 1": {
                  "dnp3.al.point_index": "2",
                  "Quality: Online": {
                    "dnp3.al.biq.b7": "1",
                    "dnp3.al.biq.b6": "0",
                    "dnp3.al.biq.b5": "0",
                    "dnp3.al.biq.b4": "0",
                    "dnp3.al.biq.b3": "0",
                    "dnp3.al.biq.b2": "0",
                    "dnp3.al.biq.b1": "0",
                    "dnp3.al.biq.b0": "1"
                  }
                },
                "Point Number 3 (Quality: Online), Value: 1": {
                  "dnp3.al.point_index": "3",
                  "Quality: Online": {
                    "dnp3.al.biq.b7": "1",
                    "dnp3.al.biq.b6": "0",
                    "dnp3.al.biq.b5": "0",
                    "dnp3.al.biq.b4": "0",
                    "dnp3.al.biq.b3": "0",
                    "dnp3.al.biq.b2": "0",
                    "dnp3.al.biq.b1": "0",
                    "dnp3.al.biq.b0": "1"
                  }
                },
                "Point Number 4 (Quality: Online), Value: 1": {
                  "dnp3.al.point_index": "4",
                  "Quality: Online": {
                    "dnp3.al.biq.b7": "1",
                    "dnp3.al.biq.b6": "0",
                    "dnp3.al.biq.b5": "0",
                    "dnp3.al.biq.b4": "0",
                    "dnp3.al.biq.b3": "0",
                    "dnp3.al.biq.b2": "0",
                    "dnp3.al.biq.b1": "0",
                    "dnp3.al.biq.b0": "1"
                  }
                },
                "Point Number 5 (Quality: Online), Value: 1": {
                  "dnp3.al.point_index": "5",
                  "Quality: Online": {
                    "dnp3.al.biq.b7": "1",
                    "dnp3.al.biq.b6": "0",
                    "dnp3.al.biq.b5": "0",
                    "dnp3.al.biq.b4": "0",
                    "dnp3.al.biq.b3": "0",
                    "dnp3.al.biq.b2": "0",
                    "dnp3.al.biq.b1": "0",
                    "dnp3.al.biq.b0": "1"
                  }
                },
                "Point Number 6 (Quality: Online), Value: 1": {
                  "dnp3.al.point_index": "6",
                  "Quality: Online": {
                    "dnp3.al.biq.b7": "1",
                    "dnp3.al.biq.b6": "0",
                    "dnp3.al.biq.b5": "0",
                    "dnp3.al.biq.b4": "0",
                    "dnp3.al.biq.b3": "0",
                    "dnp3.al.biq.b2": "0",
                    "dnp3.al.biq.b1": "0",
                    "dnp3.al.biq.b0": "1"
                  }
                },
                "Point Number 7 (Quality: Online), Value: 1": {
                  "dnp3.al.point_index": "7",
                  "Quality: Online": {
                    "dnp3.al.biq.b7": "1",
                    "dnp3.al.biq.b6": "0",
                    "dnp3.al.biq.b5": "0",
                    "dnp3.al.biq.b4": "0",
                    "dnp3.al.biq.b3": "0",
                    "dnp3.al.biq.b2": "0",
                    "dnp3.al.biq.b1": "0",
                    "dnp3.al.biq.b0": "1"
                  }
                },
                "Point Number 8 (Quality: Online), Value: 1": {
                  "dnp3.al.point_index": "8",
                  "Quality: Online": {
                    "dnp3.al.biq.b7": "1",
                    "dnp3.al.biq.b6": "0",
                    "dnp3.al.biq.b5": "0",
                    "dnp3.al.biq.b4": "0",
                    "dnp3.al.biq.b3": "0",
                    "dnp3.al.biq.b2": "0",
                    "dnp3.al.biq.b1": "0",
                    "dnp3.al.biq.b0": "1"
                  }
                },
                "Point Number 9 (Quality: Online), Value: 0": {
                  "dnp3.al.point_index": "9",
                  "Quality: Online": {
                    "dnp3.al.biq.b7": "0",
                    "dnp3.al.biq.b6": "0",
                    "dnp3.al.biq.b5": "0",
                    "dnp3.al.biq.b4": "0",
                    "dnp3.al.biq.b3": "0",
                    "dnp3.al.biq.b2": "0",
                    "dnp3.al.biq.b1": "0",
                    "dnp3.al.biq.b0": "1"
                  }
                },
                "Point Number 10 (Quality: Online), Value: 1": {
                  "dnp3.al.point_index": "10",
                  "Quality: Online": {
                    "dnp3.al.biq.b7": "1",
                    "dnp3.al.biq.b6": "0",
                    "dnp3.al.biq.b5": "0",
                    "dnp3.al.biq.b4": "0",
                    "dnp3.al.biq.b3": "0",
                    "dnp3.al.biq.b2": "0",
                    "dnp3.al.biq.b1": "0",
                    "dnp3.al.biq.b0": "1"
                  }
                }
              },
              "dnp3.al.obj": "7685",
              "dnp3.al.obj_tree": {
                "Qualifier Field, Prefix: None, Range: 8-bit Start and Stop Indices": {
                  "dnp3.al.objq.prefix": "0",
                  "dnp3.al.objq.range": "0"
                },
                "Number of Items: 22": {
                  "dnp3.al.range.start": "0",
                  "dnp3.al.range.stop": "21"
                },
                "Point Number 0 (Quality: Online), Value: -303.845": {
                  "dnp3.al.point_index": "0",
                  "Quality: Online": {
                    "dnp3.al.aiq.b7": "0",
                    "dnp3.al.aiq.b6": "0",
                    "dnp3.al.aiq.b5": "0",
                    "dnp3.al.aiq.b4": "0",
                    "dnp3.al.aiq.b3": "0",
                    "dnp3.al.aiq.b2": "0",
                    "dnp3.al.aiq.b1": "0",
                    "dnp3.al.aiq.b0": "1"
                  },
                  "dnp3.al.ana.float": "-303.845"
                },
                "Point Number 1 (Quality: Online), Value: -0.627992": {
                  "dnp3.al.point_index": "1",
                  "Quality: Online": {
                    "dnp3.al.aiq.b7": "0",
                    "dnp3.al.aiq.b6": "0",
                    "dnp3.al.aiq.b5": "0",
                    "dnp3.al.aiq.b4": "0",
                    "dnp3.al.aiq.b3": "0",
                    "dnp3.al.aiq.b2": "0",
                    "dnp3.al.aiq.b1": "0",
                    "dnp3.al.aiq.b0": "1"
                  },
                  "dnp3.al.ana.float": "-0.627992"
                },
                "Point Number 2 (Quality: Online), Value: -572.556": {
                  "dnp3.al.point_index": "2",
                  "Quality: Online": {
                    "dnp3.al.aiq.b7": "0",
                    "dnp3.al.aiq.b6": "0",
                    "dnp3.al.aiq.b5": "0",
                    "dnp3.al.aiq.b4": "0",
                    "dnp3.al.aiq.b3": "0",
                    "dnp3.al.aiq.b2": "0",
                    "dnp3.al.aiq.b1": "0",
                    "dnp3.al.aiq.b0": "1"
                  },
                  "dnp3.al.ana.float": "-572.556"
                },
                "Point Number 3 (Quality: Online), Value: 55.6004": {
                  "dnp3.al.point_index": "3",
                  "Quality: Online": {
                    "dnp3.al.aiq.b7": "0",
                    "dnp3.al.aiq.b6": "0",
                    "dnp3.al.aiq.b5": "0",
                    "dnp3.al.aiq.b4": "0",
                    "dnp3.al.aiq.b3": "0",
                    "dnp3.al.aiq.b2": "0",
                    "dnp3.al.aiq.b1": "0",
                    "dnp3.al.aiq.b0": "1"
                  },
                  "dnp3.al.ana.float": "55.6004"
                },
                "Point Number 4 (Quality: Online), Value: -42.8628": {
                  "dnp3.al.point_index": "4",
                  "Quality: Online": {
                    "dnp3.al.aiq.b7": "0",
                    "dnp3.al.aiq.b6": "0",
                    "dnp3.al.aiq.b5": "0",
                    "dnp3.al.aiq.b4": "0",
                    "dnp3.al.aiq.b3": "0",
                    "dnp3.al.aiq.b2": "0",
                    "dnp3.al.aiq.b1": "0",
                    "dnp3.al.aiq.b0": "1"
                  },
                  "dnp3.al.ana.float": "-42.8628"
                },
                "Point Number 5 (Quality: Online), Value: 18.6714": {
                  "dnp3.al.point_index": "5",
                  "Quality: Online": {
                    "dnp3.al.aiq.b7": "0",
                    "dnp3.al.aiq.b6": "0",
                    "dnp3.al.aiq.b5": "0",
                    "dnp3.al.aiq.b4": "0",
                    "dnp3.al.aiq.b3": "0",
                    "dnp3.al.aiq.b2": "0",
                    "dnp3.al.aiq.b1": "0",
                    "dnp3.al.aiq.b0": "1"
                  },
                  "dnp3.al.ana.float": "18.6714"
                },
                "Point Number 6 (Quality: Online), Value: -1.78755e-13": {
                  "dnp3.al.point_index": "6",
                  "Quality: Online": {
                    "dnp3.al.aiq.b7": "0",
                    "dnp3.al.aiq.b6": "0",
                    "dnp3.al.aiq.b5": "0",
                    "dnp3.al.aiq.b4": "0",
                    "dnp3.al.aiq.b3": "0",
                    "dnp3.al.aiq.b2": "0",
                    "dnp3.al.aiq.b1": "0",
                    "dnp3.al.aiq.b0": "1"
                  },
                  "dnp3.al.ana.float": "-1.78755e-13"
                },
                "Point Number 7 (Quality: Online), Value: -2.10623e-14": {
                  "dnp3.al.point_index": "7",
                  "Quality: Online": {
                    "dnp3.al.aiq.b7": "0",
                    "dnp3.al.aiq.b6": "0",
                    "dnp3.al.aiq.b5": "0",
                    "dnp3.al.aiq.b4": "0",
                    "dnp3.al.aiq.b3": "0",
                    "dnp3.al.aiq.b2": "0",
                    "dnp3.al.aiq.b1": "0",
                    "dnp3.al.aiq.b0": "1"
                  },
                  "dnp3.al.ana.float": "-2.10623e-14"
                },
                "Point Number 8 (Quality: Online), Value: 922.337": {
                  "dnp3.al.point_index": "8",
                  "Quality: Online": {
                    "dnp3.al.aiq.b7": "0",
                    "dnp3.al.aiq.b6": "0",
                    "dnp3.al.aiq.b5": "0",
                    "dnp3.al.aiq.b4": "0",
                    "dnp3.al.aiq.b3": "0",
                    "dnp3.al.aiq.b2": "0",
                    "dnp3.al.aiq.b1": "0",
                    "dnp3.al.aiq.b0": "1"
                  },
                  "dnp3.al.ana.float": "922.337"
                },
                "Point Number 9 (Quality: Online), Value: -94.4508": {
                  "dnp3.al.point_index": "9",
                  "Quality: Online": {
                    "dnp3.al.aiq.b7": "0",
                    "dnp3.al.aiq.b6": "0",
                    "dnp3.al.aiq.b5": "0",
                    "dnp3.al.aiq.b4": "0",
                    "dnp3.al.aiq.b3": "0",
                    "dnp3.al.aiq.b2": "0",
                    "dnp3.al.aiq.b1": "0",
                    "dnp3.al.aiq.b0": "1"
                  },
                  "dnp3.al.ana.float": "-94.4508"
                },
                "Point Number 10 (Quality: Online), Value: -192.875": {
                  "dnp3.al.point_index": "10",
                  "Quality: Online": {
                    "dnp3.al.aiq.b7": "0",
                    "dnp3.al.aiq.b6": "0",
                    "dnp3.al.aiq.b5": "0",
                    "dnp3.al.aiq.b4": "0",
                    "dnp3.al.aiq.b3": "0",
                    "dnp3.al.aiq.b2": "0",
                    "dnp3.al.aiq.b1": "0",
                    "dnp3.al.aiq.b0": "1"
                  },
                  "dnp3.al.ana.float": "-192.875"
                },
                "Point Number 11 (Quality: Online), Value: 21.613": {
                  "dnp3.al.point_index": "11",
                  "Quality: Online": {
                    "dnp3.al.aiq.b7": "0",
                    "dnp3.al.aiq.b6": "0",
                    "dnp3.al.aiq.b5": "0",
                    "dnp3.al.aiq.b4": "0",
                    "dnp3.al.aiq.b3": "0",
                    "dnp3.al.aiq.b2": "0",
                    "dnp3.al.aiq.b1": "0",
                    "dnp3.al.aiq.b0": "1"
                  },
                  "dnp3.al.ana.float": "21.613"
                },
                "Point Number 12 (Quality: Online), Value: -197.574": {
                  "dnp3.al.point_index": "12",
                  "Quality: Online": {
                    "dnp3.al.aiq.b7": "0",
                    "dnp3.al.aiq.b6": "0",
                    "dnp3.al.aiq.b5": "0",
                    "dnp3.al.aiq.b4": "0",
                    "dnp3.al.aiq.b3": "0",
                    "dnp3.al.aiq.b2": "0",
                    "dnp3.al.aiq.b1": "0",
                    "dnp3.al.aiq.b0": "1"
                  },
                  "dnp3.al.ana.float": "-197.574"
                },
                "Point Number 13 (Quality: Online), Value: -0.0184631": {
                  "dnp3.al.point_index": "13",
                  "Quality: Online": {
                    "dnp3.al.aiq.b7": "0",
                    "dnp3.al.aiq.b6": "0",
                    "dnp3.al.aiq.b5": "0",
                    "dnp3.al.aiq.b4": "0",
                    "dnp3.al.aiq.b3": "0",
                    "dnp3.al.aiq.b2": "0",
                    "dnp3.al.aiq.b1": "0",
                    "dnp3.al.aiq.b0": "1"
                  },
                  "dnp3.al.ana.float": "-0.0184631"
                },
                "Point Number 14 (Quality: Online), Value: -45.8887": {
                  "dnp3.al.point_index": "14",
                  "Quality: Online": {
                    "dnp3.al.aiq.b7": "0",
                    "dnp3.al.aiq.b6": "0",
                    "dnp3.al.aiq.b5": "0",
                    "dnp3.al.aiq.b4": "0",
                    "dnp3.al.aiq.b3": "0",
                    "dnp3.al.aiq.b2": "0",
                    "dnp3.al.aiq.b1": "0",
                    "dnp3.al.aiq.b0": "1"
                  },
                  "dnp3.al.ana.float": "-45.8887"
                },
                "Point Number 15 (Quality: Online), Value: 5.48679": {
                  "dnp3.al.point_index": "15",
                  "Quality: Online": {
                    "dnp3.al.aiq.b7": "0",
                    "dnp3.al.aiq.b6": "0",
                    "dnp3.al.aiq.b5": "0",
                    "dnp3.al.aiq.b4": "0",
                    "dnp3.al.aiq.b3": "0",
                    "dnp3.al.aiq.b2": "0",
                    "dnp3.al.aiq.b1": "0",
                    "dnp3.al.aiq.b0": "1"
                  },
                  "dnp3.al.ana.float": "5.48679"
                },
                "Point Number 16 (Quality: Online), Value: -45.6746": {
                  "dnp3.al.point_index": "16",
                  "Quality: Online": {
                    "dnp3.al.aiq.b7": "0",
                    "dnp3.al.aiq.b6": "0",
                    "dnp3.al.aiq.b5": "0",
                    "dnp3.al.aiq.b4": "0",
                    "dnp3.al.aiq.b3": "0",
                    "dnp3.al.aiq.b2": "0",
                    "dnp3.al.aiq.b1": "0",
                    "dnp3.al.aiq.b0": "1"
                  },
                  "dnp3.al.ana.float": "-45.6746"
                },
                "Point Number 17 (Quality: Online), Value: 5.72806": {
                  "dnp3.al.point_index": "17",
                  "Quality: Online": {
                    "dnp3.al.aiq.b7": "0",
                    "dnp3.al.aiq.b6": "0",
                    "dnp3.al.aiq.b5": "0",
                    "dnp3.al.aiq.b4": "0",
                    "dnp3.al.aiq.b3": "0",
                    "dnp3.al.aiq.b2": "0",
                    "dnp3.al.aiq.b1": "0",
                    "dnp3.al.aiq.b0": "1"
                  },
                  "dnp3.al.ana.float": "5.72806"
                },
                "Point Number 18 (Quality: Online), Value: 0": {
                  "dnp3.al.point_index": "18",
                  "Quality: Online": {
                    "dnp3.al.aiq.b7": "0",
                    "dnp3.al.aiq.b6": "0",
                    "dnp3.al.aiq.b5": "0",
                    "dnp3.al.aiq.b4": "0",
                    "dnp3.al.aiq.b3": "0",
                    "dnp3.al.aiq.b2": "0",
                    "dnp3.al.aiq.b1": "0",
                    "dnp3.al.aiq.b0": "1"
                  },
                  "dnp3.al.ana.float": "0"
                },
                "Point Number 19 (Quality: Online), Value: 0": {
                  "dnp3.al.point_index": "19",
                  "Quality: Online": {
                    "dnp3.al.aiq.b7": "0",
                    "dnp3.al.aiq.b6": "0",
                    "dnp3.al.aiq.b5": "0",
                    "dnp3.al.aiq.b4": "0",
                    "dnp3.al.aiq.b3": "0",
                    "dnp3.al.aiq.b2": "0",
                    "dnp3.al.aiq.b1": "0",
                    "dnp3.al.aiq.b0": "1"
                  },
                  "dnp3.al.ana.float": "0"
                },
                "Point Number 20 (Quality: Online), Value: 922.337": {
                  "dnp3.al.point_index": "20",
                  "Quality: Online": {
                    "dnp3.al.aiq.b7": "0",
                    "dnp3.al.aiq.b6": "0",
                    "dnp3.al.aiq.b5": "0",
                    "dnp3.al.aiq.b4": "0",
                    "dnp3.al.aiq.b3": "0",
                    "dnp3.al.aiq.b2": "0",
                    "dnp3.al.aiq.b1": "0",
                    "dnp3.al.aiq.b0": "1"
                  },
                  "dnp3.al.ana.float": "922.337"
                },
                "Point Number 21 (Quality: Online), Value: -94.4508": {
                  "dnp3.al.point_index": "21",
                  "Quality: Online": {
                    "dnp3.al.aiq.b7": "0",
                    "dnp3.al.aiq.b6": "0",
                    "dnp3.al.aiq.b5": "0",
                    "dnp3.al.aiq.b4": "0",
                    "dnp3.al.aiq.b3": "0",
                    "dnp3.al.aiq.b2": "0",
                    "dnp3.al.aiq.b1": "0",
                    "dnp3.al.aiq.b0": "1"
                  },
                  "dnp3.al.ana.float": "-94.4508"
                }
              },
              "dnp3.al.obj": "2562",
              "dnp3.al.obj_tree": {
                "Qualifier Field, Prefix: None, Range: 8-bit Start and Stop Indices": {
                  "dnp3.al.objq.prefix": "0",
                  "dnp3.al.objq.range": "0"
                },
                "Number of Items: 11": {
                  "dnp3.al.range.start": "0",
                  "dnp3.al.range.stop": "10"
                },
                "Point Number 0 (Quality: Online), Value: 1": {
                  "dnp3.al.point_index": "0",
                  "Quality: Online": {
                    "dnp3.al.boq.b7": "1",
                    "dnp3.al.boq.b6": "0",
                    "dnp3.al.boq.b5": "0",
                    "dnp3.al.boq.b4": "0",
                    "dnp3.al.boq.b3": "0",
                    "dnp3.al.boq.b2": "0",
                    "dnp3.al.boq.b1": "0",
                    "dnp3.al.boq.b0": "1"
                  }
                },
                "Point Number 1 (Quality: Online), Value: 1": {
                  "dnp3.al.point_index": "1",
                  "Quality: Online": {
                    "dnp3.al.boq.b7": "1",
                    "dnp3.al.boq.b6": "0",
                    "dnp3.al.boq.b5": "0",
                    "dnp3.al.boq.b4": "0",
                    "dnp3.al.boq.b3": "0",
                    "dnp3.al.boq.b2": "0",
                    "dnp3.al.boq.b1": "0",
                    "dnp3.al.boq.b0": "1"
                  }
                },
                "Point Number 2 (Quality: Online), Value: 1": {
                  "dnp3.al.point_index": "2",
                  "Quality: Online": {
                    "dnp3.al.boq.b7": "1",
                    "dnp3.al.boq.b6": "0",
                    "dnp3.al.boq.b5": "0",
                    "dnp3.al.boq.b4": "0",
                    "dnp3.al.boq.b3": "0",
                    "dnp3.al.boq.b2": "0",
                    "dnp3.al.boq.b1": "0",
                    "dnp3.al.boq.b0": "1"
                  }
                },
                "Point Number 3 (Quality: Online), Value: 1": {
                  "dnp3.al.point_index": "3",
                  "Quality: Online": {
                    "dnp3.al.boq.b7": "1",
                    "dnp3.al.boq.b6": "0",
                    "dnp3.al.boq.b5": "0",
                    "dnp3.al.boq.b4": "0",
                    "dnp3.al.boq.b3": "0",
                    "dnp3.al.boq.b2": "0",
                    "dnp3.al.boq.b1": "0",
                    "dnp3.al.boq.b0": "1"
                  }
                },
                "Point Number 4 (Quality: Online), Value: 1": {
                  "dnp3.al.point_index": "4",
                  "Quality: Online": {
                    "dnp3.al.boq.b7": "1",
                    "dnp3.al.boq.b6": "0",
                    "dnp3.al.boq.b5": "0",
                    "dnp3.al.boq.b4": "0",
                    "dnp3.al.boq.b3": "0",
                    "dnp3.al.boq.b2": "0",
                    "dnp3.al.boq.b1": "0",
                    "dnp3.al.boq.b0": "1"
                  }
                },
                "Point Number 5 (Quality: Online), Value: 1": {
                  "dnp3.al.point_index": "5",
                  "Quality: Online": {
                    "dnp3.al.boq.b7": "1",
                    "dnp3.al.boq.b6": "0",
                    "dnp3.al.boq.b5": "0",
                    "dnp3.al.boq.b4": "0",
                    "dnp3.al.boq.b3": "0",
                    "dnp3.al.boq.b2": "0",
                    "dnp3.al.boq.b1": "0",
                    "dnp3.al.boq.b0": "1"
                  }
                },
                "Point Number 6 (Quality: Online), Value: 1": {
                  "dnp3.al.point_index": "6",
                  "Quality: Online": {
                    "dnp3.al.boq.b7": "1",
                    "dnp3.al.boq.b6": "0",
                    "dnp3.al.boq.b5": "0",
                    "dnp3.al.boq.b4": "0",
                    "dnp3.al.boq.b3": "0",
                    "dnp3.al.boq.b2": "0",
                    "dnp3.al.boq.b1": "0",
                    "dnp3.al.boq.b0": "1"
                  }
                },
                "Point Number 7 (Quality: Online), Value: 1": {
                  "dnp3.al.point_index": "7",
                  "Quality: Online": {
                    "dnp3.al.boq.b7": "1",
                    "dnp3.al.boq.b6": "0",
                    "dnp3.al.boq.b5": "0",
                    "dnp3.al.boq.b4": "0",
                    "dnp3.al.boq.b3": "0",
                    "dnp3.al.boq.b2": "0",
                    "dnp3.al.boq.b1": "0",
                    "dnp3.al.boq.b0": "1"
                  }
                },
                "Point Number 8 (Quality: Online), Value: 1": {
                  "dnp3.al.point_index": "8",
                  "Quality: Online": {
                    "dnp3.al.boq.b7": "1",
                    "dnp3.al.boq.b6": "0",
                    "dnp3.al.boq.b5": "0",
                    "dnp3.al.boq.b4": "0",
                    "dnp3.al.boq.b3": "0",
                    "dnp3.al.boq.b2": "0",
                    "dnp3.al.boq.b1": "0",
                    "dnp3.al.boq.b0": "1"
                  }
                },
                "Point Number 9 (Quality: Online), Value: 0": {
                  "dnp3.al.point_index": "9",
                  "Quality: Online": {
                    "dnp3.al.boq.b7": "0",
                    "dnp3.al.boq.b6": "0",
                    "dnp3.al.boq.b5": "0",
                    "dnp3.al.boq.b4": "0",
                    "dnp3.al.boq.b3": "0",
                    "dnp3.al.boq.b2": "0",
                    "dnp3.al.boq.b1": "0",
                    "dnp3.al.boq.b0": "1"
                  }
                },
                "Point Number 10 (Quality: Online), Value: 1": {
                  "dnp3.al.point_index": "10",
                  "Quality: Online": {
                    "dnp3.al.boq.b7": "1",
                    "dnp3.al.boq.b6": "0",
                    "dnp3.al.boq.b5": "0",
                    "dnp3.al.boq.b4": "0",
                    "dnp3.al.boq.b3": "0",
                    "dnp3.al.boq.b2": "0",
                    "dnp3.al.boq.b1": "0",
                    "dnp3.al.boq.b0": "1"
                  }
                }
              },
              "dnp3.al.obj": "10243",
              "dnp3.al.obj_tree": {
                "Qualifier Field, Prefix: None, Range: 8-bit Start and Stop Indices": {
                  "dnp3.al.objq.prefix": "0",
                  "dnp3.al.objq.range": "0"
                },
                "Number of Items: 2": {
                  "dnp3.al.range.start": "0",
                  "dnp3.al.range.stop": "1"
                },
                "Point Number 0 (Quality: Online), Value: 0": {
                  "dnp3.al.point_index": "0",
                  "Quality: Online": {
                    "dnp3.al.aoq.b7": "0",
                    "dnp3.al.aoq.b6": "0",
                    "dnp3.al.aoq.b5": "0",
                    "dnp3.al.aoq.b4": "0",
                    "dnp3.al.aoq.b3": "0",
                    "dnp3.al.aoq.b2": "0",
                    "dnp3.al.aoq.b1": "0",
                    "dnp3.al.aoq.b0": "1"
                  },
                  "dnp3.al.anaout.float": "0"
                },
                "Point Number 1 (Quality: Online), Value: 922.337": {
                  "dnp3.al.point_index": "1",
                  "Quality: Online": {
                    "dnp3.al.aoq.b7": "0",
                    "dnp3.al.aoq.b6": "0",
                    "dnp3.al.aoq.b5": "0",
                    "dnp3.al.aoq.b4": "0",
                    "dnp3.al.aoq.b3": "0",
                    "dnp3.al.aoq.b2": "0",
                    "dnp3.al.aoq.b1": "0",
                    "dnp3.al.aoq.b0": "1"
                  },
                  "dnp3.al.anaout.float": "922.337"
                }
              }
            }
          }
        }
      }
    }
  },
  {
    "_index": "packets-2020-10-17",
    "_type": "doc",
    "_score": null,
    "_source": {
      "layers": {
        "frame": {
          "frame.encap_type": "1",
          "frame.time": "Oct 17, 2020 11:00:38.874231000 Central Daylight Time",
          "frame.offset_shift": "0.000000000",
          "frame.time_epoch": "1602950438.874231000",
          "frame.time_delta": "0.241930000",
          "frame.time_delta_displayed": "0.241930000",
          "frame.time_relative": "34.966079000",
          "frame.number": "24",
          "frame.len": "253",
          "frame.cap_len": "253",
          "frame.marked": "0",
          "frame.ignored": "0",
          "frame.protocols": "eth:ethertype:ip:tcp:dnp3",
          "frame.coloring_rule.name": "Bad TCP",
          "frame.coloring_rule.string": "tcp.analysis.flags && !tcp.analysis.window_update"
        },
        "eth": {
          "eth.dst": "00:00:00:aa:00:23",
          "eth.dst_tree": {
            "eth.dst_resolved": "00:00:00_aa:00:23",
            "eth.dst.oui": "0",
            "eth.dst.oui_resolved": "Officially Xerox, but 0:0:0:0:0:0 is more common",
            "eth.addr": "00:00:00:aa:00:23",
            "eth.addr_resolved": "00:00:00_aa:00:23",
            "eth.addr.oui": "0",
            "eth.addr.oui_resolved": "Officially Xerox, but 0:0:0:0:0:0 is more common",
            "eth.dst.lg": "0",
            "eth.lg": "0",
            "eth.dst.ig": "0",
            "eth.ig": "0"
          },
          "eth.src": "00:50:56:9c:9d:70",
          "eth.src_tree": {
            "eth.src_resolved": "VMware_9c:9d:70",
            "eth.src.oui": "20566",
            "eth.src.oui_resolved": "VMware, Inc.",
            "eth.addr": "00:50:56:9c:9d:70",
            "eth.addr_resolved": "VMware_9c:9d:70",
            "eth.addr.oui": "20566",
            "eth.addr.oui_resolved": "VMware, Inc.",
            "eth.src.lg": "0",
            "eth.lg": "0",
            "eth.src.ig": "0",
            "eth.ig": "0"
          },
          "eth.type": "0x00000800"
        },
        "ip": {
          "ip.version": "4",
          "ip.hdr_len": "20",
          "ip.dsfield": "0x00000000",
          "ip.dsfield_tree": {
            "ip.dsfield.dscp": "0",
            "ip.dsfield.ecn": "0"
          },
          "ip.len": "239",
          "ip.id": "0x0000b3a0",
          "ip.flags": "0x00004000",
          "ip.flags_tree": {
            "ip.flags.rb": "0",
            "ip.flags.df": "1",
            "ip.flags.mf": "0"
          },
          "ip.frag_offset": "0",
          "ip.ttl": "128",
          "ip.proto": "6",
          "ip.checksum": "0x0000d9a8",
          "ip.checksum.status": "2",
          "ip.src": "192.168.0.5",
          "ip.addr": "192.168.0.5",
          "ip.src_host": "192.168.0.5",
          "ip.host": "192.168.0.5",
          "ip.dst": "172.16.0.2",
          "ip.addr": "172.16.0.2",
          "ip.dst_host": "172.16.0.2",
          "ip.host": "172.16.0.2"
        },
        "tcp": {
          "tcp.srcport": "20000",
          "tcp.dstport": "56515",
          "tcp.port": "20000",
          "tcp.port": "56515",
          "tcp.stream": "8",
          "tcp.len": "199",
          "tcp.seq": "200",
          "tcp.seq_raw": "31179838",
          "tcp.nxtseq": "399",
          "tcp.ack": "37",
          "tcp.ack_raw": "3070933708",
          "tcp.hdr_len": "20",
          "tcp.flags": "0x00000018",
          "tcp.flags_tree": {
            "tcp.flags.res": "0",
            "tcp.flags.ns": "0",
            "tcp.flags.cwr": "0",
            "tcp.flags.ecn": "0",
            "tcp.flags.urg": "0",
            "tcp.flags.ack": "1",
            "tcp.flags.push": "1",
            "tcp.flags.reset": "0",
            "tcp.flags.syn": "0",
            "tcp.flags.fin": "0",
            "tcp.flags.str": "·······AP···"
          },
          "tcp.window_size_value": "1024",
          "tcp.window_size": "1024",
          "tcp.window_size_scalefactor": "-1",
          "tcp.checksum": "0x00005397",
          "tcp.checksum.status": "2",
          "tcp.urgent_pointer": "0",
          "tcp.analysis": {
            "tcp.analysis.bytes_in_flight": "398",
            "tcp.analysis.push_bytes_sent": "199",
            "tcp.analysis.flags": {
              "_ws.expert": {
[truncated: 2,929,348 more chars]
