# Supplementary material for: AI-driven cybersecurity framework for anomaly detection in power systems
Source: Sci Rep. 2025 Oct 10;15:35506. doi: 10.1038/s41598-025-19634-y (PMC12514191; doi:10.1038/s41598-025-19634-y)
Supplement: Supplementary file 1 — Supplementary Information. [file 41598_2025_19634_MOESM1_ESM.zip › Datasets/csvs/UC1/DS_merged_phy_cyb_10os_30poll_encoded.csv]

	frame_len	frame_protocols	eth_src	eth_dst	ip_src	ip_dst	ip_len	ip_flags	tcp_srcport	tcp_dstport	tcp_len	tcp_flags	tcp_retransmission	tcp_rtt	flow_count	flow_final_count	packets	snort_alert	snort_alert_type	Time	LL_dnp3_src	LL_dnp3_dst	LL_dnp3_len	LL_dnp3_ctl	TL_dnp3_tr_ctl	AL_dnp3_al_func	AL_dnp3_al_ctl	AL_dnp3_obj	DNP3 Object Count	DNP3 Objects	AL_Payload	value1	value2	value3	value4
0	60	0	0	3	0	0	0	0	0	0	0	0	0	-1	0	0	0	0	1	2020-10-17 15:50:00.573159933	2	0	1	0	0	129	11	1	32	255	112
1	72	1	0	2	1	2	11	1	7	1	6	1	0	-1	0	0	0	0	1	2020-10-17 15:50:00.779151917	3	0	10	0	0	129	10	1	16	15	78	-125.309
2	196	1	2	0	2	1	3	1	1	7	2	1	0	0.000887000	0	0	0	0	1	2020-10-17 15:50:05.423299074	9	0	5	0	0	129	5	0	42	1	0	-125.309
3	72	1	0	2	1	2	11	1	5	1	6	1	0	-1	0	0	0	0	1	2020-10-17 15:50:13.427309036	7	0	7	0	0	129	7	0	55	2	53	-125.309
4	142	1	2	0	2	1	1	1	1	5	13	1	0	0.000915000	0	0	0	0	1	2020-10-17 15:50:14.235331059	1	0	8	0	0	129	4	0	58	1	58	-125.309			-125.49
5	60	0	0	3	0	0	0	0	0	0	0	0	0	-1	0	0	0	0	1	2020-10-17 15:50:14.743560076	8	0	2	0	0	129	6	0	33	0	110	-125.309			-125.49
6	60	0	0	3	0	0	0	0	0	0	0	0	0	-1	4	1	12	0	1	2020-10-17 15:50:17.651262999	6	0	4	0	0	129	8	0	38	1	148	-125.309			-125.49
7	72	1	0	2	1	2	11	1	6	1	6	1	0	-1	4	1	12	0	1	2020-10-17 15:50:23.379322052	0	0	6	0	0	129	5	0	46	1	19	-125.309		-197.574	-125.49
8	239	1	2	0	2	1	7	1	1	6	7	1	0	0.002067000	0	0	0	0	1	2020-10-17 15:50:24.535227060	4	0	0	0	0	129	10	1	28	127	97	-125.309	-51.0801	-197.574	-125.49
9	42	0	2	3	0	0	0	0	0	0	0	0	0	-1	8	2	24	0	1	2020-10-17 15:50:25.865267992	5	0	3	0	0	129	9	1	36	511	150	-125.309	-51.0801	-197.574	-125.49
10	60	0	0	3	0	0	0	0	0	0	0	0	0	-1	0	0	0	0	1	2020-10-17 15:50:30.725204945	2	0	1	0	0	129	12	1	32	255	113	-125.309	-51.0801	-197.574	-125.49
11	42	0	2	3	0	0	0	0	0	0	0	0	0	-1	0	0	0	0	1	2020-10-17 15:50:30.931200981	3	0	10	0	0	129	11	1	16	15	78	-125.309	-51.0801	-197.574	-125.49
12	60	0	0	3	0	0	0	0	0	0	0	0	0	-1	0	0	0	0	1	2020-10-17 15:50:35.576275110	9	0	5	0	0	129	6	0	42	1	0	-125.309	-51.0801	-197.574	-125.49
13	42	0	2	3	0	0	0	0	0	0	0	0	0	-1	4	1	12	0	1	2020-10-17 15:50:43.580271006	7	0	7	0	0	129	8	0	55	2	50	-125.309	-51.0801	-197.574	-125.49
14	60	0	0	3	0	0	0	0	0	0	0	0	0	-1	0	0	0	0	1	2020-10-17 15:50:44.388299942	1	0	8	0	0	129	5	0	58	1	59	-125.309	-51.0801	-197.574	-125.49
15	72	1	0	2	1	2	11	1	4	1	6	1	0	-1	6	1	18	0	1	2020-10-17 15:50:44.896226883	8	0	2	0	0	129	7	0	33	0	110	-125.309	-51.0801	-197.574	-125.49
16	286	1	2	0	2	1	9	1	1	4	9	1	0	0.002077000	0	0	0	0	1	2020-10-17 15:50:47.804213047	6	0	4	0	0	129	9	0	38	1	148	-125.309	-51.0801	-197.574	-125.49
17	72	1	0	2	1	2	11	1	11	1	6	1	0	-1	6	1	18	0	1	2020-10-17 15:50:53.532274961	0	0	6	0	0	129	6	0	46	1	20	-125.309	-51.0801	-197.574	-125.49
18	293	1	2	0	2	1	10	1	1	11	10	1	0	0.001054000	0	0	0	0	1	2020-10-17 15:50:54.688280106	4	0	0	0	0	129	11	1	28	127	97	-125.309	-51.0801	-197.574	-125.49
19	72	1	0	2	1	2	11	1	3	1	6	1	0	-1	0	0	0	0	1	2020-10-17 15:50:56.018203020	5	0	3	0	0	129	10	1	36	511	150	-125.309	-51.0801	-197.574	-125.49
20	206	1	2	0	2	1	4	1	1	3	3	1	0	0.001397000	0	0	0	0	1	2020-10-17 15:51:00.878175020	2	0	1	0	0	129	13	1	32	255	113	-125.309	-51.0801	-197.574	-125.49
21	72	1	0	2	1	2	11	1	8	1	6	1	0	-1	14	2	40	0	1	2020-10-17 15:51:01.084167004	3	0	10	0	0	129	12	1	16	15	78	-125.309	-51.0801	-197.574	-125.49
22	225	1	2	0	2	1	6	1	1	8	5	1	0	0.001015000	0	0	0	0	1	2020-10-17 15:51:05.728451014	9	0	5	0	0	129	7	0	42	1	0	-125.309	-51.0801	-197.574	-125.49
23	60	0	0	2	0	0	0	0	0	0	0	0	0	-1	0	0	0	0	1	2020-10-17 15:51:06.186284065	6	0	9	0	0	129	10	2	1	3	161	-125.309	-51.0801	-197.574	-125.49
24	42	0	2	0	0	0	0	0	0	0	0	0	0	-1	0	0	0	0	1	2020-10-17 15:51:13.732248068	7	0	7	0	0	129	9	0	55	2	51	-125.309	-51.0801	-197.574	-125.49
25	42	0	2	3	0	0	0	0	0	0	0	0	0	-1	11	2	33	0	1	2020-10-17 15:51:14.540299892	1	0	8	0	0	129	6	0	58	1	59	-125.309	-51.0801	-197.574	-125.49
26	72	1	0	2	1	2	11	1	10	1	6	1	0	-1	0	0	0	0	1	2020-10-17 15:51:15.048228025	8	0	2	0	0	129	8	0	33	0	110	-125.309	-51.0801	-197.574	-125.49
27	253	1	2	0	2	1	8	1	1	10	8	1	0	0.001185000	0	0	0	0	1	2020-10-17 15:51:17.956231117	6	0	4	0	0	129	11	0	38	1	148	-125.309	-51.0801	-197.574	-125.49
28	42	0	2	3	0	0	0	0	0	0	0	0	0	-1	5	1	15	0	1	2020-10-17 15:51:23.684286118	0	0	6	0	0	129	7	0	46	1	20	-125.309	-51.0801	-197.574	-125.49
29	60	0	0	3	0	0	0	0	0	0	0	0	0	-1	0	0	0	0	1	2020-10-17 15:51:24.840219021	4	0	0	0	0	129	12	1	28	127	97	-125.309	-51.0801	-197.574	-125.49
30	72	1	0	2	1	2	11	1	9	1	6	1	0	-1	0	0	0	0	1	2020-10-17 15:51:26.170214891	5	0	3	0	0	129	11	1	36	511	150	-125.309	-51.0801	-197.574	-125.49
31	182	1	2	0	2	1	2	1	1	9	1	1	0	0.002092000	0	0	0	0	1	2020-10-17 15:51:31.030189991	2	0	1	0	0	129	14	1	32	255	113	-125.309	-51.0801	-197.574	-125.49
32	42	0	2	3	0	0	0	0	0	0	0	0	0	-1	0	0	0	0	1	2020-10-17 15:51:31.236160040	3	0	10	0	0	129	13	1	16	15	78	-125.309	-51.0801	-197.574	-125.49
33	60	0	0	3	0	0	0	0	0	0	0	0	0	-1	0	0	0	0	1	2020-10-17 15:51:35.881278038	9	0	5	0	0	129	8	0	42	1	0	-125.309	-51.0801	-197.574	-125.49
34	72	1	0	2	1	2	11	1	2	1	6	1	0	-1	5	1	15	0	1	2020-10-17 15:51:43.884258986	7	0	7	0	0	129	10	0	55	2	54	-125.309	-51.0801	-197.574	-125.49
35	208	1	2	0	2	1	5	1	1	2	4	1	0	0.001073000	0	0	0	0	1	2020-10-17 15:51:44.692291975	1	0	8	0	0	129	7	0	58	1	60	-125.309	-51.0801	-197.574	-125.49
36	60	0	0	3	0	0	0	0	0	0	0	0	0	-1	0	0	0	0	1	2020-10-17 15:51:45.200229883	8	0	2	0	0	129	9	0	33	0	110	-125.309	-51.0801	-197.574	-125.49
37	42	0	2	0	0	0	0	0	0	0	0	0	0	-1	10	2	30	0	1	2020-10-17 15:51:48.108213902	6	0	4	0	0	129	12	0	38	1	148	-125.309	-51.0801	-197.574	-125.49
38	72	1	0	2	1	2	11	1	7	1	6	1	0	-1	0	0	0	0	1	2020-10-17 15:51:53.836268902	0	0	6	0	0	129	8	0	46	1	21	-125.309	-51.0801	-197.574	-125.49
39	196	1	2	0	2	1	3	1	1	7	2	1	0	0.001082000	0	0	0	0	1	2020-10-17 15:51:54.992198944	4	0	0	0	0	129	13	1	28	127	97	-125.309	-51.0801	-197.574	-125.49
40	60	0	0	2	0	0	0	0	0	0	0	0	0	-1	0	0	0	0	1	2020-10-17 15:51:56.322215080	5	0	3	0	0	129	12	1	36	511	150	-125.309	-51.0801	-197.574	-125.49
41	72	1	0	2	1	2	11	1	5	1	6	1	0	-1	0	0	0	0	1	2020-10-17 15:52:01.182173014	2	0	1	0	0	129	15	1	32	255	113	-125.309	-51.0801	-197.574	-125.49
42	142	1	2	0	2	1	1	1	1	5	13	1	0	0.001256000	0	0	0	0	1	2020-10-17 15:52:01.388161898	3	0	10	0	0	129	14	1	16	15	78	-125.309	-51.0801	-197.574	-125.49
43	72	1	0	2	1	2	11	1	6	1	6	1	0	-1	8	2	24	0	1	2020-10-17 15:52:06.034313917	9	0	5	0	0	129	9	0	42	1	0	-125.309	-51.0801	-197.574	-125.49
44	239	1	2	0	2	1	7	1	1	6	7	1	0	0.002076000	0	0	0	0	1	2020-10-17 15:52:14.037328959	7	0	7	0	0	129	11	0	55	2	54	-125.309	-51.0801	-197.574	-125.49
45	42	0	2	3	0	0	0	0	0	0	0	0	0	-1	8	2	24	0	1	2020-10-17 15:52:14.845345020	1	0	8	0	0	129	8	0	58	1	60	-125.309	-51.0801	-197.574	-125.49
46	42	0	2	3	0	0	0	0	0	0	0	0	0	-1	0	0	0	0	1	2020-10-17 15:52:15.353279114	8	0	2	0	0	129	10	0	33	0	110	-125.309	-51.0801	-197.574	-125.49
47	42	0	2	3	0	0	0	0	0	0	0	0	0	-1	4	1	12	0	1	2020-10-17 15:52:18.261276006	6	0	4	0	0	129	13	0	38	1	148	-125.309	-51.0801	-197.574	-125.49
48	72	1	0	2	1	2	11	1	4	1	6	1	0	-1	12	2	36	0	1	2020-10-17 15:52:23.989309072	0	0	6	0	0	129	9	0	46	1	21	-125.309	-51.0801	-197.574	-125.49
49	286	1	2	0	2	1	9	1	1	4	9	1	0	0.001182000	0	0	0	0	1	2020-10-17 15:52:25.143475056	4	0	0	0	0	129	14	1	28	127	97	-125.309	-51.0801	-197.574	-125.49
50	72	1	0	2	1	2	11	1	11	1	6	1	0	-1	0	0	0	0	1	2020-10-17 15:52:26.475256920	5	0	3	0	0	129	13	1	36	511	150	-125.309	-51.0801	-197.574	-125.49
51	293	1	2	0	2	1	10	1	1	11	10	1	0	0.001271000	0	0	0	0	1	2020-10-17 15:52:31.335213900	2	0	1	0	0	129	0	1	32	255	113	-125.309	-51.0801	-197.574	-125.49
52	72	1	0	2	1	2	11	1	3	1	6	1	0	-1	0	0	0	0	1	2020-10-17 15:52:31.539202929	3	0	10	0	0	129	15	1	16	15	78	-125.309	-51.0801	-197.574	-125.49
53	206	1	2	0	2	1	4	1	1	3	3	1	0	0.001297000	0	0	0	0	1	2020-10-17 15:52:36.187274933	9	0	5	0	0	129	10	0	42	1	0	-125.309	-51.0801	-197.574	-125.49
54	72	1	0	2	1	2	11	1	8	1	6	1	0	-1	12	2	36	0	1	2020-10-17 15:52:44.191261053	7	0	7	0	0	129	12	0	55	2	54	-125.309	-51.0801	-197.574	-125.49
55	225	1	2	0	2	1	6	1	1	8	5	1	0	0.001187000	0	0	0	0	1	2020-10-17 15:52:44.997301102	1	0	8	0	0	129	9	0	58	1	60	-125.309	-51.0801	-197.574	-125.49
56	60	0	0	2	0	0	0	0	0	0	0	0	0	-1	0	0	0	0	1	2020-10-17 15:52:45.505224943	8	0	2	0	0	129	11	0	33	0	110	-125.309	-51.0801	-197.574	-125.49
57	42	0	2	0	0	0	0	0	0	0	0	0	0	-1	0	0	0	0	1	2020-10-17 15:52:48.415220022	6	0	4	0	0	129	14	0	38	1	148	-125.309	-51.0801	-197.574	-125.49
58	42	0	2	3	0	0	0	0	0	0	0	0	0	-1	11	2	33	0	1	2020-10-17 15:52:51.709233046	6	0	9	0	0	129	15	2	1	4	163	-125.309	-51.0801	-197.574	-125.49
59	72	1	0	2	1	2	11	1	10	1	6	1	0	-1	0	0	0	0	1	2020-10-17 15:52:54.141282082	0	0	6	0	0	129	10	0	46	1	22	-125.309	-51.0801	-197.574	-125.49
60	253	1	2	0	2	1	8	1	1	10	8	1	0	0.001347000	0	0	0	0	1	2020-10-17 15:52:55.295173883	4	0	0	0	0	129	15	1	28	127	97	-125.309	-51.0801	-197.574	-125.49
61	42	0	2	3	0	0	0	0	0	0	0	0	0	-1	5	1	15	0	1	2020-10-17 15:52:56.627232075	5	0	3	0	0	129	14	1	36	511	150	-125.309	-51.0801	-197.574	-125.49
62	72	1	0	2	1	2	11	1	9	1	6	1	0	-1	0	0	0	0	1	2020-10-17 15:53:00.751211882	6	0	9	0	0	129	0	2	1	3	161	-125.309	-51.0801	-197.574	-125.49
63	182	1	2	0	2	1	2	1	1	9	1	1	0	0.001377000	0	0	0	0	1	2020-10-17 15:53:01.487164974	2	0	1	0	0	129	1	1	32	255	113	-125.309	-51.0801	-197.574	-125.49
64	42	0	2	3	0	0	0	0	0	0	0	0	0	-1	0	0	0	0	1	2020-10-17 15:53:01.691157103	3	0	10	0	0	129	0	1	16	15	78	-125.309	-51.0801	-197.574	-125.49
65	72	1	0	2	1	2	11	1	2	1	6	1	0	-1	5	1	15	0	1	2020-10-17 15:53:06.339258909	9	0	5	0	0	129	11	0	42	1	0	-125.309	-51.0801	-197.574	-125.49
66	208	1	2	0	2	1	5	1	1	2	4	1	0	0.001279000	0	0	0	0	1	2020-10-17 15:53:14.343318939	7	0	7	0	0	129	13	0	55	2	54	-125.309	-51.0801	-197.574	-125.49
67	60	0	0	3	0	0	0	0	0	0	0	0	0	-1	0	0	0	0	1	2020-10-17 15:53:15.149332047	1	0	8	0	0	129	10	0	58	1	61	-125.309	-51.0801	-197.574	-125.49
68	60	0	0	3	0	0	0	0	0	0	0	0	0	-1	5	1	15	0	1	2020-10-17 15:53:15.657310963	8	0	2	0	0	129	12	0	33	0	110	-125.309	-51.0801	-197.574	-125.49
69	60	0	0	3	0	0	0	0	0	0	0	0	0	-1	0	0	0	0	1	2020-10-17 15:53:18.567420006	6	0	4	0	0	129	1	0	38	1	148	-125.309	-51.0801	-197.574	-125.49
70	72	1	0	2	1	2	11	1	7	1	6	1	0	-1	5	1	15	0	1	2020-10-17 15:53:24.293308973	0	0	6	0	0	129	11	0	46	1	22	-125.309	-51.0801	-197.574	-125.49
71	196	1	2	0	2	1	3	1	1	7	2	1	0	0.001312000	0	0	0	0	1	2020-10-17 15:53:25.447231054	4	0	0	0	0	129	0	1	28	127	97	-125.309	-51.0801	-197.574	-125.49
72	72	1	0	2	1	2	11	1	5	1	6	1	0	-1	0	0	0	0	1	2020-10-17 15:53:26.779253960	5	0	3	0	0	129	15	1	36	511	150	-125.309	-51.0801	-197.574	-125.49
73	142	1	2	0	2	1	1	1	1	5	13	1	0	0.001396000	0	0	0	0	1	2020-10-17 15:53:31.640207052	2	0	1	0	0	129	2	1	32	255	113	-125.309	-51.0801	-197.574	-125.49
74	42	0	2	3	0	0	0	0	0	0	0	0	0	-1	8	2	24	0	1	2020-10-17 15:53:31.844188929	3	0	10	0	0	129	1	1	16	15	78	-125.309	-51.0801	-197.574	-125.49
75	42	0	2	3	0	0	0	0	0	0	0	0	0	-1	0	0	0	0	1	2020-10-17 15:53:36.492300034	9	0	5	0	0	129	12	0	42	1	0	-125.309	-51.0801	-197.574	-125.49
76	72	1	0	2	1	2	11	1	6	1	6	1	0	-1	4	1	12	0	1	2020-10-17 15:53:44.496301889	7	0	7	0	0	129	14	0	55	2	54	-125.309	-51.0801	-197.574	-125.49
77	239	1	2	0	2	1	7	1	1	6	7	1	0	0.000682000	0	0	0	0	1	2020-10-17 15:53:45.302305937	1	0	8	0	0	129	11	0	58	1	61	-125.309	-51.0801	-197.574	-125.49
78	89	1	0	2	1	2	12	1	8	1	11	1	0	-1	0	0	0	0	1	2020-10-17 15:53:45.810239077	8	0	2	0	0	129	13	0	33	0	110	-125.309	-51.0801	-197.574	-125.49
79	91	1	2	0	2	1	13	1	1	8	12	1	0	0.000738000	0	0	0	0	1	2020-10-17 15:53:48.720228910	6	0	4	0	0	129	2	0	38	1	148	-125.309	-51.0801	-197.574	-125.49
80	42	0	2	3	0	0	0	0	0	0	0	0	0	-1	0	0	0	0	1	2020-10-17 15:53:54.446264029	0	0	6	0	0	129	12	0	46	1	22	-125.309	-51.0801	-197.574	-125.49
81	42	0	2	3	0	0	0	0	0	0	0	0	0	-1	0	0	0	0	1	2020-10-17 15:53:55.600177050	4	0	0	0	0	129	1	1	28	127	97	-125.309	-51.0801	-197.574	-125.49
82	42	0	2	3	0	0	0	0	0	0	0	0	0	-1	4	1	12	0	1	2020-10-17 15:53:56.932216883	5	0	3	0	0	129	0	1	36	511	150	-125.309	-51.0801	-197.574	-125.49
83	42	0	2	3	0	0	0	0	0	0	0	0	0	-1	0	0	0	0	1	2020-10-17 15:54:01.792231083	2	0	1	0	0	129	3	1	32	255	113	-125.309	-51.0801	-197.574	-125.49
84	42	0	2	3	0	0	0	0	0	0	0	0	0	-1	4	1	12	0	1	2020-10-17 15:54:01.996159077	3	0	10	0	0	129	2	1	16	15	78	-125.309	-51.0801	-197.574	-125.49
85	42	0	2	3	0	0	0	0	0	0	0	0	0	-1	6	1	12	0	1	2020-10-17 15:54:06.644258022	9	0	5	0	0	129	13	0	42	1	0	-125.309	-51.0801	-197.574	-125.49
86	42	0	2	3	0	0	0	0	0	0	0	0	0	-1	6	1	18	0	1	2020-10-17 15:54:07.580250025	8	0	9	0	0	129	14	2	1	1	159	-125.309	-51.0801	-197.574	-125.49
87	42	0	2	3	0	0	0	0	0	0	0	0	0	-1	0	0	0	0	1	2020-10-17 15:54:14.649256945	7	0	7	0	0	129	15	0	55	2	54	-125.309	-51.0801	-197.574	-125.49
88	72	1	0	2	1	2	11	1	4	1	6	1	0	-1	6	1	18	0	1	2020-10-17 15:54:15.455291986	1	0	8	0	0	129	12	0	58	1	62	-125.309	-51.0801	-197.574	-125.49
89	286	1	2	0	2	1	9	1	1	4	9	1	0	0.000467000	0	0	0	0	1	2020-10-17 15:54:15.963243961	8	0	2	0	0	129	15	0	33	0	110	-125.309	-51.0801	-197.574	-125.49
90	42	0	2	3	0	0	0	0	0	0	0	0	0	-1	0	0	0	0	1	2020-10-17 15:54:18.873205900	6	0	4	0	0	129	3	0	38	1	148	-125.309	-51.0801	-197.574	-125.49
91	72	1	0	2	1	2	11	1	11	1	6	1	0	-1	0	0	0	0	1	2020-10-17 15:54:24.598273993	0	0	6	0	0	129	13	0	46	1	23	-125.309	-51.0801	-197.574	-125.49
92	293	1	2	0	2	1	10	1	1	11	10	1	0	0.000595000	0	0	0	0	1	2020-10-17 15:54:25.752187967	4	0	0	0	0	129	2	1	28	127	97	-125.309	-51.0801	-197.574	-125.49
93	72	1	0	2	1	2	11	1	3	1	6	1	0	-1	0	0	0	0	1	2020-10-17 15:54:27.084193945	5	0	3	0	0	129	1	1	36	511	150	-125.309	-51.0801	-197.574	-125.49
94	206	1	2	0	2	1	4	1	1	3	3	1	0	0.000425000	0	0	0	0	1	2020-10-17 15:54:31.945163965	2	0	1	0	0	129	4	1	32	255	113	-125.309	-51.0801	-197.574	-125.49
95	42	0	2	3	0	0	0	0	0	0	0	0	0	-1	6	1	18	0	1	2020-10-17 15:54:32.149144888	3	0	10	0	0	129	3	1	16	15	78	-125.309	-51.0801	-197.574	-125.49
96	42	0	2	3	0	0	0	0	0	0	0	0	0	-1	0	0	0	0	1	2020-10-17 15:54:36.797275066	9	0	5	0	0	129	14	0	42	1	0	-125.309	-51.0801	-197.574	-125.49
97	42	0	2	3	0	0	0	0	0	0	0	0	0	-1	0	0	0	0	1	2020-10-17 15:54:44.803309917	7	0	7	0	0	129	0	0	55	2	54	-125.309	-51.0801	-197.574	-125.49
98	72	1	0	2	1	2	11	1	8	1	6	1	0	-1	6	1	18	0	1	2020-10-17 15:54:45.609297037	1	0	8	0	0	129	13	0	58	1	62	-125.309	-51.0801	-197.574	-125.49
99	225	1	2	0	2	1	6	1	1	8	5	1	0	0.000428000	0	0	0	0	1	2020-10-17 15:54:46.117254019	8	0	2	0	0	129	0	0	33	0	110	-125.309	-51.0801	-197.574	-125.49
100	42	0	2	0	0	0	0	0	0	0	0	0	0	-1	0	0	0	0	1	2020-10-17 15:54:49.025219917	6	0	4	0	0	129	4	0	38	1	148	-125.309	-51.0801	-197.574	-125.49
101	60	0	0	2	0	0	0	0	0	0	0	0	0	-1	0	0	0	0	1	2020-10-17 15:54:54.750282049	0	0	6	0	0	129	14	0	46	1	23	-125.309	-51.0801	-197.574	-125.49
102	60	0	0	2	0	0	0	0	0	0	0	0	0	-1	0	0	0	0	1	2020-10-17 15:54:55.904198885	4	0	0	0	0	129	3	1	28	127	97	-125.309	-51.0801	-197.574	-125.49
103	42	0	2	0	0	0	0	0	0	0	0	0	0	-1	0	0	0	0	1	2020-10-17 15:54:57.236193895	5	0	3	0	0	129	2	1	36	511	150	-125.309	-51.0801	-197.574	-125.49
104	42	0	2	3	0	0	0	0	0	0	0	0	0	-1	11	2	33	0	1	2020-10-17 15:55:02.098164082	2	0	1	0	0	129	5	1	32	255	113	-125.309	-51.0801	-197.574	-125.49
105	72	1	0	2	1	2	11	1	10	1	6	1	0	-1	5	1	15	0	1	2020-10-17 15:55:02.302154064	3	0	10	0	0	129	4	1	16	15	78	-125.309	-51.0801	-197.574	-125.49
106	253	1	2	0	2	1	8	1	1	10	8	1	0	0.000668000	0	0	0	0	1	2020-10-17 15:55:06.950257063	9	0	5	0	0	129	15	0	42	1	0	-125.309	-51.0801	-197.574	-125.49
107	42	0	2	3	0	0	0	0	0	0	0	0	0	-1	0	0	0	0	1	2020-10-17 15:55:14.395256042	8	0	9	0	0	129	1	2	1	1	159	-125.309	-51.0801	-197.574	-125.49
108	42	0	2	3	0	0	0	0	0	0	0	0	0	-1	0	0	0	0	1	2020-10-17 15:55:14.955254078	7	0	7	0	0	129	1	0	55	2	54	-125.309	-51.0801	-197.574	-125.49
109	72	1	0	2	1	2	11	1	9	1	6	1	0	-1	0	0	0	0	1	2020-10-17 15:55:15.761293888	1	0	8	0	0	129	14	0	58	1	62	-125.309	-51.0801	-197.574	-125.49
110	182	1	2	0	2	1	2	1	1	9	1	1	0	0.000606000	0	0	0	0	1	2020-10-17 15:55:16.269228935	8	0	2	0	0	129	2	0	33	0	110	-125.309	-51.0801	-197.574	-125.49
111	72	1	0	2	1	2	11	1	2	1	6	1	0	-1	5	1	15	0	1	2020-10-17 15:55:19.177251101	6	0	4	0	0	129	5	0	38	1	148	-125.309	-51.0801	-197.574	-125.49
112	208	1	2	0	2	1	5	1	1	2	4	1	0	0.000485000	0	0	0	0	1	2020-10-17 15:55:24.903523922	0	0	6	0	0	129	15	0	46	1	23	-125.309	-51.0801	-197.574	-125.49
113	72	1	0	2	1	2	11	1	7	1	6	1	0	-1	10	2	30	0	1	2020-10-17 15:55:26.057243109	4	0	0	0	0	129	4	1	28	127	97	-125.309	-51.0801	-197.574	-125.49
114	196	1	2	0	2	1	3	1	1	7	2	1	0	0.000554000	0	0	0	0	1	2020-10-17 15:55:27.389241934	5	0	3	0	0	129	3	1	36	511	150	-125.309	-51.0801	-197.574	-125.49
115	72	1	0	2	1	2	11	1	5	1	6	1	0	-1	0	0	0	0	1	2020-10-17 15:55:32.251210928	2	0	1	0	0	129	6	1	32	255	113	-125.309	-51.0801	-197.574	-125.49
116	142	1	2	0	2	1	1	1	1	5	13	1	0	0.000638000	0	0	0	0	1	2020-10-17 15:55:32.455199957	3	0	10	0	0	129	5	1	16	15	78	-125.309	-51.0801	-197.574	-125.49
117	72	1	0	2	1	2	11	1	6	1	6	1	0	-1	12	3	36	0	1	2020-10-17 15:55:37.103368998	9	0	5	0	0	129	0	0	42	1	0	-125.309	-51.0801	-197.574	-125.49
118	239	1	2	0	2	1	7	1	1	6	7	1	0	0.001573000	0	0	0	0	1	2020-10-17 15:55:45.108418941	7	0	7	0	0	129	2	0	55	2	54	-125.309	-51.0801	-197.574	-125.49
119	42	0	2	3	0	0	0	0	0	0	0	0	0	-1	4	1	12	0	1	2020-10-17 15:55:45.914330959	1	0	8	0	0	129	15	0	58	1	62	-125.309	-51.0801	-197.574	-125.49
120	42	0	2	3	0	0	0	0	0	0	0	0	0	-1	0	0	0	0	1	2020-10-17 15:55:46.422277927	8	0	2	0	0	129	3	0	33	0	110	-125.309	-51.0801	-197.574	-125.49
121	42	0	2	3	0	0	0	0	0	0	0	0	0	-1	4	1	12	0	1	2020-10-17 15:55:49.330265999	6	0	4	0	0	129	6	0	38	1	148	-125.309	-51.0801	-197.574	-125.49
122	72	1	0	2	1	2	11	1	4	1	6	1	0	-1	12	2	36	0	1	2020-10-17 15:55:55.056271076	0	0	6	0	0	129	0	0	46	1	23	-125.309	-51.0801	-197.574	-125.49
123	286	1	2	0	2	1	9	1	1	4	9	1	0	0.000796000	0	0	0	0	1	2020-10-17 15:55:56.210197926	4	0	0	0	0	129	5	1	28	127	97	-125.309	-51.0801	-197.574	-125.49
124	72	1	0	2	1	2	11	1	11	1	6	1	0	-1	0	0	0	0	1	2020-10-17 15:55:57.542205095	5	0	3	0	0	129	4	1	36	511	150	-125.309	-51.0801	-197.574	-125.49
125	293	1	2	0	2	1	10	1	1	11	10	1	0	0.000714000	0	0	0	0	1	2020-10-17 15:56:02.404181957	2	0	1	0	0	129	7	1	32	255	113	-125.309	-51.0801	-197.574	-125.49
126	72	1	0	2	1	2	11	1	3	1	6	1	0	-1	0	0	0	0	1	2020-10-17 15:56:02.608159065	3	0	10	0	0	129	6	1	16	15	78	-125.309	-51.0801	-197.574	-125.49
127	206	1	2	0	2	1	4	1	1	3	3	1	0	0.000670000	0	0	0	0	1	2020-10-17 15:56:07.256247043	9	0	5	0	0	129	1	0	42	1	0	-125.309	-51.0801	-197.574	-125.49
128	72	1	0	2	1	2	11	1	8	1	6	1	0	-1	12	2	36	0	1	2020-10-17 15:56:15.260263919	7	0	7	0	0	129	3	0	55	2	54	-125.309	-51.0801	-197.574	-125.49
129	225	1	2	0	2	1	6	1	1	8	5	1	0	0.000673000	0	0	0	0	1	2020-10-17 15:56:16.066297053	1	0	8	0	0	129	0	0	58	1	63	-125.309	-51.0801	-197.574	-125.49
130	60	0	0	2	0	0	0	0	0	0	0	0	0	-1	0	0	0	0	1	2020-10-17 15:56:16.574238062	8	0	2	0	0	129	4	0	33	0	110	-125.309	-51.0801	-197.574	-125.49
131	42	0	2	0	0	0	0	0	0	0	0	0	0	-1	0	0	0	1	2	2020-10-17 15:56:19.482219934	6	0	4	0	0	129	7	0	38	1	148	-125.309	-51.0801	-197.574	-125.49
132	42	0	2	3	0	0	0	0	0	0	0	0	0	-1	11	2	33	0	1	2020-10-17 15:56:25.208281994	0	0	6	0	0	129	1	0	46	1	18	-125.309	-51.0801	-197.574	-125.49
133	42	0	2	3	0	0	0	0	0	0	0	0	0	-1	5	1	15	0	1	2020-10-17 15:56:26.362188101	4	0	0	0	0	129	6	1	28	127	97	-125.309	-51.0801	-197.574	-125.49
134	72	1	0	2	1	2	11	1	10	1	6	1	0	-1	0	0	0	0	1	2020-10-17 15:56:27.694202900	5	0	3	0	0	129	5	1	36	511	150	-125.309	-51.0801	-197.574	-125.49
135	253	1	2	0	2	1	8	1	1	10	8	1	0	0.000863000	0	0	0	0	1	2020-10-17 15:56:32.556164980	2	0	1	0	0	129	8	1	32	255	113	-125.309	-51.0801	-197.574	-125.49
136	42	0	2	3	0	0	0	0	0	0	0	0	0	-1	0	0	0	0	1	2020-10-17 15:56:32.760164022	3	0	10	0	0	129	7	1	16	15	78	-125.309	-51.0801	-197.574	-125.49
137	72	1	0	2	1	2	11	1	9	1	6	1	0	-1	0	0	0	0	1	2020-10-17 15:56:37.410283089	9	0	5	0	0	129	2	0	42	1	0	-125.309	-51.0801	-197.574	-125.49
138	182	1	2	0	2	1	2	1	1	9	1	1	0	0.000838000	0	0	0	0	1	2020-10-17 15:56:45.414287090	7	0	7	0	0	129	4	0	55	2	54	-125.309	-51.0801	-197.574	-125.49
139	72	1	0	2	1	2	11	1	2	1	6	1	0	-1	5	1	15	0	1	2020-10-17 15:56:46.220289946	1	0	8	0	0	129	1	0	58	1	63	-125.309	-51.0801	-197.574	-125.49
140	208	1	2	0	2	1	5	1	1	2	4	1	0	0.000836000	0	0	0	0	1	2020-10-17 15:56:46.727241039	8	0	2	0	0	129	5	0	33	0	110	-125.309	-51.0801	-197.574	-125.49
141	72	1	0	2	1	2	11	1	7	1	6	1	0	-1	10	2	30	0	1	2020-10-17 15:56:49.635263920	6	0	4	0	0	129	8	0	38	1	148	-125.309	-51.0801	-197.574	-125.49
142	196	1	2	0	2	1	3	1	1	7	2	1	0	0.000764000	0	0	0	0	1	2020-10-17 15:56:55.361315966	0	0	6	0	0	129	2	0	46	1	24	-125.309	-51.0801	-197.574	-125.49
143	72	1	0	2	1	2	11	1	5	1	6	1	0	-1	0	0	0	0	1	2020-10-17 15:56:56.515228033	4	0	0	0	0	129	7	1	28	127	97	-125.309	-51.0801	-197.574	-125.49
144	142	1	2	0	2	1	1	1	1	5	13	1	0	0.000834000	0	0	0	0	1	2020-10-17 15:56:57.847264051	5	0	3	0	0	129	6	1	36	511	149	-125.309	-51.0801	-197.574	-125.49
145	42	0	2	3	0	0	0	0	0	0	0	0	0	-1	4	1	12	0	1	2020-10-17 15:57:02.709207058	2	0	1	0	0	129	9	1	32	255	113	-125.309	-51.0801	-197.574	-125.49
146	60	0	0	3	0	0	0	0	0	0	0	0	0	-1	0	0	0	0	1	2020-10-17 15:57:02.913204908	3	0	10	0	0	129	8	1	16	15	78	-125.309	-51.0801	-197.574	-125.49
147	42	0	2	3	0	0	0	0	0	0	0	0	0	-1	0	0	0	1	2	2020-10-17 15:57:07.563306093	9	0	5	0	0	129	3	0	42	1	0	-125.309	-51.0801	-197.574	-125.49
148	60	0	0	3	0	0	0	0	0	0	0	0	0	-1	0	0	0	0	1	2020-10-17 15:57:15.567315102	7	0	7	0	0	129	5	0	55	2	54	-125.309	-51.0801	-197.574	-125.49
149	42	0	2	3	0	0	0	0	0	0	0	0	0	-1	4	1	12	1	2	2020-10-17 15:57:16.372349024	1	0	8	0	0	129	2	0	58	1	63	-125.309	-51.0801	-197.574	-125.49
150	60	0	0	3	0	0	0	0	0	0	0	0	0	-1	0	0	0	0	1	2020-10-17 15:57:16.880286932	8	0	2	0	0	129	6	0	33	0	110	-125.309	-51.0801	-197.574	-125.49
151	42	0	2	3	0	0	0	0	0	0	0	0	0	-1	0	0	0	1	2	2020-10-17 15:57:19.788228989	6	0	4	0	0	129	9	0	38	1	148	-125.309	-51.0801	-197.574	-125.49
152	72	1	0	2	1	2	11	1	6	1	6	1	0	-1	4	1	12	0	1	2020-10-17 15:57:25.514262915	0	0	6	0	0	129	3	0	46	1	24	-125.309	-51.0801	-197.574	-125.49
153	239	1	2	0	2	1	7	1	1	6	7	1	0	0.001974000	0	0	0	0	1	2020-10-17 15:57:26.668186903	4	0	0	0	0	129	8	1	28	127	97	-125.309	-51.0801	-197.574	-125.49
154	42	0	2	0	0	0	0	0	0	0	0	0	0	-1	0	0	0	0	1	2020-10-17 15:57:28.000216961	5	0	3	0	0	129	7	1	36	511	149	-125.309	-51.0801	-197.574	-125.49
155	42	0	2	3	0	0	0	0	0	0	0	0	0	-1	0	0	0	0	1	2020-10-17 15:57:32.861164093	2	0	1	0	0	129	10	1	32	255	113	-125.309	-51.0801	-197.574	-125.49
156	60	0	0	2	0	0	0	0	0	0	0	0	0	-1	0	0	0	1	2	2020-10-17 15:57:33.065160990	3	0	10	0	0	129	9	1	16	15	78	-125.309	-51.0801	-197.574	-125.49
157	42	0	2	3	0	0	0	0	0	0	0	0	0	-1	0	0	0	0	1	2020-10-17 15:57:37.716262102	9	0	5	0	0	129	4	0	42	1	0	-125.309	-51.0801	-197.574	-125.49
158	42	0	2	3	0	0	0	0	0	0	0	0	0	-1	4	1	12	0	1	2020-10-17 15:57:40.310271025	8	0	9	0	0	129	7	2	1	1	159	-125.309	-51.0801	-197.574	-125.49
159	42	0	2	3	0	0	0	0	0	0	0	0	0	-1	0	0	0	0	1	2020-10-17 15:57:45.720271111	7	0	7	0	0	129	6	0	55	2	56	-125.309	-51.0801	-197.574	-125.49
160	60	0	0	3	0	0	0	0	0	0	0	0	0	-1	4	1	12	1	2	2020-10-17 15:57:46.524297953	1	0	8	0	0	129	3	0	58	1	63	-125.309	-51.0801	-197.574	-125.49
161	42	0	2	3	0	0	0	0	0	0	0	0	0	-1	0	0	0	0	1	2020-10-17 15:57:47.033256054	8	0	2	0	0	129	8	0	33	0	110	-125.309	-51.0801	-197.574	-125.49
162	60	0	0	3	0	0	0	0	0	0	0	0	0	-1	0	0	0	1	2	2020-10-17 15:57:49.941212893	6	0	4	0	0	129	10	0	38	1	148	-125.309	-51.0801	-197.574	-125.49
163	42	0	2	3	0	0	0	0	0	0	0	0	0	-1	0	0	0	0	1	2020-10-17 15:57:55.667288065	0	0	6	0	0	129	4	0	46	1	24	-125.309	-51.0801	-197.574	-125.49
164	60	0	0	3	0	0	0	0	0	0	0	0	0	-1	6	1	18	1	2	2020-10-17 15:57:56.821194887	4	0	0	0	0	129	9	1	28	127	97	-125.309	-51.0801	-197.574	-125.49
165	42	0	2	3	0	0	0	0	0	0	0	0	0	-1	0	0	0	0	1	2020-10-17 15:57:58.153187990	5	0	3	0	0	129	8	1	36	511	149	-125.309	-51.0801	-197.574	-125.49
166	42	0	2	3	0	0	0	0	0	0	0	0	0	-1	0	0	0	0	1	2020-10-17 15:58:03.013170958	2	0	1	0	0	129	11	1	32	255	113	-125.309	-51.0801	-197.574	-125.49
167	72	1	0	2	1	2	11	1	4	1	6	1	0	-1	6	1	18	0	1	2020-10-17 15:58:03.219158888	3	0	10	0	0	129	10	1	16	15	78	-125.309	-51.0801	-197.574	-125.49
168	286	1	2	0	2	1	9	1	1	4	9	1	0	0.002002000	0	0	0	0	1	2020-10-17 15:58:07.869292021	9	0	5	0	0	129	5	0	42	1	0	-125.309	-51.0801	-197.574	-125.49
169	42	0	2	3	0	0	0	0	0	0	0	0	0	-1	0	0	0	0	1	2020-10-17 15:58:15.873260021	7	0	7	0	0	129	7	0	55	2	54	-125.309	-51.0801	-197.574	-125.49
170	72	1	0	2	1	2	11	1	11	1	6	1	0	-1	0	0	0	0	1	2020-10-17 15:58:16.677347898	1	0	8	0	0	129	4	0	58	1	64	-125.309	-51.0801	-197.574	-125.49
171	293	1	2	0	2	1	10	1	1	11	10	1	0	0.002034000	0	0	0	0	1	2020-10-17 15:58:17.185319901	8	0	2	0	0	129	9	0	33	0	110	-125.309	-51.0801	-197.574	-125.49
172	42	0	2	3	0	0	0	0	0	0	0	0	0	-1	0	0	0	0	1	2020-10-17 15:58:20.094228029	6	0	4	0	0	129	11	0	38	1	148	-125.309	-51.0801	-197.574	-125.49
173	72	1	0	2	1	2	11	1	3	1	6	1	0	-1	0	0	0	0	1	2020-10-17 15:58:25.820282936	0	0	6	0	0	129	5	0	46	1	25	-125.309	-51.0801	-197.574	-125.49
174	206	1	2	0	2	1	4	1	1	3	3	1	0	0.001881000	0	0	0	0	1	2020-10-17 15:58:26.974174023	4	0	0	0	0	129	10	1	28	127	97	-125.309	-51.0801	-197.574	-125.49
175	42	0	2	3	0	0	0	0	0	0	0	0	0	-1	6	1	18	0	1	2020-10-17 15:58:28.306206942	5	0	3	0	0	129	9	1	36	511	149	-125.309	-51.0801	-197.574	-125.49
176	60	0	0	3	0	0	0	0	0	0	0	0	0	-1	7	1	20	1	2	2020-10-17 15:58:33.166158915	2	0	1	0	0	129	12	1	32	255	113	-125.309	-51.0801	-197.574	-125.49
177	72	1	0	2	1	2	11	1	8	1	6	1	0	-1	0	0	0	0	1	2020-10-17 15:58:33.372159004	3	0	10	0	0	129	11	1	16	15	78	-125.309	-51.0801	-197.574	-125.49
178	225	1	2	0	2	1	6	1	1	8	5	1	0	0.002148000	0	0	0	0	1	2020-10-17 15:58:38.021404982	9	0	5	0	0	129	6	0	42	1	0	-125.309	-51.0801	-197.574	-125.49
179	60	0	0	3	0	0	0	0	0	0	0	0	0	-1	0	0	0	1	2	2020-10-17 15:58:45.749296904	7	0	7	0	0	129	1	0	55	2	55	-125.309	-51.0801	-197.574	-125.49
180	60	0	0	2	0	0	0	0	0	0	0	0	0	-1	0	0	0	0	1	2020-10-17 15:58:46.027252913	7	0	7	0	0	129	8	0	55	2	54	-125.309	-51.0801	-197.574	-125.49
181	42	0	2	0	0	0	0	0	0	0	0	0	0	-1	0	0	0	1	2	2020-10-17 15:58:46.055228949	7	0	7	0	0	129	3	0	55	2	54	-125.309	-51.0801	-197.574	-125.49
182	60	0	0	3	0	0	0	0	0	0	0	0	0	-1	6	1	18	1	2	2020-10-17 15:58:46.831310034	1	0	8	0	0	129	5	0	58	1	64	-125.309	-51.0801	-197.574	-125.49
183	42	0	2	3	0	0	0	0	0	0	0	0	0	-1	5	1	15	0	1	2020-10-17 15:58:47.339278936	8	0	2	0	0	129	10	0	33	0	110	-125.309	-51.0801	-197.574	-125.49
184	42	0	2	3	0	0	0	0	0	0	0	0	0	-1	5	1	15	0	1	2020-10-17 15:58:50.247267962	6	0	4	0	0	129	12	0	38	1	148	-125.309	-51.0801	-197.574	-125.49
185	72	1	0	2	1	2	11	1	10	1	6	1	0	-1	1	0	2	0	1	2020-10-17 15:58:55.973321915	0	0	6	0	0	129	6	0	46	1	29	-125.309	-51.0801	-197.574	-125.49
186	253	1	2	0	2	1	8	1	1	10	8	1	0	0.002151000	0	0	0	0	1	2020-10-17 15:58:57.125214100	4	0	0	0	0	129	11	1	28	127	97	-125.309	-51.0801	-197.574	-125.49
187	42	0	2	3	0	0	0	0	0	0	0	0	0	-1	0	0	0	0	1	2020-10-17 15:58:58.459239006	5	0	3	0	0	129	10	1	36	511	149	-125.309	-51.0801	-197.574	-125.49
188	72	1	0	2	1	2	11	1	9	1	6	1	0	-1	0	0	0	0	1	2020-10-17 15:58:59.625391960	7	0	9	0	0	129	4	2	1	0	157	-125.309	-51.0801	-197.574	-125.49
189	182	1	2	0	2	1	2	1	1	9	1	1	0	0.000294000	0	0	0	0	1	2020-10-17 15:59:03.319205999	2	0	1	0	0	129	13	1	32	255	113	-125.309	-51.0801	-197.574	-125.49
190	72	1	0	2	1	2	11	1	2	1	6	1	0	-1	5	1	15	0	1	2020-10-17 15:59:03.525202990	3	0	10	0	0	129	12	1	16	15	78	-125.309	-51.0801	-197.574	-125.49
191	208	1	2	0	2	1	5	1	1	2	4	1	0	0.002036000	0	0	0	0	1	2020-10-17 15:59:08.173299074	9	0	5	0	0	129	7	0	42	1	0	-125.309	-51.0801	-197.574	-125.49
192	72	1	0	2	1	2	11	1	7	1	6	1	0	-1	11	2	32	0	1	2020-10-17 15:59:16.179325104	7	0	7	0	0	129	9	0	55	2	54	-125.309	-51.0801	-197.574	-125.49
193	196	1	2	0	2	1	3	1	1	7	2	1	0	0.002156000	0	0	0	0	1	2020-10-17 15:59:16.207315922	7	0	7	0	0	129	5	0	55	2	54	-125.309	-51.0801	-197.574	-125.49
194	72	1	0	2	1	2	11	1	5	1	6	1	0	-1	0	0	0	0	1	2020-10-17 15:59:16.983336926	1	0	8	0	0	129	6	0	58	1	64	-125.309	-51.0801	-197.574	-125.49
195	142	1	2	0	2	1	1	1	1	5	13	1	0	0.000253000	0	0	0	0	1	2020-10-17 15:59:17.491230965	8	0	2	0	0	129	11	0	33	0	110	-125.309	-51.0801	-197.574	-125.49
196	60	0	0	3	0	0	0	0	0	0	0	0	0	-1	8	2	24	1	2	2020-10-17 15:59:20.399224997	6	0	4	0	0	129	13	0	38	1	148	-125.309	-51.0801	-197.574	-125.49
197	60	0	0	3	0	0	0	0	0	0	0	0	0	-1	0	0	0	1	2	2020-10-17 15:59:26.125278950	0	0	6	0	0	129	7	0	46	1	29	-125.309	-51.0801	-197.574	-125.49
198	60	0	0	3	0	0	0	0	0	0	0	0	0	-1	4	1	12	1	2	2020-10-17 15:59:27.277183056	4	0	0	0	0	129	12	1	28	127	97	-125.309	-51.0801	-197.574	-125.49
199	72	1	0	2	1	2	11	1	6	1	6	1	0	-1	0	0	0	0	1	2020-10-17 15:59:28.611186028	5	0	3	0	0	129	11	1	36	511	149	-125.309	-51.0801	-197.574	-125.49
200	239	1	2	0	2	1	7	1	1	6	7	1	0	0.001223000	0	0	0	0	1	2020-10-17 15:59:33.471157074	2	0	1	0	0	129	14	1	32	255	113	-125.309	-51.0801	-197.574	-125.49
201	42	0	2	3	0	0	0	0	0	0	0	0	0	-1	4	1	12	0	1	2020-10-17 15:59:33.677165031	3	0	10	0	0	129	13	1	16	15	78	-125.309	-51.0801	-197.574	-125.49
202	42	0	2	3	0	0	0	0	0	0	0	0	0	-1	0	0	0	0	1	2020-10-17 15:59:38.325269938	9	0	5	0	0	129	8	0	42	1	0	-125.309	-51.0801	-197.574	-125.49
203	42	0	2	3	0	0	0	0	0	0	0	0	0	-1	4	1	12	0	1	2020-10-17 15:59:46.331259966	7	0	7	0	0	129	10	0	55	2	54	-125.309	-51.0801	-197.574	-125.49
204	72	1	0	2	1	2	11	1	4	1	6	1	0	-1	12	2	36	0	1	2020-10-17 15:59:46.359226942	7	0	7	0	0	129	6	0	55	2	54	-125.309	-51.0801	-197.574	-125.49
205	286	1	2	0	2	1	9	1	1	4	9	1	0	0.002271000	0	0	0	0	1	2020-10-17 15:59:47.135287046	1	0	8	0	0	129	7	0	58	1	64	-125.309	-51.0801	-197.574	-125.49
206	72	1	0	2	1	2	11	1	11	1	6	1	0	-1	0	0	0	0	1	2020-10-17 15:59:47.643229961	8	0	2	0	0	129	12	0	33	0	110	-125.309	-51.0801	-197.574	-125.49
207	293	1	2	0	2	1	10	1	1	11	10	1	0	0.000365000	0	0	0	0	1	2020-10-17 15:59:50.552205086	6	0	4	0	0	129	14	0	38	1	148	-125.309	-51.0801	-197.574	-125.49
208	72	1	0	2	1	2	11	1	3	1	6	1	0	-1	6	1	18	0	1	2020-10-17 15:59:56.278285980	0	0	6	0	0	129	8	0	46	1	29	-125.309	-51.0801	-197.574	-125.49
209	206	1	2	0	2	1	4	1	1	3	3	1	0	0.000337000	0	0	0	0	1	2020-10-17 15:59:57.430177927	4	0	0	0	0	129	13	1	28	127	97	-125.309	-51.0801	-197.574	-125.49
210	72	1	0	2	1	2	11	1	8	1	6	1	0	-1	6	1	18	0	1	2020-10-17 15:59:58.764199972	5	0	3	0	0	129	12	1	36	511	149	-125.309	-51.0801	-197.574	-125.49
211	225	1	2	0	2	1	6	1	1	8	5	1	0	0.002231000	0	0	0	0	1	2020-10-17 16:00:08.478331089	9	0	5	0	0	129	9	0	42	1	0	-125.309	-51.0801	-197.574	-125.49
212	60	0	0	2	0	0	0	0	0	0	0	0	0	-1	0	0	0	0	1	2020-10-17 16:00:09.418154955	2	0	1	0	0	129	15	1	32	255	113	-125.309	-51.0801	-197.574	-125.49
213	42	0	2	0	0	0	0	0	0	0	0	0	0	-1	0	0	0	1	2	2020-10-17 16:00:09.674151897	3	0	10	0	0	129	14	1	16	15	78	-125.309	-51.0801	-197.574	-125.49
214	89	1	0	2	1	2	12	1	8	1	11	1	0	-1	11	2	33	0	1	2020-10-17 16:00:23.242361069	1	0	8	0	0	129	8	0	58	1	64	-125.309	-51.0801	-197.574	-125.49
215	91	1	2	0	2	1	13	1	1	8	12	1	0	0.000448000	0	0	0	1	0	2020-10-17 16:00:23.626302004	6	0	4	0	0	129	15	0	38	1	148	-125.309	-51.0801	-197.574	-125.49
216	42	0	2	3	0	0	0	0	0	0	0	0	0	-1	0	0	0	0	1	2020-10-17 16:00:23.754276991	8	0	2	0	0	129	13	0	33	0	110	-125.309	-51.0801	-197.574	-125.49
217	42	0	2	3	0	0	0	0	0	0	0	0	0	-1	5	1	15	0	1	2020-10-17 16:00:23.852212906	6	0	9	0	0	129	0	2	1	3	161	-125.309	-51.0801	-197.574	-125.49
218	72	1	0	2	1	2	11	1	10	1	6	1	0	-1	0	0	0	0	1	2020-10-17 16:00:24.288295031	1	0	8	0	0	129	9	0	58	1	64	-125.309	-51.0801	-197.574	-125.49
219	253	1	2	0	2	1	8	1	1	10	8	1	0	0.000408000	0	0	0	0	1	2020-10-17 16:00:24.796225071	8	0	2	0	0	129	14	0	33	0	110	-125.309	-51.0801	-197.574	-125.49
220	42	0	2	3	0	0	0	0	0	0	0	0	0	-1	0	0	0	0	1	2020-10-17 16:00:38.346337080	0	0	6	0	0	129	9	0	46	1	26	-125.309	-51.0801	-197.574	-125.49
221	72	1	0	2	1	2	11	1	9	1	6	1	0	-1	0	0	0	0	1	2020-10-17 16:00:38.588257074	0	0	6	0	0	129	10	0	46	1	29	-125.309	-51.0801	-197.574	-125.49
222	182	1	2	0	2	1	2	1	1	9	1	1	0	0.000304000	0	0	0	0	1	2020-10-17 16:00:38.708295107	9	0	5	0	0	129	10	0	42	1	0	-125.309	-51.0801	-197.574	-125.49
223	72	1	0	2	1	2	11	1	2	1	6	1	0	-1	5	1	15	0	1	2020-10-17 16:00:39.370227098	4	0	0	0	0	129	14	1	28	127	97	-125.309	-51.0801	-197.574	-125.49
224	208	1	2	0	2	1	5	1	1	2	4	1	0	0.000352000	0	0	0	0	1	2020-10-17 16:00:39.594170094	4	0	0	0	0	129	15	1	28	127	97	-125.309	-51.0801	-197.574	-125.49
225	42	0	2	0	0	0	0	0	0	0	0	0	0	-1	0	0	0	0	1	2020-10-17 16:00:39.626183033	6	0	4	0	0	129	1	0	38	1	148	-125.309	-51.0801	-197.574	-125.49
226	60	0	0	2	0	0	0	0	0	0	0	0	0	-1	0	0	0	1	2	2020-10-17 16:00:39.882261038	7	0	7	0	0	129	11	0	55	2	52	-125.309	-51.0801	-197.574	-125.49
227	89	1	0	2	1	2	12	1	8	1	11	1	0	-1	10	2	30	0	1	2020-10-17 16:00:40.650329113	5	0	3	0	0	129	13	1	36	511	149	-125.309	-51.0801	-197.574	-125.49
228	91	1	2	0	2	1	13	1	1	8	12	1	0	0.000773000	0	0	0	1	0	2020-10-17 16:00:40.876197100	5	0	3	0	0	129	14	1	36	511	149	-125.309	-51.0801	-197.574	-125.49
229	72	1	0	2	1	2	11	1	7	1	6	1	0	-1	4	1	12	0	1	2020-10-17 16:00:40.906302929	7	0	7	0	0	129	7	0	55	2	57	-125.309	-51.0801	-197.574	-125.49
230	196	1	2	0	2	1	3	1	1	7	2	1	0	0.000384000	0	0	0	0	1	2020-10-17 16:00:52.938281059	2	0	1	0	0	129	0	1	32	255	113	-125.309	-51.0801	-197.574	-125.49
231	72	1	0	2	1	2	11	1	5	1	6	1	0	-1	0	0	0	0	1	2020-10-17 16:00:52.938477993	3	0	10	0	0	129	15	1	16	15	78	-125.309	-51.0801	-197.574	-125.49
232	142	1	2	0	2	1	1	1	1	5	13	1	0	0.000543000	0	0	0	0	1	2020-10-17 16:00:53.962263107	5	0	3	0	0	129	15	1	36	511	149	-125.309	-51.0801	-197.574	-125.49
233	60	0	0	3	0	0	0	0	0	0	0	0	0	-1	8	2	24	1	2	2020-10-17 16:00:54.516307116	1	0	8	0	0	129	10	0	58	1	65	-125.309	-51.0801	-197.574	-125.49
234	72	1	0	2	1	2	11	1	6	1	6	1	0	-1	0	0	0	0	1	2020-10-17 16:00:55.024229050	8	0	2	0	0	129	15	0	33	0	110	-125.309	-51.0801	-197.574	-125.49
235	239	1	2	0	2	1	7	1	1	6	7	1	0	0.000372000	0	0	0	0	1	2020-10-17 16:01:08.933259010	9	0	5	0	0	129	11	0	42	1	0	-125.309	-51.0801	-197.574	-125.49
236	60	0	0	3	0	0	0	0	0	0	0	0	0	-1	0	0	0	1	2	2020-10-17 16:01:09.067266941	0	0	6	0	0	129	11	0	46	1	28	-125.309	-51.0801	-197.574	-125.49
237	60	0	0	3	0	0	0	0	0	0	0	0	0	-1	4	1	12	0	1	2020-10-17 16:01:09.301258087	0	0	6	0	0	129	12	0	46	1	27	-125.309	-51.0801	-197.574	-125.49
238	42	0	2	3	0	0	0	0	0	0	0	0	0	-1	0	0	0	1	2	2020-10-17 16:01:09.327229977	7	0	7	0	0	129	14	0	55	2	54	-125.309	-51.0801	-197.574	-125.49
239	42	0	2	3	0	0	0	0	0	0	0	0	0	-1	0	0	0	0	1	2020-10-17 16:01:09.915199995	5	0	3	0	0	129	0	1	36	511	149	-125.309	-51.0801	-197.574	-125.49
240	42	0	2	3	0	0	0	0	0	0	0	0	0	-1	4	1	12	0	1	2020-10-17 16:01:10.347219944	4	0	0	0	0	129	0	1	28	127	97	-125.309	-51.0801	-197.574	-125.49
241	72	1	0	2	1	2	11	1	4	1	6	1	0	-1	12	2	36	0	1	2020-10-17 16:01:10.575177908	4	0	0	0	0	129	1	1	28	127	97	-125.309	-51.0801	-197.574	-125.49
242	286	1	2	0	2	1	9	1	1	4	9	1	0	0.000529000	0	0	0	0	1	2020-10-17 16:01:24.741314888	1	0	8	0	0	129	11	0	58	1	65	-125.309	-51.0801	-197.574	-125.49
243	72	1	0	2	1	2	11	1	11	1	6	1	0	-1	0	0	0	0	1	2020-10-17 16:01:25.261238097	8	0	2	0	0	129	0	0	33	0	110	-125.309	-51.0801	-197.574	-125.49
244	293	1	2	0	2	1	10	1	1	11	10	1	0	0.000631000	0	0	0	0	1	2020-10-17 16:01:25.963202953	6	0	4	0	0	129	5	0	38	1	148	-125.309	-51.0801	-197.574	-125.49
245	72	1	0	2	1	2	11	1	3	1	6	1	0	-1	6	1	18	0	1	2020-10-17 16:01:26.623138905	2	0	1	0	0	129	3	1	32	255	113	-125.309	-51.0801	-197.574	-125.49
246	206	1	2	0	2	1	4	1	1	3	3	1	0	0.000566000	0	0	0	0	1	2020-10-17 16:01:26.829180002	3	0	10	0	0	129	2	1	16	15	78	-125.309	-51.0801	-197.574	-125.49
247	72	1	0	2	1	2	11	1	8	1	6	1	0	-1	6	1	18	0	1	2020-10-17 16:01:31.740291119	1	0	8	0	0	129	12	0	58	1	65	-125.309	-51.0801	-197.574	-125.49
248	225	1	2	0	2	1	6	1	1	8	5	1	0	0.000735000	0	0	0	0	1	2020-10-17 16:01:32.261224031	8	0	2	0	0	129	1	0	33	0	110	-125.309	-51.0801	-197.574	-125.49
249	42	0	2	3	0	0	0	0	0	0	0	0	0	-1	11	2	33	0	1	2020-10-17 16:01:39.160253048	9	0	5	0	0	129	12	0	42	1	0	-125.309	-51.0801	-197.574	-125.49
250	42	0	2	3	0	0	0	0	0	0	0	0	0	-1	5	1	15	0	1	2020-10-17 16:01:39.482237101	7	0	7	0	0	129	15	0	55	2	54	-125.309	-51.0801	-197.574	-125.49
251	72	1	0	2	1	2	11	1	10	1	6	1	0	-1	0	0	0	0	1	2020-10-17 16:01:39.510246992	7	0	7	0	0	129	0	0	55	2	54	-125.309	-51.0801	-197.574	-125.49
252	253	1	2	0	2	1	8	1	1	10	8	1	0	0.000689000	0	0	0	0	1	2020-10-17 16:01:40.144213915	5	0	3	0	0	129	1	1	36	511	149	-125.309	-51.0801	-197.574	-125.49
253	42	0	2	3	0	0	0	0	0	0	0	0	0	-1	0	0	0	0	1	2020-10-17 16:01:43.704229116	6	0	4	0	0	129	6	0	38	1	148	-125.309	-51.0801	-197.574	-125.49
254	72	1	0	2	1	2	11	1	9	1	6	1	0	-1	0	0	0	0	1	2020-10-17 16:01:43.740269899	1	0	8	0	0	129	13	0	58	1	65	-125.309	-51.0801	-197.574	-125.49
255	182	1	2	0	2	1	2	1	1	9	1	1	0	0.000487000	0	0	0	0	1	2020-10-17 16:01:49.430252075	0	0	6	0	0	129	13	0	46	1	30	-125.309	-51.0801	-197.574	-125.49
256	72	1	0	2	1	2	11	1	2	1	6	1	0	-1	5	1	15	0	1	2020-10-17 16:01:50.582168102	4	0	0	0	0	129	2	1	28	127	97	-125.309	-51.0801	-197.574	-125.49
257	208	1	2	0	2	1	5	1	1	2	4	1	0	0.000549000	0	0	0	0	1	2020-10-17 16:01:53.782219887	6	0	9	0	0	129	7	2	1	3	161	-125.309	-51.0801	-197.574	-125.49
258	60	0	0	2	0	0	0	0	0	0	0	0	0	-1	5	1	15	0	1	2020-10-17 16:02:02.488256931	8	0	2	0	0	129	2	0	33	0	110	-125.309	-51.0801	-197.574	-125.49
259	42	0	2	0	0	0	0	0	0	0	0	0	0	-1	0	0	0	1	2	2020-10-17 16:02:02.952193975	6	0	9	0	0	129	8	2	1	3	162	-125.309	-51.0801	-197.574	-125.49
260	72	1	0	2	1	2	11	1	7	1	6	1	0	-1	5	1	15	0	1	2020-10-17 16:02:09.312259912	9	0	5	0	0	129	13	0	42	1	1	-125.309	-51.0801	-197.574	-125.49
261	196	1	2	0	2	1	3	1	1	7	2	1	0	0.001629000	0	0	0	0	1	2020-10-17 16:02:09.635240078	7	0	7	0	0	129	0	0	55	2	49	-125.309	-51.0801	-197.574	-125.49
262	72	1	0	2	1	2	11	1	5	1	6	1	0	-1	4	1	12	0	1	2020-10-17 16:02:09.663271904	7	0	7	0	0	129	1	0	55	2	49	-125.309	-51.0801	-197.574	-125.49
263	142	1	2	0	2	1	1	1	1	5	13	1	0	0.001807000	0	0	0	0	1	2020-10-17 16:02:10.297274113	5	0	3	0	0	129	2	1	36	511	151	-125.309	-51.0801	-197.574	-125.49
264	72	1	0	2	1	2	11	1	6	1	6	1	0	-1	8	2	24	0	1	2020-10-17 16:02:13.935234070	6	0	4	0	0	129	9	0	38	1	137	-125.309	-51.0801	-197.574	-125.49
265	239	1	2	0	2	1	7	1	1	6	7	1	0	0.001728000	0	0	0	0	1	2020-10-17 16:02:13.975274086	1	0	8	0	0	129	14	0	58	1	72	-125.309	-51.0801	-197.574	-132.155
266	42	0	2	3	0	0	0	0	0	0	0	0	0	-1	4	1	12	0	1	2020-10-17 16:02:19.655266047	0	0	6	0	0	129	14	0	46	1	31	-125.309	-51.0801	-245.214	-132.155
267	42	0	2	3	0	0	0	0	0	0	0	0	0	-1	0	0	0	0	1	2020-10-17 16:02:20.803195000	4	0	0	0	0	129	3	1	28	127	98	-125.309	-75.2962	-245.214	-132.155
268	42	0	2	3	0	0	0	0	0	0	0	0	0	-1	4	1	12	0	1	2020-10-17 16:02:23.002198935	6	0	9	0	0	129	10	2	1	4	163	-125.309	-75.2962	-245.214	-132.155
269	72	1	0	2	1	2	11	1	4	1	6	1	0	-1	12	2	36	0	1	2020-10-17 16:02:28.696173906	2	0	1	0	0	129	4	1	32	255	114	-125.309	-75.2962	-245.214	-132.155
270	286	1	2	0	2	1	9	1	1	4	9	1	0	0.001757000	0	0	0	0	1	2020-10-17 16:02:28.906155109	3	0	10	0	0	129	3	1	16	15	79	-149.132	-75.2962	-245.214	-132.155
271	72	1	0	2	1	2	11	1	11	1	6	1	0	-1	0	0	0	0	1	2020-10-17 16:02:32.801290989	8	0	2	0	0	129	3	0	33	0	111	-149.132	-75.2962	-245.214	-132.155
272	293	1	2	0	2	1	10	1	1	11	10	1	0	0.001850000	0	0	0	0	1	2020-10-17 16:02:33.752237082	6	0	9	0	0	129	11	2	1	4	164	-149.132	-75.2962	-245.214	-132.155
273	72	1	0	2	1	2	11	1	3	1	6	1	0	-1	6	1	18	0	1	2020-10-17 16:02:39.540297031	9	0	5	0	0	129	14	0	42	1	3	-149.132	-75.2962	-245.214	-132.155
274	206	1	2	0	2	1	4	1	1	3	3	1	0	0.001873000	0	0	0	0	1	2020-10-17 16:02:39.864278078	7	0	7	0	0	129	1	0	55	2	44	-149.132	-75.2962	-245.214	-132.155
275	72	1	0	2	1	2	11	1	8	1	6	1	0	-1	6	1	18	0	1	2020-10-17 16:02:39.916330099	7	0	7	0	0	129	2	0	55	2	44	-149.132	-75.2962	-245.214	-132.155
276	225	1	2	0	2	1	6	1	1	8	5	1	0	0.001789000	0	0	0	0	1	2020-10-17 16:02:40.524264097	5	0	3	0	0	129	3	1	36	511	156	-149.132	-75.2962	-245.214	-132.155
277	42	0	2	0	0	0	0	0	0	0	0	0	0	-1	0	0	0	0	1	2020-10-17 16:02:44.252264023	6	0	4	0	0	129	12	0	38	1	135	-149.132	-75.2962	-245.214	-132.155
278	60	0	0	2	0	0	0	0	0	0	0	0	0	-1	0	0	0	1	2	2020-10-17 16:02:44.296315908	1	0	8	0	0	129	15	0	58	1	73	-149.132	-75.2962	-245.214	-137.721
279	42	0	2	3	0	0	0	0	0	0	0	0	0	-1	11	2	33	0	1	2020-10-17 16:02:44.560210943	8	0	9	0	0	129	4	2	1	1	160	-149.132	-75.2962	-245.214	-137.721
280	42	0	2	3	0	0	0	0	0	0	0	0	0	-1	5	1	15	0	1	2020-10-17 16:02:49.952310085	0	0	6	0	0	129	15	0	46	1	36	-149.132	-75.2962	-543.058	-137.721
281	72	1	0	2	1	2	11	1	10	1	6	1	0	-1	0	0	0	0	1	2020-10-17 16:02:51.104226112	4	0	0	0	0	129	4	1	28	127	91	-149.132	-295.876	-543.058	-137.721
282	253	1	2	0	2	1	8	1	1	10	8	1	0	0.001885000	0	0	0	0	1	2020-10-17 16:02:55.364274025	7	0	9	0	0	129	3	2	1	0	157	-149.132	-295.876	-543.058	-137.721
283	42	0	2	3	0	0	0	0	0	0	0	0	0	-1	0	0	0	0	1	2020-10-17 16:02:59.008213043	2	0	1	0	0	129	5	1	32	255	124	-149.132	-295.876	-543.058	-137.721
284	72	1	0	2	1	2	11	1	9	1	6	1	0	-1	5	1	15	0	1	2020-10-17 16:02:59.212184906	3	0	10	0	0	129	4	1	16	15	83	-363.768	-295.876	-543.058	-137.721
285	182	1	2	0	2	1	2	1	1	9	1	1	0	0.001709000	0	0	0	0	1	2020-10-17 16:03:03.066284895	7	0	9	0	0	129	4	2	1	0	158	-363.768	-295.876	-543.058	-137.721
286	72	1	0	2	1	2	11	1	2	1	6	1	0	-1	0	0	0	0	1	2020-10-17 16:03:03.108217001	8	0	2	0	0	129	5	0	33	0	109	-363.768	-295.876	-543.058	-137.721
287	208	1	2	0	2	1	5	1	1	2	4	1	0	0.001601000	0	0	0	0	1	2020-10-17 16:03:09.768248081	9	0	5	0	0	129	15	0	42	1	2	-363.768	-295.876	-543.058	-137.721
288	72	1	0	2	1	2	11	1	7	1	6	1	0	-1	14	3	42	0	1	2020-10-17 16:03:10.092338085	7	0	7	0	0	129	2	0	55	2	42	-363.768	-295.876	-543.058	-137.721
289	196	1	2	0	2	1	3	1	1	7	2	1	0	0.000681000	0	0	0	0	1	2020-10-17 16:03:10.154300928	7	0	7	0	0	129	5	0	55	2	42	-363.768	-295.876	-543.058	-137.721
290	72	1	0	2	1	2	11	1	5	1	6	1	0	-1	0	0	0	0	1	2020-10-17 16:03:10.746195078	5	0	3	0	0	129	4	1	36	503	142	-363.768	-295.876	-543.058	-137.721
291	142	1	2	0	2	1	1	1	1	5	13	1	0	0.001017000	0	0	0	0	1	2020-10-17 16:03:14.576226950	6	0	4	0	0	129	13	0	38	1	130	-363.768	-295.876	-543.058	-137.721
292	72	1	0	2	1	2	11	1	6	1	6	1	0	-1	8	2	24	0	1	2020-10-17 16:03:14.620290041	1	0	8	0	0	129	0	0	58	1	70	-363.768	-295.876	-543.058	-174.132
293	239	1	2	0	2	1	7	1	1	6	7	1	0	0.000954000	0	0	0	0	1	2020-10-17 16:03:20.256263018	0	0	6	0	0	129	0	0	46	1	13	-363.768	-295.876	-559.778	-174.132
294	89	1	0	2	1	2	12	1	3	1	11	1	0	-1	0	0	0	0	1	2020-10-17 16:03:21.408173084	4	0	0	0	0	129	5	1	28	127	93	-363.768	-303.428	-559.778	-174.132
295	91	1	2	0	2	1	13	1	1	3	12	1	0	0.001815000	0	0	0	1	0	2020-10-17 16:03:38.570344925	8	0	2	0	0	129	6	0	33	0	107	-363.768	-303.428	-559.778	-174.132
296	42	0	2	3	0	0	0	0	0	0	0	0	0	-1	4	1	12	0	1	2020-10-17 16:03:40.008286953	9	0	5	0	0	129	0	0	42	1	4	-363.768	-303.428	-559.778	-174.132
297	42	0	2	3	0	0	0	0	0	0	0	0	0	-1	0	0	0	0	1	2020-10-17 16:03:40.320291996	7	0	7	0	0	129	3	0	55	2	37	-363.768	-303.428	-559.778	-174.132
298	42	0	2	3	0	0	0	0	0	0	0	0	0	-1	4	1	12	0	1	2020-10-17 16:03:40.344181061	8	0	2	0	0	129	7	0	33	0	106	-363.768	-303.428	-559.778	-174.132
299	60	0	0	2	0	0	0	0	0	0	0	0	0	-1	6	1	18	0	1	2020-10-17 16:03:40.392321110	7	0	7	0	0	129	6	0	55	2	37	-363.768	-303.428	-559.778	-174.132
300	42	0	2	0	0	0	0	0	0	0	0	0	0	-1	0	0	0	0	1	2020-10-17 16:03:40.972256899	5	0	3	0	0	129	5	1	36	503	139	-363.768	-303.428	-559.778	-174.132
301	60	0	0	3	0	0	0	0	0	0	0	0	0	-1	0	0	0	1	2	2020-10-17 16:03:44.820270061	6	0	4	0	0	129	14	0	38	1	131	-363.768	-303.428	-559.778	-174.132
302	60	0	0	3	0	0	0	0	0	0	0	0	0	-1	0	0	0	1	2	2020-10-17 16:03:44.860265970	1	0	8	0	0	129	1	0	58	1	69	-363.768	-303.428	-559.778	-174.124
303	60	0	0	3	0	0	0	0	0	0	0	0	0	-1	6	1	18	1	2	2020-10-17 16:03:45.226213932	2	0	1	0	0	129	6	1	32	255	119	-363.768	-303.428	-559.778	-174.124
304	72	1	0	2	1	2	11	1	4	1	6	1	0	-1	0	0	0	0	1	2020-10-17 16:03:45.378160000	2	0	1	0	0	129	7	1	32	255	118	-363.768	-303.428	-559.778	-174.124
305	286	1	2	0	2	1	9	1	1	4	9	1	0	0.002025000	0	0	0	0	1	2020-10-17 16:03:45.482203007	3	0	10	0	0	129	5	1	16	15	87	-377.221	-303.428	-559.778	-174.124
306	72	1	0	2	1	2	11	1	11	1	6	1	0	-1	6	1	18	0	1	2020-10-17 16:03:45.634147882	3	0	10	0	0	129	6	1	16	15	88	-377.221	-303.428	-559.778	-174.124
307	293	1	2	0	2	1	10	1	1	11	10	1	0	0.001993000	0	0	0	0	1	2020-10-17 16:03:48.240164042	2	0	1	0	0	129	8	1	32	255	120	-377.221	-303.428	-559.778	-174.124
308	72	1	0	2	1	2	11	1	3	1	6	1	0	-1	0	0	0	0	1	2020-10-17 16:03:48.440162897	3	0	10	0	0	129	7	1	16	15	89	-377.222	-303.428	-559.778	-174.124
309	206	1	2	0	2	1	4	1	1	3	3	1	0	0.001461000	0	0	0	0	1	2020-10-17 16:03:50.484306097	0	0	6	0	0	129	1	0	46	1	14	-377.222	-303.428	-559.773	-174.124
310	72	1	0	2	1	2	11	1	8	1	6	1	0	-1	6	1	18	0	1	2020-10-17 16:03:51.637242079	4	0	0	0	0	129	6	1	28	127	96	-377.222	-303.439	-559.773	-174.124
311	225	1	2	0	2	1	6	1	1	8	5	1	0	0.001811000	0	0	0	0	1	2020-10-17 16:04:10.161359072	9	0	5	0	0	129	1	0	42	1	5	-377.222	-303.439	-559.773	-174.124
312	60	0	0	3	0	0	0	0	0	0	0	0	0	-1	0	0	0	1	2	2020-10-17 16:04:10.473249912	7	0	7	0	0	129	4	0	55	2	38	-377.222	-303.439	-559.773	-174.124
313	60	0	0	3	0	0	0	0	0	0	0	0	0	-1	6	1	18	1	2	2020-10-17 16:04:10.497226000	8	0	2	0	0	129	8	0	33	0	104	-377.222	-303.439	-559.773	-174.124
314	60	0	0	3	0	0	0	0	0	0	0	0	0	-1	0	0	0	1	2	2020-10-17 16:04:10.545309067	7	0	7	0	0	129	7	0	55	2	39	-377.222	-303.439	-559.773	-174.124
315	60	0	1	2	0	0	0	0	0	0	0	0	0	-1	5	1	15	0	1	2020-10-17 16:04:11.125219107	5	0	3	0	0	129	6	1	36	503	141	-377.222	-303.439	-559.773	-174.124
316	42	0	2	1	0	0	0	0	0	0	0	0	0	-1	0	0	0	0	1	2020-10-17 16:04:14.973222017	6	0	4	0	0	129	15	0	38	1	132	-377.222	-303.439	-559.773	-174.124
317	42	0	2	3	0	0	0	0	0	0	0	0	0	-1	0	0	0	0	1	2020-10-17 16:04:15.013295889	1	0	8	0	0	129	2	0	58	1	66	-377.222	-303.439	-559.773	-174.111
318	42	0	2	3	0	0	0	0	0	0	0	0	0	-1	5	1	15	0	1	2020-10-17 16:04:18.393176079	2	0	1	0	0	129	9	1	32	255	121	-377.222	-303.439	-559.773	-174.111
319	72	1	0	2	1	2	11	1	10	1	6	1	0	-1	0	0	0	0	1	2020-10-17 16:04:18.593153954	3	0	10	0	0	129	8	1	16	15	90	-377.223	-303.439	-559.773	-174.111
320	253	1	2	0	2	1	8	1	1	10	8	1	0	0.001058000	0	0	0	0	1	2020-10-17 16:04:20.636260033	0	0	6	0	0	129	2	0	46	1	15	-377.223	-303.439	-559.719	-174.111
321	42	0	2	3	0	0	0	0	0	0	0	0	0	-1	0	0	0	0	1	2020-10-17 16:04:21.789176941	4	0	0	0	0	129	7	1	28	127	95	-377.223	-303.43	-559.719	-174.111
322	72	1	0	2	1	2	11	1	9	1	6	1	0	-1	6	1	17	0	1	2020-10-17 16:04:40.314276934	9	0	5	0	0	129	2	0	42	1	6	-377.223	-303.43	-559.719	-174.111
323	182	1	2	0	2	1	2	1	1	9	1	1	0	0.001009000	0	0	0	0	1	2020-10-17 16:04:40.650238037	8	0	2	0	0	129	9	0	33	0	103	-377.223	-303.43	-559.719	-174.111
324	60	0	0	3	0	0	0	0	0	0	0	0	0	-1	0	0	0	0	1	2020-10-17 16:04:40.698252916	7	0	7	0	0	129	8	0	55	2	40	-377.223	-303.43	-559.719	-174.111
325	72	1	0	2	1	2	11	1	2	1	6	1	0	-1	0	0	0	0	1	2020-10-17 16:04:41.278196096	5	0	3	0	0	129	7	1	36	503	140	-377.223	-303.43	-559.719	-174.111
326	208	1	2	0	2	1	5	1	1	2	4	1	0	0.001021000	0	0	0	1	2	2020-10-17 16:04:45.125235081	6	0	4	0	0	129	0	0	38	1	133	-377.223	-303.43	-559.719	-174.111
327	60	0	0	3	0	0	0	0	0	0	0	0	0	-1	5	1	15	1	2	2020-10-17 16:04:45.165227890	1	0	8	0	0	129	3	0	58	1	67	-377.223	-303.43	-559.719	-174.097
328	60	0	0	3	0	0	0	0	0	0	0	0	0	-1	0	0	0	1	2	2020-10-17 16:04:48.545170069	2	0	1	0	0	129	10	1	32	255	122	-377.223	-303.43	-559.719	-174.097
329	72	1	0	2	1	2	11	1	7	1	6	1	0	-1	9	2	27	0	1	2020-10-17 16:04:48.745177984	3	0	10	0	0	129	9	1	16	15	86	-377.209	-303.43	-559.719	-174.097
330	196	1	2	0	2	1	3	1	1	7	2	1	0	0.001701000	0	0	0	0	1	2020-10-17 16:04:50.788253069	0	0	6	0	0	129	3	0	46	1	16	-377.209	-303.43	-559.638	-174.097
331	72	1	0	2	1	2	11	1	5	1	6	1	0	-1	0	0	0	0	1	2020-10-17 16:04:51.942181110	4	0	0	0	0	129	8	1	28	127	94	-377.209	-303.406	-559.638	-174.097
332	142	1	2	0	2	1	1	1	1	5	13	1	0	0.001984000	0	0	0	0	1	2020-10-17 16:04:56.242283106	7	0	9	0	0	129	9	2	1	1	159	-377.209	-303.406	-559.638	-174.097
333	42	0	2	0	0	0	0	0	0	0	0	0	0	-1	8	2	24	0	1	2020-10-17 16:05:10.467257977	9	0	5	0	0	129	3	0	42	1	7	-377.209	-303.406	-559.638	-174.097
334	60	0	0	2	0	0	0	0	0	0	0	0	0	-1	0	0	0	0	1	2020-10-17 16:05:10.801229954	8	0	2	0	0	129	10	0	33	0	105	-377.209	-303.406	-559.638	-174.097
335	72	1	0	2	1	2	11	1	6	1	6	1	0	-1	0	0	0	0	1	2020-10-17 16:05:10.849308014	7	0	7	0	0	129	10	0	55	2	41	-377.209	-303.406	-559.638	-174.097
336	239	1	2	0	2	1	7	1	1	6	7	1	0	0.001333000	0	0	0	1	2	2020-10-17 16:05:11.431201935	5	0	3	0	0	129	8	1	36	503	138	-377.209	-303.406	-559.638	-174.097
337	42	0	2	3	0	0	0	0	0	0	0	0	0	-1	5	1	14	0	1	2020-10-17 16:05:15.277232885	6	0	4	0	0	129	1	0	38	1	134	-377.209	-303.406	-559.638	-174.097
338	42	0	2	3	0	0	0	0	0	0	0	0	0	-1	0	0	0	0	1	2020-10-17 16:05:15.317305088	1	0	8	0	0	129	4	0	58	1	68	-377.209	-303.406	-559.638	-174.082
339	42	0	2	3	0	0	0	0	0	0	0	0	0	-1	4	1	12	0	1	2020-10-17 16:05:18.697170019	2	0	1	0	0	129	11	1	32	255	123	-377.209	-303.406	-559.638	-174.082
340	60	0	0	3	0	0	0	0	0	0	0	0	0	-1	7	1	20	1	2	2020-10-17 16:05:18.897162914	3	0	10	0	0	129	10	1	16	15	85	-377.185	-303.406	-559.638	-174.082
341	60	0	0	3	0	0	0	0	0	0	0	0	0	-1	6	1	18	1	2	2020-10-17 16:05:20.939260006	0	0	6	0	0	129	4	0	46	1	17	-377.185	-303.406	-559.551	-174.082
342	72	1	0	2	1	2	11	1	4	1	6	1	0	-1	0	0	0	0	1	2020-10-17 16:05:21.829257965	7	0	9	0	0	129	11	2	1	0	157	-377.185	-303.406	-559.551	-174.082
343	286	1	2	0	2	1	9	1	1	4	9	1	0	0.002325000	0	0	0	0	1	2020-10-17 16:05:22.095170975	4	0	0	0	0	129	9	1	28	127	92	-377.185	-303.377	-559.551	-174.082
344	60	0	0	3	0	0	0	0	0	0	0	0	0	-1	0	0	0	1	2	2020-10-17 16:05:40.620320082	9	0	5	0	0	129	4	0	42	1	8	-377.185	-303.377	-559.551	-174.082
345	72	1	0	2	1	2	11	1	11	1	6	1	0	-1	0	0	0	0	1	2020-10-17 16:05:40.954258919	8	0	2	0	0	129	11	0	33	0	108	-377.185	-303.377	-559.551	-174.082
346	293	1	2	0	2	1	10	1	1	11	10	1	0	0.002281000	0	0	0	0	1	2020-10-17 16:05:41.002260923	7	0	7	0	0	129	12	0	55	2	43	-377.185	-303.377	-559.551	-174.082
347	72	1	0	2	1	2	11	1	3	1	6	1	0	-1	6	1	18	0	1	2020-10-17 16:05:41.584240913	5	0	3	0	0	129	9	1	36	503	143	-377.185	-303.377	-559.551	-174.082
348	206	1	2	0	2	1	4	1	1	3	3	1	0	0.002259000	0	0	0	0	1	2020-10-17 16:05:45.430293083	6	0	4	0	0	129	2	0	38	1	136	-377.185	-303.377	-559.551	-174.082
349	72	1	0	2	1	2	11	1	8	1	6	1	0	-1	6	1	18	0	1	2020-10-17 16:05:45.470263958	1	0	8	0	0	129	5	0	58	1	71	-377.185	-303.377	-559.551	-172.597
350	225	1	2	0	2	1	6	1	1	8	5	1	0	0.000304000	0	0	0	0	1	2020-10-17 16:05:48.849230051	2	0	1	0	0	129	12	1	32	255	125	-377.185	-303.377	-559.551	-172.597
351	60	0	0	2	0	0	0	0	0	0	0	0	0	-1	6	1	18	0	1	2020-10-17 16:05:49.049247026	3	0	10	0	0	129	11	1	16	15	84	-364.346	-303.377	-559.551	-172.597
352	42	0	2	0	0	0	0	0	0	0	0	0	0	-1	0	0	0	1	2	2020-10-17 16:05:51.091299057	0	0	6	0	0	129	5	0	46	1	35	-364.346	-303.377	-550.343	-172.597
353	42	0	2	3	0	0	0	0	0	0	0	0	0	-1	5	1	15	0	1	2020-10-17 16:05:51.123200893	8	0	9	0	0	129	12	2	1	1	159	-364.346	-303.377	-550.343	-172.597
354	42	0	2	3	0	0	0	0	0	0	0	0	0	-1	5	1	15	0	1	2020-10-17 16:05:52.248250961	4	0	0	0	0	129	10	1	28	127	99	-364.346	-76.4782	-550.343	-172.597
355	42	0	2	3	0	0	0	0	0	0	0	0	0	-1	0	0	0	0	1	2020-10-17 16:06:02.500211953	6	0	9	0	0	129	3	2	1	3	161	-364.346	-76.4782	-550.343	-172.597
356	72	1	0	2	1	2	11	1	10	1	6	1	0	-1	0	0	0	0	1	2020-10-17 16:06:10.773257017	9	0	5	0	0	129	5	0	42	1	12	-364.346	-76.4782	-550.343	-172.597
357	253	1	2	0	2	1	8	1	1	10	8	1	0	0.000378000	0	0	0	0	1	2020-10-17 16:06:11.107343912	8	0	2	0	0	129	13	0	33	0	126	-364.346	-76.4782	-550.343	-172.597
358	72	1	0	2	1	2	11	1	9	1	6	1	0	-1	5	1	15	0	1	2020-10-17 16:06:11.155303955	7	0	7	0	0	129	13	0	55	2	48	-364.346	-76.4782	-550.343	-172.597
359	182	1	2	0	2	1	2	1	1	9	1	1	0	0.000291000	0	0	0	0	1	2020-10-17 16:06:11.737204075	5	0	3	0	0	129	10	1	36	511	155	-364.346	-76.4782	-550.343	-172.597
360	72	1	0	2	1	2	11	1	2	1	6	1	0	-1	0	0	0	0	1	2020-10-17 16:06:14.643213034	6	0	9	0	0	129	4	2	1	4	163	-364.346	-76.4782	-550.343	-172.597
361	208	1	2	0	2	1	5	1	1	2	4	1	0	0.000283000	0	0	0	0	1	2020-10-17 16:06:15.583221912	6	0	4	0	0	129	5	0	38	1	147	-364.346	-76.4782	-550.343	-172.597
362	72	1	0	2	1	2	11	1	7	1	6	1	0	-1	14	3	42	0	1	2020-10-17 16:06:15.623286963	1	0	8	0	0	129	6	0	58	1	77	-364.346	-76.4782	-550.343	-137.685
363	196	1	2	0	2	1	3	1	1	7	2	1	0	0.001374000	0	0	0	0	1	2020-10-17 16:06:19.001152992	2	0	1	0	0	129	13	1	32	255	117	-364.346	-76.4782	-550.343	-137.685
364	72	1	0	2	1	2	11	1	5	1	6	1	0	-1	0	0	0	0	1	2020-10-17 16:06:19.201147079	3	0	10	0	0	129	12	1	16	15	82	-168.847	-76.4782	-550.343	-137.685
365	142	1	2	0	2	1	1	1	1	5	13	1	0	0.001261000	0	0	0	0	1	2020-10-17 16:06:21.243251085	0	0	6	0	0	129	6	0	46	1	33	-168.847	-76.4782	-285.106	-137.685
366	72	1	0	2	1	2	11	1	6	1	6	1	0	-1	8	2	24	0	1	2020-10-17 16:06:22.400186062	4	0	0	0	0	129	11	1	28	127	102	-168.847	-95.3532	-285.106	-137.685
367	239	1	2	0	2	1	7	1	1	6	7	1	0	0.001122000	0	0	0	0	1	2020-10-17 16:06:40.926259041	9	0	5	0	0	129	6	0	42	1	9	-168.847	-95.3532	-285.106	-137.685
368	42	0	2	3	0	0	0	0	0	0	0	0	0	-1	4	1	12	0	1	2020-10-17 16:06:41.260222911	8	0	2	0	0	129	14	0	33	0	129	-168.847	-95.3532	-285.106	-137.685
369	42	0	2	3	0	0	0	0	0	0	0	0	0	-1	0	0	0	0	1	2020-10-17 16:06:41.308244944	7	0	7	0	0	129	14	0	55	2	47	-168.847	-95.3532	-285.106	-137.685
370	42	0	2	3	0	0	0	0	0	0	0	0	0	-1	4	1	12	0	1	2020-10-17 16:06:41.890209913	5	0	3	0	0	129	11	1	36	511	154	-168.847	-95.3532	-285.106	-137.685
371	89	1	0	2	1	2	12	1	3	1	11	1	0	-1	12	2	36	0	1	2020-10-17 16:06:45.736215115	6	0	4	0	0	129	6	0	38	1	146	-168.847	-95.3532	-285.106	-137.685
372	91	1	2	0	2	1	13	1	1	3	12	1	0	0.001271000	0	0	0	1	0	2020-10-17 16:06:45.776237011	1	0	8	0	0	129	7	0	58	1	76	-168.847	-95.3532	-285.106	-137.665
373	72	1	0	2	1	2	11	1	4	1	6	1	0	-1	0	0	0	0	1	2020-10-17 16:06:49.153171062	2	0	1	0	0	129	14	1	32	255	116	-168.847	-95.3532	-285.106	-137.665
374	286	1	2	0	2	1	9	1	1	4	9	1	0	0.000459000	0	0	0	0	1	2020-10-17 16:06:49.353174925	3	0	10	0	0	129	13	1	16	15	81	-168.834	-95.3532	-285.106	-137.665
375	60	0	0	3	0	0	0	0	0	0	0	0	0	-1	0	0	0	1	2	2020-10-17 16:06:51.395251036	0	0	6	0	0	129	7	0	46	1	32	-168.834	-95.3532	-285.085	-137.665
376	72	1	0	2	1	2	11	1	11	1	6	1	0	-1	6	1	18	0	1	2020-10-17 16:06:52.552182913	4	0	0	0	0	129	12	1	28	127	101	-168.834	-95.3198	-285.085	-137.665
377	293	1	2	0	2	1	10	1	1	11	10	1	0	0.000438000	0	0	0	0	1	2020-10-17 16:07:11.079258919	9	0	5	0	0	129	7	0	42	1	10	-168.834	-95.3198	-285.085	-137.665
378	60	0	0	3	0	0	0	0	0	0	0	0	0	-1	0	0	0	0	1	2020-10-17 16:07:11.411226988	8	0	2	0	0	129	15	0	33	0	128	-168.834	-95.3198	-285.085	-137.665
379	72	1	0	2	1	2	11	1	3	1	6	1	0	-1	0	0	0	0	1	2020-10-17 16:07:11.459269047	7	0	7	0	0	129	15	0	55	2	46	-168.834	-95.3198	-285.085	-137.665
380	206	1	2	0	2	1	4	1	1	3	3	1	0	0.000461000	0	0	0	1	2	2020-10-17 16:07:12.043209076	5	0	3	0	0	129	12	1	36	511	153	-168.834	-95.3198	-285.085	-137.665
381	60	0	0	3	0	0	0	0	0	0	0	0	0	-1	0	0	0	1	2	2020-10-17 16:07:15.888221025	6	0	4	0	0	129	7	0	38	1	145	-168.834	-95.3198	-285.085	-137.665
382	72	1	0	2	1	2	11	1	8	1	6	1	0	-1	6	1	18	0	1	2020-10-17 16:07:15.928235054	1	0	8	0	0	129	8	0	58	1	75	-168.834	-95.3198	-285.085	-137.659
383	225	1	2	0	2	1	6	1	1	8	5	1	0	0.000543000	0	0	0	0	1	2020-10-17 16:07:19.305159092	2	0	1	0	0	129	15	1	32	255	115	-168.834	-95.3198	-285.085	-137.659
384	42	0	2	3	0	0	0	0	0	0	0	0	0	-1	11	2	33	0	1	2020-10-17 16:07:19.504163979	3	0	10	0	0	129	14	1	16	15	80	-168.834	-95.3198	-285.085	-137.659
385	42	0	2	3	0	0	0	0	0	0	0	0	0	-1	5	1	15	0	1	2020-10-17 16:07:21.546278000	0	0	6	0	0	129	8	0	46	1	34		-95.3198	-285.085	-137.659
386	42	0	2	3	0	0	0	0	0	0	0	0	0	-1	0	0	0	0	1	2020-10-17 16:07:22.704174995	4	0	0	0	0	129	13	1	28	127	100		-95.3198		-137.659
387	72	1	0	2	1	2	11	1	10	1	6	1	0	-1	0	0	0	0	1	2020-10-17 16:07:41.232320070	9	0	5	0	0	129	8	0	42	1	11				-137.659
388	253	1	2	0	2	1	8	1	1	10	8	1	0	0.001768000	0	0	0	0	1	2020-10-17 16:07:41.564263105	8	0	2	0	0	129	0	0	33	0	127				-137.659
389	72	1	0	2	1	2	11	1	9	1	6	1	0	-1	5	1	15	0	1	2020-10-17 16:07:41.612323046	7	0	7	0	0	129	0	0	55	2	45				-137.659
390	182	1	2	0	2	1	2	1	1	9	1	1	0	0.001591000	0	0	0	0	1	2020-10-17 16:07:42.196238995	5	0	3	0	0	129	13	1	36	511	152				-137.659
391	72	1	0	2	1	2	11	1	2	1	6	1	0	-1	0	0	0	0	1	2020-10-17 16:07:46.041260004	6	0	4	0	0	129	8	0	38	1	144				-137.659
392	208	1	2	0	2	1	5	1	1	2	4	1	0	0.001554000	0	0	0	0	1	2020-10-17 16:07:46.081281900	1	0	8	0	0	129	9	0	58	1	74				-137.659
