# Supplementary material for: AI-driven cybersecurity framework for anomaly detection in power systems
Source: Sci Rep. 2025 Oct 10;15:35506. doi: 10.1038/s41598-025-19634-y (PMC12514191; doi:10.1038/s41598-025-19634-y)
Supplement: Supplementary file 1 — Supplementary Information. [file 41598_2025_19634_MOESM1_ESM.zip › Datasets/csvs/UC1/DS_merged_phy_cyb_10os_60poll_encoded.csv]

	frame_len	frame_protocols	eth_src	eth_dst	ip_src	ip_dst	ip_len	ip_flags	tcp_srcport	tcp_dstport	tcp_len	tcp_flags	tcp_retransmission	tcp_rtt	flow_count	flow_final_count	packets	snort_alert	snort_alert_type	Time	LL_dnp3_src	LL_dnp3_dst	LL_dnp3_len	LL_dnp3_ctl	TL_dnp3_tr_ctl	AL_dnp3_al_func	AL_dnp3_al_ctl	AL_dnp3_obj	DNP3 Object Count	DNP3 Objects	AL_Payload	value1	value2	value3	value4
0	60	0	0	2	0	0	0	0	0	0	0	0	0	-1	0	0	0	0	1	2020-10-17 18:17:32.374870062	0	0	5	0	0	129	4	1	46	1	17			-197.575
1	60	0	0	2	0	0	0	0	0	0	0	0	0	-1	0	0	0	0	1	2020-10-17 18:17:33.048784018	2	0	0	0	0	129	5	2	32	255	64			-197.575
2	60	0	0	2	0	0	0	0	0	0	0	0	0	-1	0	0	0	0	1	2020-10-17 18:17:39.821826935	6	0	6	0	0	129	6	1	55	2	33			-197.575
3	72	1	0	1	1	2	10	1	8	1	5	1	0	-1	0	0	0	0	1	2020-10-17 18:17:52.202846050	5	0	3	0	0	129	7	1	38	1	92			-197.575
4	253	1	2	0	2	1	7	1	1	8	7	1	0	0.001869000	0	0	0	0	1	2020-10-17 18:17:53.572822094	3	0	10	0	0	129	5	2	16	15	46	-125.309		-197.575
5	72	1	0	1	1	2	10	1	2	1	5	1	0	-1	0	0	0	0	1	2020-10-17 18:17:54.601877928	2	0	0	0	0	129	4	2	32	255	63	-125.309		-197.575
6	196	1	2	0	2	1	2	1	1	2	1	1	0	0.000800000	0	0	0	0	1	2020-10-17 18:18:00.320858002	7	0	1	0	0	129	6	1	33	0	57	-125.309		-197.575
7	42	0	2	2	0	0	0	0	0	0	0	0	0	-1	0	0	0	0	1	2020-10-17 18:18:00.764755964	5	0	9	0	0	129	8	3	1	3	103	-125.309		-197.575
8	42	0	2	2	0	0	0	0	0	0	0	0	0	-1	0	0	0	0	1	2020-10-17 18:18:05.113917112	1	0	7	0	0	129	5	1	58	1	36	-125.309		-197.575	-125.49
9	42	0	2	2	0	0	0	0	0	0	0	0	0	-1	0	0	0	0	1	2020-10-17 18:18:16.209799051	5	0	9	0	0	129	9	3	1	4	105	-125.309		-197.575	-125.49
10	72	1	0	1	1	2	10	1	3	1	5	1	0	-1	0	0	0	0	1	2020-10-17 18:18:18.511884927	4	0	2	0	0	129	5	2	36	511	95	-125.309		-197.575	-125.49
11	286	1	2	0	2	1	8	1	1	3	8	1	0	0.000919000	0	0	0	0	1	2020-10-17 18:18:19.698851109	8	0	4	0	0	129	7	1	42	1	7	-125.309		-197.575	-125.49
12	42	0	2	0	0	0	0	0	0	0	0	0	0	-1	12	4	33	0	1	2020-10-17 18:18:31.240823984	6	0	9	0	0	129	7	3	1	0	99	-125.309		-197.575	-125.49
13	60	0	0	1	0	0	0	0	0	0	0	0	0	-1	0	0	0	1	2	2020-10-17 18:18:32.526887894	0	0	5	0	0	129	5	1	46	1	16	-125.309		-197.574	-125.49
14	42	0	2	2	0	0	0	0	0	0	0	0	0	-1	3	1	9	0	1	2020-10-17 18:18:33.200848103	2	0	0	0	0	129	6	2	32	255	62	-125.309		-197.574	-125.49
15	42	0	2	2	0	0	0	0	0	0	0	0	0	-1	0	0	0	0	1	2020-10-17 18:18:39.973808050	6	0	6	0	0	129	8	1	55	2	34	-125.309		-197.574	-125.49
16	42	0	2	2	0	0	0	0	0	0	0	0	0	-1	0	0	0	0	1	2020-10-17 18:18:45.208831072	7	0	9	0	0	129	7	3	1	1	101	-125.309		-197.574	-125.49
17	42	0	2	2	0	0	0	0	0	0	0	0	0	-1	3	1	9	0	1	2020-10-17 18:18:52.354775906	5	0	3	0	0	129	10	1	38	1	93	-125.309		-197.574	-125.49
18	42	0	2	2	0	0	0	0	0	0	0	0	0	-1	3	1	9	0	1	2020-10-17 18:18:53.724853992	3	0	10	0	0	129	6	2	16	15	45	-125.309		-197.574	-125.49
19	42	0	2	2	0	0	0	0	0	0	0	0	0	-1	0	0	0	0	1	2020-10-17 18:18:54.754884005	2	0	0	0	0	129	5	2	32	255	61	-125.309		-197.574	-125.49
20	72	1	0	1	1	2	10	1	5	1	5	1	0	-1	3	1	9	0	1	2020-10-17 18:19:00.472800970	7	0	1	0	0	129	8	1	33	0	56	-125.309		-197.574	-125.49
21	225	1	2	0	2	1	5	1	1	5	4	1	0	0.000926000	0	0	0	0	1	2020-10-17 18:19:05.266844988	1	0	7	0	0	129	6	1	58	1	35	-125.309		-197.574	-125.49
22	42	0	2	2	0	0	0	0	0	0	0	0	0	-1	0	0	0	0	1	2020-10-17 18:19:10.186789989	6	0	8	0	0	129	9	0	1	78	2	-125.309		-197.574	-125.49
23	42	0	2	2	0	0	0	0	0	0	0	0	0	-1	0	0	0	0	1	2020-10-17 18:19:18.663839102	4	0	2	0	0	129	6	2	36	511	96	-125.309		-197.574	-125.49
24	72	1	0	1	1	2	10	1	4	1	5	1	0	-1	0	0	0	0	1	2020-10-17 18:19:19.851768017	8	0	4	0	0	129	8	1	42	1	8	-125.309		-197.574	-125.49
25	142	1	2	0	2	1	1	1	1	4	14	1	0	0.001006000	0	0	0	0	1	2020-10-17 18:19:20.884779930	6	0	8	0	0	129	10	0	1	78	5	-125.309		-197.574	-125.49
26	42	0	2	2	0	0	0	0	0	0	0	0	0	-1	6	2	57	0	1	2020-10-17 18:19:32.679850101	0	0	5	0	0	129	6	1	46	1	18	-125.309		-197.703	-125.49
27	72	1	0	1	1	2	10	1	11	1	5	1	0	-1	0	0	0	0	1	2020-10-17 18:19:33.353780985	2	0	0	0	0	129	7	2	32	255	65	-125.309		-197.703	-125.49
28	196	1	2	0	2	1	2	1	1	11	1	1	0	0.002088000	0	0	0	0	1	2020-10-17 18:19:36.091744900	5	0	8	0	0	129	11	0	1	1200	1	-125.309		-197.703	-125.49
29	42	0	2	2	0	0	0	0	0	0	0	0	0	-1	3	1	48	0	1	2020-10-17 18:19:40.125821114	6	0	6	0	0	129	11	1	55	2	32	-125.309		-197.703	-125.49
30	42	0	2	2	0	0	0	0	0	0	0	0	0	-1	3	1	9	0	1	2020-10-17 18:19:44.649768114	5	0	8	0	0	129	12	0	1	1100	3	-125.309		-197.703	-125.49
31	42	0	2	2	0	0	0	0	0	0	0	0	0	-1	0	0	0	0	1	2020-10-17 18:19:52.304764986	8	0	8	0	0	129	9	0	1	1000	0	-125.309		-197.703	-125.49
32	42	0	2	2	0	0	0	0	0	0	0	0	0	-1	3	1	9	0	1	2020-10-17 18:19:52.506755113	5	0	3	0	0	129	13	1	38	1	91	-125.309		-197.703	-125.49
33	42	0	2	2	0	0	0	0	0	0	0	0	0	-1	0	0	0	0	1	2020-10-17 18:19:53.876804113	3	0	10	0	0	129	7	2	16	15	44	-124.279		-197.703	-125.49
34	72	1	0	1	1	2	10	1	6	1	5	1	0	-1	3	1	9	0	1	2020-10-17 18:19:54.906847954	2	0	0	0	0	129	6	2	32	255	60	-124.279		-197.703	-125.49
35	206	1	2	0	2	1	3	1	1	6	2	1	0	0.002234000	0	0	0	0	1	2020-10-17 18:19:58.345792055	8	0	8	0	0	129	10	0	1	1300	4	-124.279		-197.703	-125.49
36	42	0	2	2	0	0	0	0	0	0	0	0	0	-1	0	0	0	0	1	2020-10-17 18:20:00.624790907	7	0	1	0	0	129	9	1	33	0	58	-124.279		-197.703	-125.49
37	89	1	0	1	1	2	13	1	5	1	12	1	0	-1	0	0	0	0	1	2020-10-17 18:20:05.419858932	1	0	7	0	0	129	7	1	58	1	37	-124.279		-197.703	-125.188
38	91	1	2	0	2	1	14	1	1	5	13	1	0	0.001792000	0	0	0	1	0	2020-10-17 18:20:10.251775980	7	0	8	0	0	129	10	0	1	1000	0	-124.279		-197.703	-125.188
39	72	1	0	1	1	2	10	1	9	1	5	1	0	-1	9	3	66	0	1	2020-10-17 18:20:18.815845013	4	0	2	0	0	129	7	2	36	511	94	-124.279		-197.703	-125.188
40	293	1	2	0	2	1	9	1	1	9	9	1	0	0.001077000	0	0	0	0	1	2020-10-17 18:20:20.003782988	8	0	4	0	0	129	11	1	42	1	6	-124.279		-197.703	-125.188
41	42	0	2	2	0	0	0	0	0	0	0	0	0	-1	6	2	57	0	1	2020-10-17 18:20:32.904871941	0	0	5	0	0	129	7	1	46	1	19	-124.279		-194.283	-125.188
42	42	0	2	2	0	0	0	0	0	0	0	0	0	-1	3	1	9	0	1	2020-10-17 18:20:33.583781958	2	0	0	0	0	129	8	2	32	255	59	-124.279		-194.283	-125.188
43	42	0	2	2	0	0	0	0	0	0	0	0	0	-1	0	0	0	0	1	2020-10-17 18:20:36.021745920	5	0	9	0	0	129	14	3	1	3	104	-124.279		-194.283	-125.188
44	89	1	0	1	1	2	13	1	5	1	12	1	0	-1	18	3	54	0	1	2020-10-17 18:20:40.276798010	6	0	6	0	0	129	12	1	55	2	31	-124.279		-194.283	-125.188
45	91	1	2	0	2	1	14	1	1	5	13	1	0	0.002071000	0	0	0	1	0	2020-10-17 18:20:51.071787119	5	0	9	0	0	129	15	3	1	4	106	-124.279		-194.283	-125.188
46	72	1	0	1	1	2	10	1	7	1	5	1	0	-1	12	2	36	0	1	2020-10-17 18:20:52.728760004	5	0	3	0	0	129	0	1	38	1	84	-124.279		-194.283	-125.188
47	208	1	2	0	2	1	4	1	1	7	3	1	0	0.002325000	0	0	0	0	1	2020-10-17 18:20:54.028831005	3	0	10	0	0	129	8	2	16	15	47	-167.641		-194.283	-125.188
48	72	1	0	1	1	2	10	1	10	1	5	1	0	-1	0	0	0	0	1	2020-10-17 18:20:55.059843063	2	0	0	0	0	129	7	2	32	255	66	-167.641		-194.283	-125.188
49	239	1	2	0	2	1	6	1	1	10	6	1	0	0.001232000	0	0	0	0	1	2020-10-17 18:21:00.855797052	7	0	1	0	0	129	11	1	33	8	78	-167.641		-194.283	-125.188
50	42	0	2	0	0	0	0	0	0	0	0	0	0	-1	10	2	95	0	1	2020-10-17 18:21:05.640861988	1	0	7	0	0	129	8	1	58	1	41	-167.641		-194.283	-137.469
51	60	0	0	1	0	0	0	0	0	0	0	0	0	-1	0	0	0	0	1	2020-10-17 18:21:06.500771999	7	0	9	0	0	129	12	3	1	1	102	-167.641		-194.283	-137.469
52	42	0	2	0	0	0	0	0	0	0	0	0	0	-1	0	0	0	0	1	2020-10-17 18:21:19.034837008	4	0	2	0	0	129	8	2	36	503	88	-167.641		-194.283	-137.469
53	60	0	0	1	0	0	0	0	0	0	0	0	0	-1	0	0	0	1	2	2020-10-17 18:21:20.224776983	8	0	4	0	0	129	12	1	42	1	9	-167.641		-194.283	-137.469
54	42	0	2	2	0	0	0	0	0	0	0	0	0	-1	5	1	15	0	1	2020-10-17 18:21:33.231906891	0	0	5	0	0	129	8	1	46	1	23	-167.641		-545.547	-137.469
55	42	0	2	2	0	0	0	0	0	0	0	0	0	-1	0	0	0	0	1	2020-10-17 18:21:33.877830029	2	0	0	0	0	129	9	2	32	255	74	-167.641		-545.547	-137.469
56	42	0	2	2	0	0	0	0	0	0	0	0	0	-1	5	1	15	0	1	2020-10-17 18:21:40.503802061	6	0	6	0	0	129	13	1	55	2	26	-167.641		-545.547	-137.469
57	89	1	0	1	1	2	13	1	3	1	12	1	0	-1	14	3	42	0	1	2020-10-17 18:21:49.143788099	7	0	9	0	0	129	13	3	1	1	102	-167.641		-545.547	-137.469
58	91	1	2	0	2	1	14	1	1	3	13	1	0	0.000907000	0	0	0	1	0	2020-10-17 18:21:52.952827930	5	0	3	0	0	129	1	1	38	1	82	-167.641		-545.547	-137.469
59	72	1	0	1	1	2	10	1	8	1	5	1	0	-1	4	1	12	0	1	2020-10-17 18:21:54.276776075	3	0	10	0	0	129	9	2	16	15	50	-361.876		-545.547	-137.469
60	253	1	2	0	2	1	7	1	1	8	7	1	0	0.001496000	0	0	0	0	1	2020-10-17 18:21:55.288836956	2	0	0	0	0	129	8	2	32	255	75	-361.876		-545.547	-137.469
61	72	1	0	1	1	2	10	1	2	1	5	1	0	-1	4	1	64	0	1	2020-10-17 18:22:01.160809040	7	0	1	0	0	129	14	1	33	8	55	-361.876		-545.547	-137.469
62	196	1	2	0	2	1	2	1	1	2	1	1	0	0.001256000	0	0	0	0	1	2020-10-17 18:22:05.939867973	1	0	7	0	0	129	9	1	58	1	40	-361.876		-545.547	-172.109
63	60	0	0	2	0	0	0	0	0	0	0	0	0	-1	0	0	0	1	2	2020-10-17 18:22:19.332890034	4	0	2	0	0	129	9	2	36	503	89	-361.876		-545.547	-172.109
64	60	0	0	2	0	0	0	0	0	0	0	0	0	-1	4	1	12	1	2	2020-10-17 18:22:20.531814098	8	0	4	0	0	129	13	1	42	1	11	-361.876		-545.547	-172.109
65	60	0	0	2	0	0	0	0	0	0	0	0	0	-1	0	0	0	1	2	2020-10-17 18:22:33.545922995	0	0	5	0	0	129	9	1	46	1	24	-361.876		-545.478	-172.109
66	42	0	2	2	0	0	0	0	0	0	0	0	0	-1	4	1	12	0	1	2020-10-17 18:22:34.175822973	2	0	0	0	0	129	10	2	32	255	76	-361.876		-545.478	-172.109
67	42	0	2	2	0	0	0	0	0	0	0	0	0	-1	4	1	12	0	1	2020-10-17 18:22:43.872874975	6	0	6	0	0	129	1	1	55	2	27	-361.876		-545.478	-172.109
68	42	0	2	2	0	0	0	0	0	0	0	0	0	-1	0	0	0	0	1	2020-10-17 18:22:44.572983027	6	0	6	0	0	129	3	1	55	2	28	-361.876		-545.478	-172.109
69	72	1	0	1	1	2	10	1	3	1	5	1	0	-1	0	0	0	0	1	2020-10-17 18:22:53.195831060	5	0	3	0	0	129	2	1	38	1	83	-361.876		-545.478	-172.109
70	286	1	2	0	2	1	8	1	1	3	8	1	0	0.001410000	0	0	0	0	1	2020-10-17 18:22:54.507817030	3	0	10	0	0	129	10	2	16	15	51	-361.881		-545.478	-172.109
71	60	0	0	2	0	0	0	0	0	0	0	0	0	-1	6	1	18	1	2	2020-10-17 18:22:55.491867065	6	0	9	0	0	129	4	3	1	0	100	-361.881		-545.478	-172.109
72	60	0	0	2	0	0	0	0	0	0	0	0	0	-1	0	0	0	1	2	2020-10-17 18:22:55.523840904	2	0	0	0	0	129	9	2	32	255	77	-361.881		-545.478	-172.109
73	60	0	0	2	0	0	0	0	0	0	0	0	0	-1	6	1	18	1	2	2020-10-17 18:23:01.387825966	7	0	1	0	0	129	15	1	33	8	54	-361.881		-545.478	-172.109
74	89	1	0	1	1	2	13	1	6	1	12	1	0	-1	6	1	18	0	1	2020-10-17 18:23:05.734889984	6	0	9	0	0	129	5	3	1	0	100	-361.881		-545.478	-172.109
75	91	1	2	0	2	1	14	1	1	6	13	1	0	0.000476000	0	0	0	1	0	2020-10-17 18:23:06.240868092	1	0	7	0	0	129	10	1	58	1	39	-361.881		-545.478	-173.527
76	60	0	0	2	0	0	0	0	0	0	0	0	0	-1	15	2	70	1	2	2020-10-17 18:23:19.565864086	4	0	2	0	0	129	10	2	36	503	86	-361.881		-545.478	-173.527
77	60	0	0	2	0	0	0	0	0	0	0	0	0	-1	0	0	0	1	2	2020-10-17 18:23:20.760814905	8	0	4	0	0	129	14	1	42	1	10	-361.881		-545.478	-173.527
78	42	0	2	0	0	0	0	0	0	0	0	0	0	-1	0	0	0	0	1	2020-10-17 18:23:33.767896891	0	0	5	0	0	129	10	1	46	1	15	-361.881		-554.472	-173.527
79	60	0	0	1	0	0	0	0	0	0	0	0	0	-1	0	0	0	1	2	2020-10-17 18:23:34.399903059	2	0	0	0	0	129	11	2	32	255	72	-361.881		-554.472	-173.527
80	60	0	0	2	0	0	0	0	0	0	0	0	0	-1	5	1	15	1	2	2020-10-17 18:23:44.871933937	6	0	6	0	0	129	6	1	55	2	25	-361.881		-554.472	-173.527
81	72	1	0	1	1	2	10	1	5	1	5	1	0	-1	5	1	15	0	1	2020-10-17 18:23:53.440109015	5	0	3	0	0	129	3	1	38	1	81	-361.881		-554.472	-173.527
82	225	1	2	0	2	1	5	1	1	5	4	1	0	0.000389000	0	0	0	0	1	2020-10-17 18:23:54.735862017	3	0	10	0	0	129	11	2	16	15	52	-374.688		-554.472	-173.527
83	42	0	2	2	0	0	0	0	0	0	0	0	0	-1	0	0	0	0	1	2020-10-17 18:23:55.763879061	2	0	0	0	0	129	10	2	32	255	73	-374.688		-554.472	-173.527
84	42	0	2	2	0	0	0	0	0	0	0	0	0	-1	0	0	0	0	1	2020-10-17 18:24:01.616818905	7	0	1	0	0	129	0	1	33	8	53	-374.688		-554.472	-173.527
85	72	1	0	1	1	2	10	1	4	1	5	1	0	-1	0	0	0	0	1	2020-10-17 18:24:06.472847939	1	0	7	0	0	129	11	1	58	1	38	-374.688		-554.472	-173.53
86	142	1	2	0	2	1	1	1	1	4	14	1	0	0.001598000	0	0	0	0	1	2020-10-17 18:24:17.274816990	5	0	9	0	0	129	4	3	1	3	103	-374.688		-554.472	-173.53
87	42	0	2	2	0	0	0	0	0	0	0	0	0	-1	5	1	15	0	1	2020-10-17 18:24:19.790950060	4	0	2	0	0	129	11	2	36	503	87	-374.688		-554.472	-173.53
88	72	1	0	1	1	2	10	1	11	1	5	1	0	-1	0	0	0	0	1	2020-10-17 18:24:20.984816074	8	0	4	0	0	129	15	1	42	1	12	-374.688		-554.472	-173.53
89	196	1	2	0	2	1	2	1	1	11	1	1	0	0.001527000	0	0	0	0	1	2020-10-17 18:24:24.400875092	7	0	9	0	0	129	1	3	1	1	101	-374.688		-554.472	-173.53
90	72	1	0	1	1	2	10	1	6	1	5	1	0	-1	16	3	46	0	1	2020-10-17 18:24:30.982897043	6	0	9	0	0	129	7	3	1	0	99	-374.688		-554.472	-173.53
91	206	1	2	0	2	1	3	1	1	6	2	1	0	0.000643000	0	0	0	0	1	2020-10-17 18:24:34.008897066	0	0	5	0	0	129	11	1	46	1	21	-374.688		-281.566	-173.53
92	42	0	2	2	0	0	0	0	0	0	0	0	0	-1	0	0	0	0	1	2020-10-17 18:24:34.628823042	2	0	0	0	0	129	12	2	32	255	71	-374.688		-281.566	-173.53
93	42	0	2	2	0	0	0	0	0	0	0	0	0	-1	0	0	0	0	1	2020-10-17 18:24:45.100893974	6	0	6	0	0	129	8	1	55	2	30	-374.688		-281.566	-173.53
94	42	0	2	2	0	0	0	0	0	0	0	0	0	-1	4	1	12	0	1	2020-10-17 18:24:53.673758984	5	0	3	0	0	129	5	1	38	1	85	-374.688		-281.566	-173.53
95	60	0	0	2	0	0	0	0	0	0	0	0	0	-1	4	1	12	1	2	2020-10-17 18:24:54.964819908	3	0	10	0	0	129	12	2	16	15	49	-168.111		-281.566	-173.53
96	72	1	0	1	1	2	10	1	9	1	5	1	0	-1	0	0	0	0	1	2020-10-17 18:24:56.010885000	2	0	0	0	0	129	11	2	32	255	70	-168.111		-281.566	-173.53
97	293	1	2	0	2	1	9	1	1	9	9	1	0	0.001588000	0	0	0	0	1	2020-10-17 18:24:59.023751020	5	0	9	0	0	129	6	3	1	4	105	-168.111		-281.566	-173.53
98	60	0	0	2	0	0	0	0	0	0	0	0	0	-1	0	0	0	1	2	2020-10-17 18:25:01.768778086	7	0	1	0	0	129	2	1	33	8	80	-168.111		-281.566	-173.53
99	60	0	0	2	0	0	0	0	0	0	0	0	0	-1	4	1	12	1	2	2020-10-17 18:25:06.623868942	1	0	7	0	0	129	12	1	58	1	43	-168.111		-281.566	-137.408
100	42	0	2	2	0	0	0	0	0	0	0	0	0	-1	0	0	0	0	1	2020-10-17 18:25:19.943876028	4	0	2	0	0	129	12	2	36	511	98	-168.111		-281.566	-137.408
101	42	0	2	2	0	0	0	0	0	0	0	0	0	-1	4	1	12	0	1	2020-10-17 18:25:21.135955095	8	0	4	0	0	129	0	1	42	1	13	-168.111		-281.566	-137.408
102	42	0	2	2	0	0	0	0	0	0	0	0	0	-1	0	0	0	0	1	2020-10-17 18:25:34.161887884	0	0	5	0	0	129	12	1	46	1	20	-168.111		-282.331	-137.408
103	81	1	0	1	1	2	11	1	3	1	10	1	0	-1	0	0	0	0	1	2020-10-17 18:25:34.780817032	2	0	0	0	0	129	13	2	32	255	69	-168.111		-282.331	-137.408
104	85	1	2	0	2	1	12	1	1	3	11	1	0	0.001265000	0	0	0	1	0	2020-10-17 18:25:45.252927065	6	0	6	0	0	129	9	1	55	2	29	-168.111		-282.331	-137.408
105	60	0	0	1	0	0	0	0	0	0	0	0	0	-1	9	0	27	0	1	2020-10-17 18:25:53.825817108	5	0	3	0	0	129	7	1	38	1	90	-168.111		-282.331	-137.408
106	42	0	2	0	0	0	0	0	0	0	0	0	0	-1	0	0	0	1	2	2020-10-17 18:25:55.117818117	3	0	10	0	0	129	13	2	16	15	48	-168.111		-282.331	-137.408
107	72	1	0	1	1	2	10	1	7	1	5	1	0	-1	6	0	18	0	1	2020-10-17 18:25:56.163878918	2	0	0	0	0	129	12	2	32	255	68			-282.331	-137.408
108	208	1	2	0	2	1	4	1	1	7	3	1	0	0.000736000	0	0	0	0	1	2020-10-17 18:26:01.920806885	7	0	1	0	0	129	3	1	33	8	79			-282.331	-137.408
109	72	1	0	1	1	2	10	1	10	1	5	1	0	-1	3	0	48	0	1	2020-10-17 18:26:06.776890993	1	0	7	0	0	129	13	1	58	1	42			-282.331	-137.408
110	239	1	2	0	2	1	6	1	1	10	6	1	0	0.001707000	0	0	0	0	1	2020-10-17 18:26:20.095835924	4	0	2	0	0	129	13	2	36	511	97			-282.331
111	81	1	0	1	1	2	11	1	3	1	10	1	0	-1	2	0	6	0	1	2020-10-17 18:26:21.287771940	8	0	4	0	0	129	1	1	42	1	14			-282.331
112	85	1	2	0	2	1	12	1	1	3	11	1	0	0.001135000	0	0	0	1	0	2020-10-17 18:26:34.314886093	0	0	5	0	0	129	13	1	46	1	22			-282.331
113	60	0	1	1	0	0	0	0	0	0	0	0	0	-1	0	0	0	0	1	2020-10-17 18:26:34.933784008	2	0	0	0	0	129	14	2	32	255	67
