# Supplementary material for: AI-driven cybersecurity framework for anomaly detection in power systems
Source: Sci Rep. 2025 Oct 10;15:35506. doi: 10.1038/s41598-025-19634-y (PMC12514191; doi:10.1038/s41598-025-19634-y)
Supplement: Supplementary file 1 — Supplementary Information. [file 41598_2025_19634_MOESM1_ESM.zip › Datasets/csvs/UC1/master_merged_phy_cyb_10os_30poll_encoded.csv]

	frame_len	frame_protocols	eth_src	eth_dst	ip_src	ip_dst	ip_len	ip_flags	tcp_srcport	tcp_dstport	tcp_len	tcp_flags	tcp_retransmission	tcp_rtt	flow_count	flow_final_count	packets	snort_alert	snort_alert_type	Time	LL_dnp3_src	LL_dnp3_dst	LL_dnp3_len	LL_dnp3_ctl	TL_dnp3_tr_ctl	AL_dnp3_al_func	AL_dnp3_al_ctl	AL_dnp3_obj	DNP3 Object Count	DNP3 Objects	AL_Payload	value1	value2	value3	value4
0	72	1	1	0	1	2	12	1	5	1	7	1	0	-1	0	0	0	0	1	2020-10-17 15:51:44.224249601	7	0	7	0	0	129	10	0	55	2	44
1	286	1	0	1	2	1	9	1	1	5	10	1	0	0.151561124	0	0	0	0	1	2020-10-17 15:51:45.032259226	1	0	8	0	0	129	7	0	58	1	48				-125.49
2	72	1	1	0	1	2	12	1	12	1	7	1	0	-1	0	0	0	0	1	2020-10-17 15:51:45.540220499	8	0	2	0	0	129	9	0	33	0	94				-125.49
3	293	1	0	1	2	1	10	1	1	12	11	1	0	0.151455529	0	0	0	0	1	2020-10-17 15:51:48.448226690	6	0	4	0	0	129	12	0	38	1	126				-125.49
4	72	1	1	0	1	2	12	1	3	1	7	1	0	-1	0	0	0	0	1	2020-10-17 15:51:54.176344872	0	0	6	0	0	129	8	0	46	1	17			-197.574	-125.49
5	206	1	0	1	2	1	4	1	1	3	3	1	0	0.151434826	0	0	0	0	1	2020-10-17 15:51:55.332258940	4	0	0	0	0	129	13	1	28	127	82		-51.0801	-197.574	-125.49
6	72	1	1	0	1	2	12	1	9	1	7	1	0	-1	12	2	36	0	1	2020-10-17 15:51:56.662272215	5	0	3	0	0	129	12	1	36	511	128		-51.0801	-197.574	-125.49
7	225	1	0	1	2	1	6	1	1	9	6	1	0	0.151446158	0	0	0	1	2	2020-10-17 15:52:01.522301197	2	0	1	0	0	129	15	1	32	255	96		-51.0801	-197.574	-125.49
8	60	0	0	1	0	0	0	0	0	0	0	0	0	-1	0	0	0	0	1	2020-10-17 15:52:01.728267431	3	0	10	0	0	129	14	1	16	15	64	-125.309	-51.0801	-197.574	-125.49
9	42	0	1	0	0	0	0	0	0	0	0	0	0	-1	0	0	0	0	1	2020-10-17 15:52:06.374471903	9	0	5	0	0	129	9	0	42	1	0	-125.309	-51.0801	-197.574	-125.49
10	72	1	1	0	1	2	12	1	11	1	7	1	0	-1	16	3	48	0	1	2020-10-17 15:52:14.377579689	7	0	7	0	0	129	11	0	55	2	44	-125.309	-51.0801	-197.574	-125.49
11	253	1	0	1	2	1	8	1	1	11	9	1	0	0.151590189	0	0	0	0	1	2020-10-17 15:52:15.185597658	1	0	8	0	0	129	8	0	58	1	48	-125.309	-51.0801	-197.574	-125.49
12	72	1	1	0	1	2	12	1	10	1	7	1	0	-1	0	0	0	0	1	2020-10-17 15:52:15.693532705	8	0	2	0	0	129	10	0	33	0	94	-125.309	-51.0801	-197.574	-125.49
13	182	1	0	1	2	1	2	1	1	10	1	1	0	0.151535299	0	0	0	0	1	2020-10-17 15:52:18.601551771	6	0	4	0	0	129	13	0	38	1	126	-125.309	-51.0801	-197.574	-125.49
14	72	1	1	0	1	2	12	1	2	1	7	1	0	-1	5	1	15	0	1	2020-10-17 15:52:24.329594612	0	0	6	0	0	129	9	0	46	1	17	-125.309	-51.0801	-197.574	-125.49
15	208	1	0	1	2	1	5	1	1	2	4	1	0	0.151574280	0	0	0	0	1	2020-10-17 15:52:25.483766556	4	0	0	0	0	129	14	1	28	127	82	-125.309	-51.0801	-197.574	-125.49
16	72	1	1	0	1	2	12	1	8	1	7	1	0	-1	10	2	30	0	1	2020-10-17 15:52:26.815591812	5	0	3	0	0	129	13	1	36	511	128	-125.309	-51.0801	-197.574	-125.49
17	196	1	0	1	2	1	3	1	1	8	2	1	0	0.151507497	0	0	0	0	1	2020-10-17 15:52:31.675577164	2	0	1	0	0	129	0	1	32	255	96	-125.309	-51.0801	-197.574	-125.49
18	72	1	1	0	1	2	12	1	6	1	7	1	0	-1	0	0	0	0	1	2020-10-17 15:52:31.879558802	3	0	10	0	0	129	15	1	16	15	64	-125.309	-51.0801	-197.574	-125.49
19	142	1	0	1	2	1	1	1	1	6	16	1	0	0.151541767	4	1	12	1	2	2020-10-17 15:52:36.527723073	9	0	5	0	0	129	10	0	42	1	0	-125.309	-51.0801	-197.574	-125.49
20	72	1	1	0	1	2	12	1	7	1	7	1	0	-1	8	2	24	0	1	2020-10-17 15:52:44.531726359	7	0	7	0	0	129	12	0	55	2	44	-125.309	-51.0801	-197.574	-125.49
21	239	1	0	1	2	1	7	1	1	7	8	1	0	0.152764114	0	0	0	1	2	2020-10-17 15:52:45.337767839	1	0	8	0	0	129	9	0	58	1	48	-125.309	-51.0801	-197.574	-125.49
22	72	1	1	0	1	2	12	1	5	1	7	1	0	30.000533050	20	4	60	0	1	2020-10-17 15:52:45.845698595	8	0	2	0	0	129	11	0	33	0	94	-125.309	-51.0801	-197.574	-125.49
23	286	1	0	1	2	1	9	1	1	5	10	1	0	0.152797163	0	0	0	0	1	2020-10-17 15:52:48.755744219	6	0	4	0	0	129	14	0	38	1	126	-125.309	-51.0801	-197.574	-125.49
24	72	1	1	0	1	2	12	1	12	1	7	1	0	30.000537959	0	0	0	0	1	2020-10-17 15:52:52.049750805	6	0	9	0	0	129	15	2	1	4	136	-125.309	-51.0801	-197.574	-125.49
25	293	1	0	1	2	1	10	1	1	12	11	1	0	0.152800307	0	0	0	0	1	2020-10-17 15:52:54.481848001	0	0	6	0	0	129	10	0	46	1	18	-125.309	-51.0801	-197.574	-125.49
26	72	1	1	0	1	2	12	1	3	1	7	1	0	30.000644516	6	1	18	0	1	2020-10-17 15:52:55.635746956	4	0	0	0	0	129	15	1	28	127	82	-125.309	-51.0801	-197.574	-125.49
27	206	1	0	1	2	1	4	1	1	3	3	1	0	0.152667601	0	0	0	1	2	2020-10-17 15:52:56.967775822	5	0	3	0	0	129	14	1	36	511	128	-125.309	-51.0801	-197.574	-125.49
28	72	1	1	0	1	2	12	1	9	1	7	1	0	30.000391161	7	1	20	0	1	2020-10-17 15:53:01.091794968	6	0	9	0	0	129	0	2	1	3	135	-125.309	-51.0801	-197.574	-125.49
29	225	1	0	1	2	1	6	1	1	9	6	1	0	0.152933976	0	0	0	1	2	2020-10-17 15:53:01.827794552	2	0	1	0	0	129	1	1	32	255	96	-125.309	-51.0801	-197.574	-125.49
30	72	1	1	0	1	2	12	1	11	1	7	1	0	30.000373442	17	3	50	0	1	2020-10-17 15:53:02.031740904	3	0	10	0	0	129	0	1	16	15	64	-125.309	-51.0801	-197.574	-125.49
31	253	1	0	1	2	1	8	1	1	11	9	1	0	0.152876295	0	0	0	0	1	2020-10-17 15:53:06.679913282	9	0	5	0	0	129	11	0	42	1	0	-125.309	-51.0801	-197.574	-125.49
32	72	1	1	0	1	2	12	1	10	1	7	1	0	30.000480428	0	0	0	0	1	2020-10-17 15:53:14.684021711	7	0	7	0	0	129	13	0	55	2	44	-125.309	-51.0801	-197.574	-125.49
33	182	1	0	1	2	1	2	1	1	10	1	1	0	0.151027207	5	1	15	0	1	2020-10-17 15:53:15.490053654	1	0	8	0	0	129	10	0	58	1	49	-125.309	-51.0801	-197.574	-125.49
34	72	1	1	0	1	2	12	1	2	1	7	1	0	30.000533620	0	0	0	0	1	2020-10-17 15:53:15.998042822	8	0	2	0	0	129	12	0	33	0	94	-125.309	-51.0801	-197.574	-125.49
35	208	1	0	1	2	1	5	1	1	2	4	1	0	0.152785961	0	0	0	0	1	2020-10-17 15:53:18.908155203	6	0	4	0	0	129	1	0	38	1	126	-125.309	-51.0801	-197.574	-125.49
36	60	0	0	1	0	0	0	0	0	0	0	0	0	-1	6	1	17	0	1	2020-10-17 15:53:24.634142399	0	0	6	0	0	129	11	0	46	1	18	-125.309	-51.0801	-197.574	-125.49
37	42	0	1	0	0	0	0	0	0	0	0	0	0	-1	0	0	0	0	1	2020-10-17 15:53:25.788005829	4	0	0	0	0	129	0	1	28	127	82	-125.309	-51.0801	-197.574	-125.49
38	72	1	1	0	1	2	12	1	8	1	7	1	0	30.000331035	5	1	15	0	1	2020-10-17 15:53:27.120089293	5	0	3	0	0	129	15	1	36	511	128	-125.309	-51.0801	-197.574	-125.49
39	196	1	0	1	2	1	3	1	1	8	2	1	0	0.152944910	4	1	12	0	1	2020-10-17 15:53:31.981070518	2	0	1	0	0	129	2	1	32	255	96	-125.309	-51.0801	-197.574	-125.49
40	72	1	1	0	1	2	12	1	6	1	7	1	0	30.000374393	0	0	0	0	1	2020-10-17 15:53:32.185058594	3	0	10	0	0	129	1	1	16	15	64	-125.309	-51.0801	-197.574	-125.49
41	142	1	0	1	2	1	1	1	1	6	16	1	0	0.150917080	0	0	0	1	2	2020-10-17 15:53:36.833199263	9	0	5	0	0	129	12	0	42	1	0	-125.309	-51.0801	-197.574	-125.49
42	72	1	1	0	1	2	12	1	7	1	7	1	0	30.001264465	8	2	24	0	1	2020-10-17 15:53:44.837302446	7	0	7	0	0	129	14	0	55	2	44	-125.309	-51.0801	-197.574	-125.49
43	239	1	0	1	2	1	7	1	1	7	8	1	0	0.151986746	0	0	0	0	1	2020-10-17 15:53:45.643262386	1	0	8	0	0	129	11	0	58	1	49	-125.309	-51.0801	-197.574	-125.49
44	72	1	1	0	1	2	12	1	5	1	7	1	0	30.001140889	20	4	60	0	1	2020-10-17 15:53:46.151245117	8	0	2	0	0	129	13	0	33	0	94	-125.309	-51.0801	-197.574	-125.49
45	286	1	0	1	2	1	9	1	1	5	10	1	0	0.153005744	0	0	0	0	1	2020-10-17 15:53:49.061293125	6	0	4	0	0	129	2	0	38	1	126	-125.309	-51.0801	-197.574	-125.49
46	72	1	1	0	1	2	12	1	12	1	7	1	0	30.001106791	0	0	0	0	1	2020-10-17 15:53:54.787331343	0	0	6	0	0	129	12	0	46	1	18	-125.309	-51.0801	-197.574	-125.49
47	293	1	0	1	2	1	10	1	1	12	11	1	0	0.151063510	0	0	0	0	1	2020-10-17 15:53:55.941234350	4	0	0	0	0	129	1	1	28	127	82	-125.309	-51.0801	-197.574	-125.49
48	72	1	1	0	1	2	12	1	3	1	7	1	0	30.001119494	6	1	18	0	1	2020-10-17 15:53:57.273266077	5	0	3	0	0	129	0	1	36	511	128	-125.309	-51.0801	-197.574	-125.49
49	206	1	0	1	2	1	4	1	1	3	3	1	0	0.151046352	0	0	0	0	1	2020-10-17 15:54:02.133345604	2	0	1	0	0	129	3	1	32	255	96	-125.309	-51.0801	-197.574	-125.49
50	72	1	1	0	1	2	12	1	9	1	7	1	0	30.001202633	6	1	18	0	1	2020-10-17 15:54:02.337305307	3	0	10	0	0	129	2	1	16	15	64	-125.309	-51.0801	-197.574	-125.49
51	225	1	0	1	2	1	6	1	1	9	6	1	0	0.152989819	0	0	0	1	2	2020-10-17 15:54:06.985434771	9	0	5	0	0	129	13	0	42	1	0	-125.309	-51.0801	-197.574	-125.49
52	89	1	1	0	1	2	15	1	9	1	14	1	0	3.142854889	11	2	33	1	0	2020-10-17 15:54:07.921404839	8	0	9	0	0	129	14	2	1	1	134	-125.309	-51.0801	-197.574	-125.49
53	91	1	0	1	2	1	16	1	1	9	15	1	0	0.151151769	0	0	0	0	1	2020-10-17 15:54:14.990484953	7	0	7	0	0	129	15	0	55	2	44	-125.309	-51.0801	-197.574	-125.49
54	72	1	1	0	1	2	12	1	11	1	7	1	0	30.001107946	5	1	15	0	1	2020-10-17 15:54:15.796528101	1	0	8	0	0	129	12	0	58	1	50	-125.309	-51.0801	-197.574	-125.49
55	253	1	0	1	2	1	8	1	1	11	9	1	0	0.151145400	0	0	0	0	1	2020-10-17 15:54:16.304497719	8	0	2	0	0	129	15	0	33	0	94	-125.309	-51.0801	-197.574	-125.49
56	72	1	1	0	1	2	12	1	10	1	7	1	0	30.000970220	0	0	0	0	1	2020-10-17 15:54:19.214422941	6	0	4	0	0	129	3	0	38	1	126	-125.309	-51.0801	-197.574	-125.49
57	182	1	0	1	2	1	2	1	1	10	1	1	0	0.151010165	0	0	0	0	1	2020-10-17 15:54:24.939621449	0	0	6	0	0	129	13	0	46	1	19	-125.309	-51.0801	-197.574	-125.49
58	72	1	1	0	1	2	12	1	2	1	7	1	0	30.001118435	5	1	15	0	1	2020-10-17 15:54:26.093466759	4	0	0	0	0	129	2	1	28	127	82	-125.309	-51.0801	-197.574	-125.49
59	208	1	0	1	2	1	5	1	1	2	4	1	0	0.151065609	0	0	0	1	2	2020-10-17 15:54:27.425505161	5	0	3	0	0	129	1	1	36	511	128	-125.309	-51.0801	-197.574	-125.49
60	89	1	1	0	1	2	15	1	9	1	14	1	0	8.890567076	10	2	30	1	0	2020-10-17 15:54:32.286548138	2	0	1	0	0	129	4	1	32	255	96	-125.309	-51.0801	-197.574	-125.49
61	91	1	0	1	2	1	16	1	1	9	15	1	0	0.151476937	0	0	0	0	1	2020-10-17 15:54:32.490512848	3	0	10	0	0	129	3	1	16	15	64	-125.309	-51.0801	-197.574	-125.49
62	72	1	1	0	1	2	12	1	8	1	7	1	0	30.001089743	4	1	12	0	1	2020-10-17 15:54:37.138654232	9	0	5	0	0	129	14	0	42	1	0	-125.309	-51.0801	-197.574	-125.49
63	196	1	0	1	2	1	3	1	1	8	2	1	0	0.151127838	0	0	0	0	1	2020-10-17 15:54:45.144774675	7	0	7	0	0	129	0	0	55	2	44	-125.309	-51.0801	-197.574	-125.49
64	72	1	1	0	1	2	12	1	6	1	7	1	0	30.000983750	0	0	0	0	1	2020-10-17 15:54:45.950780153	1	0	8	0	0	129	13	0	58	1	50	-125.309	-51.0801	-197.574	-125.49
65	142	1	0	1	2	1	1	1	1	6	16	1	0	0.151198475	0	0	0	1	2	2020-10-17 15:54:46.458734512	8	0	2	0	0	129	0	0	33	0	94	-125.309	-51.0801	-197.574	-125.49
66	72	1	1	0	1	2	12	1	7	1	7	1	0	30.001109918	8	2	24	0	1	2020-10-17 15:54:49.366699696	6	0	4	0	0	129	4	0	38	1	126	-125.309	-51.0801	-197.574	-125.49
67	239	1	0	1	2	1	7	1	1	7	8	1	0	0.151080292	0	0	0	1	2	2020-10-17 15:54:55.091833115	0	0	6	0	0	129	14	0	46	1	19	-125.309	-51.0801	-197.574	-125.49
68	60	0	0	1	0	0	0	0	0	0	0	0	0	-1	14	3	42	0	1	2020-10-17 15:54:56.245769024	4	0	0	0	0	129	3	1	28	127	82	-125.309	-51.0801	-197.574	-125.49
69	42	0	1	0	0	0	0	0	0	0	0	0	0	-1	0	0	0	0	1	2020-10-17 15:54:57.577823400	5	0	3	0	0	129	2	1	36	511	128	-125.309	-51.0801	-197.574	-125.49
70	72	1	1	0	1	2	12	1	5	1	7	1	0	30.001029813	6	1	18	0	1	2020-10-17 15:55:02.439756632	2	0	1	0	0	129	5	1	32	255	96	-125.309	-51.0801	-197.574	-125.49
71	286	1	0	1	2	1	9	1	1	5	10	1	0	0.151265575	0	0	0	0	1	2020-10-17 15:55:02.643778563	3	0	10	0	0	129	4	1	16	15	64	-125.309	-51.0801	-197.574	-125.49
72	72	1	1	0	1	2	12	1	12	1	7	1	0	30.000936783	6	1	18	0	1	2020-10-17 15:55:07.291891098	9	0	5	0	0	129	15	0	42	1	0	-125.309	-51.0801	-197.574	-125.49
73	293	1	0	1	2	1	10	1	1	12	11	1	0	0.151348986	0	0	0	0	1	2020-10-17 15:55:14.736935854	8	0	9	0	0	129	1	2	1	1	134	-125.309	-51.0801	-197.574	-125.49
74	72	1	1	0	1	2	12	1	3	1	7	1	0	30.001038923	0	0	0	0	1	2020-10-17 15:55:15.296944380	7	0	7	0	0	129	1	0	55	2	44	-125.309	-51.0801	-197.574	-125.49
75	206	1	0	1	2	1	4	1	1	3	3	1	0	0.151305260	0	0	0	0	1	2020-10-17 15:55:16.103022099	1	0	8	0	0	129	14	0	58	1	50	-125.309	-51.0801	-197.574	-125.49
76	72	1	1	0	1	2	12	1	9	1	7	1	0	17.664904907	6	1	18	0	1	2020-10-17 15:55:16.610948801	8	0	2	0	0	129	2	0	33	0	94	-125.309	-51.0801	-197.574	-125.49
77	225	1	0	1	2	1	6	1	1	9	6	1	0	0.151455336	0	0	0	0	1	2020-10-17 15:55:19.519005299	6	0	4	0	0	129	5	0	38	1	126	-125.309	-51.0801	-197.574	-125.49
78	72	1	1	0	1	2	12	1	11	1	7	1	0	30.000863484	16	3	48	0	1	2020-10-17 15:55:25.245263100	0	0	6	0	0	129	15	0	46	1	19	-125.309	-51.0801	-197.574	-125.49
79	253	1	0	1	2	1	8	1	1	11	9	1	0	0.151431049	0	0	0	0	1	2020-10-17 15:55:26.399024010	4	0	0	0	0	129	4	1	28	127	82	-125.309	-51.0801	-197.574	-125.49
80	72	1	1	0	1	2	12	1	10	1	7	1	0	30.001093076	5	1	15	0	1	2020-10-17 15:55:27.731027842	5	0	3	0	0	129	3	1	36	511	128	-125.309	-51.0801	-197.574	-125.49
81	182	1	0	1	2	1	2	1	1	10	1	1	0	0.151165918	0	0	0	0	1	2020-10-17 15:55:32.593047380	2	0	1	0	0	129	6	1	32	255	96	-125.309	-51.0801	-197.574	-125.49
82	72	1	1	0	1	2	12	1	2	1	7	1	0	30.001005240	0	0	0	0	1	2020-10-17 15:55:32.797122240	3	0	10	0	0	129	5	1	16	15	64	-125.309	-51.0801	-197.574	-125.49
83	208	1	0	1	2	1	5	1	1	2	4	1	0	0.151308092	0	0	0	1	2	2020-10-17 15:55:37.445219278	9	0	5	0	0	129	0	0	42	1	0	-125.309	-51.0801	-197.574	-125.49
84	72	1	1	0	1	2	12	1	8	1	7	1	0	30.000918150	14	3	42	0	1	2020-10-17 15:55:45.450374126	7	0	7	0	0	129	2	0	55	2	44	-125.309	-51.0801	-197.574	-125.49
85	196	1	0	1	2	1	3	1	1	8	2	1	0	0.152357632	0	0	0	0	1	2020-10-17 15:55:46.256288528	1	0	8	0	0	129	15	0	58	1	50	-125.309	-51.0801	-197.574	-125.49
86	72	1	1	0	1	2	12	1	6	1	7	1	0	30.000860221	0	0	0	0	1	2020-10-17 15:55:46.764244318	8	0	2	0	0	129	3	0	33	0	94	-125.309	-51.0801	-197.574	-125.49
87	142	1	0	1	2	1	1	1	1	6	16	1	0	0.152457385	0	0	0	0	1	2020-10-17 15:55:49.672273397	6	0	4	0	0	129	6	0	38	1	126	-125.309	-51.0801	-197.574	-125.49
88	72	1	1	0	1	2	12	1	7	1	7	1	0	30.000826607	8	2	24	0	1	2020-10-17 15:55:55.398291826	0	0	6	0	0	129	0	0	46	1	19	-125.309	-51.0801	-197.574	-125.49
89	239	1	0	1	2	1	7	1	1	7	8	1	0	0.152459140	0	0	0	0	1	2020-10-17 15:55:56.552231789	4	0	0	0	0	129	5	1	28	127	82	-125.309	-51.0801	-197.574	-125.49
90	60	0	0	1	0	0	0	0	0	0	0	0	0	-1	0	0	0	0	1	2020-10-17 15:55:57.884278774	5	0	3	0	0	129	4	1	36	511	128	-125.309	-51.0801	-197.574	-125.49
91	42	0	1	0	0	0	0	0	0	0	0	0	0	-1	0	0	0	0	1	2020-10-17 15:56:02.746346474	2	0	1	0	0	129	7	1	32	255	96	-125.309	-51.0801	-197.574	-125.49
92	72	1	1	0	1	2	12	1	5	1	7	1	0	30.000742447	20	4	60	0	1	2020-10-17 15:56:02.950282097	3	0	10	0	0	129	6	1	16	15	64	-125.309	-51.0801	-197.574	-125.49
93	286	1	0	1	2	1	9	1	1	5	10	1	0	0.152538153	0	0	0	0	1	2020-10-17 15:56:07.598468542	9	0	5	0	0	129	1	0	42	1	0	-125.309	-51.0801	-197.574	-125.49
94	72	1	1	0	1	2	12	1	12	1	7	1	0	30.000619907	0	0	0	0	1	2020-10-17 15:56:15.602485895	7	0	7	0	0	129	3	0	55	2	44	-125.309	-51.0801	-197.574	-125.49
95	293	1	0	1	2	1	10	1	1	12	11	1	0	0.152588802	6	1	18	0	1	2020-10-17 15:56:16.408490658	1	0	8	0	0	129	0	0	58	1	51	-125.309	-51.0801	-197.574	-125.49
96	72	1	1	0	1	2	12	1	3	1	7	1	0	30.000570294	0	0	0	0	1	2020-10-17 15:56:16.916446924	8	0	2	0	0	129	4	0	33	0	94	-125.309	-51.0801	-197.574	-125.49
97	206	1	0	1	2	1	4	1	1	3	3	1	0	0.152632150	0	0	0	0	1	2020-10-17 15:56:19.824445009	6	0	4	0	0	129	7	0	38	1	126	-125.309	-51.0801	-197.574	-125.49
98	72	1	1	0	1	2	12	1	9	1	7	1	0	30.000525142	6	1	18	0	1	2020-10-17 15:56:25.550555944	0	0	6	0	0	129	1	0	46	1	16	-125.309	-51.0801	-197.574	-125.49
99	225	1	0	1	2	1	6	1	1	9	6	1	0	0.152612820	0	0	0	1	2	2020-10-17 15:56:26.704517126	4	0	0	0	0	129	6	1	28	127	82	-125.309	-51.0801	-197.574	-125.49
100	72	1	1	0	1	2	12	1	11	1	7	1	0	30.000560578	16	3	48	0	1	2020-10-17 15:56:28.036480904	5	0	3	0	0	129	5	1	36	511	128	-125.309	-51.0801	-197.574	-125.49
101	253	1	0	1	2	1	8	1	1	11	9	1	0	0.152628316	0	0	0	0	1	2020-10-17 15:56:32.898493528	2	0	1	0	0	129	8	1	32	255	96	-125.309	-51.0801	-197.574	-125.49
102	72	1	1	0	1	2	12	1	10	1	7	1	0	30.000810243	5	1	15	0	1	2020-10-17 15:56:33.102503300	3	0	10	0	0	129	7	1	16	15	64	-125.309	-51.0801	-197.574	-125.49
103	182	1	0	1	2	1	2	1	1	10	1	1	0	0.152418144	0	0	0	0	1	2020-10-17 15:56:37.752650499	9	0	5	0	0	129	2	0	42	1	0	-125.309	-51.0801	-197.574	-125.49
104	72	1	1	0	1	2	12	1	2	1	7	1	0	30.000861262	0	0	0	0	1	2020-10-17 15:56:45.756814718	7	0	7	0	0	129	4	0	55	2	44	-125.309	-51.0801	-197.574	-125.49
105	208	1	0	1	2	1	5	1	1	2	4	1	0	0.152315515	0	0	0	0	1	2020-10-17 15:56:46.562720537	1	0	8	0	0	129	1	0	58	1	51	-125.309	-51.0801	-197.574	-125.49
106	72	1	1	0	1	2	12	1	8	1	7	1	0	30.000858525	14	3	42	0	1	2020-10-17 15:56:47.069724560	8	0	2	0	0	129	5	0	33	0	94	-125.309	-51.0801	-197.574	-125.49
107	196	1	0	1	2	1	3	1	1	8	2	1	0	0.151416573	0	0	0	0	1	2020-10-17 15:56:49.977761984	6	0	4	0	0	129	8	0	38	1	126	-125.309	-51.0801	-197.574	-125.49
108	72	1	1	0	1	2	12	1	6	1	7	1	0	30.000517871	0	0	0	0	1	2020-10-17 15:56:55.703855038	0	0	6	0	0	129	2	0	46	1	20	-125.309	-51.0801	-197.574	-125.49
109	142	1	0	1	2	1	1	1	1	6	16	1	0	0.151728919	0	0	0	0	1	2020-10-17 15:56:56.857768536	4	0	0	0	0	129	7	1	28	127	82	-125.309	-51.0801	-197.574	-125.49
110	72	1	1	0	1	2	12	1	7	1	7	1	0	30.000499450	8	2	24	0	1	2020-10-17 15:56:58.189823627	5	0	3	0	0	129	6	1	36	511	127	-125.309	-51.0801	-197.574	-125.49
111	239	1	0	1	2	1	7	1	1	7	8	1	0	0.151736187	0	0	0	0	1	2020-10-17 15:57:03.051794291	2	0	1	0	0	129	9	1	32	255	96	-125.309	-51.0801	-197.574	-125.49
112	60	0	0	1	0	0	0	0	0	0	0	0	0	-1	0	0	0	0	1	2020-10-17 15:57:03.255796193	3	0	10	0	0	129	8	1	16	15	64	-125.309	-51.0801	-197.574	-125.49
113	42	0	1	0	0	0	0	0	0	0	0	0	0	-1	0	0	0	0	1	2020-10-17 15:57:07.905942678	9	0	5	0	0	129	3	0	42	1	0	-125.309	-51.0801	-197.574	-125.49
114	89	1	1	0	1	2	15	1	3	1	14	1	0	21.617602452	4	1	12	1	0	2020-10-17 15:57:15.910027504	7	0	7	0	0	129	5	0	55	2	44	-125.309	-51.0801	-197.574	-125.49
115	91	1	0	1	2	1	16	1	1	3	15	1	0	0.152557181	0	0	0	1	2	2020-10-17 15:57:16.715087414	1	0	8	0	0	129	2	0	58	1	51	-125.309	-51.0801	-197.574	-125.49
116	72	1	1	0	1	2	12	1	5	1	7	1	0	30.000423309	16	3	48	0	1	2020-10-17 15:57:17.222983837	8	0	2	0	0	129	6	0	33	0	94	-125.309	-51.0801	-197.574	-125.49
117	286	1	0	1	2	1	9	1	1	5	10	1	0	0.152759274	0	0	0	0	1	2020-10-17 15:57:20.130998850	6	0	4	0	0	129	9	0	38	1	126	-125.309	-51.0801	-197.574	-125.49
118	72	1	1	0	1	2	12	1	12	1	7	1	0	30.000496269	6	1	18	0	1	2020-10-17 15:57:25.857108116	0	0	6	0	0	129	3	0	46	1	20	-125.309	-51.0801	-197.574	-125.49
119	293	1	0	1	2	1	10	1	1	12	11	1	0	0.152769479	0	0	0	0	1	2020-10-17 15:57:27.010998249	4	0	0	0	0	129	8	1	28	127	82	-125.309	-51.0801	-197.574	-125.49
120	72	1	1	0	1	2	12	1	3	1	7	1	0	8.230894948	0	0	0	0	1	2020-10-17 15:57:28.343151093	5	0	3	0	0	129	7	1	36	511	127	-125.309	-51.0801	-197.574	-125.49
121	206	1	0	1	2	1	4	1	1	3	3	1	0	0.152198095	0	0	0	0	1	2020-10-17 15:57:33.204005718	2	0	1	0	0	129	10	1	32	255	96	-125.309	-51.0801	-197.574	-125.49
122	72	1	1	0	1	2	12	1	9	1	7	1	0	30.000592333	6	1	18	1	2	2020-10-17 15:57:33.408719540	3	0	10	0	0	129	9	1	16	15	64	-125.309	-51.0801	-197.574	-125.49
123	225	1	0	1	2	1	6	1	1	9	6	1	0	0.152537582	0	0	0	1	2	2020-10-17 15:57:38.059144497	9	0	5	0	0	129	4	0	42	1	0	-125.309	-51.0801	-197.574	-125.49
124	72	1	1	0	1	2	12	1	11	1	7	1	0	30.000422492	16	3	48	0	1	2020-10-17 15:57:40.653197050	8	0	9	0	0	129	7	2	1	1	134	-125.309	-51.0801	-197.574	-125.49
125	253	1	0	1	2	1	8	1	1	11	9	1	0	0.151867495	0	0	0	0	1	2020-10-17 15:57:46.063222169	7	0	7	0	0	129	6	0	55	2	46	-125.309	-51.0801	-197.574	-125.49
126	72	1	1	0	1	2	12	1	10	1	7	1	0	30.000513668	6	1	17	0	1	2020-10-17 15:57:46.867264748	1	0	8	0	0	129	3	0	58	1	51	-125.309	-51.0801	-197.574	-125.49
127	182	1	0	1	2	1	2	1	1	10	1	1	0	0.151718870	0	0	0	1	2	2020-10-17 15:57:47.376225948	8	0	2	0	0	129	8	0	33	0	94	-125.309	-51.0801	-197.574	-125.49
128	72	1	1	0	1	2	12	1	2	1	7	1	0	30.000504822	0	0	0	0	1	2020-10-17 15:57:50.284143686	6	0	4	0	0	129	10	0	38	1	126	-125.309	-51.0801	-197.574	-125.49
129	208	1	0	1	2	1	5	1	1	2	4	1	0	0.151734390	0	0	0	1	2	2020-10-17 15:57:56.010300398	0	0	6	0	0	129	4	0	46	1	20	-125.309	-51.0801	-197.574	-125.49
130	72	1	1	0	1	2	12	1	8	1	7	1	0	30.000727637	14	3	42	0	1	2020-10-17 15:57:57.164250374	4	0	0	0	0	129	9	1	28	127	82	-125.309	-51.0801	-197.574	-125.49
131	196	1	0	1	2	1	3	1	1	8	2	1	0	0.152475029	0	0	0	0	1	2020-10-17 15:57:58.496260166	5	0	3	0	0	129	8	1	36	511	127	-125.309	-51.0801	-197.574	-125.49
132	72	1	1	0	1	2	12	1	6	1	7	1	0	30.000525644	0	0	0	0	1	2020-10-17 15:58:03.356277466	2	0	1	0	0	129	11	1	32	255	96	-125.309	-51.0801	-197.574	-125.49
133	142	1	0	1	2	1	1	1	1	6	16	1	0	0.152681885	0	0	0	0	1	2020-10-17 15:58:03.562189579	3	0	10	0	0	129	10	1	16	15	64	-125.309	-51.0801	-197.574	-125.49
134	72	1	1	0	1	2	12	1	7	1	7	1	0	30.001214853	8	2	24	1	2	2020-10-17 15:58:08.212431908	9	0	5	0	0	129	5	0	42	1	0	-125.309	-51.0801	-197.574	-125.49
135	239	1	0	1	2	1	7	1	1	7	8	1	0	0.152004545	0	0	0	0	1	2020-10-17 15:58:16.216502666	7	0	7	0	0	129	7	0	55	2	44	-125.309	-51.0801	-197.574	-125.49
136	60	0	0	1	0	0	0	0	0	0	0	0	0	-1	5	1	14	0	1	2020-10-17 15:58:17.020549059	1	0	8	0	0	129	4	0	58	1	52	-125.309	-51.0801	-197.574	-125.49
137	42	0	1	0	0	0	0	0	0	0	0	0	0	-1	0	0	0	1	2	2020-10-17 15:58:17.528516769	8	0	2	0	0	129	9	0	33	0	94	-125.309	-51.0801	-197.574	-125.49
138	72	1	1	0	1	2	12	1	5	1	7	1	0	30.001219848	11	1	32	0	1	2020-10-17 15:58:20.437434435	6	0	4	0	0	129	11	0	38	1	126	-125.309	-51.0801	-197.574	-125.49
139	286	1	0	1	2	1	9	1	1	5	10	1	0	0.153069717	0	0	0	1	2	2020-10-17 15:58:26.163550615	0	0	6	0	0	129	5	0	46	1	21	-125.309	-51.0801	-197.574	-125.49
140	72	1	1	0	1	2	12	1	12	1	7	1	0	30.001217413	3	0	9	0	1	2020-10-17 15:58:27.317418575	4	0	0	0	0	129	10	1	28	127	82	-125.309	-51.0801	-197.574	-125.49
141	293	1	0	1	2	1	10	1	1	12	11	1	0	0.153034585	0	0	0	0	1	2020-10-17 15:58:28.649495363	5	0	3	0	0	129	9	1	36	511	127	-125.309	-51.0801	-197.574	-125.49
142	72	1	1	0	1	2	12	1	3	1	7	1	0	30.001212732	0	0	0	0	1	2020-10-17 15:58:33.509482622	2	0	1	0	0	129	12	1	32	255	96	-125.309	-51.0801	-197.574	-125.49
143	206	1	0	1	2	1	4	1	1	3	3	1	0	0.153023838	0	0	0	0	1	2020-10-17 15:58:33.715460300	3	0	10	0	0	129	11	1	16	15	64	-125.309	-51.0801	-197.574	-125.49
144	72	1	1	0	1	2	12	1	9	1	7	1	0	30.001286901	3	0	9	0	1	2020-10-17 15:58:38.364768744	9	0	5	0	0	129	6	0	42	1	0	-125.309	-51.0801	-197.574	-125.49
145	225	1	0	1	2	1	6	1	1	9	6	1	0	0.150989844	0	0	0	1	2	2020-10-17 15:58:46.092699289	7	0	7	0	0	129	1	0	55	2	45	-125.309	-51.0801	-197.574	-125.49
146	72	1	1	0	1	2	12	1	11	1	7	1	0	30.001118857	7	0	21	0	1	2020-10-17 15:58:46.370739937	7	0	7	0	0	129	8	0	55	2	44	-125.309	-51.0801	-197.574	-125.49
147	253	1	0	1	2	1	8	1	1	11	9	1	0	0.151092847	0	0	0	0	1	2020-10-17 15:58:46.398569345	7	0	7	0	0	129	3	0	55	2	44	-125.309	-51.0801	-197.574	-125.49
148	72	1	1	0	1	2	12	1	10	1	7	1	0	30.001268411	2	0	6	0	1	2020-10-17 15:58:47.174789906	1	0	8	0	0	129	5	0	58	1	52	-125.309	-51.0801	-197.574	-125.49
149	182	1	0	1	2	1	2	1	1	10	1	1	0	0.151033671	0	0	0	0	1	2020-10-17 15:58:47.682712555	8	0	2	0	0	129	10	0	33	0	94	-125.309	-51.0801	-197.574	-125.49
150	72	1	1	0	1	2	12	1	2	1	7	1	0	30.001226465	0	0	0	0	1	2020-10-17 15:58:50.590728521	6	0	4	0	0	129	12	0	38	1	126	-125.309	-51.0801	-197.574	-125.49
151	208	1	0	1	2	1	5	1	1	2	4	1	0	0.151091748	2	0	6	0	1	2020-10-17 15:58:56.316822767	0	0	6	0	0	129	6	0	46	1	25	-125.309	-51.0801	-197.574	-125.49
152	72	1	1	0	1	2	12	1	8	1	7	1	0	30.001173971	3	0	9	0	1	2020-10-17 15:58:57.468732357	4	0	0	0	0	129	11	1	28	127	82	-125.309	-51.0801	-197.574	-125.49
153	196	1	0	1	2	1	3	1	1	8	2	1	0	0.152034411	0	0	0	0	1	2020-10-17 15:58:58.802768946	5	0	3	0	0	129	10	1	36	511	127	-125.309	-51.0801	-197.574	-125.49
154	72	1	1	0	1	2	12	1	6	1	7	1	0	30.001304215	0	0	0	0	1	2020-10-17 15:58:59.968869925	7	0	9	0	0	129	4	2	1	0	133	-125.309	-51.0801	-197.574	-125.49
155	142	1	0	1	2	1	1	1	1	6	16	1	0	0.151961312	0	0	0	0	1	2020-10-17 15:59:03.662774324	2	0	1	0	0	129	13	1	32	255	96	-125.309	-51.0801	-197.574	-125.49
156	72	1	1	0	1	2	12	1	7	1	7	1	0	30.001362325	2	0	6	0	1	2020-10-17 15:59:03.868803501	3	0	10	0	0	129	12	1	16	15	64	-125.309	-51.0801	-197.574	-125.49
157	239	1	0	1	2	1	7	1	1	7	8	1	0	0.151874490	0	0	0	0	1	2020-10-17 15:59:08.516907215	9	0	5	0	0	129	7	0	42	1	0	-125.309	-51.0801	-197.574	-125.49
158	60	0	0	1	0	0	0	0	0	0	0	0	0	-1	0	0	0	0	1	2020-10-17 15:59:16.523012161	7	0	7	0	0	129	9	0	55	2	44	-125.309	-51.0801	-197.574	-125.49
159	42	0	1	0	0	0	0	0	0	0	0	0	0	-1	0	0	0	0	1	2020-10-17 15:59:16.550934315	7	0	7	0	0	129	5	0	55	2	44	-125.309	-51.0801	-197.574	-125.49
160	89	1	1	0	1	2	15	1	3	1	14	1	0	28.126172030	4	2	12	1	0	2020-10-17 15:59:17.327040195	1	0	8	0	0	129	6	0	58	1	52	-125.309	-51.0801	-197.574	-125.49
161	91	1	0	1	2	1	16	1	1	3	15	1	0	0.152029521	0	0	0	0	1	2020-10-17 15:59:17.834880590	8	0	2	0	0	129	11	0	33	0	94	-125.309	-51.0801	-197.574	-125.49
162	72	1	1	0	1	2	12	1	5	1	7	1	0	30.000974910	0	0	0	1	2	2020-10-17 15:59:20.742960930	6	0	4	0	0	129	13	0	38	1	126	-125.309	-51.0801	-197.574	-125.49
163	286	1	0	1	2	1	9	1	1	5	10	1	0	0.151194883	0	0	0	0	1	2020-10-17 15:59:26.469011068	0	0	6	0	0	129	7	0	46	1	25	-125.309	-51.0801	-197.574	-125.49
164	72	1	1	0	1	2	12	1	12	1	7	1	0	30.001043060	1	1	3	0	1	2020-10-17 15:59:27.620907545	4	0	0	0	0	129	12	1	28	127	82	-125.309	-51.0801	-197.574	-125.49
165	293	1	0	1	2	1	10	1	1	12	11	1	0	0.151198890	0	0	0	1	2	2020-10-17 15:59:28.954932451	5	0	3	0	0	129	11	1	36	511	127	-125.309	-51.0801	-197.574	-125.49
166	72	1	1	0	1	2	12	1	3	1	7	1	0	1.722825391	0	0	0	0	1	2020-10-17 15:59:33.814959288	2	0	1	0	0	129	14	1	32	255	96	-125.309	-51.0801	-197.574	-125.49
167	206	1	0	1	2	1	4	1	1	3	3	1	0	0.151187574	0	0	0	1	2	2020-10-17 15:59:34.020964622	3	0	10	0	0	129	13	1	16	15	64	-125.309	-51.0801	-197.574	-125.49
168	72	1	1	0	1	2	12	1	9	1	7	1	0	30.001048548	1	1	3	0	1	2020-10-17 15:59:38.669109106	9	0	5	0	0	129	8	0	42	1	0	-125.309	-51.0801	-197.574	-125.49
169	225	1	0	1	2	1	6	1	1	9	6	1	0	0.151256881	1	1	3	0	1	2020-10-17 15:59:46.675122738	7	0	7	0	0	129	10	0	55	2	44	-125.309	-51.0801	-197.574	-125.49
170	72	1	1	0	1	2	12	1	11	1	7	1	0	30.000987623	2	2	6	0	1	2020-10-17 15:59:46.703041315	7	0	7	0	0	129	6	0	55	2	44	-125.309	-51.0801	-197.574	-125.49
171	253	1	0	1	2	1	8	1	1	11	9	1	0	0.152442426	0	0	0	0	1	2020-10-17 15:59:47.479194641	1	0	8	0	0	129	7	0	58	1	52	-125.309	-51.0801	-197.574	-125.49
172	72	1	1	0	1	2	12	1	10	1	7	1	0	30.000945470	1	1	3	0	1	2020-10-17 15:59:47.987165451	8	0	2	0	0	129	12	0	33	0	94	-125.309	-51.0801	-197.574	-125.49
173	182	1	0	1	2	1	2	1	1	10	1	1	0	0.152309569	0	0	0	0	1	2020-10-17 15:59:50.896155596	6	0	4	0	0	129	14	0	38	1	126	-125.309	-51.0801	-197.574	-125.49
174	72	1	1	0	1	2	12	1	2	1	7	1	0	30.000941378	0	0	0	0	1	2020-10-17 15:59:56.622258902	0	0	6	0	0	129	8	0	46	1	25	-125.309	-51.0801	-197.574	-125.49
175	208	1	0	1	2	1	5	1	1	2	4	1	0	0.152263166	0	0	0	1	2	2020-10-17 15:59:57.774185181	4	0	0	0	0	129	13	1	28	127	82	-125.309	-51.0801	-197.574	-125.49
176	72	1	1	0	1	2	12	1	8	1	7	1	0	30.000952082	3	3	9	0	1	2020-10-17 15:59:59.108198166	5	0	3	0	0	129	12	1	36	511	127	-125.309	-51.0801	-197.574	-125.49
177	196	1	0	1	2	1	3	1	1	8	2	1	0	0.152338663	0	0	0	0	1	2020-10-17 16:00:08.899335146	9	0	5	0	0	129	9	0	42	1	0	-125.309	-51.0801	-197.574	-125.49
178	72	1	1	0	1	2	12	1	6	1	7	1	0	30.000894915	0	0	0	0	1	2020-10-17 16:00:09.835913420	2	0	1	0	0	129	15	1	32	255	96	-125.309	-51.0801	-197.574	-125.49
179	142	1	0	1	2	1	1	1	1	6	16	1	0	0.152448887	0	0	0	0	1	2020-10-17 16:00:10.087608814	3	0	10	0	0	129	14	1	16	15	64	-125.309	-51.0801	-197.574	-125.49
180	72	1	1	0	1	2	12	1	7	1	7	1	0	30.000832838	2	2	6	0	1	2020-10-17 16:00:23.667558670	1	0	8	0	0	129	8	0	58	1	52	-125.309	-51.0801	-197.574	-125.49
181	239	1	0	1	2	1	7	1	1	7	8	1	0	0.152495398	0	0	0	0	1	2020-10-17 16:00:24.044101954	6	0	4	0	0	129	15	0	38	1	126	-125.309	-51.0801	-197.574	-125.49
182	60	0	0	1	0	0	0	0	0	0	0	0	0	-1	1	1	3	0	1	2020-10-17 16:00:24.175710440	8	0	2	0	0	129	13	0	33	0	94	-125.309	-51.0801	-197.574	-125.49
183	42	0	1	0	0	0	0	0	0	0	0	0	0	-1	0	0	0	0	1	2020-10-17 16:00:24.269335508	6	0	9	0	0	129	0	2	1	3	135	-125.309	-51.0801	-197.574	-125.49
184	72	1	1	0	1	2	12	1	5	1	7	1	0	30.000772442	13	4	35	0	1	2020-10-17 16:00:24.708958149	1	0	8	0	0	129	9	0	58	1	52	-125.309	-51.0801	-197.574	-125.49
185	286	1	0	1	2	1	9	1	1	5	10	1	0	0.152657266	0	0	0	0	1	2020-10-17 16:00:25.215661764	8	0	2	0	0	129	14	0	33	0	94	-125.309	-51.0801	-197.574	-125.49
186	72	1	1	0	1	2	12	1	12	1	7	1	0	30.000719806	4	1	12	0	1	2020-10-17 16:00:38.779768705	0	0	6	0	0	129	9	0	46	1	22	-125.309	-51.0801	-197.574	-125.49
187	293	1	0	1	2	1	10	1	1	12	11	1	0	0.152546756	0	0	0	0	1	2020-10-17 16:00:39.015987396	0	0	6	0	0	129	10	0	46	1	25	-125.309	-51.0801	-197.574	-125.49
188	72	1	1	0	1	2	12	1	3	1	7	1	0	30.000795081	0	0	0	0	1	2020-10-17 16:00:39.124013186	9	0	5	0	0	129	10	0	42	1	0	-125.309	-51.0801	-197.574	-125.49
189	206	1	0	1	2	1	4	1	1	3	3	1	0	0.152500215	0	0	0	0	1	2020-10-17 16:00:39.786664724	4	0	0	0	0	129	14	1	28	127	82	-125.309	-51.0801	-197.574	-125.49
190	72	1	1	0	1	2	12	1	9	1	7	1	0	30.000642923	8	2	24	0	1	2020-10-17 16:00:40.008279800	4	0	0	0	0	129	15	1	28	127	82	-125.309	-51.0801	-197.574	-125.49
191	225	1	0	1	2	1	6	1	1	9	6	1	0	0.152625269	0	0	0	0	1	2020-10-17 16:00:40.052080870	6	0	4	0	0	129	1	0	38	1	126	-125.309	-51.0801	-197.574	-125.49
192	72	1	1	0	1	2	12	1	11	1	7	1	0	30.000461871	8	2	24	0	1	2020-10-17 16:00:40.333126783	7	0	7	0	0	129	11	0	55	2	43	-125.309	-51.0801	-197.574	-125.49
193	253	1	0	1	2	1	8	1	1	11	9	1	0	0.152566822	0	0	0	0	1	2020-10-17 16:00:41.067868233	5	0	3	0	0	129	13	1	36	511	127	-125.309	-51.0801	-197.574	-125.49
194	72	1	1	0	1	2	12	1	10	1	7	1	0	30.000691808	4	1	12	0	1	2020-10-17 16:00:41.303993225	5	0	3	0	0	129	14	1	36	511	127	-125.309	-51.0801	-197.574	-125.49
195	182	1	0	1	2	1	2	1	1	10	1	1	0	0.152515937	0	0	0	0	1	2020-10-17 16:00:41.368720531	7	0	7	0	0	129	7	0	55	2	47	-125.309	-51.0801	-197.574	-125.49
196	72	1	1	0	1	2	12	1	2	1	7	1	0	30.000720457	4	1	12	0	1	2020-10-17 16:00:41.736186028	7	0	7	0	0	129	7	0	55	2	47	-125.309	-51.0801	-197.574	-125.49
197	208	1	0	1	2	1	5	1	1	2	4	1	0	0.152530324	0	0	0	0	1	2020-10-17 16:00:41.992074490	7	0	7	0	0	129	7	0	55	2	47	-125.309	-51.0801	-197.574	-125.49
198	72	1	1	0	1	2	12	1	8	1	7	1	0	30.000586231	8	2	24	0	1	2020-10-17 16:00:42.579975128	7	0	7	0	0	129	7	0	55	2	47	-125.309	-51.0801	-197.574	-125.49
199	196	1	0	1	2	1	3	1	1	8	2	1	0	0.152712940	0	0	0	0	1	2020-10-17 16:00:43.756341696	7	0	7	0	0	129	7	0	55	2	47	-125.309	-51.0801	-197.574	-125.49
200	72	1	1	0	1	2	12	1	6	1	7	1	0	30.000489232	0	0	0	0	1	2020-10-17 16:00:46.152122021	7	0	7	0	0	129	7	0	55	2	47	-125.309	-51.0801	-197.574	-125.49
201	142	1	0	1	2	1	1	1	1	6	16	1	0	0.152670687	0	0	0	0	1	2020-10-17 16:00:50.895898581	5	0	3	0	0	129	14	1	36	511	127	-125.309	-51.0801	-197.574	-125.49
202	72	1	1	0	1	2	12	1	7	1	7	1	0	30.000609451	12	3	36	0	1	2020-10-17 16:00:50.971941233	7	0	7	0	0	129	7	0	55	2	47	-125.309	-51.0801	-197.574	-125.49
203	239	1	0	1	2	1	7	1	1	7	8	1	0	0.152639933	0	0	0	0	1	2020-10-17 16:00:53.356229544	2	0	1	0	0	129	0	1	32	255	96	-125.309	-51.0801	-197.574	-125.49
204	60	0	0	1	0	0	0	0	0	0	0	0	0	-1	0	0	0	0	1	2020-10-17 16:00:53.388284206	3	0	10	0	0	129	15	1	16	15	64	-125.309	-51.0801	-197.574	-125.49
205	42	0	1	0	0	0	0	0	0	0	0	0	0	-1	0	0	0	1	2	2020-10-17 16:00:54.380425930	5	0	3	0	0	129	15	1	36	511	127	-125.309	-51.0801	-197.574	-125.49
206	72	1	1	0	1	2	12	1	5	1	7	1	0	30.000318696	16	3	48	0	1	2020-10-17 16:00:54.932158232	1	0	8	0	0	129	10	0	58	1	53	-125.309	-51.0801	-197.574	-125.49
207	286	1	0	1	2	1	9	1	1	5	10	1	0	0.151793204	6	1	18	0	1	2020-10-17 16:00:55.452965975	8	0	2	0	0	129	15	0	33	0	94	-125.309	-51.0801	-197.574	-125.49
208	72	1	1	0	1	2	12	1	12	1	7	1	0	30.000563843	0	0	0	0	1	2020-10-17 16:01:09.351832628	9	0	5	0	0	129	11	0	42	1	0	-125.309	-51.0801	-197.574	-125.49
209	293	1	0	1	2	1	10	1	1	12	11	1	0	0.151638205	0	0	0	0	1	2020-10-17 16:01:09.493379593	0	0	6	0	0	129	11	0	46	1	24	-125.309	-51.0801	-197.574	-125.49
210	72	1	1	0	1	2	12	1	3	1	7	1	0	30.000428632	0	0	0	0	1	2020-10-17 16:01:09.716413260	0	0	6	0	0	129	12	0	46	1	23	-125.309	-51.0801	-197.574	-125.49
211	206	1	0	1	2	1	4	1	1	3	3	1	0	0.151774092	0	0	0	0	1	2020-10-17 16:01:09.755868196	7	0	7	0	0	129	14	0	55	2	44	-125.309	-51.0801	-197.574	-125.49
212	72	1	1	0	1	2	12	1	9	1	7	1	0	30.000491029	12	2	36	0	1	2020-10-17 16:01:10.336343050	5	0	3	0	0	129	0	1	36	511	127	-125.309	-51.0801	-197.574	-125.49
213	225	1	0	1	2	1	6	1	1	9	6	1	0	0.151680609	0	0	0	1	2	2020-10-17 16:01:10.768604755	4	0	0	0	0	129	0	1	28	127	82	-125.309	-51.0801	-197.574	-125.49
214	72	1	1	0	1	2	12	1	11	1	7	1	0	30.000433665	15	3	45	0	1	2020-10-17 16:01:10.992190838	4	0	0	0	0	129	1	1	28	127	82	-125.309	-51.0801	-197.574	-125.49
215	253	1	0	1	2	1	8	1	1	11	9	1	0	0.151830558	0	0	0	0	1	2020-10-17 16:01:30.897812366	8	0	2	0	0	129	0	0	33	0	94	-125.309	-51.0801	-197.574	-125.49
216	72	1	1	0	1	2	12	1	10	1	7	1	0	30.000531874	0	0	0	0	1	2020-10-17 16:01:31.917824984	6	0	4	0	0	129	5	0	38	1	126	-125.309	-51.0801	-197.574	-125.49
217	182	1	0	1	2	1	2	1	1	10	1	1	0	0.151753472	0	0	0	0	1	2020-10-17 16:01:32.085019112	1	0	8	0	0	129	12	0	58	1	53	-125.309	-51.0801	-197.574	-125.49
218	72	1	1	0	1	2	12	1	2	1	7	1	0	30.000492020	5	1	15	0	1	2020-10-17 16:01:32.418792963	2	0	1	0	0	129	3	1	32	255	96	-125.309	-51.0801	-197.574	-125.49
219	208	1	0	1	2	1	5	1	1	2	4	1	0	0.151710192	0	0	0	1	2	2020-10-17 16:01:32.605993032	8	0	2	0	0	129	1	0	33	0	94	-125.309	-51.0801	-197.574	-125.49
220	72	1	1	0	1	2	12	1	8	1	7	1	0	30.000442440	9	2	27	0	1	2020-10-17 16:01:39.505074024	9	0	5	0	0	129	12	0	42	1	0	-125.309	-51.0801	-197.574	-125.49
221	196	1	0	1	2	1	3	1	1	8	2	1	0	0.151704474	0	0	0	0	1	2020-10-17 16:01:39.826996088	7	0	7	0	0	129	15	0	55	2	44	-125.309	-51.0801	-197.574	-125.49
222	72	1	1	0	1	2	12	1	6	1	7	1	0	30.000433126	0	0	0	0	1	2020-10-17 16:01:39.854973793	7	0	7	0	0	129	0	0	55	2	44	-125.309	-51.0801	-197.574	-125.49
223	142	1	0	1	2	1	1	1	1	6	16	1	0	0.151787931	0	0	0	1	2	2020-10-17 16:01:40.489024401	5	0	3	0	0	129	1	1	36	511	127	-125.309	-51.0801	-197.574	-125.49
224	72	1	1	0	1	2	12	1	7	1	7	1	0	30.001304973	13	3	38	0	1	2020-10-17 16:01:44.049055815	6	0	4	0	0	129	6	0	38	1	126	-125.309	-51.0801	-197.574	-125.49
225	239	1	0	1	2	1	7	1	1	7	8	1	0	0.152876834	0	0	0	0	1	2020-10-17 16:01:44.085031986	1	0	8	0	0	129	13	0	58	1	53	-125.309	-51.0801	-197.574	-125.49
226	60	0	0	1	0	0	0	0	0	0	0	0	0	-1	0	0	0	0	1	2020-10-17 16:01:49.775105953	0	0	6	0	0	129	13	0	46	1	26	-125.309	-51.0801	-197.574	-125.49
227	42	0	1	0	0	0	0	0	0	0	0	0	0	-1	0	0	0	1	2	2020-10-17 16:01:50.927094698	4	0	0	0	0	129	2	1	28	127	82	-125.309	-51.0801	-197.574	-125.49
228	72	1	1	0	1	2	12	1	5	1	7	1	0	30.001237713	23	4	68	0	1	2020-10-17 16:01:54.204792738	6	0	9	0	0	129	7	2	1	3	135	-125.309	-51.0801	-197.574	-125.49
229	286	1	0	1	2	1	9	1	1	5	10	1	0	0.153090962	0	0	0	0	1	2020-10-17 16:02:02.908671856	8	0	2	0	0	129	2	0	33	0	94	-125.309	-51.0801	-197.574	-125.49
230	72	1	1	0	1	2	12	1	12	1	7	1	0	30.001257626	0	0	0	0	1	2020-10-17 16:02:03.391029119	6	0	9	0	0	129	8	2	1	3	135	-125.309	-51.0801	-197.574	-125.49
231	293	1	0	1	2	1	10	1	1	12	11	1	0	0.152972351	0	0	0	0	1	2020-10-17 16:02:09.732350826	9	0	5	0	0	129	13	0	42	1	1	-125.309	-51.0801	-197.574	-125.49
232	72	1	1	0	1	2	12	1	3	1	7	1	0	30.002159831	0	0	0	0	1	2020-10-17 16:02:10.056463718	7	0	7	0	0	129	0	0	55	2	42	-125.309	-51.0801	-197.574	-125.49
233	206	1	0	1	2	1	4	1	1	3	3	1	0	0.151117885	0	0	0	0	1	2020-10-17 16:02:10.108559608	7	0	7	0	0	129	1	0	55	2	42	-125.309	-51.0801	-197.574	-125.49
234	72	1	1	0	1	2	12	1	9	1	7	1	0	30.001284582	13	2	38	0	1	2020-10-17 16:02:10.716311932	5	0	3	0	0	129	2	1	36	511	129	-125.309	-51.0801	-197.574	-125.49
235	225	1	0	1	2	1	6	1	1	9	6	1	0	0.152032259	0	0	0	1	2	2020-10-17 16:02:14.365709543	6	0	4	0	0	129	9	0	38	1	117	-125.309	-51.0801	-197.574	-125.49
236	72	1	1	0	1	2	12	1	11	1	7	1	0	30.001208592	15	3	45	0	1	2020-10-17 16:02:14.417295456	1	0	8	0	0	129	14	0	58	1	60	-125.309	-51.0801	-197.574	-132.155
237	253	1	0	1	2	1	8	1	1	11	9	1	0	0.152090364	0	0	0	0	1	2020-10-17 16:02:20.072310925	0	0	6	0	0	129	14	0	46	1	27	-125.309	-51.0801	-245.214	-132.155
238	72	1	1	0	1	2	12	1	10	1	7	1	0	30.001098598	0	0	0	0	1	2020-10-17 16:02:21.224945545	4	0	0	0	0	129	3	1	28	127	83	-125.309	-75.2962	-245.214	-132.155
239	182	1	0	1	2	1	2	1	1	10	1	1	0	0.152152810	0	0	0	0	1	2020-10-17 16:02:23.441743374	6	0	9	0	0	129	10	2	1	4	136	-125.309	-75.2962	-245.214	-132.155
240	72	1	1	0	1	2	12	1	2	1	7	1	0	30.001226748	5	1	15	0	1	2020-10-17 16:02:29.122803450	2	0	1	0	0	129	4	1	32	255	97	-125.309	-75.2962	-245.214	-132.155
241	208	1	0	1	2	1	5	1	1	2	4	1	0	0.152115898	0	0	0	0	1	2020-10-17 16:02:29.332380533	3	0	10	0	0	129	3	1	16	15	65	-149.132	-75.2962	-245.214	-132.155
242	72	1	1	0	1	2	12	1	8	1	7	1	0	30.001213358	9	2	27	0	1	2020-10-17 16:02:33.224441051	8	0	2	0	0	129	3	0	33	0	95	-149.132	-75.2962	-245.214	-132.155
243	196	1	0	1	2	1	3	1	1	8	2	1	0	0.152087613	0	0	0	0	1	2020-10-17 16:02:34.183465719	6	0	9	0	0	129	11	2	1	4	136	-149.132	-75.2962	-245.214	-132.155
244	72	1	1	0	1	2	12	1	6	1	7	1	0	30.001120345	0	0	0	0	1	2020-10-17 16:02:39.960563898	9	0	5	0	0	129	14	0	42	1	3	-149.132	-75.2962	-245.214	-132.155
245	142	1	0	1	2	1	1	1	1	6	16	1	0	0.152172677	0	0	0	0	1	2020-10-17 16:02:40.284708500	7	0	7	0	0	129	1	0	55	2	39	-149.132	-75.2962	-245.214	-132.155
246	72	1	1	0	1	2	12	1	7	1	7	1	0	30.001442799	12	3	36	0	1	2020-10-17 16:02:40.348313093	7	0	7	0	0	129	2	0	55	2	39	-149.132	-75.2962	-245.214	-132.155
247	239	1	0	1	2	1	7	1	1	7	8	1	0	0.151849520	0	0	0	1	2	2020-10-17 16:02:40.940372467	5	0	3	0	0	129	3	1	36	511	132	-149.132	-75.2962	-245.214	-132.155
248	60	0	0	1	0	0	0	0	0	0	0	0	0	-1	0	0	0	0	1	2020-10-17 16:02:44.689270973	6	0	4	0	0	129	12	0	38	1	115	-149.132	-75.2962	-245.214	-132.155
249	42	0	1	0	0	0	0	0	0	0	0	0	0	-1	0	0	0	0	1	2020-10-17 16:02:44.733002186	1	0	8	0	0	129	15	0	58	1	61	-149.132	-75.2962	-245.214	-137.721
250	72	1	1	0	1	2	12	1	5	1	7	1	0	30.000832441	22	4	66	0	1	2020-10-17 16:02:45.047932386	8	0	9	0	0	129	4	2	1	1	134	-149.132	-75.2962	-245.214	-137.721
251	286	1	0	1	2	1	9	1	1	5	10	1	0	0.152380430	0	0	0	0	1	2020-10-17 16:02:50.372465849	0	0	6	0	0	129	15	0	46	1	31	-149.132	-75.2962	-543.058	-137.721
252	72	1	1	0	1	2	12	1	12	1	7	1	0	30.001056475	0	0	0	0	1	2020-10-17 16:02:51.528576374	4	0	0	0	0	129	4	1	28	127	76	-149.132	-295.876	-543.058	-137.721
253	293	1	0	1	2	1	10	1	1	12	11	1	0	0.151310224	0	0	0	0	1	2020-10-17 16:02:55.796627998	7	0	9	0	0	129	3	2	1	0	133	-149.132	-295.876	-543.058	-137.721
254	72	1	1	0	1	2	12	1	3	1	7	1	0	30.000987490	0	0	0	0	1	2020-10-17 16:02:59.432876587	2	0	1	0	0	129	5	1	32	255	106	-149.132	-295.876	-543.058	-137.721
255	206	1	0	1	2	1	4	1	1	3	3	1	0	0.152271607	0	0	0	0	1	2020-10-17 16:02:59.632622719	3	0	10	0	0	129	4	1	16	15	68	-363.768	-295.876	-543.058	-137.721
256	72	1	1	0	1	2	12	1	9	1	7	1	0	30.000926757	12	2	36	0	1	2020-10-17 16:03:03.496026516	7	0	9	0	0	129	4	2	1	0	133	-363.768	-295.876	-543.058	-137.721
257	225	1	0	1	2	1	6	1	1	9	6	1	0	0.152310189	0	0	0	1	2	2020-10-17 16:03:03.536812782	8	0	2	0	0	129	5	0	33	0	93	-363.768	-295.876	-543.058	-137.721
258	72	1	1	0	1	2	12	1	11	1	7	1	0	30.000836647	15	3	45	0	1	2020-10-17 16:03:10.201217890	9	0	5	0	0	129	15	0	42	1	2	-363.768	-295.876	-543.058	-137.721
259	253	1	0	1	2	1	8	1	1	11	9	1	0	0.152416486	0	0	0	1	2	2020-10-17 16:03:10.513649225	7	0	7	0	0	129	2	0	55	2	37	-363.768	-295.876	-543.058	-137.721
260	72	1	1	0	1	2	12	1	10	1	7	1	0	30.001025520	0	0	0	0	1	2020-10-17 16:03:10.585111380	7	0	7	0	0	129	5	0	55	2	37	-363.768	-295.876	-543.058	-137.721
261	182	1	0	1	2	1	2	1	1	10	1	1	0	0.152204218	0	0	0	0	1	2020-10-17 16:03:11.165168047	5	0	3	0	0	129	4	1	36	503	122	-363.768	-295.876	-543.058	-137.721
262	72	1	1	0	1	2	12	1	2	1	7	1	0	30.000845970	5	1	15	0	1	2020-10-17 16:03:15.012876034	6	0	4	0	0	129	13	0	38	1	110	-363.768	-295.876	-543.058	-137.721
263	208	1	0	1	2	1	5	1	1	2	4	1	0	0.152481441	0	0	0	1	2	2020-10-17 16:03:15.052695274	1	0	8	0	0	129	0	0	58	1	58	-363.768	-295.876	-543.058	-174.132
264	72	1	1	0	1	2	12	1	8	1	7	1	0	30.000924858	9	2	27	0	1	2020-10-17 16:03:20.677869558	0	0	6	0	0	129	0	0	46	1	11	-363.768	-295.876	-559.778	-174.132
265	196	1	0	1	2	1	3	1	1	8	2	1	0	0.151286382	0	0	0	0	1	2020-10-17 16:03:21.830973864	4	0	0	0	0	129	5	1	28	127	78	-363.768	-303.428	-559.778	-174.132
266	72	1	1	0	1	2	12	1	6	1	7	1	0	30.000966357	0	0	0	0	1	2020-10-17 16:03:38.916115761	8	0	2	0	0	129	6	0	33	0	91	-363.768	-303.428	-559.778	-174.132
267	142	1	0	1	2	1	1	1	1	6	16	1	0	0.151956855	0	0	0	0	1	2020-10-17 16:03:40.354049921	9	0	5	0	0	129	0	0	42	1	4	-363.768	-303.428	-559.778	-174.132
268	72	1	1	0	1	2	12	1	7	1	7	1	0	30.000783083	12	3	36	0	1	2020-10-17 16:03:40.666034698	7	0	7	0	0	129	3	0	55	2	32	-363.768	-303.428	-559.778	-174.132
269	239	1	0	1	2	1	7	1	1	7	8	1	0	0.152418723	0	0	0	0	1	2020-10-17 16:03:40.689897060	8	0	2	0	0	129	7	0	33	0	90	-363.768	-303.428	-559.778	-174.132
270	60	0	0	1	0	0	0	0	0	0	0	0	0	-1	0	0	0	0	1	2020-10-17 16:03:40.738097429	7	0	7	0	0	129	6	0	55	2	32	-363.768	-303.428	-559.778	-174.132
271	42	0	1	0	0	0	0	0	0	0	0	0	0	-1	0	0	0	0	1	2020-10-17 16:03:41.318006754	5	0	3	0	0	129	5	1	36	503	119	-363.768	-303.428	-559.778	-174.132
272	89	1	1	0	1	2	15	1	3	1	14	1	0	23.277382686	4	1	12	1	0	2020-10-17 16:03:45.166089535	6	0	4	0	0	129	14	0	38	1	111	-363.768	-303.428	-559.778	-174.132
273	91	1	0	1	2	1	16	1	1	3	15	1	0	0.152830500	0	0	0	0	1	2020-10-17 16:03:45.206039667	1	0	8	0	0	129	1	0	58	1	57	-363.768	-303.428	-559.778	-174.124
274	72	1	1	0	1	2	12	1	5	1	7	1	0	30.000621271	18	3	54	0	1	2020-10-17 16:03:45.572037697	2	0	1	0	0	129	6	1	32	255	101	-363.768	-303.428	-559.778	-174.124
275	286	1	0	1	2	1	9	1	1	5	10	1	0	0.152573478	0	0	0	0	1	2020-10-17 16:03:45.723951578	2	0	1	0	0	129	7	1	32	255	100	-363.768	-303.428	-559.778	-174.124
276	72	1	1	0	1	2	12	1	12	1	7	1	0	30.000664692	0	0	0	0	1	2020-10-17 16:03:45.828039646	3	0	10	0	0	129	5	1	16	15	72	-377.221	-303.428	-559.778	-174.124
277	293	1	0	1	2	1	10	1	1	12	11	1	0	0.151512637	0	0	0	0	1	2020-10-17 16:03:45.979976416	3	0	10	0	0	129	6	1	16	15	73	-377.221	-303.428	-559.778	-174.124
278	72	1	1	0	1	2	12	1	3	1	7	1	0	6.570478321	0	0	0	0	1	2020-10-17 16:03:48.585991859	2	0	1	0	0	129	8	1	32	255	102	-377.221	-303.428	-559.778	-174.124
279	206	1	0	1	2	1	4	1	1	3	3	1	0	0.152550686	0	0	0	0	1	2020-10-17 16:03:48.786025524	3	0	10	0	0	129	7	1	16	15	74	-377.222	-303.428	-559.778	-174.124
280	72	1	1	0	1	2	12	1	9	1	7	1	0	30.000734049	12	2	36	0	1	2020-10-17 16:03:50.830173492	0	0	6	0	0	129	1	0	46	1	12	-377.222	-303.428	-559.773	-174.124
281	225	1	0	1	2	1	6	1	1	9	6	1	0	0.152410714	0	0	0	0	1	2020-10-17 16:03:51.983137369	4	0	0	0	0	129	6	1	28	127	81	-377.222	-303.439	-559.773	-174.124
282	72	1	1	0	1	2	12	1	11	1	7	1	0	30.000582602	15	3	45	0	1	2020-10-17 16:04:10.507399081	9	0	5	0	0	129	1	0	42	1	5	-377.222	-303.439	-559.773	-174.124
283	253	1	0	1	2	1	8	1	1	11	9	1	0	0.152609631	0	0	0	0	1	2020-10-17 16:04:10.819265366	7	0	7	0	0	129	4	0	55	2	33	-377.222	-303.439	-559.773	-174.124
284	72	1	1	0	1	2	12	1	10	1	7	1	0	30.000791780	0	0	0	0	1	2020-10-17 16:04:10.843129158	8	0	2	0	0	129	8	0	33	0	88	-377.222	-303.439	-559.773	-174.124
285	182	1	0	1	2	1	2	1	1	10	1	1	0	0.152460371	0	0	0	0	1	2020-10-17 16:04:10.891258240	7	0	7	0	0	129	7	0	55	2	34	-377.222	-303.439	-559.773	-174.124
286	72	1	1	0	1	2	12	1	2	1	7	1	0	30.000623752	5	1	15	0	1	2020-10-17 16:04:11.471241713	5	0	3	0	0	129	6	1	36	503	121	-377.222	-303.439	-559.773	-174.124
287	208	1	0	1	2	1	5	1	1	2	4	1	0	0.152485396	0	0	0	1	2	2020-10-17 16:04:15.319208860	6	0	4	0	0	129	15	0	38	1	112	-377.222	-303.439	-559.773	-174.124
288	72	1	1	0	1	2	12	1	8	1	7	1	0	30.000695886	9	2	27	0	1	2020-10-17 16:04:15.359258413	1	0	8	0	0	129	2	0	58	1	54	-377.222	-303.439	-559.773	-174.111
289	196	1	0	1	2	1	3	1	1	8	2	1	0	0.151576002	4	1	12	0	1	2020-10-17 16:04:18.739290476	2	0	1	0	0	129	9	1	32	255	103	-377.222	-303.439	-559.773	-174.111
290	72	1	1	0	1	2	12	1	6	1	7	1	0	30.001020392	0	0	0	0	1	2020-10-17 16:04:18.939239025	3	0	10	0	0	129	8	1	16	15	75	-377.223	-303.439	-559.773	-174.111
291	142	1	0	1	2	1	1	1	1	6	16	1	0	0.152449772	0	0	0	0	1	2020-10-17 16:04:20.982365370	0	0	6	0	0	129	2	0	46	1	13	-377.223	-303.439	-559.719	-174.111
292	72	1	1	0	1	2	12	1	7	1	7	1	0	30.000679011	8	2	24	0	1	2020-10-17 16:04:22.135246277	4	0	0	0	0	129	7	1	28	127	80	-377.223	-303.43	-559.719	-174.111
293	239	1	0	1	2	1	7	1	1	7	8	1	0	0.152608463	0	0	0	0	1	2020-10-17 16:04:40.660547733	9	0	5	0	0	129	2	0	42	1	6	-377.223	-303.43	-559.719	-174.111
294	60	0	0	1	0	0	0	0	0	0	0	0	0	-1	0	0	0	0	1	2020-10-17 16:04:40.996423960	8	0	2	0	0	129	9	0	33	0	87	-377.223	-303.43	-559.719	-174.111
295	42	0	1	0	0	0	0	0	0	0	0	0	0	-1	0	0	0	0	1	2020-10-17 16:04:41.044477940	7	0	7	0	0	129	8	0	55	2	35	-377.223	-303.43	-559.719	-174.111
296	72	1	1	0	1	2	12	1	5	1	7	1	0	30.000476311	19	1	57	0	1	2020-10-17 16:04:41.624480486	5	0	3	0	0	129	7	1	36	503	120	-377.223	-303.43	-559.719	-174.111
297	286	1	0	1	2	1	9	1	1	5	10	1	0	0.152804060	0	0	0	0	1	2020-10-17 16:04:45.471463203	6	0	4	0	0	129	0	0	38	1	113	-377.223	-303.43	-559.719	-174.111
298	72	1	1	0	1	2	12	1	12	1	7	1	0	30.000820494	0	0	0	0	1	2020-10-17 16:04:45.511441231	1	0	8	0	0	129	3	0	58	1	55	-377.223	-303.43	-559.719	-174.097
299	293	1	0	1	2	1	10	1	1	12	11	1	0	0.152463852	0	0	0	0	1	2020-10-17 16:04:48.891485691	2	0	1	0	0	129	10	1	32	255	104	-377.223	-303.43	-559.719	-174.097
300	72	1	1	0	1	2	12	1	3	1	7	1	0	30.000474312	0	0	0	0	1	2020-10-17 16:04:49.091511011	3	0	10	0	0	129	9	1	16	15	71	-377.209	-303.43	-559.719	-174.097
301	206	1	0	1	2	1	4	1	1	3	3	1	0	0.151816475	0	0	0	0	1	2020-10-17 16:04:51.134552479	0	0	6	0	0	129	3	0	46	1	14	-377.209	-303.43	-559.638	-174.097
302	72	1	1	0	1	2	12	1	9	1	7	1	0	30.000670893	10	0	30	0	1	2020-10-17 16:04:52.288577080	4	0	0	0	0	129	8	1	28	127	79	-377.209	-303.406	-559.638	-174.097
303	225	1	0	1	2	1	6	1	1	9	6	1	0	0.152619938	0	0	0	1	2	2020-10-17 16:04:56.588588238	7	0	9	0	0	129	9	2	1	1	134	-377.209	-303.406	-559.638	-174.097
304	72	1	1	0	1	2	12	1	11	1	7	1	0	30.000414078	12	0	36	0	1	2020-10-17 16:05:10.813772440	9	0	5	0	0	129	3	0	42	1	7	-377.209	-303.406	-559.638	-174.097
305	253	1	0	1	2	1	8	1	1	11	9	1	0	0.152836146	0	0	0	0	1	2020-10-17 16:05:11.147692204	8	0	2	0	0	129	10	0	33	0	89	-377.209	-303.406	-559.638	-174.097
306	72	1	1	0	1	2	12	1	10	1	7	1	0	30.000452705	0	0	0	0	1	2020-10-17 16:05:11.195741892	7	0	7	0	0	129	10	0	55	2	36	-377.209	-303.406	-559.638	-174.097
307	182	1	0	1	2	1	2	1	1	10	1	1	0	0.152715607	0	0	0	0	1	2020-10-17 16:05:11.777670622	5	0	3	0	0	129	8	1	36	503	118	-377.209	-303.406	-559.638	-174.097
308	72	1	1	0	1	2	12	1	2	1	7	1	0	30.000680636	4	0	12	0	1	2020-10-17 16:05:15.623749495	6	0	4	0	0	129	1	0	38	1	114	-377.209	-303.406	-559.638	-174.097
309	208	1	0	1	2	1	5	1	1	2	4	1	0	0.152554699	0	0	0	1	2	2020-10-17 16:05:15.663827181	1	0	8	0	0	129	4	0	58	1	56	-377.209	-303.406	-559.638	-174.082
310	60	0	0	1	0	0	0	0	0	0	0	0	0	-1	7	0	21	0	1	2020-10-17 16:05:19.043709517	2	0	1	0	0	129	11	1	32	255	105	-377.209	-303.406	-559.638	-174.082
311	42	0	1	0	0	0	0	0	0	0	0	0	0	-1	0	0	0	1	2	2020-10-17 16:05:19.243686914	3	0	10	0	0	129	10	1	16	15	70	-377.185	-303.406	-559.638	-174.082
312	72	1	1	0	1	2	12	1	8	1	7	1	0	30.000476943	0	0	0	0	1	2020-10-17 16:05:21.285780907	0	0	6	0	0	129	4	0	46	1	15	-377.185	-303.406	-559.551	-174.082
313	196	1	0	1	2	1	3	1	1	8	2	1	0	0.152728083	0	0	0	0	1	2020-10-17 16:05:22.175841570	7	0	9	0	0	129	11	2	1	0	133	-377.185	-303.406	-559.551	-174.082
314	72	1	1	0	1	2	12	1	6	1	7	1	0	30.000561773	0	0	0	0	1	2020-10-17 16:05:22.441706657	4	0	0	0	0	129	9	1	28	127	77	-377.185	-303.377	-559.551	-174.082
315	142	1	0	1	2	1	1	1	1	6	16	1	0	0.152708813	3	0	9	1	2	2020-10-17 16:05:40.967059612	9	0	5	0	0	129	4	0	42	1	8	-377.185	-303.377	-559.551	-174.082
316	72	1	1	0	1	2	12	1	7	1	7	1	0	30.000279683	6	0	18	0	1	2020-10-17 16:05:41.300912857	8	0	2	0	0	129	11	0	33	0	92	-377.185	-303.377	-559.551	-174.082
317	239	1	0	1	2	1	7	1	1	7	8	1	0	0.152057000	0	0	0	1	2	2020-10-17 16:05:41.348945856	7	0	7	0	0	129	12	0	55	2	38	-377.185	-303.377	-559.551	-174.082
318	78	1	1	0	1	2	13	1	4	1	12	1	0	-1	10	0	29	0	1	2020-10-17 16:05:41.930940628	5	0	3	0	0	129	9	1	36	503	123	-377.185	-303.377	-559.551	-174.082
319	71	1	0	1	2	1	11	1	1	4	5	1	0	0.154095995	0	0	0	0	1	2020-10-17 16:05:45.776998997	6	0	4	0	0	129	2	0	38	1	116	-377.185	-303.377	-559.551	-174.082
320	81	1	1	0	1	2	14	1	4	1	13	1	0	0.001281082	0	0	0	0	1	2020-10-17 16:05:45.816960812	1	0	8	0	0	129	5	0	58	1	59	-377.185	-303.377	-559.551	-172.597
321	286	1	0	1	2	1	9	1	1	4	10	1	0	0.152795184	0	0	0	0	1	2020-10-17 16:05:49.196003199	2	0	1	0	0	129	12	1	32	255	107	-377.185	-303.377	-559.551	-172.597
322	78	1	1	0	1	2	13	1	4	1	12	1	0	0.001704103	0	0	0	0	1	2020-10-17 16:05:49.396021843	3	0	10	0	0	129	11	1	16	15	69	-364.346	-303.377	-559.551	-172.597
323	72	1	1	0	1	2	12	1	5	1	7	1	0	30.001188376	0	0	0	0	1	2020-10-17 16:05:51.438060522	0	0	6	0	0	129	5	0	46	1	30	-364.346	-303.377	-550.343	-172.597
324	71	1	0	1	2	1	11	1	1	4	5	1	0	0.152229440	0	0	0	0	1	2020-10-17 16:05:51.469907284	8	0	9	0	0	129	12	2	1	1	134	-364.346	-303.377	-550.343	-172.597
325	72	1	1	0	1	2	12	1	4	1	7	1	0	0.000993002	0	0	0	0	1	2020-10-17 16:05:52.595082283	4	0	0	0	0	129	10	1	28	127	84	-364.346	-76.4782	-550.343	-172.597
326	286	1	0	1	2	1	9	1	1	5	10	1	0	0.153049006	0	0	0	0	1	2020-10-17 16:06:02.847072840	6	0	9	0	0	129	3	2	1	3	135	-364.346	-76.4782	-550.343	-172.597
327	286	1	0	1	2	1	9	1	1	4	10	1	0	0.150943351	0	0	0	1	2	2020-10-17 16:06:11.120179892	9	0	5	0	0	129	5	0	42	1	10	-364.346	-76.4782	-550.343	-172.597
328	72	1	1	0	1	2	12	1	12	1	7	1	0	30.001169204	0	0	0	0	1	2020-10-17 16:06:11.454261065	8	0	2	0	0	129	13	0	33	0	108	-364.346	-76.4782	-550.343	-172.597
329	293	1	0	1	2	1	10	1	1	12	11	1	0	0.153071678	0	0	0	0	1	2020-10-17 16:06:11.502220631	7	0	7	0	0	129	13	0	55	2	41	-364.346	-76.4782	-550.343	-172.597
330	72	1	1	0	1	2	12	1	3	1	7	1	0	30.001170158	0	0	0	0	1	2020-10-17 16:06:12.084162474	5	0	3	0	0	129	10	1	36	511	131	-364.346	-76.4782	-550.343	-172.597
331	206	1	0	1	2	1	4	1	1	3	3	1	0	0.153025606	0	0	0	1	2	2020-10-17 16:06:14.990186691	6	0	9	0	0	129	4	2	1	4	136	-364.346	-76.4782	-550.343	-172.597
332	72	1	1	0	1	2	12	1	9	1	7	1	0	30.001235211	4	0	12	0	1	2020-10-17 16:06:15.930202246	6	0	4	0	0	129	5	0	38	1	125	-364.346	-76.4782	-550.343	-172.597
333	225	1	0	1	2	1	6	1	1	9	6	1	0	0.152058929	0	0	0	0	1	2020-10-17 16:06:15.970247269	1	0	8	0	0	129	6	0	58	1	63	-364.346	-76.4782	-550.343	-137.685
334	72	1	1	0	1	2	12	1	11	1	7	1	0	30.001075188	5	0	13	0	1	2020-10-17 16:06:19.348166466	2	0	1	0	0	129	13	1	32	255	99	-364.346	-76.4782	-550.343	-137.685
335	253	1	0	1	2	1	8	1	1	11	9	1	0	0.152196961	0	0	0	0	1	2020-10-17 16:06:19.548169374	3	0	10	0	0	129	12	1	16	15	67	-168.847	-76.4782	-550.343	-137.685
336	72	1	1	0	1	2	12	1	10	1	7	1	0	30.000290344	0	0	0	0	1	2020-10-17 16:06:21.590307951	0	0	6	0	0	129	6	0	46	1	29	-168.847	-76.4782	-285.106	-137.685
337	182	1	0	1	2	1	2	1	1	10	1	1	0	0.151023319	0	0	0	0	1	2020-10-17 16:06:22.747179985	4	0	0	0	0	129	11	1	28	127	86	-168.847	-95.3532	-285.106	-137.685
338	72	1	1	0	1	2	12	1	2	1	7	1	0	30.001271416	2	0	5	0	1	2020-10-17 16:06:41.273432732	9	0	5	0	0	129	6	0	42	1	9	-168.847	-95.3532	-285.106	-137.685
339	208	1	0	1	2	1	5	1	1	2	4	1	0	0.152002150	0	0	0	0	1	2020-10-17 16:06:41.607323170	8	0	2	0	0	129	14	0	33	0	109	-168.847	-95.3532	-285.106	-137.685
340	89	1	1	0	1	2	15	1	4	1	14	1	0	13.419194198	2	0	5	1	0	2020-10-17 16:06:41.655330896	7	0	7	0	0	129	14	0	55	2	40	-168.847	-95.3532	-285.106	-137.685
341	91	1	0	1	2	1	16	1	1	4	15	1	0	0.151106415	0	0	0	0	1	2020-10-17 16:06:42.237432718	5	0	3	0	0	129	11	1	36	511	130	-168.847	-95.3532	-285.106	-137.685
342	60	0	0	1	0	0	0	0	0	0	0	0	0	-1	0	0	0	0	1	2020-10-17 16:06:46.083361864	6	0	4	0	0	129	6	0	38	1	124	-168.847	-95.3532	-285.106	-137.685
343	42	0	1	0	0	0	0	0	0	0	0	0	0	-1	0	0	0	1	2	2020-10-17 16:06:46.123440027	1	0	8	0	0	129	7	0	58	1	62	-168.847	-95.3532	-285.106	-137.685
344	72	1	1	0	1	2	12	1	8	1	7	1	0	30.001157435	0	0	0	0	1	2020-10-17 16:06:49.500357866	2	0	1	0	0	129	14	1	32	255	98	-168.847	-95.3532	-285.106
345	196	1	0	1	2	1	3	1	1	8	2	1	0	0.152134373	0	0	0	0	1	2020-10-17 16:06:49.700456858	3	0	10	0	0	129	13	1	16	15	66	-168.847	-95.3532	-285.106
346	72	1	1	0	1	2	12	1	6	1	7	1	0	30.001136422	0	0	0	1	2	2020-10-17 16:06:51.742512703	0	0	6	0	0	129	7	0	46	1	28		-95.3532	-285.106
347	142	1	0	1	2	1	1	1	1	6	16	1	0	0.152206784	0	0	0	0	1	2020-10-17 16:06:52.899379253	4	0	0	0	0	129	12	1	28	127	85		-95.3532
