# Supplementary material for: AI-driven cybersecurity framework for anomaly detection in power systems
Source: Sci Rep. 2025 Oct 10;15:35506. doi: 10.1038/s41598-025-19634-y (PMC12514191; doi:10.1038/s41598-025-19634-y)
Supplement: Supplementary file 1 — Supplementary Information. [file 41598_2025_19634_MOESM1_ESM.zip › Datasets/csvs/UC1/master_merged_phy_cyb_10os_60poll_encoded.csv]

	frame_len	frame_protocols	eth_src	eth_dst	ip_src	ip_dst	ip_len	ip_flags	tcp_srcport	tcp_dstport	tcp_len	tcp_flags	tcp_retransmission	tcp_rtt	flow_count	flow_final_count	packets	snort_alert	snort_alert_type	Time	LL_dnp3_src	LL_dnp3_dst	LL_dnp3_len	LL_dnp3_ctl	TL_dnp3_tr_ctl	AL_dnp3_al_func	AL_dnp3_al_ctl	AL_dnp3_obj	DNP3 Object Count	DNP3 Objects	AL_Payload	value1	value2	value3	value4
0	72	1	1	0	1	2	10	1	3	1	5	1	0	-1	0	0	0	0	1	2020-10-17 18:17:40.228376389	6	0	6	0	0	129	6	1	55	2	27
1	286	1	0	1	2	1	8	1	1	3	8	1	0	0.151613020	0	0	0	1	2	2020-10-17 18:17:52.609547853	5	0	3	0	0	129	7	1	38	1	78
2	72	1	1	0	1	2	10	1	5	1	5	1	0	-1	0	0	0	0	1	2020-10-17 18:17:53.979457140	3	0	10	0	0	129	5	2	16	15	39	-125.309
3	225	1	0	1	2	1	5	1	1	5	4	1	0	0.151716146	0	0	0	0	1	2020-10-17 18:17:55.008609056	2	0	0	0	0	129	4	2	32	255	55	-125.309
4	72	1	1	0	1	2	10	1	4	1	5	1	0	-1	0	0	0	0	1	2020-10-17 18:18:00.727619886	7	0	1	0	0	129	6	1	33	0	49	-125.309
5	142	1	0	1	2	1	1	1	1	4	14	1	0	0.151682508	0	0	0	0	1	2020-10-17 18:18:01.171510696	5	0	9	0	0	129	8	3	1	3	86	-125.309
6	72	1	1	0	1	2	10	1	11	1	5	1	0	-1	0	0	0	0	1	2020-10-17 18:18:05.520762920	1	0	7	0	0	129	5	1	58	1	30	-125.309			-125.49
7	196	1	0	1	2	1	2	1	1	11	1	1	0	0.152863100	0	0	0	0	1	2020-10-17 18:18:16.616698265	5	0	9	0	0	129	9	3	1	4	87	-125.309			-125.49
8	60	0	0	1	0	0	0	0	0	0	0	0	0	-1	0	0	0	0	1	2020-10-17 18:18:18.918767214	4	0	2	0	0	129	5	2	36	511	81	-125.309			-125.49
9	42	0	1	0	0	0	0	0	0	0	0	0	0	-1	0	0	0	0	1	2020-10-17 18:18:20.105768204	8	0	4	0	0	129	7	1	42	1	7	-125.309			-125.49
10	72	1	1	0	1	2	10	1	6	1	5	1	0	-1	0	0	0	0	1	2020-10-17 18:18:31.647794724	6	0	9	0	0	129	7	3	1	0	83	-125.309			-125.49
11	206	1	0	1	2	1	3	1	1	6	2	1	0	0.153010332	0	0	0	0	1	2020-10-17 18:18:32.933903933	0	0	5	0	0	129	5	1	46	1	14	-125.309		-197.574	-125.49
12	89	1	1	0	1	2	13	1	5	1	12	1	0	8.409448266	0	0	0	1	0	2020-10-17 18:18:33.607862234	2	0	0	0	0	129	6	2	32	255	54	-125.309		-197.574	-125.49
13	91	1	0	1	2	1	14	1	1	5	13	1	0	0.152514708	0	0	0	0	1	2020-10-17 18:18:40.380880833	6	0	6	0	0	129	8	1	55	2	28	-125.309		-197.574	-125.49
14	72	1	1	0	1	2	10	1	9	1	5	1	0	-1	0	0	0	0	1	2020-10-17 18:18:45.615879536	7	0	9	0	0	129	7	3	1	1	85	-125.309		-197.574	-125.49
15	293	1	0	1	2	1	9	1	1	9	9	1	0	0.151938789	0	0	0	0	1	2020-10-17 18:18:52.761932850	5	0	3	0	0	129	10	1	38	1	79	-125.309		-197.574	-125.49
16	89	1	1	0	1	2	13	1	5	1	12	1	0	15.292319670	0	0	0	1	0	2020-10-17 18:18:54.131970167	3	0	10	0	0	129	6	2	16	15	38	-125.309		-197.574	-125.49
17	91	1	0	1	2	1	14	1	1	5	13	1	0	0.152867760	0	0	0	0	1	2020-10-17 18:18:55.162053585	2	0	0	0	0	129	5	2	32	255	53	-125.309		-197.574	-125.49
18	72	1	1	0	1	2	10	1	7	1	5	1	0	-1	0	0	0	0	1	2020-10-17 18:19:00.880109072	7	0	1	0	0	129	8	1	33	0	48	-125.309		-197.574	-125.49
19	208	1	0	1	2	1	4	1	1	7	3	1	0	0.153052096	0	0	0	0	1	2020-10-17 18:19:05.674094439	1	0	7	0	0	129	6	1	58	1	29	-125.309		-197.574	-125.49
20	72	1	1	0	1	2	10	1	10	1	5	1	0	-1	0	0	0	0	1	2020-10-17 18:19:10.594106674	6	0	8	0	0	129	9	0	1	78	2	-125.309		-197.574	-125.49
21	239	1	0	1	2	1	6	1	1	10	6	1	0	0.151962842	0	0	0	1	2	2020-10-17 18:19:19.071200132	4	0	2	0	0	129	6	2	36	511	82	-125.309		-197.574	-125.49
22	89	1	1	0	1	2	13	1	3	1	12	1	0	51.267777214	0	0	0	1	0	2020-10-17 18:19:20.259157181	8	0	4	0	0	129	8	1	42	1	8	-125.309		-197.574	-125.49
23	91	1	0	1	2	1	14	1	1	3	13	1	0	0.151641263	0	0	0	0	1	2020-10-17 18:19:21.292162895	6	0	8	0	0	129	10	0	1	78	5	-125.309		-197.574	-125.49
24	72	1	1	0	1	2	10	1	8	1	5	1	0	-1	0	0	0	0	1	2020-10-17 18:19:33.087323427	0	0	5	0	0	129	6	1	46	1	15	-125.309		-197.703	-125.49
25	253	1	0	1	2	1	7	1	1	8	7	1	0	0.152230529	0	0	0	0	1	2020-10-17 18:19:33.761270761	2	0	0	0	0	129	7	2	32	255	56	-125.309		-197.703	-125.49
26	72	1	1	0	1	2	10	1	2	1	5	1	0	-1	0	0	0	0	1	2020-10-17 18:19:36.499294996	5	0	8	0	0	129	11	0	1	1200	1	-125.309		-197.703	-125.49
27	196	1	0	1	2	1	2	1	1	2	1	1	0	0.151997807	0	0	0	1	2	2020-10-17 18:19:40.533349752	6	0	6	0	0	129	11	1	55	2	26	-125.309		-197.703	-125.49
28	72	1	1	0	1	2	10	1	3	1	5	1	0	8.580930540	0	0	0	0	1	2020-10-17 18:19:45.057348967	5	0	8	0	0	129	12	0	1	1100	3	-125.309		-197.703	-125.49
29	286	1	0	1	2	1	8	1	1	3	8	1	0	0.152155619	0	0	0	1	2	2020-10-17 18:19:52.712384939	8	0	8	0	0	129	9	0	1	1000	0	-125.309		-197.703	-125.49
30	89	1	1	0	1	2	13	1	6	1	12	1	0	44.736966481	0	0	0	1	0	2020-10-17 18:19:52.914438009	5	0	3	0	0	129	13	1	38	1	77	-125.309		-197.703	-125.49
31	60	0	0	1	0	0	0	0	0	0	0	0	0	-1	0	0	0	0	1	2020-10-17 18:19:54.284412146	3	0	10	0	0	129	7	2	16	15	37	-124.279		-197.703	-125.49
32	42	0	1	0	0	0	0	0	0	0	0	0	0	-1	0	0	0	0	1	2020-10-17 18:19:55.314481974	2	0	0	0	0	129	6	2	32	255	52	-124.279		-197.703	-125.49
33	91	1	0	1	2	1	14	1	1	6	13	1	0	0.151293147	0	0	0	1	2	2020-10-17 18:19:58.753459454	8	0	8	0	0	129	10	0	1	1300	4	-124.279		-197.703	-125.49
34	72	1	1	0	1	2	10	1	5	1	5	1	0	35.994095723	0	0	0	0	1	2020-10-17 18:20:01.032519341	7	0	1	0	0	129	9	1	33	0	50	-124.279		-197.703	-125.49
35	225	1	0	1	2	1	5	1	1	5	4	1	0	0.151139025	0	0	0	0	1	2020-10-17 18:20:05.827606916	1	0	7	0	0	129	7	1	58	1	31	-124.279		-197.703	-125.188
36	72	1	1	0	1	2	10	1	4	1	5	1	0	60.000266752	0	0	0	0	1	2020-10-17 18:20:10.659602880	7	0	8	0	0	129	10	0	1	1000	0	-124.279		-197.703	-125.188
37	142	1	0	1	2	1	1	1	1	4	14	1	0	0.152246177	0	0	0	0	1	2020-10-17 18:20:19.223689079	4	0	2	0	0	129	7	2	36	511	80	-124.279		-197.703	-125.188
38	72	1	1	0	1	2	10	1	11	1	5	1	0	60.001106992	0	0	0	0	1	2020-10-17 18:20:20.411641836	8	0	4	0	0	129	11	1	42	1	6	-124.279		-197.703	-125.188
39	196	1	0	1	2	1	2	1	1	11	1	1	0	0.152337519	0	0	0	0	1	2020-10-17 18:20:33.419556379	0	0	5	0	0	129	7	1	46	1	16	-124.279		-194.283	-125.188
40	72	1	1	0	1	2	10	1	6	1	5	1	0	15.112742670	0	0	0	0	1	2020-10-17 18:20:34.059523106	2	0	0	0	0	129	8	2	32	255	51	-124.279		-194.283	-125.188
41	206	1	0	1	2	1	3	1	1	6	2	1	0	0.151486735	0	0	0	1	2	2020-10-17 18:20:36.506046295	5	0	9	0	0	129	14	3	1	3	86	-124.279		-194.283	-125.188
42	72	1	1	0	1	2	10	1	9	1	5	1	0	60.001013896	0	0	0	0	1	2020-10-17 18:20:40.759624481	6	0	6	0	0	129	12	1	55	2	25	-124.279		-194.283	-125.188
43	293	1	0	1	2	1	9	1	1	9	9	1	0	0.152317603	0	0	0	1	2	2020-10-17 18:20:51.562438965	5	0	9	0	0	129	15	3	1	4	87	-124.279		-194.283	-125.188
44	81	1	1	0	1	2	11	1	3	1	10	1	0	30.061186056	0	0	0	1	0	2020-10-17 18:20:53.208745003	5	0	3	0	0	129	0	1	38	1	71	-124.279		-194.283	-125.188
45	85	1	0	1	2	1	12	1	1	3	11	1	0	0.152039684	0	0	0	1	2	2020-10-17 18:20:54.531840086	3	0	10	0	0	129	8	2	16	15	40	-167.641		-194.283	-125.188
46	72	1	1	0	1	2	10	1	7	1	5	1	0	60.001014507	0	0	0	0	1	2020-10-17 18:20:55.543910503	2	0	0	0	0	129	7	2	32	255	57	-167.641		-194.283	-125.188
47	208	1	0	1	2	1	4	1	1	7	3	1	0	0.151418395	0	0	0	0	1	2020-10-17 18:21:01.343878508	7	0	1	0	0	129	11	1	33	8	66	-167.641		-194.283	-125.188
48	72	1	1	0	1	2	10	1	10	1	5	1	0	60.000956993	0	0	0	0	1	2020-10-17 18:21:06.123810768	1	0	7	0	0	129	8	1	58	1	35	-167.641		-194.283	-137.469
49	239	1	0	1	2	1	6	1	1	10	6	1	0	0.152432119	0	0	0	0	1	2020-10-17 18:21:07.002775431	7	0	9	0	0	129	12	3	1	1	85	-167.641		-194.283	-137.469
50	81	1	1	0	1	2	11	1	3	1	10	1	0	10.546186399	0	0	0	1	0	2020-10-17 18:21:19.512124538	4	0	2	0	0	129	8	2	36	503	75	-167.641		-194.283	-137.469
51	85	1	0	1	2	1	12	1	1	3	11	1	0	0.151869910	0	0	0	1	2	2020-10-17 18:21:20.707938433	8	0	4	0	0	129	12	1	42	1	9	-167.641		-194.283	-137.469
52	60	0	0	1	0	0	0	0	0	0	0	0	0	-1	0	0	0	0	1	2020-10-17 18:21:33.724472523	0	0	5	0	0	129	8	1	46	1	18	-167.641		-545.547	-137.469
53	42	0	1	0	0	0	0	0	0	0	0	0	0	-1	0	0	0	0	1	2020-10-17 18:21:34.364028215	2	0	0	0	0	129	9	2	32	255	62	-167.641		-545.547	-137.469
54	72	1	1	0	1	2	10	1	8	1	5	1	0	60.000743667	0	0	0	0	1	2020-10-17 18:21:40.993428707	6	0	6	0	0	129	13	1	55	2	21	-167.641		-545.547	-137.469
55	253	1	0	1	2	1	7	1	1	8	7	1	0	0.152675736	0	0	0	0	1	2020-10-17 18:21:49.643536091	7	0	9	0	0	129	13	3	1	1	85	-167.641		-545.547	-137.469
56	72	1	1	0	1	2	10	1	2	1	5	1	0	60.000912088	0	0	0	0	1	2020-10-17 18:21:53.452532768	5	0	3	0	0	129	1	1	38	1	69	-167.641		-545.547	-137.469
57	196	1	0	1	2	1	2	1	1	2	1	1	0	0.152496374	0	0	0	0	1	2020-10-17 18:21:54.764546633	3	0	10	0	0	129	9	2	16	15	42	-361.876		-545.547	-137.469
58	81	1	1	0	1	2	11	1	5	1	10	1	0	43.585232192	0	0	0	1	0	2020-10-17 18:21:55.781040668	2	0	0	0	0	129	8	2	32	255	63	-361.876		-545.547	-137.469
59	85	1	0	1	2	1	12	1	1	5	11	1	0	0.152129814	0	0	0	1	2	2020-10-17 18:22:01.645281315	7	0	1	0	0	129	14	1	33	8	47	-361.876		-545.547	-137.469
60	72	1	1	0	1	2	10	1	3	1	5	1	0	19.089576682	0	0	0	0	1	2020-10-17 18:22:06.424954891	1	0	7	0	0	129	9	1	58	1	34	-361.876		-545.547	-172.109
61	286	1	0	1	2	1	8	1	1	3	8	1	0	0.151610227	0	0	0	0	1	2020-10-17 18:22:19.822684526	4	0	2	0	0	129	9	2	36	503	76	-361.876		-545.547	-172.109
62	81	1	1	0	1	2	11	1	5	1	10	1	0	8.406725881	0	0	0	1	0	2020-10-17 18:22:21.016455173	8	0	4	0	0	129	13	1	42	1	11	-361.876		-545.547	-172.109
63	85	1	0	1	2	1	12	1	1	5	11	1	0	0.151328191	0	0	0	1	2	2020-10-17 18:22:34.024399042	0	0	5	0	0	129	9	1	46	1	19	-361.876		-545.478	-172.109
64	81	1	1	0	1	2	11	1	10	1	10	1	0	32.302214084	0	0	0	1	0	2020-10-17 18:22:34.656994820	2	0	0	0	0	129	10	2	32	255	64	-361.876		-545.478	-172.109
65	85	1	0	1	2	1	12	1	1	10	11	1	0	0.151013543	0	0	0	0	1	2020-10-17 18:22:44.352622747	6	0	6	0	0	129	1	1	55	2	22	-361.876		-545.478	-172.109
66	72	1	1	0	1	2	10	1	5	1	5	1	0	7.705303455	0	0	0	0	1	2020-10-17 18:22:45.060876131	6	0	6	0	0	129	3	1	55	2	23	-361.876		-545.478	-172.109
67	225	1	0	1	2	1	5	1	1	5	4	1	0	0.151785499	0	0	0	0	1	2020-10-17 18:22:53.697030306	5	0	3	0	0	129	2	1	38	1	70	-361.876		-545.478	-172.109
68	72	1	1	0	1	2	10	1	4	1	5	1	0	60.000741602	0	0	0	0	1	2020-10-17 18:22:54.993405819	3	0	10	0	0	129	10	2	16	15	43	-361.881		-545.478	-172.109
69	142	1	0	1	2	1	1	1	1	4	14	1	0	0.151700475	0	0	0	0	1	2020-10-17 18:22:55.972748756	6	0	9	0	0	129	4	3	1	0	84	-361.881		-545.478	-172.109
70	72	1	1	0	1	2	10	1	11	1	5	1	0	60.000656394	0	0	0	0	1	2020-10-17 18:22:56.020901680	2	0	0	0	0	129	9	2	32	255	65	-361.881		-545.478	-172.109
71	196	1	0	1	2	1	2	1	1	11	1	1	0	0.151772113	0	0	0	0	1	2020-10-17 18:23:01.872695684	7	0	1	0	0	129	15	1	33	8	46	-361.881		-545.478	-172.109
72	60	0	0	1	0	0	0	0	0	0	0	0	0	-1	0	0	0	0	1	2020-10-17 18:23:06.219460726	6	0	9	0	0	129	5	3	1	0	83	-361.881		-545.478	-172.109
73	42	0	1	0	0	0	0	0	0	0	0	0	0	-1	0	0	0	0	1	2020-10-17 18:23:06.728747606	1	0	7	0	0	129	10	1	58	1	33	-361.881		-545.478	-173.527
74	81	1	1	0	1	2	11	1	10	1	10	1	0	5.889804318	0	0	0	1	0	2020-10-17 18:23:20.047898769	4	0	2	0	0	129	10	2	36	503	73	-361.881		-545.478	-173.527
75	85	1	0	1	2	1	12	1	1	10	11	1	0	0.151270348	0	0	0	0	1	2020-10-17 18:23:21.241637707	8	0	4	0	0	129	14	1	42	1	10	-361.881		-545.478	-173.527
76	72	1	1	0	1	2	10	1	6	1	5	1	0	60.000661227	0	0	0	0	1	2020-10-17 18:23:34.265587091	0	0	5	0	0	129	10	1	46	1	13	-361.881		-554.472	-173.527
77	206	1	0	1	2	1	3	1	1	6	2	1	0	0.151749136	0	0	0	0	1	2020-10-17 18:23:34.885490417	2	0	0	0	0	129	11	2	32	255	60	-361.881		-554.472	-173.527
78	72	1	1	0	1	2	10	1	9	1	5	1	0	60.000633591	0	0	0	0	1	2020-10-17 18:23:45.357453108	6	0	6	0	0	129	6	1	55	2	20	-361.881		-554.472	-173.527
79	293	1	0	1	2	1	9	1	1	9	9	1	0	0.152878852	0	0	0	0	1	2020-10-17 18:23:53.931402445	5	0	3	0	0	129	3	1	38	1	68	-361.881		-554.472	-173.527
80	81	1	1	0	1	2	11	1	6	1	10	1	0	9.475730106	0	0	0	1	0	2020-10-17 18:23:55.222457886	3	0	10	0	0	129	11	2	16	15	44	-374.688		-554.472	-173.527
81	85	1	0	1	2	1	12	1	1	6	11	1	0	0.151353362	0	0	0	1	2	2020-10-17 18:23:56.268363476	2	0	0	0	0	129	10	2	32	255	61	-374.688		-554.472	-173.527
82	72	1	1	0	1	2	10	1	7	1	5	1	0	60.000625861	0	0	0	0	1	2020-10-17 18:24:02.026339769	7	0	1	0	0	129	0	1	33	8	45	-374.688		-554.472	-173.527
83	208	1	0	1	2	1	4	1	1	7	3	1	0	0.151863247	0	0	0	0	1	2020-10-17 18:24:06.882391691	1	0	7	0	0	129	11	1	58	1	32	-374.688		-554.472	-173.53
84	72	1	1	0	1	2	10	1	10	1	5	1	0	21.506287333	0	0	0	0	1	2020-10-17 18:24:17.684447289	5	0	9	0	0	129	4	3	1	3	86	-374.688		-554.472	-173.53
85	239	1	0	1	2	1	6	1	1	10	6	1	0	0.151894885	0	0	0	0	1	2020-10-17 18:24:20.200680256	4	0	2	0	0	129	11	2	36	503	74	-374.688		-554.472	-173.53
86	60	0	0	1	0	0	0	0	0	0	0	0	0	-1	0	0	0	0	1	2020-10-17 18:24:21.394472361	8	0	4	0	0	129	15	1	42	1	12	-374.688		-554.472	-173.53
87	42	0	1	0	0	0	0	0	0	0	0	0	0	-1	0	0	0	1	2	2020-10-17 18:24:24.810552597	7	0	9	0	0	129	1	3	1	1	85	-374.688		-554.472	-173.53
88	72	1	1	0	1	2	10	1	8	1	5	1	0	60.000408825	0	0	0	0	1	2020-10-17 18:24:31.392647266	6	0	9	0	0	129	7	3	1	0	83	-374.688		-554.472	-173.53
89	253	1	0	1	2	1	7	1	1	8	7	1	0	0.331824184	0	0	0	0	1	2020-10-17 18:24:34.418653488	0	0	5	0	0	129	11	1	46	1	17	-374.688		-554.472	-173.53
90	72	1	1	0	1	2	10	1	2	1	5	1	0	60.000422128	0	0	0	0	1	2020-10-17 18:24:35.038610935	2	0	0	0	0	129	12	2	32	255	59	-374.688			-173.53
91	196	1	0	1	2	1	2	1	1	2	1	1	0	0.297830339	0	0	0	1	2	2020-10-17 18:24:45.510762929	6	0	6	0	0	129	8	1	55	2	24	-374.688			-173.53
92	89	1	1	0	1	2	13	1	5	1	12	1	0	43.273399570	0	0	0	1	0	2020-10-17 18:24:54.083655596	5	0	3	0	0	129	5	1	38	1	72	-374.688			-173.53
93	91	1	0	1	2	1	14	1	1	5	13	1	0	0.318208841	0	0	0	0	1	2020-10-17 18:24:55.374763727	3	0	10	0	0	129	12	2	16	15	41	-374.688			-173.53
94	72	1	1	0	1	2	10	1	3	1	5	1	0	60.000311201	0	0	0	0	1	2020-10-17 18:24:56.420840263	2	0	0	0	0	129	11	2	32	255	58				-173.53
95	286	1	0	1	2	1	8	1	1	3	8	1	0	0.225963345	0	0	0	1	2	2020-10-17 18:24:59.433700562	5	0	9	0	0	129	6	3	1	4	87				-173.53
96	89	1	1	0	1	2	13	1	5	1	12	1	0	14.750416860	0	0	0	1	0	2020-10-17 18:25:02.178756237	7	0	1	0	0	129	2	1	33	8	67				-173.53
97	91	1	0	1	2	1	14	1	1	5	13	1	0	0.305975720	0	0	0	1	2	2020-10-17 18:25:07.033971786	1	0	7	0	0	129	12	1	58	1	36				-173.53
