# Supplementary material for: AI-driven cybersecurity framework for anomaly detection in power systems
Source: Sci Rep. 2025 Oct 10;15:35506. doi: 10.1038/s41598-025-19634-y (PMC12514191; doi:10.1038/s41598-025-19634-y)
Supplement: Supplementary file 1 — Supplementary Information. [file 41598_2025_19634_MOESM1_ESM.zip › Datasets/csvs/UC1/router_merged_phy_cyb_10os_30poll.csv]

	frame_len	frame_protocols	eth_src	eth_dst	ip_src	ip_dst	ip_len	ip_flags	tcp_srcport	tcp_dstport	tcp_len	tcp_flags	tcp_retransmission	tcp_rtt	flow_count	flow_final_count	packets	snort_alert	snort_alert_type	Time	LL_dnp3_src	LL_dnp3_dst	LL_dnp3_len	LL_dnp3_ctl	TL_dnp3_tr_ctl	AL_dnp3_al_func	AL_dnp3_al_ctl	AL_dnp3_obj	DNP3 Object Count	DNP3 Objects	AL_Payload	value1	value2	value3	value4
0	72	eth:ethertype:ip:tcp:dnp3	00:00:00:aa:00:22	00:50:56:9c:9d:70	172.16.0.2	192.168.0.5	58	0x00004000	52851	20000	18	0x00000018	0	-1	0	0	0	0	None	2020-10-17 15:51:31.314979076	390	1	121	0x00000044	0x000000c0	129	0x000000ce	['258', '258', '258']	32	255	[OrderedDict([('dnp3.al.obj', '258'), ('dnp3.al.obj_tree', OrderedDict([('Qualifier Field, Prefix: None, Range: 8-bit Start and Stop Indices', OrderedDict([('dnp3.al.objq.prefix', '0'), ('dnp3.al.objq.range', '0')])), ('Number of Items: 8', OrderedDict([('dnp3.al.range.start', '0'), ('dnp3.al.range.stop', '7')])), ('Point Number 0 (Quality: Online), Value: 1', OrderedDict([('dnp3.al.point_index',…
1	196	eth:ethertype:ip:tcp:dnp3	00:50:56:9c:9d:70	00:00:00:aa:00:22	192.168.0.5	172.16.0.2	182	0x00004000	20000	52851	142	0x00000018	0	0.050742000	0	0	0	0	None	2020-10-17 15:51:31.520934105	399	1	73	0x00000044	0x000000c0	129	0x000000cd	['258', '258', '258']	16	15	[OrderedDict([('dnp3.al.obj', '258'), ('dnp3.al.obj_tree', OrderedDict([('Qualifier Field, Prefix: None, Range: 8-bit Start and Stop Indices', OrderedDict([('dnp3.al.objq.prefix', '0'), ('dnp3.al.objq.range', '0')])), ('Number of Items: 4', OrderedDict([('dnp3.al.range.start', '0'), ('dnp3.al.range.stop', '3')])), ('Point Number 0 (Quality: Online), Value: 1', OrderedDict([('dnp3.al.point_index',…	-125.309
2	72	eth:ethertype:ip:tcp:dnp3	00:00:00:aa:00:22	00:50:56:9c:9d:70	172.16.0.2	192.168.0.5	58	0x00004000	43991	20000	18	0x00000018	0	-1	4	1	12	0	None	2020-10-17 15:51:36.166057110	968	1	160	0x00000044	0x000000c0	129	0x000000c8	['258', '258', '258', '258']	42	1	[OrderedDict([('dnp3.al.obj', '258'), ('dnp3.al.obj_tree', OrderedDict([('Qualifier Field, Prefix: None, Range: 8-bit Start and Stop Indices', OrderedDict([('dnp3.al.objq.prefix', '0'), ('dnp3.al.objq.range', '0')])), ('Number of Items: 10', OrderedDict([('dnp3.al.range.start', '0'), ('dnp3.al.range.stop', '9')])), ('Point Number 0 (Quality: Online), Value: 1', OrderedDict([('dnp3.al.point_index'…	-125.309
3	142	eth:ethertype:ip:tcp:dnp3	00:50:56:9c:9d:70	00:00:00:aa:00:22	192.168.0.5	172.16.0.2	128	0x00004000	20000	43991	88	0x00000018	0	0.050837000	0	0	0	0	None	2020-10-17 15:51:44.169069052	601	1	201	0x00000044	0x000000c0	129	0x000000ca	['258', '258', '258', '258']	55	2	[OrderedDict([('dnp3.al.obj', '258'), ('dnp3.al.obj_tree', OrderedDict([('Qualifier Field, Prefix: None, Range: 8-bit Start and Stop Indices', OrderedDict([('dnp3.al.objq.prefix', '0'), ('dnp3.al.objq.range', '0')])), ('Number of Items: 13', OrderedDict([('dnp3.al.range.start', '0'), ('dnp3.al.range.stop', '12')])), ('Point Number 0 (Quality: Online), Value: 1', OrderedDict([('dnp3.al.point_index…	-125.309
4	72	eth:ethertype:ip:tcp:dnp3	00:00:00:aa:00:22	00:50:56:9c:9d:70	172.16.0.2	192.168.0.5	58	0x00004000	49701	20000	18	0x00000018	0	-1	8	2	24	0	None	2020-10-17 15:51:44.977092028	1200	1	208	0x00000044	0x000000c0	129	0x000000c7	['258', '258', '258', '258']	58	1	[OrderedDict([('dnp3.al.obj', '258'), ('dnp3.al.obj_tree', OrderedDict([('Qualifier Field, Prefix: None, Range: 8-bit Start and Stop Indices', OrderedDict([('dnp3.al.objq.prefix', '0'), ('dnp3.al.objq.range', '0')])), ('Number of Items: 14', OrderedDict([('dnp3.al.range.start', '0'), ('dnp3.al.range.stop', '13')])), ('Point Number 0 (Quality: Online), Value: 1', OrderedDict([('dnp3.al.point_index…	-125.309			-125.49
5	239	eth:ethertype:ip:tcp:dnp3	00:50:56:9c:9d:70	00:00:00:aa:00:22	192.168.0.5	172.16.0.2	225	0x00004000	20000	49701	185	0x00000018	0	0.051731000	0	0	0	0	None	2020-10-17 15:51:45.485040903	631	1	131	0x00000044	0x000000c0	129	0x000000c9	['258', '258', '258', '258']	33	0	[OrderedDict([('dnp3.al.obj', '258'), ('dnp3.al.obj_tree', OrderedDict([('Qualifier Field, Prefix: None, Range: 8-bit Start and Stop Indices', OrderedDict([('dnp3.al.objq.prefix', '0'), ('dnp3.al.objq.range', '0')])), ('Number of Items: 8', OrderedDict([('dnp3.al.range.start', '0'), ('dnp3.al.range.stop', '7')])), ('Point Number 0 (Quality: Online), Value: 1', OrderedDict([('dnp3.al.point_index',…	-125.309			-125.49
6	60	eth:ethertype:arp	00:50:56:9c:9d:70	ff:ff:ff:ff:ff:ff	0.0.0.0	0.0.0.0	0	0x00000000	0	0	0	0x00000000	0	-1	4	1	12	0	None	2020-10-17 15:51:48.393022060	560	1	148	0x00000044	0x000000c0	129	0x000000cc	['258', '258', '258', '258']	38	1	[OrderedDict([('dnp3.al.obj', '258'), ('dnp3.al.obj_tree', OrderedDict([('Qualifier Field, Prefix: None, Range: 8-bit Start and Stop Indices', OrderedDict([('dnp3.al.objq.prefix', '0'), ('dnp3.al.objq.range', '0')])), ('Number of Items: 9', OrderedDict([('dnp3.al.range.start', '0'), ('dnp3.al.range.stop', '8')])), ('Point Number 0 (Quality: Online), Value: 1', OrderedDict([('dnp3.al.point_index',…	-125.309			-125.49
7	60	eth:ethertype:arp	00:50:56:9c:9d:70	ff:ff:ff:ff:ff:ff	0.0.0.0	0.0.0.0	0	0x00000000	0	0	0	0x00000000	0	-1	0	0	0	0	None	2020-10-17 15:51:54.121083021	1195	1	172	0x00000044	0x000000c0	129	0x000000c8	['258', '258', '258', '258']	46	1	[OrderedDict([('dnp3.al.obj', '258'), ('dnp3.al.obj_tree', OrderedDict([('Qualifier Field, Prefix: None, Range: 8-bit Start and Stop Indices', OrderedDict([('dnp3.al.objq.prefix', '0'), ('dnp3.al.objq.range', '0')])), ('Number of Items: 11', OrderedDict([('dnp3.al.range.start', '0'), ('dnp3.al.range.stop', '10')])), ('Point Number 0 (Quality: Online), Value: 1', OrderedDict([('dnp3.al.point_index…	-125.309		-197.574	-125.49
8	60	eth:ethertype:arp	00:50:56:9c:9d:70	ff:ff:ff:ff:ff:ff	0.0.0.0	0.0.0.0	0	0x00000000	0	0	0	0x00000000	0	-1	4	1	12	0	None	2020-10-17 15:51:55.277020931	456	1	109	0x00000044	0x000000c0	129	0x000000cd	['258', '258', '258']	28	127	[OrderedDict([('dnp3.al.obj', '258'), ('dnp3.al.obj_tree', OrderedDict([('Qualifier Field, Prefix: None, Range: 8-bit Start and Stop Indices', OrderedDict([('dnp3.al.objq.prefix', '0'), ('dnp3.al.objq.range', '0')])), ('Number of Items: 7', OrderedDict([('dnp3.al.range.start', '0'), ('dnp3.al.range.stop', '6')])), ('Point Number 0 (Quality: Online), Value: 1', OrderedDict([('dnp3.al.point_index',…	-125.309	-51.0801	-197.574	-125.49
9	72	eth:ethertype:ip:tcp:dnp3	00:00:00:aa:00:22	00:50:56:9c:9d:70	172.16.0.2	192.168.0.5	58	0x00004000	41391	20000	18	0x00000018	0	-1	12	2	36	0	None	2020-10-17 15:51:56.607038975	493	1	133	0x00000044	0x000000c0	129	0x000000cc	['258', '258', '258']	36	511	[OrderedDict([('dnp3.al.obj', '258'), ('dnp3.al.obj_tree', OrderedDict([('Qualifier Field, Prefix: None, Range: 8-bit Start and Stop Indices', OrderedDict([('dnp3.al.objq.prefix', '0'), ('dnp3.al.objq.range', '0')])), ('Number of Items: 9', OrderedDict([('dnp3.al.range.start', '0'), ('dnp3.al.range.stop', '8')])), ('Point Number 0 (Quality: Online), Value: 1', OrderedDict([('dnp3.al.point_index',…	-125.309	-51.0801	-197.574	-125.49
10	286	eth:ethertype:ip:tcp:dnp3	00:50:56:9c:9d:70	00:00:00:aa:00:22	192.168.0.5	172.16.0.2	272	0x00004000	20000	41391	232	0x00000018	0	0.050989000	0	0	0	0	None	2020-10-17 15:52:01.467030048	390	1	121	0x00000044	0x000000c0	129	0x000000cf	['258', '258', '258']	32	255	[OrderedDict([('dnp3.al.obj', '258'), ('dnp3.al.obj_tree', OrderedDict([('Qualifier Field, Prefix: None, Range: 8-bit Start and Stop Indices', OrderedDict([('dnp3.al.objq.prefix', '0'), ('dnp3.al.objq.range', '0')])), ('Number of Items: 8', OrderedDict([('dnp3.al.range.start', '0'), ('dnp3.al.range.stop', '7')])), ('Point Number 0 (Quality: Online), Value: 1', OrderedDict([('dnp3.al.point_index',…	-125.309	-51.0801	-197.574	-125.49
11	72	eth:ethertype:ip:tcp:dnp3	00:00:00:aa:00:22	00:50:56:9c:9d:70	172.16.0.2	192.168.0.5	58	0x00004000	57733	20000	18	0x00000018	0	-1	0	0	0	0	None	2020-10-17 15:52:01.673011065	399	1	73	0x00000044	0x000000c0	129	0x000000ce	['258', '258', '258']	16	15	[OrderedDict([('dnp3.al.obj', '258'), ('dnp3.al.obj_tree', OrderedDict([('Qualifier Field, Prefix: None, Range: 8-bit Start and Stop Indices', OrderedDict([('dnp3.al.objq.prefix', '0'), ('dnp3.al.objq.range', '0')])), ('Number of Items: 4', OrderedDict([('dnp3.al.range.start', '0'), ('dnp3.al.range.stop', '3')])), ('Point Number 0 (Quality: Online), Value: 1', OrderedDict([('dnp3.al.point_index',…	-125.309	-51.0801	-197.574	-125.49
12	293	eth:ethertype:ip:tcp:dnp3	00:50:56:9c:9d:70	00:00:00:aa:00:22	192.168.0.5	172.16.0.2	279	0x00004000	20000	57733	239	0x00000018	0	0.050904000	0	0	0	0	None	2020-10-17 15:52:06.319169998	968	1	160	0x00000044	0x000000c0	129	0x000000c9	['258', '258', '258', '258']	42	1	[OrderedDict([('dnp3.al.obj', '258'), ('dnp3.al.obj_tree', OrderedDict([('Qualifier Field, Prefix: None, Range: 8-bit Start and Stop Indices', OrderedDict([('dnp3.al.objq.prefix', '0'), ('dnp3.al.objq.range', '0')])), ('Number of Items: 10', OrderedDict([('dnp3.al.range.start', '0'), ('dnp3.al.range.stop', '9')])), ('Point Number 0 (Quality: Online), Value: 1', OrderedDict([('dnp3.al.point_index'…	-125.309	-51.0801	-197.574	-125.49
13	72	eth:ethertype:ip:tcp:dnp3	00:00:00:aa:00:22	00:50:56:9c:9d:70	172.16.0.2	192.168.0.5	58	0x00004000	38491	20000	18	0x00000018	0	-1	0	0	0	0	None	2020-10-17 15:52:14.322225094	601	1	201	0x00000044	0x000000c0	129	0x000000cb	['258', '258', '258', '258']	55	2	[OrderedDict([('dnp3.al.obj', '258'), ('dnp3.al.obj_tree', OrderedDict([('Qualifier Field, Prefix: None, Range: 8-bit Start and Stop Indices', OrderedDict([('dnp3.al.objq.prefix', '0'), ('dnp3.al.objq.range', '0')])), ('Number of Items: 13', OrderedDict([('dnp3.al.range.start', '0'), ('dnp3.al.range.stop', '12')])), ('Point Number 0 (Quality: Online), Value: 1', OrderedDict([('dnp3.al.point_index…	-125.309	-51.0801	-197.574	-125.49
14	206	eth:ethertype:ip:tcp:dnp3	00:50:56:9c:9d:70	00:00:00:aa:00:22	192.168.0.5	172.16.0.2	192	0x00004000	20000	38491	152	0x00000018	0	0.050869000	0	0	0	0	None	2020-10-17 15:52:15.130208015	1200	1	208	0x00000044	0x000000c0	129	0x000000c8	['258', '258', '258', '258']	58	1	[OrderedDict([('dnp3.al.obj', '258'), ('dnp3.al.obj_tree', OrderedDict([('Qualifier Field, Prefix: None, Range: 8-bit Start and Stop Indices', OrderedDict([('dnp3.al.objq.prefix', '0'), ('dnp3.al.objq.range', '0')])), ('Number of Items: 14', OrderedDict([('dnp3.al.range.start', '0'), ('dnp3.al.range.stop', '13')])), ('Point Number 0 (Quality: Online), Value: 1', OrderedDict([('dnp3.al.point_index…	-125.309	-51.0801	-197.574	-125.49
15	72	eth:ethertype:ip:tcp:dnp3	00:00:00:aa:00:22	00:50:56:9c:9d:70	172.16.0.2	192.168.0.5	58	0x00004000	55493	20000	18	0x00000018	0	-1	12	2	36	0	None	2020-10-17 15:52:15.638175964	631	1	131	0x00000044	0x000000c0	129	0x000000ca	['258', '258', '258', '258']	33	0	[OrderedDict([('dnp3.al.obj', '258'), ('dnp3.al.obj_tree', OrderedDict([('Qualifier Field, Prefix: None, Range: 8-bit Start and Stop Indices', OrderedDict([('dnp3.al.objq.prefix', '0'), ('dnp3.al.objq.range', '0')])), ('Number of Items: 8', OrderedDict([('dnp3.al.range.start', '0'), ('dnp3.al.range.stop', '7')])), ('Point Number 0 (Quality: Online), Value: 1', OrderedDict([('dnp3.al.point_index',…	-125.309	-51.0801	-197.574	-125.49
16	225	eth:ethertype:ip:tcp:dnp3	00:50:56:9c:9d:70	00:00:00:aa:00:22	192.168.0.5	172.16.0.2	211	0x00004000	20000	55493	171	0x00000018	0	0.050882000	0	0	0	1	arpspoof	2020-10-17 15:52:18.546170950	560	1	148	0x00000044	0x000000c0	129	0x000000cd	['258', '258', '258', '258']	38	1	[OrderedDict([('dnp3.al.obj', '258'), ('dnp3.al.obj_tree', OrderedDict([('Qualifier Field, Prefix: None, Range: 8-bit Start and Stop Indices', OrderedDict([('dnp3.al.objq.prefix', '0'), ('dnp3.al.objq.range', '0')])), ('Number of Items: 9', OrderedDict([('dnp3.al.range.start', '0'), ('dnp3.al.range.stop', '8')])), ('Point Number 0 (Quality: Online), Value: 1', OrderedDict([('dnp3.al.point_index',…	-125.309	-51.0801	-197.574	-125.49
17	42	eth:ethertype:arp	00:00:00:aa:00:22	00:50:56:9c:9d:70	0.0.0.0	0.0.0.0	0	0x00000000	0	0	0	0x00000000	0	-1	0	0	0	0	None	2020-10-17 15:52:24.274214983	1195	1	172	0x00000044	0x000000c0	129	0x000000c9	['258', '258', '258', '258']	46	1	[OrderedDict([('dnp3.al.obj', '258'), ('dnp3.al.obj_tree', OrderedDict([('Qualifier Field, Prefix: None, Range: 8-bit Start and Stop Indices', OrderedDict([('dnp3.al.objq.prefix', '0'), ('dnp3.al.objq.range', '0')])), ('Number of Items: 11', OrderedDict([('dnp3.al.range.start', '0'), ('dnp3.al.range.stop', '10')])), ('Point Number 0 (Quality: Online), Value: 1', OrderedDict([('dnp3.al.point_index…	-125.309	-51.0801	-197.574	-125.49
18	60	eth:ethertype:arp	00:50:56:9c:9d:70	00:00:00:aa:00:22	0.0.0.0	0.0.0.0	0	0x00000000	0	0	0	0x00000000	0	-1	0	0	0	0	None	2020-10-17 15:52:25.428368092	456	1	109	0x00000044	0x000000c0	129	0x000000ce	['258', '258', '258']	28	127	[OrderedDict([('dnp3.al.obj', '258'), ('dnp3.al.obj_tree', OrderedDict([('Qualifier Field, Prefix: None, Range: 8-bit Start and Stop Indices', OrderedDict([('dnp3.al.objq.prefix', '0'), ('dnp3.al.objq.range', '0')])), ('Number of Items: 7', OrderedDict([('dnp3.al.range.start', '0'), ('dnp3.al.range.stop', '6')])), ('Point Number 0 (Quality: Online), Value: 1', OrderedDict([('dnp3.al.point_index',…	-125.309	-51.0801	-197.574	-125.49
19	60	eth:ethertype:arp	00:50:56:9c:9d:70	ff:ff:ff:ff:ff:ff	0.0.0.0	0.0.0.0	0	0x00000000	0	0	0	0x00000000	0	-1	11	2	33	0	None	2020-10-17 15:52:26.760158062	493	1	133	0x00000044	0x000000c0	129	0x000000cd	['258', '258', '258']	36	511	[OrderedDict([('dnp3.al.obj', '258'), ('dnp3.al.obj_tree', OrderedDict([('Qualifier Field, Prefix: None, Range: 8-bit Start and Stop Indices', OrderedDict([('dnp3.al.objq.prefix', '0'), ('dnp3.al.objq.range', '0')])), ('Number of Items: 9', OrderedDict([('dnp3.al.range.start', '0'), ('dnp3.al.range.stop', '8')])), ('Point Number 0 (Quality: Online), Value: 1', OrderedDict([('dnp3.al.point_index',…	-125.309	-51.0801	-197.574	-125.49
20	60	eth:ethertype:arp	00:50:56:9c:9d:70	ff:ff:ff:ff:ff:ff	0.0.0.0	0.0.0.0	0	0x00000000	0	0	0	0x00000000	0	-1	5	1	15	0	None	2020-10-17 15:52:31.620110035	390	1	121	0x00000044	0x000000c0	129	0x000000c0	['258', '258', '258']	32	255	[OrderedDict([('dnp3.al.obj', '258'), ('dnp3.al.obj_tree', OrderedDict([('Qualifier Field, Prefix: None, Range: 8-bit Start and Stop Indices', OrderedDict([('dnp3.al.objq.prefix', '0'), ('dnp3.al.objq.range', '0')])), ('Number of Items: 8', OrderedDict([('dnp3.al.range.start', '0'), ('dnp3.al.range.stop', '7')])), ('Point Number 0 (Quality: Online), Value: 1', OrderedDict([('dnp3.al.point_index',…	-125.309	-51.0801	-197.574	-125.49
21	72	eth:ethertype:ip:tcp:dnp3	00:00:00:aa:00:22	00:50:56:9c:9d:70	172.16.0.2	192.168.0.5	58	0x00004000	56515	20000	18	0x00000018	0	-1	0	0	0	0	None	2020-10-17 15:52:31.824100971	399	1	73	0x00000044	0x000000c0	129	0x000000cf	['258', '258', '258']	16	15	[OrderedDict([('dnp3.al.obj', '258'), ('dnp3.al.obj_tree', OrderedDict([('Qualifier Field, Prefix: None, Range: 8-bit Start and Stop Indices', OrderedDict([('dnp3.al.objq.prefix', '0'), ('dnp3.al.objq.range', '0')])), ('Number of Items: 4', OrderedDict([('dnp3.al.range.start', '0'), ('dnp3.al.range.stop', '3')])), ('Point Number 0 (Quality: Online), Value: 1', OrderedDict([('dnp3.al.point_index',…	-125.309	-51.0801	-197.574	-125.49
22	253	eth:ethertype:ip:tcp:dnp3	00:50:56:9c:9d:70	00:00:00:aa:00:22	192.168.0.5	172.16.0.2	239	0x00004000	20000	56515	199	0x00000018	0	0.051011000	0	0	0	0	None	2020-10-17 15:52:36.472199917	968	1	160	0x00000044	0x000000c0	129	0x000000ca	['258', '258', '258', '258']	42	1	[OrderedDict([('dnp3.al.obj', '258'), ('dnp3.al.obj_tree', OrderedDict([('Qualifier Field, Prefix: None, Range: 8-bit Start and Stop Indices', OrderedDict([('dnp3.al.objq.prefix', '0'), ('dnp3.al.objq.range', '0')])), ('Number of Items: 10', OrderedDict([('dnp3.al.range.start', '0'), ('dnp3.al.range.stop', '9')])), ('Point Number 0 (Quality: Online), Value: 1', OrderedDict([('dnp3.al.point_index'…	-125.309	-51.0801	-197.574	-125.49
23	60	eth:ethertype:arp	00:50:56:9c:9d:70	ff:ff:ff:ff:ff:ff	0.0.0.0	0.0.0.0	0	0x00000000	0	0	0	0x00000000	0	-1	0	0	0	0	None	2020-10-17 15:52:44.476208925	601	1	201	0x00000044	0x000000c0	129	0x000000cc	['258', '258', '258', '258']	55	2	[OrderedDict([('dnp3.al.obj', '258'), ('dnp3.al.obj_tree', OrderedDict([('Qualifier Field, Prefix: None, Range: 8-bit Start and Stop Indices', OrderedDict([('dnp3.al.objq.prefix', '0'), ('dnp3.al.objq.range', '0')])), ('Number of Items: 13', OrderedDict([('dnp3.al.range.start', '0'), ('dnp3.al.range.stop', '12')])), ('Point Number 0 (Quality: Online), Value: 1', OrderedDict([('dnp3.al.point_index…	-125.309	-51.0801	-197.574	-125.49
24	72	eth:ethertype:ip:tcp:dnp3	00:00:00:aa:00:22	00:50:56:9c:9d:70	172.16.0.2	192.168.0.5	58	0x00004000	55909	20000	18	0x00000018	0	-1	0	0	0	0	None	2020-10-17 15:52:45.282252073	1200	1	208	0x00000044	0x000000c0	129	0x000000c9	['258', '258', '258', '258']	58	1	[OrderedDict([('dnp3.al.obj', '258'), ('dnp3.al.obj_tree', OrderedDict([('Qualifier Field, Prefix: None, Range: 8-bit Start and Stop Indices', OrderedDict([('dnp3.al.objq.prefix', '0'), ('dnp3.al.objq.range', '0')])), ('Number of Items: 14', OrderedDict([('dnp3.al.range.start', '0'), ('dnp3.al.range.stop', '13')])), ('Point Number 0 (Quality: Online), Value: 1', OrderedDict([('dnp3.al.point_index…	-125.309	-51.0801	-197.574	-125.49
25	182	eth:ethertype:ip:tcp:dnp3	00:50:56:9c:9d:70	00:00:00:aa:00:22	192.168.0.5	172.16.0.2	168	0x00004000	20000	55909	128	0x00000018	0	0.050983000	0	0	0	0	None	2020-10-17 15:52:45.790167093	631	1	131	0x00000044	0x000000c0	129	0x000000cb	['258', '258', '258', '258']	33	0	[OrderedDict([('dnp3.al.obj', '258'), ('dnp3.al.obj_tree', OrderedDict([('Qualifier Field, Prefix: None, Range: 8-bit Start and Stop Indices', OrderedDict([('dnp3.al.objq.prefix', '0'), ('dnp3.al.objq.range', '0')])), ('Number of Items: 8', OrderedDict([('dnp3.al.range.start', '0'), ('dnp3.al.range.stop', '7')])), ('Point Number 0 (Quality: Online), Value: 1', OrderedDict([('dnp3.al.point_index',…	-125.309	-51.0801	-197.574	-125.49
26	72	eth:ethertype:ip:tcp:dnp3	00:00:00:aa:00:22	00:50:56:9c:9d:70	172.16.0.2	192.168.0.5	58	0x00004000	36503	20000	18	0x00000018	0	-1	5	1	15	0	None	2020-10-17 15:52:48.700158119	560	1	148	0x00000044	0x000000c0	129	0x000000ce	['258', '258', '258', '258']	38	1	[OrderedDict([('dnp3.al.obj', '258'), ('dnp3.al.obj_tree', OrderedDict([('Qualifier Field, Prefix: None, Range: 8-bit Start and Stop Indices', OrderedDict([('dnp3.al.objq.prefix', '0'), ('dnp3.al.objq.range', '0')])), ('Number of Items: 9', OrderedDict([('dnp3.al.range.start', '0'), ('dnp3.al.range.stop', '8')])), ('Point Number 0 (Quality: Online), Value: 1', OrderedDict([('dnp3.al.point_index',…	-125.309	-51.0801	-197.574	-125.49
27	208	eth:ethertype:ip:tcp:dnp3	00:50:56:9c:9d:70	00:00:00:aa:00:22	192.168.0.5	172.16.0.2	194	0x00004000	20000	36503	154	0x00000018	0	0.051018000	0	0	0	0	None	2020-10-17 15:52:51.994193077	560	1	28	0x00000044	0x000000c0	129	0x000000cf	['3073']	1	4	[OrderedDict([('dnp3.al.obj', '3073'), ('dnp3.al.obj_tree', OrderedDict([('Qualifier Field, Prefix: 2-Octet Index Prefix, Range: 16-bit Single Field Quantity', OrderedDict([('dnp3.al.objq.prefix', '2'), ('dnp3.al.objq.range', '8')])), ('Number of Items: 1', OrderedDict([('dnp3.al.range.quantity', '1')])), ('Point Number 4 [Pulse On] [Close]', OrderedDict([('dnp3.al.index', '4'), ('Control Code [0…	-125.309	-51.0801	-197.574	-125.49
28	72	eth:ethertype:ip:tcp:dnp3	00:00:00:aa:00:22	00:50:56:9c:9d:70	172.16.0.2	192.168.0.5	58	0x00004000	52851	20000	18	0x00000018	0	-1	10	2	30	0	None	2020-10-17 15:52:54.426256895	1195	1	172	0x00000044	0x000000c0	129	0x000000ca	['258', '258', '258', '258']	46	1	[OrderedDict([('dnp3.al.obj', '258'), ('dnp3.al.obj_tree', OrderedDict([('Qualifier Field, Prefix: None, Range: 8-bit Start and Stop Indices', OrderedDict([('dnp3.al.objq.prefix', '0'), ('dnp3.al.objq.range', '0')])), ('Number of Items: 11', OrderedDict([('dnp3.al.range.start', '0'), ('dnp3.al.range.stop', '10')])), ('Point Number 0 (Quality: Online), Value: 1', OrderedDict([('dnp3.al.point_index…	-125.309	-51.0801	-197.574	-125.49
29	196	eth:ethertype:ip:tcp:dnp3	00:50:56:9c:9d:70	00:00:00:aa:00:22	192.168.0.5	172.16.0.2	182	0x00004000	20000	52851	142	0x00000018	0	0.050944000	0	0	0	0	None	2020-10-17 15:52:55.580142021	456	1	109	0x00000044	0x000000c0	129	0x000000cf	['258', '258', '258']	28	127	[OrderedDict([('dnp3.al.obj', '258'), ('dnp3.al.obj_tree', OrderedDict([('Qualifier Field, Prefix: None, Range: 8-bit Start and Stop Indices', OrderedDict([('dnp3.al.objq.prefix', '0'), ('dnp3.al.objq.range', '0')])), ('Number of Items: 7', OrderedDict([('dnp3.al.range.start', '0'), ('dnp3.al.range.stop', '6')])), ('Point Number 0 (Quality: Online), Value: 1', OrderedDict([('dnp3.al.point_index',…	-125.309	-51.0801	-197.574	-125.49
30	72	eth:ethertype:ip:tcp:dnp3	00:00:00:aa:00:22	00:50:56:9c:9d:70	172.16.0.2	192.168.0.5	58	0x00004000	43991	20000	18	0x00000018	0	-1	0	0	0	0	None	2020-10-17 15:52:56.912192106	493	1	133	0x00000044	0x000000c0	129	0x000000ce	['258', '258', '258']	36	511	[OrderedDict([('dnp3.al.obj', '258'), ('dnp3.al.obj_tree', OrderedDict([('Qualifier Field, Prefix: None, Range: 8-bit Start and Stop Indices', OrderedDict([('dnp3.al.objq.prefix', '0'), ('dnp3.al.objq.range', '0')])), ('Number of Items: 9', OrderedDict([('dnp3.al.range.start', '0'), ('dnp3.al.range.stop', '8')])), ('Point Number 0 (Quality: Online), Value: 1', OrderedDict([('dnp3.al.point_index',…	-125.309	-51.0801	-197.574	-125.49
31	142	eth:ethertype:ip:tcp:dnp3	00:50:56:9c:9d:70	00:00:00:aa:00:22	192.168.0.5	172.16.0.2	128	0x00004000	20000	43991	88	0x00000018	0	0.051014000	4	1	12	0	None	2020-10-17 15:53:01.036175013	560	1	28	0x00000044	0x000000c0	129	0x000000c0	['3073']	1	3	[OrderedDict([('dnp3.al.obj', '3073'), ('dnp3.al.obj_tree', OrderedDict([('Qualifier Field, Prefix: 2-Octet Index Prefix, Range: 16-bit Single Field Quantity', OrderedDict([('dnp3.al.objq.prefix', '2'), ('dnp3.al.objq.range', '8')])), ('Number of Items: 1', OrderedDict([('dnp3.al.range.quantity', '1')])), ('Point Number 3 [Pulse On] [Close]', OrderedDict([('dnp3.al.index', '3'), ('Control Code [0…	-125.309	-51.0801	-197.574	-125.49
32	60	eth:ethertype:arp	00:50:56:9c:9d:70	ff:ff:ff:ff:ff:ff	0.0.0.0	0.0.0.0	0	0x00000000	0	0	0	0x00000000	0	-1	0	0	0	1	arpspoof	2020-10-17 15:53:01.772135973	390	1	121	0x00000044	0x000000c0	129	0x000000c1	['258', '258', '258']	32	255	[OrderedDict([('dnp3.al.obj', '258'), ('dnp3.al.obj_tree', OrderedDict([('Qualifier Field, Prefix: None, Range: 8-bit Start and Stop Indices', OrderedDict([('dnp3.al.objq.prefix', '0'), ('dnp3.al.objq.range', '0')])), ('Number of Items: 8', OrderedDict([('dnp3.al.range.start', '0'), ('dnp3.al.range.stop', '7')])), ('Point Number 0 (Quality: Online), Value: 1', OrderedDict([('dnp3.al.point_index',…	-125.309	-51.0801	-197.574	-125.49
33	42	eth:ethertype:arp	00:00:00:aa:00:22	ff:ff:ff:ff:ff:ff	0.0.0.0	0.0.0.0	0	0x00000000	0	0	0	0x00000000	0	-1	0	0	0	0	None	2020-10-17 15:53:01.976128101	399	1	73	0x00000044	0x000000c0	129	0x000000c0	['258', '258', '258']	16	15	[OrderedDict([('dnp3.al.obj', '258'), ('dnp3.al.obj_tree', OrderedDict([('Qualifier Field, Prefix: None, Range: 8-bit Start and Stop Indices', OrderedDict([('dnp3.al.objq.prefix', '0'), ('dnp3.al.objq.range', '0')])), ('Number of Items: 4', OrderedDict([('dnp3.al.range.start', '0'), ('dnp3.al.range.stop', '3')])), ('Point Number 0 (Quality: Online), Value: 1', OrderedDict([('dnp3.al.point_index',…	-125.309	-51.0801	-197.574	-125.49
34	60	eth:ethertype:arp	00:50:56:9c:9d:70	ff:ff:ff:ff:ff:ff	0.0.0.0	0.0.0.0	0	0x00000000	0	0	0	0x00000000	0	-1	0	0	0	1	arpspoof	2020-10-17 15:53:06.624238968	968	1	160	0x00000044	0x000000c0	129	0x000000cb	['258', '258', '258', '258']	42	1	[OrderedDict([('dnp3.al.obj', '258'), ('dnp3.al.obj_tree', OrderedDict([('Qualifier Field, Prefix: None, Range: 8-bit Start and Stop Indices', OrderedDict([('dnp3.al.objq.prefix', '0'), ('dnp3.al.objq.range', '0')])), ('Number of Items: 10', OrderedDict([('dnp3.al.range.start', '0'), ('dnp3.al.range.stop', '9')])), ('Point Number 0 (Quality: Online), Value: 1', OrderedDict([('dnp3.al.point_index'…	-125.309	-51.0801	-197.574	-125.49
35	42	eth:ethertype:arp	00:00:00:aa:00:22	ff:ff:ff:ff:ff:ff	0.0.0.0	0.0.0.0	0	0x00000000	0	0	0	0x00000000	0	-1	4	1	12	0	None	2020-10-17 15:53:14.628321886	601	1	201	0x00000044	0x000000c0	129	0x000000cd	['258', '258', '258', '258']	55	2	[OrderedDict([('dnp3.al.obj', '258'), ('dnp3.al.obj_tree', OrderedDict([('Qualifier Field, Prefix: None, Range: 8-bit Start and Stop Indices', OrderedDict([('dnp3.al.objq.prefix', '0'), ('dnp3.al.objq.range', '0')])), ('Number of Items: 13', OrderedDict([('dnp3.al.range.start', '0'), ('dnp3.al.range.stop', '12')])), ('Point Number 0 (Quality: Online), Value: 1', OrderedDict([('dnp3.al.point_index…	-125.309	-51.0801	-197.574	-125.49
36	60	eth:ethertype:arp	00:50:56:9c:9d:70	ff:ff:ff:ff:ff:ff	0.0.0.0	0.0.0.0	0	0x00000000	0	0	0	0x00000000	0	-1	0	0	0	1	arpspoof	2020-10-17 15:53:15.434329033	1200	1	208	0x00000044	0x000000c0	129	0x000000ca	['258', '258', '258', '258']	58	1	[OrderedDict([('dnp3.al.obj', '258'), ('dnp3.al.obj_tree', OrderedDict([('Qualifier Field, Prefix: None, Range: 8-bit Start and Stop Indices', OrderedDict([('dnp3.al.objq.prefix', '0'), ('dnp3.al.objq.range', '0')])), ('Number of Items: 14', OrderedDict([('dnp3.al.range.start', '0'), ('dnp3.al.range.stop', '13')])), ('Point Number 0 (Quality: Online), Value: 1', OrderedDict([('dnp3.al.point_index…	-125.309	-51.0801	-197.574	-125.49
37	42	eth:ethertype:arp	00:00:00:aa:00:22	ff:ff:ff:ff:ff:ff	0.0.0.0	0.0.0.0	0	0x00000000	0	0	0	0x00000000	0	-1	0	0	0	0	None	2020-10-17 15:53:15.942322969	631	1	131	0x00000044	0x000000c0	129	0x000000cc	['258', '258', '258', '258']	33	0	[OrderedDict([('dnp3.al.obj', '258'), ('dnp3.al.obj_tree', OrderedDict([('Qualifier Field, Prefix: None, Range: 8-bit Start and Stop Indices', OrderedDict([('dnp3.al.objq.prefix', '0'), ('dnp3.al.objq.range', '0')])), ('Number of Items: 8', OrderedDict([('dnp3.al.range.start', '0'), ('dnp3.al.range.stop', '7')])), ('Point Number 0 (Quality: Online), Value: 1', OrderedDict([('dnp3.al.point_index',…	-125.309	-51.0801	-197.574	-125.49
38	60	eth:ethertype:arp	00:50:56:9c:9d:70	ff:ff:ff:ff:ff:ff	0.0.0.0	0.0.0.0	0	0x00000000	0	0	0	0x00000000	0	-1	0	0	0	0	None	2020-10-17 15:53:18.852431059	560	1	148	0x00000044	0x000000c0	129	0x000000c1	['258', '258', '258', '258']	38	1	[OrderedDict([('dnp3.al.obj', '258'), ('dnp3.al.obj_tree', OrderedDict([('Qualifier Field, Prefix: None, Range: 8-bit Start and Stop Indices', OrderedDict([('dnp3.al.objq.prefix', '0'), ('dnp3.al.objq.range', '0')])), ('Number of Items: 9', OrderedDict([('dnp3.al.range.start', '0'), ('dnp3.al.range.stop', '8')])), ('Point Number 0 (Quality: Online), Value: 1', OrderedDict([('dnp3.al.point_index',…	-125.309	-51.0801	-197.574	-125.49
39	72	eth:ethertype:ip:tcp:dnp3	00:00:00:aa:00:22	00:50:56:9c:9d:70	172.16.0.2	192.168.0.5	58	0x00004000	49701	20000	18	0x00000018	0	-1	4	1	12	0	None	2020-10-17 15:53:24.578329086	1195	1	172	0x00000044	0x000000c0	129	0x000000cb	['258', '258', '258', '258']	46	1	[OrderedDict([('dnp3.al.obj', '258'), ('dnp3.al.obj_tree', OrderedDict([('Qualifier Field, Prefix: None, Range: 8-bit Start and Stop Indices', OrderedDict([('dnp3.al.objq.prefix', '0'), ('dnp3.al.objq.range', '0')])), ('Number of Items: 11', OrderedDict([('dnp3.al.range.start', '0'), ('dnp3.al.range.stop', '10')])), ('Point Number 0 (Quality: Online), Value: 1', OrderedDict([('dnp3.al.point_index…	-125.309	-51.0801	-197.574	-125.49
40	239	eth:ethertype:ip:tcp:dnp3	00:50:56:9c:9d:70	00:00:00:aa:00:22	192.168.0.5	172.16.0.2	225	0x00004000	20000	49701	185	0x00000018	0	0.052166000	0	0	0	0	None	2020-10-17 15:53:25.732249975	456	1	109	0x00000044	0x000000c0	129	0x000000c0	['258', '258', '258']	28	127	[OrderedDict([('dnp3.al.obj', '258'), ('dnp3.al.obj_tree', OrderedDict([('Qualifier Field, Prefix: None, Range: 8-bit Start and Stop Indices', OrderedDict([('dnp3.al.objq.prefix', '0'), ('dnp3.al.objq.range', '0')])), ('Number of Items: 7', OrderedDict([('dnp3.al.range.start', '0'), ('dnp3.al.range.stop', '6')])), ('Point Number 0 (Quality: Online), Value: 1', OrderedDict([('dnp3.al.point_index',…	-125.309	-51.0801	-197.574	-125.49
41	60	eth:ethertype:arp	00:50:56:9c:9d:70	00:00:00:aa:00:22	0.0.0.0	0.0.0.0	0	0x00000000	0	0	0	0x00000000	0	-1	0	0	0	1	arpspoof	2020-10-17 15:53:27.064299106	493	1	133	0x00000044	0x000000c0	129	0x000000cf	['258', '258', '258']	36	511	[OrderedDict([('dnp3.al.obj', '258'), ('dnp3.al.obj_tree', OrderedDict([('Qualifier Field, Prefix: None, Range: 8-bit Start and Stop Indices', OrderedDict([('dnp3.al.objq.prefix', '0'), ('dnp3.al.objq.range', '0')])), ('Number of Items: 9', OrderedDict([('dnp3.al.range.start', '0'), ('dnp3.al.range.stop', '8')])), ('Point Number 0 (Quality: Online), Value: 1', OrderedDict([('dnp3.al.point_index',…	-125.309	-51.0801	-197.574	-125.49
42	42	eth:ethertype:arp	00:00:00:aa:00:22	00:50:56:9c:9d:70	0.0.0.0	0.0.0.0	0	0x00000000	0	0	0	0x00000000	0	-1	0	0	0	0	None	2020-10-17 15:53:31.925234079	390	1	121	0x00000044	0x000000c0	129	0x000000c2	['258', '258', '258']	32	255	[OrderedDict([('dnp3.al.obj', '258'), ('dnp3.al.obj_tree', OrderedDict([('Qualifier Field, Prefix: None, Range: 8-bit Start and Stop Indices', OrderedDict([('dnp3.al.objq.prefix', '0'), ('dnp3.al.objq.range', '0')])), ('Number of Items: 8', OrderedDict([('dnp3.al.range.start', '0'), ('dnp3.al.range.stop', '7')])), ('Point Number 0 (Quality: Online), Value: 1', OrderedDict([('dnp3.al.point_index',…	-125.309	-51.0801	-197.574	-125.49
43	60	eth:ethertype:arp	00:50:56:9c:9d:70	ff:ff:ff:ff:ff:ff	0.0.0.0	0.0.0.0	0	0x00000000	0	0	0	0x00000000	0	-1	0	0	0	0	None	2020-10-17 15:53:32.129213095	399	1	73	0x00000044	0x000000c0	129	0x000000c1	['258', '258', '258']	16	15	[OrderedDict([('dnp3.al.obj', '258'), ('dnp3.al.obj_tree', OrderedDict([('Qualifier Field, Prefix: None, Range: 8-bit Start and Stop Indices', OrderedDict([('dnp3.al.objq.prefix', '0'), ('dnp3.al.objq.range', '0')])), ('Number of Items: 4', OrderedDict([('dnp3.al.range.start', '0'), ('dnp3.al.range.stop', '3')])), ('Point Number 0 (Quality: Online), Value: 1', OrderedDict([('dnp3.al.point_index',…	-125.309	-51.0801	-197.574	-125.49
44	60	eth:ethertype:arp	00:50:56:9c:9d:70	ff:ff:ff:ff:ff:ff	0.0.0.0	0.0.0.0	0	0x00000000	0	0	0	0x00000000	0	-1	4	1	12	0	None	2020-10-17 15:53:36.777345896	968	1	160	0x00000044	0x000000c0	129	0x000000cc	['258', '258', '258', '258']	42	1	[OrderedDict([('dnp3.al.obj', '258'), ('dnp3.al.obj_tree', OrderedDict([('Qualifier Field, Prefix: None, Range: 8-bit Start and Stop Indices', OrderedDict([('dnp3.al.objq.prefix', '0'), ('dnp3.al.objq.range', '0')])), ('Number of Items: 10', OrderedDict([('dnp3.al.range.start', '0'), ('dnp3.al.range.stop', '9')])), ('Point Number 0 (Quality: Online), Value: 1', OrderedDict([('dnp3.al.point_index'…	-125.309	-51.0801	-197.574	-125.49
45	60	eth:ethertype:arp	00:50:56:9c:9d:70	ff:ff:ff:ff:ff:ff	0.0.0.0	0.0.0.0	0	0x00000000	0	0	0	0x00000000	0	-1	0	0	0	0	None	2020-10-17 15:53:44.781390905	601	1	201	0x00000044	0x000000c0	129	0x000000ce	['258', '258', '258', '258']	55	2	[OrderedDict([('dnp3.al.obj', '258'), ('dnp3.al.obj_tree', OrderedDict([('Qualifier Field, Prefix: None, Range: 8-bit Start and Stop Indices', OrderedDict([('dnp3.al.objq.prefix', '0'), ('dnp3.al.objq.range', '0')])), ('Number of Items: 13', OrderedDict([('dnp3.al.range.start', '0'), ('dnp3.al.range.stop', '12')])), ('Point Number 0 (Quality: Online), Value: 1', OrderedDict([('dnp3.al.point_index…	-125.309	-51.0801	-197.574	-125.49
46	60	eth:ethertype:arp	00:50:56:9c:9d:70	ff:ff:ff:ff:ff:ff	0.0.0.0	0.0.0.0	0	0x00000000	0	0	0	0x00000000	0	-1	4	1	12	1	arpspoof	2020-10-17 15:53:45.587371111	1200	1	208	0x00000044	0x000000c0	129	0x000000cb	['258', '258', '258', '258']	58	1	[OrderedDict([('dnp3.al.obj', '258'), ('dnp3.al.obj_tree', OrderedDict([('Qualifier Field, Prefix: None, Range: 8-bit Start and Stop Indices', OrderedDict([('dnp3.al.objq.prefix', '0'), ('dnp3.al.objq.range', '0')])), ('Number of Items: 14', OrderedDict([('dnp3.al.range.start', '0'), ('dnp3.al.range.stop', '13')])), ('Point Number 0 (Quality: Online), Value: 1', OrderedDict([('dnp3.al.point_index…	-125.309	-51.0801	-197.574	-125.49
47	42	eth:ethertype:arp	00:00:00:aa:00:22	ff:ff:ff:ff:ff:ff	0.0.0.0	0.0.0.0	0	0x00000000	0	0	0	0x00000000	0	-1	0	0	0	0	None	2020-10-17 15:53:46.095290899	631	1	131	0x00000044	0x000000c0	129	0x000000cd	['258', '258', '258', '258']	33	0	[OrderedDict([('dnp3.al.obj', '258'), ('dnp3.al.obj_tree', OrderedDict([('Qualifier Field, Prefix: None, Range: 8-bit Start and Stop Indices', OrderedDict([('dnp3.al.objq.prefix', '0'), ('dnp3.al.objq.range', '0')])), ('Number of Items: 8', OrderedDict([('dnp3.al.range.start', '0'), ('dnp3.al.range.stop', '7')])), ('Point Number 0 (Quality: Online), Value: 1', OrderedDict([('dnp3.al.point_index',…	-125.309	-51.0801	-197.574	-125.49
48	60	eth:ethertype:arp	00:50:56:9c:9d:70	ff:ff:ff:ff:ff:ff	0.0.0.0	0.0.0.0	0	0x00000000	0	0	0	0x00000000	0	-1	0	0	0	1	arpspoof	2020-10-17 15:53:49.005332947	560	1	148	0x00000044	0x000000c0	129	0x000000c2	['258', '258', '258', '258']	38	1	[OrderedDict([('dnp3.al.obj', '258'), ('dnp3.al.obj_tree', OrderedDict([('Qualifier Field, Prefix: None, Range: 8-bit Start and Stop Indices', OrderedDict([('dnp3.al.objq.prefix', '0'), ('dnp3.al.objq.range', '0')])), ('Number of Items: 9', OrderedDict([('dnp3.al.range.start', '0'), ('dnp3.al.range.stop', '8')])), ('Point Number 0 (Quality: Online), Value: 1', OrderedDict([('dnp3.al.point_index',…	-125.309	-51.0801	-197.574	-125.49
49	42	eth:ethertype:arp	00:00:00:aa:00:22	ff:ff:ff:ff:ff:ff	0.0.0.0	0.0.0.0	0	0x00000000	0	0	0	0x00000000	0	-1	0	0	0	0	None	2020-10-17 15:53:54.731354952	1195	1	172	0x00000044	0x000000c0	129	0x000000cc	['258', '258', '258', '258']	46	1	[OrderedDict([('dnp3.al.obj', '258'), ('dnp3.al.obj_tree', OrderedDict([('Qualifier Field, Prefix: None, Range: 8-bit Start and Stop Indices', OrderedDict([('dnp3.al.objq.prefix', '0'), ('dnp3.al.objq.range', '0')])), ('Number of Items: 11', OrderedDict([('dnp3.al.range.start', '0'), ('dnp3.al.range.stop', '10')])), ('Point Number 0 (Quality: Online), Value: 1', OrderedDict([('dnp3.al.point_index…	-125.309	-51.0801	-197.574	-125.49
50	60	eth:ethertype:arp	00:50:56:9c:9d:70	ff:ff:ff:ff:ff:ff	0.0.0.0	0.0.0.0	0	0x00000000	0	0	0	0x00000000	0	-1	6	1	18	1	arpspoof	2020-10-17 15:53:55.885266066	456	1	109	0x00000044	0x000000c0	129	0x000000c1	['258', '258', '258']	28	127	[OrderedDict([('dnp3.al.obj', '258'), ('dnp3.al.obj_tree', OrderedDict([('Qualifier Field, Prefix: None, Range: 8-bit Start and Stop Indices', OrderedDict([('dnp3.al.objq.prefix', '0'), ('dnp3.al.objq.range', '0')])), ('Number of Items: 7', OrderedDict([('dnp3.al.range.start', '0'), ('dnp3.al.range.stop', '6')])), ('Point Number 0 (Quality: Online), Value: 1', OrderedDict([('dnp3.al.point_index',…	-125.309	-51.0801	-197.574	-125.49
51	42	eth:ethertype:arp	00:00:00:aa:00:22	ff:ff:ff:ff:ff:ff	0.0.0.0	0.0.0.0	0	0x00000000	0	0	0	0x00000000	0	-1	0	0	0	0	None	2020-10-17 15:53:57.217302084	493	1	133	0x00000044	0x000000c0	129	0x000000c0	['258', '258', '258']	36	511	[OrderedDict([('dnp3.al.obj', '258'), ('dnp3.al.obj_tree', OrderedDict([('Qualifier Field, Prefix: None, Range: 8-bit Start and Stop Indices', OrderedDict([('dnp3.al.objq.prefix', '0'), ('dnp3.al.objq.range', '0')])), ('Number of Items: 9', OrderedDict([('dnp3.al.range.start', '0'), ('dnp3.al.range.stop', '8')])), ('Point Number 0 (Quality: Online), Value: 1', OrderedDict([('dnp3.al.point_index',…	-125.309	-51.0801	-197.574	-125.49
52	60	eth:ethertype:arp	00:50:56:9c:9d:70	ff:ff:ff:ff:ff:ff	0.0.0.0	0.0.0.0	0	0x00000000	0	0	0	0x00000000	0	-1	0	0	0	0	None	2020-10-17 15:54:02.077342033	390	1	121	0x00000044	0x000000c0	129	0x000000c3	['258', '258', '258']	32	255	[OrderedDict([('dnp3.al.obj', '258'), ('dnp3.al.obj_tree', OrderedDict([('Qualifier Field, Prefix: None, Range: 8-bit Start and Stop Indices', OrderedDict([('dnp3.al.objq.prefix', '0'), ('dnp3.al.objq.range', '0')])), ('Number of Items: 8', OrderedDict([('dnp3.al.range.start', '0'), ('dnp3.al.range.stop', '7')])), ('Point Number 0 (Quality: Online), Value: 1', OrderedDict([('dnp3.al.point_index',…	-125.309	-51.0801	-197.574	-125.49
53	60	eth:ethertype:arp	00:50:56:9c:9d:70	ff:ff:ff:ff:ff:ff	0.0.0.0	0.0.0.0	0	0x00000000	0	0	0	0x00000000	0	-1	0	0	0	0	None	2020-10-17 15:54:02.281260967	399	1	73	0x00000044	0x000000c0	129	0x000000c2	['258', '258', '258']	16	15	[OrderedDict([('dnp3.al.obj', '258'), ('dnp3.al.obj_tree', OrderedDict([('Qualifier Field, Prefix: None, Range: 8-bit Start and Stop Indices', OrderedDict([('dnp3.al.objq.prefix', '0'), ('dnp3.al.objq.range', '0')])), ('Number of Items: 4', OrderedDict([('dnp3.al.range.start', '0'), ('dnp3.al.range.stop', '3')])), ('Point Number 0 (Quality: Online), Value: 1', OrderedDict([('dnp3.al.point_index',…	-125.309	-51.0801	-197.574	-125.49
54	72	eth:ethertype:ip:tcp:dnp3	00:00:00:aa:00:22	00:50:56:9c:9d:70	172.16.0.2	192.168.0.5	58	0x00004000	41391	20000	18	0x00000018	0	-1	6	1	18	0	None	2020-10-17 15:54:06.929389000	968	1	160	0x00000044	0x000000c0	129	0x000000cd	['258', '258', '258', '258']	42	1	[OrderedDict([('dnp3.al.obj', '258'), ('dnp3.al.obj_tree', OrderedDict([('Qualifier Field, Prefix: None, Range: 8-bit Start and Stop Indices', OrderedDict([('dnp3.al.objq.prefix', '0'), ('dnp3.al.objq.range', '0')])), ('Number of Items: 10', OrderedDict([('dnp3.al.range.start', '0'), ('dnp3.al.range.stop', '9')])), ('Point Number 0 (Quality: Online), Value: 1', OrderedDict([('dnp3.al.point_index'…	-125.309	-51.0801	-197.574	-125.49
55	286	eth:ethertype:ip:tcp:dnp3	00:50:56:9c:9d:70	00:00:00:aa:00:22	192.168.0.5	172.16.0.2	272	0x00004000	20000	41391	232	0x00000018	0	0.052217000	0	0	0	0	None	2020-10-17 15:54:07.865360975	631	1	28	0x00000044	0x000000c0	129	0x000000ce	['3073']	1	1	[OrderedDict([('dnp3.al.obj', '3073'), ('dnp3.al.obj_tree', OrderedDict([('Qualifier Field, Prefix: 2-Octet Index Prefix, Range: 16-bit Single Field Quantity', OrderedDict([('dnp3.al.objq.prefix', '2'), ('dnp3.al.objq.range', '8')])), ('Number of Items: 1', OrderedDict([('dnp3.al.range.quantity', '1')])), ('Point Number 1 [Pulse On] [Close]', OrderedDict([('dnp3.al.index', '1'), ('Control Code [0…	-125.309	-51.0801	-197.574	-125.49
56	60	eth:ethertype:arp	00:50:56:9c:9d:70	ff:ff:ff:ff:ff:ff	0.0.0.0	0.0.0.0	0	0x00000000	0	0	0	0x00000000	0	-1	0	0	0	0	None	2020-10-17 15:54:14.934402943	601	1	201	0x00000044	0x000000c0	129	0x000000cf	['258', '258', '258', '258']	55	2	[OrderedDict([('dnp3.al.obj', '258'), ('dnp3.al.obj_tree', OrderedDict([('Qualifier Field, Prefix: None, Range: 8-bit Start and Stop Indices', OrderedDict([('dnp3.al.objq.prefix', '0'), ('dnp3.al.objq.range', '0')])), ('Number of Items: 13', OrderedDict([('dnp3.al.range.start', '0'), ('dnp3.al.range.stop', '12')])), ('Point Number 0 (Quality: Online), Value: 1', OrderedDict([('dnp3.al.point_index…	-125.309	-51.0801	-197.574	-125.49
57	72	eth:ethertype:ip:tcp:dnp3	00:00:00:aa:00:22	00:50:56:9c:9d:70	172.16.0.2	192.168.0.5	58	0x00004000	57733	20000	18	0x00000018	0	-1	0	0	0	0	None	2020-10-17 15:54:15.740438938	1200	1	208	0x00000044	0x000000c0	129	0x000000cc	['258', '258', '258', '258']	58	1	[OrderedDict([('dnp3.al.obj', '258'), ('dnp3.al.obj_tree', OrderedDict([('Qualifier Field, Prefix: None, Range: 8-bit Start and Stop Indices', OrderedDict([('dnp3.al.objq.prefix', '0'), ('dnp3.al.objq.range', '0')])), ('Number of Items: 14', OrderedDict([('dnp3.al.range.start', '0'), ('dnp3.al.range.stop', '13')])), ('Point Number 0 (Quality: Online), Value: 1', OrderedDict([('dnp3.al.point_index…	-125.309	-51.0801	-197.574	-125.49
58	293	eth:ethertype:ip:tcp:dnp3	00:50:56:9c:9d:70	00:00:00:aa:00:22	192.168.0.5	172.16.0.2	279	0x00004000	20000	57733	239	0x00000018	0	0.052222000	0	0	0	0	None	2020-10-17 15:54:16.248400927	631	1	131	0x00000044	0x000000c0	129	0x000000cf	['258', '258', '258', '258']	33	0	[OrderedDict([('dnp3.al.obj', '258'), ('dnp3.al.obj_tree', OrderedDict([('Qualifier Field, Prefix: None, Range: 8-bit Start and Stop Indices', OrderedDict([('dnp3.al.objq.prefix', '0'), ('dnp3.al.objq.range', '0')])), ('Number of Items: 8', OrderedDict([('dnp3.al.range.start', '0'), ('dnp3.al.range.stop', '7')])), ('Point Number 0 (Quality: Online), Value: 1', OrderedDict([('dnp3.al.point_index',…	-125.309	-51.0801	-197.574	-125.49
59	60	eth:ethertype:arp	00:50:56:9c:9d:70	ff:ff:ff:ff:ff:ff	0.0.0.0	0.0.0.0	0	0x00000000	0	0	0	0x00000000	0	-1	0	0	0	0	None	2020-10-17 15:54:19.158354998	560	1	148	0x00000044	0x000000c0	129	0x000000c3	['258', '258', '258', '258']	38	1	[OrderedDict([('dnp3.al.obj', '258'), ('dnp3.al.obj_tree', OrderedDict([('Qualifier Field, Prefix: None, Range: 8-bit Start and Stop Indices', OrderedDict([('dnp3.al.objq.prefix', '0'), ('dnp3.al.objq.range', '0')])), ('Number of Items: 9', OrderedDict([('dnp3.al.range.start', '0'), ('dnp3.al.range.stop', '8')])), ('Point Number 0 (Quality: Online), Value: 1', OrderedDict([('dnp3.al.point_index',…	-125.309	-51.0801	-197.574	-125.49
60	72	eth:ethertype:ip:tcp:dnp3	00:00:00:aa:00:22	00:50:56:9c:9d:70	172.16.0.2	192.168.0.5	58	0x00004000	38491	20000	18	0x00000018	0	-1	6	1	18	0	None	2020-10-17 15:54:24.883425951	1195	1	172	0x00000044	0x000000c0	129	0x000000cd	['258', '258', '258', '258']	46	1	[OrderedDict([('dnp3.al.obj', '258'), ('dnp3.al.obj_tree', OrderedDict([('Qualifier Field, Prefix: None, Range: 8-bit Start and Stop Indices', OrderedDict([('dnp3.al.objq.prefix', '0'), ('dnp3.al.objq.range', '0')])), ('Number of Items: 11', OrderedDict([('dnp3.al.range.start', '0'), ('dnp3.al.range.stop', '10')])), ('Point Number 0 (Quality: Online), Value: 1', OrderedDict([('dnp3.al.point_index…	-125.309	-51.0801	-197.574	-125.49
61	206	eth:ethertype:ip:tcp:dnp3	00:50:56:9c:9d:70	00:00:00:aa:00:22	192.168.0.5	172.16.0.2	192	0x00004000	20000	38491	152	0x00000018	0	0.052114000	0	0	0	0	None	2020-10-17 15:54:26.037337065	456	1	109	0x00000044	0x000000c0	129	0x000000c2	['258', '258', '258']	28	127	[OrderedDict([('dnp3.al.obj', '258'), ('dnp3.al.obj_tree', OrderedDict([('Qualifier Field, Prefix: None, Range: 8-bit Start and Stop Indices', OrderedDict([('dnp3.al.objq.prefix', '0'), ('dnp3.al.objq.range', '0')])), ('Number of Items: 7', OrderedDict([('dnp3.al.range.start', '0'), ('dnp3.al.range.stop', '6')])), ('Point Number 0 (Quality: Online), Value: 1', OrderedDict([('dnp3.al.point_index',…	-125.309	-51.0801	-197.574	-125.49
62	60	eth:ethertype:arp	00:50:56:9c:9d:70	ff:ff:ff:ff:ff:ff	0.0.0.0	0.0.0.0	0	0x00000000	0	0	0	0x00000000	0	-1	0	0	0	1	arpspoof	2020-10-17 15:54:27.369347095	493	1	133	0x00000044	0x000000c0	129	0x000000c1	['258', '258', '258']	36	511	[OrderedDict([('dnp3.al.obj', '258'), ('dnp3.al.obj_tree', OrderedDict([('Qualifier Field, Prefix: None, Range: 8-bit Start and Stop Indices', OrderedDict([('dnp3.al.objq.prefix', '0'), ('dnp3.al.objq.range', '0')])), ('Number of Items: 9', OrderedDict([('dnp3.al.range.start', '0'), ('dnp3.al.range.stop', '8')])), ('Point Number 0 (Quality: Online), Value: 1', OrderedDict([('dnp3.al.point_index',…	-125.309	-51.0801	-197.574	-125.49
63	42	eth:ethertype:arp	00:00:00:aa:00:22	ff:ff:ff:ff:ff:ff	0.0.0.0	0.0.0.0	0	0x00000000	0	0	0	0x00000000	0	-1	7	1	20	0	None	2020-10-17 15:54:32.230340958	390	1	121	0x00000044	0x000000c0	129	0x000000c4	['258', '258', '258']	32	255	[OrderedDict([('dnp3.al.obj', '258'), ('dnp3.al.obj_tree', OrderedDict([('Qualifier Field, Prefix: None, Range: 8-bit Start and Stop Indices', OrderedDict([('dnp3.al.objq.prefix', '0'), ('dnp3.al.objq.range', '0')])), ('Number of Items: 8', OrderedDict([('dnp3.al.range.start', '0'), ('dnp3.al.range.stop', '7')])), ('Point Number 0 (Quality: Online), Value: 1', OrderedDict([('dnp3.al.point_index',…	-125.309	-51.0801	-197.574	-125.49
64	72	eth:ethertype:ip:tcp:dnp3	00:00:00:aa:00:22	00:50:56:9c:9d:70	172.16.0.2	192.168.0.5	58	0x00004000	55493	20000	18	0x00000018	0	-1	0	0	0	0	None	2020-10-17 15:54:32.434319973	399	1	73	0x00000044	0x000000c0	129	0x000000c3	['258', '258', '258']	16	15	[OrderedDict([('dnp3.al.obj', '258'), ('dnp3.al.obj_tree', OrderedDict([('Qualifier Field, Prefix: None, Range: 8-bit Start and Stop Indices', OrderedDict([('dnp3.al.objq.prefix', '0'), ('dnp3.al.objq.range', '0')])), ('Number of Items: 4', OrderedDict([('dnp3.al.range.start', '0'), ('dnp3.al.range.stop', '3')])), ('Point Number 0 (Quality: Online), Value: 1', OrderedDict([('dnp3.al.point_index',…	-125.309	-51.0801	-197.574	-125.49
65	225	eth:ethertype:ip:tcp:dnp3	00:50:56:9c:9d:70	00:00:00:aa:00:22	192.168.0.5	172.16.0.2	211	0x00004000	20000	55493	171	0x00000018	0	0.052342000	0	0	0	1	arpspoof	2020-10-17 15:54:37.082442045	968	1	160	0x00000044	0x000000c0	129	0x000000ce	['258', '258', '258', '258']	42	1	[OrderedDict([('dnp3.al.obj', '258'), ('dnp3.al.obj_tree', OrderedDict([('Qualifier Field, Prefix: None, Range: 8-bit Start and Stop Indices', OrderedDict([('dnp3.al.objq.prefix', '0'), ('dnp3.al.objq.range', '0')])), ('Number of Items: 10', OrderedDict([('dnp3.al.range.start', '0'), ('dnp3.al.range.stop', '9')])), ('Point Number 0 (Quality: Online), Value: 1', OrderedDict([('dnp3.al.point_index'…	-125.309	-51.0801	-197.574	-125.49
66	42	eth:ethertype:arp	00:00:00:aa:00:22	ff:ff:ff:ff:ff:ff	0.0.0.0	0.0.0.0	0	0x00000000	0	0	0	0x00000000	0	-1	0	0	0	1	arpspoof	2020-10-17 15:54:45.088510990	601	1	201	0x00000044	0x000000c0	129	0x000000c0	['258', '258', '258', '258']	55	2	[OrderedDict([('dnp3.al.obj', '258'), ('dnp3.al.obj_tree', OrderedDict([('Qualifier Field, Prefix: None, Range: 8-bit Start and Stop Indices', OrderedDict([('dnp3.al.objq.prefix', '0'), ('dnp3.al.objq.range', '0')])), ('Number of Items: 13', OrderedDict([('dnp3.al.range.start', '0'), ('dnp3.al.range.stop', '12')])), ('Point Number 0 (Quality: Online), Value: 1', OrderedDict([('dnp3.al.point_index…	-125.309	-51.0801	-197.574	-125.49
67	42	eth:ethertype:arp	00:00:00:aa:00:22	00:50:56:9c:9d:70	0.0.0.0	0.0.0.0	0	0x00000000	0	0	0	0x00000000	0	-1	0	0	0	0	None	2020-10-17 15:54:45.894496918	1200	1	208	0x00000044	0x000000c0	129	0x000000cd	['258', '258', '258', '258']	58	1	[OrderedDict([('dnp3.al.obj', '258'), ('dnp3.al.obj_tree', OrderedDict([('Qualifier Field, Prefix: None, Range: 8-bit Start and Stop Indices', OrderedDict([('dnp3.al.objq.prefix', '0'), ('dnp3.al.objq.range', '0')])), ('Number of Items: 14', OrderedDict([('dnp3.al.range.start', '0'), ('dnp3.al.range.stop', '13')])), ('Point Number 0 (Quality: Online), Value: 1', OrderedDict([('dnp3.al.point_index…	-125.309	-51.0801	-197.574	-125.49
68	60	eth:ethertype:arp	00:50:56:9c:9d:70	00:00:00:aa:00:22	0.0.0.0	0.0.0.0	0	0x00000000	0	0	0	0x00000000	0	-1	0	0	0	1	arpspoof	2020-10-17 15:54:46.402463913	631	1	131	0x00000044	0x000000c0	129	0x000000c0	['258', '258', '258', '258']	33	0	[OrderedDict([('dnp3.al.obj', '258'), ('dnp3.al.obj_tree', OrderedDict([('Qualifier Field, Prefix: None, Range: 8-bit Start and Stop Indices', OrderedDict([('dnp3.al.objq.prefix', '0'), ('dnp3.al.objq.range', '0')])), ('Number of Items: 8', OrderedDict([('dnp3.al.range.start', '0'), ('dnp3.al.range.stop', '7')])), ('Point Number 0 (Quality: Online), Value: 1', OrderedDict([('dnp3.al.point_index',…	-125.309	-51.0801	-197.574	-125.49
69	42	eth:ethertype:arp	00:00:00:aa:00:22	ff:ff:ff:ff:ff:ff	0.0.0.0	0.0.0.0	0	0x00000000	0	0	0	0x00000000	0	-1	6	1	18	0	None	2020-10-17 15:54:49.310412884	560	1	148	0x00000044	0x000000c0	129	0x000000c4	['258', '258', '258', '258']	38	1	[OrderedDict([('dnp3.al.obj', '258'), ('dnp3.al.obj_tree', OrderedDict([('Qualifier Field, Prefix: None, Range: 8-bit Start and Stop Indices', OrderedDict([('dnp3.al.objq.prefix', '0'), ('dnp3.al.objq.range', '0')])), ('Number of Items: 9', OrderedDict([('dnp3.al.range.start', '0'), ('dnp3.al.range.stop', '8')])), ('Point Number 0 (Quality: Online), Value: 1', OrderedDict([('dnp3.al.point_index',…	-125.309	-51.0801	-197.574	-125.49
70	60	eth:ethertype:arp	00:50:56:9c:9d:70	ff:ff:ff:ff:ff:ff	0.0.0.0	0.0.0.0	0	0x00000000	0	0	0	0x00000000	0	-1	5	1	15	0	None	2020-10-17 15:54:55.035482883	1195	1	172	0x00000044	0x000000c0	129	0x000000ce	['258', '258', '258', '258']	46	1	[OrderedDict([('dnp3.al.obj', '258'), ('dnp3.al.obj_tree', OrderedDict([('Qualifier Field, Prefix: None, Range: 8-bit Start and Stop Indices', OrderedDict([('dnp3.al.objq.prefix', '0'), ('dnp3.al.objq.range', '0')])), ('Number of Items: 11', OrderedDict([('dnp3.al.range.start', '0'), ('dnp3.al.range.stop', '10')])), ('Point Number 0 (Quality: Online), Value: 1', OrderedDict([('dnp3.al.point_index…	-125.309	-51.0801	-197.574	-125.49
71	60	eth:ethertype:arp	00:50:56:9c:9d:70	ff:ff:ff:ff:ff:ff	0.0.0.0	0.0.0.0	0	0x00000000	0	0	0	0x00000000	0	-1	6	1	17	0	None	2020-10-17 15:54:56.189419031	456	1	109	0x00000044	0x000000c0	129	0x000000c3	['258', '258', '258']	28	127	[OrderedDict([('dnp3.al.obj', '258'), ('dnp3.al.obj_tree', OrderedDict([('Qualifier Field, Prefix: None, Range: 8-bit Start and Stop Indices', OrderedDict([('dnp3.al.objq.prefix', '0'), ('dnp3.al.objq.range', '0')])), ('Number of Items: 7', OrderedDict([('dnp3.al.range.start', '0'), ('dnp3.al.range.stop', '6')])), ('Point Number 0 (Quality: Online), Value: 1', OrderedDict([('dnp3.al.point_index',…	-125.309	-51.0801	-197.574	-125.49
72	72	eth:ethertype:ip:tcp:dnp3	00:00:00:aa:00:22	00:50:56:9c:9d:70	172.16.0.2	192.168.0.5	58	0x00004000	56515	20000	18	0x00000018	0	-1	0	0	0	0	None	2020-10-17 15:54:57.521461010	493	1	133	0x00000044	0x000000c0	129	0x000000c2	['258', '258', '258']	36	511	[OrderedDict([('dnp3.al.obj', '258'), ('dnp3.al.obj_tree', OrderedDict([('Qualifier Field, Prefix: None, Range: 8-bit Start and Stop Indices', OrderedDict([('dnp3.al.objq.prefix', '0'), ('dnp3.al.objq.range', '0')])), ('Number of Items: 9', OrderedDict([('dnp3.al.range.start', '0'), ('dnp3.al.range.stop', '8')])), ('Point Number 0 (Quality: Online), Value: 1', OrderedDict([('dnp3.al.point_index',…	-125.309	-51.0801	-197.574	-125.49
73	253	eth:ethertype:ip:tcp:dnp3	00:50:56:9c:9d:70	00:00:00:aa:00:22	192.168.0.5	172.16.0.2	239	0x00004000	20000	56515	199	0x00000018	0	0.052347000	0	0	0	0	None	2020-10-17 15:55:02.383395910	390	1	121	0x00000044	0x000000c0	129	0x000000c5	['258', '258', '258']	32	255	[OrderedDict([('dnp3.al.obj', '258'), ('dnp3.al.obj_tree', OrderedDict([('Qualifier Field, Prefix: None, Range: 8-bit Start and Stop Indices', OrderedDict([('dnp3.al.objq.prefix', '0'), ('dnp3.al.objq.range', '0')])), ('Number of Items: 8', OrderedDict([('dnp3.al.range.start', '0'), ('dnp3.al.range.stop', '7')])), ('Point Number 0 (Quality: Online), Value: 1', OrderedDict([('dnp3.al.point_index',…	-125.309	-51.0801	-197.574	-125.49
74	60	eth:ethertype:arp	00:50:56:9c:9d:70	ff:ff:ff:ff:ff:ff	0.0.0.0	0.0.0.0	0	0x00000000	0	0	0	0x00000000	0	-1	0	0	0	0	None	2020-10-17 15:55:02.587399006	399	1	73	0x00000044	0x000000c0	129	0x000000c4	['258', '258', '258']	16	15	[OrderedDict([('dnp3.al.obj', '258'), ('dnp3.al.obj_tree', OrderedDict([('Qualifier Field, Prefix: None, Range: 8-bit Start and Stop Indices', OrderedDict([('dnp3.al.objq.prefix', '0'), ('dnp3.al.objq.range', '0')])), ('Number of Items: 4', OrderedDict([('dnp3.al.range.start', '0'), ('dnp3.al.range.stop', '3')])), ('Point Number 0 (Quality: Online), Value: 1', OrderedDict([('dnp3.al.point_index',…	-125.309	-51.0801	-197.574	-125.49
75	72	eth:ethertype:ip:tcp:dnp3	00:00:00:aa:00:22	00:50:56:9c:9d:70	172.16.0.2	192.168.0.5	58	0x00004000	55909	20000	18	0x00000018	0	-1	5	1	15	0	None	2020-10-17 15:55:07.235508919	968	1	160	0x00000044	0x000000c0	129	0x000000cf	['258', '258', '258', '258']	42	1	[OrderedDict([('dnp3.al.obj', '258'), ('dnp3.al.obj_tree', OrderedDict([('Qualifier Field, Prefix: None, Range: 8-bit Start and Stop Indices', OrderedDict([('dnp3.al.objq.prefix', '0'), ('dnp3.al.objq.range', '0')])), ('Number of Items: 10', OrderedDict([('dnp3.al.range.start', '0'), ('dnp3.al.range.stop', '9')])), ('Point Number 0 (Quality: Online), Value: 1', OrderedDict([('dnp3.al.point_index'…	-125.309	-51.0801	-197.574	-125.49
76	182	eth:ethertype:ip:tcp:dnp3	00:50:56:9c:9d:70	00:00:00:aa:00:22	192.168.0.5	172.16.0.2	168	0x00004000	20000	55909	128	0x00000018	0	0.050475000	0	0	0	0	None	2020-10-17 15:55:14.680501938	631	1	28	0x00000044	0x000000c0	129	0x000000c1	['3073']	1	1	[OrderedDict([('dnp3.al.obj', '3073'), ('dnp3.al.obj_tree', OrderedDict([('Qualifier Field, Prefix: 2-Octet Index Prefix, Range: 16-bit Single Field Quantity', OrderedDict([('dnp3.al.objq.prefix', '2'), ('dnp3.al.objq.range', '8')])), ('Number of Items: 1', OrderedDict([('dnp3.al.range.quantity', '1')])), ('Point Number 1 [Pulse On] [Close]', OrderedDict([('dnp3.al.index', '1'), ('Control Code [0…	-125.309	-51.0801	-197.574	-125.49
77	72	eth:ethertype:ip:tcp:dnp3	00:00:00:aa:00:22	00:50:56:9c:9d:70	172.16.0.2	192.168.0.5	58	0x00004000	36503	20000	18	0x00000018	0	-1	0	0	0	0	None	2020-10-17 15:55:15.240518093	601	1	201	0x00000044	0x000000c0	129	0x000000c1	['258', '258', '258', '258']	55	2	[OrderedDict([('dnp3.al.obj', '258'), ('dnp3.al.obj_tree', OrderedDict([('Qualifier Field, Prefix: None, Range: 8-bit Start and Stop Indices', OrderedDict([('dnp3.al.objq.prefix', '0'), ('dnp3.al.objq.range', '0')])), ('Number of Items: 13', OrderedDict([('dnp3.al.range.start', '0'), ('dnp3.al.range.stop', '12')])), ('Point Number 0 (Quality: Online), Value: 1', OrderedDict([('dnp3.al.point_index…	-125.309	-51.0801	-197.574	-125.49
78	208	eth:ethertype:ip:tcp:dnp3	00:50:56:9c:9d:70	00:00:00:aa:00:22	192.168.0.5	172.16.0.2	194	0x00004000	20000	36503	154	0x00000018	0	0.052226000	0	0	0	0	None	2020-10-17 15:55:16.046566963	1200	1	208	0x00000044	0x000000c0	129	0x000000ce	['258', '258', '258', '258']	58	1	[OrderedDict([('dnp3.al.obj', '258'), ('dnp3.al.obj_tree', OrderedDict([('Qualifier Field, Prefix: None, Range: 8-bit Start and Stop Indices', OrderedDict([('dnp3.al.objq.prefix', '0'), ('dnp3.al.objq.range', '0')])), ('Number of Items: 14', OrderedDict([('dnp3.al.range.start', '0'), ('dnp3.al.range.stop', '13')])), ('Point Number 0 (Quality: Online), Value: 1', OrderedDict([('dnp3.al.point_index…	-125.309	-51.0801	-197.574	-125.49
79	72	eth:ethertype:ip:tcp:dnp3	00:00:00:aa:00:22	00:50:56:9c:9d:70	172.16.0.2	192.168.0.5	58	0x00004000	52851	20000	18	0x00000018	0	-1	15	3	44	0	None	2020-10-17 15:55:16.554491043	631	1	131	0x00000044	0x000000c0	129	0x000000c2	['258', '258', '258', '258']	33	0	[OrderedDict([('dnp3.al.obj', '258'), ('dnp3.al.obj_tree', OrderedDict([('Qualifier Field, Prefix: None, Range: 8-bit Start and Stop Indices', OrderedDict([('dnp3.al.objq.prefix', '0'), ('dnp3.al.objq.range', '0')])), ('Number of Items: 8', OrderedDict([('dnp3.al.range.start', '0'), ('dnp3.al.range.stop', '7')])), ('Point Number 0 (Quality: Online), Value: 1', OrderedDict([('dnp3.al.point_index',…	-125.309	-51.0801	-197.574	-125.49
80	196	eth:ethertype:ip:tcp:dnp3	00:50:56:9c:9d:70	00:00:00:aa:00:22	192.168.0.5	172.16.0.2	182	0x00004000	20000	52851	142	0x00000018	0	0.052327000	0	0	0	0	None	2020-10-17 15:55:19.462528944	560	1	148	0x00000044	0x000000c0	129	0x000000c5	['258', '258', '258', '258']	38	1	[OrderedDict([('dnp3.al.obj', '258'), ('dnp3.al.obj_tree', OrderedDict([('Qualifier Field, Prefix: None, Range: 8-bit Start and Stop Indices', OrderedDict([('dnp3.al.objq.prefix', '0'), ('dnp3.al.objq.range', '0')])), ('Number of Items: 9', OrderedDict([('dnp3.al.range.start', '0'), ('dnp3.al.range.stop', '8')])), ('Point Number 0 (Quality: Online), Value: 1', OrderedDict([('dnp3.al.point_index',…	-125.309	-51.0801	-197.574	-125.49
81	72	eth:ethertype:ip:tcp:dnp3	00:00:00:aa:00:22	00:50:56:9c:9d:70	172.16.0.2	192.168.0.5	58	0x00004000	43991	20000	18	0x00000018	0	-1	0	0	0	0	None	2020-10-17 15:55:25.188806057	1195	1	172	0x00000044	0x000000c0	129	0x000000cf	['258', '258', '258', '258']	46	1	[OrderedDict([('dnp3.al.obj', '258'), ('dnp3.al.obj_tree', OrderedDict([('Qualifier Field, Prefix: None, Range: 8-bit Start and Stop Indices', OrderedDict([('dnp3.al.objq.prefix', '0'), ('dnp3.al.objq.range', '0')])), ('Number of Items: 11', OrderedDict([('dnp3.al.range.start', '0'), ('dnp3.al.range.stop', '10')])), ('Point Number 0 (Quality: Online), Value: 1', OrderedDict([('dnp3.al.point_index…	-125.309	-51.0801	-197.574	-125.49
82	142	eth:ethertype:ip:tcp:dnp3	00:50:56:9c:9d:70	00:00:00:aa:00:22	192.168.0.5	172.16.0.2	128	0x00004000	20000	43991	88	0x00000018	0	0.050396000	0	0	0	1	arpspoof	2020-10-17 15:55:26.342523098	456	1	109	0x00000044	0x000000c0	129	0x000000c4	['258', '258', '258']	28	127	[OrderedDict([('dnp3.al.obj', '258'), ('dnp3.al.obj_tree', OrderedDict([('Qualifier Field, Prefix: None, Range: 8-bit Start and Stop Indices', OrderedDict([('dnp3.al.objq.prefix', '0'), ('dnp3.al.objq.range', '0')])), ('Number of Items: 7', OrderedDict([('dnp3.al.range.start', '0'), ('dnp3.al.range.stop', '6')])), ('Point Number 0 (Quality: Online), Value: 1', OrderedDict([('dnp3.al.point_index',…	-125.309	-51.0801	-197.574	-125.49
83	42	eth:ethertype:arp	00:00:00:aa:00:22	ff:ff:ff:ff:ff:ff	0.0.0.0	0.0.0.0	0	0x00000000	0	0	0	0x00000000	0	-1	4	1	12	1	arpspoof	2020-10-17 15:55:27.674531937	493	1	133	0x00000044	0x000000c0	129	0x000000c3	['258', '258', '258']	36	511	[OrderedDict([('dnp3.al.obj', '258'), ('dnp3.al.obj_tree', OrderedDict([('Qualifier Field, Prefix: None, Range: 8-bit Start and Stop Indices', OrderedDict([('dnp3.al.objq.prefix', '0'), ('dnp3.al.objq.range', '0')])), ('Number of Items: 9', OrderedDict([('dnp3.al.range.start', '0'), ('dnp3.al.range.stop', '8')])), ('Point Number 0 (Quality: Online), Value: 1', OrderedDict([('dnp3.al.point_index',…	-125.309	-51.0801	-197.574	-125.49
84	42	eth:ethertype:arp	00:00:00:aa:00:22	ff:ff:ff:ff:ff:ff	0.0.0.0	0.0.0.0	0	0x00000000	0	0	0	0x00000000	0	-1	0	0	0	1	arpspoof	2020-10-17 15:55:32.536504984	390	1	121	0x00000044	0x000000c0	129	0x000000c6	['258', '258', '258']	32	255	[OrderedDict([('dnp3.al.obj', '258'), ('dnp3.al.obj_tree', OrderedDict([('Qualifier Field, Prefix: None, Range: 8-bit Start and Stop Indices', OrderedDict([('dnp3.al.objq.prefix', '0'), ('dnp3.al.objq.range', '0')])), ('Number of Items: 8', OrderedDict([('dnp3.al.range.start', '0'), ('dnp3.al.range.stop', '7')])), ('Point Number 0 (Quality: Online), Value: 1', OrderedDict([('dnp3.al.point_index',…	-125.309	-51.0801	-197.574	-125.49
85	42	eth:ethertype:arp	00:00:00:aa:00:22	ff:ff:ff:ff:ff:ff	0.0.0.0	0.0.0.0	0	0x00000000	0	0	0	0x00000000	0	-1	4	1	12	0	None	2020-10-17 15:55:32.740494013	399	1	73	0x00000044	0x000000c0	129	0x000000c5	['258', '258', '258']	16	15	[OrderedDict([('dnp3.al.obj', '258'), ('dnp3.al.obj_tree', OrderedDict([('Qualifier Field, Prefix: None, Range: 8-bit Start and Stop Indices', OrderedDict([('dnp3.al.objq.prefix', '0'), ('dnp3.al.objq.range', '0')])), ('Number of Items: 4', OrderedDict([('dnp3.al.range.start', '0'), ('dnp3.al.range.stop', '3')])), ('Point Number 0 (Quality: Online), Value: 1', OrderedDict([('dnp3.al.point_index',…	-125.309	-51.0801	-197.574	-125.49
86	72	eth:ethertype:ip:tcp:dnp3	00:00:00:aa:00:22	00:50:56:9c:9d:70	172.16.0.2	192.168.0.5	58	0x00004000	49701	20000	18	0x00000018	0	-1	0	0	0	0	None	2020-10-17 15:55:37.388678074	968	1	160	0x00000044	0x000000c0	129	0x000000c0	['258', '258', '258', '258']	42	1	[OrderedDict([('dnp3.al.obj', '258'), ('dnp3.al.obj_tree', OrderedDict([('Qualifier Field, Prefix: None, Range: 8-bit Start and Stop Indices', OrderedDict([('dnp3.al.objq.prefix', '0'), ('dnp3.al.objq.range', '0')])), ('Number of Items: 10', OrderedDict([('dnp3.al.range.start', '0'), ('dnp3.al.range.stop', '9')])), ('Point Number 0 (Quality: Online), Value: 1', OrderedDict([('dnp3.al.point_index'…	-125.309	-51.0801	-197.574	-125.49
87	239	eth:ethertype:ip:tcp:dnp3	00:50:56:9c:9d:70	00:00:00:aa:00:22	192.168.0.5	172.16.0.2	225	0x00004000	20000	49701	185	0x00000018	0	0.051390000	0	0	0	0	None	2020-10-17 15:55:45.393759966	601	1	201	0x00000044	0x000000c0	129	0x000000c2	['258', '258', '258', '258']	55	2	[OrderedDict([('dnp3.al.obj', '258'), ('dnp3.al.obj_tree', OrderedDict([('Qualifier Field, Prefix: None, Range: 8-bit Start and Stop Indices', OrderedDict([('dnp3.al.objq.prefix', '0'), ('dnp3.al.objq.range', '0')])), ('Number of Items: 13', OrderedDict([('dnp3.al.range.start', '0'), ('dnp3.al.range.stop', '12')])), ('Point Number 0 (Quality: Online), Value: 1', OrderedDict([('dnp3.al.point_index…	-125.309	-51.0801	-197.574	-125.49
88	60	eth:ethertype:arp	00:50:56:9c:9d:70	ff:ff:ff:ff:ff:ff	0.0.0.0	0.0.0.0	0	0x00000000	0	0	0	0x00000000	0	-1	4	1	12	0	None	2020-10-17 15:55:46.199665070	1200	1	208	0x00000044	0x000000c0	129	0x000000cf	['258', '258', '258', '258']	58	1	[OrderedDict([('dnp3.al.obj', '258'), ('dnp3.al.obj_tree', OrderedDict([('Qualifier Field, Prefix: None, Range: 8-bit Start and Stop Indices', OrderedDict([('dnp3.al.objq.prefix', '0'), ('dnp3.al.objq.range', '0')])), ('Number of Items: 14', OrderedDict([('dnp3.al.range.start', '0'), ('dnp3.al.range.stop', '13')])), ('Point Number 0 (Quality: Online), Value: 1', OrderedDict([('dnp3.al.point_index…	-125.309	-51.0801	-197.574	-125.49
89	60	eth:ethertype:arp	00:50:56:9c:9d:70	ff:ff:ff:ff:ff:ff	0.0.0.0	0.0.0.0	0	0x00000000	0	0	0	0x00000000	0	-1	0	0	0	0	None	2020-10-17 15:55:46.707613945	631	1	131	0x00000044	0x000000c0	129	0x000000c3	['258', '258', '258', '258']	33	0	[OrderedDict([('dnp3.al.obj', '258'), ('dnp3.al.obj_tree', OrderedDict([('Qualifier Field, Prefix: None, Range: 8-bit Start and Stop Indices', OrderedDict([('dnp3.al.objq.prefix', '0'), ('dnp3.al.objq.range', '0')])), ('Number of Items: 8', OrderedDict([('dnp3.al.range.start', '0'), ('dnp3.al.range.stop', '7')])), ('Point Number 0 (Quality: Online), Value: 1', OrderedDict([('dnp3.al.point_index',…	-125.309	-51.0801	-197.574	-125.49
90	60	eth:ethertype:arp	00:50:56:9c:9d:70	ff:ff:ff:ff:ff:ff	0.0.0.0	0.0.0.0	0	0x00000000	0	0	0	0x00000000	0	-1	4	1	12	0	None	2020-10-17 15:55:49.615616083	560	1	148	0x00000044	0x000000c0	129	0x000000c6	['258', '258', '258', '258']	38	1	[OrderedDict([('dnp3.al.obj', '258'), ('dnp3.al.obj_tree', OrderedDict([('Qualifier Field, Prefix: None, Range: 8-bit Start and Stop Indices', OrderedDict([('dnp3.al.objq.prefix', '0'), ('dnp3.al.objq.range', '0')])), ('Number of Items: 9', OrderedDict([('dnp3.al.range.start', '0'), ('dnp3.al.range.stop', '8')])), ('Point Number 0 (Quality: Online), Value: 1', OrderedDict([('dnp3.al.point_index',…	-125.309	-51.0801	-197.574	-125.49
91	72	eth:ethertype:ip:tcp:dnp3	00:00:00:aa:00:22	00:50:56:9c:9d:70	172.16.0.2	192.168.0.5	58	0x00004000	41391	20000	18	0x00000018	0	-1	12	2	36	0	None	2020-10-17 15:55:55.341614962	1195	1	172	0x00000044	0x000000c0	129	0x000000c0	['258', '258', '258', '258']	46	1	[OrderedDict([('dnp3.al.obj', '258'), ('dnp3.al.obj_tree', OrderedDict([('Qualifier Field, Prefix: None, Range: 8-bit Start and Stop Indices', OrderedDict([('dnp3.al.objq.prefix', '0'), ('dnp3.al.objq.range', '0')])), ('Number of Items: 11', OrderedDict([('dnp3.al.range.start', '0'), ('dnp3.al.range.stop', '10')])), ('Point Number 0 (Quality: Online), Value: 1', OrderedDict([('dnp3.al.point_index…	-125.309	-51.0801	-197.574	-125.49
92	286	eth:ethertype:ip:tcp:dnp3	00:50:56:9c:9d:70	00:00:00:aa:00:22	192.168.0.5	172.16.0.2	272	0x00004000	20000	41391	232	0x00000018	0	0.052461000	0	0	0	0	None	2020-10-17 15:55:56.495558023	456	1	109	0x00000044	0x000000c0	129	0x000000c5	['258', '258', '258']	28	127	[OrderedDict([('dnp3.al.obj', '258'), ('dnp3.al.obj_tree', OrderedDict([('Qualifier Field, Prefix: None, Range: 8-bit Start and Stop Indices', OrderedDict([('dnp3.al.objq.prefix', '0'), ('dnp3.al.objq.range', '0')])), ('Number of Items: 7', OrderedDict([('dnp3.al.range.start', '0'), ('dnp3.al.range.stop', '6')])), ('Point Number 0 (Quality: Online), Value: 1', OrderedDict([('dnp3.al.point_index',…	-125.309	-51.0801	-197.574	-125.49
93	72	eth:ethertype:ip:tcp:dnp3	00:00:00:aa:00:22	00:50:56:9c:9d:70	172.16.0.2	192.168.0.5	58	0x00004000	57733	20000	18	0x00000018	0	-1	0	0	0	0	None	2020-10-17 15:55:57.827578068	493	1	133	0x00000044	0x000000c0	129	0x000000c4	['258', '258', '258']	36	511	[OrderedDict([('dnp3.al.obj', '258'), ('dnp3.al.obj_tree', OrderedDict([('Qualifier Field, Prefix: None, Range: 8-bit Start and Stop Indices', OrderedDict([('dnp3.al.objq.prefix', '0'), ('dnp3.al.objq.range', '0')])), ('Number of Items: 9', OrderedDict([('dnp3.al.range.start', '0'), ('dnp3.al.range.stop', '8')])), ('Point Number 0 (Quality: Online), Value: 1', OrderedDict([('dnp3.al.point_index',…	-125.309	-51.0801	-197.574	-125.49
94	293	eth:ethertype:ip:tcp:dnp3	00:50:56:9c:9d:70	00:00:00:aa:00:22	192.168.0.5	172.16.0.2	279	0x00004000	20000	57733	239	0x00000018	0	0.050529000	0	0	0	0	None	2020-10-17 15:56:02.689564943	390	1	121	0x00000044	0x000000c0	129	0x000000c7	['258', '258', '258']	32	255	[OrderedDict([('dnp3.al.obj', '258'), ('dnp3.al.obj_tree', OrderedDict([('Qualifier Field, Prefix: None, Range: 8-bit Start and Stop Indices', OrderedDict([('dnp3.al.objq.prefix', '0'), ('dnp3.al.objq.range', '0')])), ('Number of Items: 8', OrderedDict([('dnp3.al.range.start', '0'), ('dnp3.al.range.stop', '7')])), ('Point Number 0 (Quality: Online), Value: 1', OrderedDict([('dnp3.al.point_index',…	-125.309	-51.0801	-197.574	-125.49
95	72	eth:ethertype:ip:tcp:dnp3	00:00:00:aa:00:22	00:50:56:9c:9d:70	172.16.0.2	192.168.0.5	58	0x00004000	38491	20000	18	0x00000018	0	-1	6	1	18	0	None	2020-10-17 15:56:02.893532991	399	1	73	0x00000044	0x000000c0	129	0x000000c6	['258', '258', '258']	16	15	[OrderedDict([('dnp3.al.obj', '258'), ('dnp3.al.obj_tree', OrderedDict([('Qualifier Field, Prefix: None, Range: 8-bit Start and Stop Indices', OrderedDict([('dnp3.al.objq.prefix', '0'), ('dnp3.al.objq.range', '0')])), ('Number of Items: 4', OrderedDict([('dnp3.al.range.start', '0'), ('dnp3.al.range.stop', '3')])), ('Point Number 0 (Quality: Online), Value: 1', OrderedDict([('dnp3.al.point_index',…	-125.309	-51.0801	-197.574	-125.49
96	206	eth:ethertype:ip:tcp:dnp3	00:50:56:9c:9d:70	00:00:00:aa:00:22	192.168.0.5	172.16.0.2	192	0x00004000	20000	38491	152	0x00000018	0	0.050496000	0	0	0	0	None	2020-10-17 15:56:07.541697979	968	1	160	0x00000044	0x000000c0	129	0x000000c1	['258', '258', '258', '258']	42	1	[OrderedDict([('dnp3.al.obj', '258'), ('dnp3.al.obj_tree', OrderedDict([('Qualifier Field, Prefix: None, Range: 8-bit Start and Stop Indices', OrderedDict([('dnp3.al.objq.prefix', '0'), ('dnp3.al.objq.range', '0')])), ('Number of Items: 10', OrderedDict([('dnp3.al.range.start', '0'), ('dnp3.al.range.stop', '9')])), ('Point Number 0 (Quality: Online), Value: 1', OrderedDict([('dnp3.al.point_index'…	-125.309	-51.0801	-197.574	-125.49
97	72	eth:ethertype:ip:tcp:dnp3	00:00:00:aa:00:22	00:50:56:9c:9d:70	172.16.0.2	192.168.0.5	58	0x00004000	55493	20000	18	0x00000018	0	-1	6	1	18	0	None	2020-10-17 15:56:15.545660973	601	1	201	0x00000044	0x000000c0	129	0x000000c3	['258', '258', '258', '258']	55	2	[OrderedDict([('dnp3.al.obj', '258'), ('dnp3.al.obj_tree', OrderedDict([('Qualifier Field, Prefix: None, Range: 8-bit Start and Stop Indices', OrderedDict([('dnp3.al.objq.prefix', '0'), ('dnp3.al.objq.range', '0')])), ('Number of Items: 13', OrderedDict([('dnp3.al.range.start', '0'), ('dnp3.al.range.stop', '12')])), ('Point Number 0 (Quality: Online), Value: 1', OrderedDict([('dnp3.al.point_index…	-125.309	-51.0801	-197.574	-125.49
98	225	eth:ethertype:ip:tcp:dnp3	00:50:56:9c:9d:70	00:00:00:aa:00:22	192.168.0.5	172.16.0.2	211	0x00004000	20000	55493	171	0x00000018	0	0.052410000	0	0	0	1	arpspoof	2020-10-17 15:56:16.351695061	1200	1	208	0x00000044	0x000000c0	129	0x000000c0	['258', '258', '258', '258']	58	1	[OrderedDict([('dnp3.al.obj', '258'), ('dnp3.al.obj_tree', OrderedDict([('Qualifier Field, Prefix: None, Range: 8-bit Start and Stop Indices', OrderedDict([('dnp3.al.objq.prefix', '0'), ('dnp3.al.objq.range', '0')])), ('Number of Items: 14', OrderedDict([('dnp3.al.range.start', '0'), ('dnp3.al.range.stop', '13')])), ('Point Number 0 (Quality: Online), Value: 1', OrderedDict([('dnp3.al.point_index…	-125.309	-51.0801	-197.574	-125.49
99	42	eth:ethertype:arp	00:00:00:aa:00:22	00:50:56:9c:9d:70	0.0.0.0	0.0.0.0	0	0x00000000	0	0	0	0x00000000	0	-1	6	1	18	0	None	2020-10-17 15:56:16.859627962	631	1	131	0x00000044	0x000000c0	129	0x000000c4	['258', '258', '258', '258']	33	0	[OrderedDict([('dnp3.al.obj', '258'), ('dnp3.al.obj_tree', OrderedDict([('Qualifier Field, Prefix: None, Range: 8-bit Start and Stop Indices', OrderedDict([('dnp3.al.objq.prefix', '0'), ('dnp3.al.objq.range', '0')])), ('Number of Items: 8', OrderedDict([('dnp3.al.range.start', '0'), ('dnp3.al.range.stop', '7')])), ('Point Number 0 (Quality: Online), Value: 1', OrderedDict([('dnp3.al.point_index',…	-125.309	-51.0801	-197.574	-125.49
100	60	eth:ethertype:arp	00:50:56:9c:9d:70	00:00:00:aa:00:22	0.0.0.0	0.0.0.0	0	0x00000000	0	0	0	0x00000000	0	-1	0	0	0	1	DNP3	2020-10-17 15:56:19.767635107	560	1	148	0x00000044	0x000000c0	129	0x000000c7	['258', '258', '258', '258']	38	1	[OrderedDict([('dnp3.al.obj', '258'), ('dnp3.al.obj_tree', OrderedDict([('Qualifier Field, Prefix: None, Range: 8-bit Start and Stop Indices', OrderedDict([('dnp3.al.objq.prefix', '0'), ('dnp3.al.objq.range', '0')])), ('Number of Items: 9', OrderedDict([('dnp3.al.range.start', '0'), ('dnp3.al.range.stop', '8')])), ('Point Number 0 (Quality: Online), Value: 1', OrderedDict([('dnp3.al.point_index',…	-125.309	-51.0801	-197.574	-125.49
101	89	eth:ethertype:ip:tcp:dnp3	00:00:00:aa:00:22	00:50:56:9c:9d:70	172.16.0.2	192.168.0.5	75	0x00004000	55493	20000	35	0x00000018	0	-1	5	1	15	0	None	2020-10-17 15:56:25.493706942	1195	1	172	0x00000044	0x000000c0	129	0x000000c1	['258', '258', '258', '258']	46	1	[OrderedDict([('dnp3.al.obj', '258'), ('dnp3.al.obj_tree', OrderedDict([('Qualifier Field, Prefix: None, Range: 8-bit Start and Stop Indices', OrderedDict([('dnp3.al.objq.prefix', '0'), ('dnp3.al.objq.range', '0')])), ('Number of Items: 11', OrderedDict([('dnp3.al.range.start', '0'), ('dnp3.al.range.stop', '10')])), ('Point Number 0 (Quality: Online), Value: 1', OrderedDict([('dnp3.al.point_index…	-125.309	-51.0801	-197.574	-125.49
102	91	eth:ethertype:ip:tcp:dnp3	00:50:56:9c:9d:70	00:00:00:aa:00:22	192.168.0.5	172.16.0.2	77	0x00004000	20000	55493	37	0x00000018	0	0.050630000	0	0	0	0	None	2020-10-17 15:56:26.647612095	456	1	109	0x00000044	0x000000c0	129	0x000000c6	['258', '258', '258']	28	127	[OrderedDict([('dnp3.al.obj', '258'), ('dnp3.al.obj_tree', OrderedDict([('Qualifier Field, Prefix: None, Range: 8-bit Start and Stop Indices', OrderedDict([('dnp3.al.objq.prefix', '0'), ('dnp3.al.objq.range', '0')])), ('Number of Items: 7', OrderedDict([('dnp3.al.range.start', '0'), ('dnp3.al.range.stop', '6')])), ('Point Number 0 (Quality: Online), Value: 1', OrderedDict([('dnp3.al.point_index',…	-125.309	-51.0801	-197.574	-125.49
103	60	eth:ethertype:arp	00:50:56:9c:9d:70	ff:ff:ff:ff:ff:ff	0.0.0.0	0.0.0.0	0	0x00000000	0	0	0	0x00000000	0	-1	0	0	0	0	None	2020-10-17 15:56:27.979630947	493	1	133	0x00000044	0x000000c0	129	0x000000c5	['258', '258', '258']	36	511	[OrderedDict([('dnp3.al.obj', '258'), ('dnp3.al.obj_tree', OrderedDict([('Qualifier Field, Prefix: None, Range: 8-bit Start and Stop Indices', OrderedDict([('dnp3.al.objq.prefix', '0'), ('dnp3.al.objq.range', '0')])), ('Number of Items: 9', OrderedDict([('dnp3.al.range.start', '0'), ('dnp3.al.range.stop', '8')])), ('Point Number 0 (Quality: Online), Value: 1', OrderedDict([('dnp3.al.point_index',…	-125.309	-51.0801	-197.574	-125.49
104	60	eth:ethertype:arp	00:50:56:9c:9d:70	ff:ff:ff:ff:ff:ff	0.0.0.0	0.0.0.0	0	0x00000000	0	0	0	0x00000000	0	-1	5	1	15	0	None	2020-10-17 15:56:32.841623068	390	1	121	0x00000044	0x000000c0	129	0x000000c8	['258', '258', '258']	32	255	[OrderedDict([('dnp3.al.obj', '258'), ('dnp3.al.obj_tree', OrderedDict([('Qualifier Field, Prefix: None, Range: 8-bit Start and Stop Indices', OrderedDict([('dnp3.al.objq.prefix', '0'), ('dnp3.al.objq.range', '0')])), ('Number of Items: 8', OrderedDict([('dnp3.al.range.start', '0'), ('dnp3.al.range.stop', '7')])), ('Point Number 0 (Quality: Online), Value: 1', OrderedDict([('dnp3.al.point_index',…	-125.309	-51.0801	-197.574	-125.49
105	72	eth:ethertype:ip:tcp:dnp3	00:00:00:aa:00:22	00:50:56:9c:9d:70	172.16.0.2	192.168.0.5	58	0x00004000	56515	20000	18	0x00000018	0	-1	0	0	0	0	None	2020-10-17 15:56:33.045619965	399	1	73	0x00000044	0x000000c0	129	0x000000c7	['258', '258', '258']	16	15	[OrderedDict([('dnp3.al.obj', '258'), ('dnp3.al.obj_tree', OrderedDict([('Qualifier Field, Prefix: None, Range: 8-bit Start and Stop Indices', OrderedDict([('dnp3.al.objq.prefix', '0'), ('dnp3.al.objq.range', '0')])), ('Number of Items: 4', OrderedDict([('dnp3.al.range.start', '0'), ('dnp3.al.range.stop', '3')])), ('Point Number 0 (Quality: Online), Value: 1', OrderedDict([('dnp3.al.point_index',…	-125.309	-51.0801	-197.574	-125.49
106	253	eth:ethertype:ip:tcp:dnp3	00:50:56:9c:9d:70	00:00:00:aa:00:22	192.168.0.5	172.16.0.2	239	0x00004000	20000	56515	199	0x00000018	0	0.050585000	0	0	0	0	None	2020-10-17 15:56:37.695734024	968	1	160	0x00000044	0x000000c0	129	0x000000c2	['258', '258', '258', '258']	42	1	[OrderedDict([('dnp3.al.obj', '258'), ('dnp3.al.obj_tree', OrderedDict([('Qualifier Field, Prefix: None, Range: 8-bit Start and Stop Indices', OrderedDict([('dnp3.al.objq.prefix', '0'), ('dnp3.al.objq.range', '0')])), ('Number of Items: 10', OrderedDict([('dnp3.al.range.start', '0'), ('dnp3.al.range.stop', '9')])), ('Point Number 0 (Quality: Online), Value: 1', OrderedDict([('dnp3.al.point_index'…	-125.309	-51.0801	-197.574	-125.49
107	60	eth:ethertype:arp	00:50:56:9c:9d:70	ff:ff:ff:ff:ff:ff	0.0.0.0	0.0.0.0	0	0x00000000	0	0	0	0x00000000	0	-1	0	0	0	0	None	2020-10-17 15:56:45.699791908	601	1	201	0x00000044	0x000000c0	129	0x000000c4	['258', '258', '258', '258']	55	2	[OrderedDict([('dnp3.al.obj', '258'), ('dnp3.al.obj_tree', OrderedDict([('Qualifier Field, Prefix: None, Range: 8-bit Start and Stop Indices', OrderedDict([('dnp3.al.objq.prefix', '0'), ('dnp3.al.objq.range', '0')])), ('Number of Items: 13', OrderedDict([('dnp3.al.range.start', '0'), ('dnp3.al.range.stop', '12')])), ('Point Number 0 (Quality: Online), Value: 1', OrderedDict([('dnp3.al.point_index…	-125.309	-51.0801	-197.574	-125.49
108	72	eth:ethertype:ip:tcp:dnp3	00:00:00:aa:00:22	00:50:56:9c:9d:70	172.16.0.2	192.168.0.5	58	0x00004000	55909	20000	18	0x00000018	0	-1	0	0	0	0	None	2020-10-17 15:56:46.505743980	1200	1	208	0x00000044	0x000000c0	129	0x000000c1	['258', '258', '258', '258']	58	1	[OrderedDict([('dnp3.al.obj', '258'), ('dnp3.al.obj_tree', OrderedDict([('Qualifier Field, Prefix: None, Range: 8-bit Start and Stop Indices', OrderedDict([('dnp3.al.objq.prefix', '0'), ('dnp3.al.objq.range', '0')])), ('Number of Items: 14', OrderedDict([('dnp3.al.range.start', '0'), ('dnp3.al.range.stop', '13')])), ('Point Number 0 (Quality: Online), Value: 1', OrderedDict([('dnp3.al.point_index…	-125.309	-51.0801	-197.574	-125.49
109	182	eth:ethertype:ip:tcp:dnp3	00:50:56:9c:9d:70	00:00:00:aa:00:22	192.168.0.5	172.16.0.2	168	0x00004000	20000	55909	128	0x00000018	0	0.050459000	0	0	0	0	None	2020-10-17 15:56:47.012712955	631	1	131	0x00000044	0x000000c0	129	0x000000c5	['258', '258', '258', '258']	33	0	[OrderedDict([('dnp3.al.obj', '258'), ('dnp3.al.obj_tree', OrderedDict([('Qualifier Field, Prefix: None, Range: 8-bit Start and Stop Indices', OrderedDict([('dnp3.al.objq.prefix', '0'), ('dnp3.al.objq.range', '0')])), ('Number of Items: 8', OrderedDict([('dnp3.al.range.start', '0'), ('dnp3.al.range.stop', '7')])), ('Point Number 0 (Quality: Online), Value: 1', OrderedDict([('dnp3.al.point_index',…	-125.309	-51.0801	-197.574	-125.49
110	72	eth:ethertype:ip:tcp:dnp3	00:00:00:aa:00:22	00:50:56:9c:9d:70	172.16.0.2	192.168.0.5	58	0x00004000	36503	20000	18	0x00000018	0	-1	5	1	15	0	None	2020-10-17 15:56:49.920741081	560	1	148	0x00000044	0x000000c0	129	0x000000c8	['258', '258', '258', '258']	38	1	[OrderedDict([('dnp3.al.obj', '258'), ('dnp3.al.obj_tree', OrderedDict([('Qualifier Field, Prefix: None, Range: 8-bit Start and Stop Indices', OrderedDict([('dnp3.al.objq.prefix', '0'), ('dnp3.al.objq.range', '0')])), ('Number of Items: 9', OrderedDict([('dnp3.al.range.start', '0'), ('dnp3.al.range.stop', '8')])), ('Point Number 0 (Quality: Online), Value: 1', OrderedDict([('dnp3.al.point_index',…	-125.309	-51.0801	-197.574	-125.49
111	208	eth:ethertype:ip:tcp:dnp3	00:50:56:9c:9d:70	00:00:00:aa:00:22	192.168.0.5	172.16.0.2	194	0x00004000	20000	36503	154	0x00000018	0	0.050531000	0	0	0	0	None	2020-10-17 15:56:55.646806955	1195	1	172	0x00000044	0x000000c0	129	0x000000c2	['258', '258', '258', '258']	46	1	[OrderedDict([('dnp3.al.obj', '258'), ('dnp3.al.obj_tree', OrderedDict([('Qualifier Field, Prefix: None, Range: 8-bit Start and Stop Indices', OrderedDict([('dnp3.al.objq.prefix', '0'), ('dnp3.al.objq.range', '0')])), ('Number of Items: 11', OrderedDict([('dnp3.al.range.start', '0'), ('dnp3.al.range.stop', '10')])), ('Point Number 0 (Quality: Online), Value: 1', OrderedDict([('dnp3.al.point_index…	-125.309	-51.0801	-197.574	-125.49
112	60	eth:ethertype:arp	00:50:56:9c:9d:70	00:00:00:aa:00:22	0.0.0.0	0.0.0.0	0	0x00000000	0	0	0	0x00000000	0	-1	0	0	0	1	arpspoof	2020-10-17 15:56:56.800734997	456	1	109	0x00000044	0x000000c0	129	0x000000c7	['258', '258', '258']	28	127	[OrderedDict([('dnp3.al.obj', '258'), ('dnp3.al.obj_tree', OrderedDict([('Qualifier Field, Prefix: None, Range: 8-bit Start and Stop Indices', OrderedDict([('dnp3.al.objq.prefix', '0'), ('dnp3.al.objq.range', '0')])), ('Number of Items: 7', OrderedDict([('dnp3.al.range.start', '0'), ('dnp3.al.range.stop', '6')])), ('Point Number 0 (Quality: Online), Value: 1', OrderedDict([('dnp3.al.point_index',…	-125.309	-51.0801	-197.574	-125.49
113	42	eth:ethertype:arp	00:00:00:aa:00:22	00:50:56:9c:9d:70	0.0.0.0	0.0.0.0	0	0x00000000	0	0	0	0x00000000	0	-1	0	0	0	1	DNP3	2020-10-17 15:56:58.132757902	493	1	133	0x00000044	0x000000c0	129	0x000000c6	['258', '258', '258']	36	511	[OrderedDict([('dnp3.al.obj', '258'), ('dnp3.al.obj_tree', OrderedDict([('Qualifier Field, Prefix: None, Range: 8-bit Start and Stop Indices', OrderedDict([('dnp3.al.objq.prefix', '0'), ('dnp3.al.objq.range', '0')])), ('Number of Items: 9', OrderedDict([('dnp3.al.range.start', '0'), ('dnp3.al.range.stop', '8')])), ('Point Number 0 (Quality: Online), Value: 1', OrderedDict([('dnp3.al.point_index',…	-125.309	-51.0801	-197.574	-125.49
114	89	eth:ethertype:ip:tcp:dnp3	00:00:00:aa:00:22	00:50:56:9c:9d:70	172.16.0.2	192.168.0.5	75	0x00004000	55493	20000	35	0x00000018	0	-1	10	2	30	0	None	2020-10-17 15:57:02.994724989	390	1	121	0x00000044	0x000000c0	129	0x000000c9	['258', '258', '258']	32	255	[OrderedDict([('dnp3.al.obj', '258'), ('dnp3.al.obj_tree', OrderedDict([('Qualifier Field, Prefix: None, Range: 8-bit Start and Stop Indices', OrderedDict([('dnp3.al.objq.prefix', '0'), ('dnp3.al.objq.range', '0')])), ('Number of Items: 8', OrderedDict([('dnp3.al.range.start', '0'), ('dnp3.al.range.stop', '7')])), ('Point Number 0 (Quality: Online), Value: 1', OrderedDict([('dnp3.al.point_index',…	-125.309	-51.0801	-197.574	-125.49
115	91	eth:ethertype:ip:tcp:dnp3	00:50:56:9c:9d:70	00:00:00:aa:00:22	192.168.0.5	172.16.0.2	77	0x00004000	20000	55493	37	0x00000018	0	0.050940000	0	0	0	0	None	2020-10-17 15:57:03.198733091	399	1	73	0x00000044	0x000000c0	129	0x000000c8	['258', '258', '258']	16	15	[OrderedDict([('dnp3.al.obj', '258'), ('dnp3.al.obj_tree', OrderedDict([('Qualifier Field, Prefix: None, Range: 8-bit Start and Stop Indices', OrderedDict([('dnp3.al.objq.prefix', '0'), ('dnp3.al.objq.range', '0')])), ('Number of Items: 4', OrderedDict([('dnp3.al.range.start', '0'), ('dnp3.al.range.stop', '3')])), ('Point Number 0 (Quality: Online), Value: 1', OrderedDict([('dnp3.al.point_index',…	-125.309	-51.0801	-197.574	-125.49
116	72	eth:ethertype:ip:tcp:dnp3	00:00:00:aa:00:22	00:50:56:9c:9d:70	172.16.0.2	192.168.0.5	58	0x00004000	52851	20000	18	0x00000018	0	-1	4	1	12	0	None	2020-10-17 15:57:07.848843098	968	1	160	0x00000044	0x000000c0	129	0x000000c3	['258', '258', '258', '258']	42	1	[OrderedDict([('dnp3.al.obj', '258'), ('dnp3.al.obj_tree', OrderedDict([('Qualifier Field, Prefix: None, Range: 8-bit Start and Stop Indices', OrderedDict([('dnp3.al.objq.prefix', '0'), ('dnp3.al.objq.range', '0')])), ('Number of Items: 10', OrderedDict([('dnp3.al.range.start', '0'), ('dnp3.al.range.stop', '9')])), ('Point Number 0 (Quality: Online), Value: 1', OrderedDict([('dnp3.al.point_index'…	-125.309	-51.0801	-197.574	-125.49
117	196	eth:ethertype:ip:tcp:dnp3	00:50:56:9c:9d:70	00:00:00:aa:00:22	192.168.0.5	172.16.0.2	182	0x00004000	20000	52851	142	0x00000018	0	0.050555000	0	0	0	0	None	2020-10-17 15:57:15.852857113	601	1	201	0x00000044	0x000000c0	129	0x000000c5	['258', '258', '258', '258']	55	2	[OrderedDict([('dnp3.al.obj', '258'), ('dnp3.al.obj_tree', OrderedDict([('Qualifier Field, Prefix: None, Range: 8-bit Start and Stop Indices', OrderedDict([('dnp3.al.objq.prefix', '0'), ('dnp3.al.objq.range', '0')])), ('Number of Items: 13', OrderedDict([('dnp3.al.range.start', '0'), ('dnp3.al.range.stop', '12')])), ('Point Number 0 (Quality: Online), Value: 1', OrderedDict([('dnp3.al.point_index…	-125.309	-51.0801	-197.574	-125.49
118	72	eth:ethertype:ip:tcp:dnp3	00:00:00:aa:00:22	00:50:56:9c:9d:70	172.16.0.2	192.168.0.5	58	0x00004000	43991	20000	18	0x00000018	0	-1	0	0	0	0	None	2020-10-17 15:57:16.657906055	1200	1	208	0x00000044	0x000000c0	129	0x000000c2	['258', '258', '258', '258']	58	1	[OrderedDict([('dnp3.al.obj', '258'), ('dnp3.al.obj_tree', OrderedDict([('Qualifier Field, Prefix: None, Range: 8-bit Start and Stop Indices', OrderedDict([('dnp3.al.objq.prefix', '0'), ('dnp3.al.objq.range', '0')])), ('Number of Items: 14', OrderedDict([('dnp3.al.range.start', '0'), ('dnp3.al.range.stop', '13')])), ('Point Number 0 (Quality: Online), Value: 1', OrderedDict([('dnp3.al.point_index…	-125.309	-51.0801	-197.574	-125.49
119	142	eth:ethertype:ip:tcp:dnp3	00:50:56:9c:9d:70	00:00:00:aa:00:22	192.168.0.5	172.16.0.2	128	0x00004000	20000	43991	88	0x00000018	0	0.050708000	0	0	0	1	arpspoof	2020-10-17 15:57:17.165819883	631	1	131	0x00000044	0x000000c0	129	0x000000c6	['258', '258', '258', '258']	33	0	[OrderedDict([('dnp3.al.obj', '258'), ('dnp3.al.obj_tree', OrderedDict([('Qualifier Field, Prefix: None, Range: 8-bit Start and Stop Indices', OrderedDict([('dnp3.al.objq.prefix', '0'), ('dnp3.al.objq.range', '0')])), ('Number of Items: 8', OrderedDict([('dnp3.al.range.start', '0'), ('dnp3.al.range.stop', '7')])), ('Point Number 0 (Quality: Online), Value: 1', OrderedDict([('dnp3.al.point_index',…	-125.309	-51.0801	-197.574	-125.49
120	42	eth:ethertype:arp	00:00:00:aa:00:22	ff:ff:ff:ff:ff:ff	0.0.0.0	0.0.0.0	0	0x00000000	0	0	0	0x00000000	0	-1	8	2	24	0	None	2020-10-17 15:57:20.073781013	560	1	148	0x00000044	0x000000c0	129	0x000000c9	['258', '258', '258', '258']	38	1	[OrderedDict([('dnp3.al.obj', '258'), ('dnp3.al.obj_tree', OrderedDict([('Qualifier Field, Prefix: None, Range: 8-bit Start and Stop Indices', OrderedDict([('dnp3.al.objq.prefix', '0'), ('dnp3.al.objq.range', '0')])), ('Number of Items: 9', OrderedDict([('dnp3.al.range.start', '0'), ('dnp3.al.range.stop', '8')])), ('Point Number 0 (Quality: Online), Value: 1', OrderedDict([('dnp3.al.point_index',…	-125.309	-51.0801	-197.574	-125.49
121	72	eth:ethertype:ip:tcp:dnp3	00:00:00:aa:00:22	00:50:56:9c:9d:70	172.16.0.2	192.168.0.5	58	0x00004000	49701	20000	18	0x00000018	0	-1	0	0	0	0	None	2020-10-17 15:57:25.799845934	1195	1	172	0x00000044	0x000000c0	129	0x000000c3	['258', '258', '258', '258']	46	1	[OrderedDict([('dnp3.al.obj', '258'), ('dnp3.al.obj_tree', OrderedDict([('Qualifier Field, Prefix: None, Range: 8-bit Start and Stop Indices', OrderedDict([('dnp3.al.objq.prefix', '0'), ('dnp3.al.objq.range', '0')])), ('Number of Items: 11', OrderedDict([('dnp3.al.range.start', '0'), ('dnp3.al.range.stop', '10')])), ('Point Number 0 (Quality: Online), Value: 1', OrderedDict([('dnp3.al.point_index…	-125.309	-51.0801	-197.574	-125.49
122	239	eth:ethertype:ip:tcp:dnp3	00:50:56:9c:9d:70	00:00:00:aa:00:22	192.168.0.5	172.16.0.2	225	0x00004000	20000	49701	185	0x00000018	0	0.050528000	0	0	0	1	arpspoof	2020-10-17 15:57:26.953758955	456	1	109	0x00000044	0x000000c0	129	0x000000c8	['258', '258', '258']	28	127	[OrderedDict([('dnp3.al.obj', '258'), ('dnp3.al.obj_tree', OrderedDict([('Qualifier Field, Prefix: None, Range: 8-bit Start and Stop Indices', OrderedDict([('dnp3.al.objq.prefix', '0'), ('dnp3.al.objq.range', '0')])), ('Number of Items: 7', OrderedDict([('dnp3.al.range.start', '0'), ('dnp3.al.range.stop', '6')])), ('Point Number 0 (Quality: Online), Value: 1', OrderedDict([('dnp3.al.point_index',…	-125.309	-51.0801	-197.574	-125.49
123	42	eth:ethertype:arp	00:00:00:aa:00:22	ff:ff:ff:ff:ff:ff	0.0.0.0	0.0.0.0	0	0x00000000	0	0	0	0x00000000	0	-1	0	0	0	1	arpspoof	2020-10-17 15:57:28.285842896	493	1	133	0x00000044	0x000000c0	129	0x000000c7	['258', '258', '258']	36	511	[OrderedDict([('dnp3.al.obj', '258'), ('dnp3.al.obj_tree', OrderedDict([('Qualifier Field, Prefix: None, Range: 8-bit Start and Stop Indices', OrderedDict([('dnp3.al.objq.prefix', '0'), ('dnp3.al.objq.range', '0')])), ('Number of Items: 9', OrderedDict([('dnp3.al.range.start', '0'), ('dnp3.al.range.stop', '8')])), ('Point Number 0 (Quality: Online), Value: 1', OrderedDict([('dnp3.al.point_index',…	-125.309	-51.0801	-197.574	-125.49
124	42	eth:ethertype:arp	00:00:00:aa:00:22	ff:ff:ff:ff:ff:ff	0.0.0.0	0.0.0.0	0	0x00000000	0	0	0	0x00000000	0	-1	4	1	12	0	None	2020-10-17 15:57:33.146733046	390	1	121	0x00000044	0x000000c0	129	0x000000ca	['258', '258', '258']	32	255	[OrderedDict([('dnp3.al.obj', '258'), ('dnp3.al.obj_tree', OrderedDict([('Qualifier Field, Prefix: None, Range: 8-bit Start and Stop Indices', OrderedDict([('dnp3.al.objq.prefix', '0'), ('dnp3.al.objq.range', '0')])), ('Number of Items: 8', OrderedDict([('dnp3.al.range.start', '0'), ('dnp3.al.range.stop', '7')])), ('Point Number 0 (Quality: Online), Value: 1', OrderedDict([('dnp3.al.point_index',…	-125.309	-51.0801	-197.574	-125.49
125	60	eth:ethertype:arp	00:50:56:9c:9d:70	ff:ff:ff:ff:ff:ff	0.0.0.0	0.0.0.0	0	0x00000000	0	0	0	0x00000000	0	-1	0	0	0	0	None	2020-10-17 15:57:33.350733042	399	1	73	0x00000044	0x000000c0	129	0x000000c9	['258', '258', '258']	16	15	[OrderedDict([('dnp3.al.obj', '258'), ('dnp3.al.obj_tree', OrderedDict([('Qualifier Field, Prefix: None, Range: 8-bit Start and Stop Indices', OrderedDict([('dnp3.al.objq.prefix', '0'), ('dnp3.al.objq.range', '0')])), ('Number of Items: 4', OrderedDict([('dnp3.al.range.start', '0'), ('dnp3.al.range.stop', '3')])), ('Point Number 0 (Quality: Online), Value: 1', OrderedDict([('dnp3.al.point_index',…	-125.309	-51.0801	-197.574	-125.49
126	60	eth:ethertype:arp	00:50:56:9c:9d:70	ff:ff:ff:ff:ff:ff	0.0.0.0	0.0.0.0	0	0x00000000	0	0	0	0x00000000	0	-1	0	0	0	0	None	2020-10-17 15:57:38.001852989	968	1	160	0x00000044	0x000000c0	129	0x000000c4	['258', '258', '258', '258']	42	1	[OrderedDict([('dnp3.al.obj', '258'), ('dnp3.al.obj_tree', OrderedDict([('Qualifier Field, Prefix: None, Range: 8-bit Start and Stop Indices', OrderedDict([('dnp3.al.objq.prefix', '0'), ('dnp3.al.objq.range', '0')])), ('Number of Items: 10', OrderedDict([('dnp3.al.range.start', '0'), ('dnp3.al.range.stop', '9')])), ('Point Number 0 (Quality: Online), Value: 1', OrderedDict([('dnp3.al.point_index'…	-125.309	-51.0801	-197.574	-125.49
127	60	eth:ethertype:arp	00:50:56:9c:9d:70	ff:ff:ff:ff:ff:ff	0.0.0.0	0.0.0.0	0	0x00000000	0	0	0	0x00000000	0	-1	4	1	12	0	None	2020-10-17 15:57:40.595875025	631	1	28	0x00000044	0x000000c0	129	0x000000c7	['3073']	1	1	[OrderedDict([('dnp3.al.obj', '3073'), ('dnp3.al.obj_tree', OrderedDict([('Qualifier Field, Prefix: 2-Octet Index Prefix, Range: 16-bit Single Field Quantity', OrderedDict([('dnp3.al.objq.prefix', '2'), ('dnp3.al.objq.range', '8')])), ('Number of Items: 1', OrderedDict([('dnp3.al.range.quantity', '1')])), ('Point Number 1 [Pulse On] [Close]', OrderedDict([('dnp3.al.index', '1'), ('Control Code [0…	-125.309	-51.0801	-197.574	-125.49
128	72	eth:ethertype:ip:tcp:dnp3	00:00:00:aa:00:22	00:50:56:9c:9d:70	172.16.0.2	192.168.0.5	58	0x00004000	41391	20000	18	0x00000018	0	-1	12	2	36	0	None	2020-10-17 15:57:46.005873919	601	1	201	0x00000044	0x000000c0	129	0x000000c6	['258', '258', '258', '258']	55	2	[OrderedDict([('dnp3.al.obj', '258'), ('dnp3.al.obj_tree', OrderedDict([('Qualifier Field, Prefix: None, Range: 8-bit Start and Stop Indices', OrderedDict([('dnp3.al.objq.prefix', '0'), ('dnp3.al.objq.range', '0')])), ('Number of Items: 13', OrderedDict([('dnp3.al.range.start', '0'), ('dnp3.al.range.stop', '12')])), ('Point Number 0 (Quality: Online), Value: 1', OrderedDict([('dnp3.al.point_index…	-125.309	-51.0801	-197.574	-125.49
129	286	eth:ethertype:ip:tcp:dnp3	00:50:56:9c:9d:70	00:00:00:aa:00:22	192.168.0.5	172.16.0.2	272	0x00004000	20000	41391	232	0x00000018	0	0.050708000	0	0	0	0	None	2020-10-17 15:57:46.809912920	1200	1	208	0x00000044	0x000000c0	129	0x000000c3	['258', '258', '258', '258']	58	1	[OrderedDict([('dnp3.al.obj', '258'), ('dnp3.al.obj_tree', OrderedDict([('Qualifier Field, Prefix: None, Range: 8-bit Start and Stop Indices', OrderedDict([('dnp3.al.objq.prefix', '0'), ('dnp3.al.objq.range', '0')])), ('Number of Items: 14', OrderedDict([('dnp3.al.range.start', '0'), ('dnp3.al.range.stop', '13')])), ('Point Number 0 (Quality: Online), Value: 1', OrderedDict([('dnp3.al.point_index…	-125.309	-51.0801	-197.574	-125.49
130	72	eth:ethertype:ip:tcp:dnp3	00:00:00:aa:00:22	00:50:56:9c:9d:70	172.16.0.2	192.168.0.5	58	0x00004000	57733	20000	18	0x00000018	0	-1	6	1	18	0	None	2020-10-17 15:57:47.318871021	631	1	131	0x00000044	0x000000c0	129	0x000000c8	['258', '258', '258', '258']	33	0	[OrderedDict([('dnp3.al.obj', '258'), ('dnp3.al.obj_tree', OrderedDict([('Qualifier Field, Prefix: None, Range: 8-bit Start and Stop Indices', OrderedDict([('dnp3.al.objq.prefix', '0'), ('dnp3.al.objq.range', '0')])), ('Number of Items: 8', OrderedDict([('dnp3.al.range.start', '0'), ('dnp3.al.range.stop', '7')])), ('Point Number 0 (Quality: Online), Value: 1', OrderedDict([('dnp3.al.point_index',…	-125.309	-51.0801	-197.574	-125.49
131	293	eth:ethertype:ip:tcp:dnp3	00:50:56:9c:9d:70	00:00:00:aa:00:22	192.168.0.5	172.16.0.2	279	0x00004000	20000	57733	239	0x00000018	0	0.050790000	0	0	0	0	None	2020-10-17 15:57:50.226811886	560	1	148	0x00000044	0x000000c0	129	0x000000ca	['258', '258', '258', '258']	38	1	[OrderedDict([('dnp3.al.obj', '258'), ('dnp3.al.obj_tree', OrderedDict([('Qualifier Field, Prefix: None, Range: 8-bit Start and Stop Indices', OrderedDict([('dnp3.al.objq.prefix', '0'), ('dnp3.al.objq.range', '0')])), ('Number of Items: 9', OrderedDict([('dnp3.al.range.start', '0'), ('dnp3.al.range.stop', '8')])), ('Point Number 0 (Quality: Online), Value: 1', OrderedDict([('dnp3.al.point_index',…	-125.309	-51.0801	-197.574	-125.49
132	72	eth:ethertype:ip:tcp:dnp3	00:00:00:aa:00:22	00:50:56:9c:9d:70	172.16.0.2	192.168.0.5	58	0x00004000	38491	20000	18	0x00000018	0	-1	0	0	0	0	None	2020-10-17 15:57:55.952905893	1195	1	172	0x00000044	0x000000c0	129	0x000000c4	['258', '258', '258', '258']	46	1	[OrderedDict([('dnp3.al.obj', '258'), ('dnp3.al.obj_tree', OrderedDict([('Qualifier Field, Prefix: None, Range: 8-bit Start and Stop Indices', OrderedDict([('dnp3.al.objq.prefix', '0'), ('dnp3.al.objq.range', '0')])), ('Number of Items: 11', OrderedDict([('dnp3.al.range.start', '0'), ('dnp3.al.range.stop', '10')])), ('Point Number 0 (Quality: Online), Value: 1', OrderedDict([('dnp3.al.point_index…	-125.309	-51.0801	-197.574	-125.49
133	206	eth:ethertype:ip:tcp:dnp3	00:50:56:9c:9d:70	00:00:00:aa:00:22	192.168.0.5	172.16.0.2	192	0x00004000	20000	38491	152	0x00000018	0	0.050757000	0	0	0	0	None	2020-10-17 15:57:57.106834888	456	1	109	0x00000044	0x000000c0	129	0x000000c9	['258', '258', '258']	28	127	[OrderedDict([('dnp3.al.obj', '258'), ('dnp3.al.obj_tree', OrderedDict([('Qualifier Field, Prefix: None, Range: 8-bit Start and Stop Indices', OrderedDict([('dnp3.al.objq.prefix', '0'), ('dnp3.al.objq.range', '0')])), ('Number of Items: 7', OrderedDict([('dnp3.al.range.start', '0'), ('dnp3.al.range.stop', '6')])), ('Point Number 0 (Quality: Online), Value: 1', OrderedDict([('dnp3.al.point_index',…	-125.309	-51.0801	-197.574	-125.49
134	72	eth:ethertype:ip:tcp:dnp3	00:00:00:aa:00:22	00:50:56:9c:9d:70	172.16.0.2	192.168.0.5	58	0x00004000	55493	20000	18	0x00000018	0	-1	6	1	18	0	None	2020-10-17 15:57:58.438812971	493	1	133	0x00000044	0x000000c0	129	0x000000c8	['258', '258', '258']	36	511	[OrderedDict([('dnp3.al.obj', '258'), ('dnp3.al.obj_tree', OrderedDict([('Qualifier Field, Prefix: None, Range: 8-bit Start and Stop Indices', OrderedDict([('dnp3.al.objq.prefix', '0'), ('dnp3.al.objq.range', '0')])), ('Number of Items: 9', OrderedDict([('dnp3.al.range.start', '0'), ('dnp3.al.range.stop', '8')])), ('Point Number 0 (Quality: Online), Value: 1', OrderedDict([('dnp3.al.point_index',…	-125.309	-51.0801	-197.574	-125.49
135	225	eth:ethertype:ip:tcp:dnp3	00:50:56:9c:9d:70	00:00:00:aa:00:22	192.168.0.5	172.16.0.2	211	0x00004000	20000	55493	171	0x00000018	0	0.050904000	0	0	0	0	None	2020-10-17 15:58:03.298816919	390	1	121	0x00000044	0x000000c0	129	0x000000cb	['258', '258', '258']	32	255	[OrderedDict([('dnp3.al.obj', '258'), ('dnp3.al.obj_tree', OrderedDict([('Qualifier Field, Prefix: None, Range: 8-bit Start and Stop Indices', OrderedDict([('dnp3.al.objq.prefix', '0'), ('dnp3.al.objq.range', '0')])), ('Number of Items: 8', OrderedDict([('dnp3.al.range.start', '0'), ('dnp3.al.range.stop', '7')])), ('Point Number 0 (Quality: Online), Value: 1', OrderedDict([('dnp3.al.point_index',…	-125.309	-51.0801	-197.574	-125.49
136	60	eth:ethertype:arp	00:50:56:9c:9d:70	ff:ff:ff:ff:ff:ff	0.0.0.0	0.0.0.0	0	0x00000000	0	0	0	0x00000000	0	-1	11	2	33	0	None	2020-10-17 15:58:03.504791020	399	1	73	0x00000044	0x000000c0	129	0x000000ca	['258', '258', '258']	16	15	[OrderedDict([('dnp3.al.obj', '258'), ('dnp3.al.obj_tree', OrderedDict([('Qualifier Field, Prefix: None, Range: 8-bit Start and Stop Indices', OrderedDict([('dnp3.al.objq.prefix', '0'), ('dnp3.al.objq.range', '0')])), ('Number of Items: 4', OrderedDict([('dnp3.al.range.start', '0'), ('dnp3.al.range.stop', '3')])), ('Point Number 0 (Quality: Online), Value: 1', OrderedDict([('dnp3.al.point_index',…	-125.309	-51.0801	-197.574	-125.49
137	60	eth:ethertype:arp	00:50:56:9c:9d:70	ff:ff:ff:ff:ff:ff	0.0.0.0	0.0.0.0	0	0x00000000	0	0	0	0x00000000	0	-1	5	1	15	0	None	2020-10-17 15:58:08.154927015	968	1	160	0x00000044	0x000000c0	129	0x000000c5	['258', '258', '258', '258']	42	1	[OrderedDict([('dnp3.al.obj', '258'), ('dnp3.al.obj_tree', OrderedDict([('Qualifier Field, Prefix: None, Range: 8-bit Start and Stop Indices', OrderedDict([('dnp3.al.objq.prefix', '0'), ('dnp3.al.objq.range', '0')])), ('Number of Items: 10', OrderedDict([('dnp3.al.range.start', '0'), ('dnp3.al.range.stop', '9')])), ('Point Number 0 (Quality: Online), Value: 1', OrderedDict([('dnp3.al.point_index'…	-125.309	-51.0801	-197.574	-125.49
138	72	eth:ethertype:ip:tcp:dnp3	00:00:00:aa:00:22	00:50:56:9c:9d:70	172.16.0.2	192.168.0.5	58	0x00004000	56515	20000	18	0x00000018	0	-1	0	0	0	0	None	2020-10-17 15:58:16.158931017	601	1	201	0x00000044	0x000000c0	129	0x000000c7	['258', '258', '258', '258']	55	2	[OrderedDict([('dnp3.al.obj', '258'), ('dnp3.al.obj_tree', OrderedDict([('Qualifier Field, Prefix: None, Range: 8-bit Start and Stop Indices', OrderedDict([('dnp3.al.objq.prefix', '0'), ('dnp3.al.objq.range', '0')])), ('Number of Items: 13', OrderedDict([('dnp3.al.range.start', '0'), ('dnp3.al.range.stop', '12')])), ('Point Number 0 (Quality: Online), Value: 1', OrderedDict([('dnp3.al.point_index…	-125.309	-51.0801	-197.574	-125.49
139	253	eth:ethertype:ip:tcp:dnp3	00:50:56:9c:9d:70	00:00:00:aa:00:22	192.168.0.5	172.16.0.2	239	0x00004000	20000	56515	199	0x00000018	0	0.050847000	0	0	0	0	None	2020-10-17 15:58:16.963015079	1200	1	208	0x00000044	0x000000c0	129	0x000000c4	['258', '258', '258', '258']	58	1	[OrderedDict([('dnp3.al.obj', '258'), ('dnp3.al.obj_tree', OrderedDict([('Qualifier Field, Prefix: None, Range: 8-bit Start and Stop Indices', OrderedDict([('dnp3.al.objq.prefix', '0'), ('dnp3.al.objq.range', '0')])), ('Number of Items: 14', OrderedDict([('dnp3.al.range.start', '0'), ('dnp3.al.range.stop', '13')])), ('Point Number 0 (Quality: Online), Value: 1', OrderedDict([('dnp3.al.point_index…	-125.309	-51.0801	-197.574	-125.49
140	60	eth:ethertype:arp	00:50:56:9c:9d:70	ff:ff:ff:ff:ff:ff	0.0.0.0	0.0.0.0	0	0x00000000	0	0	0	0x00000000	0	-1	0	0	0	0	None	2020-10-17 15:58:17.470992088	631	1	131	0x00000044	0x000000c0	129	0x000000c9	['258', '258', '258', '258']	33	0	[OrderedDict([('dnp3.al.obj', '258'), ('dnp3.al.obj_tree', OrderedDict([('Qualifier Field, Prefix: None, Range: 8-bit Start and Stop Indices', OrderedDict([('dnp3.al.objq.prefix', '0'), ('dnp3.al.objq.range', '0')])), ('Number of Items: 8', OrderedDict([('dnp3.al.range.start', '0'), ('dnp3.al.range.stop', '7')])), ('Point Number 0 (Quality: Online), Value: 1', OrderedDict([('dnp3.al.point_index',…	-125.309	-51.0801	-197.574	-125.49
141	72	eth:ethertype:ip:tcp:dnp3	00:00:00:aa:00:22	00:50:56:9c:9d:70	172.16.0.2	192.168.0.5	58	0x00004000	55909	20000	18	0x00000018	0	-1	5	1	15	0	None	2020-10-17 15:58:20.379908085	560	1	148	0x00000044	0x000000c0	129	0x000000cb	['258', '258', '258', '258']	38	1	[OrderedDict([('dnp3.al.obj', '258'), ('dnp3.al.obj_tree', OrderedDict([('Qualifier Field, Prefix: None, Range: 8-bit Start and Stop Indices', OrderedDict([('dnp3.al.objq.prefix', '0'), ('dnp3.al.objq.range', '0')])), ('Number of Items: 9', OrderedDict([('dnp3.al.range.start', '0'), ('dnp3.al.range.stop', '8')])), ('Point Number 0 (Quality: Online), Value: 1', OrderedDict([('dnp3.al.point_index',…	-125.309	-51.0801	-197.574	-125.49
142	182	eth:ethertype:ip:tcp:dnp3	00:50:56:9c:9d:70	00:00:00:aa:00:22	192.168.0.5	172.16.0.2	168	0x00004000	20000	55909	128	0x00000018	0	0.050631000	0	0	0	0	None	2020-10-17 15:58:26.105956078	1195	1	172	0x00000044	0x000000c0	129	0x000000c5	['258', '258', '258', '258']	46	1	[OrderedDict([('dnp3.al.obj', '258'), ('dnp3.al.obj_tree', OrderedDict([('Qualifier Field, Prefix: None, Range: 8-bit Start and Stop Indices', OrderedDict([('dnp3.al.objq.prefix', '0'), ('dnp3.al.objq.range', '0')])), ('Number of Items: 11', OrderedDict([('dnp3.al.range.start', '0'), ('dnp3.al.range.stop', '10')])), ('Point Number 0 (Quality: Online), Value: 1', OrderedDict([('dnp3.al.point_index…	-125.309	-51.0801	-197.574	-125.49
143	72	eth:ethertype:ip:tcp:dnp3	00:00:00:aa:00:22	00:50:56:9c:9d:70	172.16.0.2	192.168.0.5	58	0x00004000	36503	20000	18	0x00000018	0	-1	0	0	0	0	None	2020-10-17 15:58:27.259862900	456	1	109	0x00000044	0x000000c0	129	0x000000ca	['258', '258', '258']	28	127	[OrderedDict([('dnp3.al.obj', '258'), ('dnp3.al.obj_tree', OrderedDict([('Qualifier Field, Prefix: None, Range: 8-bit Start and Stop Indices', OrderedDict([('dnp3.al.objq.prefix', '0'), ('dnp3.al.objq.range', '0')])), ('Number of Items: 7', OrderedDict([('dnp3.al.range.start', '0'), ('dnp3.al.range.stop', '6')])), ('Point Number 0 (Quality: Online), Value: 1', OrderedDict([('dnp3.al.point_index',…	-125.309	-51.0801	-197.574	-125.49
144	208	eth:ethertype:ip:tcp:dnp3	00:50:56:9c:9d:70	00:00:00:aa:00:22	192.168.0.5	172.16.0.2	194	0x00004000	20000	36503	154	0x00000018	0	0.050756000	0	0	0	1	arpspoof	2020-10-17 15:58:28.591905117	493	1	133	0x00000044	0x000000c0	129	0x000000c9	['258', '258', '258']	36	511	[OrderedDict([('dnp3.al.obj', '258'), ('dnp3.al.obj_tree', OrderedDict([('Qualifier Field, Prefix: None, Range: 8-bit Start and Stop Indices', OrderedDict([('dnp3.al.objq.prefix', '0'), ('dnp3.al.objq.range', '0')])), ('Number of Items: 9', OrderedDict([('dnp3.al.range.start', '0'), ('dnp3.al.range.stop', '8')])), ('Point Number 0 (Quality: Online), Value: 1', OrderedDict([('dnp3.al.point_index',…	-125.309	-51.0801	-197.574	-125.49
145	42	eth:ethertype:arp	00:00:00:aa:00:22	00:50:56:9c:9d:70	0.0.0.0	0.0.0.0	0	0x00000000	0	0	0	0x00000000	0	-1	10	2	30	0	None	2020-10-17 15:58:33.451874018	390	1	121	0x00000044	0x000000c0	129	0x000000cc	['258', '258', '258']	32	255	[OrderedDict([('dnp3.al.obj', '258'), ('dnp3.al.obj_tree', OrderedDict([('Qualifier Field, Prefix: None, Range: 8-bit Start and Stop Indices', OrderedDict([('dnp3.al.objq.prefix', '0'), ('dnp3.al.objq.range', '0')])), ('Number of Items: 8', OrderedDict([('dnp3.al.range.start', '0'), ('dnp3.al.range.stop', '7')])), ('Point Number 0 (Quality: Online), Value: 1', OrderedDict([('dnp3.al.point_index',…	-125.309	-51.0801	-197.574	-125.49
146	60	eth:ethertype:arp	00:50:56:9c:9d:70	00:00:00:aa:00:22	0.0.0.0	0.0.0.0	0	0x00000000	0	0	0	0x00000000	0	-1	0	0	0	0	None	2020-10-17 15:58:33.657875061	399	1	73	0x00000044	0x000000c0	129	0x000000cb	['258', '258', '258']	16	15	[OrderedDict([('dnp3.al.obj', '258'), ('dnp3.al.obj_tree', OrderedDict([('Qualifier Field, Prefix: None, Range: 8-bit Start and Stop Indices', OrderedDict([('dnp3.al.objq.prefix', '0'), ('dnp3.al.objq.range', '0')])), ('Number of Items: 4', OrderedDict([('dnp3.al.range.start', '0'), ('dnp3.al.range.stop', '3')])), ('Point Number 0 (Quality: Online), Value: 1', OrderedDict([('dnp3.al.point_index',…	-125.309	-51.0801	-197.574	-125.49
147	72	eth:ethertype:ip:tcp:dnp3	00:00:00:aa:00:22	00:50:56:9c:9d:70	172.16.0.2	192.168.0.5	58	0x00004000	52851	20000	18	0x00000018	0	-1	4	1	12	0	None	2020-10-17 15:58:38.307125092	968	1	160	0x00000044	0x000000c0	129	0x000000c6	['258', '258', '258', '258']	42	1	[OrderedDict([('dnp3.al.obj', '258'), ('dnp3.al.obj_tree', OrderedDict([('Qualifier Field, Prefix: None, Range: 8-bit Start and Stop Indices', OrderedDict([('dnp3.al.objq.prefix', '0'), ('dnp3.al.objq.range', '0')])), ('Number of Items: 10', OrderedDict([('dnp3.al.range.start', '0'), ('dnp3.al.range.stop', '9')])), ('Point Number 0 (Quality: Online), Value: 1', OrderedDict([('dnp3.al.point_index'…	-125.309	-51.0801	-197.574	-125.49
148	196	eth:ethertype:ip:tcp:dnp3	00:50:56:9c:9d:70	00:00:00:aa:00:22	192.168.0.5	172.16.0.2	182	0x00004000	20000	52851	142	0x00000018	0	0.051800000	0	0	0	0	None	2020-10-17 15:58:46.035041094	601	1	201	0x00000044	0x000000c0	129	0x000000c1	['258', '258', '258', '258']	55	2	[OrderedDict([('dnp3.al.obj', '258'), ('dnp3.al.obj_tree', OrderedDict([('Qualifier Field, Prefix: None, Range: 8-bit Start and Stop Indices', OrderedDict([('dnp3.al.objq.prefix', '0'), ('dnp3.al.objq.range', '0')])), ('Number of Items: 13', OrderedDict([('dnp3.al.range.start', '0'), ('dnp3.al.range.stop', '12')])), ('Point Number 0 (Quality: Online), Value: 1', OrderedDict([('dnp3.al.point_index…	-125.309	-51.0801	-197.574	-125.49
149	72	eth:ethertype:ip:tcp:dnp3	00:00:00:aa:00:22	00:50:56:9c:9d:70	172.16.0.2	192.168.0.5	58	0x00004000	43991	20000	18	0x00000018	0	-1	0	0	0	0	None	2020-10-17 15:58:46.312994003	601	1	201	0x00000044	0x000000c0	129	0x000000c8	['258', '258', '258', '258']	55	2	[OrderedDict([('dnp3.al.obj', '258'), ('dnp3.al.obj_tree', OrderedDict([('Qualifier Field, Prefix: None, Range: 8-bit Start and Stop Indices', OrderedDict([('dnp3.al.objq.prefix', '0'), ('dnp3.al.objq.range', '0')])), ('Number of Items: 13', OrderedDict([('dnp3.al.range.start', '0'), ('dnp3.al.range.stop', '12')])), ('Point Number 0 (Quality: Online), Value: 1', OrderedDict([('dnp3.al.point_index…	-125.309	-51.0801	-197.574	-125.49
150	142	eth:ethertype:ip:tcp:dnp3	00:50:56:9c:9d:70	00:00:00:aa:00:22	192.168.0.5	172.16.0.2	128	0x00004000	20000	43991	88	0x00000018	0	0.051942000	0	0	0	0	None	2020-10-17 15:58:46.340926886	601	1	201	0x00000044	0x000000c0	129	0x000000c3	['258', '258', '258', '258']	55	2	[OrderedDict([('dnp3.al.obj', '258'), ('dnp3.al.obj_tree', OrderedDict([('Qualifier Field, Prefix: None, Range: 8-bit Start and Stop Indices', OrderedDict([('dnp3.al.objq.prefix', '0'), ('dnp3.al.objq.range', '0')])), ('Number of Items: 13', OrderedDict([('dnp3.al.range.start', '0'), ('dnp3.al.range.stop', '12')])), ('Point Number 0 (Quality: Online), Value: 1', OrderedDict([('dnp3.al.point_index…	-125.309	-51.0801	-197.574	-125.49
151	72	eth:ethertype:ip:tcp:dnp3	00:00:00:aa:00:22	00:50:56:9c:9d:70	172.16.0.2	192.168.0.5	58	0x00004000	49701	20000	18	0x00000018	0	-1	8	2	24	0	None	2020-10-17 15:58:47.117073059	1200	1	208	0x00000044	0x000000c0	129	0x000000c5	['258', '258', '258', '258']	58	1	[OrderedDict([('dnp3.al.obj', '258'), ('dnp3.al.obj_tree', OrderedDict([('Qualifier Field, Prefix: None, Range: 8-bit Start and Stop Indices', OrderedDict([('dnp3.al.objq.prefix', '0'), ('dnp3.al.objq.range', '0')])), ('Number of Items: 14', OrderedDict([('dnp3.al.range.start', '0'), ('dnp3.al.range.stop', '13')])), ('Point Number 0 (Quality: Online), Value: 1', OrderedDict([('dnp3.al.point_index…	-125.309	-51.0801	-197.574	-125.49
152	239	eth:ethertype:ip:tcp:dnp3	00:50:56:9c:9d:70	00:00:00:aa:00:22	192.168.0.5	172.16.0.2	225	0x00004000	20000	49701	185	0x00000018	0	0.051897000	0	0	0	0	None	2020-10-17 15:58:47.625019073	631	1	131	0x00000044	0x000000c0	129	0x000000ca	['258', '258', '258', '258']	33	0	[OrderedDict([('dnp3.al.obj', '258'), ('dnp3.al.obj_tree', OrderedDict([('Qualifier Field, Prefix: None, Range: 8-bit Start and Stop Indices', OrderedDict([('dnp3.al.objq.prefix', '0'), ('dnp3.al.objq.range', '0')])), ('Number of Items: 8', OrderedDict([('dnp3.al.range.start', '0'), ('dnp3.al.range.stop', '7')])), ('Point Number 0 (Quality: Online), Value: 1', OrderedDict([('dnp3.al.point_index',…	-125.309	-51.0801	-197.574	-125.49
153	60	eth:ethertype:arp	00:50:56:9c:9d:70	ff:ff:ff:ff:ff:ff	0.0.0.0	0.0.0.0	0	0x00000000	0	0	0	0x00000000	0	-1	4	1	12	0	None	2020-10-17 15:58:50.533011912	560	1	148	0x00000044	0x000000c0	129	0x000000cc	['258', '258', '258', '258']	38	1	[OrderedDict([('dnp3.al.obj', '258'), ('dnp3.al.obj_tree', OrderedDict([('Qualifier Field, Prefix: None, Range: 8-bit Start and Stop Indices', OrderedDict([('dnp3.al.objq.prefix', '0'), ('dnp3.al.objq.range', '0')])), ('Number of Items: 9', OrderedDict([('dnp3.al.range.start', '0'), ('dnp3.al.range.stop', '8')])), ('Point Number 0 (Quality: Online), Value: 1', OrderedDict([('dnp3.al.point_index',…	-125.309	-51.0801	-197.574	-125.49
154	60	eth:ethertype:arp	00:50:56:9c:9d:70	ff:ff:ff:ff:ff:ff	0.0.0.0	0.0.0.0	0	0x00000000	0	0	0	0x00000000	0	-1	0	0	0	0	None	2020-10-17 15:58:56.259076118	1195	1	172	0x00000044	0x000000c0	129	0x000000c6	['258', '258', '258', '258']	46	1	[OrderedDict([('dnp3.al.obj', '258'), ('dnp3.al.obj_tree', OrderedDict([('Qualifier Field, Prefix: None, Range: 8-bit Start and Stop Indices', OrderedDict([('dnp3.al.objq.prefix', '0'), ('dnp3.al.objq.range', '0')])), ('Number of Items: 11', OrderedDict([('dnp3.al.range.start', '0'), ('dnp3.al.range.stop', '10')])), ('Point Number 0 (Quality: Online), Value: 1', OrderedDict([('dnp3.al.point_index…	-125.309	-51.0801	-197.574	-125.49
155	60	eth:ethertype:arp	00:50:56:9c:9d:70	ff:ff:ff:ff:ff:ff	0.0.0.0	0.0.0.0	0	0x00000000	0	0	0	0x00000000	0	-1	4	1	12	0	None	2020-10-17 15:58:57.410970926	456	1	109	0x00000044	0x000000c0	129	0x000000cb	['258', '258', '258']	28	127	[OrderedDict([('dnp3.al.obj', '258'), ('dnp3.al.obj_tree', OrderedDict([('Qualifier Field, Prefix: None, Range: 8-bit Start and Stop Indices', OrderedDict([('dnp3.al.objq.prefix', '0'), ('dnp3.al.objq.range', '0')])), ('Number of Items: 7', OrderedDict([('dnp3.al.range.start', '0'), ('dnp3.al.range.stop', '6')])), ('Point Number 0 (Quality: Online), Value: 1', OrderedDict([('dnp3.al.point_index',…	-125.309	-51.0801	-197.574	-125.49
156	72	eth:ethertype:ip:tcp:dnp3	00:00:00:aa:00:22	00:50:56:9c:9d:70	172.16.0.2	192.168.0.5	58	0x00004000	41391	20000	18	0x00000018	0	-1	12	2	36	0	None	2020-10-17 15:58:58.744988918	493	1	133	0x00000044	0x000000c0	129	0x000000ca	['258', '258', '258']	36	511	[OrderedDict([('dnp3.al.obj', '258'), ('dnp3.al.obj_tree', OrderedDict([('Qualifier Field, Prefix: None, Range: 8-bit Start and Stop Indices', OrderedDict([('dnp3.al.objq.prefix', '0'), ('dnp3.al.objq.range', '0')])), ('Number of Items: 9', OrderedDict([('dnp3.al.range.start', '0'), ('dnp3.al.range.stop', '8')])), ('Point Number 0 (Quality: Online), Value: 1', OrderedDict([('dnp3.al.point_index',…	-125.309	-51.0801	-197.574	-125.49
157	286	eth:ethertype:ip:tcp:dnp3	00:50:56:9c:9d:70	00:00:00:aa:00:22	192.168.0.5	172.16.0.2	272	0x00004000	20000	41391	232	0x00000018	0	0.051960000	0	0	0	0	None	2020-10-17 15:58:59.911130905	601	1	28	0x00000044	0x000000c0	129	0x000000c4	['3073']	1	0	[OrderedDict([('dnp3.al.obj', '3073'), ('dnp3.al.obj_tree', OrderedDict([('Qualifier Field, Prefix: 2-Octet Index Prefix, Range: 16-bit Single Field Quantity', OrderedDict([('dnp3.al.objq.prefix', '2'), ('dnp3.al.objq.range', '8')])), ('Number of Items: 1', OrderedDict([('dnp3.al.range.quantity', '1')])), ('Point Number 0 [Pulse On] [Close]', OrderedDict([('dnp3.al.index', '0'), ('Control Code [0…	-125.309	-51.0801	-197.574	-125.49
158	72	eth:ethertype:ip:tcp:dnp3	00:00:00:aa:00:22	00:50:56:9c:9d:70	172.16.0.2	192.168.0.5	58	0x00004000	57733	20000	18	0x00000018	0	-1	6	1	18	0	None	2020-10-17 15:59:03.604981899	390	1	121	0x00000044	0x000000c0	129	0x000000cd	['258', '258', '258']	32	255	[OrderedDict([('dnp3.al.obj', '258'), ('dnp3.al.obj_tree', OrderedDict([('Qualifier Field, Prefix: None, Range: 8-bit Start and Stop Indices', OrderedDict([('dnp3.al.objq.prefix', '0'), ('dnp3.al.objq.range', '0')])), ('Number of Items: 8', OrderedDict([('dnp3.al.range.start', '0'), ('dnp3.al.range.stop', '7')])), ('Point Number 0 (Quality: Online), Value: 1', OrderedDict([('dnp3.al.point_index',…	-125.309	-51.0801	-197.574	-125.49
159	293	eth:ethertype:ip:tcp:dnp3	00:50:56:9c:9d:70	00:00:00:aa:00:22	192.168.0.5	172.16.0.2	279	0x00004000	20000	57733	239	0x00000018	0	0.052036000	0	0	0	0	None	2020-10-17 15:59:03.810971975	399	1	73	0x00000044	0x000000c0	129	0x000000cc	['258', '258', '258']	16	15	[OrderedDict([('dnp3.al.obj', '258'), ('dnp3.al.obj_tree', OrderedDict([('Qualifier Field, Prefix: None, Range: 8-bit Start and Stop Indices', OrderedDict([('dnp3.al.objq.prefix', '0'), ('dnp3.al.objq.range', '0')])), ('Number of Items: 4', OrderedDict([('dnp3.al.range.start', '0'), ('dnp3.al.range.stop', '3')])), ('Point Number 0 (Quality: Online), Value: 1', OrderedDict([('dnp3.al.point_index',…	-125.309	-51.0801	-197.574	-125.49
160	72	eth:ethertype:ip:tcp:dnp3	00:00:00:aa:00:22	00:50:56:9c:9d:70	172.16.0.2	192.168.0.5	58	0x00004000	38491	20000	18	0x00000018	0	-1	0	0	0	0	None	2020-10-17 15:59:08.459073067	968	1	160	0x00000044	0x000000c0	129	0x000000c7	['258', '258', '258', '258']	42	1	[OrderedDict([('dnp3.al.obj', '258'), ('dnp3.al.obj_tree', OrderedDict([('Qualifier Field, Prefix: None, Range: 8-bit Start and Stop Indices', OrderedDict([('dnp3.al.objq.prefix', '0'), ('dnp3.al.objq.range', '0')])), ('Number of Items: 10', OrderedDict([('dnp3.al.range.start', '0'), ('dnp3.al.range.stop', '9')])), ('Point Number 0 (Quality: Online), Value: 1', OrderedDict([('dnp3.al.point_index'…	-125.309	-51.0801	-197.574	-125.49
161	206	eth:ethertype:ip:tcp:dnp3	00:50:56:9c:9d:70	00:00:00:aa:00:22	192.168.0.5	172.16.0.2	192	0x00004000	20000	38491	152	0x00000018	0	0.052027000	0	0	0	0	None	2020-10-17 15:59:16.465146065	601	1	201	0x00000044	0x000000c0	129	0x000000c9	['258', '258', '258', '258']	55	2	[OrderedDict([('dnp3.al.obj', '258'), ('dnp3.al.obj_tree', OrderedDict([('Qualifier Field, Prefix: None, Range: 8-bit Start and Stop Indices', OrderedDict([('dnp3.al.objq.prefix', '0'), ('dnp3.al.objq.range', '0')])), ('Number of Items: 13', OrderedDict([('dnp3.al.range.start', '0'), ('dnp3.al.range.stop', '12')])), ('Point Number 0 (Quality: Online), Value: 1', OrderedDict([('dnp3.al.point_index…	-125.309	-51.0801	-197.574	-125.49
162	72	eth:ethertype:ip:tcp:dnp3	00:00:00:aa:00:22	00:50:56:9c:9d:70	172.16.0.2	192.168.0.5	58	0x00004000	55493	20000	18	0x00000018	0	-1	6	1	18	0	None	2020-10-17 15:59:16.493108988	601	1	201	0x00000044	0x000000c0	129	0x000000c5	['258', '258', '258', '258']	55	2	[OrderedDict([('dnp3.al.obj', '258'), ('dnp3.al.obj_tree', OrderedDict([('Qualifier Field, Prefix: None, Range: 8-bit Start and Stop Indices', OrderedDict([('dnp3.al.objq.prefix', '0'), ('dnp3.al.objq.range', '0')])), ('Number of Items: 13', OrderedDict([('dnp3.al.range.start', '0'), ('dnp3.al.range.stop', '12')])), ('Point Number 0 (Quality: Online), Value: 1', OrderedDict([('dnp3.al.point_index…	-125.309	-51.0801	-197.574	-125.49
163	225	eth:ethertype:ip:tcp:dnp3	00:50:56:9c:9d:70	00:00:00:aa:00:22	192.168.0.5	172.16.0.2	211	0x00004000	20000	55493	171	0x00000018	0	0.052003000	0	0	0	0	None	2020-10-17 15:59:17.269160032	1200	1	208	0x00000044	0x000000c0	129	0x000000c6	['258', '258', '258', '258']	58	1	[OrderedDict([('dnp3.al.obj', '258'), ('dnp3.al.obj_tree', OrderedDict([('Qualifier Field, Prefix: None, Range: 8-bit Start and Stop Indices', OrderedDict([('dnp3.al.objq.prefix', '0'), ('dnp3.al.objq.range', '0')])), ('Number of Items: 14', OrderedDict([('dnp3.al.range.start', '0'), ('dnp3.al.range.stop', '13')])), ('Point Number 0 (Quality: Online), Value: 1', OrderedDict([('dnp3.al.point_index…	-125.309	-51.0801	-197.574	-125.49
164	60	eth:ethertype:arp	00:50:56:9c:9d:70	00:00:00:aa:00:22	0.0.0.0	0.0.0.0	0	0x00000000	0	0	0	0x00000000	0	-1	0	0	0	1	arpspoof	2020-10-17 15:59:17.777040005	631	1	131	0x00000044	0x000000c0	129	0x000000cb	['258', '258', '258', '258']	33	0	[OrderedDict([('dnp3.al.obj', '258'), ('dnp3.al.obj_tree', OrderedDict([('Qualifier Field, Prefix: None, Range: 8-bit Start and Stop Indices', OrderedDict([('dnp3.al.objq.prefix', '0'), ('dnp3.al.objq.range', '0')])), ('Number of Items: 8', OrderedDict([('dnp3.al.range.start', '0'), ('dnp3.al.range.stop', '7')])), ('Point Number 0 (Quality: Online), Value: 1', OrderedDict([('dnp3.al.point_index',…	-125.309	-51.0801	-197.574	-125.49
165	42	eth:ethertype:arp	00:00:00:aa:00:22	00:50:56:9c:9d:70	0.0.0.0	0.0.0.0	0	0x00000000	0	0	0	0x00000000	0	-1	0	0	0	0	None	2020-10-17 15:59:20.685062885	560	1	148	0x00000044	0x000000c0	129	0x000000cd	['258', '258', '258', '258']	38	1	[OrderedDict([('dnp3.al.obj', '258'), ('dnp3.al.obj_tree', OrderedDict([('Qualifier Field, Prefix: None, Range: 8-bit Start and Stop Indices', OrderedDict([('dnp3.al.objq.prefix', '0'), ('dnp3.al.objq.range', '0')])), ('Number of Items: 9', OrderedDict([('dnp3.al.range.start', '0'), ('dnp3.al.range.stop', '8')])), ('Point Number 0 (Quality: Online), Value: 1', OrderedDict([('dnp3.al.point_index',…	-125.309	-51.0801	-197.574	-125.49
166	60	eth:ethertype:arp	00:50:56:9c:9d:70	ff:ff:ff:ff:ff:ff	0.0.0.0	0.0.0.0	0	0x00000000	0	0	0	0x00000000	0	-1	11	2	33	0	None	2020-10-17 15:59:26.411094904	1195	1	172	0x00000044	0x000000c0	129	0x000000c7	['258', '258', '258', '258']	46	1	[OrderedDict([('dnp3.al.obj', '258'), ('dnp3.al.obj_tree', OrderedDict([('Qualifier Field, Prefix: None, Range: 8-bit Start and Stop Indices', OrderedDict([('dnp3.al.objq.prefix', '0'), ('dnp3.al.objq.range', '0')])), ('Number of Items: 11', OrderedDict([('dnp3.al.range.start', '0'), ('dnp3.al.range.stop', '10')])), ('Point Number 0 (Quality: Online), Value: 1', OrderedDict([('dnp3.al.point_index…	-125.309	-51.0801	-197.574	-125.49
167	60	eth:ethertype:arp	00:50:56:9c:9d:70	ff:ff:ff:ff:ff:ff	0.0.0.0	0.0.0.0	0	0x00000000	0	0	0	0x00000000	0	-1	5	1	15	0	None	2020-10-17 15:59:27.562999964	456	1	109	0x00000044	0x000000c0	129	0x000000cc	['258', '258', '258']	28	127	[OrderedDict([('dnp3.al.obj', '258'), ('dnp3.al.obj_tree', OrderedDict([('Qualifier Field, Prefix: None, Range: 8-bit Start and Stop Indices', OrderedDict([('dnp3.al.objq.prefix', '0'), ('dnp3.al.objq.range', '0')])), ('Number of Items: 7', OrderedDict([('dnp3.al.range.start', '0'), ('dnp3.al.range.stop', '6')])), ('Point Number 0 (Quality: Online), Value: 1', OrderedDict([('dnp3.al.point_index',…	-125.309	-51.0801	-197.574	-125.49
168	72	eth:ethertype:ip:tcp:dnp3	00:00:00:aa:00:22	00:50:56:9c:9d:70	172.16.0.2	192.168.0.5	58	0x00004000	56515	20000	18	0x00000018	0	-1	0	0	0	0	None	2020-10-17 15:59:28.897006035	493	1	133	0x00000044	0x000000c0	129	0x000000cb	['258', '258', '258']	36	511	[OrderedDict([('dnp3.al.obj', '258'), ('dnp3.al.obj_tree', OrderedDict([('Qualifier Field, Prefix: None, Range: 8-bit Start and Stop Indices', OrderedDict([('dnp3.al.objq.prefix', '0'), ('dnp3.al.objq.range', '0')])), ('Number of Items: 9', OrderedDict([('dnp3.al.range.start', '0'), ('dnp3.al.range.stop', '8')])), ('Point Number 0 (Quality: Online), Value: 1', OrderedDict([('dnp3.al.point_index',…	-125.309	-51.0801	-197.574	-125.49
169	253	eth:ethertype:ip:tcp:dnp3	00:50:56:9c:9d:70	00:00:00:aa:00:22	192.168.0.5	172.16.0.2	239	0x00004000	20000	56515	199	0x00000018	0	0.052047000	0	0	0	0	None	2020-10-17 15:59:33.756993055	390	1	121	0x00000044	0x000000c0	129	0x000000ce	['258', '258', '258']	32	255	[OrderedDict([('dnp3.al.obj', '258'), ('dnp3.al.obj_tree', OrderedDict([('Qualifier Field, Prefix: None, Range: 8-bit Start and Stop Indices', OrderedDict([('dnp3.al.objq.prefix', '0'), ('dnp3.al.objq.range', '0')])), ('Number of Items: 8', OrderedDict([('dnp3.al.range.start', '0'), ('dnp3.al.range.stop', '7')])), ('Point Number 0 (Quality: Online), Value: 1', OrderedDict([('dnp3.al.point_index',…	-125.309	-51.0801	-197.574	-125.49
170	60	eth:ethertype:arp	00:50:56:9c:9d:70	ff:ff:ff:ff:ff:ff	0.0.0.0	0.0.0.0	0	0x00000000	0	0	0	0x00000000	0	-1	0	0	0	0	None	2020-10-17 15:59:33.962996006	399	1	73	0x00000044	0x000000c0	129	0x000000cd	['258', '258', '258']	16	15	[OrderedDict([('dnp3.al.obj', '258'), ('dnp3.al.obj_tree', OrderedDict([('Qualifier Field, Prefix: None, Range: 8-bit Start and Stop Indices', OrderedDict([('dnp3.al.objq.prefix', '0'), ('dnp3.al.objq.range', '0')])), ('Number of Items: 4', OrderedDict([('dnp3.al.range.start', '0'), ('dnp3.al.range.stop', '3')])), ('Point Number 0 (Quality: Online), Value: 1', OrderedDict([('dnp3.al.point_index',…	-125.309	-51.0801	-197.574	-125.49
171	72	eth:ethertype:ip:tcp:dnp3	00:00:00:aa:00:22	00:50:56:9c:9d:70	172.16.0.2	192.168.0.5	58	0x00004000	55909	20000	18	0x00000018	0	-1	5	1	15	0	None	2020-10-17 15:59:38.611121893	968	1	160	0x00000044	0x000000c0	129	0x000000c8	['258', '258', '258', '258']	42	1	[OrderedDict([('dnp3.al.obj', '258'), ('dnp3.al.obj_tree', OrderedDict([('Qualifier Field, Prefix: None, Range: 8-bit Start and Stop Indices', OrderedDict([('dnp3.al.objq.prefix', '0'), ('dnp3.al.objq.range', '0')])), ('Number of Items: 10', OrderedDict([('dnp3.al.range.start', '0'), ('dnp3.al.range.stop', '9')])), ('Point Number 0 (Quality: Online), Value: 1', OrderedDict([('dnp3.al.point_index'…	-125.309	-51.0801	-197.574	-125.49
172	182	eth:ethertype:ip:tcp:dnp3	00:50:56:9c:9d:70	00:00:00:aa:00:22	192.168.0.5	172.16.0.2	168	0x00004000	20000	55909	128	0x00000018	0	0.051865000	0	0	0	0	None	2020-10-17 15:59:46.617124081	601	1	201	0x00000044	0x000000c0	129	0x000000ca	['258', '258', '258', '258']	55	2	[OrderedDict([('dnp3.al.obj', '258'), ('dnp3.al.obj_tree', OrderedDict([('Qualifier Field, Prefix: None, Range: 8-bit Start and Stop Indices', OrderedDict([('dnp3.al.objq.prefix', '0'), ('dnp3.al.objq.range', '0')])), ('Number of Items: 13', OrderedDict([('dnp3.al.range.start', '0'), ('dnp3.al.range.stop', '12')])), ('Point Number 0 (Quality: Online), Value: 1', OrderedDict([('dnp3.al.point_index…	-125.309	-51.0801	-197.574	-125.49
173	72	eth:ethertype:ip:tcp:dnp3	00:00:00:aa:00:22	00:50:56:9c:9d:70	172.16.0.2	192.168.0.5	58	0x00004000	36503	20000	18	0x00000018	0	-1	0	0	0	0	None	2020-10-17 15:59:46.645059109	601	1	201	0x00000044	0x000000c0	129	0x000000c6	['258', '258', '258', '258']	55	2	[OrderedDict([('dnp3.al.obj', '258'), ('dnp3.al.obj_tree', OrderedDict([('Qualifier Field, Prefix: None, Range: 8-bit Start and Stop Indices', OrderedDict([('dnp3.al.objq.prefix', '0'), ('dnp3.al.objq.range', '0')])), ('Number of Items: 13', OrderedDict([('dnp3.al.range.start', '0'), ('dnp3.al.range.stop', '12')])), ('Point Number 0 (Quality: Online), Value: 1', OrderedDict([('dnp3.al.point_index…	-125.309	-51.0801	-197.574	-125.49
174	208	eth:ethertype:ip:tcp:dnp3	00:50:56:9c:9d:70	00:00:00:aa:00:22	192.168.0.5	172.16.0.2	194	0x00004000	20000	36503	154	0x00000018	0	0.051771000	0	0	0	0	None	2020-10-17 15:59:47.421161890	1200	1	208	0x00000044	0x000000c0	129	0x000000c7	['258', '258', '258', '258']	58	1	[OrderedDict([('dnp3.al.obj', '258'), ('dnp3.al.obj_tree', OrderedDict([('Qualifier Field, Prefix: None, Range: 8-bit Start and Stop Indices', OrderedDict([('dnp3.al.objq.prefix', '0'), ('dnp3.al.objq.range', '0')])), ('Number of Items: 14', OrderedDict([('dnp3.al.range.start', '0'), ('dnp3.al.range.stop', '13')])), ('Point Number 0 (Quality: Online), Value: 1', OrderedDict([('dnp3.al.point_index…	-125.309	-51.0801	-197.574	-125.49
175	72	eth:ethertype:ip:tcp:dnp3	00:00:00:aa:00:22	00:50:56:9c:9d:70	172.16.0.2	192.168.0.5	58	0x00004000	52851	20000	18	0x00000018	0	-1	14	3	42	0	None	2020-10-17 15:59:47.929105043	631	1	131	0x00000044	0x000000c0	129	0x000000cc	['258', '258', '258', '258']	33	0	[OrderedDict([('dnp3.al.obj', '258'), ('dnp3.al.obj_tree', OrderedDict([('Qualifier Field, Prefix: None, Range: 8-bit Start and Stop Indices', OrderedDict([('dnp3.al.objq.prefix', '0'), ('dnp3.al.objq.range', '0')])), ('Number of Items: 8', OrderedDict([('dnp3.al.range.start', '0'), ('dnp3.al.range.stop', '7')])), ('Point Number 0 (Quality: Online), Value: 1', OrderedDict([('dnp3.al.point_index',…	-125.309	-51.0801	-197.574	-125.49
176	196	eth:ethertype:ip:tcp:dnp3	00:50:56:9c:9d:70	00:00:00:aa:00:22	192.168.0.5	172.16.0.2	182	0x00004000	20000	52851	142	0x00000018	0	0.050851000	0	0	0	0	None	2020-10-17 15:59:50.838092089	560	1	148	0x00000044	0x000000c0	129	0x000000ce	['258', '258', '258', '258']	38	1	[OrderedDict([('dnp3.al.obj', '258'), ('dnp3.al.obj_tree', OrderedDict([('Qualifier Field, Prefix: None, Range: 8-bit Start and Stop Indices', OrderedDict([('dnp3.al.objq.prefix', '0'), ('dnp3.al.objq.range', '0')])), ('Number of Items: 9', OrderedDict([('dnp3.al.range.start', '0'), ('dnp3.al.range.stop', '8')])), ('Point Number 0 (Quality: Online), Value: 1', OrderedDict([('dnp3.al.point_index',…	-125.309	-51.0801	-197.574	-125.49
177	72	eth:ethertype:ip:tcp:dnp3	00:00:00:aa:00:22	00:50:56:9c:9d:70	172.16.0.2	192.168.0.5	58	0x00004000	43991	20000	18	0x00000018	0	-1	0	0	0	0	None	2020-10-17 15:59:56.564182997	1195	1	172	0x00000044	0x000000c0	129	0x000000c8	['258', '258', '258', '258']	46	1	[OrderedDict([('dnp3.al.obj', '258'), ('dnp3.al.obj_tree', OrderedDict([('Qualifier Field, Prefix: None, Range: 8-bit Start and Stop Indices', OrderedDict([('dnp3.al.objq.prefix', '0'), ('dnp3.al.objq.range', '0')])), ('Number of Items: 11', OrderedDict([('dnp3.al.range.start', '0'), ('dnp3.al.range.stop', '10')])), ('Point Number 0 (Quality: Online), Value: 1', OrderedDict([('dnp3.al.point_index…	-125.309	-51.0801	-197.574	-125.49
178	142	eth:ethertype:ip:tcp:dnp3	00:50:56:9c:9d:70	00:00:00:aa:00:22	192.168.0.5	172.16.0.2	128	0x00004000	20000	43991	88	0x00000018	0	0.051168000	0	0	0	0	None	2020-10-17 15:59:57.716064930	456	1	109	0x00000044	0x000000c0	129	0x000000cd	['258', '258', '258']	28	127	[OrderedDict([('dnp3.al.obj', '258'), ('dnp3.al.obj_tree', OrderedDict([('Qualifier Field, Prefix: None, Range: 8-bit Start and Stop Indices', OrderedDict([('dnp3.al.objq.prefix', '0'), ('dnp3.al.objq.range', '0')])), ('Number of Items: 7', OrderedDict([('dnp3.al.range.start', '0'), ('dnp3.al.range.stop', '6')])), ('Point Number 0 (Quality: Online), Value: 1', OrderedDict([('dnp3.al.point_index',…	-125.309	-51.0801	-197.574	-125.49
179	72	eth:ethertype:ip:tcp:dnp3	00:00:00:aa:00:22	00:50:56:9c:9d:70	172.16.0.2	192.168.0.5	58	0x00004000	49701	20000	18	0x00000018	0	-1	8	2	24	0	None	2020-10-17 15:59:59.050095081	493	1	133	0x00000044	0x000000c0	129	0x000000cc	['258', '258', '258']	36	511	[OrderedDict([('dnp3.al.obj', '258'), ('dnp3.al.obj_tree', OrderedDict([('Qualifier Field, Prefix: None, Range: 8-bit Start and Stop Indices', OrderedDict([('dnp3.al.objq.prefix', '0'), ('dnp3.al.objq.range', '0')])), ('Number of Items: 9', OrderedDict([('dnp3.al.range.start', '0'), ('dnp3.al.range.stop', '8')])), ('Point Number 0 (Quality: Online), Value: 1', OrderedDict([('dnp3.al.point_index',…	-125.309	-51.0801	-197.574	-125.49
180	239	eth:ethertype:ip:tcp:dnp3	00:50:56:9c:9d:70	00:00:00:aa:00:22	192.168.0.5	172.16.0.2	225	0x00004000	20000	49701	185	0x00000018	0	0.051142000	0	0	0	1	DNP3	2020-10-17 16:00:08.841156960	968	1	160	0x00000044	0x000000c0	129	0x000000c9	['258', '258', '258', '258']	42	1	[OrderedDict([('dnp3.al.obj', '258'), ('dnp3.al.obj_tree', OrderedDict([('Qualifier Field, Prefix: None, Range: 8-bit Start and Stop Indices', OrderedDict([('dnp3.al.objq.prefix', '0'), ('dnp3.al.objq.range', '0')])), ('Number of Items: 10', OrderedDict([('dnp3.al.range.start', '0'), ('dnp3.al.range.stop', '9')])), ('Point Number 0 (Quality: Online), Value: 1', OrderedDict([('dnp3.al.point_index'…	-125.309	-51.0801	-197.574	-125.49
181	89	eth:ethertype:ip:tcp:dnp3	00:00:00:aa:00:22	00:50:56:9c:9d:70	172.16.0.2	192.168.0.5	75	0x00004000	38491	20000	35	0x00000018	0	-1	4	1	12	0	None	2020-10-17 16:00:09.777735949	390	1	121	0x00000044	0x000000c0	129	0x000000cf	['258', '258', '258']	32	255	[OrderedDict([('dnp3.al.obj', '258'), ('dnp3.al.obj_tree', OrderedDict([('Qualifier Field, Prefix: None, Range: 8-bit Start and Stop Indices', OrderedDict([('dnp3.al.objq.prefix', '0'), ('dnp3.al.objq.range', '0')])), ('Number of Items: 8', OrderedDict([('dnp3.al.range.start', '0'), ('dnp3.al.range.stop', '7')])), ('Point Number 0 (Quality: Online), Value: 1', OrderedDict([('dnp3.al.point_index',…	-125.309	-51.0801	-197.574	-125.49
182	91	eth:ethertype:ip:tcp:dnp3	00:50:56:9c:9d:70	00:00:00:aa:00:22	192.168.0.5	172.16.0.2	77	0x00004000	20000	38491	37	0x00000018	0	0.051992000	0	0	0	0	None	2020-10-17 16:00:10.029412985	399	1	73	0x00000044	0x000000c0	129	0x000000ce	['258', '258', '258']	16	15	[OrderedDict([('dnp3.al.obj', '258'), ('dnp3.al.obj_tree', OrderedDict([('Qualifier Field, Prefix: None, Range: 8-bit Start and Stop Indices', OrderedDict([('dnp3.al.objq.prefix', '0'), ('dnp3.al.objq.range', '0')])), ('Number of Items: 4', OrderedDict([('dnp3.al.range.start', '0'), ('dnp3.al.range.stop', '3')])), ('Point Number 0 (Quality: Online), Value: 1', OrderedDict([('dnp3.al.point_index',…	-125.309	-51.0801	-197.574	-125.49
183	60	eth:ethertype:arp	00:50:56:9c:9d:70	ff:ff:ff:ff:ff:ff	0.0.0.0	0.0.0.0	0	0x00000000	0	0	0	0x00000000	0	-1	0	0	0	0	None	2020-10-17 16:00:23.609303951	1200	1	208	0x00000044	0x000000c0	129	0x000000c8	['258', '258', '258', '258']	58	1	[OrderedDict([('dnp3.al.obj', '258'), ('dnp3.al.obj_tree', OrderedDict([('Qualifier Field, Prefix: None, Range: 8-bit Start and Stop Indices', OrderedDict([('dnp3.al.objq.prefix', '0'), ('dnp3.al.objq.range', '0')])), ('Number of Items: 14', OrderedDict([('dnp3.al.range.start', '0'), ('dnp3.al.range.stop', '13')])), ('Point Number 0 (Quality: Online), Value: 1', OrderedDict([('dnp3.al.point_index…	-125.309	-51.0801	-197.574	-125.49
184	60	eth:ethertype:arp	00:50:56:9c:9d:70	ff:ff:ff:ff:ff:ff	0.0.0.0	0.0.0.0	0	0x00000000	0	0	0	0x00000000	0	-1	0	0	0	0	None	2020-10-17 16:00:23.985879898	560	1	148	0x00000044	0x000000c0	129	0x000000cf	['258', '258', '258', '258']	38	1	[OrderedDict([('dnp3.al.obj', '258'), ('dnp3.al.obj_tree', OrderedDict([('Qualifier Field, Prefix: None, Range: 8-bit Start and Stop Indices', OrderedDict([('dnp3.al.objq.prefix', '0'), ('dnp3.al.objq.range', '0')])), ('Number of Items: 9', OrderedDict([('dnp3.al.range.start', '0'), ('dnp3.al.range.stop', '8')])), ('Point Number 0 (Quality: Online), Value: 1', OrderedDict([('dnp3.al.point_index',…	-125.309	-51.0801	-197.574	-125.49
185	60	eth:ethertype:arp	00:50:56:9c:9d:70	ff:ff:ff:ff:ff:ff	0.0.0.0	0.0.0.0	0	0x00000000	0	0	0	0x00000000	0	-1	4	1	12	1	arpspoof	2020-10-17 16:00:24.117463112	631	1	131	0x00000044	0x000000c0	129	0x000000cd	['258', '258', '258', '258']	33	0	[OrderedDict([('dnp3.al.obj', '258'), ('dnp3.al.obj_tree', OrderedDict([('Qualifier Field, Prefix: None, Range: 8-bit Start and Stop Indices', OrderedDict([('dnp3.al.objq.prefix', '0'), ('dnp3.al.objq.range', '0')])), ('Number of Items: 8', OrderedDict([('dnp3.al.range.start', '0'), ('dnp3.al.range.stop', '7')])), ('Point Number 0 (Quality: Online), Value: 1', OrderedDict([('dnp3.al.point_index',…	-125.309	-51.0801	-197.574	-125.49
186	42	eth:ethertype:arp	00:00:00:aa:00:22	00:50:56:9c:9d:70	0.0.0.0	0.0.0.0	0	0x00000000	0	0	0	0x00000000	0	-1	6	1	18	1	arpspoof	2020-10-17 16:00:24.211114883	560	1	28	0x00000044	0x000000c0	129	0x000000c0	['3073']	1	3	[OrderedDict([('dnp3.al.obj', '3073'), ('dnp3.al.obj_tree', OrderedDict([('Qualifier Field, Prefix: 2-Octet Index Prefix, Range: 16-bit Single Field Quantity', OrderedDict([('dnp3.al.objq.prefix', '2'), ('dnp3.al.objq.range', '8')])), ('Number of Items: 1', OrderedDict([('dnp3.al.range.quantity', '1')])), ('Point Number 3 [Pulse On] [Close]', OrderedDict([('dnp3.al.index', '3'), ('Control Code [0…	-125.309	-51.0801	-197.574	-125.49
187	42	eth:ethertype:arp	00:00:00:aa:00:22	ff:ff:ff:ff:ff:ff	0.0.0.0	0.0.0.0	0	0x00000000	0	0	0	0x00000000	0	-1	0	0	0	0	None	2020-10-17 16:00:24.650676012	1200	1	208	0x00000044	0x000000c0	129	0x000000c9	['258', '258', '258', '258']	58	1	[OrderedDict([('dnp3.al.obj', '258'), ('dnp3.al.obj_tree', OrderedDict([('Qualifier Field, Prefix: None, Range: 8-bit Start and Stop Indices', OrderedDict([('dnp3.al.objq.prefix', '0'), ('dnp3.al.objq.range', '0')])), ('Number of Items: 14', OrderedDict([('dnp3.al.range.start', '0'), ('dnp3.al.range.stop', '13')])), ('Point Number 0 (Quality: Online), Value: 1', OrderedDict([('dnp3.al.point_index…	-125.309	-51.0801	-197.574	-125.49
188	60	eth:ethertype:arp	00:50:56:9c:9d:70	00:00:00:aa:00:22	0.0.0.0	0.0.0.0	0	0x00000000	0	0	0	0x00000000	0	-1	0	0	0	1	arpspoof	2020-10-17 16:00:25.157386065	631	1	131	0x00000044	0x000000c0	129	0x000000ce	['258', '258', '258', '258']	33	0	[OrderedDict([('dnp3.al.obj', '258'), ('dnp3.al.obj_tree', OrderedDict([('Qualifier Field, Prefix: None, Range: 8-bit Start and Stop Indices', OrderedDict([('dnp3.al.objq.prefix', '0'), ('dnp3.al.objq.range', '0')])), ('Number of Items: 8', OrderedDict([('dnp3.al.range.start', '0'), ('dnp3.al.range.stop', '7')])), ('Point Number 0 (Quality: Online), Value: 1', OrderedDict([('dnp3.al.point_index',…	-125.309	-51.0801	-197.574	-125.49
189	42	eth:ethertype:arp	00:00:00:aa:00:22	ff:ff:ff:ff:ff:ff	0.0.0.0	0.0.0.0	0	0x00000000	0	0	0	0x00000000	0	-1	0	0	0	1	arpspoof	2020-10-17 16:00:38.721400023	1195	1	172	0x00000044	0x000000c0	129	0x000000c9	['258', '258', '258', '258']	46	1	[OrderedDict([('dnp3.al.obj', '258'), ('dnp3.al.obj_tree', OrderedDict([('Qualifier Field, Prefix: None, Range: 8-bit Start and Stop Indices', OrderedDict([('dnp3.al.objq.prefix', '0'), ('dnp3.al.objq.range', '0')])), ('Number of Items: 11', OrderedDict([('dnp3.al.range.start', '0'), ('dnp3.al.range.stop', '10')])), ('Point Number 0 (Quality: Online), Value: 1', OrderedDict([('dnp3.al.point_index…	-125.309	-51.0801	-197.574	-125.49
190	42	eth:ethertype:arp	00:00:00:aa:00:22	ff:ff:ff:ff:ff:ff	0.0.0.0	0.0.0.0	0	0x00000000	0	0	0	0x00000000	0	-1	6	1	18	0	None	2020-10-17 16:00:38.957634926	1195	1	172	0x00000044	0x000000c0	129	0x000000ca	['258', '258', '258', '258']	46	1	[OrderedDict([('dnp3.al.obj', '258'), ('dnp3.al.obj_tree', OrderedDict([('Qualifier Field, Prefix: None, Range: 8-bit Start and Stop Indices', OrderedDict([('dnp3.al.objq.prefix', '0'), ('dnp3.al.objq.range', '0')])), ('Number of Items: 11', OrderedDict([('dnp3.al.range.start', '0'), ('dnp3.al.range.stop', '10')])), ('Point Number 0 (Quality: Online), Value: 1', OrderedDict([('dnp3.al.point_index…	-125.309	-51.0801	-197.574	-125.49
191	72	eth:ethertype:ip:tcp:dnp3	00:00:00:aa:00:22	00:50:56:9c:9d:70	172.16.0.2	192.168.0.5	58	0x00004000	41391	20000	18	0x00000018	0	-1	0	0	0	0	None	2020-10-17 16:00:39.065685987	968	1	160	0x00000044	0x000000c0	129	0x000000ca	['258', '258', '258', '258']	42	1	[OrderedDict([('dnp3.al.obj', '258'), ('dnp3.al.obj_tree', OrderedDict([('Qualifier Field, Prefix: None, Range: 8-bit Start and Stop Indices', OrderedDict([('dnp3.al.objq.prefix', '0'), ('dnp3.al.objq.range', '0')])), ('Number of Items: 10', OrderedDict([('dnp3.al.range.start', '0'), ('dnp3.al.range.stop', '9')])), ('Point Number 0 (Quality: Online), Value: 1', OrderedDict([('dnp3.al.point_index'…	-125.309	-51.0801	-197.574	-125.49
192	286	eth:ethertype:ip:tcp:dnp3	00:50:56:9c:9d:70	00:00:00:aa:00:22	192.168.0.5	172.16.0.2	272	0x00004000	20000	41391	232	0x00000018	0	0.052218000	0	0	0	0	None	2020-10-17 16:00:39.728275061	456	1	109	0x00000044	0x000000c0	129	0x000000ce	['258', '258', '258']	28	127	[OrderedDict([('dnp3.al.obj', '258'), ('dnp3.al.obj_tree', OrderedDict([('Qualifier Field, Prefix: None, Range: 8-bit Start and Stop Indices', OrderedDict([('dnp3.al.objq.prefix', '0'), ('dnp3.al.objq.range', '0')])), ('Number of Items: 7', OrderedDict([('dnp3.al.range.start', '0'), ('dnp3.al.range.stop', '6')])), ('Point Number 0 (Quality: Online), Value: 1', OrderedDict([('dnp3.al.point_index',…	-125.309	-51.0801	-197.574	-125.49
193	72	eth:ethertype:ip:tcp:dnp3	00:00:00:aa:00:22	00:50:56:9c:9d:70	172.16.0.2	192.168.0.5	58	0x00004000	57733	20000	18	0x00000018	0	-1	6	1	18	0	None	2020-10-17 16:00:39.949944019	456	1	109	0x00000044	0x000000c0	129	0x000000cf	['258', '258', '258']	28	127	[OrderedDict([('dnp3.al.obj', '258'), ('dnp3.al.obj_tree', OrderedDict([('Qualifier Field, Prefix: None, Range: 8-bit Start and Stop Indices', OrderedDict([('dnp3.al.objq.prefix', '0'), ('dnp3.al.objq.range', '0')])), ('Number of Items: 7', OrderedDict([('dnp3.al.range.start', '0'), ('dnp3.al.range.stop', '6')])), ('Point Number 0 (Quality: Online), Value: 1', OrderedDict([('dnp3.al.point_index',…	-125.309	-51.0801	-197.574	-125.49
194	293	eth:ethertype:ip:tcp:dnp3	00:50:56:9c:9d:70	00:00:00:aa:00:22	192.168.0.5	172.16.0.2	279	0x00004000	20000	57733	239	0x00000018	0	0.052191000	0	0	0	0	None	2020-10-17 16:00:39.993757010	560	1	148	0x00000044	0x000000c0	129	0x000000c1	['258', '258', '258', '258']	38	1	[OrderedDict([('dnp3.al.obj', '258'), ('dnp3.al.obj_tree', OrderedDict([('Qualifier Field, Prefix: None, Range: 8-bit Start and Stop Indices', OrderedDict([('dnp3.al.objq.prefix', '0'), ('dnp3.al.objq.range', '0')])), ('Number of Items: 9', OrderedDict([('dnp3.al.range.start', '0'), ('dnp3.al.range.stop', '8')])), ('Point Number 0 (Quality: Online), Value: 1', OrderedDict([('dnp3.al.point_index',…	-125.309	-51.0801	-197.574	-125.49
195	72	eth:ethertype:ip:tcp:dnp3	00:00:00:aa:00:22	00:50:56:9c:9d:70	172.16.0.2	192.168.0.5	58	0x00004000	38491	20000	18	0x00000018	0	-1	0	0	0	0	None	2020-10-17 16:00:40.274799109	601	1	201	0x00000044	0x000000c0	129	0x000000cb	['258', '258', '258', '258']	55	2	[OrderedDict([('dnp3.al.obj', '258'), ('dnp3.al.obj_tree', OrderedDict([('Qualifier Field, Prefix: None, Range: 8-bit Start and Stop Indices', OrderedDict([('dnp3.al.objq.prefix', '0'), ('dnp3.al.objq.range', '0')])), ('Number of Items: 13', OrderedDict([('dnp3.al.range.start', '0'), ('dnp3.al.range.stop', '12')])), ('Point Number 0 (Quality: Online), Value: 1', OrderedDict([('dnp3.al.point_index…	-125.309	-51.0801	-197.574	-125.49
196	206	eth:ethertype:ip:tcp:dnp3	00:50:56:9c:9d:70	00:00:00:aa:00:22	192.168.0.5	172.16.0.2	192	0x00004000	20000	38491	152	0x00000018	0	0.051631000	0	0	0	0	None	2020-10-17 16:00:41.009507895	493	1	133	0x00000044	0x000000c0	129	0x000000cd	['258', '258', '258']	36	511	[OrderedDict([('dnp3.al.obj', '258'), ('dnp3.al.obj_tree', OrderedDict([('Qualifier Field, Prefix: None, Range: 8-bit Start and Stop Indices', OrderedDict([('dnp3.al.objq.prefix', '0'), ('dnp3.al.objq.range', '0')])), ('Number of Items: 9', OrderedDict([('dnp3.al.range.start', '0'), ('dnp3.al.range.stop', '8')])), ('Point Number 0 (Quality: Online), Value: 1', OrderedDict([('dnp3.al.point_index',…	-125.309	-51.0801	-197.574	-125.49
197	72	eth:ethertype:ip:tcp:dnp3	00:00:00:aa:00:22	00:50:56:9c:9d:70	172.16.0.2	192.168.0.5	58	0x00004000	55493	20000	18	0x00000018	0	-1	6	1	18	1	arpspoof	2020-10-17 16:00:41.245675087	493	1	133	0x00000044	0x000000c0	129	0x000000ce	['258', '258', '258']	36	511	[OrderedDict([('dnp3.al.obj', '258'), ('dnp3.al.obj_tree', OrderedDict([('Qualifier Field, Prefix: None, Range: 8-bit Start and Stop Indices', OrderedDict([('dnp3.al.objq.prefix', '0'), ('dnp3.al.objq.range', '0')])), ('Number of Items: 9', OrderedDict([('dnp3.al.range.start', '0'), ('dnp3.al.range.stop', '8')])), ('Point Number 0 (Quality: Online), Value: 1', OrderedDict([('dnp3.al.point_index',…	-125.309	-51.0801	-197.574	-125.49
198	42	eth:ethertype:arp	00:00:00:aa:00:22	ff:ff:ff:ff:ff:ff	0.0.0.0	0.0.0.0	0	0x00000000	0	0	0	0x00000000	0	-1	0	0	0	0	None	2020-10-17 16:00:41.310354948	601	1	201	0x00000044	0x000000c0	129	0x000000c7	['258', '258', '258', '258']	55	2	[OrderedDict([('dnp3.al.obj', '258'), ('dnp3.al.obj_tree', OrderedDict([('Qualifier Field, Prefix: None, Range: 8-bit Start and Stop Indices', OrderedDict([('dnp3.al.objq.prefix', '0'), ('dnp3.al.objq.range', '0')])), ('Number of Items: 13', OrderedDict([('dnp3.al.range.start', '0'), ('dnp3.al.range.stop', '12')])), ('Point Number 0 (Quality: Online), Value: 1', OrderedDict([('dnp3.al.point_index…	-125.309	-51.0801	-197.574	-125.49
199	225	eth:ethertype:ip:tcp:dnp3	00:50:56:9c:9d:70	00:00:00:aa:00:22	192.168.0.5	172.16.0.2	211	0x00004000	20000	55493	171	0x00000018	0	0.051999000	0	0	0	1	arpspoof	2020-10-17 16:00:41.677845955	601	1	201	0x00000044	0x000000c0	129	0x000000c7	['258', '258', '258', '258']	55	2	[OrderedDict([('dnp3.al.obj', '258'), ('dnp3.al.obj_tree', OrderedDict([('Qualifier Field, Prefix: None, Range: 8-bit Start and Stop Indices', OrderedDict([('dnp3.al.objq.prefix', '0'), ('dnp3.al.objq.range', '0')])), ('Number of Items: 13', OrderedDict([('dnp3.al.range.start', '0'), ('dnp3.al.range.stop', '12')])), ('Point Number 0 (Quality: Online), Value: 1', OrderedDict([('dnp3.al.point_index…	-125.309	-51.0801	-197.574	-125.49
200	42	eth:ethertype:arp	00:00:00:aa:00:22	ff:ff:ff:ff:ff:ff	0.0.0.0	0.0.0.0	0	0x00000000	0	0	0	0x00000000	0	-1	6	1	18	1	arpspoof	2020-10-17 16:00:41.933722973	601	1	201	0x00000044	0x000000c0	129	0x000000c7	['258', '258', '258', '258']	55	2	[OrderedDict([('dnp3.al.obj', '258'), ('dnp3.al.obj_tree', OrderedDict([('Qualifier Field, Prefix: None, Range: 8-bit Start and Stop Indices', OrderedDict([('dnp3.al.objq.prefix', '0'), ('dnp3.al.objq.range', '0')])), ('Number of Items: 13', OrderedDict([('dnp3.al.range.start', '0'), ('dnp3.al.range.stop', '12')])), ('Point Number 0 (Quality: Online), Value: 1', OrderedDict([('dnp3.al.point_index…	-125.309	-51.0801	-197.574	-125.49
201	42	eth:ethertype:arp	00:00:00:aa:00:22	ff:ff:ff:ff:ff:ff	0.0.0.0	0.0.0.0	0	0x00000000	0	0	0	0x00000000	0	-1	0	0	0	0	None	2020-10-17 16:00:42.521634102	601	1	201	0x00000044	0x000000c0	129	0x000000c7	['258', '258', '258', '258']	55	2	[OrderedDict([('dnp3.al.obj', '258'), ('dnp3.al.obj_tree', OrderedDict([('Qualifier Field, Prefix: None, Range: 8-bit Start and Stop Indices', OrderedDict([('dnp3.al.objq.prefix', '0'), ('dnp3.al.objq.range', '0')])), ('Number of Items: 13', OrderedDict([('dnp3.al.range.start', '0'), ('dnp3.al.range.stop', '12')])), ('Point Number 0 (Quality: Online), Value: 1', OrderedDict([('dnp3.al.point_index…	-125.309	-51.0801	-197.574	-125.49
202	60	eth:ethertype:arp	00:50:56:9c:9d:70	ff:ff:ff:ff:ff:ff	0.0.0.0	0.0.0.0	0	0x00000000	0	0	0	0x00000000	0	-1	5	1	15	0	None	2020-10-17 16:00:43.698052883	601	1	201	0x00000044	0x000000c0	129	0x000000c7	['258', '258', '258', '258']	55	2	[OrderedDict([('dnp3.al.obj', '258'), ('dnp3.al.obj_tree', OrderedDict([('Qualifier Field, Prefix: None, Range: 8-bit Start and Stop Indices', OrderedDict([('dnp3.al.objq.prefix', '0'), ('dnp3.al.objq.range', '0')])), ('Number of Items: 13', OrderedDict([('dnp3.al.range.start', '0'), ('dnp3.al.range.stop', '12')])), ('Point Number 0 (Quality: Online), Value: 1', OrderedDict([('dnp3.al.point_index…	-125.309	-51.0801	-197.574	-125.49
203	60	eth:ethertype:arp	00:50:56:9c:9d:70	ff:ff:ff:ff:ff:ff	0.0.0.0	0.0.0.0	0	0x00000000	0	0	0	0x00000000	0	-1	5	1	15	0	None	2020-10-17 16:00:46.093779087	601	1	201	0x00000044	0x000000c0	129	0x000000c7	['258', '258', '258', '258']	55	2	[OrderedDict([('dnp3.al.obj', '258'), ('dnp3.al.obj_tree', OrderedDict([('Qualifier Field, Prefix: None, Range: 8-bit Start and Stop Indices', OrderedDict([('dnp3.al.objq.prefix', '0'), ('dnp3.al.objq.range', '0')])), ('Number of Items: 13', OrderedDict([('dnp3.al.range.start', '0'), ('dnp3.al.range.stop', '12')])), ('Point Number 0 (Quality: Online), Value: 1', OrderedDict([('dnp3.al.point_index…	-125.309	-51.0801	-197.574	-125.49
204	72	eth:ethertype:ip:tcp:dnp3	00:00:00:aa:00:22	00:50:56:9c:9d:70	172.16.0.2	192.168.0.5	58	0x00004000	56515	20000	18	0x00000018	0	-1	0	0	0	0	None	2020-10-17 16:00:50.837459087	493	1	133	0x00000044	0x000000c0	129	0x000000ce	['258', '258', '258']	36	511	[OrderedDict([('dnp3.al.obj', '258'), ('dnp3.al.obj_tree', OrderedDict([('Qualifier Field, Prefix: None, Range: 8-bit Start and Stop Indices', OrderedDict([('dnp3.al.objq.prefix', '0'), ('dnp3.al.objq.range', '0')])), ('Number of Items: 9', OrderedDict([('dnp3.al.range.start', '0'), ('dnp3.al.range.stop', '8')])), ('Point Number 0 (Quality: Online), Value: 1', OrderedDict([('dnp3.al.point_index',…	-125.309	-51.0801	-197.574	-125.49
205	253	eth:ethertype:ip:tcp:dnp3	00:50:56:9c:9d:70	00:00:00:aa:00:22	192.168.0.5	172.16.0.2	239	0x00004000	20000	56515	199	0x00000018	0	0.051242000	0	0	0	0	None	2020-10-17 16:00:50.913532019	601	1	201	0x00000044	0x000000c0	129	0x000000c7	['258', '258', '258', '258']	55	2	[OrderedDict([('dnp3.al.obj', '258'), ('dnp3.al.obj_tree', OrderedDict([('Qualifier Field, Prefix: None, Range: 8-bit Start and Stop Indices', OrderedDict([('dnp3.al.objq.prefix', '0'), ('dnp3.al.objq.range', '0')])), ('Number of Items: 13', OrderedDict([('dnp3.al.range.start', '0'), ('dnp3.al.range.stop', '12')])), ('Point Number 0 (Quality: Online), Value: 1', OrderedDict([('dnp3.al.point_index…	-125.309	-51.0801	-197.574	-125.49
206	60	eth:ethertype:arp	00:50:56:9c:9d:70	ff:ff:ff:ff:ff:ff	0.0.0.0	0.0.0.0	0	0x00000000	0	0	0	0x00000000	0	-1	0	0	0	0	None	2020-10-17 16:00:53.297797918	390	1	121	0x00000044	0x000000c0	129	0x000000c0	['258', '258', '258']	32	255	[OrderedDict([('dnp3.al.obj', '258'), ('dnp3.al.obj_tree', OrderedDict([('Qualifier Field, Prefix: None, Range: 8-bit Start and Stop Indices', OrderedDict([('dnp3.al.objq.prefix', '0'), ('dnp3.al.objq.range', '0')])), ('Number of Items: 8', OrderedDict([('dnp3.al.range.start', '0'), ('dnp3.al.range.stop', '7')])), ('Point Number 0 (Quality: Online), Value: 1', OrderedDict([('dnp3.al.point_index',…	-125.309	-51.0801	-197.574	-125.49
207	72	eth:ethertype:ip:tcp:dnp3	00:00:00:aa:00:22	00:50:56:9c:9d:70	172.16.0.2	192.168.0.5	58	0x00004000	55909	20000	18	0x00000018	0	-1	6	1	17	0	None	2020-10-17 16:00:53.329845905	399	1	73	0x00000044	0x000000c0	129	0x000000cf	['258', '258', '258']	16	15	[OrderedDict([('dnp3.al.obj', '258'), ('dnp3.al.obj_tree', OrderedDict([('Qualifier Field, Prefix: None, Range: 8-bit Start and Stop Indices', OrderedDict([('dnp3.al.objq.prefix', '0'), ('dnp3.al.objq.range', '0')])), ('Number of Items: 4', OrderedDict([('dnp3.al.range.start', '0'), ('dnp3.al.range.stop', '3')])), ('Point Number 0 (Quality: Online), Value: 1', OrderedDict([('dnp3.al.point_index',…	-125.309	-51.0801	-197.574	-125.49
208	182	eth:ethertype:ip:tcp:dnp3	00:50:56:9c:9d:70	00:00:00:aa:00:22	192.168.0.5	172.16.0.2	168	0x00004000	20000	55909	128	0x00000018	0	0.051178000	0	0	0	1	arpspoof	2020-10-17 16:00:54.321985006	493	1	133	0x00000044	0x000000c0	129	0x000000cf	['258', '258', '258']	36	511	[OrderedDict([('dnp3.al.obj', '258'), ('dnp3.al.obj_tree', OrderedDict([('Qualifier Field, Prefix: None, Range: 8-bit Start and Stop Indices', OrderedDict([('dnp3.al.objq.prefix', '0'), ('dnp3.al.objq.range', '0')])), ('Number of Items: 9', OrderedDict([('dnp3.al.range.start', '0'), ('dnp3.al.range.stop', '8')])), ('Point Number 0 (Quality: Online), Value: 1', OrderedDict([('dnp3.al.point_index',…	-125.309	-51.0801	-197.574	-125.49
209	42	eth:ethertype:arp	00:00:00:aa:00:22	ff:ff:ff:ff:ff:ff	0.0.0.0	0.0.0.0	0	0x00000000	0	0	0	0x00000000	0	-1	0	0	0	0	None	2020-10-17 16:00:54.873693943	1200	1	208	0x00000044	0x000000c0	129	0x000000ca	['258', '258', '258', '258']	58	1	[OrderedDict([('dnp3.al.obj', '258'), ('dnp3.al.obj_tree', OrderedDict([('Qualifier Field, Prefix: None, Range: 8-bit Start and Stop Indices', OrderedDict([('dnp3.al.objq.prefix', '0'), ('dnp3.al.objq.range', '0')])), ('Number of Items: 14', OrderedDict([('dnp3.al.range.start', '0'), ('dnp3.al.range.stop', '13')])), ('Point Number 0 (Quality: Online), Value: 1', OrderedDict([('dnp3.al.point_index…	-125.309	-51.0801	-197.574	-125.49
210	72	eth:ethertype:ip:tcp:dnp3	00:00:00:aa:00:22	00:50:56:9c:9d:70	172.16.0.2	192.168.0.5	58	0x00004000	36503	20000	18	0x00000018	0	-1	0	0	0	0	None	2020-10-17 16:00:55.394490957	631	1	131	0x00000044	0x000000c0	129	0x000000cf	['258', '258', '258', '258']	33	0	[OrderedDict([('dnp3.al.obj', '258'), ('dnp3.al.obj_tree', OrderedDict([('Qualifier Field, Prefix: None, Range: 8-bit Start and Stop Indices', OrderedDict([('dnp3.al.objq.prefix', '0'), ('dnp3.al.objq.range', '0')])), ('Number of Items: 8', OrderedDict([('dnp3.al.range.start', '0'), ('dnp3.al.range.stop', '7')])), ('Point Number 0 (Quality: Online), Value: 1', OrderedDict([('dnp3.al.point_index',…	-125.309	-51.0801	-197.574	-125.49
211	208	eth:ethertype:ip:tcp:dnp3	00:50:56:9c:9d:70	00:00:00:aa:00:22	192.168.0.5	172.16.0.2	194	0x00004000	20000	36503	154	0x00000018	0	0.051180000	0	0	0	1	arpspoof	2020-10-17 16:01:09.293313026	968	1	160	0x00000044	0x000000c0	129	0x000000cb	['258', '258', '258', '258']	42	1	[OrderedDict([('dnp3.al.obj', '258'), ('dnp3.al.obj_tree', OrderedDict([('Qualifier Field, Prefix: None, Range: 8-bit Start and Stop Indices', OrderedDict([('dnp3.al.objq.prefix', '0'), ('dnp3.al.objq.range', '0')])), ('Number of Items: 10', OrderedDict([('dnp3.al.range.start', '0'), ('dnp3.al.range.stop', '9')])), ('Point Number 0 (Quality: Online), Value: 1', OrderedDict([('dnp3.al.point_index'…	-125.309	-51.0801	-197.574	-125.49
212	42	eth:ethertype:arp	00:00:00:aa:00:22	ff:ff:ff:ff:ff:ff	0.0.0.0	0.0.0.0	0	0x00000000	0	0	0	0x00000000	0	-1	5	1	15	1	arpspoof	2020-10-17 16:01:09.434839010	1195	1	172	0x00000044	0x000000c0	129	0x000000cb	['258', '258', '258', '258']	46	1	[OrderedDict([('dnp3.al.obj', '258'), ('dnp3.al.obj_tree', OrderedDict([('Qualifier Field, Prefix: None, Range: 8-bit Start and Stop Indices', OrderedDict([('dnp3.al.objq.prefix', '0'), ('dnp3.al.objq.range', '0')])), ('Number of Items: 11', OrderedDict([('dnp3.al.range.start', '0'), ('dnp3.al.range.stop', '10')])), ('Point Number 0 (Quality: Online), Value: 1', OrderedDict([('dnp3.al.point_index…	-125.309	-51.0801	-197.574	-125.49
213	42	eth:ethertype:arp	00:00:00:aa:00:22	ff:ff:ff:ff:ff:ff	0.0.0.0	0.0.0.0	0	0x00000000	0	0	0	0x00000000	0	-1	0	0	0	0	None	2020-10-17 16:01:09.657892942	1195	1	172	0x00000044	0x000000c0	129	0x000000cc	['258', '258', '258', '258']	46	1	[OrderedDict([('dnp3.al.obj', '258'), ('dnp3.al.obj_tree', OrderedDict([('Qualifier Field, Prefix: None, Range: 8-bit Start and Stop Indices', OrderedDict([('dnp3.al.objq.prefix', '0'), ('dnp3.al.objq.range', '0')])), ('Number of Items: 11', OrderedDict([('dnp3.al.range.start', '0'), ('dnp3.al.range.stop', '10')])), ('Point Number 0 (Quality: Online), Value: 1', OrderedDict([('dnp3.al.point_index…	-125.309	-51.0801	-197.574	-125.49
214	72	eth:ethertype:ip:tcp:dnp3	00:00:00:aa:00:22	00:50:56:9c:9d:70	172.16.0.2	192.168.0.5	58	0x00004000	52851	20000	18	0x00000018	0	-1	9	2	27	0	None	2020-10-17 16:01:09.697417974	601	1	201	0x00000044	0x000000c0	129	0x000000ce	['258', '258', '258', '258']	55	2	[OrderedDict([('dnp3.al.obj', '258'), ('dnp3.al.obj_tree', OrderedDict([('Qualifier Field, Prefix: None, Range: 8-bit Start and Stop Indices', OrderedDict([('dnp3.al.objq.prefix', '0'), ('dnp3.al.objq.range', '0')])), ('Number of Items: 13', OrderedDict([('dnp3.al.range.start', '0'), ('dnp3.al.range.stop', '12')])), ('Point Number 0 (Quality: Online), Value: 1', OrderedDict([('dnp3.al.point_index…	-125.309	-51.0801	-197.574	-125.49
215	196	eth:ethertype:ip:tcp:dnp3	00:50:56:9c:9d:70	00:00:00:aa:00:22	192.168.0.5	172.16.0.2	182	0x00004000	20000	52851	142	0x00000018	0	0.051879000	0	0	0	0	None	2020-10-17 16:01:10.277787924	493	1	133	0x00000044	0x000000c0	129	0x000000c0	['258', '258', '258']	36	511	[OrderedDict([('dnp3.al.obj', '258'), ('dnp3.al.obj_tree', OrderedDict([('Qualifier Field, Prefix: None, Range: 8-bit Start and Stop Indices', OrderedDict([('dnp3.al.objq.prefix', '0'), ('dnp3.al.objq.range', '0')])), ('Number of Items: 9', OrderedDict([('dnp3.al.range.start', '0'), ('dnp3.al.range.stop', '8')])), ('Point Number 0 (Quality: Online), Value: 1', OrderedDict([('dnp3.al.point_index',…	-125.309	-51.0801	-197.574	-125.49
216	72	eth:ethertype:ip:tcp:dnp3	00:00:00:aa:00:22	00:50:56:9c:9d:70	172.16.0.2	192.168.0.5	58	0x00004000	43991	20000	18	0x00000018	0	-1	0	0	0	0	None	2020-10-17 16:01:10.710061073	456	1	109	0x00000044	0x000000c0	129	0x000000c0	['258', '258', '258']	28	127	[OrderedDict([('dnp3.al.obj', '258'), ('dnp3.al.obj_tree', OrderedDict([('Qualifier Field, Prefix: None, Range: 8-bit Start and Stop Indices', OrderedDict([('dnp3.al.objq.prefix', '0'), ('dnp3.al.objq.range', '0')])), ('Number of Items: 7', OrderedDict([('dnp3.al.range.start', '0'), ('dnp3.al.range.stop', '6')])), ('Point Number 0 (Quality: Online), Value: 1', OrderedDict([('dnp3.al.point_index',…	-125.309	-51.0801	-197.574	-125.49
217	142	eth:ethertype:ip:tcp:dnp3	00:50:56:9c:9d:70	00:00:00:aa:00:22	192.168.0.5	172.16.0.2	128	0x00004000	20000	43991	88	0x00000018	0	0.052145000	0	0	0	0	None	2020-10-17 16:01:10.933621883	456	1	109	0x00000044	0x000000c0	129	0x000000c1	['258', '258', '258']	28	127	[OrderedDict([('dnp3.al.obj', '258'), ('dnp3.al.obj_tree', OrderedDict([('Qualifier Field, Prefix: None, Range: 8-bit Start and Stop Indices', OrderedDict([('dnp3.al.objq.prefix', '0'), ('dnp3.al.objq.range', '0')])), ('Number of Items: 7', OrderedDict([('dnp3.al.range.start', '0'), ('dnp3.al.range.stop', '6')])), ('Point Number 0 (Quality: Online), Value: 1', OrderedDict([('dnp3.al.point_index',…	-125.309	-51.0801	-197.574	-125.49
218	60	eth:ethertype:arp	00:50:56:9c:9d:70	00:00:00:aa:00:22	0.0.0.0	0.0.0.0	0	0x00000000	0	0	0	0x00000000	0	-1	8	2	24	1	arpspoof	2020-10-17 16:01:30.839153051	631	1	131	0x00000044	0x000000c0	129	0x000000c0	['258', '258', '258', '258']	33	0	[OrderedDict([('dnp3.al.obj', '258'), ('dnp3.al.obj_tree', OrderedDict([('Qualifier Field, Prefix: None, Range: 8-bit Start and Stop Indices', OrderedDict([('dnp3.al.objq.prefix', '0'), ('dnp3.al.objq.range', '0')])), ('Number of Items: 8', OrderedDict([('dnp3.al.range.start', '0'), ('dnp3.al.range.stop', '7')])), ('Point Number 0 (Quality: Online), Value: 1', OrderedDict([('dnp3.al.point_index',…	-125.309	-51.0801	-197.574	-125.49
219	42	eth:ethertype:arp	00:00:00:aa:00:22	00:50:56:9c:9d:70	0.0.0.0	0.0.0.0	0	0x00000000	0	0	0	0x00000000	0	-1	0	0	0	0	None	2020-10-17 16:01:31.859143972	560	1	148	0x00000044	0x000000c0	129	0x000000c5	['258', '258', '258', '258']	38	1	[OrderedDict([('dnp3.al.obj', '258'), ('dnp3.al.obj_tree', OrderedDict([('Qualifier Field, Prefix: None, Range: 8-bit Start and Stop Indices', OrderedDict([('dnp3.al.objq.prefix', '0'), ('dnp3.al.objq.range', '0')])), ('Number of Items: 9', OrderedDict([('dnp3.al.range.start', '0'), ('dnp3.al.range.stop', '8')])), ('Point Number 0 (Quality: Online), Value: 1', OrderedDict([('dnp3.al.point_index',…	-125.309	-51.0801	-197.574	-125.49
220	72	eth:ethertype:ip:tcp:dnp3	00:00:00:aa:00:22	00:50:56:9c:9d:70	172.16.0.2	192.168.0.5	58	0x00004000	49701	20000	18	0x00000018	0	-1	0	0	0	0	None	2020-10-17 16:01:32.026382923	1200	1	208	0x00000044	0x000000c0	129	0x000000cc	['258', '258', '258', '258']	58	1	[OrderedDict([('dnp3.al.obj', '258'), ('dnp3.al.obj_tree', OrderedDict([('Qualifier Field, Prefix: None, Range: 8-bit Start and Stop Indices', OrderedDict([('dnp3.al.objq.prefix', '0'), ('dnp3.al.objq.range', '0')])), ('Number of Items: 14', OrderedDict([('dnp3.al.range.start', '0'), ('dnp3.al.range.stop', '13')])), ('Point Number 0 (Quality: Online), Value: 1', OrderedDict([('dnp3.al.point_index…	-125.309	-51.0801	-197.574	-125.49
221	239	eth:ethertype:ip:tcp:dnp3	00:50:56:9c:9d:70	00:00:00:aa:00:22	192.168.0.5	172.16.0.2	225	0x00004000	20000	49701	185	0x00000018	0	0.051454000	0	0	0	0	None	2020-10-17 16:01:32.360127926	390	1	121	0x00000044	0x000000c0	129	0x000000c3	['258', '258', '258']	32	255	[OrderedDict([('dnp3.al.obj', '258'), ('dnp3.al.obj_tree', OrderedDict([('Qualifier Field, Prefix: None, Range: 8-bit Start and Stop Indices', OrderedDict([('dnp3.al.objq.prefix', '0'), ('dnp3.al.objq.range', '0')])), ('Number of Items: 8', OrderedDict([('dnp3.al.range.start', '0'), ('dnp3.al.range.stop', '7')])), ('Point Number 0 (Quality: Online), Value: 1', OrderedDict([('dnp3.al.point_index',…	-125.309	-51.0801	-197.574	-125.49
222	60	eth:ethertype:arp	00:50:56:9c:9d:70	ff:ff:ff:ff:ff:ff	0.0.0.0	0.0.0.0	0	0x00000000	0	0	0	0x00000000	0	-1	5	1	14	0	None	2020-10-17 16:01:32.547319889	631	1	131	0x00000044	0x000000c0	129	0x000000c1	['258', '258', '258', '258']	33	0	[OrderedDict([('dnp3.al.obj', '258'), ('dnp3.al.obj_tree', OrderedDict([('Qualifier Field, Prefix: None, Range: 8-bit Start and Stop Indices', OrderedDict([('dnp3.al.objq.prefix', '0'), ('dnp3.al.objq.range', '0')])), ('Number of Items: 8', OrderedDict([('dnp3.al.range.start', '0'), ('dnp3.al.range.stop', '7')])), ('Point Number 0 (Quality: Online), Value: 1', OrderedDict([('dnp3.al.point_index',…	-125.309	-51.0801	-197.574	-125.49
223	60	eth:ethertype:arp	00:50:56:9c:9d:70	ff:ff:ff:ff:ff:ff	0.0.0.0	0.0.0.0	0	0x00000000	0	0	0	0x00000000	0	-1	0	0	0	0	None	2020-10-17 16:01:39.446367979	968	1	160	0x00000044	0x000000c0	129	0x000000cc	['258', '258', '258', '258']	42	1	[OrderedDict([('dnp3.al.obj', '258'), ('dnp3.al.obj_tree', OrderedDict([('Qualifier Field, Prefix: None, Range: 8-bit Start and Stop Indices', OrderedDict([('dnp3.al.objq.prefix', '0'), ('dnp3.al.objq.range', '0')])), ('Number of Items: 10', OrderedDict([('dnp3.al.range.start', '0'), ('dnp3.al.range.stop', '9')])), ('Point Number 0 (Quality: Online), Value: 1', OrderedDict([('dnp3.al.point_index'…	-125.309	-51.0801	-197.574	-125.49
224	60	eth:ethertype:arp	00:50:56:9c:9d:70	ff:ff:ff:ff:ff:ff	0.0.0.0	0.0.0.0	0	0x00000000	0	0	0	0x00000000	0	-1	5	1	14	1	arpspoof	2020-10-17 16:01:39.768349886	601	1	201	0x00000044	0x000000c0	129	0x000000cf	['258', '258', '258', '258']	55	2	[OrderedDict([('dnp3.al.obj', '258'), ('dnp3.al.obj_tree', OrderedDict([('Qualifier Field, Prefix: None, Range: 8-bit Start and Stop Indices', OrderedDict([('dnp3.al.objq.prefix', '0'), ('dnp3.al.objq.range', '0')])), ('Number of Items: 13', OrderedDict([('dnp3.al.range.start', '0'), ('dnp3.al.range.stop', '12')])), ('Point Number 0 (Quality: Online), Value: 1', OrderedDict([('dnp3.al.point_index…	-125.309	-51.0801	-197.574	-125.49
225	42	eth:ethertype:arp	00:00:00:aa:00:22	ff:ff:ff:ff:ff:ff	0.0.0.0	0.0.0.0	0	0x00000000	0	0	0	0x00000000	0	-1	3	0	9	1	arpspoof	2020-10-17 16:01:39.796333075	601	1	201	0x00000044	0x000000c0	129	0x000000c0	['258', '258', '258', '258']	55	2	[OrderedDict([('dnp3.al.obj', '258'), ('dnp3.al.obj_tree', OrderedDict([('Qualifier Field, Prefix: None, Range: 8-bit Start and Stop Indices', OrderedDict([('dnp3.al.objq.prefix', '0'), ('dnp3.al.objq.range', '0')])), ('Number of Items: 13', OrderedDict([('dnp3.al.range.start', '0'), ('dnp3.al.range.stop', '12')])), ('Point Number 0 (Quality: Online), Value: 1', OrderedDict([('dnp3.al.point_index…	-125.309	-51.0801	-197.574	-125.49
226	42	eth:ethertype:arp	00:00:00:aa:00:22	ff:ff:ff:ff:ff:ff	0.0.0.0	0.0.0.0	0	0x00000000	0	0	0	0x00000000	0	-1	3	0	9	0	None	2020-10-17 16:01:40.430329084	493	1	133	0x00000044	0x000000c0	129	0x000000c1	['258', '258', '258']	36	511	[OrderedDict([('dnp3.al.obj', '258'), ('dnp3.al.obj_tree', OrderedDict([('Qualifier Field, Prefix: None, Range: 8-bit Start and Stop Indices', OrderedDict([('dnp3.al.objq.prefix', '0'), ('dnp3.al.objq.range', '0')])), ('Number of Items: 9', OrderedDict([('dnp3.al.range.start', '0'), ('dnp3.al.range.stop', '8')])), ('Point Number 0 (Quality: Online), Value: 1', OrderedDict([('dnp3.al.point_index',…	-125.309	-51.0801	-197.574	-125.49
227	72	eth:ethertype:ip:tcp:dnp3	00:00:00:aa:00:22	00:50:56:9c:9d:70	172.16.0.2	192.168.0.5	58	0x00004000	41391	20000	18	0x00000018	0	-1	0	0	0	0	None	2020-10-17 16:01:43.990351915	560	1	148	0x00000044	0x000000c0	129	0x000000c6	['258', '258', '258', '258']	38	1	[OrderedDict([('dnp3.al.obj', '258'), ('dnp3.al.obj_tree', OrderedDict([('Qualifier Field, Prefix: None, Range: 8-bit Start and Stop Indices', OrderedDict([('dnp3.al.objq.prefix', '0'), ('dnp3.al.objq.range', '0')])), ('Number of Items: 9', OrderedDict([('dnp3.al.range.start', '0'), ('dnp3.al.range.stop', '8')])), ('Point Number 0 (Quality: Online), Value: 1', OrderedDict([('dnp3.al.point_index',…	-125.309	-51.0801	-197.574	-125.49
228	286	eth:ethertype:ip:tcp:dnp3	00:50:56:9c:9d:70	00:00:00:aa:00:22	192.168.0.5	172.16.0.2	272	0x00004000	20000	41391	232	0x00000018	0	0.052499000	0	0	0	1	arpspoof	2020-10-17 16:01:44.026381016	1200	1	208	0x00000044	0x000000c0	129	0x000000cd	['258', '258', '258', '258']	58	1	[OrderedDict([('dnp3.al.obj', '258'), ('dnp3.al.obj_tree', OrderedDict([('Qualifier Field, Prefix: None, Range: 8-bit Start and Stop Indices', OrderedDict([('dnp3.al.objq.prefix', '0'), ('dnp3.al.objq.range', '0')])), ('Number of Items: 14', OrderedDict([('dnp3.al.range.start', '0'), ('dnp3.al.range.stop', '13')])), ('Point Number 0 (Quality: Online), Value: 1', OrderedDict([('dnp3.al.point_index…	-125.309	-51.0801	-197.574	-125.49
229	42	eth:ethertype:arp	00:00:00:aa:00:22	ff:ff:ff:ff:ff:ff	0.0.0.0	0.0.0.0	0	0x00000000	0	0	0	0x00000000	0	-1	0	0	0	0	None	2020-10-17 16:01:49.716382027	1195	1	172	0x00000044	0x000000c0	129	0x000000cd	['258', '258', '258', '258']	46	1	[OrderedDict([('dnp3.al.obj', '258'), ('dnp3.al.obj_tree', OrderedDict([('Qualifier Field, Prefix: None, Range: 8-bit Start and Stop Indices', OrderedDict([('dnp3.al.objq.prefix', '0'), ('dnp3.al.objq.range', '0')])), ('Number of Items: 11', OrderedDict([('dnp3.al.range.start', '0'), ('dnp3.al.range.stop', '10')])), ('Point Number 0 (Quality: Online), Value: 1', OrderedDict([('dnp3.al.point_index…	-125.309	-51.0801	-197.574	-125.49
230	72	eth:ethertype:ip:tcp:dnp3	00:00:00:aa:00:22	00:50:56:9c:9d:70	172.16.0.2	192.168.0.5	58	0x00004000	57733	20000	18	0x00000018	0	-1	3	0	9	0	None	2020-10-17 16:01:50.868319035	456	1	109	0x00000044	0x000000c0	129	0x000000c2	['258', '258', '258']	28	127	[OrderedDict([('dnp3.al.obj', '258'), ('dnp3.al.obj_tree', OrderedDict([('Qualifier Field, Prefix: None, Range: 8-bit Start and Stop Indices', OrderedDict([('dnp3.al.objq.prefix', '0'), ('dnp3.al.objq.range', '0')])), ('Number of Items: 7', OrderedDict([('dnp3.al.range.start', '0'), ('dnp3.al.range.stop', '6')])), ('Point Number 0 (Quality: Online), Value: 1', OrderedDict([('dnp3.al.point_index',…	-125.309	-51.0801	-197.574	-125.49
231	293	eth:ethertype:ip:tcp:dnp3	00:50:56:9c:9d:70	00:00:00:aa:00:22	192.168.0.5	172.16.0.2	279	0x00004000	20000	57733	239	0x00000018	0	0.052458000	0	0	0	0	None	2020-10-17 16:01:54.146018982	560	1	28	0x00000044	0x000000c0	129	0x000000c7	['3073']	1	3	[OrderedDict([('dnp3.al.obj', '3073'), ('dnp3.al.obj_tree', OrderedDict([('Qualifier Field, Prefix: 2-Octet Index Prefix, Range: 16-bit Single Field Quantity', OrderedDict([('dnp3.al.objq.prefix', '2'), ('dnp3.al.objq.range', '8')])), ('Number of Items: 1', OrderedDict([('dnp3.al.range.quantity', '1')])), ('Point Number 3 [Pulse On] [Close]', OrderedDict([('dnp3.al.index', '3'), ('Control Code [0…	-125.309	-51.0801	-197.574	-125.49
232	72	eth:ethertype:ip:tcp:dnp3	00:00:00:aa:00:22	00:50:56:9c:9d:70	172.16.0.2	192.168.0.5	58	0x00004000	38491	20000	18	0x00000018	0	-1	0	0	0	0	None	2020-10-17 16:02:02.849877119	631	1	131	0x00000044	0x000000c0	129	0x000000c2	['258', '258', '258', '258']	33	0	[OrderedDict([('dnp3.al.obj', '258'), ('dnp3.al.obj_tree', OrderedDict([('Qualifier Field, Prefix: None, Range: 8-bit Start and Stop Indices', OrderedDict([('dnp3.al.objq.prefix', '0'), ('dnp3.al.objq.range', '0')])), ('Number of Items: 8', OrderedDict([('dnp3.al.range.start', '0'), ('dnp3.al.range.stop', '7')])), ('Point Number 0 (Quality: Online), Value: 1', OrderedDict([('dnp3.al.point_index',…	-125.309	-51.0801	-197.574	-125.49
233	206	eth:ethertype:ip:tcp:dnp3	00:50:56:9c:9d:70	00:00:00:aa:00:22	192.168.0.5	172.16.0.2	192	0x00004000	20000	38491	152	0x00000018	0	0.052435000	0	0	0	0	None	2020-10-17 16:02:03.332242966	560	1	28	0x00000044	0x000000c0	129	0x000000c8	['3073']	1	3	[OrderedDict([('dnp3.al.obj', '3073'), ('dnp3.al.obj_tree', OrderedDict([('Qualifier Field, Prefix: 2-Octet Index Prefix, Range: 16-bit Single Field Quantity', OrderedDict([('dnp3.al.objq.prefix', '2'), ('dnp3.al.objq.range', '8')])), ('Number of Items: 1', OrderedDict([('dnp3.al.range.quantity', '1')])), ('Point Number 3 [Pulse On] [Close]', OrderedDict([('dnp3.al.index', '3'), ('Control Code [0…	-125.309	-51.0801	-197.574	-125.49
234	72	eth:ethertype:ip:tcp:dnp3	00:00:00:aa:00:22	00:50:56:9c:9d:70	172.16.0.2	192.168.0.5	58	0x00004000	55493	20000	18	0x00000018	0	-1	3	0	9	0	None	2020-10-17 16:02:09.673476934	968	1	160	0x00000044	0x000000c0	129	0x000000cd	['258', '258', '258', '258']	42	1	[OrderedDict([('dnp3.al.obj', '258'), ('dnp3.al.obj_tree', OrderedDict([('Qualifier Field, Prefix: None, Range: 8-bit Start and Stop Indices', OrderedDict([('dnp3.al.objq.prefix', '0'), ('dnp3.al.objq.range', '0')])), ('Number of Items: 10', OrderedDict([('dnp3.al.range.start', '0'), ('dnp3.al.range.stop', '9')])), ('Point Number 0 (Quality: Online), Value: 1', OrderedDict([('dnp3.al.point_index'…	-125.309	-51.0801	-197.574	-125.49
235	225	eth:ethertype:ip:tcp:dnp3	00:50:56:9c:9d:70	00:00:00:aa:00:22	192.168.0.5	172.16.0.2	211	0x00004000	20000	55493	171	0x00000018	0	0.050439000	0	0	0	1	arpspoof	2020-10-17 16:02:09.997586966	601	1	201	0x00000044	0x000000c0	129	0x000000c0	['258', '258', '258', '258']	55	2	[OrderedDict([('dnp3.al.obj', '258'), ('dnp3.al.obj_tree', OrderedDict([('Qualifier Field, Prefix: None, Range: 8-bit Start and Stop Indices', OrderedDict([('dnp3.al.objq.prefix', '0'), ('dnp3.al.objq.range', '0')])), ('Number of Items: 13', OrderedDict([('dnp3.al.range.start', '0'), ('dnp3.al.range.stop', '12')])), ('Point Number 0 (Quality: Online), Value: 1', OrderedDict([('dnp3.al.point_index…	-125.309	-51.0801	-197.574	-125.49
236	42	eth:ethertype:arp	00:00:00:aa:00:22	00:50:56:9c:9d:70	0.0.0.0	0.0.0.0	0	0x00000000	0	0	0	0x00000000	0	-1	3	0	9	0	None	2020-10-17 16:02:10.049720049	601	1	201	0x00000044	0x000000c0	129	0x000000c1	['258', '258', '258', '258']	55	2	[OrderedDict([('dnp3.al.obj', '258'), ('dnp3.al.obj_tree', OrderedDict([('Qualifier Field, Prefix: None, Range: 8-bit Start and Stop Indices', OrderedDict([('dnp3.al.objq.prefix', '0'), ('dnp3.al.objq.range', '0')])), ('Number of Items: 13', OrderedDict([('dnp3.al.range.start', '0'), ('dnp3.al.range.stop', '12')])), ('Point Number 0 (Quality: Online), Value: 1', OrderedDict([('dnp3.al.point_index…	-125.309	-51.0801	-197.574	-125.49
237	60	eth:ethertype:arp	00:50:56:9c:9d:70	00:00:00:aa:00:22	0.0.0.0	0.0.0.0	0	0x00000000	0	0	0	0x00000000	0	-1	0	0	0	0	None	2020-10-17 16:02:10.657428026	493	1	133	0x00000044	0x000000c0	129	0x000000c2	['258', '258', '258']	36	511	[OrderedDict([('dnp3.al.obj', '258'), ('dnp3.al.obj_tree', OrderedDict([('Qualifier Field, Prefix: None, Range: 8-bit Start and Stop Indices', OrderedDict([('dnp3.al.objq.prefix', '0'), ('dnp3.al.objq.range', '0')])), ('Number of Items: 9', OrderedDict([('dnp3.al.range.start', '0'), ('dnp3.al.range.stop', '8')])), ('Point Number 0 (Quality: Online), Value: 1', OrderedDict([('dnp3.al.point_index',…	-125.309	-51.0801	-197.574	-125.49
238	60	eth:ethertype:arp	00:50:56:9c:9d:70	ff:ff:ff:ff:ff:ff	0.0.0.0	0.0.0.0	0	0x00000000	0	0	0	0x00000000	0	-1	2	0	6	0	None	2020-10-17 16:02:14.306780100	560	1	148	0x00000044	0x000000c0	129	0x000000c9	['258', '258', '258', '258']	38	1	[OrderedDict([('dnp3.al.obj', '258'), ('dnp3.al.obj_tree', OrderedDict([('Qualifier Field, Prefix: None, Range: 8-bit Start and Stop Indices', OrderedDict([('dnp3.al.objq.prefix', '0'), ('dnp3.al.objq.range', '0')])), ('Number of Items: 9', OrderedDict([('dnp3.al.range.start', '0'), ('dnp3.al.range.stop', '8')])), ('Point Number 0 (Quality: Online), Value: 1', OrderedDict([('dnp3.al.point_index',…	-125.309	-51.0801	-197.574	-125.49
239	60	eth:ethertype:arp	00:50:56:9c:9d:70	ff:ff:ff:ff:ff:ff	0.0.0.0	0.0.0.0	0	0x00000000	0	0	0	0x00000000	0	-1	2	0	6	0	None	2020-10-17 16:02:14.358437061	1200	1	208	0x00000044	0x000000c0	129	0x000000ce	['258', '258', '258', '258']	58	1	[OrderedDict([('dnp3.al.obj', '258'), ('dnp3.al.obj_tree', OrderedDict([('Qualifier Field, Prefix: None, Range: 8-bit Start and Stop Indices', OrderedDict([('dnp3.al.objq.prefix', '0'), ('dnp3.al.objq.range', '0')])), ('Number of Items: 14', OrderedDict([('dnp3.al.range.start', '0'), ('dnp3.al.range.stop', '13')])), ('Point Number 0 (Quality: Online), Value: 1', OrderedDict([('dnp3.al.point_index…	-125.309	-51.0801	-197.574	-132.155
240	72	eth:ethertype:ip:tcp:dnp3	00:00:00:aa:00:22	00:50:56:9c:9d:70	172.16.0.2	192.168.0.5	58	0x00004000	56515	20000	18	0x00000018	0	-1	0	0	0	0	None	2020-10-17 16:02:20.013375044	1195	1	172	0x00000044	0x000000c0	129	0x000000ce	['258', '258', '258', '258']	46	1	[OrderedDict([('dnp3.al.obj', '258'), ('dnp3.al.obj_tree', OrderedDict([('Qualifier Field, Prefix: None, Range: 8-bit Start and Stop Indices', OrderedDict([('dnp3.al.objq.prefix', '0'), ('dnp3.al.objq.range', '0')])), ('Number of Items: 11', OrderedDict([('dnp3.al.range.start', '0'), ('dnp3.al.range.stop', '10')])), ('Point Number 0 (Quality: Online), Value: 1', OrderedDict([('dnp3.al.point_index…	-125.309	-51.0801	-245.214	-132.155
241	60	eth:ethertype:arp	00:50:56:9c:9d:70	ff:ff:ff:ff:ff:ff	0.0.0.0	0.0.0.0	0	0x00000000	0	0	0	0x00000000	0	-1	0	0	0	0	None	2020-10-17 16:02:21.166013002	456	1	109	0x00000044	0x000000c0	129	0x000000c3	['258', '258', '258']	28	127	[OrderedDict([('dnp3.al.obj', '258'), ('dnp3.al.obj_tree', OrderedDict([('Qualifier Field, Prefix: None, Range: 8-bit Start and Stop Indices', OrderedDict([('dnp3.al.objq.prefix', '0'), ('dnp3.al.objq.range', '0')])), ('Number of Items: 7', OrderedDict([('dnp3.al.range.start', '0'), ('dnp3.al.range.stop', '6')])), ('Point Number 0 (Quality: Online), Value: 1', OrderedDict([('dnp3.al.point_index',…	-125.309	-75.2962	-245.214	-132.155
242	253	eth:ethertype:ip:tcp:dnp3	00:50:56:9c:9d:70	00:00:00:aa:00:22	192.168.0.5	172.16.0.2	239	0x00004000	20000	56515	199	0x00000018	0	0.050518000	0	0	0	0	None	2020-10-17 16:02:23.382798910	560	1	28	0x00000044	0x000000c0	129	0x000000ca	['3073']	1	4	[OrderedDict([('dnp3.al.obj', '3073'), ('dnp3.al.obj_tree', OrderedDict([('Qualifier Field, Prefix: 2-Octet Index Prefix, Range: 16-bit Single Field Quantity', OrderedDict([('dnp3.al.objq.prefix', '2'), ('dnp3.al.objq.range', '8')])), ('Number of Items: 1', OrderedDict([('dnp3.al.range.quantity', '1')])), ('Point Number 4 [Pulse On] [Close]', OrderedDict([('dnp3.al.index', '4'), ('Control Code [0…	-125.309	-75.2962	-245.214	-132.155
243	72	eth:ethertype:ip:tcp:dnp3	00:00:00:aa:00:22	00:50:56:9c:9d:70	172.16.0.2	192.168.0.5	58	0x00004000	55909	20000	18	0x00000018	0	-1	2	0	6	0	None	2020-10-17 16:02:29.063842057	390	1	121	0x00000044	0x000000c0	129	0x000000c4	['258', '258', '258']	32	255	[OrderedDict([('dnp3.al.obj', '258'), ('dnp3.al.obj_tree', OrderedDict([('Qualifier Field, Prefix: None, Range: 8-bit Start and Stop Indices', OrderedDict([('dnp3.al.objq.prefix', '0'), ('dnp3.al.objq.range', '0')])), ('Number of Items: 8', OrderedDict([('dnp3.al.range.start', '0'), ('dnp3.al.range.stop', '7')])), ('Point Number 0 (Quality: Online), Value: 1', OrderedDict([('dnp3.al.point_index',…	-125.309	-75.2962	-245.214	-132.155
244	182	eth:ethertype:ip:tcp:dnp3	00:50:56:9c:9d:70	00:00:00:aa:00:22	192.168.0.5	172.16.0.2	168	0x00004000	20000	55909	128	0x00000018	0	0.050466000	0	0	0	0	None	2020-10-17 16:02:29.273334026	399	1	73	0x00000044	0x000000c0	129	0x000000c3	['258', '258', '258']	16	15	[OrderedDict([('dnp3.al.obj', '258'), ('dnp3.al.obj_tree', OrderedDict([('Qualifier Field, Prefix: None, Range: 8-bit Start and Stop Indices', OrderedDict([('dnp3.al.objq.prefix', '0'), ('dnp3.al.objq.range', '0')])), ('Number of Items: 4', OrderedDict([('dnp3.al.range.start', '0'), ('dnp3.al.range.stop', '3')])), ('Point Number 0 (Quality: Online), Value: 1', OrderedDict([('dnp3.al.point_index',…	-149.132	-75.2962	-245.214	-132.155
245	72	eth:ethertype:ip:tcp:dnp3	00:00:00:aa:00:22	00:50:56:9c:9d:70	172.16.0.2	192.168.0.5	58	0x00004000	36503	20000	18	0x00000018	0	-1	2	0	6	0	None	2020-10-17 16:02:33.165457010	631	1	131	0x00000044	0x000000c0	129	0x000000c3	['258', '258', '258', '258']	33	0	[OrderedDict([('dnp3.al.obj', '258'), ('dnp3.al.obj_tree', OrderedDict([('Qualifier Field, Prefix: None, Range: 8-bit Start and Stop Indices', OrderedDict([('dnp3.al.objq.prefix', '0'), ('dnp3.al.objq.range', '0')])), ('Number of Items: 8', OrderedDict([('dnp3.al.range.start', '0'), ('dnp3.al.range.stop', '7')])), ('Point Number 0 (Quality: Online), Value: 1', OrderedDict([('dnp3.al.point_index',…	-149.132	-75.2962	-245.214	-132.155
246	208	eth:ethertype:ip:tcp:dnp3	00:50:56:9c:9d:70	00:00:00:aa:00:22	192.168.0.5	172.16.0.2	194	0x00004000	20000	36503	154	0x00000018	0	0.050496000	0	0	0	0	None	2020-10-17 16:02:34.124444008	560	1	28	0x00000044	0x000000c0	129	0x000000cb	['3073']	1	4	[OrderedDict([('dnp3.al.obj', '3073'), ('dnp3.al.obj_tree', OrderedDict([('Qualifier Field, Prefix: 2-Octet Index Prefix, Range: 16-bit Single Field Quantity', OrderedDict([('dnp3.al.objq.prefix', '2'), ('dnp3.al.objq.range', '8')])), ('Number of Items: 1', OrderedDict([('dnp3.al.range.quantity', '1')])), ('Point Number 4 [Pulse On] [Close]', OrderedDict([('dnp3.al.index', '4'), ('Control Code [0…	-149.132	-75.2962	-245.214	-132.155
247	72	eth:ethertype:ip:tcp:dnp3	00:00:00:aa:00:22	00:50:56:9c:9d:70	172.16.0.2	192.168.0.5	58	0x00004000	52851	20000	18	0x00000018	0	-1	3	0	9	0	None	2020-10-17 16:02:39.901515007	968	1	160	0x00000044	0x000000c0	129	0x000000ce	['258', '258', '258', '258']	42	1	[OrderedDict([('dnp3.al.obj', '258'), ('dnp3.al.obj_tree', OrderedDict([('Qualifier Field, Prefix: None, Range: 8-bit Start and Stop Indices', OrderedDict([('dnp3.al.objq.prefix', '0'), ('dnp3.al.objq.range', '0')])), ('Number of Items: 10', OrderedDict([('dnp3.al.range.start', '0'), ('dnp3.al.range.stop', '9')])), ('Point Number 0 (Quality: Online), Value: 1', OrderedDict([('dnp3.al.point_index'…	-149.132	-75.2962	-245.214	-132.155
248	196	eth:ethertype:ip:tcp:dnp3	00:50:56:9c:9d:70	00:00:00:aa:00:22	192.168.0.5	172.16.0.2	182	0x00004000	20000	52851	142	0x00000018	0	0.051513000	0	0	0	0	None	2020-10-17 16:02:40.225709915	601	1	201	0x00000044	0x000000c0	129	0x000000c1	['258', '258', '258', '258']	55	2	[OrderedDict([('dnp3.al.obj', '258'), ('dnp3.al.obj_tree', OrderedDict([('Qualifier Field, Prefix: None, Range: 8-bit Start and Stop Indices', OrderedDict([('dnp3.al.objq.prefix', '0'), ('dnp3.al.objq.range', '0')])), ('Number of Items: 13', OrderedDict([('dnp3.al.range.start', '0'), ('dnp3.al.range.stop', '12')])), ('Point Number 0 (Quality: Online), Value: 1', OrderedDict([('dnp3.al.point_index…	-149.132	-75.2962	-245.214	-132.155
249	72	eth:ethertype:ip:tcp:dnp3	00:00:00:aa:00:22	00:50:56:9c:9d:70	172.16.0.2	192.168.0.5	58	0x00004000	43991	20000	18	0x00000018	0	-1	0	0	0	0	None	2020-10-17 16:02:40.289334059	601	1	201	0x00000044	0x000000c0	129	0x000000c2	['258', '258', '258', '258']	55	2	[OrderedDict([('dnp3.al.obj', '258'), ('dnp3.al.obj_tree', OrderedDict([('Qualifier Field, Prefix: None, Range: 8-bit Start and Stop Indices', OrderedDict([('dnp3.al.objq.prefix', '0'), ('dnp3.al.objq.range', '0')])), ('Number of Items: 13', OrderedDict([('dnp3.al.range.start', '0'), ('dnp3.al.range.stop', '12')])), ('Point Number 0 (Quality: Online), Value: 1', OrderedDict([('dnp3.al.point_index…	-149.132	-75.2962	-245.214	-132.155
250	142	eth:ethertype:ip:tcp:dnp3	00:50:56:9c:9d:70	00:00:00:aa:00:22	192.168.0.5	172.16.0.2	128	0x00004000	20000	43991	88	0x00000018	0	0.051430000	0	0	0	0	None	2020-10-17 16:02:40.881325006	493	1	133	0x00000044	0x000000c0	129	0x000000c3	['258', '258', '258']	36	511	[OrderedDict([('dnp3.al.obj', '258'), ('dnp3.al.obj_tree', OrderedDict([('Qualifier Field, Prefix: None, Range: 8-bit Start and Stop Indices', OrderedDict([('dnp3.al.objq.prefix', '0'), ('dnp3.al.objq.range', '0')])), ('Number of Items: 9', OrderedDict([('dnp3.al.range.start', '0'), ('dnp3.al.range.stop', '8')])), ('Point Number 0 (Quality: Online), Value: 1', OrderedDict([('dnp3.al.point_index',…	-149.132	-75.2962	-245.214	-132.155
251	72	eth:ethertype:ip:tcp:dnp3	00:00:00:aa:00:22	00:50:56:9c:9d:70	172.16.0.2	192.168.0.5	58	0x00004000	49701	20000	18	0x00000018	0	-1	2	0	6	0	None	2020-10-17 16:02:44.630217075	560	1	148	0x00000044	0x000000c0	129	0x000000cc	['258', '258', '258', '258']	38	1	[OrderedDict([('dnp3.al.obj', '258'), ('dnp3.al.obj_tree', OrderedDict([('Qualifier Field, Prefix: None, Range: 8-bit Start and Stop Indices', OrderedDict([('dnp3.al.objq.prefix', '0'), ('dnp3.al.objq.range', '0')])), ('Number of Items: 9', OrderedDict([('dnp3.al.range.start', '0'), ('dnp3.al.range.stop', '8')])), ('Point Number 0 (Quality: Online), Value: 1', OrderedDict([('dnp3.al.point_index',…	-149.132	-75.2962	-245.214	-132.155
252	239	eth:ethertype:ip:tcp:dnp3	00:50:56:9c:9d:70	00:00:00:aa:00:22	192.168.0.5	172.16.0.2	225	0x00004000	20000	49701	185	0x00000018	0	0.051303000	0	0	0	0	None	2020-10-17 16:02:44.673950911	1200	1	208	0x00000044	0x000000c0	129	0x000000cf	['258', '258', '258', '258']	58	1	[OrderedDict([('dnp3.al.obj', '258'), ('dnp3.al.obj_tree', OrderedDict([('Qualifier Field, Prefix: None, Range: 8-bit Start and Stop Indices', OrderedDict([('dnp3.al.objq.prefix', '0'), ('dnp3.al.objq.range', '0')])), ('Number of Items: 14', OrderedDict([('dnp3.al.range.start', '0'), ('dnp3.al.range.stop', '13')])), ('Point Number 0 (Quality: Online), Value: 1', OrderedDict([('dnp3.al.point_index…	-149.132	-75.2962	-245.214	-137.721
253	60	eth:ethertype:arp	00:50:56:9c:9d:70	ff:ff:ff:ff:ff:ff	0.0.0.0	0.0.0.0	0	0x00000000	0	0	0	0x00000000	0	-1	1	0	3	0	None	2020-10-17 16:02:44.988869905	631	1	28	0x00000044	0x000000c0	129	0x000000c4	['3073']	1	1	[OrderedDict([('dnp3.al.obj', '3073'), ('dnp3.al.obj_tree', OrderedDict([('Qualifier Field, Prefix: 2-Octet Index Prefix, Range: 16-bit Single Field Quantity', OrderedDict([('dnp3.al.objq.prefix', '2'), ('dnp3.al.objq.range', '8')])), ('Number of Items: 1', OrderedDict([('dnp3.al.range.quantity', '1')])), ('Point Number 1 [Pulse On] [Close]', OrderedDict([('dnp3.al.index', '1'), ('Control Code [0…	-149.132	-75.2962	-245.214	-137.721
254	60	eth:ethertype:arp	00:50:56:9c:9d:70	ff:ff:ff:ff:ff:ff	0.0.0.0	0.0.0.0	0	0x00000000	0	0	0	0x00000000	0	-1	0	0	0	0	None	2020-10-17 16:02:50.313354015	1195	1	172	0x00000044	0x000000c0	129	0x000000cf	['258', '258', '258', '258']	46	1	[OrderedDict([('dnp3.al.obj', '258'), ('dnp3.al.obj_tree', OrderedDict([('Qualifier Field, Prefix: None, Range: 8-bit Start and Stop Indices', OrderedDict([('dnp3.al.objq.prefix', '0'), ('dnp3.al.objq.range', '0')])), ('Number of Items: 11', OrderedDict([('dnp3.al.range.start', '0'), ('dnp3.al.range.stop', '10')])), ('Point Number 0 (Quality: Online), Value: 1', OrderedDict([('dnp3.al.point_index…	-149.132	-75.2962	-543.058	-137.721
255	60	eth:ethertype:arp	00:50:56:9c:9d:70	ff:ff:ff:ff:ff:ff	0.0.0.0	0.0.0.0	0	0x00000000	0	0	0	0x00000000	0	-1	1	0	3	1	DNP3	2020-10-17 16:02:51.469482899	456	1	109	0x00000044	0x000000c0	129	0x000000c4	['258', '258', '258']	28	127	[OrderedDict([('dnp3.al.obj', '258'), ('dnp3.al.obj_tree', OrderedDict([('Qualifier Field, Prefix: None, Range: 8-bit Start and Stop Indices', OrderedDict([('dnp3.al.objq.prefix', '0'), ('dnp3.al.objq.range', '0')])), ('Number of Items: 7', OrderedDict([('dnp3.al.range.start', '0'), ('dnp3.al.range.stop', '6')])), ('Point Number 0 (Quality: Online), Value: 1', OrderedDict([('dnp3.al.point_index',…	-149.132	-295.876	-543.058	-137.721
256	89	eth:ethertype:ip:tcp:dnp3	00:00:00:aa:00:22	00:50:56:9c:9d:70	172.16.0.2	192.168.0.5	75	0x00004000	38491	20000	35	0x00000018	0	-1	2	2	6	0	None	2020-10-17 16:02:55.737514973	601	1	28	0x00000044	0x000000c0	129	0x000000c3	['3073']	1	0	[OrderedDict([('dnp3.al.obj', '3073'), ('dnp3.al.obj_tree', OrderedDict([('Qualifier Field, Prefix: 2-Octet Index Prefix, Range: 16-bit Single Field Quantity', OrderedDict([('dnp3.al.objq.prefix', '2'), ('dnp3.al.objq.range', '8')])), ('Number of Items: 1', OrderedDict([('dnp3.al.range.quantity', '1')])), ('Point Number 0 [Pulse On] [Close]', OrderedDict([('dnp3.al.index', '0'), ('Control Code [0…	-149.132	-295.876	-543.058	-137.721
257	91	eth:ethertype:ip:tcp:dnp3	00:50:56:9c:9d:70	00:00:00:aa:00:22	192.168.0.5	172.16.0.2	77	0x00004000	20000	38491	37	0x00000018	0	0.051426000	0	0	0	0	None	2020-10-17 16:02:59.373728037	390	1	121	0x00000044	0x000000c0	129	0x000000c5	['258', '258', '258']	32	255	[OrderedDict([('dnp3.al.obj', '258'), ('dnp3.al.obj_tree', OrderedDict([('Qualifier Field, Prefix: None, Range: 8-bit Start and Stop Indices', OrderedDict([('dnp3.al.objq.prefix', '0'), ('dnp3.al.objq.range', '0')])), ('Number of Items: 8', OrderedDict([('dnp3.al.range.start', '0'), ('dnp3.al.range.stop', '7')])), ('Point Number 0 (Quality: Online), Value: 1', OrderedDict([('dnp3.al.point_index',…	-149.132	-295.876	-543.058	-137.721
258	72	eth:ethertype:ip:tcp:dnp3	00:00:00:aa:00:22	00:50:56:9c:9d:70	172.16.0.2	192.168.0.5	58	0x00004000	41391	20000	18	0x00000018	0	-1	0	0	0	0	None	2020-10-17 16:02:59.573466063	399	1	73	0x00000044	0x000000c0	129	0x000000c4	['258', '258', '258']	16	15	[OrderedDict([('dnp3.al.obj', '258'), ('dnp3.al.obj_tree', OrderedDict([('Qualifier Field, Prefix: None, Range: 8-bit Start and Stop Indices', OrderedDict([('dnp3.al.objq.prefix', '0'), ('dnp3.al.objq.range', '0')])), ('Number of Items: 4', OrderedDict([('dnp3.al.range.start', '0'), ('dnp3.al.range.stop', '3')])), ('Point Number 0 (Quality: Online), Value: 1', OrderedDict([('dnp3.al.point_index',…	-363.768	-295.876	-543.058	-137.721
259	286	eth:ethertype:ip:tcp:dnp3	00:50:56:9c:9d:70	00:00:00:aa:00:22	192.168.0.5	172.16.0.2	272	0x00004000	20000	41391	232	0x00000018	0	0.050637000	0	0	0	1	arpspoof	2020-10-17 16:03:03.436842918	601	1	28	0x00000044	0x000000c0	129	0x000000c4	['3073']	1	0	[OrderedDict([('dnp3.al.obj', '3073'), ('dnp3.al.obj_tree', OrderedDict([('Qualifier Field, Prefix: 2-Octet Index Prefix, Range: 16-bit Single Field Quantity', OrderedDict([('dnp3.al.objq.prefix', '2'), ('dnp3.al.objq.range', '8')])), ('Number of Items: 1', OrderedDict([('dnp3.al.range.quantity', '1')])), ('Point Number 0 [Pulse On] [Close]', OrderedDict([('dnp3.al.index', '0'), ('Control Code [0…	-363.768	-295.876	-543.058	-137.721
260	42	eth:ethertype:arp	00:00:00:aa:00:22	ff:ff:ff:ff:ff:ff	0.0.0.0	0.0.0.0	0	0x00000000	0	0	0	0x00000000	0	-1	0	0	0	0	None	2020-10-17 16:03:03.477646112	631	1	131	0x00000044	0x000000c0	129	0x000000c5	['258', '258', '258', '258']	33	0	[OrderedDict([('dnp3.al.obj', '258'), ('dnp3.al.obj_tree', OrderedDict([('Qualifier Field, Prefix: None, Range: 8-bit Start and Stop Indices', OrderedDict([('dnp3.al.objq.prefix', '0'), ('dnp3.al.objq.range', '0')])), ('Number of Items: 8', OrderedDict([('dnp3.al.range.start', '0'), ('dnp3.al.range.stop', '7')])), ('Point Number 0 (Quality: Online), Value: 1', OrderedDict([('dnp3.al.point_index',…	-363.768	-295.876	-543.058	-137.721
261	72	eth:ethertype:ip:tcp:dnp3	00:00:00:aa:00:22	00:50:56:9c:9d:70	172.16.0.2	192.168.0.5	58	0x00004000	57733	20000	18	0x00000018	0	-1	1	1	3	0	None	2020-10-17 16:03:10.142009974	968	1	160	0x00000044	0x000000c0	129	0x000000cf	['258', '258', '258', '258']	42	1	[OrderedDict([('dnp3.al.obj', '258'), ('dnp3.al.obj_tree', OrderedDict([('Qualifier Field, Prefix: None, Range: 8-bit Start and Stop Indices', OrderedDict([('dnp3.al.objq.prefix', '0'), ('dnp3.al.objq.range', '0')])), ('Number of Items: 10', OrderedDict([('dnp3.al.range.start', '0'), ('dnp3.al.range.stop', '9')])), ('Point Number 0 (Quality: Online), Value: 1', OrderedDict([('dnp3.al.point_index'…	-363.768	-295.876	-543.058	-137.721
262	293	eth:ethertype:ip:tcp:dnp3	00:50:56:9c:9d:70	00:00:00:aa:00:22	192.168.0.5	172.16.0.2	279	0x00004000	20000	57733	239	0x00000018	0	0.050629000	0	0	0	1	arpspoof	2020-10-17 16:03:10.454385042	601	1	201	0x00000044	0x000000c0	129	0x000000c2	['258', '258', '258', '258']	55	2	[OrderedDict([('dnp3.al.obj', '258'), ('dnp3.al.obj_tree', OrderedDict([('Qualifier Field, Prefix: None, Range: 8-bit Start and Stop Indices', OrderedDict([('dnp3.al.objq.prefix', '0'), ('dnp3.al.objq.range', '0')])), ('Number of Items: 13', OrderedDict([('dnp3.al.range.start', '0'), ('dnp3.al.range.stop', '12')])), ('Point Number 0 (Quality: Online), Value: 0', OrderedDict([('dnp3.al.point_index…	-363.768	-295.876	-543.058	-137.721
263	42	eth:ethertype:arp	00:00:00:aa:00:22	ff:ff:ff:ff:ff:ff	0.0.0.0	0.0.0.0	0	0x00000000	0	0	0	0x00000000	0	-1	0	0	0	0	None	2020-10-17 16:03:10.525901079	601	1	201	0x00000044	0x000000c0	129	0x000000c5	['258', '258', '258', '258']	55	2	[OrderedDict([('dnp3.al.obj', '258'), ('dnp3.al.obj_tree', OrderedDict([('Qualifier Field, Prefix: None, Range: 8-bit Start and Stop Indices', OrderedDict([('dnp3.al.objq.prefix', '0'), ('dnp3.al.objq.range', '0')])), ('Number of Items: 13', OrderedDict([('dnp3.al.range.start', '0'), ('dnp3.al.range.stop', '12')])), ('Point Number 0 (Quality: Online), Value: 0', OrderedDict([('dnp3.al.point_index…	-363.768	-295.876	-543.058	-137.721
264	72	eth:ethertype:ip:tcp:dnp3	00:00:00:aa:00:22	00:50:56:9c:9d:70	172.16.0.2	192.168.0.5	58	0x00004000	38491	20000	18	0x00000018	0	-1	0	0	0	0	None	2020-10-17 16:03:11.105956078	493	1	133	0x00000044	0x000000c0	129	0x000000c4	['258', '258', '258']	36	503	[OrderedDict([('dnp3.al.obj', '258'), ('dnp3.al.obj_tree', OrderedDict([('Qualifier Field, Prefix: None, Range: 8-bit Start and Stop Indices', OrderedDict([('dnp3.al.objq.prefix', '0'), ('dnp3.al.objq.range', '0')])), ('Number of Items: 9', OrderedDict([('dnp3.al.range.start', '0'), ('dnp3.al.range.stop', '8')])), ('Point Number 0 (Quality: Online), Value: 1', OrderedDict([('dnp3.al.point_index',…	-363.768	-295.876	-543.058	-137.721
265	206	eth:ethertype:ip:tcp:dnp3	00:50:56:9c:9d:70	00:00:00:aa:00:22	192.168.0.5	172.16.0.2	192	0x00004000	20000	38491	152	0x00000018	0	0.050622000	0	0	0	1	arpspoof	2020-10-17 16:03:14.953629971	560	1	148	0x00000044	0x000000c0	129	0x000000cd	['258', '258', '258', '258']	38	1	[OrderedDict([('dnp3.al.obj', '258'), ('dnp3.al.obj_tree', OrderedDict([('Qualifier Field, Prefix: None, Range: 8-bit Start and Stop Indices', OrderedDict([('dnp3.al.objq.prefix', '0'), ('dnp3.al.objq.range', '0')])), ('Number of Items: 9', OrderedDict([('dnp3.al.range.start', '0'), ('dnp3.al.range.stop', '8')])), ('Point Number 0 (Quality: Online), Value: 1', OrderedDict([('dnp3.al.point_index',…	-363.768	-295.876	-543.058	-137.721
266	42	eth:ethertype:arp	00:00:00:aa:00:22	ff:ff:ff:ff:ff:ff	0.0.0.0	0.0.0.0	0	0x00000000	0	0	0	0x00000000	0	-1	0	0	0	0	None	2020-10-17 16:03:14.993457079	1200	1	208	0x00000044	0x000000c0	129	0x000000c0	['258', '258', '258', '258']	58	1	[OrderedDict([('dnp3.al.obj', '258'), ('dnp3.al.obj_tree', OrderedDict([('Qualifier Field, Prefix: None, Range: 8-bit Start and Stop Indices', OrderedDict([('dnp3.al.objq.prefix', '0'), ('dnp3.al.objq.range', '0')])), ('Number of Items: 14', OrderedDict([('dnp3.al.range.start', '0'), ('dnp3.al.range.stop', '13')])), ('Point Number 0 (Quality: Online), Value: 1', OrderedDict([('dnp3.al.point_index…	-363.768	-295.876	-543.058	-174.132
267	72	eth:ethertype:ip:tcp:dnp3	00:00:00:aa:00:22	00:50:56:9c:9d:70	172.16.0.2	192.168.0.5	58	0x00004000	55493	20000	18	0x00000018	0	-1	1	1	3	0	None	2020-10-17 16:03:20.618582010	1195	1	172	0x00000044	0x000000c0	129	0x000000c0	['258', '258', '258', '258']	46	1	[OrderedDict([('dnp3.al.obj', '258'), ('dnp3.al.obj_tree', OrderedDict([('Qualifier Field, Prefix: None, Range: 8-bit Start and Stop Indices', OrderedDict([('dnp3.al.objq.prefix', '0'), ('dnp3.al.objq.range', '0')])), ('Number of Items: 11', OrderedDict([('dnp3.al.range.start', '0'), ('dnp3.al.range.stop', '10')])), ('Point Number 0 (Quality: Online), Value: 1', OrderedDict([('dnp3.al.point_index…	-363.768	-295.876	-559.778	-174.132
268	225	eth:ethertype:ip:tcp:dnp3	00:50:56:9c:9d:70	00:00:00:aa:00:22	192.168.0.5	172.16.0.2	211	0x00004000	20000	55493	171	0x00000018	0	0.050711000	0	0	0	0	None	2020-10-17 16:03:21.771692038	456	1	109	0x00000044	0x000000c0	129	0x000000c5	['258', '258', '258']	28	127	[OrderedDict([('dnp3.al.obj', '258'), ('dnp3.al.obj_tree', OrderedDict([('Qualifier Field, Prefix: None, Range: 8-bit Start and Stop Indices', OrderedDict([('dnp3.al.objq.prefix', '0'), ('dnp3.al.objq.range', '0')])), ('Number of Items: 7', OrderedDict([('dnp3.al.range.start', '0'), ('dnp3.al.range.stop', '6')])), ('Point Number 0 (Quality: Online), Value: 1', OrderedDict([('dnp3.al.point_index',…	-363.768	-303.428	-559.778	-174.132
269	60	eth:ethertype:arp	00:50:56:9c:9d:70	ff:ff:ff:ff:ff:ff	0.0.0.0	0.0.0.0	0	0x00000000	0	0	0	0x00000000	0	-1	2	2	6	0	None	2020-10-17 16:03:38.856725931	631	1	131	0x00000044	0x000000c0	129	0x000000c6	['258', '258', '258', '258']	33	0	[OrderedDict([('dnp3.al.obj', '258'), ('dnp3.al.obj_tree', OrderedDict([('Qualifier Field, Prefix: None, Range: 8-bit Start and Stop Indices', OrderedDict([('dnp3.al.objq.prefix', '0'), ('dnp3.al.objq.range', '0')])), ('Number of Items: 8', OrderedDict([('dnp3.al.range.start', '0'), ('dnp3.al.range.stop', '7')])), ('Point Number 0 (Quality: Online), Value: 1', OrderedDict([('dnp3.al.point_index',…	-363.768	-303.428	-559.778	-174.132
270	60	eth:ethertype:arp	00:50:56:9c:9d:70	ff:ff:ff:ff:ff:ff	0.0.0.0	0.0.0.0	0	0x00000000	0	0	0	0x00000000	0	-1	1	1	3	0	None	2020-10-17 16:03:40.294657946	968	1	160	0x00000044	0x000000c0	129	0x000000c0	['258', '258', '258', '258']	42	1	[OrderedDict([('dnp3.al.obj', '258'), ('dnp3.al.obj_tree', OrderedDict([('Qualifier Field, Prefix: None, Range: 8-bit Start and Stop Indices', OrderedDict([('dnp3.al.objq.prefix', '0'), ('dnp3.al.objq.range', '0')])), ('Number of Items: 10', OrderedDict([('dnp3.al.range.start', '0'), ('dnp3.al.range.stop', '9')])), ('Point Number 0 (Quality: Online), Value: 1', OrderedDict([('dnp3.al.point_index'…	-363.768	-303.428	-559.778	-174.132
271	60	eth:ethertype:arp	00:50:56:9c:9d:70	ff:ff:ff:ff:ff:ff	0.0.0.0	0.0.0.0	0	0x00000000	0	0	0	0x00000000	0	-1	0	0	0	0	None	2020-10-17 16:03:40.606669903	601	1	201	0x00000044	0x000000c0	129	0x000000c3	['258', '258', '258', '258']	55	2	[OrderedDict([('dnp3.al.obj', '258'), ('dnp3.al.obj_tree', OrderedDict([('Qualifier Field, Prefix: None, Range: 8-bit Start and Stop Indices', OrderedDict([('dnp3.al.objq.prefix', '0'), ('dnp3.al.objq.range', '0')])), ('Number of Items: 13', OrderedDict([('dnp3.al.range.start', '0'), ('dnp3.al.range.stop', '12')])), ('Point Number 0 (Quality: Online), Value: 0', OrderedDict([('dnp3.al.point_index…	-363.768	-303.428	-559.778	-174.132
272	72	eth:ethertype:ip:tcp:dnp3	00:00:00:aa:00:22	00:50:56:9c:9d:70	172.16.0.2	192.168.0.5	58	0x00004000	56515	20000	18	0x00000018	0	-1	0	0	0	0	None	2020-10-17 16:03:40.630553961	631	1	131	0x00000044	0x000000c0	129	0x000000c7	['258', '258', '258', '258']	33	0	[OrderedDict([('dnp3.al.obj', '258'), ('dnp3.al.obj_tree', OrderedDict([('Qualifier Field, Prefix: None, Range: 8-bit Start and Stop Indices', OrderedDict([('dnp3.al.objq.prefix', '0'), ('dnp3.al.objq.range', '0')])), ('Number of Items: 8', OrderedDict([('dnp3.al.range.start', '0'), ('dnp3.al.range.stop', '7')])), ('Point Number 0 (Quality: Online), Value: 1', OrderedDict([('dnp3.al.point_index',…	-363.768	-303.428	-559.778	-174.132
273	253	eth:ethertype:ip:tcp:dnp3	00:50:56:9c:9d:70	00:00:00:aa:00:22	192.168.0.5	172.16.0.2	239	0x00004000	20000	56515	199	0x00000018	0	0.051929000	0	0	0	0	None	2020-10-17 16:03:40.678721905	601	1	201	0x00000044	0x000000c0	129	0x000000c6	['258', '258', '258', '258']	55	2	[OrderedDict([('dnp3.al.obj', '258'), ('dnp3.al.obj_tree', OrderedDict([('Qualifier Field, Prefix: None, Range: 8-bit Start and Stop Indices', OrderedDict([('dnp3.al.objq.prefix', '0'), ('dnp3.al.objq.range', '0')])), ('Number of Items: 13', OrderedDict([('dnp3.al.range.start', '0'), ('dnp3.al.range.stop', '12')])), ('Point Number 0 (Quality: Online), Value: 0', OrderedDict([('dnp3.al.point_index…	-363.768	-303.428	-559.778	-174.132
274	72	eth:ethertype:ip:tcp:dnp3	00:00:00:aa:00:22	00:50:56:9c:9d:70	172.16.0.2	192.168.0.5	58	0x00004000	55909	20000	18	0x00000018	0	-1	1	1	3	0	None	2020-10-17 16:03:41.258621931	493	1	133	0x00000044	0x000000c0	129	0x000000c5	['258', '258', '258']	36	503	[OrderedDict([('dnp3.al.obj', '258'), ('dnp3.al.obj_tree', OrderedDict([('Qualifier Field, Prefix: None, Range: 8-bit Start and Stop Indices', OrderedDict([('dnp3.al.objq.prefix', '0'), ('dnp3.al.objq.range', '0')])), ('Number of Items: 9', OrderedDict([('dnp3.al.range.start', '0'), ('dnp3.al.range.stop', '8')])), ('Point Number 0 (Quality: Online), Value: 1', OrderedDict([('dnp3.al.point_index',…	-363.768	-303.428	-559.778	-174.132
275	182	eth:ethertype:ip:tcp:dnp3	00:50:56:9c:9d:70	00:00:00:aa:00:22	192.168.0.5	172.16.0.2	168	0x00004000	20000	55909	128	0x00000018	0	0.051748000	0	0	0	0	None	2020-10-17 16:03:45.106656075	560	1	148	0x00000044	0x000000c0	129	0x000000ce	['258', '258', '258', '258']	38	1	[OrderedDict([('dnp3.al.obj', '258'), ('dnp3.al.obj_tree', OrderedDict([('Qualifier Field, Prefix: None, Range: 8-bit Start and Stop Indices', OrderedDict([('dnp3.al.objq.prefix', '0'), ('dnp3.al.objq.range', '0')])), ('Number of Items: 9', OrderedDict([('dnp3.al.range.start', '0'), ('dnp3.al.range.stop', '8')])), ('Point Number 0 (Quality: Online), Value: 1', OrderedDict([('dnp3.al.point_index',…	-363.768	-303.428	-559.778	-174.132
276	72	eth:ethertype:ip:tcp:dnp3	00:00:00:aa:00:22	00:50:56:9c:9d:70	172.16.0.2	192.168.0.5	58	0x00004000	36503	20000	18	0x00000018	0	-1	0	0	0	0	None	2020-10-17 16:03:45.146630049	1200	1	208	0x00000044	0x000000c0	129	0x000000c1	['258', '258', '258', '258']	58	1	[OrderedDict([('dnp3.al.obj', '258'), ('dnp3.al.obj_tree', OrderedDict([('Qualifier Field, Prefix: None, Range: 8-bit Start and Stop Indices', OrderedDict([('dnp3.al.objq.prefix', '0'), ('dnp3.al.objq.range', '0')])), ('Number of Items: 14', OrderedDict([('dnp3.al.range.start', '0'), ('dnp3.al.range.stop', '13')])), ('Point Number 0 (Quality: Online), Value: 1', OrderedDict([('dnp3.al.point_index…	-363.768	-303.428	-559.778	-174.124
277	208	eth:ethertype:ip:tcp:dnp3	00:50:56:9c:9d:70	00:00:00:aa:00:22	192.168.0.5	172.16.0.2	194	0x00004000	20000	36503	154	0x00000018	0	0.051726000	0	0	0	0	None	2020-10-17 16:03:45.512593985	390	1	121	0x00000044	0x000000c0	129	0x000000c6	['258', '258', '258']	32	255	[OrderedDict([('dnp3.al.obj', '258'), ('dnp3.al.obj_tree', OrderedDict([('Qualifier Field, Prefix: None, Range: 8-bit Start and Stop Indices', OrderedDict([('dnp3.al.objq.prefix', '0'), ('dnp3.al.objq.range', '0')])), ('Number of Items: 8', OrderedDict([('dnp3.al.range.start', '0'), ('dnp3.al.range.stop', '7')])), ('Point Number 0 (Quality: Online), Value: 1', OrderedDict([('dnp3.al.point_index',…	-363.768	-303.428	-559.778	-174.124
278	60	eth:ethertype:arp	00:50:56:9c:9d:70	00:00:00:aa:00:22	0.0.0.0	0.0.0.0	0	0x00000000	0	0	0	0x00000000	0	-1	2	2	6	1	arpspoof	2020-10-17 16:03:45.664536953	390	1	121	0x00000044	0x000000c0	129	0x000000c7	['258', '258', '258']	32	255	[OrderedDict([('dnp3.al.obj', '258'), ('dnp3.al.obj_tree', OrderedDict([('Qualifier Field, Prefix: None, Range: 8-bit Start and Stop Indices', OrderedDict([('dnp3.al.objq.prefix', '0'), ('dnp3.al.objq.range', '0')])), ('Number of Items: 8', OrderedDict([('dnp3.al.range.start', '0'), ('dnp3.al.range.stop', '7')])), ('Point Number 0 (Quality: Online), Value: 1', OrderedDict([('dnp3.al.point_index',…	-363.768	-303.428	-559.778	-174.124
279	42	eth:ethertype:arp	00:00:00:aa:00:22	00:50:56:9c:9d:70	0.0.0.0	0.0.0.0	0	0x00000000	0	0	0	0x00000000	0	-1	0	0	0	1	arpspoof	2020-10-17 16:03:45.768585920	399	1	73	0x00000044	0x000000c0	129	0x000000c5	['258', '258', '258']	16	15	[OrderedDict([('dnp3.al.obj', '258'), ('dnp3.al.obj_tree', OrderedDict([('Qualifier Field, Prefix: None, Range: 8-bit Start and Stop Indices', OrderedDict([('dnp3.al.objq.prefix', '0'), ('dnp3.al.objq.range', '0')])), ('Number of Items: 4', OrderedDict([('dnp3.al.range.start', '0'), ('dnp3.al.range.stop', '3')])), ('Point Number 0 (Quality: Online), Value: 1', OrderedDict([('dnp3.al.point_index',…	-377.221	-303.428	-559.778	-174.124
280	42	eth:ethertype:arp	00:00:00:aa:00:22	00:50:56:9c:9d:70	0.0.0.0	0.0.0.0	0	0x00000000	0	0	0	0x00000000	0	-1	0	0	0	0	None	2020-10-17 16:03:45.920527935	399	1	73	0x00000044	0x000000c0	129	0x000000c6	['258', '258', '258']	16	15	[OrderedDict([('dnp3.al.obj', '258'), ('dnp3.al.obj_tree', OrderedDict([('Qualifier Field, Prefix: None, Range: 8-bit Start and Stop Indices', OrderedDict([('dnp3.al.objq.prefix', '0'), ('dnp3.al.objq.range', '0')])), ('Number of Items: 4', OrderedDict([('dnp3.al.range.start', '0'), ('dnp3.al.range.stop', '3')])), ('Point Number 0 (Quality: Online), Value: 1', OrderedDict([('dnp3.al.point_index',…	-377.221	-303.428	-559.778	-174.124
281	60	eth:ethertype:arp	00:50:56:9c:9d:70	00:00:00:aa:00:22	0.0.0.0	0.0.0.0	0	0x00000000	0	0	0	0x00000000	0	-1	0	0	0	0	None	2020-10-17 16:03:48.526550054	390	1	121	0x00000044	0x000000c0	129	0x000000c8	['258', '258', '258']	32	255	[OrderedDict([('dnp3.al.obj', '258'), ('dnp3.al.obj_tree', OrderedDict([('Qualifier Field, Prefix: None, Range: 8-bit Start and Stop Indices', OrderedDict([('dnp3.al.objq.prefix', '0'), ('dnp3.al.objq.range', '0')])), ('Number of Items: 8', OrderedDict([('dnp3.al.range.start', '0'), ('dnp3.al.range.stop', '7')])), ('Point Number 0 (Quality: Online), Value: 1', OrderedDict([('dnp3.al.point_index',…	-377.221	-303.428	-559.778	-174.124
282	72	eth:ethertype:ip:tcp:dnp3	00:00:00:aa:00:22	00:50:56:9c:9d:70	172.16.0.2	192.168.0.5	58	0x00004000	52851	20000	18	0x00000018	0	-1	1	1	3	0	None	2020-10-17 16:03:48.726567984	399	1	73	0x00000044	0x000000c0	129	0x000000c7	['258', '258', '258']	16	15	[OrderedDict([('dnp3.al.obj', '258'), ('dnp3.al.obj_tree', OrderedDict([('Qualifier Field, Prefix: None, Range: 8-bit Start and Stop Indices', OrderedDict([('dnp3.al.objq.prefix', '0'), ('dnp3.al.objq.range', '0')])), ('Number of Items: 4', OrderedDict([('dnp3.al.range.start', '0'), ('dnp3.al.range.stop', '3')])), ('Point Number 0 (Quality: Online), Value: 1', OrderedDict([('dnp3.al.point_index',…	-377.222	-303.428	-559.778	-174.124
283	196	eth:ethertype:ip:tcp:dnp3	00:50:56:9c:9d:70	00:00:00:aa:00:22	192.168.0.5	172.16.0.2	182	0x00004000	20000	52851	142	0x00000018	0	0.051786000	0	0	0	0	None	2020-10-17 16:03:50.770731926	1195	1	172	0x00000044	0x000000c0	129	0x000000c1	['258', '258', '258', '258']	46	1	[OrderedDict([('dnp3.al.obj', '258'), ('dnp3.al.obj_tree', OrderedDict([('Qualifier Field, Prefix: None, Range: 8-bit Start and Stop Indices', OrderedDict([('dnp3.al.objq.prefix', '0'), ('dnp3.al.objq.range', '0')])), ('Number of Items: 11', OrderedDict([('dnp3.al.range.start', '0'), ('dnp3.al.range.stop', '10')])), ('Point Number 0 (Quality: Online), Value: 1', OrderedDict([('dnp3.al.point_index…	-377.222	-303.428	-559.773	-174.124
284	72	eth:ethertype:ip:tcp:dnp3	00:00:00:aa:00:22	00:50:56:9c:9d:70	172.16.0.2	192.168.0.5	58	0x00004000	43991	20000	18	0x00000018	0	-1	0	0	0	0	None	2020-10-17 16:03:51.923644066	456	1	109	0x00000044	0x000000c0	129	0x000000c6	['258', '258', '258']	28	127	[OrderedDict([('dnp3.al.obj', '258'), ('dnp3.al.obj_tree', OrderedDict([('Qualifier Field, Prefix: None, Range: 8-bit Start and Stop Indices', OrderedDict([('dnp3.al.objq.prefix', '0'), ('dnp3.al.objq.range', '0')])), ('Number of Items: 7', OrderedDict([('dnp3.al.range.start', '0'), ('dnp3.al.range.stop', '6')])), ('Point Number 0 (Quality: Online), Value: 1', OrderedDict([('dnp3.al.point_index',…	-377.222	-303.439	-559.773	-174.124
285	142	eth:ethertype:ip:tcp:dnp3	00:50:56:9c:9d:70	00:00:00:aa:00:22	192.168.0.5	172.16.0.2	128	0x00004000	20000	43991	88	0x00000018	0	0.051858000	0	0	0	0	None	2020-10-17 16:04:10.447818995	968	1	160	0x00000044	0x000000c0	129	0x000000c1	['258', '258', '258', '258']	42	1	[OrderedDict([('dnp3.al.obj', '258'), ('dnp3.al.obj_tree', OrderedDict([('Qualifier Field, Prefix: None, Range: 8-bit Start and Stop Indices', OrderedDict([('dnp3.al.objq.prefix', '0'), ('dnp3.al.objq.range', '0')])), ('Number of Items: 10', OrderedDict([('dnp3.al.range.start', '0'), ('dnp3.al.range.stop', '9')])), ('Point Number 0 (Quality: Online), Value: 1', OrderedDict([('dnp3.al.point_index'…	-377.222	-303.439	-559.773	-174.124
286	72	eth:ethertype:ip:tcp:dnp3	00:00:00:aa:00:22	00:50:56:9c:9d:70	172.16.0.2	192.168.0.5	58	0x00004000	49701	20000	18	0x00000018	0	-1	2	2	6	0	None	2020-10-17 16:04:10.759696960	601	1	201	0x00000044	0x000000c0	129	0x000000c4	['258', '258', '258', '258']	55	2	[OrderedDict([('dnp3.al.obj', '258'), ('dnp3.al.obj_tree', OrderedDict([('Qualifier Field, Prefix: None, Range: 8-bit Start and Stop Indices', OrderedDict([('dnp3.al.objq.prefix', '0'), ('dnp3.al.objq.range', '0')])), ('Number of Items: 13', OrderedDict([('dnp3.al.range.start', '0'), ('dnp3.al.range.stop', '12')])), ('Point Number 0 (Quality: Online), Value: 0', OrderedDict([('dnp3.al.point_index…	-377.222	-303.439	-559.773	-174.124
287	239	eth:ethertype:ip:tcp:dnp3	00:50:56:9c:9d:70	00:00:00:aa:00:22	192.168.0.5	172.16.0.2	225	0x00004000	20000	49701	185	0x00000018	0	0.051976000	0	0	0	0	None	2020-10-17 16:04:10.783653021	631	1	131	0x00000044	0x000000c0	129	0x000000c8	['258', '258', '258', '258']	33	0	[OrderedDict([('dnp3.al.obj', '258'), ('dnp3.al.obj_tree', OrderedDict([('Qualifier Field, Prefix: None, Range: 8-bit Start and Stop Indices', OrderedDict([('dnp3.al.objq.prefix', '0'), ('dnp3.al.objq.range', '0')])), ('Number of Items: 8', OrderedDict([('dnp3.al.range.start', '0'), ('dnp3.al.range.stop', '7')])), ('Point Number 0 (Quality: Online), Value: 1', OrderedDict([('dnp3.al.point_index',…	-377.222	-303.439	-559.773	-174.124
288	60	eth:ethertype:arp	00:50:56:9c:9d:70	ff:ff:ff:ff:ff:ff	0.0.0.0	0.0.0.0	0	0x00000000	0	0	0	0x00000000	0	-1	1	1	3	0	None	2020-10-17 16:04:10.831765890	601	1	201	0x00000044	0x000000c0	129	0x000000c7	['258', '258', '258', '258']	55	2	[OrderedDict([('dnp3.al.obj', '258'), ('dnp3.al.obj_tree', OrderedDict([('Qualifier Field, Prefix: None, Range: 8-bit Start and Stop Indices', OrderedDict([('dnp3.al.objq.prefix', '0'), ('dnp3.al.objq.range', '0')])), ('Number of Items: 13', OrderedDict([('dnp3.al.range.start', '0'), ('dnp3.al.range.stop', '12')])), ('Point Number 0 (Quality: Online), Value: 0', OrderedDict([('dnp3.al.point_index…	-377.222	-303.439	-559.773	-174.124
289	60	eth:ethertype:arp	00:50:56:9c:9d:70	ff:ff:ff:ff:ff:ff	0.0.0.0	0.0.0.0	0	0x00000000	0	0	0	0x00000000	0	-1	0	0	0	0	None	2020-10-17 16:04:11.411679029	493	1	133	0x00000044	0x000000c0	129	0x000000c6	['258', '258', '258']	36	503	[OrderedDict([('dnp3.al.obj', '258'), ('dnp3.al.obj_tree', OrderedDict([('Qualifier Field, Prefix: None, Range: 8-bit Start and Stop Indices', OrderedDict([('dnp3.al.objq.prefix', '0'), ('dnp3.al.objq.range', '0')])), ('Number of Items: 9', OrderedDict([('dnp3.al.range.start', '0'), ('dnp3.al.range.stop', '8')])), ('Point Number 0 (Quality: Online), Value: 1', OrderedDict([('dnp3.al.point_index',…	-377.222	-303.439	-559.773	-174.124
290	60	eth:ethertype:arp	00:50:56:9c:9d:70	ff:ff:ff:ff:ff:ff	0.0.0.0	0.0.0.0	0	0x00000000	0	0	0	0x00000000	0	-1	1	1	3	0	None	2020-10-17 16:04:15.259676933	560	1	148	0x00000044	0x000000c0	129	0x000000cf	['258', '258', '258', '258']	38	1	[OrderedDict([('dnp3.al.obj', '258'), ('dnp3.al.obj_tree', OrderedDict([('Qualifier Field, Prefix: None, Range: 8-bit Start and Stop Indices', OrderedDict([('dnp3.al.objq.prefix', '0'), ('dnp3.al.objq.range', '0')])), ('Number of Items: 9', OrderedDict([('dnp3.al.range.start', '0'), ('dnp3.al.range.stop', '8')])), ('Point Number 0 (Quality: Online), Value: 1', OrderedDict([('dnp3.al.point_index',…	-377.222	-303.439	-559.773	-174.124
291	72	eth:ethertype:ip:tcp:dnp3	00:00:00:aa:00:22	00:50:56:9c:9d:70	172.16.0.2	192.168.0.5	58	0x00004000	41391	20000	18	0x00000018	0	-1	12	3	32	0	None	2020-10-17 16:04:15.299748898	1200	1	208	0x00000044	0x000000c0	129	0x000000c2	['258', '258', '258', '258']	58	1	[OrderedDict([('dnp3.al.obj', '258'), ('dnp3.al.obj_tree', OrderedDict([('Qualifier Field, Prefix: None, Range: 8-bit Start and Stop Indices', OrderedDict([('dnp3.al.objq.prefix', '0'), ('dnp3.al.objq.range', '0')])), ('Number of Items: 14', OrderedDict([('dnp3.al.range.start', '0'), ('dnp3.al.range.stop', '13')])), ('Point Number 0 (Quality: Online), Value: 1', OrderedDict([('dnp3.al.point_index…	-377.222	-303.439	-559.773	-174.111
292	286	eth:ethertype:ip:tcp:dnp3	00:50:56:9c:9d:70	00:00:00:aa:00:22	192.168.0.5	172.16.0.2	272	0x00004000	20000	41391	232	0x00000018	0	0.052118000	0	0	0	0	None	2020-10-17 16:04:18.679658890	390	1	121	0x00000044	0x000000c0	129	0x000000c9	['258', '258', '258']	32	255	[OrderedDict([('dnp3.al.obj', '258'), ('dnp3.al.obj_tree', OrderedDict([('Qualifier Field, Prefix: None, Range: 8-bit Start and Stop Indices', OrderedDict([('dnp3.al.objq.prefix', '0'), ('dnp3.al.objq.range', '0')])), ('Number of Items: 8', OrderedDict([('dnp3.al.range.start', '0'), ('dnp3.al.range.stop', '7')])), ('Point Number 0 (Quality: Online), Value: 1', OrderedDict([('dnp3.al.point_index',…	-377.222	-303.439	-559.773	-174.111
293	72	eth:ethertype:ip:tcp:dnp3	00:00:00:aa:00:22	00:50:56:9c:9d:70	172.16.0.2	192.168.0.5	58	0x00004000	57733	20000	18	0x00000018	0	-1	4	1	12	0	None	2020-10-17 16:04:18.879631996	399	1	73	0x00000044	0x000000c0	129	0x000000c8	['258', '258', '258']	16	15	[OrderedDict([('dnp3.al.obj', '258'), ('dnp3.al.obj_tree', OrderedDict([('Qualifier Field, Prefix: None, Range: 8-bit Start and Stop Indices', OrderedDict([('dnp3.al.objq.prefix', '0'), ('dnp3.al.objq.range', '0')])), ('Number of Items: 4', OrderedDict([('dnp3.al.range.start', '0'), ('dnp3.al.range.stop', '3')])), ('Point Number 0 (Quality: Online), Value: 1', OrderedDict([('dnp3.al.point_index',…	-377.223	-303.439	-559.773	-174.111
294	293	eth:ethertype:ip:tcp:dnp3	00:50:56:9c:9d:70	00:00:00:aa:00:22	192.168.0.5	172.16.0.2	279	0x00004000	20000	57733	239	0x00000018	0	0.052018000	0	0	0	0	None	2020-10-17 16:04:20.922744036	1195	1	172	0x00000044	0x000000c0	129	0x000000c2	['258', '258', '258', '258']	46	1	[OrderedDict([('dnp3.al.obj', '258'), ('dnp3.al.obj_tree', OrderedDict([('Qualifier Field, Prefix: None, Range: 8-bit Start and Stop Indices', OrderedDict([('dnp3.al.objq.prefix', '0'), ('dnp3.al.objq.range', '0')])), ('Number of Items: 11', OrderedDict([('dnp3.al.range.start', '0'), ('dnp3.al.range.stop', '10')])), ('Point Number 0 (Quality: Online), Value: 1', OrderedDict([('dnp3.al.point_index…	-377.223	-303.439	-559.719	-174.111
295	72	eth:ethertype:ip:tcp:dnp3	00:00:00:aa:00:22	00:50:56:9c:9d:70	172.16.0.2	192.168.0.5	58	0x00004000	38491	20000	18	0x00000018	0	-1	0	0	0	0	None	2020-10-17 16:04:22.075642109	456	1	109	0x00000044	0x000000c0	129	0x000000c7	['258', '258', '258']	28	127	[OrderedDict([('dnp3.al.obj', '258'), ('dnp3.al.obj_tree', OrderedDict([('Qualifier Field, Prefix: None, Range: 8-bit Start and Stop Indices', OrderedDict([('dnp3.al.objq.prefix', '0'), ('dnp3.al.objq.range', '0')])), ('Number of Items: 7', OrderedDict([('dnp3.al.range.start', '0'), ('dnp3.al.range.stop', '6')])), ('Point Number 0 (Quality: Online), Value: 1', OrderedDict([('dnp3.al.point_index',…	-377.223	-303.43	-559.719	-174.111
296	206	eth:ethertype:ip:tcp:dnp3	00:50:56:9c:9d:70	00:00:00:aa:00:22	192.168.0.5	172.16.0.2	192	0x00004000	20000	38491	152	0x00000018	0	0.051945000	0	0	0	0	None	2020-10-17 16:04:40.600794077	968	1	160	0x00000044	0x000000c0	129	0x000000c2	['258', '258', '258', '258']	42	1	[OrderedDict([('dnp3.al.obj', '258'), ('dnp3.al.obj_tree', OrderedDict([('Qualifier Field, Prefix: None, Range: 8-bit Start and Stop Indices', OrderedDict([('dnp3.al.objq.prefix', '0'), ('dnp3.al.objq.range', '0')])), ('Number of Items: 10', OrderedDict([('dnp3.al.range.start', '0'), ('dnp3.al.range.stop', '9')])), ('Point Number 0 (Quality: Online), Value: 1', OrderedDict([('dnp3.al.point_index'…	-377.223	-303.43	-559.719	-174.111
297	72	eth:ethertype:ip:tcp:dnp3	00:00:00:aa:00:22	00:50:56:9c:9d:70	172.16.0.2	192.168.0.5	58	0x00004000	55493	20000	18	0x00000018	0	-1	8	2	24	0	None	2020-10-17 16:04:40.936739922	631	1	131	0x00000044	0x000000c0	129	0x000000c9	['258', '258', '258', '258']	33	0	[OrderedDict([('dnp3.al.obj', '258'), ('dnp3.al.obj_tree', OrderedDict([('Qualifier Field, Prefix: None, Range: 8-bit Start and Stop Indices', OrderedDict([('dnp3.al.objq.prefix', '0'), ('dnp3.al.objq.range', '0')])), ('Number of Items: 8', OrderedDict([('dnp3.al.range.start', '0'), ('dnp3.al.range.stop', '7')])), ('Point Number 0 (Quality: Online), Value: 1', OrderedDict([('dnp3.al.point_index',…	-377.223	-303.43	-559.719	-174.111
298	225	eth:ethertype:ip:tcp:dnp3	00:50:56:9c:9d:70	00:00:00:aa:00:22	192.168.0.5	172.16.0.2	211	0x00004000	20000	55493	171	0x00000018	0	0.052057000	0	0	0	0	None	2020-10-17 16:04:40.984750032	601	1	201	0x00000044	0x000000c0	129	0x000000c8	['258', '258', '258', '258']	55	2	[OrderedDict([('dnp3.al.obj', '258'), ('dnp3.al.obj_tree', OrderedDict([('Qualifier Field, Prefix: None, Range: 8-bit Start and Stop Indices', OrderedDict([('dnp3.al.objq.prefix', '0'), ('dnp3.al.objq.range', '0')])), ('Number of Items: 13', OrderedDict([('dnp3.al.range.start', '0'), ('dnp3.al.range.stop', '12')])), ('Point Number 0 (Quality: Online), Value: 0', OrderedDict([('dnp3.al.point_index…	-377.223	-303.43	-559.719	-174.111
299	60	eth:ethertype:arp	00:50:56:9c:9d:70	ff:ff:ff:ff:ff:ff	0.0.0.0	0.0.0.0	0	0x00000000	0	0	0	0x00000000	0	-1	4	1	12	0	None	2020-10-17 16:04:41.564719915	493	1	133	0x00000044	0x000000c0	129	0x000000c7	['258', '258', '258']	36	503	[OrderedDict([('dnp3.al.obj', '258'), ('dnp3.al.obj_tree', OrderedDict([('Qualifier Field, Prefix: None, Range: 8-bit Start and Stop Indices', OrderedDict([('dnp3.al.objq.prefix', '0'), ('dnp3.al.objq.range', '0')])), ('Number of Items: 9', OrderedDict([('dnp3.al.range.start', '0'), ('dnp3.al.range.stop', '8')])), ('Point Number 0 (Quality: Online), Value: 1', OrderedDict([('dnp3.al.point_index',…	-377.223	-303.43	-559.719	-174.111
300	60	eth:ethertype:arp	00:50:56:9c:9d:70	ff:ff:ff:ff:ff:ff	0.0.0.0	0.0.0.0	0	0x00000000	0	0	0	0x00000000	0	-1	4	1	12	0	None	2020-10-17 16:04:45.411761045	560	1	148	0x00000044	0x000000c0	129	0x000000c0	['258', '258', '258', '258']	38	1	[OrderedDict([('dnp3.al.obj', '258'), ('dnp3.al.obj_tree', OrderedDict([('Qualifier Field, Prefix: None, Range: 8-bit Start and Stop Indices', OrderedDict([('dnp3.al.objq.prefix', '0'), ('dnp3.al.objq.range', '0')])), ('Number of Items: 9', OrderedDict([('dnp3.al.range.start', '0'), ('dnp3.al.range.stop', '8')])), ('Point Number 0 (Quality: Online), Value: 1', OrderedDict([('dnp3.al.point_index',…	-377.223	-303.43	-559.719	-174.111
301	60	eth:ethertype:arp	00:50:56:9c:9d:70	ff:ff:ff:ff:ff:ff	0.0.0.0	0.0.0.0	0	0x00000000	0	0	0	0x00000000	0	-1	0	0	0	0	None	2020-10-17 16:04:45.451714039	1200	1	208	0x00000044	0x000000c0	129	0x000000c3	['258', '258', '258', '258']	58	1	[OrderedDict([('dnp3.al.obj', '258'), ('dnp3.al.obj_tree', OrderedDict([('Qualifier Field, Prefix: None, Range: 8-bit Start and Stop Indices', OrderedDict([('dnp3.al.objq.prefix', '0'), ('dnp3.al.objq.range', '0')])), ('Number of Items: 14', OrderedDict([('dnp3.al.range.start', '0'), ('dnp3.al.range.stop', '13')])), ('Point Number 0 (Quality: Online), Value: 1', OrderedDict([('dnp3.al.point_index…	-377.223	-303.43	-559.719	-174.097
302	72	eth:ethertype:ip:tcp:dnp3	00:00:00:aa:00:22	00:50:56:9c:9d:70	172.16.0.2	192.168.0.5	58	0x00004000	56515	20000	18	0x00000018	0	-1	0	0	0	0	None	2020-10-17 16:04:48.831717968	390	1	121	0x00000044	0x000000c0	129	0x000000ca	['258', '258', '258']	32	255	[OrderedDict([('dnp3.al.obj', '258'), ('dnp3.al.obj_tree', OrderedDict([('Qualifier Field, Prefix: None, Range: 8-bit Start and Stop Indices', OrderedDict([('dnp3.al.objq.prefix', '0'), ('dnp3.al.objq.range', '0')])), ('Number of Items: 8', OrderedDict([('dnp3.al.range.start', '0'), ('dnp3.al.range.stop', '7')])), ('Point Number 0 (Quality: Online), Value: 1', OrderedDict([('dnp3.al.point_index',…	-377.223	-303.43	-559.719	-174.097
303	253	eth:ethertype:ip:tcp:dnp3	00:50:56:9c:9d:70	00:00:00:aa:00:22	192.168.0.5	172.16.0.2	239	0x00004000	20000	56515	199	0x00000018	0	0.052048000	0	0	0	0	None	2020-10-17 16:04:49.031728028	399	1	73	0x00000044	0x000000c0	129	0x000000c9	['258', '258', '258']	16	15	[OrderedDict([('dnp3.al.obj', '258'), ('dnp3.al.obj_tree', OrderedDict([('Qualifier Field, Prefix: None, Range: 8-bit Start and Stop Indices', OrderedDict([('dnp3.al.objq.prefix', '0'), ('dnp3.al.objq.range', '0')])), ('Number of Items: 4', OrderedDict([('dnp3.al.range.start', '0'), ('dnp3.al.range.stop', '3')])), ('Point Number 0 (Quality: Online), Value: 1', OrderedDict([('dnp3.al.point_index',…	-377.209	-303.43	-559.719	-174.097
304	72	eth:ethertype:ip:tcp:dnp3	00:00:00:aa:00:22	00:50:56:9c:9d:70	172.16.0.2	192.168.0.5	58	0x00004000	55909	20000	18	0x00000018	0	-1	4	1	12	0	None	2020-10-17 16:04:51.074784040	1195	1	172	0x00000044	0x000000c0	129	0x000000c3	['258', '258', '258', '258']	46	1	[OrderedDict([('dnp3.al.obj', '258'), ('dnp3.al.obj_tree', OrderedDict([('Qualifier Field, Prefix: None, Range: 8-bit Start and Stop Indices', OrderedDict([('dnp3.al.objq.prefix', '0'), ('dnp3.al.objq.range', '0')])), ('Number of Items: 11', OrderedDict([('dnp3.al.range.start', '0'), ('dnp3.al.range.stop', '10')])), ('Point Number 0 (Quality: Online), Value: 1', OrderedDict([('dnp3.al.point_index…	-377.209	-303.43	-559.638	-174.097
305	182	eth:ethertype:ip:tcp:dnp3	00:50:56:9c:9d:70	00:00:00:aa:00:22	192.168.0.5	172.16.0.2	168	0x00004000	20000	55909	128	0x00000018	0	0.051978000	0	0	0	0	None	2020-10-17 16:04:52.228751898	456	1	109	0x00000044	0x000000c0	129	0x000000c8	['258', '258', '258']	28	127	[OrderedDict([('dnp3.al.obj', '258'), ('dnp3.al.obj_tree', OrderedDict([('Qualifier Field, Prefix: None, Range: 8-bit Start and Stop Indices', OrderedDict([('dnp3.al.objq.prefix', '0'), ('dnp3.al.objq.range', '0')])), ('Number of Items: 7', OrderedDict([('dnp3.al.range.start', '0'), ('dnp3.al.range.stop', '6')])), ('Point Number 0 (Quality: Online), Value: 1', OrderedDict([('dnp3.al.point_index',…	-377.209	-303.406	-559.638	-174.097
306	72	eth:ethertype:ip:tcp:dnp3	00:00:00:aa:00:22	00:50:56:9c:9d:70	172.16.0.2	192.168.0.5	58	0x00004000	36503	20000	18	0x00000018	0	-1	4	1	12	0	None	2020-10-17 16:04:56.528819084	601	1	28	0x00000044	0x000000c0	129	0x000000c9	['3073']	1	1	[OrderedDict([('dnp3.al.obj', '3073'), ('dnp3.al.obj_tree', OrderedDict([('Qualifier Field, Prefix: 2-Octet Index Prefix, Range: 16-bit Single Field Quantity', OrderedDict([('dnp3.al.objq.prefix', '2'), ('dnp3.al.objq.range', '8')])), ('Number of Items: 1', OrderedDict([('dnp3.al.range.quantity', '1')])), ('Point Number 1 [Pulse On] [Close]', OrderedDict([('dnp3.al.index', '1'), ('Control Code [0…	-377.209	-303.406	-559.638	-174.097
307	208	eth:ethertype:ip:tcp:dnp3	00:50:56:9c:9d:70	00:00:00:aa:00:22	192.168.0.5	172.16.0.2	194	0x00004000	20000	36503	154	0x00000018	0	0.051973000	0	0	0	0	None	2020-10-17 16:05:10.753859997	968	1	160	0x00000044	0x000000c0	129	0x000000c3	['258', '258', '258', '258']	42	1	[OrderedDict([('dnp3.al.obj', '258'), ('dnp3.al.obj_tree', OrderedDict([('Qualifier Field, Prefix: None, Range: 8-bit Start and Stop Indices', OrderedDict([('dnp3.al.objq.prefix', '0'), ('dnp3.al.objq.range', '0')])), ('Number of Items: 10', OrderedDict([('dnp3.al.range.start', '0'), ('dnp3.al.range.stop', '9')])), ('Point Number 0 (Quality: Online), Value: 1', OrderedDict([('dnp3.al.point_index'…	-377.209	-303.406	-559.638	-174.097
308	72	eth:ethertype:ip:tcp:dnp3	00:00:00:aa:00:22	00:50:56:9c:9d:70	172.16.0.2	192.168.0.5	58	0x00004000	52851	20000	18	0x00000018	0	-1	8	2	24	0	None	2020-10-17 16:05:11.087822914	631	1	131	0x00000044	0x000000c0	129	0x000000ca	['258', '258', '258', '258']	33	0	[OrderedDict([('dnp3.al.obj', '258'), ('dnp3.al.obj_tree', OrderedDict([('Qualifier Field, Prefix: None, Range: 8-bit Start and Stop Indices', OrderedDict([('dnp3.al.objq.prefix', '0'), ('dnp3.al.objq.range', '0')])), ('Number of Items: 8', OrderedDict([('dnp3.al.range.start', '0'), ('dnp3.al.range.stop', '7')])), ('Point Number 0 (Quality: Online), Value: 1', OrderedDict([('dnp3.al.point_index',…	-377.209	-303.406	-559.638	-174.097
309	196	eth:ethertype:ip:tcp:dnp3	00:50:56:9c:9d:70	00:00:00:aa:00:22	192.168.0.5	172.16.0.2	182	0x00004000	20000	52851	142	0x00000018	0	0.052107000	0	0	0	0	None	2020-10-17 16:05:11.135898113	601	1	201	0x00000044	0x000000c0	129	0x000000ca	['258', '258', '258', '258']	55	2	[OrderedDict([('dnp3.al.obj', '258'), ('dnp3.al.obj_tree', OrderedDict([('Qualifier Field, Prefix: None, Range: 8-bit Start and Stop Indices', OrderedDict([('dnp3.al.objq.prefix', '0'), ('dnp3.al.objq.range', '0')])), ('Number of Items: 13', OrderedDict([('dnp3.al.range.start', '0'), ('dnp3.al.range.stop', '12')])), ('Point Number 0 (Quality: Online), Value: 0', OrderedDict([('dnp3.al.point_index…	-377.209	-303.406	-559.638	-174.097
310	72	eth:ethertype:ip:tcp:dnp3	00:00:00:aa:00:22	00:50:56:9c:9d:70	172.16.0.2	192.168.0.5	58	0x00004000	43991	20000	18	0x00000018	0	-1	0	0	0	0	None	2020-10-17 16:05:11.717777014	493	1	133	0x00000044	0x000000c0	129	0x000000c8	['258', '258', '258']	36	503	[OrderedDict([('dnp3.al.obj', '258'), ('dnp3.al.obj_tree', OrderedDict([('Qualifier Field, Prefix: None, Range: 8-bit Start and Stop Indices', OrderedDict([('dnp3.al.objq.prefix', '0'), ('dnp3.al.objq.range', '0')])), ('Number of Items: 9', OrderedDict([('dnp3.al.range.start', '0'), ('dnp3.al.range.stop', '8')])), ('Point Number 0 (Quality: Online), Value: 1', OrderedDict([('dnp3.al.point_index',…	-377.209	-303.406	-559.638	-174.097
311	142	eth:ethertype:ip:tcp:dnp3	00:50:56:9c:9d:70	00:00:00:aa:00:22	192.168.0.5	172.16.0.2	128	0x00004000	20000	43991	88	0x00000018	0	0.052125000	0	0	0	0	None	2020-10-17 16:05:15.563823938	560	1	148	0x00000044	0x000000c0	129	0x000000c1	['258', '258', '258', '258']	38	1	[OrderedDict([('dnp3.al.obj', '258'), ('dnp3.al.obj_tree', OrderedDict([('Qualifier Field, Prefix: None, Range: 8-bit Start and Stop Indices', OrderedDict([('dnp3.al.objq.prefix', '0'), ('dnp3.al.objq.range', '0')])), ('Number of Items: 9', OrderedDict([('dnp3.al.range.start', '0'), ('dnp3.al.range.stop', '8')])), ('Point Number 0 (Quality: Online), Value: 1', OrderedDict([('dnp3.al.point_index',…	-377.209	-303.406	-559.638	-174.097
312	72	eth:ethertype:ip:tcp:dnp3	00:00:00:aa:00:22	00:50:56:9c:9d:70	172.16.0.2	192.168.0.5	58	0x00004000	49701	20000	18	0x00000018	0	-1	12	3	36	0	None	2020-10-17 16:05:15.603919029	1200	1	208	0x00000044	0x000000c0	129	0x000000c4	['258', '258', '258', '258']	58	1	[OrderedDict([('dnp3.al.obj', '258'), ('dnp3.al.obj_tree', OrderedDict([('Qualifier Field, Prefix: None, Range: 8-bit Start and Stop Indices', OrderedDict([('dnp3.al.objq.prefix', '0'), ('dnp3.al.objq.range', '0')])), ('Number of Items: 14', OrderedDict([('dnp3.al.range.start', '0'), ('dnp3.al.range.stop', '13')])), ('Point Number 0 (Quality: Online), Value: 1', OrderedDict([('dnp3.al.point_index…	-377.209	-303.406	-559.638	-174.082
313	239	eth:ethertype:ip:tcp:dnp3	00:50:56:9c:9d:70	00:00:00:aa:00:22	192.168.0.5	172.16.0.2	225	0x00004000	20000	49701	185	0x00000018	0	0.052097000	0	0	0	0	None	2020-10-17 16:05:18.983762026	390	1	121	0x00000044	0x000000c0	129	0x000000cb	['258', '258', '258']	32	255	[OrderedDict([('dnp3.al.obj', '258'), ('dnp3.al.obj_tree', OrderedDict([('Qualifier Field, Prefix: None, Range: 8-bit Start and Stop Indices', OrderedDict([('dnp3.al.objq.prefix', '0'), ('dnp3.al.objq.range', '0')])), ('Number of Items: 8', OrderedDict([('dnp3.al.range.start', '0'), ('dnp3.al.range.stop', '7')])), ('Point Number 0 (Quality: Online), Value: 1', OrderedDict([('dnp3.al.point_index',…	-377.209	-303.406	-559.638	-174.082
314	60	eth:ethertype:arp	00:50:56:9c:9d:70	ff:ff:ff:ff:ff:ff	0.0.0.0	0.0.0.0	0	0x00000000	0	0	0	0x00000000	0	-1	0	0	0	0	None	2020-10-17 16:05:19.183738947	399	1	73	0x00000044	0x000000c0	129	0x000000ca	['258', '258', '258']	16	15	[OrderedDict([('dnp3.al.obj', '258'), ('dnp3.al.obj_tree', OrderedDict([('Qualifier Field, Prefix: None, Range: 8-bit Start and Stop Indices', OrderedDict([('dnp3.al.objq.prefix', '0'), ('dnp3.al.objq.range', '0')])), ('Number of Items: 4', OrderedDict([('dnp3.al.range.start', '0'), ('dnp3.al.range.stop', '3')])), ('Point Number 0 (Quality: Online), Value: 1', OrderedDict([('dnp3.al.point_index',…	-377.185	-303.406	-559.638	-174.082
315	60	eth:ethertype:arp	00:50:56:9c:9d:70	ff:ff:ff:ff:ff:ff	0.0.0.0	0.0.0.0	0	0x00000000	0	0	0	0x00000000	0	-1	0	0	0	0	None	2020-10-17 16:05:21.225868940	1195	1	172	0x00000044	0x000000c0	129	0x000000c4	['258', '258', '258', '258']	46	1	[OrderedDict([('dnp3.al.obj', '258'), ('dnp3.al.obj_tree', OrderedDict([('Qualifier Field, Prefix: None, Range: 8-bit Start and Stop Indices', OrderedDict([('dnp3.al.objq.prefix', '0'), ('dnp3.al.objq.range', '0')])), ('Number of Items: 11', OrderedDict([('dnp3.al.range.start', '0'), ('dnp3.al.range.stop', '10')])), ('Point Number 0 (Quality: Online), Value: 1', OrderedDict([('dnp3.al.point_index…	-377.185	-303.406	-559.551	-174.082
316	60	eth:ethertype:arp	00:50:56:9c:9d:70	ff:ff:ff:ff:ff:ff	0.0.0.0	0.0.0.0	0	0x00000000	0	0	0	0x00000000	0	-1	4	1	12	1	arpspoof	2020-10-17 16:05:22.115864992	601	1	28	0x00000044	0x000000c0	129	0x000000cb	['3073']	1	0	[OrderedDict([('dnp3.al.obj', '3073'), ('dnp3.al.obj_tree', OrderedDict([('Qualifier Field, Prefix: 2-Octet Index Prefix, Range: 16-bit Single Field Quantity', OrderedDict([('dnp3.al.objq.prefix', '2'), ('dnp3.al.objq.range', '8')])), ('Number of Items: 1', OrderedDict([('dnp3.al.range.quantity', '1')])), ('Point Number 0 [Pulse On] [Close]', OrderedDict([('dnp3.al.index', '0'), ('Control Code [0…	-377.185	-303.406	-559.551	-174.082
317	42	eth:ethertype:arp	00:00:00:aa:00:22	00:50:56:9c:9d:70	0.0.0.0	0.0.0.0	0	0x00000000	0	0	0	0x00000000	0	-1	6	1	18	0	None	2020-10-17 16:05:22.381757975	456	1	109	0x00000044	0x000000c0	129	0x000000c9	['258', '258', '258']	28	127	[OrderedDict([('dnp3.al.obj', '258'), ('dnp3.al.obj_tree', OrderedDict([('Qualifier Field, Prefix: None, Range: 8-bit Start and Stop Indices', OrderedDict([('dnp3.al.objq.prefix', '0'), ('dnp3.al.objq.range', '0')])), ('Number of Items: 7', OrderedDict([('dnp3.al.range.start', '0'), ('dnp3.al.range.stop', '6')])), ('Point Number 0 (Quality: Online), Value: 1', OrderedDict([('dnp3.al.point_index',…	-377.185	-303.377	-559.551	-174.082
318	60	eth:ethertype:arp	00:50:56:9c:9d:70	00:00:00:aa:00:22	0.0.0.0	0.0.0.0	0	0x00000000	0	0	0	0x00000000	0	-1	0	0	0	0	None	2020-10-17 16:05:40.906976938	968	1	160	0x00000044	0x000000c0	129	0x000000c4	['258', '258', '258', '258']	42	1	[OrderedDict([('dnp3.al.obj', '258'), ('dnp3.al.obj_tree', OrderedDict([('Qualifier Field, Prefix: None, Range: 8-bit Start and Stop Indices', OrderedDict([('dnp3.al.objq.prefix', '0'), ('dnp3.al.objq.range', '0')])), ('Number of Items: 10', OrderedDict([('dnp3.al.range.start', '0'), ('dnp3.al.range.stop', '9')])), ('Point Number 0 (Quality: Online), Value: 1', OrderedDict([('dnp3.al.point_index'…	-377.185	-303.377	-559.551	-174.082
319	72	eth:ethertype:ip:tcp:dnp3	00:00:00:aa:00:22	00:50:56:9c:9d:70	172.16.0.2	192.168.0.5	58	0x00004000	41391	20000	18	0x00000018	0	-1	6	1	18	0	None	2020-10-17 16:05:41.240890980	631	1	131	0x00000044	0x000000c0	129	0x000000cb	['258', '258', '258', '258']	33	0	[OrderedDict([('dnp3.al.obj', '258'), ('dnp3.al.obj_tree', OrderedDict([('Qualifier Field, Prefix: None, Range: 8-bit Start and Stop Indices', OrderedDict([('dnp3.al.objq.prefix', '0'), ('dnp3.al.objq.range', '0')])), ('Number of Items: 8', OrderedDict([('dnp3.al.range.start', '0'), ('dnp3.al.range.stop', '7')])), ('Point Number 0 (Quality: Online), Value: 1', OrderedDict([('dnp3.al.point_index',…	-377.185	-303.377	-559.551	-174.082
320	286	eth:ethertype:ip:tcp:dnp3	00:50:56:9c:9d:70	00:00:00:aa:00:22	192.168.0.5	172.16.0.2	272	0x00004000	20000	41391	232	0x00000018	0	0.051228000	6	1	18	0	None	2020-10-17 16:05:41.288872957	601	1	201	0x00000044	0x000000c0	129	0x000000cc	['258', '258', '258', '258']	55	2	[OrderedDict([('dnp3.al.obj', '258'), ('dnp3.al.obj_tree', OrderedDict([('Qualifier Field, Prefix: None, Range: 8-bit Start and Stop Indices', OrderedDict([('dnp3.al.objq.prefix', '0'), ('dnp3.al.objq.range', '0')])), ('Number of Items: 13', OrderedDict([('dnp3.al.range.start', '0'), ('dnp3.al.range.stop', '12')])), ('Point Number 0 (Quality: Online), Value: 1', OrderedDict([('dnp3.al.point_index…	-377.185	-303.377	-559.551	-174.082
321	72	eth:ethertype:ip:tcp:dnp3	00:00:00:aa:00:22	00:50:56:9c:9d:70	172.16.0.2	192.168.0.5	58	0x00004000	57733	20000	18	0x00000018	0	-1	0	0	0	0	None	2020-10-17 16:05:41.870878935	493	1	133	0x00000044	0x000000c0	129	0x000000c9	['258', '258', '258']	36	503	[OrderedDict([('dnp3.al.obj', '258'), ('dnp3.al.obj_tree', OrderedDict([('Qualifier Field, Prefix: None, Range: 8-bit Start and Stop Indices', OrderedDict([('dnp3.al.objq.prefix', '0'), ('dnp3.al.objq.range', '0')])), ('Number of Items: 9', OrderedDict([('dnp3.al.range.start', '0'), ('dnp3.al.range.stop', '8')])), ('Point Number 0 (Quality: Online), Value: 1', OrderedDict([('dnp3.al.point_index',…	-377.185	-303.377	-559.551	-174.082
322	293	eth:ethertype:ip:tcp:dnp3	00:50:56:9c:9d:70	00:00:00:aa:00:22	192.168.0.5	172.16.0.2	279	0x00004000	20000	57733	239	0x00000018	0	0.051011000	0	0	0	0	None	2020-10-17 16:05:45.716947079	560	1	148	0x00000044	0x000000c0	129	0x000000c2	['258', '258', '258', '258']	38	1	[OrderedDict([('dnp3.al.obj', '258'), ('dnp3.al.obj_tree', OrderedDict([('Qualifier Field, Prefix: None, Range: 8-bit Start and Stop Indices', OrderedDict([('dnp3.al.objq.prefix', '0'), ('dnp3.al.objq.range', '0')])), ('Number of Items: 9', OrderedDict([('dnp3.al.range.start', '0'), ('dnp3.al.range.stop', '8')])), ('Point Number 0 (Quality: Online), Value: 1', OrderedDict([('dnp3.al.point_index',…	-377.185	-303.377	-559.551	-174.082
323	72	eth:ethertype:ip:tcp:dnp3	00:00:00:aa:00:22	00:50:56:9c:9d:70	172.16.0.2	192.168.0.5	58	0x00004000	38491	20000	18	0x00000018	0	-1	0	0	0	0	None	2020-10-17 16:05:45.756891012	1200	1	208	0x00000044	0x000000c0	129	0x000000c5	['258', '258', '258', '258']	58	1	[OrderedDict([('dnp3.al.obj', '258'), ('dnp3.al.obj_tree', OrderedDict([('Qualifier Field, Prefix: None, Range: 8-bit Start and Stop Indices', OrderedDict([('dnp3.al.objq.prefix', '0'), ('dnp3.al.objq.range', '0')])), ('Number of Items: 14', OrderedDict([('dnp3.al.range.start', '0'), ('dnp3.al.range.stop', '13')])), ('Point Number 0 (Quality: Online), Value: 1', OrderedDict([('dnp3.al.point_index…	-377.185	-303.377	-559.551	-172.597
324	206	eth:ethertype:ip:tcp:dnp3	00:50:56:9c:9d:70	00:00:00:aa:00:22	192.168.0.5	172.16.0.2	192	0x00004000	20000	38491	152	0x00000018	0	0.051235000	0	0	0	0	None	2020-10-17 16:05:49.135881901	390	1	121	0x00000044	0x000000c0	129	0x000000cc	['258', '258', '258']	32	255	[OrderedDict([('dnp3.al.obj', '258'), ('dnp3.al.obj_tree', OrderedDict([('Qualifier Field, Prefix: None, Range: 8-bit Start and Stop Indices', OrderedDict([('dnp3.al.objq.prefix', '0'), ('dnp3.al.objq.range', '0')])), ('Number of Items: 8', OrderedDict([('dnp3.al.range.start', '0'), ('dnp3.al.range.stop', '7')])), ('Point Number 0 (Quality: Online), Value: 1', OrderedDict([('dnp3.al.point_index',…	-377.185	-303.377	-559.551	-172.597
325	72	eth:ethertype:ip:tcp:dnp3	00:00:00:aa:00:22	00:50:56:9c:9d:70	172.16.0.2	192.168.0.5	58	0x00004000	55493	20000	18	0x00000018	0	-1	12	2	36	0	None	2020-10-17 16:05:49.335908890	399	1	73	0x00000044	0x000000c0	129	0x000000cb	['258', '258', '258']	16	15	[OrderedDict([('dnp3.al.obj', '258'), ('dnp3.al.obj_tree', OrderedDict([('Qualifier Field, Prefix: None, Range: 8-bit Start and Stop Indices', OrderedDict([('dnp3.al.objq.prefix', '0'), ('dnp3.al.objq.range', '0')])), ('Number of Items: 4', OrderedDict([('dnp3.al.range.start', '0'), ('dnp3.al.range.stop', '3')])), ('Point Number 0 (Quality: Online), Value: 1', OrderedDict([('dnp3.al.point_index',…	-364.346	-303.377	-559.551	-172.597
326	225	eth:ethertype:ip:tcp:dnp3	00:50:56:9c:9d:70	00:00:00:aa:00:22	192.168.0.5	172.16.0.2	211	0x00004000	20000	55493	171	0x00000018	0	0.051112000	0	0	0	0	None	2020-10-17 16:05:51.377971888	1195	1	172	0x00000044	0x000000c0	129	0x000000c5	['258', '258', '258', '258']	46	1	[OrderedDict([('dnp3.al.obj', '258'), ('dnp3.al.obj_tree', OrderedDict([('Qualifier Field, Prefix: None, Range: 8-bit Start and Stop Indices', OrderedDict([('dnp3.al.objq.prefix', '0'), ('dnp3.al.objq.range', '0')])), ('Number of Items: 11', OrderedDict([('dnp3.al.range.start', '0'), ('dnp3.al.range.stop', '10')])), ('Point Number 0 (Quality: Online), Value: 1', OrderedDict([('dnp3.al.point_index…	-364.346	-303.377	-550.343	-172.597
327	60	eth:ethertype:arp	00:50:56:9c:9d:70	00:00:00:aa:00:22	0.0.0.0	0.0.0.0	0	0x00000000	0	0	0	0x00000000	0	-1	0	0	0	1	arpspoof	2020-10-17 16:05:51.409833908	631	1	28	0x00000044	0x000000c0	129	0x000000cc	['3073']	1	1	[OrderedDict([('dnp3.al.obj', '3073'), ('dnp3.al.obj_tree', OrderedDict([('Qualifier Field, Prefix: 2-Octet Index Prefix, Range: 16-bit Single Field Quantity', OrderedDict([('dnp3.al.objq.prefix', '2'), ('dnp3.al.objq.range', '8')])), ('Number of Items: 1', OrderedDict([('dnp3.al.range.quantity', '1')])), ('Point Number 1 [Pulse On] [Close]', OrderedDict([('dnp3.al.index', '1'), ('Control Code [0…	-364.346	-303.377	-550.343	-172.597
328	42	eth:ethertype:arp	00:00:00:aa:00:22	00:50:56:9c:9d:70	0.0.0.0	0.0.0.0	0	0x00000000	0	0	0	0x00000000	0	-1	0	0	0	1	arpspoof	2020-10-17 16:05:52.534946918	456	1	109	0x00000044	0x000000c0	129	0x000000ca	['258', '258', '258']	28	127	[OrderedDict([('dnp3.al.obj', '258'), ('dnp3.al.obj_tree', OrderedDict([('Qualifier Field, Prefix: None, Range: 8-bit Start and Stop Indices', OrderedDict([('dnp3.al.objq.prefix', '0'), ('dnp3.al.objq.range', '0')])), ('Number of Items: 7', OrderedDict([('dnp3.al.range.start', '0'), ('dnp3.al.range.stop', '6')])), ('Point Number 0 (Quality: Online), Value: 1', OrderedDict([('dnp3.al.point_index',…	-364.346	-76.4782	-550.343	-172.597
329	42	eth:ethertype:arp	00:00:00:aa:00:22	ff:ff:ff:ff:ff:ff	0.0.0.0	0.0.0.0	0	0x00000000	0	0	0	0x00000000	0	-1	0	0	0	1	arpspoof	2020-10-17 16:06:02.786901951	560	1	28	0x00000044	0x000000c0	129	0x000000c3	['3073']	1	3	[OrderedDict([('dnp3.al.obj', '3073'), ('dnp3.al.obj_tree', OrderedDict([('Qualifier Field, Prefix: 2-Octet Index Prefix, Range: 16-bit Single Field Quantity', OrderedDict([('dnp3.al.objq.prefix', '2'), ('dnp3.al.objq.range', '8')])), ('Number of Items: 1', OrderedDict([('dnp3.al.range.quantity', '1')])), ('Point Number 3 [Pulse On] [Close]', OrderedDict([('dnp3.al.index', '3'), ('Control Code [0…	-364.346	-76.4782	-550.343	-172.597
330	42	eth:ethertype:arp	00:00:00:aa:00:22	ff:ff:ff:ff:ff:ff	0.0.0.0	0.0.0.0	0	0x00000000	0	0	0	0x00000000	0	-1	5	1	15	0	None	2020-10-17 16:06:11.059952974	968	1	160	0x00000044	0x000000c0	129	0x000000c5	['258', '258', '258', '258']	42	1	[OrderedDict([('dnp3.al.obj', '258'), ('dnp3.al.obj_tree', OrderedDict([('Qualifier Field, Prefix: None, Range: 8-bit Start and Stop Indices', OrderedDict([('dnp3.al.objq.prefix', '0'), ('dnp3.al.objq.range', '0')])), ('Number of Items: 10', OrderedDict([('dnp3.al.range.start', '0'), ('dnp3.al.range.stop', '9')])), ('Point Number 0 (Quality: Online), Value: 1', OrderedDict([('dnp3.al.point_index'…	-364.346	-76.4782	-550.343	-172.597
331	60	eth:ethertype:arp	00:50:56:9c:9d:70	ff:ff:ff:ff:ff:ff	0.0.0.0	0.0.0.0	0	0x00000000	0	0	0	0x00000000	0	-1	0	0	0	1	arpspoof	2020-10-17 16:06:11.394053936	631	1	131	0x00000044	0x000000c0	129	0x000000cd	['258', '258', '258', '258']	33	0	[OrderedDict([('dnp3.al.obj', '258'), ('dnp3.al.obj_tree', OrderedDict([('Qualifier Field, Prefix: None, Range: 8-bit Start and Stop Indices', OrderedDict([('dnp3.al.objq.prefix', '0'), ('dnp3.al.objq.range', '0')])), ('Number of Items: 8', OrderedDict([('dnp3.al.range.start', '0'), ('dnp3.al.range.stop', '7')])), ('Point Number 0 (Quality: Online), Value: 1', OrderedDict([('dnp3.al.point_index',…	-364.346	-76.4782	-550.343	-172.597
332	42	eth:ethertype:arp	00:00:00:aa:00:22	ff:ff:ff:ff:ff:ff	0.0.0.0	0.0.0.0	0	0x00000000	0	0	0	0x00000000	0	-1	0	0	0	0	None	2020-10-17 16:06:11.441994905	601	1	201	0x00000044	0x000000c0	129	0x000000cd	['258', '258', '258', '258']	55	2	[OrderedDict([('dnp3.al.obj', '258'), ('dnp3.al.obj_tree', OrderedDict([('Qualifier Field, Prefix: None, Range: 8-bit Start and Stop Indices', OrderedDict([('dnp3.al.objq.prefix', '0'), ('dnp3.al.objq.range', '0')])), ('Number of Items: 13', OrderedDict([('dnp3.al.range.start', '0'), ('dnp3.al.range.stop', '12')])), ('Point Number 0 (Quality: Online), Value: 1', OrderedDict([('dnp3.al.point_index…	-364.346	-76.4782	-550.343	-172.597
333	60	eth:ethertype:arp	00:50:56:9c:9d:70	ff:ff:ff:ff:ff:ff	0.0.0.0	0.0.0.0	0	0x00000000	0	0	0	0x00000000	0	-1	5	1	15	0	None	2020-10-17 16:06:12.023917913	493	1	133	0x00000044	0x000000c0	129	0x000000ca	['258', '258', '258']	36	511	[OrderedDict([('dnp3.al.obj', '258'), ('dnp3.al.obj_tree', OrderedDict([('Qualifier Field, Prefix: None, Range: 8-bit Start and Stop Indices', OrderedDict([('dnp3.al.objq.prefix', '0'), ('dnp3.al.objq.range', '0')])), ('Number of Items: 9', OrderedDict([('dnp3.al.range.start', '0'), ('dnp3.al.range.stop', '8')])), ('Point Number 0 (Quality: Online), Value: 1', OrderedDict([('dnp3.al.point_index',…	-364.346	-76.4782	-550.343	-172.597
334	60	eth:ethertype:arp	00:50:56:9c:9d:70	ff:ff:ff:ff:ff:ff	0.0.0.0	0.0.0.0	0	0x00000000	0	0	0	0x00000000	0	-1	0	0	0	0	None	2020-10-17 16:06:14.929924965	560	1	28	0x00000044	0x000000c0	129	0x000000c4	['3073']	1	4	[OrderedDict([('dnp3.al.obj', '3073'), ('dnp3.al.obj_tree', OrderedDict([('Qualifier Field, Prefix: 2-Octet Index Prefix, Range: 16-bit Single Field Quantity', OrderedDict([('dnp3.al.objq.prefix', '2'), ('dnp3.al.objq.range', '8')])), ('Number of Items: 1', OrderedDict([('dnp3.al.range.quantity', '1')])), ('Point Number 4 [Pulse On] [Close]', OrderedDict([('dnp3.al.index', '4'), ('Control Code [0…	-364.346	-76.4782	-550.343	-172.597
335	72	eth:ethertype:ip:tcp:dnp3	00:00:00:aa:00:22	00:50:56:9c:9d:70	172.16.0.2	192.168.0.5	58	0x00004000	56515	20000	18	0x00000018	0	-1	5	1	15	0	None	2020-10-17 16:06:15.869941950	560	1	148	0x00000044	0x000000c0	129	0x000000c5	['258', '258', '258', '258']	38	1	[OrderedDict([('dnp3.al.obj', '258'), ('dnp3.al.obj_tree', OrderedDict([('Qualifier Field, Prefix: None, Range: 8-bit Start and Stop Indices', OrderedDict([('dnp3.al.objq.prefix', '0'), ('dnp3.al.objq.range', '0')])), ('Number of Items: 9', OrderedDict([('dnp3.al.range.start', '0'), ('dnp3.al.range.stop', '8')])), ('Point Number 0 (Quality: Online), Value: 1', OrderedDict([('dnp3.al.point_index',…	-364.346	-76.4782	-550.343	-172.597
336	253	eth:ethertype:ip:tcp:dnp3	00:50:56:9c:9d:70	00:00:00:aa:00:22	192.168.0.5	172.16.0.2	239	0x00004000	20000	56515	199	0x00000018	0	0.051275000	0	0	0	0	None	2020-10-17 16:06:15.909996986	1200	1	208	0x00000044	0x000000c0	129	0x000000c6	['258', '258', '258', '258']	58	1	[OrderedDict([('dnp3.al.obj', '258'), ('dnp3.al.obj_tree', OrderedDict([('Qualifier Field, Prefix: None, Range: 8-bit Start and Stop Indices', OrderedDict([('dnp3.al.objq.prefix', '0'), ('dnp3.al.objq.range', '0')])), ('Number of Items: 14', OrderedDict([('dnp3.al.range.start', '0'), ('dnp3.al.range.stop', '13')])), ('Point Number 0 (Quality: Online), Value: 1', OrderedDict([('dnp3.al.point_index…	-364.346	-76.4782	-550.343	-137.685
337	72	eth:ethertype:ip:tcp:dnp3	00:00:00:aa:00:22	00:50:56:9c:9d:70	172.16.0.2	192.168.0.5	58	0x00004000	55909	20000	18	0x00000018	0	-1	0	0	0	0	None	2020-10-17 16:06:19.287874937	390	1	121	0x00000044	0x000000c0	129	0x000000cd	['258', '258', '258']	32	255	[OrderedDict([('dnp3.al.obj', '258'), ('dnp3.al.obj_tree', OrderedDict([('Qualifier Field, Prefix: None, Range: 8-bit Start and Stop Indices', OrderedDict([('dnp3.al.objq.prefix', '0'), ('dnp3.al.objq.range', '0')])), ('Number of Items: 8', OrderedDict([('dnp3.al.range.start', '0'), ('dnp3.al.range.stop', '7')])), ('Point Number 0 (Quality: Online), Value: 1', OrderedDict([('dnp3.al.point_index',…	-364.346	-76.4782	-550.343	-137.685
338	182	eth:ethertype:ip:tcp:dnp3	00:50:56:9c:9d:70	00:00:00:aa:00:22	192.168.0.5	172.16.0.2	168	0x00004000	20000	55909	128	0x00000018	0	0.051163000	0	0	0	0	None	2020-10-17 16:06:19.487869024	399	1	73	0x00000044	0x000000c0	129	0x000000cc	['258', '258', '258']	16	15	[OrderedDict([('dnp3.al.obj', '258'), ('dnp3.al.obj_tree', OrderedDict([('Qualifier Field, Prefix: None, Range: 8-bit Start and Stop Indices', OrderedDict([('dnp3.al.objq.prefix', '0'), ('dnp3.al.objq.range', '0')])), ('Number of Items: 4', OrderedDict([('dnp3.al.range.start', '0'), ('dnp3.al.range.stop', '3')])), ('Point Number 0 (Quality: Online), Value: 1', OrderedDict([('dnp3.al.point_index',…	-168.847	-76.4782	-550.343	-137.685
339	72	eth:ethertype:ip:tcp:dnp3	00:00:00:aa:00:22	00:50:56:9c:9d:70	172.16.0.2	192.168.0.5	58	0x00004000	36503	20000	18	0x00000018	0	-1	5	1	15	0	None	2020-10-17 16:06:21.529983043	1195	1	172	0x00000044	0x000000c0	129	0x000000c6	['258', '258', '258', '258']	46	1	[OrderedDict([('dnp3.al.obj', '258'), ('dnp3.al.obj_tree', OrderedDict([('Qualifier Field, Prefix: None, Range: 8-bit Start and Stop Indices', OrderedDict([('dnp3.al.objq.prefix', '0'), ('dnp3.al.objq.range', '0')])), ('Number of Items: 11', OrderedDict([('dnp3.al.range.start', '0'), ('dnp3.al.range.stop', '10')])), ('Point Number 0 (Quality: Online), Value: 1', OrderedDict([('dnp3.al.point_index…	-168.847	-76.4782	-285.106	-137.685
340	208	eth:ethertype:ip:tcp:dnp3	00:50:56:9c:9d:70	00:00:00:aa:00:22	192.168.0.5	172.16.0.2	194	0x00004000	20000	36503	154	0x00000018	0	0.051177000	0	0	0	1	arpspoof	2020-10-17 16:06:22.686914921	456	1	109	0x00000044	0x000000c0	129	0x000000cb	['258', '258', '258']	28	127	[OrderedDict([('dnp3.al.obj', '258'), ('dnp3.al.obj_tree', OrderedDict([('Qualifier Field, Prefix: None, Range: 8-bit Start and Stop Indices', OrderedDict([('dnp3.al.objq.prefix', '0'), ('dnp3.al.objq.range', '0')])), ('Number of Items: 7', OrderedDict([('dnp3.al.range.start', '0'), ('dnp3.al.range.stop', '6')])), ('Point Number 0 (Quality: Online), Value: 1', OrderedDict([('dnp3.al.point_index',…	-168.847	-95.3532	-285.106	-137.685
341	42	eth:ethertype:arp	00:00:00:aa:00:22	ff:ff:ff:ff:ff:ff	0.0.0.0	0.0.0.0	0	0x00000000	0	0	0	0x00000000	0	-1	0	0	0	1	arpspoof	2020-10-17 16:06:41.213049889	968	1	160	0x00000044	0x000000c0	129	0x000000c6	['258', '258', '258', '258']	42	1	[OrderedDict([('dnp3.al.obj', '258'), ('dnp3.al.obj_tree', OrderedDict([('Qualifier Field, Prefix: None, Range: 8-bit Start and Stop Indices', OrderedDict([('dnp3.al.objq.prefix', '0'), ('dnp3.al.objq.range', '0')])), ('Number of Items: 10', OrderedDict([('dnp3.al.range.start', '0'), ('dnp3.al.range.stop', '9')])), ('Point Number 0 (Quality: Online), Value: 1', OrderedDict([('dnp3.al.point_index'…	-168.847	-95.3532	-285.106	-137.685
342	42	eth:ethertype:arp	00:00:00:aa:00:22	ff:ff:ff:ff:ff:ff	0.0.0.0	0.0.0.0	0	0x00000000	0	0	0	0x00000000	0	-1	5	1	15	1	arpspoof	2020-10-17 16:06:41.546973944	631	1	131	0x00000044	0x000000c0	129	0x000000ce	['258', '258', '258', '258']	33	0	[OrderedDict([('dnp3.al.obj', '258'), ('dnp3.al.obj_tree', OrderedDict([('Qualifier Field, Prefix: None, Range: 8-bit Start and Stop Indices', OrderedDict([('dnp3.al.objq.prefix', '0'), ('dnp3.al.objq.range', '0')])), ('Number of Items: 8', OrderedDict([('dnp3.al.range.start', '0'), ('dnp3.al.range.stop', '7')])), ('Point Number 0 (Quality: Online), Value: 1', OrderedDict([('dnp3.al.point_index',…	-168.847	-95.3532	-285.106	-137.685
343	42	eth:ethertype:arp	00:00:00:aa:00:22	ff:ff:ff:ff:ff:ff	0.0.0.0	0.0.0.0	0	0x00000000	0	0	0	0x00000000	0	-1	0	0	0	0	None	2020-10-17 16:06:41.594988108	601	1	201	0x00000044	0x000000c0	129	0x000000ce	['258', '258', '258', '258']	55	2	[OrderedDict([('dnp3.al.obj', '258'), ('dnp3.al.obj_tree', OrderedDict([('Qualifier Field, Prefix: None, Range: 8-bit Start and Stop Indices', OrderedDict([('dnp3.al.objq.prefix', '0'), ('dnp3.al.objq.range', '0')])), ('Number of Items: 13', OrderedDict([('dnp3.al.range.start', '0'), ('dnp3.al.range.stop', '12')])), ('Point Number 0 (Quality: Online), Value: 1', OrderedDict([('dnp3.al.point_index…	-168.847	-95.3532	-285.106	-137.685
344	72	eth:ethertype:ip:tcp:dnp3	00:00:00:aa:00:22	00:50:56:9c:9d:70	172.16.0.2	192.168.0.5	58	0x00004000	52851	20000	18	0x00000018	0	-1	4	1	12	0	None	2020-10-17 16:06:42.176985979	493	1	133	0x00000044	0x000000c0	129	0x000000cb	['258', '258', '258']	36	511	[OrderedDict([('dnp3.al.obj', '258'), ('dnp3.al.obj_tree', OrderedDict([('Qualifier Field, Prefix: None, Range: 8-bit Start and Stop Indices', OrderedDict([('dnp3.al.objq.prefix', '0'), ('dnp3.al.objq.range', '0')])), ('Number of Items: 9', OrderedDict([('dnp3.al.range.start', '0'), ('dnp3.al.range.stop', '8')])), ('Point Number 0 (Quality: Online), Value: 1', OrderedDict([('dnp3.al.point_index',…	-168.847	-95.3532	-285.106	-137.685
345	196	eth:ethertype:ip:tcp:dnp3	00:50:56:9c:9d:70	00:00:00:aa:00:22	192.168.0.5	172.16.0.2	182	0x00004000	20000	52851	142	0x00000018	0	0.051171000	0	0	0	0	None	2020-10-17 16:06:46.022974014	560	1	148	0x00000044	0x000000c0	129	0x000000c6	['258', '258', '258', '258']	38	1	[OrderedDict([('dnp3.al.obj', '258'), ('dnp3.al.obj_tree', OrderedDict([('Qualifier Field, Prefix: None, Range: 8-bit Start and Stop Indices', OrderedDict([('dnp3.al.objq.prefix', '0'), ('dnp3.al.objq.range', '0')])), ('Number of Items: 9', OrderedDict([('dnp3.al.range.start', '0'), ('dnp3.al.range.stop', '8')])), ('Point Number 0 (Quality: Online), Value: 1', OrderedDict([('dnp3.al.point_index',…	-168.847	-95.3532	-285.106	-137.685
346	72	eth:ethertype:ip:tcp:dnp3	00:00:00:aa:00:22	00:50:56:9c:9d:70	172.16.0.2	192.168.0.5	58	0x00004000	43991	20000	18	0x00000018	0	-1	0	0	0	0	None	2020-10-17 16:06:46.062998056	1200	1	208	0x00000044	0x000000c0	129	0x000000c7	['258', '258', '258', '258']	58	1	[OrderedDict([('dnp3.al.obj', '258'), ('dnp3.al.obj_tree', OrderedDict([('Qualifier Field, Prefix: None, Range: 8-bit Start and Stop Indices', OrderedDict([('dnp3.al.objq.prefix', '0'), ('dnp3.al.objq.range', '0')])), ('Number of Items: 14', OrderedDict([('dnp3.al.range.start', '0'), ('dnp3.al.range.stop', '13')])), ('Point Number 0 (Quality: Online), Value: 1', OrderedDict([('dnp3.al.point_index…	-168.847	-95.3532	-285.106	-137.685
347	142	eth:ethertype:ip:tcp:dnp3	00:50:56:9c:9d:70	00:00:00:aa:00:22	192.168.0.5	172.16.0.2	128	0x00004000	20000	43991	88	0x00000018	0	0.051256000	0	0	0	1	arpspoof	2020-10-17 16:06:49.439948082	390	1	121	0x00000044	0x000000c0	129	0x000000ce	['258', '258', '258']	32	255	[OrderedDict([('dnp3.al.obj', '258'), ('dnp3.al.obj_tree', OrderedDict([('Qualifier Field, Prefix: None, Range: 8-bit Start and Stop Indices', OrderedDict([('dnp3.al.objq.prefix', '0'), ('dnp3.al.objq.range', '0')])), ('Number of Items: 8', OrderedDict([('dnp3.al.range.start', '0'), ('dnp3.al.range.stop', '7')])), ('Point Number 0 (Quality: Online), Value: 1', OrderedDict([('dnp3.al.point_index',…	-168.847	-95.3532	-285.106
348	42	eth:ethertype:arp	00:00:00:aa:00:22	ff:ff:ff:ff:ff:ff	0.0.0.0	0.0.0.0	0	0x00000000	0	0	0	0x00000000	0	-1	9	2	26	1	arpspoof	2020-10-17 16:06:49.639975071	399	1	73	0x00000044	0x000000c0	129	0x000000cd	['258', '258', '258']	16	15	[OrderedDict([('dnp3.al.obj', '258'), ('dnp3.al.obj_tree', OrderedDict([('Qualifier Field, Prefix: None, Range: 8-bit Start and Stop Indices', OrderedDict([('dnp3.al.objq.prefix', '0'), ('dnp3.al.objq.range', '0')])), ('Number of Items: 4', OrderedDict([('dnp3.al.range.start', '0'), ('dnp3.al.range.stop', '3')])), ('Point Number 0 (Quality: Online), Value: 1', OrderedDict([('dnp3.al.point_index',…	-168.847	-95.3532	-285.106
349	42	eth:ethertype:arp	00:00:00:aa:00:22	ff:ff:ff:ff:ff:ff	0.0.0.0	0.0.0.0	0	0x00000000	0	0	0	0x00000000	0	-1	0	0	0	0	None	2020-10-17 16:06:51.682049990	1195	1	172	0x00000044	0x000000c0	129	0x000000c7	['258', '258', '258', '258']	46	1	[OrderedDict([('dnp3.al.obj', '258'), ('dnp3.al.obj_tree', OrderedDict([('Qualifier Field, Prefix: None, Range: 8-bit Start and Stop Indices', OrderedDict([('dnp3.al.objq.prefix', '0'), ('dnp3.al.objq.range', '0')])), ('Number of Items: 11', OrderedDict([('dnp3.al.range.start', '0'), ('dnp3.al.range.stop', '10')])), ('Point Number 0 (Quality: Online), Value: 1', OrderedDict([('dnp3.al.point_index…		-95.3532	-285.106
350	72	eth:ethertype:ip:tcp:dnp3	00:00:00:aa:00:22	00:50:56:9c:9d:70	172.16.0.2	192.168.0.5	58	0x00004000	49701	20000	18	0x00000018	0	-1	4	1	12	0	None	2020-10-17 16:06:52.838968039	456	1	109	0x00000044	0x000000c0	129	0x000000cc	['258', '258', '258']	28	127	[OrderedDict([('dnp3.al.obj', '258'), ('dnp3.al.obj_tree', OrderedDict([('Qualifier Field, Prefix: None, Range: 8-bit Start and Stop Indices', OrderedDict([('dnp3.al.objq.prefix', '0'), ('dnp3.al.objq.range', '0')])), ('Number of Items: 7', OrderedDict([('dnp3.al.range.start', '0'), ('dnp3.al.range.stop', '6')])), ('Point Number 0 (Quality: Online), Value: 1', OrderedDict([('dnp3.al.point_index',…		-95.3532
