# Supplementary material for: AI-driven cybersecurity framework for anomaly detection in power systems
Source: Sci Rep. 2025 Oct 10;15:35506. doi: 10.1038/s41598-025-19634-y (PMC12514191; doi:10.1038/s41598-025-19634-y)
Supplement: Supplementary file 1 — Supplementary Information. [file 41598_2025_19634_MOESM1_ESM.zip › Datasets/csvs/UC1/router_merged_phy_cyb_10os_30poll_encoded.csv]

	frame_len	frame_protocols	eth_src	eth_dst	ip_src	ip_dst	ip_len	ip_flags	tcp_srcport	tcp_dstport	tcp_len	tcp_flags	tcp_retransmission	tcp_rtt	flow_count	flow_final_count	packets	snort_alert	snort_alert_type	Time	LL_dnp3_src	LL_dnp3_dst	LL_dnp3_len	LL_dnp3_ctl	TL_dnp3_tr_ctl	AL_dnp3_al_func	AL_dnp3_al_ctl	AL_dnp3_obj	DNP3 Object Count	DNP3 Objects	AL_Payload	value1	value2	value3	value4
0	72	1	0	1	1	2	11	1	7	1	6	1	0	-1	0	0	0	0	1	2020-10-17 15:51:31.314979076	2	0	1	0	0	129	14	1	32	255	96
1	196	1	1	0	2	1	3	1	1	7	2	1	0	0.050742000	0	0	0	0	1	2020-10-17 15:51:31.520934105	3	0	10	0	0	129	13	1	16	15	64	-125.309
2	72	1	0	1	1	2	11	1	5	1	6	1	0	-1	4	1	12	0	1	2020-10-17 15:51:36.166057110	9	0	5	0	0	129	8	0	42	1	0	-125.309
3	142	1	1	0	2	1	1	1	1	5	13	1	0	0.050837000	0	0	0	0	1	2020-10-17 15:51:44.169069052	7	0	7	0	0	129	10	0	55	2	44	-125.309
4	72	1	0	1	1	2	11	1	6	1	6	1	0	-1	8	2	24	0	1	2020-10-17 15:51:44.977092028	1	0	8	0	0	129	7	0	58	1	48	-125.309			-125.49
5	239	1	1	0	2	1	7	1	1	6	7	1	0	0.051731000	0	0	0	0	1	2020-10-17 15:51:45.485040903	8	0	2	0	0	129	9	0	33	0	94	-125.309			-125.49
6	60	0	1	2	0	0	0	0	0	0	0	0	0	-1	4	1	12	0	1	2020-10-17 15:51:48.393022060	6	0	4	0	0	129	12	0	38	1	126	-125.309			-125.49
7	60	0	1	2	0	0	0	0	0	0	0	0	0	-1	0	0	0	0	1	2020-10-17 15:51:54.121083021	0	0	6	0	0	129	8	0	46	1	17	-125.309		-197.574	-125.49
8	60	0	1	2	0	0	0	0	0	0	0	0	0	-1	4	1	12	0	1	2020-10-17 15:51:55.277020931	4	0	0	0	0	129	13	1	28	127	82	-125.309	-51.0801	-197.574	-125.49
9	72	1	0	1	1	2	11	1	4	1	6	1	0	-1	12	2	36	0	1	2020-10-17 15:51:56.607038975	5	0	3	0	0	129	12	1	36	511	128	-125.309	-51.0801	-197.574	-125.49
10	286	1	1	0	2	1	9	1	1	4	9	1	0	0.050989000	0	0	0	0	1	2020-10-17 15:52:01.467030048	2	0	1	0	0	129	15	1	32	255	96	-125.309	-51.0801	-197.574	-125.49
11	72	1	0	1	1	2	11	1	11	1	6	1	0	-1	0	0	0	0	1	2020-10-17 15:52:01.673011065	3	0	10	0	0	129	14	1	16	15	64	-125.309	-51.0801	-197.574	-125.49
12	293	1	1	0	2	1	10	1	1	11	10	1	0	0.050904000	0	0	0	0	1	2020-10-17 15:52:06.319169998	9	0	5	0	0	129	9	0	42	1	0	-125.309	-51.0801	-197.574	-125.49
13	72	1	0	1	1	2	11	1	3	1	6	1	0	-1	0	0	0	0	1	2020-10-17 15:52:14.322225094	7	0	7	0	0	129	11	0	55	2	44	-125.309	-51.0801	-197.574	-125.49
14	206	1	1	0	2	1	4	1	1	3	3	1	0	0.050869000	0	0	0	0	1	2020-10-17 15:52:15.130208015	1	0	8	0	0	129	8	0	58	1	48	-125.309	-51.0801	-197.574	-125.49
15	72	1	0	1	1	2	11	1	8	1	6	1	0	-1	12	2	36	0	1	2020-10-17 15:52:15.638175964	8	0	2	0	0	129	10	0	33	0	94	-125.309	-51.0801	-197.574	-125.49
16	225	1	1	0	2	1	6	1	1	8	5	1	0	0.050882000	0	0	0	1	2	2020-10-17 15:52:18.546170950	6	0	4	0	0	129	13	0	38	1	126	-125.309	-51.0801	-197.574	-125.49
17	42	0	0	1	0	0	0	0	0	0	0	0	0	-1	0	0	0	0	1	2020-10-17 15:52:24.274214983	0	0	6	0	0	129	9	0	46	1	17	-125.309	-51.0801	-197.574	-125.49
18	60	0	1	0	0	0	0	0	0	0	0	0	0	-1	0	0	0	0	1	2020-10-17 15:52:25.428368092	4	0	0	0	0	129	14	1	28	127	82	-125.309	-51.0801	-197.574	-125.49
19	60	0	1	2	0	0	0	0	0	0	0	0	0	-1	11	2	33	0	1	2020-10-17 15:52:26.760158062	5	0	3	0	0	129	13	1	36	511	128	-125.309	-51.0801	-197.574	-125.49
20	60	0	1	2	0	0	0	0	0	0	0	0	0	-1	5	1	15	0	1	2020-10-17 15:52:31.620110035	2	0	1	0	0	129	0	1	32	255	96	-125.309	-51.0801	-197.574	-125.49
21	72	1	0	1	1	2	11	1	10	1	6	1	0	-1	0	0	0	0	1	2020-10-17 15:52:31.824100971	3	0	10	0	0	129	15	1	16	15	64	-125.309	-51.0801	-197.574	-125.49
22	253	1	1	0	2	1	8	1	1	10	8	1	0	0.051011000	0	0	0	0	1	2020-10-17 15:52:36.472199917	9	0	5	0	0	129	10	0	42	1	0	-125.309	-51.0801	-197.574	-125.49
23	60	0	1	2	0	0	0	0	0	0	0	0	0	-1	0	0	0	0	1	2020-10-17 15:52:44.476208925	7	0	7	0	0	129	12	0	55	2	44	-125.309	-51.0801	-197.574	-125.49
24	72	1	0	1	1	2	11	1	9	1	6	1	0	-1	0	0	0	0	1	2020-10-17 15:52:45.282252073	1	0	8	0	0	129	9	0	58	1	48	-125.309	-51.0801	-197.574	-125.49
25	182	1	1	0	2	1	2	1	1	9	1	1	0	0.050983000	0	0	0	0	1	2020-10-17 15:52:45.790167093	8	0	2	0	0	129	11	0	33	0	94	-125.309	-51.0801	-197.574	-125.49
26	72	1	0	1	1	2	11	1	2	1	6	1	0	-1	5	1	15	0	1	2020-10-17 15:52:48.700158119	6	0	4	0	0	129	14	0	38	1	126	-125.309	-51.0801	-197.574	-125.49
27	208	1	1	0	2	1	5	1	1	2	4	1	0	0.051018000	0	0	0	0	1	2020-10-17 15:52:51.994193077	6	0	9	0	0	129	15	2	1	4	136	-125.309	-51.0801	-197.574	-125.49
28	72	1	0	1	1	2	11	1	7	1	6	1	0	-1	10	2	30	0	1	2020-10-17 15:52:54.426256895	0	0	6	0	0	129	10	0	46	1	18	-125.309	-51.0801	-197.574	-125.49
29	196	1	1	0	2	1	3	1	1	7	2	1	0	0.050944000	0	0	0	0	1	2020-10-17 15:52:55.580142021	4	0	0	0	0	129	15	1	28	127	82	-125.309	-51.0801	-197.574	-125.49
30	72	1	0	1	1	2	11	1	5	1	6	1	0	-1	0	0	0	0	1	2020-10-17 15:52:56.912192106	5	0	3	0	0	129	14	1	36	511	128	-125.309	-51.0801	-197.574	-125.49
31	142	1	1	0	2	1	1	1	1	5	13	1	0	0.051014000	4	1	12	0	1	2020-10-17 15:53:01.036175013	6	0	9	0	0	129	0	2	1	3	135	-125.309	-51.0801	-197.574	-125.49
32	60	0	1	2	0	0	0	0	0	0	0	0	0	-1	0	0	0	1	2	2020-10-17 15:53:01.772135973	2	0	1	0	0	129	1	1	32	255	96	-125.309	-51.0801	-197.574	-125.49
33	42	0	0	2	0	0	0	0	0	0	0	0	0	-1	0	0	0	0	1	2020-10-17 15:53:01.976128101	3	0	10	0	0	129	0	1	16	15	64	-125.309	-51.0801	-197.574	-125.49
34	60	0	1	2	0	0	0	0	0	0	0	0	0	-1	0	0	0	1	2	2020-10-17 15:53:06.624238968	9	0	5	0	0	129	11	0	42	1	0	-125.309	-51.0801	-197.574	-125.49
35	42	0	0	2	0	0	0	0	0	0	0	0	0	-1	4	1	12	0	1	2020-10-17 15:53:14.628321886	7	0	7	0	0	129	13	0	55	2	44	-125.309	-51.0801	-197.574	-125.49
36	60	0	1	2	0	0	0	0	0	0	0	0	0	-1	0	0	0	1	2	2020-10-17 15:53:15.434329033	1	0	8	0	0	129	10	0	58	1	49	-125.309	-51.0801	-197.574	-125.49
37	42	0	0	2	0	0	0	0	0	0	0	0	0	-1	0	0	0	0	1	2020-10-17 15:53:15.942322969	8	0	2	0	0	129	12	0	33	0	94	-125.309	-51.0801	-197.574	-125.49
38	60	0	1	2	0	0	0	0	0	0	0	0	0	-1	0	0	0	0	1	2020-10-17 15:53:18.852431059	6	0	4	0	0	129	1	0	38	1	126	-125.309	-51.0801	-197.574	-125.49
39	72	1	0	1	1	2	11	1	6	1	6	1	0	-1	4	1	12	0	1	2020-10-17 15:53:24.578329086	0	0	6	0	0	129	11	0	46	1	18	-125.309	-51.0801	-197.574	-125.49
40	239	1	1	0	2	1	7	1	1	6	7	1	0	0.052166000	0	0	0	0	1	2020-10-17 15:53:25.732249975	4	0	0	0	0	129	0	1	28	127	82	-125.309	-51.0801	-197.574	-125.49
41	60	0	1	0	0	0	0	0	0	0	0	0	0	-1	0	0	0	1	2	2020-10-17 15:53:27.064299106	5	0	3	0	0	129	15	1	36	511	128	-125.309	-51.0801	-197.574	-125.49
42	42	0	0	1	0	0	0	0	0	0	0	0	0	-1	0	0	0	0	1	2020-10-17 15:53:31.925234079	2	0	1	0	0	129	2	1	32	255	96	-125.309	-51.0801	-197.574	-125.49
43	60	0	1	2	0	0	0	0	0	0	0	0	0	-1	0	0	0	0	1	2020-10-17 15:53:32.129213095	3	0	10	0	0	129	1	1	16	15	64	-125.309	-51.0801	-197.574	-125.49
44	60	0	1	2	0	0	0	0	0	0	0	0	0	-1	4	1	12	0	1	2020-10-17 15:53:36.777345896	9	0	5	0	0	129	12	0	42	1	0	-125.309	-51.0801	-197.574	-125.49
45	60	0	1	2	0	0	0	0	0	0	0	0	0	-1	0	0	0	0	1	2020-10-17 15:53:44.781390905	7	0	7	0	0	129	14	0	55	2	44	-125.309	-51.0801	-197.574	-125.49
46	60	0	1	2	0	0	0	0	0	0	0	0	0	-1	4	1	12	1	2	2020-10-17 15:53:45.587371111	1	0	8	0	0	129	11	0	58	1	49	-125.309	-51.0801	-197.574	-125.49
47	42	0	0	2	0	0	0	0	0	0	0	0	0	-1	0	0	0	0	1	2020-10-17 15:53:46.095290899	8	0	2	0	0	129	13	0	33	0	94	-125.309	-51.0801	-197.574	-125.49
48	60	0	1	2	0	0	0	0	0	0	0	0	0	-1	0	0	0	1	2	2020-10-17 15:53:49.005332947	6	0	4	0	0	129	2	0	38	1	126	-125.309	-51.0801	-197.574	-125.49
49	42	0	0	2	0	0	0	0	0	0	0	0	0	-1	0	0	0	0	1	2020-10-17 15:53:54.731354952	0	0	6	0	0	129	12	0	46	1	18	-125.309	-51.0801	-197.574	-125.49
50	60	0	1	2	0	0	0	0	0	0	0	0	0	-1	6	1	18	1	2	2020-10-17 15:53:55.885266066	4	0	0	0	0	129	1	1	28	127	82	-125.309	-51.0801	-197.574	-125.49
51	42	0	0	2	0	0	0	0	0	0	0	0	0	-1	0	0	0	0	1	2020-10-17 15:53:57.217302084	5	0	3	0	0	129	0	1	36	511	128	-125.309	-51.0801	-197.574	-125.49
52	60	0	1	2	0	0	0	0	0	0	0	0	0	-1	0	0	0	0	1	2020-10-17 15:54:02.077342033	2	0	1	0	0	129	3	1	32	255	96	-125.309	-51.0801	-197.574	-125.49
53	60	0	1	2	0	0	0	0	0	0	0	0	0	-1	0	0	0	0	1	2020-10-17 15:54:02.281260967	3	0	10	0	0	129	2	1	16	15	64	-125.309	-51.0801	-197.574	-125.49
54	72	1	0	1	1	2	11	1	4	1	6	1	0	-1	6	1	18	0	1	2020-10-17 15:54:06.929389000	9	0	5	0	0	129	13	0	42	1	0	-125.309	-51.0801	-197.574	-125.49
55	286	1	1	0	2	1	9	1	1	4	9	1	0	0.052217000	0	0	0	0	1	2020-10-17 15:54:07.865360975	8	0	9	0	0	129	14	2	1	1	134	-125.309	-51.0801	-197.574	-125.49
56	60	0	1	2	0	0	0	0	0	0	0	0	0	-1	0	0	0	0	1	2020-10-17 15:54:14.934402943	7	0	7	0	0	129	15	0	55	2	44	-125.309	-51.0801	-197.574	-125.49
57	72	1	0	1	1	2	11	1	11	1	6	1	0	-1	0	0	0	0	1	2020-10-17 15:54:15.740438938	1	0	8	0	0	129	12	0	58	1	50	-125.309	-51.0801	-197.574	-125.49
58	293	1	1	0	2	1	10	1	1	11	10	1	0	0.052222000	0	0	0	0	1	2020-10-17 15:54:16.248400927	8	0	2	0	0	129	15	0	33	0	94	-125.309	-51.0801	-197.574	-125.49
59	60	0	1	2	0	0	0	0	0	0	0	0	0	-1	0	0	0	0	1	2020-10-17 15:54:19.158354998	6	0	4	0	0	129	3	0	38	1	126	-125.309	-51.0801	-197.574	-125.49
60	72	1	0	1	1	2	11	1	3	1	6	1	0	-1	6	1	18	0	1	2020-10-17 15:54:24.883425951	0	0	6	0	0	129	13	0	46	1	19	-125.309	-51.0801	-197.574	-125.49
61	206	1	1	0	2	1	4	1	1	3	3	1	0	0.052114000	0	0	0	0	1	2020-10-17 15:54:26.037337065	4	0	0	0	0	129	2	1	28	127	82	-125.309	-51.0801	-197.574	-125.49
62	60	0	1	2	0	0	0	0	0	0	0	0	0	-1	0	0	0	1	2	2020-10-17 15:54:27.369347095	5	0	3	0	0	129	1	1	36	511	128	-125.309	-51.0801	-197.574	-125.49
63	42	0	0	2	0	0	0	0	0	0	0	0	0	-1	7	1	20	0	1	2020-10-17 15:54:32.230340958	2	0	1	0	0	129	4	1	32	255	96	-125.309	-51.0801	-197.574	-125.49
64	72	1	0	1	1	2	11	1	8	1	6	1	0	-1	0	0	0	0	1	2020-10-17 15:54:32.434319973	3	0	10	0	0	129	3	1	16	15	64	-125.309	-51.0801	-197.574	-125.49
65	225	1	1	0	2	1	6	1	1	8	5	1	0	0.052342000	0	0	0	1	2	2020-10-17 15:54:37.082442045	9	0	5	0	0	129	14	0	42	1	0	-125.309	-51.0801	-197.574	-125.49
66	42	0	0	2	0	0	0	0	0	0	0	0	0	-1	0	0	0	1	2	2020-10-17 15:54:45.088510990	7	0	7	0	0	129	0	0	55	2	44	-125.309	-51.0801	-197.574	-125.49
67	42	0	0	1	0	0	0	0	0	0	0	0	0	-1	0	0	0	0	1	2020-10-17 15:54:45.894496918	1	0	8	0	0	129	13	0	58	1	50	-125.309	-51.0801	-197.574	-125.49
68	60	0	1	0	0	0	0	0	0	0	0	0	0	-1	0	0	0	1	2	2020-10-17 15:54:46.402463913	8	0	2	0	0	129	0	0	33	0	94	-125.309	-51.0801	-197.574	-125.49
69	42	0	0	2	0	0	0	0	0	0	0	0	0	-1	6	1	18	0	1	2020-10-17 15:54:49.310412884	6	0	4	0	0	129	4	0	38	1	126	-125.309	-51.0801	-197.574	-125.49
70	60	0	1	2	0	0	0	0	0	0	0	0	0	-1	5	1	15	0	1	2020-10-17 15:54:55.035482883	0	0	6	0	0	129	14	0	46	1	19	-125.309	-51.0801	-197.574	-125.49
71	60	0	1	2	0	0	0	0	0	0	0	0	0	-1	6	1	17	0	1	2020-10-17 15:54:56.189419031	4	0	0	0	0	129	3	1	28	127	82	-125.309	-51.0801	-197.574	-125.49
72	72	1	0	1	1	2	11	1	10	1	6	1	0	-1	0	0	0	0	1	2020-10-17 15:54:57.521461010	5	0	3	0	0	129	2	1	36	511	128	-125.309	-51.0801	-197.574	-125.49
73	253	1	1	0	2	1	8	1	1	10	8	1	0	0.052347000	0	0	0	0	1	2020-10-17 15:55:02.383395910	2	0	1	0	0	129	5	1	32	255	96	-125.309	-51.0801	-197.574	-125.49
74	60	0	1	2	0	0	0	0	0	0	0	0	0	-1	0	0	0	0	1	2020-10-17 15:55:02.587399006	3	0	10	0	0	129	4	1	16	15	64	-125.309	-51.0801	-197.574	-125.49
75	72	1	0	1	1	2	11	1	9	1	6	1	0	-1	5	1	15	0	1	2020-10-17 15:55:07.235508919	9	0	5	0	0	129	15	0	42	1	0	-125.309	-51.0801	-197.574	-125.49
76	182	1	1	0	2	1	2	1	1	9	1	1	0	0.050475000	0	0	0	0	1	2020-10-17 15:55:14.680501938	8	0	9	0	0	129	1	2	1	1	134	-125.309	-51.0801	-197.574	-125.49
77	72	1	0	1	1	2	11	1	2	1	6	1	0	-1	0	0	0	0	1	2020-10-17 15:55:15.240518093	7	0	7	0	0	129	1	0	55	2	44	-125.309	-51.0801	-197.574	-125.49
78	208	1	1	0	2	1	5	1	1	2	4	1	0	0.052226000	0	0	0	0	1	2020-10-17 15:55:16.046566963	1	0	8	0	0	129	14	0	58	1	50	-125.309	-51.0801	-197.574	-125.49
79	72	1	0	1	1	2	11	1	7	1	6	1	0	-1	15	3	44	0	1	2020-10-17 15:55:16.554491043	8	0	2	0	0	129	2	0	33	0	94	-125.309	-51.0801	-197.574	-125.49
80	196	1	1	0	2	1	3	1	1	7	2	1	0	0.052327000	0	0	0	0	1	2020-10-17 15:55:19.462528944	6	0	4	0	0	129	5	0	38	1	126	-125.309	-51.0801	-197.574	-125.49
81	72	1	0	1	1	2	11	1	5	1	6	1	0	-1	0	0	0	0	1	2020-10-17 15:55:25.188806057	0	0	6	0	0	129	15	0	46	1	19	-125.309	-51.0801	-197.574	-125.49
82	142	1	1	0	2	1	1	1	1	5	13	1	0	0.050396000	0	0	0	1	2	2020-10-17 15:55:26.342523098	4	0	0	0	0	129	4	1	28	127	82	-125.309	-51.0801	-197.574	-125.49
83	42	0	0	2	0	0	0	0	0	0	0	0	0	-1	4	1	12	1	2	2020-10-17 15:55:27.674531937	5	0	3	0	0	129	3	1	36	511	128	-125.309	-51.0801	-197.574	-125.49
84	42	0	0	2	0	0	0	0	0	0	0	0	0	-1	0	0	0	1	2	2020-10-17 15:55:32.536504984	2	0	1	0	0	129	6	1	32	255	96	-125.309	-51.0801	-197.574	-125.49
85	42	0	0	2	0	0	0	0	0	0	0	0	0	-1	4	1	12	0	1	2020-10-17 15:55:32.740494013	3	0	10	0	0	129	5	1	16	15	64	-125.309	-51.0801	-197.574	-125.49
86	72	1	0	1	1	2	11	1	6	1	6	1	0	-1	0	0	0	0	1	2020-10-17 15:55:37.388678074	9	0	5	0	0	129	0	0	42	1	0	-125.309	-51.0801	-197.574	-125.49
87	239	1	1	0	2	1	7	1	1	6	7	1	0	0.051390000	0	0	0	0	1	2020-10-17 15:55:45.393759966	7	0	7	0	0	129	2	0	55	2	44	-125.309	-51.0801	-197.574	-125.49
88	60	0	1	2	0	0	0	0	0	0	0	0	0	-1	4	1	12	0	1	2020-10-17 15:55:46.199665070	1	0	8	0	0	129	15	0	58	1	50	-125.309	-51.0801	-197.574	-125.49
89	60	0	1	2	0	0	0	0	0	0	0	0	0	-1	0	0	0	0	1	2020-10-17 15:55:46.707613945	8	0	2	0	0	129	3	0	33	0	94	-125.309	-51.0801	-197.574	-125.49
90	60	0	1	2	0	0	0	0	0	0	0	0	0	-1	4	1	12	0	1	2020-10-17 15:55:49.615616083	6	0	4	0	0	129	6	0	38	1	126	-125.309	-51.0801	-197.574	-125.49
91	72	1	0	1	1	2	11	1	4	1	6	1	0	-1	12	2	36	0	1	2020-10-17 15:55:55.341614962	0	0	6	0	0	129	0	0	46	1	19	-125.309	-51.0801	-197.574	-125.49
92	286	1	1	0	2	1	9	1	1	4	9	1	0	0.052461000	0	0	0	0	1	2020-10-17 15:55:56.495558023	4	0	0	0	0	129	5	1	28	127	82	-125.309	-51.0801	-197.574	-125.49
93	72	1	0	1	1	2	11	1	11	1	6	1	0	-1	0	0	0	0	1	2020-10-17 15:55:57.827578068	5	0	3	0	0	129	4	1	36	511	128	-125.309	-51.0801	-197.574	-125.49
94	293	1	1	0	2	1	10	1	1	11	10	1	0	0.050529000	0	0	0	0	1	2020-10-17 15:56:02.689564943	2	0	1	0	0	129	7	1	32	255	96	-125.309	-51.0801	-197.574	-125.49
95	72	1	0	1	1	2	11	1	3	1	6	1	0	-1	6	1	18	0	1	2020-10-17 15:56:02.893532991	3	0	10	0	0	129	6	1	16	15	64	-125.309	-51.0801	-197.574	-125.49
96	206	1	1	0	2	1	4	1	1	3	3	1	0	0.050496000	0	0	0	0	1	2020-10-17 15:56:07.541697979	9	0	5	0	0	129	1	0	42	1	0	-125.309	-51.0801	-197.574	-125.49
97	72	1	0	1	1	2	11	1	8	1	6	1	0	-1	6	1	18	0	1	2020-10-17 15:56:15.545660973	7	0	7	0	0	129	3	0	55	2	44	-125.309	-51.0801	-197.574	-125.49
98	225	1	1	0	2	1	6	1	1	8	5	1	0	0.052410000	0	0	0	1	2	2020-10-17 15:56:16.351695061	1	0	8	0	0	129	0	0	58	1	51	-125.309	-51.0801	-197.574	-125.49
99	42	0	0	1	0	0	0	0	0	0	0	0	0	-1	6	1	18	0	1	2020-10-17 15:56:16.859627962	8	0	2	0	0	129	4	0	33	0	94	-125.309	-51.0801	-197.574	-125.49
100	60	0	1	0	0	0	0	0	0	0	0	0	0	-1	0	0	0	1	0	2020-10-17 15:56:19.767635107	6	0	4	0	0	129	7	0	38	1	126	-125.309	-51.0801	-197.574	-125.49
101	89	1	0	1	1	2	12	1	8	1	11	1	0	-1	5	1	15	0	1	2020-10-17 15:56:25.493706942	0	0	6	0	0	129	1	0	46	1	16	-125.309	-51.0801	-197.574	-125.49
102	91	1	1	0	2	1	13	1	1	8	12	1	0	0.050630000	0	0	0	0	1	2020-10-17 15:56:26.647612095	4	0	0	0	0	129	6	1	28	127	82	-125.309	-51.0801	-197.574	-125.49
103	60	0	1	2	0	0	0	0	0	0	0	0	0	-1	0	0	0	0	1	2020-10-17 15:56:27.979630947	5	0	3	0	0	129	5	1	36	511	128	-125.309	-51.0801	-197.574	-125.49
104	60	0	1	2	0	0	0	0	0	0	0	0	0	-1	5	1	15	0	1	2020-10-17 15:56:32.841623068	2	0	1	0	0	129	8	1	32	255	96	-125.309	-51.0801	-197.574	-125.49
105	72	1	0	1	1	2	11	1	10	1	6	1	0	-1	0	0	0	0	1	2020-10-17 15:56:33.045619965	3	0	10	0	0	129	7	1	16	15	64	-125.309	-51.0801	-197.574	-125.49
106	253	1	1	0	2	1	8	1	1	10	8	1	0	0.050585000	0	0	0	0	1	2020-10-17 15:56:37.695734024	9	0	5	0	0	129	2	0	42	1	0	-125.309	-51.0801	-197.574	-125.49
107	60	0	1	2	0	0	0	0	0	0	0	0	0	-1	0	0	0	0	1	2020-10-17 15:56:45.699791908	7	0	7	0	0	129	4	0	55	2	44	-125.309	-51.0801	-197.574	-125.49
108	72	1	0	1	1	2	11	1	9	1	6	1	0	-1	0	0	0	0	1	2020-10-17 15:56:46.505743980	1	0	8	0	0	129	1	0	58	1	51	-125.309	-51.0801	-197.574	-125.49
109	182	1	1	0	2	1	2	1	1	9	1	1	0	0.050459000	0	0	0	0	1	2020-10-17 15:56:47.012712955	8	0	2	0	0	129	5	0	33	0	94	-125.309	-51.0801	-197.574	-125.49
110	72	1	0	1	1	2	11	1	2	1	6	1	0	-1	5	1	15	0	1	2020-10-17 15:56:49.920741081	6	0	4	0	0	129	8	0	38	1	126	-125.309	-51.0801	-197.574	-125.49
111	208	1	1	0	2	1	5	1	1	2	4	1	0	0.050531000	0	0	0	0	1	2020-10-17 15:56:55.646806955	0	0	6	0	0	129	2	0	46	1	20	-125.309	-51.0801	-197.574	-125.49
112	60	0	1	0	0	0	0	0	0	0	0	0	0	-1	0	0	0	1	2	2020-10-17 15:56:56.800734997	4	0	0	0	0	129	7	1	28	127	82	-125.309	-51.0801	-197.574	-125.49
113	42	0	0	1	0	0	0	0	0	0	0	0	0	-1	0	0	0	1	0	2020-10-17 15:56:58.132757902	5	0	3	0	0	129	6	1	36	511	127	-125.309	-51.0801	-197.574	-125.49
114	89	1	0	1	1	2	12	1	8	1	11	1	0	-1	10	2	30	0	1	2020-10-17 15:57:02.994724989	2	0	1	0	0	129	9	1	32	255	96	-125.309	-51.0801	-197.574	-125.49
115	91	1	1	0	2	1	13	1	1	8	12	1	0	0.050940000	0	0	0	0	1	2020-10-17 15:57:03.198733091	3	0	10	0	0	129	8	1	16	15	64	-125.309	-51.0801	-197.574	-125.49
116	72	1	0	1	1	2	11	1	7	1	6	1	0	-1	4	1	12	0	1	2020-10-17 15:57:07.848843098	9	0	5	0	0	129	3	0	42	1	0	-125.309	-51.0801	-197.574	-125.49
117	196	1	1	0	2	1	3	1	1	7	2	1	0	0.050555000	0	0	0	0	1	2020-10-17 15:57:15.852857113	7	0	7	0	0	129	5	0	55	2	44	-125.309	-51.0801	-197.574	-125.49
118	72	1	0	1	1	2	11	1	5	1	6	1	0	-1	0	0	0	0	1	2020-10-17 15:57:16.657906055	1	0	8	0	0	129	2	0	58	1	51	-125.309	-51.0801	-197.574	-125.49
119	142	1	1	0	2	1	1	1	1	5	13	1	0	0.050708000	0	0	0	1	2	2020-10-17 15:57:17.165819883	8	0	2	0	0	129	6	0	33	0	94	-125.309	-51.0801	-197.574	-125.49
120	42	0	0	2	0	0	0	0	0	0	0	0	0	-1	8	2	24	0	1	2020-10-17 15:57:20.073781013	6	0	4	0	0	129	9	0	38	1	126	-125.309	-51.0801	-197.574	-125.49
121	72	1	0	1	1	2	11	1	6	1	6	1	0	-1	0	0	0	0	1	2020-10-17 15:57:25.799845934	0	0	6	0	0	129	3	0	46	1	20	-125.309	-51.0801	-197.574	-125.49
122	239	1	1	0	2	1	7	1	1	6	7	1	0	0.050528000	0	0	0	1	2	2020-10-17 15:57:26.953758955	4	0	0	0	0	129	8	1	28	127	82	-125.309	-51.0801	-197.574	-125.49
123	42	0	0	2	0	0	0	0	0	0	0	0	0	-1	0	0	0	1	2	2020-10-17 15:57:28.285842896	5	0	3	0	0	129	7	1	36	511	127	-125.309	-51.0801	-197.574	-125.49
124	42	0	0	2	0	0	0	0	0	0	0	0	0	-1	4	1	12	0	1	2020-10-17 15:57:33.146733046	2	0	1	0	0	129	10	1	32	255	96	-125.309	-51.0801	-197.574	-125.49
125	60	0	1	2	0	0	0	0	0	0	0	0	0	-1	0	0	0	0	1	2020-10-17 15:57:33.350733042	3	0	10	0	0	129	9	1	16	15	64	-125.309	-51.0801	-197.574	-125.49
126	60	0	1	2	0	0	0	0	0	0	0	0	0	-1	0	0	0	0	1	2020-10-17 15:57:38.001852989	9	0	5	0	0	129	4	0	42	1	0	-125.309	-51.0801	-197.574	-125.49
127	60	0	1	2	0	0	0	0	0	0	0	0	0	-1	4	1	12	0	1	2020-10-17 15:57:40.595875025	8	0	9	0	0	129	7	2	1	1	134	-125.309	-51.0801	-197.574	-125.49
128	72	1	0	1	1	2	11	1	4	1	6	1	0	-1	12	2	36	0	1	2020-10-17 15:57:46.005873919	7	0	7	0	0	129	6	0	55	2	46	-125.309	-51.0801	-197.574	-125.49
129	286	1	1	0	2	1	9	1	1	4	9	1	0	0.050708000	0	0	0	0	1	2020-10-17 15:57:46.809912920	1	0	8	0	0	129	3	0	58	1	51	-125.309	-51.0801	-197.574	-125.49
130	72	1	0	1	1	2	11	1	11	1	6	1	0	-1	6	1	18	0	1	2020-10-17 15:57:47.318871021	8	0	2	0	0	129	8	0	33	0	94	-125.309	-51.0801	-197.574	-125.49
131	293	1	1	0	2	1	10	1	1	11	10	1	0	0.050790000	0	0	0	0	1	2020-10-17 15:57:50.226811886	6	0	4	0	0	129	10	0	38	1	126	-125.309	-51.0801	-197.574	-125.49
132	72	1	0	1	1	2	11	1	3	1	6	1	0	-1	0	0	0	0	1	2020-10-17 15:57:55.952905893	0	0	6	0	0	129	4	0	46	1	20	-125.309	-51.0801	-197.574	-125.49
133	206	1	1	0	2	1	4	1	1	3	3	1	0	0.050757000	0	0	0	0	1	2020-10-17 15:57:57.106834888	4	0	0	0	0	129	9	1	28	127	82	-125.309	-51.0801	-197.574	-125.49
134	72	1	0	1	1	2	11	1	8	1	6	1	0	-1	6	1	18	0	1	2020-10-17 15:57:58.438812971	5	0	3	0	0	129	8	1	36	511	127	-125.309	-51.0801	-197.574	-125.49
135	225	1	1	0	2	1	6	1	1	8	5	1	0	0.050904000	0	0	0	0	1	2020-10-17 15:58:03.298816919	2	0	1	0	0	129	11	1	32	255	96	-125.309	-51.0801	-197.574	-125.49
136	60	0	1	2	0	0	0	0	0	0	0	0	0	-1	11	2	33	0	1	2020-10-17 15:58:03.504791020	3	0	10	0	0	129	10	1	16	15	64	-125.309	-51.0801	-197.574	-125.49
137	60	0	1	2	0	0	0	0	0	0	0	0	0	-1	5	1	15	0	1	2020-10-17 15:58:08.154927015	9	0	5	0	0	129	5	0	42	1	0	-125.309	-51.0801	-197.574	-125.49
138	72	1	0	1	1	2	11	1	10	1	6	1	0	-1	0	0	0	0	1	2020-10-17 15:58:16.158931017	7	0	7	0	0	129	7	0	55	2	44	-125.309	-51.0801	-197.574	-125.49
139	253	1	1	0	2	1	8	1	1	10	8	1	0	0.050847000	0	0	0	0	1	2020-10-17 15:58:16.963015079	1	0	8	0	0	129	4	0	58	1	52	-125.309	-51.0801	-197.574	-125.49
140	60	0	1	2	0	0	0	0	0	0	0	0	0	-1	0	0	0	0	1	2020-10-17 15:58:17.470992088	8	0	2	0	0	129	9	0	33	0	94	-125.309	-51.0801	-197.574	-125.49
141	72	1	0	1	1	2	11	1	9	1	6	1	0	-1	5	1	15	0	1	2020-10-17 15:58:20.379908085	6	0	4	0	0	129	11	0	38	1	126	-125.309	-51.0801	-197.574	-125.49
142	182	1	1	0	2	1	2	1	1	9	1	1	0	0.050631000	0	0	0	0	1	2020-10-17 15:58:26.105956078	0	0	6	0	0	129	5	0	46	1	21	-125.309	-51.0801	-197.574	-125.49
143	72	1	0	1	1	2	11	1	2	1	6	1	0	-1	0	0	0	0	1	2020-10-17 15:58:27.259862900	4	0	0	0	0	129	10	1	28	127	82	-125.309	-51.0801	-197.574	-125.49
144	208	1	1	0	2	1	5	1	1	2	4	1	0	0.050756000	0	0	0	1	2	2020-10-17 15:58:28.591905117	5	0	3	0	0	129	9	1	36	511	127	-125.309	-51.0801	-197.574	-125.49
145	42	0	0	1	0	0	0	0	0	0	0	0	0	-1	10	2	30	0	1	2020-10-17 15:58:33.451874018	2	0	1	0	0	129	12	1	32	255	96	-125.309	-51.0801	-197.574	-125.49
146	60	0	1	0	0	0	0	0	0	0	0	0	0	-1	0	0	0	0	1	2020-10-17 15:58:33.657875061	3	0	10	0	0	129	11	1	16	15	64	-125.309	-51.0801	-197.574	-125.49
147	72	1	0	1	1	2	11	1	7	1	6	1	0	-1	4	1	12	0	1	2020-10-17 15:58:38.307125092	9	0	5	0	0	129	6	0	42	1	0	-125.309	-51.0801	-197.574	-125.49
148	196	1	1	0	2	1	3	1	1	7	2	1	0	0.051800000	0	0	0	0	1	2020-10-17 15:58:46.035041094	7	0	7	0	0	129	1	0	55	2	45	-125.309	-51.0801	-197.574	-125.49
149	72	1	0	1	1	2	11	1	5	1	6	1	0	-1	0	0	0	0	1	2020-10-17 15:58:46.312994003	7	0	7	0	0	129	8	0	55	2	44	-125.309	-51.0801	-197.574	-125.49
150	142	1	1	0	2	1	1	1	1	5	13	1	0	0.051942000	0	0	0	0	1	2020-10-17 15:58:46.340926886	7	0	7	0	0	129	3	0	55	2	44	-125.309	-51.0801	-197.574	-125.49
151	72	1	0	1	1	2	11	1	6	1	6	1	0	-1	8	2	24	0	1	2020-10-17 15:58:47.117073059	1	0	8	0	0	129	5	0	58	1	52	-125.309	-51.0801	-197.574	-125.49
152	239	1	1	0	2	1	7	1	1	6	7	1	0	0.051897000	0	0	0	0	1	2020-10-17 15:58:47.625019073	8	0	2	0	0	129	10	0	33	0	94	-125.309	-51.0801	-197.574	-125.49
153	60	0	1	2	0	0	0	0	0	0	0	0	0	-1	4	1	12	0	1	2020-10-17 15:58:50.533011912	6	0	4	0	0	129	12	0	38	1	126	-125.309	-51.0801	-197.574	-125.49
154	60	0	1	2	0	0	0	0	0	0	0	0	0	-1	0	0	0	0	1	2020-10-17 15:58:56.259076118	0	0	6	0	0	129	6	0	46	1	25	-125.309	-51.0801	-197.574	-125.49
155	60	0	1	2	0	0	0	0	0	0	0	0	0	-1	4	1	12	0	1	2020-10-17 15:58:57.410970926	4	0	0	0	0	129	11	1	28	127	82	-125.309	-51.0801	-197.574	-125.49
156	72	1	0	1	1	2	11	1	4	1	6	1	0	-1	12	2	36	0	1	2020-10-17 15:58:58.744988918	5	0	3	0	0	129	10	1	36	511	127	-125.309	-51.0801	-197.574	-125.49
157	286	1	1	0	2	1	9	1	1	4	9	1	0	0.051960000	0	0	0	0	1	2020-10-17 15:58:59.911130905	7	0	9	0	0	129	4	2	1	0	133	-125.309	-51.0801	-197.574	-125.49
158	72	1	0	1	1	2	11	1	11	1	6	1	0	-1	6	1	18	0	1	2020-10-17 15:59:03.604981899	2	0	1	0	0	129	13	1	32	255	96	-125.309	-51.0801	-197.574	-125.49
159	293	1	1	0	2	1	10	1	1	11	10	1	0	0.052036000	0	0	0	0	1	2020-10-17 15:59:03.810971975	3	0	10	0	0	129	12	1	16	15	64	-125.309	-51.0801	-197.574	-125.49
160	72	1	0	1	1	2	11	1	3	1	6	1	0	-1	0	0	0	0	1	2020-10-17 15:59:08.459073067	9	0	5	0	0	129	7	0	42	1	0	-125.309	-51.0801	-197.574	-125.49
161	206	1	1	0	2	1	4	1	1	3	3	1	0	0.052027000	0	0	0	0	1	2020-10-17 15:59:16.465146065	7	0	7	0	0	129	9	0	55	2	44	-125.309	-51.0801	-197.574	-125.49
162	72	1	0	1	1	2	11	1	8	1	6	1	0	-1	6	1	18	0	1	2020-10-17 15:59:16.493108988	7	0	7	0	0	129	5	0	55	2	44	-125.309	-51.0801	-197.574	-125.49
163	225	1	1	0	2	1	6	1	1	8	5	1	0	0.052003000	0	0	0	0	1	2020-10-17 15:59:17.269160032	1	0	8	0	0	129	6	0	58	1	52	-125.309	-51.0801	-197.574	-125.49
164	60	0	1	0	0	0	0	0	0	0	0	0	0	-1	0	0	0	1	2	2020-10-17 15:59:17.777040005	8	0	2	0	0	129	11	0	33	0	94	-125.309	-51.0801	-197.574	-125.49
165	42	0	0	1	0	0	0	0	0	0	0	0	0	-1	0	0	0	0	1	2020-10-17 15:59:20.685062885	6	0	4	0	0	129	13	0	38	1	126	-125.309	-51.0801	-197.574	-125.49
166	60	0	1	2	0	0	0	0	0	0	0	0	0	-1	11	2	33	0	1	2020-10-17 15:59:26.411094904	0	0	6	0	0	129	7	0	46	1	25	-125.309	-51.0801	-197.574	-125.49
167	60	0	1	2	0	0	0	0	0	0	0	0	0	-1	5	1	15	0	1	2020-10-17 15:59:27.562999964	4	0	0	0	0	129	12	1	28	127	82	-125.309	-51.0801	-197.574	-125.49
168	72	1	0	1	1	2	11	1	10	1	6	1	0	-1	0	0	0	0	1	2020-10-17 15:59:28.897006035	5	0	3	0	0	129	11	1	36	511	127	-125.309	-51.0801	-197.574	-125.49
169	253	1	1	0	2	1	8	1	1	10	8	1	0	0.052047000	0	0	0	0	1	2020-10-17 15:59:33.756993055	2	0	1	0	0	129	14	1	32	255	96	-125.309	-51.0801	-197.574	-125.49
170	60	0	1	2	0	0	0	0	0	0	0	0	0	-1	0	0	0	0	1	2020-10-17 15:59:33.962996006	3	0	10	0	0	129	13	1	16	15	64	-125.309	-51.0801	-197.574	-125.49
171	72	1	0	1	1	2	11	1	9	1	6	1	0	-1	5	1	15	0	1	2020-10-17 15:59:38.611121893	9	0	5	0	0	129	8	0	42	1	0	-125.309	-51.0801	-197.574	-125.49
172	182	1	1	0	2	1	2	1	1	9	1	1	0	0.051865000	0	0	0	0	1	2020-10-17 15:59:46.617124081	7	0	7	0	0	129	10	0	55	2	44	-125.309	-51.0801	-197.574	-125.49
173	72	1	0	1	1	2	11	1	2	1	6	1	0	-1	0	0	0	0	1	2020-10-17 15:59:46.645059109	7	0	7	0	0	129	6	0	55	2	44	-125.309	-51.0801	-197.574	-125.49
174	208	1	1	0	2	1	5	1	1	2	4	1	0	0.051771000	0	0	0	0	1	2020-10-17 15:59:47.421161890	1	0	8	0	0	129	7	0	58	1	52	-125.309	-51.0801	-197.574	-125.49
175	72	1	0	1	1	2	11	1	7	1	6	1	0	-1	14	3	42	0	1	2020-10-17 15:59:47.929105043	8	0	2	0	0	129	12	0	33	0	94	-125.309	-51.0801	-197.574	-125.49
176	196	1	1	0	2	1	3	1	1	7	2	1	0	0.050851000	0	0	0	0	1	2020-10-17 15:59:50.838092089	6	0	4	0	0	129	14	0	38	1	126	-125.309	-51.0801	-197.574	-125.49
177	72	1	0	1	1	2	11	1	5	1	6	1	0	-1	0	0	0	0	1	2020-10-17 15:59:56.564182997	0	0	6	0	0	129	8	0	46	1	25	-125.309	-51.0801	-197.574	-125.49
178	142	1	1	0	2	1	1	1	1	5	13	1	0	0.051168000	0	0	0	0	1	2020-10-17 15:59:57.716064930	4	0	0	0	0	129	13	1	28	127	82	-125.309	-51.0801	-197.574	-125.49
179	72	1	0	1	1	2	11	1	6	1	6	1	0	-1	8	2	24	0	1	2020-10-17 15:59:59.050095081	5	0	3	0	0	129	12	1	36	511	127	-125.309	-51.0801	-197.574	-125.49
180	239	1	1	0	2	1	7	1	1	6	7	1	0	0.051142000	0	0	0	1	0	2020-10-17 16:00:08.841156960	9	0	5	0	0	129	9	0	42	1	0	-125.309	-51.0801	-197.574	-125.49
181	89	1	0	1	1	2	12	1	3	1	11	1	0	-1	4	1	12	0	1	2020-10-17 16:00:09.777735949	2	0	1	0	0	129	15	1	32	255	96	-125.309	-51.0801	-197.574	-125.49
182	91	1	1	0	2	1	13	1	1	3	12	1	0	0.051992000	0	0	0	0	1	2020-10-17 16:00:10.029412985	3	0	10	0	0	129	14	1	16	15	64	-125.309	-51.0801	-197.574	-125.49
183	60	0	1	2	0	0	0	0	0	0	0	0	0	-1	0	0	0	0	1	2020-10-17 16:00:23.609303951	1	0	8	0	0	129	8	0	58	1	52	-125.309	-51.0801	-197.574	-125.49
184	60	0	1	2	0	0	0	0	0	0	0	0	0	-1	0	0	0	0	1	2020-10-17 16:00:23.985879898	6	0	4	0	0	129	15	0	38	1	126	-125.309	-51.0801	-197.574	-125.49
185	60	0	1	2	0	0	0	0	0	0	0	0	0	-1	4	1	12	1	2	2020-10-17 16:00:24.117463112	8	0	2	0	0	129	13	0	33	0	94	-125.309	-51.0801	-197.574	-125.49
186	42	0	0	1	0	0	0	0	0	0	0	0	0	-1	6	1	18	1	2	2020-10-17 16:00:24.211114883	6	0	9	0	0	129	0	2	1	3	135	-125.309	-51.0801	-197.574	-125.49
187	42	0	0	2	0	0	0	0	0	0	0	0	0	-1	0	0	0	0	1	2020-10-17 16:00:24.650676012	1	0	8	0	0	129	9	0	58	1	52	-125.309	-51.0801	-197.574	-125.49
188	60	0	1	0	0	0	0	0	0	0	0	0	0	-1	0	0	0	1	2	2020-10-17 16:00:25.157386065	8	0	2	0	0	129	14	0	33	0	94	-125.309	-51.0801	-197.574	-125.49
189	42	0	0	2	0	0	0	0	0	0	0	0	0	-1	0	0	0	1	2	2020-10-17 16:00:38.721400023	0	0	6	0	0	129	9	0	46	1	22	-125.309	-51.0801	-197.574	-125.49
190	42	0	0	2	0	0	0	0	0	0	0	0	0	-1	6	1	18	0	1	2020-10-17 16:00:38.957634926	0	0	6	0	0	129	10	0	46	1	25	-125.309	-51.0801	-197.574	-125.49
191	72	1	0	1	1	2	11	1	4	1	6	1	0	-1	0	0	0	0	1	2020-10-17 16:00:39.065685987	9	0	5	0	0	129	10	0	42	1	0	-125.309	-51.0801	-197.574	-125.49
192	286	1	1	0	2	1	9	1	1	4	9	1	0	0.052218000	0	0	0	0	1	2020-10-17 16:00:39.728275061	4	0	0	0	0	129	14	1	28	127	82	-125.309	-51.0801	-197.574	-125.49
193	72	1	0	1	1	2	11	1	11	1	6	1	0	-1	6	1	18	0	1	2020-10-17 16:00:39.949944019	4	0	0	0	0	129	15	1	28	127	82	-125.309	-51.0801	-197.574	-125.49
194	293	1	1	0	2	1	10	1	1	11	10	1	0	0.052191000	0	0	0	0	1	2020-10-17 16:00:39.993757010	6	0	4	0	0	129	1	0	38	1	126	-125.309	-51.0801	-197.574	-125.49
195	72	1	0	1	1	2	11	1	3	1	6	1	0	-1	0	0	0	0	1	2020-10-17 16:00:40.274799109	7	0	7	0	0	129	11	0	55	2	43	-125.309	-51.0801	-197.574	-125.49
196	206	1	1	0	2	1	4	1	1	3	3	1	0	0.051631000	0	0	0	0	1	2020-10-17 16:00:41.009507895	5	0	3	0	0	129	13	1	36	511	127	-125.309	-51.0801	-197.574	-125.49
197	72	1	0	1	1	2	11	1	8	1	6	1	0	-1	6	1	18	1	2	2020-10-17 16:00:41.245675087	5	0	3	0	0	129	14	1	36	511	127	-125.309	-51.0801	-197.574	-125.49
198	42	0	0	2	0	0	0	0	0	0	0	0	0	-1	0	0	0	0	1	2020-10-17 16:00:41.310354948	7	0	7	0	0	129	7	0	55	2	47	-125.309	-51.0801	-197.574	-125.49
199	225	1	1	0	2	1	6	1	1	8	5	1	0	0.051999000	0	0	0	1	2	2020-10-17 16:00:41.677845955	7	0	7	0	0	129	7	0	55	2	47	-125.309	-51.0801	-197.574	-125.49
200	42	0	0	2	0	0	0	0	0	0	0	0	0	-1	6	1	18	1	2	2020-10-17 16:00:41.933722973	7	0	7	0	0	129	7	0	55	2	47	-125.309	-51.0801	-197.574	-125.49
201	42	0	0	2	0	0	0	0	0	0	0	0	0	-1	0	0	0	0	1	2020-10-17 16:00:42.521634102	7	0	7	0	0	129	7	0	55	2	47	-125.309	-51.0801	-197.574	-125.49
202	60	0	1	2	0	0	0	0	0	0	0	0	0	-1	5	1	15	0	1	2020-10-17 16:00:43.698052883	7	0	7	0	0	129	7	0	55	2	47	-125.309	-51.0801	-197.574	-125.49
203	60	0	1	2	0	0	0	0	0	0	0	0	0	-1	5	1	15	0	1	2020-10-17 16:00:46.093779087	7	0	7	0	0	129	7	0	55	2	47	-125.309	-51.0801	-197.574	-125.49
204	72	1	0	1	1	2	11	1	10	1	6	1	0	-1	0	0	0	0	1	2020-10-17 16:00:50.837459087	5	0	3	0	0	129	14	1	36	511	127	-125.309	-51.0801	-197.574	-125.49
205	253	1	1	0	2	1	8	1	1	10	8	1	0	0.051242000	0	0	0	0	1	2020-10-17 16:00:50.913532019	7	0	7	0	0	129	7	0	55	2	47	-125.309	-51.0801	-197.574	-125.49
206	60	0	1	2	0	0	0	0	0	0	0	0	0	-1	0	0	0	0	1	2020-10-17 16:00:53.297797918	2	0	1	0	0	129	0	1	32	255	96	-125.309	-51.0801	-197.574	-125.49
207	72	1	0	1	1	2	11	1	9	1	6	1	0	-1	6	1	17	0	1	2020-10-17 16:00:53.329845905	3	0	10	0	0	129	15	1	16	15	64	-125.309	-51.0801	-197.574	-125.49
208	182	1	1	0	2	1	2	1	1	9	1	1	0	0.051178000	0	0	0	1	2	2020-10-17 16:00:54.321985006	5	0	3	0	0	129	15	1	36	511	127	-125.309	-51.0801	-197.574	-125.49
209	42	0	0	2	0	0	0	0	0	0	0	0	0	-1	0	0	0	0	1	2020-10-17 16:00:54.873693943	1	0	8	0	0	129	10	0	58	1	53	-125.309	-51.0801	-197.574	-125.49
210	72	1	0	1	1	2	11	1	2	1	6	1	0	-1	0	0	0	0	1	2020-10-17 16:00:55.394490957	8	0	2	0	0	129	15	0	33	0	94	-125.309	-51.0801	-197.574	-125.49
211	208	1	1	0	2	1	5	1	1	2	4	1	0	0.051180000	0	0	0	1	2	2020-10-17 16:01:09.293313026	9	0	5	0	0	129	11	0	42	1	0	-125.309	-51.0801	-197.574	-125.49
212	42	0	0	2	0	0	0	0	0	0	0	0	0	-1	5	1	15	1	2	2020-10-17 16:01:09.434839010	0	0	6	0	0	129	11	0	46	1	24	-125.309	-51.0801	-197.574	-125.49
213	42	0	0	2	0	0	0	0	0	0	0	0	0	-1	0	0	0	0	1	2020-10-17 16:01:09.657892942	0	0	6	0	0	129	12	0	46	1	23	-125.309	-51.0801	-197.574	-125.49
214	72	1	0	1	1	2	11	1	7	1	6	1	0	-1	9	2	27	0	1	2020-10-17 16:01:09.697417974	7	0	7	0	0	129	14	0	55	2	44	-125.309	-51.0801	-197.574	-125.49
215	196	1	1	0	2	1	3	1	1	7	2	1	0	0.051879000	0	0	0	0	1	2020-10-17 16:01:10.277787924	5	0	3	0	0	129	0	1	36	511	127	-125.309	-51.0801	-197.574	-125.49
216	72	1	0	1	1	2	11	1	5	1	6	1	0	-1	0	0	0	0	1	2020-10-17 16:01:10.710061073	4	0	0	0	0	129	0	1	28	127	82	-125.309	-51.0801	-197.574	-125.49
217	142	1	1	0	2	1	1	1	1	5	13	1	0	0.052145000	0	0	0	0	1	2020-10-17 16:01:10.933621883	4	0	0	0	0	129	1	1	28	127	82	-125.309	-51.0801	-197.574	-125.49
218	60	0	1	0	0	0	0	0	0	0	0	0	0	-1	8	2	24	1	2	2020-10-17 16:01:30.839153051	8	0	2	0	0	129	0	0	33	0	94	-125.309	-51.0801	-197.574	-125.49
219	42	0	0	1	0	0	0	0	0	0	0	0	0	-1	0	0	0	0	1	2020-10-17 16:01:31.859143972	6	0	4	0	0	129	5	0	38	1	126	-125.309	-51.0801	-197.574	-125.49
220	72	1	0	1	1	2	11	1	6	1	6	1	0	-1	0	0	0	0	1	2020-10-17 16:01:32.026382923	1	0	8	0	0	129	12	0	58	1	53	-125.309	-51.0801	-197.574	-125.49
221	239	1	1	0	2	1	7	1	1	6	7	1	0	0.051454000	0	0	0	0	1	2020-10-17 16:01:32.360127926	2	0	1	0	0	129	3	1	32	255	96	-125.309	-51.0801	-197.574	-125.49
222	60	0	1	2	0	0	0	0	0	0	0	0	0	-1	5	1	14	0	1	2020-10-17 16:01:32.547319889	8	0	2	0	0	129	1	0	33	0	94	-125.309	-51.0801	-197.574	-125.49
223	60	0	1	2	0	0	0	0	0	0	0	0	0	-1	0	0	0	0	1	2020-10-17 16:01:39.446367979	9	0	5	0	0	129	12	0	42	1	0	-125.309	-51.0801	-197.574	-125.49
224	60	0	1	2	0	0	0	0	0	0	0	0	0	-1	5	1	14	1	2	2020-10-17 16:01:39.768349886	7	0	7	0	0	129	15	0	55	2	44	-125.309	-51.0801	-197.574	-125.49
225	42	0	0	2	0	0	0	0	0	0	0	0	0	-1	3	0	9	1	2	2020-10-17 16:01:39.796333075	7	0	7	0	0	129	0	0	55	2	44	-125.309	-51.0801	-197.574	-125.49
226	42	0	0	2	0	0	0	0	0	0	0	0	0	-1	3	0	9	0	1	2020-10-17 16:01:40.430329084	5	0	3	0	0	129	1	1	36	511	127	-125.309	-51.0801	-197.574	-125.49
227	72	1	0	1	1	2	11	1	4	1	6	1	0	-1	0	0	0	0	1	2020-10-17 16:01:43.990351915	6	0	4	0	0	129	6	0	38	1	126	-125.309	-51.0801	-197.574	-125.49
228	286	1	1	0	2	1	9	1	1	4	9	1	0	0.052499000	0	0	0	1	2	2020-10-17 16:01:44.026381016	1	0	8	0	0	129	13	0	58	1	53	-125.309	-51.0801	-197.574	-125.49
229	42	0	0	2	0	0	0	0	0	0	0	0	0	-1	0	0	0	0	1	2020-10-17 16:01:49.716382027	0	0	6	0	0	129	13	0	46	1	26	-125.309	-51.0801	-197.574	-125.49
230	72	1	0	1	1	2	11	1	11	1	6	1	0	-1	3	0	9	0	1	2020-10-17 16:01:50.868319035	4	0	0	0	0	129	2	1	28	127	82	-125.309	-51.0801	-197.574	-125.49
231	293	1	1	0	2	1	10	1	1	11	10	1	0	0.052458000	0	0	0	0	1	2020-10-17 16:01:54.146018982	6	0	9	0	0	129	7	2	1	3	135	-125.309	-51.0801	-197.574	-125.49
232	72	1	0	1	1	2	11	1	3	1	6	1	0	-1	0	0	0	0	1	2020-10-17 16:02:02.849877119	8	0	2	0	0	129	2	0	33	0	94	-125.309	-51.0801	-197.574	-125.49
233	206	1	1	0	2	1	4	1	1	3	3	1	0	0.052435000	0	0	0	0	1	2020-10-17 16:02:03.332242966	6	0	9	0	0	129	8	2	1	3	135	-125.309	-51.0801	-197.574	-125.49
234	72	1	0	1	1	2	11	1	8	1	6	1	0	-1	3	0	9	0	1	2020-10-17 16:02:09.673476934	9	0	5	0	0	129	13	0	42	1	1	-125.309	-51.0801	-197.574	-125.49
235	225	1	1	0	2	1	6	1	1	8	5	1	0	0.050439000	0	0	0	1	2	2020-10-17 16:02:09.997586966	7	0	7	0	0	129	0	0	55	2	42	-125.309	-51.0801	-197.574	-125.49
236	42	0	0	1	0	0	0	0	0	0	0	0	0	-1	3	0	9	0	1	2020-10-17 16:02:10.049720049	7	0	7	0	0	129	1	0	55	2	42	-125.309	-51.0801	-197.574	-125.49
237	60	0	1	0	0	0	0	0	0	0	0	0	0	-1	0	0	0	0	1	2020-10-17 16:02:10.657428026	5	0	3	0	0	129	2	1	36	511	129	-125.309	-51.0801	-197.574	-125.49
238	60	0	1	2	0	0	0	0	0	0	0	0	0	-1	2	0	6	0	1	2020-10-17 16:02:14.306780100	6	0	4	0	0	129	9	0	38	1	117	-125.309	-51.0801	-197.574	-125.49
239	60	0	1	2	0	0	0	0	0	0	0	0	0	-1	2	0	6	0	1	2020-10-17 16:02:14.358437061	1	0	8	0	0	129	14	0	58	1	60	-125.309	-51.0801	-197.574	-132.155
240	72	1	0	1	1	2	11	1	10	1	6	1	0	-1	0	0	0	0	1	2020-10-17 16:02:20.013375044	0	0	6	0	0	129	14	0	46	1	27	-125.309	-51.0801	-245.214	-132.155
241	60	0	1	2	0	0	0	0	0	0	0	0	0	-1	0	0	0	0	1	2020-10-17 16:02:21.166013002	4	0	0	0	0	129	3	1	28	127	83	-125.309	-75.2962	-245.214	-132.155
242	253	1	1	0	2	1	8	1	1	10	8	1	0	0.050518000	0	0	0	0	1	2020-10-17 16:02:23.382798910	6	0	9	0	0	129	10	2	1	4	136	-125.309	-75.2962	-245.214	-132.155
243	72	1	0	1	1	2	11	1	9	1	6	1	0	-1	2	0	6	0	1	2020-10-17 16:02:29.063842057	2	0	1	0	0	129	4	1	32	255	97	-125.309	-75.2962	-245.214	-132.155
244	182	1	1	0	2	1	2	1	1	9	1	1	0	0.050466000	0	0	0	0	1	2020-10-17 16:02:29.273334026	3	0	10	0	0	129	3	1	16	15	65	-149.132	-75.2962	-245.214	-132.155
245	72	1	0	1	1	2	11	1	2	1	6	1	0	-1	2	0	6	0	1	2020-10-17 16:02:33.165457010	8	0	2	0	0	129	3	0	33	0	95	-149.132	-75.2962	-245.214	-132.155
246	208	1	1	0	2	1	5	1	1	2	4	1	0	0.050496000	0	0	0	0	1	2020-10-17 16:02:34.124444008	6	0	9	0	0	129	11	2	1	4	136	-149.132	-75.2962	-245.214	-132.155
247	72	1	0	1	1	2	11	1	7	1	6	1	0	-1	3	0	9	0	1	2020-10-17 16:02:39.901515007	9	0	5	0	0	129	14	0	42	1	3	-149.132	-75.2962	-245.214	-132.155
248	196	1	1	0	2	1	3	1	1	7	2	1	0	0.051513000	0	0	0	0	1	2020-10-17 16:02:40.225709915	7	0	7	0	0	129	1	0	55	2	39	-149.132	-75.2962	-245.214	-132.155
249	72	1	0	1	1	2	11	1	5	1	6	1	0	-1	0	0	0	0	1	2020-10-17 16:02:40.289334059	7	0	7	0	0	129	2	0	55	2	39	-149.132	-75.2962	-245.214	-132.155
250	142	1	1	0	2	1	1	1	1	5	13	1	0	0.051430000	0	0	0	0	1	2020-10-17 16:02:40.881325006	5	0	3	0	0	129	3	1	36	511	132	-149.132	-75.2962	-245.214	-132.155
251	72	1	0	1	1	2	11	1	6	1	6	1	0	-1	2	0	6	0	1	2020-10-17 16:02:44.630217075	6	0	4	0	0	129	12	0	38	1	115	-149.132	-75.2962	-245.214	-132.155
252	239	1	1	0	2	1	7	1	1	6	7	1	0	0.051303000	0	0	0	0	1	2020-10-17 16:02:44.673950911	1	0	8	0	0	129	15	0	58	1	61	-149.132	-75.2962	-245.214	-137.721
253	60	0	1	2	0	0	0	0	0	0	0	0	0	-1	1	0	3	0	1	2020-10-17 16:02:44.988869905	8	0	9	0	0	129	4	2	1	1	134	-149.132	-75.2962	-245.214	-137.721
254	60	0	1	2	0	0	0	0	0	0	0	0	0	-1	0	0	0	0	1	2020-10-17 16:02:50.313354015	0	0	6	0	0	129	15	0	46	1	31	-149.132	-75.2962	-543.058	-137.721
255	60	0	1	2	0	0	0	0	0	0	0	0	0	-1	1	0	3	1	0	2020-10-17 16:02:51.469482899	4	0	0	0	0	129	4	1	28	127	76	-149.132	-295.876	-543.058	-137.721
256	89	1	0	1	1	2	12	1	3	1	11	1	0	-1	2	2	6	0	1	2020-10-17 16:02:55.737514973	7	0	9	0	0	129	3	2	1	0	133	-149.132	-295.876	-543.058	-137.721
257	91	1	1	0	2	1	13	1	1	3	12	1	0	0.051426000	0	0	0	0	1	2020-10-17 16:02:59.373728037	2	0	1	0	0	129	5	1	32	255	106	-149.132	-295.876	-543.058	-137.721
258	72	1	0	1	1	2	11	1	4	1	6	1	0	-1	0	0	0	0	1	2020-10-17 16:02:59.573466063	3	0	10	0	0	129	4	1	16	15	68	-363.768	-295.876	-543.058	-137.721
259	286	1	1	0	2	1	9	1	1	4	9	1	0	0.050637000	0	0	0	1	2	2020-10-17 16:03:03.436842918	7	0	9	0	0	129	4	2	1	0	133	-363.768	-295.876	-543.058	-137.721
260	42	0	0	2	0	0	0	0	0	0	0	0	0	-1	0	0	0	0	1	2020-10-17 16:03:03.477646112	8	0	2	0	0	129	5	0	33	0	93	-363.768	-295.876	-543.058	-137.721
261	72	1	0	1	1	2	11	1	11	1	6	1	0	-1	1	1	3	0	1	2020-10-17 16:03:10.142009974	9	0	5	0	0	129	15	0	42	1	2	-363.768	-295.876	-543.058	-137.721
262	293	1	1	0	2	1	10	1	1	11	10	1	0	0.050629000	0	0	0	1	2	2020-10-17 16:03:10.454385042	7	0	7	0	0	129	2	0	55	2	37	-363.768	-295.876	-543.058	-137.721
263	42	0	0	2	0	0	0	0	0	0	0	0	0	-1	0	0	0	0	1	2020-10-17 16:03:10.525901079	7	0	7	0	0	129	5	0	55	2	37	-363.768	-295.876	-543.058	-137.721
264	72	1	0	1	1	2	11	1	3	1	6	1	0	-1	0	0	0	0	1	2020-10-17 16:03:11.105956078	5	0	3	0	0	129	4	1	36	503	122	-363.768	-295.876	-543.058	-137.721
265	206	1	1	0	2	1	4	1	1	3	3	1	0	0.050622000	0	0	0	1	2	2020-10-17 16:03:14.953629971	6	0	4	0	0	129	13	0	38	1	110	-363.768	-295.876	-543.058	-137.721
266	42	0	0	2	0	0	0	0	0	0	0	0	0	-1	0	0	0	0	1	2020-10-17 16:03:14.993457079	1	0	8	0	0	129	0	0	58	1	58	-363.768	-295.876	-543.058	-174.132
267	72	1	0	1	1	2	11	1	8	1	6	1	0	-1	1	1	3	0	1	2020-10-17 16:03:20.618582010	0	0	6	0	0	129	0	0	46	1	11	-363.768	-295.876	-559.778	-174.132
268	225	1	1	0	2	1	6	1	1	8	5	1	0	0.050711000	0	0	0	0	1	2020-10-17 16:03:21.771692038	4	0	0	0	0	129	5	1	28	127	78	-363.768	-303.428	-559.778	-174.132
269	60	0	1	2	0	0	0	0	0	0	0	0	0	-1	2	2	6	0	1	2020-10-17 16:03:38.856725931	8	0	2	0	0	129	6	0	33	0	91	-363.768	-303.428	-559.778	-174.132
270	60	0	1	2	0	0	0	0	0	0	0	0	0	-1	1	1	3	0	1	2020-10-17 16:03:40.294657946	9	0	5	0	0	129	0	0	42	1	4	-363.768	-303.428	-559.778	-174.132
271	60	0	1	2	0	0	0	0	0	0	0	0	0	-1	0	0	0	0	1	2020-10-17 16:03:40.606669903	7	0	7	0	0	129	3	0	55	2	32	-363.768	-303.428	-559.778	-174.132
272	72	1	0	1	1	2	11	1	10	1	6	1	0	-1	0	0	0	0	1	2020-10-17 16:03:40.630553961	8	0	2	0	0	129	7	0	33	0	90	-363.768	-303.428	-559.778	-174.132
273	253	1	1	0	2	1	8	1	1	10	8	1	0	0.051929000	0	0	0	0	1	2020-10-17 16:03:40.678721905	7	0	7	0	0	129	6	0	55	2	32	-363.768	-303.428	-559.778	-174.132
274	72	1	0	1	1	2	11	1	9	1	6	1	0	-1	1	1	3	0	1	2020-10-17 16:03:41.258621931	5	0	3	0	0	129	5	1	36	503	119	-363.768	-303.428	-559.778	-174.132
275	182	1	1	0	2	1	2	1	1	9	1	1	0	0.051748000	0	0	0	0	1	2020-10-17 16:03:45.106656075	6	0	4	0	0	129	14	0	38	1	111	-363.768	-303.428	-559.778	-174.132
276	72	1	0	1	1	2	11	1	2	1	6	1	0	-1	0	0	0	0	1	2020-10-17 16:03:45.146630049	1	0	8	0	0	129	1	0	58	1	57	-363.768	-303.428	-559.778	-174.124
277	208	1	1	0	2	1	5	1	1	2	4	1	0	0.051726000	0	0	0	0	1	2020-10-17 16:03:45.512593985	2	0	1	0	0	129	6	1	32	255	101	-363.768	-303.428	-559.778	-174.124
278	60	0	1	0	0	0	0	0	0	0	0	0	0	-1	2	2	6	1	2	2020-10-17 16:03:45.664536953	2	0	1	0	0	129	7	1	32	255	100	-363.768	-303.428	-559.778	-174.124
279	42	0	0	1	0	0	0	0	0	0	0	0	0	-1	0	0	0	1	2	2020-10-17 16:03:45.768585920	3	0	10	0	0	129	5	1	16	15	72	-377.221	-303.428	-559.778	-174.124
280	42	0	0	1	0	0	0	0	0	0	0	0	0	-1	0	0	0	0	1	2020-10-17 16:03:45.920527935	3	0	10	0	0	129	6	1	16	15	73	-377.221	-303.428	-559.778	-174.124
281	60	0	1	0	0	0	0	0	0	0	0	0	0	-1	0	0	0	0	1	2020-10-17 16:03:48.526550054	2	0	1	0	0	129	8	1	32	255	102	-377.221	-303.428	-559.778	-174.124
282	72	1	0	1	1	2	11	1	7	1	6	1	0	-1	1	1	3	0	1	2020-10-17 16:03:48.726567984	3	0	10	0	0	129	7	1	16	15	74	-377.222	-303.428	-559.778	-174.124
283	196	1	1	0	2	1	3	1	1	7	2	1	0	0.051786000	0	0	0	0	1	2020-10-17 16:03:50.770731926	0	0	6	0	0	129	1	0	46	1	12	-377.222	-303.428	-559.773	-174.124
284	72	1	0	1	1	2	11	1	5	1	6	1	0	-1	0	0	0	0	1	2020-10-17 16:03:51.923644066	4	0	0	0	0	129	6	1	28	127	81	-377.222	-303.439	-559.773	-174.124
285	142	1	1	0	2	1	1	1	1	5	13	1	0	0.051858000	0	0	0	0	1	2020-10-17 16:04:10.447818995	9	0	5	0	0	129	1	0	42	1	5	-377.222	-303.439	-559.773	-174.124
286	72	1	0	1	1	2	11	1	6	1	6	1	0	-1	2	2	6	0	1	2020-10-17 16:04:10.759696960	7	0	7	0	0	129	4	0	55	2	33	-377.222	-303.439	-559.773	-174.124
287	239	1	1	0	2	1	7	1	1	6	7	1	0	0.051976000	0	0	0	0	1	2020-10-17 16:04:10.783653021	8	0	2	0	0	129	8	0	33	0	88	-377.222	-303.439	-559.773	-174.124
288	60	0	1	2	0	0	0	0	0	0	0	0	0	-1	1	1	3	0	1	2020-10-17 16:04:10.831765890	7	0	7	0	0	129	7	0	55	2	34	-377.222	-303.439	-559.773	-174.124
289	60	0	1	2	0	0	0	0	0	0	0	0	0	-1	0	0	0	0	1	2020-10-17 16:04:11.411679029	5	0	3	0	0	129	6	1	36	503	121	-377.222	-303.439	-559.773	-174.124
290	60	0	1	2	0	0	0	0	0	0	0	0	0	-1	1	1	3	0	1	2020-10-17 16:04:15.259676933	6	0	4	0	0	129	15	0	38	1	112	-377.222	-303.439	-559.773	-174.124
291	72	1	0	1	1	2	11	1	4	1	6	1	0	-1	12	3	32	0	1	2020-10-17 16:04:15.299748898	1	0	8	0	0	129	2	0	58	1	54	-377.222	-303.439	-559.773	-174.111
292	286	1	1	0	2	1	9	1	1	4	9	1	0	0.052118000	0	0	0	0	1	2020-10-17 16:04:18.679658890	2	0	1	0	0	129	9	1	32	255	103	-377.222	-303.439	-559.773	-174.111
293	72	1	0	1	1	2	11	1	11	1	6	1	0	-1	4	1	12	0	1	2020-10-17 16:04:18.879631996	3	0	10	0	0	129	8	1	16	15	75	-377.223	-303.439	-559.773	-174.111
294	293	1	1	0	2	1	10	1	1	11	10	1	0	0.052018000	0	0	0	0	1	2020-10-17 16:04:20.922744036	0	0	6	0	0	129	2	0	46	1	13	-377.223	-303.439	-559.719	-174.111
295	72	1	0	1	1	2	11	1	3	1	6	1	0	-1	0	0	0	0	1	2020-10-17 16:04:22.075642109	4	0	0	0	0	129	7	1	28	127	80	-377.223	-303.43	-559.719	-174.111
296	206	1	1	0	2	1	4	1	1	3	3	1	0	0.051945000	0	0	0	0	1	2020-10-17 16:04:40.600794077	9	0	5	0	0	129	2	0	42	1	6	-377.223	-303.43	-559.719	-174.111
297	72	1	0	1	1	2	11	1	8	1	6	1	0	-1	8	2	24	0	1	2020-10-17 16:04:40.936739922	8	0	2	0	0	129	9	0	33	0	87	-377.223	-303.43	-559.719	-174.111
298	225	1	1	0	2	1	6	1	1	8	5	1	0	0.052057000	0	0	0	0	1	2020-10-17 16:04:40.984750032	7	0	7	0	0	129	8	0	55	2	35	-377.223	-303.43	-559.719	-174.111
299	60	0	1	2	0	0	0	0	0	0	0	0	0	-1	4	1	12	0	1	2020-10-17 16:04:41.564719915	5	0	3	0	0	129	7	1	36	503	120	-377.223	-303.43	-559.719	-174.111
300	60	0	1	2	0	0	0	0	0	0	0	0	0	-1	4	1	12	0	1	2020-10-17 16:04:45.411761045	6	0	4	0	0	129	0	0	38	1	113	-377.223	-303.43	-559.719	-174.111
301	60	0	1	2	0	0	0	0	0	0	0	0	0	-1	0	0	0	0	1	2020-10-17 16:04:45.451714039	1	0	8	0	0	129	3	0	58	1	55	-377.223	-303.43	-559.719	-174.097
302	72	1	0	1	1	2	11	1	10	1	6	1	0	-1	0	0	0	0	1	2020-10-17 16:04:48.831717968	2	0	1	0	0	129	10	1	32	255	104	-377.223	-303.43	-559.719	-174.097
303	253	1	1	0	2	1	8	1	1	10	8	1	0	0.052048000	0	0	0	0	1	2020-10-17 16:04:49.031728028	3	0	10	0	0	129	9	1	16	15	71	-377.209	-303.43	-559.719	-174.097
304	72	1	0	1	1	2	11	1	9	1	6	1	0	-1	4	1	12	0	1	2020-10-17 16:04:51.074784040	0	0	6	0	0	129	3	0	46	1	14	-377.209	-303.43	-559.638	-174.097
305	182	1	1	0	2	1	2	1	1	9	1	1	0	0.051978000	0	0	0	0	1	2020-10-17 16:04:52.228751898	4	0	0	0	0	129	8	1	28	127	79	-377.209	-303.406	-559.638	-174.097
306	72	1	0	1	1	2	11	1	2	1	6	1	0	-1	4	1	12	0	1	2020-10-17 16:04:56.528819084	7	0	9	0	0	129	9	2	1	1	134	-377.209	-303.406	-559.638	-174.097
307	208	1	1	0	2	1	5	1	1	2	4	1	0	0.051973000	0	0	0	0	1	2020-10-17 16:05:10.753859997	9	0	5	0	0	129	3	0	42	1	7	-377.209	-303.406	-559.638	-174.097
308	72	1	0	1	1	2	11	1	7	1	6	1	0	-1	8	2	24	0	1	2020-10-17 16:05:11.087822914	8	0	2	0	0	129	10	0	33	0	89	-377.209	-303.406	-559.638	-174.097
309	196	1	1	0	2	1	3	1	1	7	2	1	0	0.052107000	0	0	0	0	1	2020-10-17 16:05:11.135898113	7	0	7	0	0	129	10	0	55	2	36	-377.209	-303.406	-559.638	-174.097
310	72	1	0	1	1	2	11	1	5	1	6	1	0	-1	0	0	0	0	1	2020-10-17 16:05:11.717777014	5	0	3	0	0	129	8	1	36	503	118	-377.209	-303.406	-559.638	-174.097
311	142	1	1	0	2	1	1	1	1	5	13	1	0	0.052125000	0	0	0	0	1	2020-10-17 16:05:15.563823938	6	0	4	0	0	129	1	0	38	1	114	-377.209	-303.406	-559.638	-174.097
312	72	1	0	1	1	2	11	1	6	1	6	1	0	-1	12	3	36	0	1	2020-10-17 16:05:15.603919029	1	0	8	0	0	129	4	0	58	1	56	-377.209	-303.406	-559.638	-174.082
313	239	1	1	0	2	1	7	1	1	6	7	1	0	0.052097000	0	0	0	0	1	2020-10-17 16:05:18.983762026	2	0	1	0	0	129	11	1	32	255	105	-377.209	-303.406	-559.638	-174.082
314	60	0	1	2	0	0	0	0	0	0	0	0	0	-1	0	0	0	0	1	2020-10-17 16:05:19.183738947	3	0	10	0	0	129	10	1	16	15	70	-377.185	-303.406	-559.638	-174.082
315	60	0	1	2	0	0	0	0	0	0	0	0	0	-1	0	0	0	0	1	2020-10-17 16:05:21.225868940	0	0	6	0	0	129	4	0	46	1	15	-377.185	-303.406	-559.551	-174.082
316	60	0	1	2	0	0	0	0	0	0	0	0	0	-1	4	1	12	1	2	2020-10-17 16:05:22.115864992	7	0	9	0	0	129	11	2	1	0	133	-377.185	-303.406	-559.551	-174.082
317	42	0	0	1	0	0	0	0	0	0	0	0	0	-1	6	1	18	0	1	2020-10-17 16:05:22.381757975	4	0	0	0	0	129	9	1	28	127	77	-377.185	-303.377	-559.551	-174.082
318	60	0	1	0	0	0	0	0	0	0	0	0	0	-1	0	0	0	0	1	2020-10-17 16:05:40.906976938	9	0	5	0	0	129	4	0	42	1	8	-377.185	-303.377	-559.551	-174.082
319	72	1	0	1	1	2	11	1	4	1	6	1	0	-1	6	1	18	0	1	2020-10-17 16:05:41.240890980	8	0	2	0	0	129	11	0	33	0	92	-377.185	-303.377	-559.551	-174.082
320	286	1	1	0	2	1	9	1	1	4	9	1	0	0.051228000	6	1	18	0	1	2020-10-17 16:05:41.288872957	7	0	7	0	0	129	12	0	55	2	38	-377.185	-303.377	-559.551	-174.082
321	72	1	0	1	1	2	11	1	11	1	6	1	0	-1	0	0	0	0	1	2020-10-17 16:05:41.870878935	5	0	3	0	0	129	9	1	36	503	123	-377.185	-303.377	-559.551	-174.082
322	293	1	1	0	2	1	10	1	1	11	10	1	0	0.051011000	0	0	0	0	1	2020-10-17 16:05:45.716947079	6	0	4	0	0	129	2	0	38	1	116	-377.185	-303.377	-559.551	-174.082
323	72	1	0	1	1	2	11	1	3	1	6	1	0	-1	0	0	0	0	1	2020-10-17 16:05:45.756891012	1	0	8	0	0	129	5	0	58	1	59	-377.185	-303.377	-559.551	-172.597
324	206	1	1	0	2	1	4	1	1	3	3	1	0	0.051235000	0	0	0	0	1	2020-10-17 16:05:49.135881901	2	0	1	0	0	129	12	1	32	255	107	-377.185	-303.377	-559.551	-172.597
325	72	1	0	1	1	2	11	1	8	1	6	1	0	-1	12	2	36	0	1	2020-10-17 16:05:49.335908890	3	0	10	0	0	129	11	1	16	15	69	-364.346	-303.377	-559.551	-172.597
326	225	1	1	0	2	1	6	1	1	8	5	1	0	0.051112000	0	0	0	0	1	2020-10-17 16:05:51.377971888	0	0	6	0	0	129	5	0	46	1	30	-364.346	-303.377	-550.343	-172.597
327	60	0	1	0	0	0	0	0	0	0	0	0	0	-1	0	0	0	1	2	2020-10-17 16:05:51.409833908	8	0	9	0	0	129	12	2	1	1	134	-364.346	-303.377	-550.343	-172.597
328	42	0	0	1	0	0	0	0	0	0	0	0	0	-1	0	0	0	1	2	2020-10-17 16:05:52.534946918	4	0	0	0	0	129	10	1	28	127	84	-364.346	-76.4782	-550.343	-172.597
329	42	0	0	2	0	0	0	0	0	0	0	0	0	-1	0	0	0	1	2	2020-10-17 16:06:02.786901951	6	0	9	0	0	129	3	2	1	3	135	-364.346	-76.4782	-550.343	-172.597
330	42	0	0	2	0	0	0	0	0	0	0	0	0	-1	5	1	15	0	1	2020-10-17 16:06:11.059952974	9	0	5	0	0	129	5	0	42	1	10	-364.346	-76.4782	-550.343	-172.597
331	60	0	1	2	0	0	0	0	0	0	0	0	0	-1	0	0	0	1	2	2020-10-17 16:06:11.394053936	8	0	2	0	0	129	13	0	33	0	108	-364.346	-76.4782	-550.343	-172.597
332	42	0	0	2	0	0	0	0	0	0	0	0	0	-1	0	0	0	0	1	2020-10-17 16:06:11.441994905	7	0	7	0	0	129	13	0	55	2	41	-364.346	-76.4782	-550.343	-172.597
333	60	0	1	2	0	0	0	0	0	0	0	0	0	-1	5	1	15	0	1	2020-10-17 16:06:12.023917913	5	0	3	0	0	129	10	1	36	511	131	-364.346	-76.4782	-550.343	-172.597
334	60	0	1	2	0	0	0	0	0	0	0	0	0	-1	0	0	0	0	1	2020-10-17 16:06:14.929924965	6	0	9	0	0	129	4	2	1	4	136	-364.346	-76.4782	-550.343	-172.597
335	72	1	0	1	1	2	11	1	10	1	6	1	0	-1	5	1	15	0	1	2020-10-17 16:06:15.869941950	6	0	4	0	0	129	5	0	38	1	125	-364.346	-76.4782	-550.343	-172.597
336	253	1	1	0	2	1	8	1	1	10	8	1	0	0.051275000	0	0	0	0	1	2020-10-17 16:06:15.909996986	1	0	8	0	0	129	6	0	58	1	63	-364.346	-76.4782	-550.343	-137.685
337	72	1	0	1	1	2	11	1	9	1	6	1	0	-1	0	0	0	0	1	2020-10-17 16:06:19.287874937	2	0	1	0	0	129	13	1	32	255	99	-364.346	-76.4782	-550.343	-137.685
338	182	1	1	0	2	1	2	1	1	9	1	1	0	0.051163000	0	0	0	0	1	2020-10-17 16:06:19.487869024	3	0	10	0	0	129	12	1	16	15	67	-168.847	-76.4782	-550.343	-137.685
339	72	1	0	1	1	2	11	1	2	1	6	1	0	-1	5	1	15	0	1	2020-10-17 16:06:21.529983043	0	0	6	0	0	129	6	0	46	1	29	-168.847	-76.4782	-285.106	-137.685
340	208	1	1	0	2	1	5	1	1	2	4	1	0	0.051177000	0	0	0	1	2	2020-10-17 16:06:22.686914921	4	0	0	0	0	129	11	1	28	127	86	-168.847	-95.3532	-285.106	-137.685
341	42	0	0	2	0	0	0	0	0	0	0	0	0	-1	0	0	0	1	2	2020-10-17 16:06:41.213049889	9	0	5	0	0	129	6	0	42	1	9	-168.847	-95.3532	-285.106	-137.685
342	42	0	0	2	0	0	0	0	0	0	0	0	0	-1	5	1	15	1	2	2020-10-17 16:06:41.546973944	8	0	2	0	0	129	14	0	33	0	109	-168.847	-95.3532	-285.106	-137.685
343	42	0	0	2	0	0	0	0	0	0	0	0	0	-1	0	0	0	0	1	2020-10-17 16:06:41.594988108	7	0	7	0	0	129	14	0	55	2	40	-168.847	-95.3532	-285.106	-137.685
344	72	1	0	1	1	2	11	1	7	1	6	1	0	-1	4	1	12	0	1	2020-10-17 16:06:42.176985979	5	0	3	0	0	129	11	1	36	511	130	-168.847	-95.3532	-285.106	-137.685
345	196	1	1	0	2	1	3	1	1	7	2	1	0	0.051171000	0	0	0	0	1	2020-10-17 16:06:46.022974014	6	0	4	0	0	129	6	0	38	1	124	-168.847	-95.3532	-285.106	-137.685
346	72	1	0	1	1	2	11	1	5	1	6	1	0	-1	0	0	0	0	1	2020-10-17 16:06:46.062998056	1	0	8	0	0	129	7	0	58	1	62	-168.847	-95.3532	-285.106	-137.685
347	142	1	1	0	2	1	1	1	1	5	13	1	0	0.051256000	0	0	0	1	2	2020-10-17 16:06:49.439948082	2	0	1	0	0	129	14	1	32	255	98	-168.847	-95.3532	-285.106
348	42	0	0	2	0	0	0	0	0	0	0	0	0	-1	9	2	26	1	2	2020-10-17 16:06:49.639975071	3	0	10	0	0	129	13	1	16	15	66	-168.847	-95.3532	-285.106
349	42	0	0	2	0	0	0	0	0	0	0	0	0	-1	0	0	0	0	1	2020-10-17 16:06:51.682049990	0	0	6	0	0	129	7	0	46	1	28		-95.3532	-285.106
350	72	1	0	1	1	2	11	1	6	1	6	1	0	-1	4	1	12	0	1	2020-10-17 16:06:52.838968039	4	0	0	0	0	129	12	1	28	127	85		-95.3532
