# Supplementary material for: AI-driven cybersecurity framework for anomaly detection in power systems
Source: Sci Rep. 2025 Oct 10;15:35506. doi: 10.1038/s41598-025-19634-y (PMC12514191; doi:10.1038/s41598-025-19634-y)
Supplement: Supplementary file 1 — Supplementary Information. [file 41598_2025_19634_MOESM1_ESM.zip › Datasets/csvs/UC1/router_merged_phy_cyb_10os_60poll_encoded.csv]

	frame_len	frame_protocols	eth_src	eth_dst	ip_src	ip_dst	ip_len	ip_flags	tcp_srcport	tcp_dstport	tcp_len	tcp_flags	tcp_retransmission	tcp_rtt	flow_count	flow_final_count	packets	snort_alert	snort_alert_type	Time	LL_dnp3_src	LL_dnp3_dst	LL_dnp3_len	LL_dnp3_ctl	TL_dnp3_tr_ctl	AL_dnp3_al_func	AL_dnp3_al_ctl	AL_dnp3_obj	DNP3 Object Count	DNP3 Objects	AL_Payload	value1	value2	value3	value4
0	72	1	0	1	1	2	10	1	7	1	5	1	0	-1	0	0	0	0	1	2020-10-17 18:17:18.721918106	4	0	2	0	0	129	4	2	36	511	94
1	208	1	1	0	2	1	4	1	1	7	3	1	0	0.050885000	0	0	0	0	1	2020-10-17 18:17:19.909837008	8	0	4	0	0	129	6	1	42	1	7
2	72	1	0	1	1	2	10	1	10	1	5	1	0	-1	0	0	0	0	1	2020-10-17 18:17:32.737839937	0	0	5	0	0	129	4	1	46	1	17			-197.575
3	239	1	1	0	2	1	6	1	1	10	6	1	0	0.050909000	0	0	0	0	1	2020-10-17 18:17:33.411741972	2	0	0	0	0	129	5	2	32	255	63			-197.575
4	60	0	1	2	0	0	0	0	0	0	0	0	0	-1	0	0	0	0	1	2020-10-17 18:17:40.184729099	6	0	6	0	0	129	6	1	55	2	32			-197.575
5	42	0	0	1	0	0	0	0	0	0	0	0	0	-1	0	0	0	0	1	2020-10-17 18:17:52.565696955	5	0	3	0	0	129	7	1	38	1	90			-197.575
6	60	0	1	0	0	0	0	0	0	0	0	0	0	-1	0	0	0	0	1	2020-10-17 18:17:53.935633898	3	0	10	0	0	129	5	2	16	15	45	-125.309		-197.575
7	60	0	1	2	0	0	0	0	0	0	0	0	0	-1	0	0	0	0	1	2020-10-17 18:17:54.964699984	2	0	0	0	0	129	4	2	32	255	62	-125.309		-197.575
8	60	0	1	2	0	0	0	0	0	0	0	0	0	-1	0	0	0	0	1	2020-10-17 18:18:00.683650017	7	0	1	0	0	129	6	1	33	0	56	-125.309		-197.575
9	42	0	0	2	0	0	0	0	0	0	0	0	0	-1	0	0	0	0	1	2020-10-17 18:18:01.127518892	5	0	9	0	0	129	8	3	1	3	100	-125.309		-197.575
10	42	0	0	2	0	0	0	0	0	0	0	0	0	-1	0	0	0	0	1	2020-10-17 18:18:05.476684093	1	0	7	0	0	129	5	1	58	1	35	-125.309		-197.575	-125.49
11	42	0	0	2	0	0	0	0	0	0	0	0	0	-1	0	0	0	0	1	2020-10-17 18:18:16.572489977	5	0	9	0	0	129	9	3	1	4	101	-125.309		-197.575	-125.49
12	72	1	0	1	1	2	10	1	8	1	5	1	0	-1	0	0	0	0	1	2020-10-17 18:18:18.874567986	4	0	2	0	0	129	5	2	36	511	93	-125.309		-197.575	-125.49
13	253	1	1	0	2	1	7	1	1	8	7	1	0	0.052057000	0	0	0	0	1	2020-10-17 18:18:20.061521053	8	0	4	0	0	129	7	1	42	1	8	-125.309		-197.575	-125.49
14	72	1	0	1	1	2	10	1	2	1	5	1	0	-1	0	0	0	0	1	2020-10-17 18:18:31.603409052	6	0	9	0	0	129	7	3	1	0	97	-125.309		-197.575	-125.49
15	196	1	1	0	2	1	2	1	1	2	1	1	0	0.050973000	0	0	0	0	1	2020-10-17 18:18:32.889471054	0	0	5	0	0	129	5	1	46	1	16	-125.309		-197.574	-125.49
16	60	0	1	2	0	0	0	0	0	0	0	0	0	-1	0	0	0	0	1	2020-10-17 18:18:33.563438892	2	0	0	0	0	129	6	2	32	255	61	-125.309		-197.574	-125.49
17	60	0	1	2	0	0	0	0	0	0	0	0	0	-1	0	0	0	0	1	2020-10-17 18:18:40.336349010	6	0	6	0	0	129	8	1	55	2	33	-125.309		-197.574	-125.49
18	60	0	1	2	0	0	0	0	0	0	0	0	0	-1	0	0	0	0	1	2020-10-17 18:18:45.571341991	7	0	9	0	0	129	7	3	1	1	99	-125.309		-197.574	-125.49
19	72	1	0	1	1	2	10	1	3	1	5	1	0	-1	0	0	0	0	1	2020-10-17 18:18:52.717252970	5	0	3	0	0	129	10	1	38	1	91	-125.309		-197.574	-125.49
20	286	1	1	0	2	1	8	1	1	3	8	1	0	0.051083000	0	0	0	0	1	2020-10-17 18:18:54.087285995	3	0	10	0	0	129	6	2	16	15	44	-125.309		-197.574	-125.49
21	60	0	1	0	0	0	0	0	0	0	0	0	0	-1	12	4	33	1	2	2020-10-17 18:18:55.117327929	2	0	0	0	0	129	5	2	32	255	60	-125.309		-197.574	-125.49
22	42	0	0	1	0	0	0	0	0	0	0	0	0	-1	0	0	0	0	1	2020-10-17 18:19:00.835297108	7	0	1	0	0	129	8	1	33	0	55	-125.309		-197.574	-125.49
23	60	0	1	2	0	0	0	0	0	0	0	0	0	-1	3	1	9	0	1	2020-10-17 18:19:05.629237890	1	0	7	0	0	129	6	1	58	1	34	-125.309		-197.574	-125.49
24	60	0	1	2	0	0	0	0	0	0	0	0	0	-1	0	0	0	0	1	2020-10-17 18:19:10.549180031	6	0	8	0	0	129	9	0	1	78	2	-125.309		-197.574	-125.49
25	60	0	1	2	0	0	0	0	0	0	0	0	0	-1	3	1	9	0	1	2020-10-17 18:19:19.026173115	4	0	2	0	0	129	6	2	36	511	95	-125.309		-197.574	-125.49
26	60	0	1	2	0	0	0	0	0	0	0	0	0	-1	0	0	0	0	1	2020-10-17 18:19:20.214102983	8	0	4	0	0	129	8	1	42	1	9	-125.309		-197.574	-125.49
27	60	0	1	2	0	0	0	0	0	0	0	0	0	-1	3	1	9	0	1	2020-10-17 18:19:21.247102976	6	0	8	0	0	129	10	0	1	78	5	-125.309		-197.574	-125.49
28	60	0	1	2	0	0	0	0	0	0	0	0	0	-1	0	0	0	0	1	2020-10-17 18:19:33.042128086	0	0	5	0	0	129	6	1	46	1	18	-125.309		-197.703	-125.49
29	72	1	0	1	1	2	10	1	5	1	5	1	0	-1	3	1	9	0	1	2020-10-17 18:19:33.716058969	2	0	0	0	0	129	7	2	32	255	64	-125.309		-197.703	-125.49
30	225	1	1	0	2	1	5	1	1	5	4	1	0	0.051147000	0	0	0	0	1	2020-10-17 18:19:36.454024076	5	0	8	0	0	129	11	0	1	1200	1	-125.309		-197.703	-125.49
31	60	0	1	2	0	0	0	0	0	0	0	0	0	-1	0	0	0	0	1	2020-10-17 18:19:40.488064051	6	0	6	0	0	129	11	1	55	2	31	-125.309		-197.703	-125.49
32	60	0	1	2	0	0	0	0	0	0	0	0	0	-1	0	0	0	0	1	2020-10-17 18:19:45.011996031	5	0	8	0	0	129	12	0	1	1100	3	-125.309		-197.703	-125.49
33	72	1	0	1	1	2	10	1	4	1	5	1	0	-1	0	0	0	0	1	2020-10-17 18:19:52.666953087	8	0	8	0	0	129	9	0	1	1000	0	-125.309		-197.703	-125.49
34	142	1	1	0	2	1	1	1	1	4	12	1	0	0.051183000	0	0	0	0	1	2020-10-17 18:19:52.868952036	5	0	3	0	0	129	13	1	38	1	89	-125.309		-197.703	-125.49
35	60	0	1	2	0	0	0	0	0	0	0	0	0	-1	6	2	57	0	1	2020-10-17 18:19:54.238969088	3	0	10	0	0	129	7	2	16	15	43	-124.279		-197.703	-125.49
36	72	1	0	1	1	2	10	1	11	1	5	1	0	-1	0	0	0	0	1	2020-10-17 18:19:55.269026995	2	0	0	0	0	129	6	2	32	255	59	-124.279		-197.703	-125.49
37	196	1	1	0	2	1	2	1	1	11	1	1	0	0.052277000	0	0	0	0	1	2020-10-17 18:19:58.707964897	8	0	8	0	0	129	10	0	1	1300	4	-124.279		-197.703	-125.49
38	60	0	1	2	0	0	0	0	0	0	0	0	0	-1	3	1	48	0	1	2020-10-17 18:20:00.986958027	7	0	1	0	0	129	9	1	33	0	57	-124.279		-197.703	-125.49
39	60	0	1	2	0	0	0	0	0	0	0	0	0	-1	3	1	9	0	1	2020-10-17 18:20:05.782011986	1	0	7	0	0	129	7	1	58	1	36	-124.279		-197.703	-125.188
40	60	0	1	2	0	0	0	0	0	0	0	0	0	-1	0	0	0	0	1	2020-10-17 18:20:10.613908052	7	0	8	0	0	129	10	0	1	1000	0	-124.279		-197.703	-125.188
41	60	0	1	2	0	0	0	0	0	0	0	0	0	-1	3	1	9	0	1	2020-10-17 18:20:19.177934885	4	0	2	0	0	129	7	2	36	511	92	-124.279		-197.703	-125.188
42	60	0	1	2	0	0	0	0	0	0	0	0	0	-1	0	0	0	0	1	2020-10-17 18:20:20.365869999	8	0	4	0	0	129	11	1	42	1	6	-124.279		-197.703	-125.188
43	72	1	0	1	1	2	10	1	6	1	5	1	0	-1	3	1	9	0	1	2020-10-17 18:20:33.373608112	0	0	5	0	0	129	7	1	46	1	19	-124.279		-194.283	-125.188
44	206	1	1	0	2	1	3	1	1	6	2	1	0	0.052439000	0	0	0	0	1	2020-10-17 18:20:34.013600111	2	0	0	0	0	129	8	2	32	255	58	-124.279		-194.283	-125.188
45	60	0	1	2	0	0	0	0	0	0	0	0	0	-1	3	1	48	1	0	2020-10-17 18:20:36.460052967	5	0	9	0	0	129	14	3	1	3	100	-124.279		-194.283	-125.188
46	89	1	0	1	1	2	11	1	5	1	10	1	0	-1	0	0	0	0	1	2020-10-17 18:20:40.713618040	6	0	6	0	0	129	12	1	55	2	30	-124.279		-194.283	-125.188
47	91	1	1	0	2	1	12	1	1	5	11	1	0	0.051973000	0	0	0	0	1	2020-10-17 18:20:51.516324997	5	0	9	0	0	129	15	3	1	4	101	-124.279		-194.283	-125.188
48	72	1	0	1	1	2	10	1	9	1	5	1	0	-1	6	2	18	0	1	2020-10-17 18:20:53.162623882	5	0	3	0	0	129	0	1	38	1	82	-124.279		-194.283	-125.188
49	293	1	1	0	2	1	9	1	1	9	9	1	0	0.051289000	0	0	0	0	1	2020-10-17 18:20:54.485656977	3	0	10	0	0	129	8	2	16	15	46	-167.641		-194.283	-125.188
50	60	0	1	2	0	0	0	0	0	0	0	0	0	-1	6	2	57	0	1	2020-10-17 18:20:55.497729063	2	0	0	0	0	129	7	2	32	255	65	-167.641		-194.283	-125.188
51	60	0	1	2	0	0	0	0	0	0	0	0	0	-1	3	1	9	0	1	2020-10-17 18:21:01.297662020	7	0	1	0	0	129	11	1	33	8	76	-167.641		-194.283	-125.188
52	60	0	1	2	0	0	0	0	0	0	0	0	0	-1	0	0	0	1	0	2020-10-17 18:21:06.077536106	1	0	7	0	0	129	8	1	58	1	40	-167.641		-194.283	-137.469
53	89	1	0	1	1	2	11	1	5	1	10	1	0	-1	24	4	72	0	1	2020-10-17 18:21:06.956460953	7	0	9	0	0	129	12	3	1	1	99	-167.641		-194.283	-137.469
54	91	1	1	0	2	1	12	1	1	5	11	1	0	0.052273000	0	0	0	0	1	2020-10-17 18:21:19.465698957	4	0	2	0	0	129	8	2	36	503	86	-167.641		-194.283	-137.469
55	72	1	0	1	1	2	10	1	7	1	5	1	0	-1	6	1	18	0	1	2020-10-17 18:21:20.661503077	8	0	4	0	0	129	12	1	42	1	10	-167.641		-194.283	-137.469
56	208	1	1	0	2	1	4	1	1	7	3	1	0	0.052516000	0	0	0	0	1	2020-10-17 18:21:33.677908897	0	0	5	0	0	129	8	1	46	1	22	-167.641		-545.547	-137.469
57	72	1	0	1	1	2	10	1	10	1	5	1	0	-1	0	0	0	0	1	2020-10-17 18:21:34.317435026	2	0	0	0	0	129	9	2	32	255	72	-167.641		-545.547	-137.469
58	239	1	1	0	2	1	6	1	1	10	6	1	0	0.051400000	0	0	0	1	2	2020-10-17 18:21:40.946722031	6	0	6	0	0	129	13	1	55	2	25	-167.641		-545.547	-137.469
59	42	0	0	1	0	0	0	0	0	0	0	0	0	-1	10	2	95	0	1	2020-10-17 18:21:49.596823931	7	0	9	0	0	129	13	3	1	1	99	-167.641		-545.547	-137.469
60	60	0	1	0	0	0	0	0	0	0	0	0	0	-1	0	0	0	1	2	2020-10-17 18:21:53.405750990	5	0	3	0	0	129	1	1	38	1	80	-167.641		-545.547	-137.469
61	42	0	0	1	0	0	0	0	0	0	0	0	0	-1	0	0	0	0	1	2020-10-17 18:21:54.717747927	3	0	10	0	0	129	9	2	16	15	49	-361.876		-545.547	-137.469
62	60	0	1	0	0	0	0	0	0	0	0	0	0	-1	0	0	0	0	1	2020-10-17 18:21:55.734222889	2	0	0	0	0	129	8	2	32	255	73	-361.876		-545.547	-137.469
63	60	0	1	2	0	0	0	0	0	0	0	0	0	-1	5	1	15	0	1	2020-10-17 18:22:01.598428965	7	0	1	0	0	129	14	1	33	8	54	-361.876		-545.547	-137.469
64	60	0	1	2	0	0	0	0	0	0	0	0	0	-1	0	0	0	0	1	2020-10-17 18:22:06.378088951	1	0	7	0	0	129	9	1	58	1	39	-361.876		-545.547	-172.109
65	60	0	1	2	0	0	0	0	0	0	0	0	0	-1	5	1	15	1	0	2020-10-17 18:22:19.775635004	4	0	2	0	0	129	9	2	36	503	87	-361.876		-545.547	-172.109
66	89	1	0	1	1	2	11	1	3	1	10	1	0	-1	14	3	42	0	1	2020-10-17 18:22:20.969378948	8	0	4	0	0	129	13	1	42	1	12	-361.876		-545.547	-172.109
67	91	1	1	0	2	1	12	1	1	3	11	1	0	0.051107000	0	0	0	0	1	2020-10-17 18:22:33.977293968	0	0	5	0	0	129	9	1	46	1	23	-361.876		-545.478	-172.109
68	72	1	0	1	1	2	10	1	8	1	5	1	0	-1	4	1	12	0	1	2020-10-17 18:22:34.609846115	2	0	0	0	0	129	10	2	32	255	74	-361.876		-545.478	-172.109
69	253	1	1	0	2	1	7	1	1	8	7	1	0	0.051672000	0	0	0	0	1	2020-10-17 18:22:44.305367947	6	0	6	0	0	129	1	1	55	2	26	-361.876		-545.478	-172.109
70	72	1	0	1	1	2	10	1	2	1	5	1	0	-1	4	1	64	0	1	2020-10-17 18:22:45.013624907	6	0	6	0	0	129	3	1	55	2	27	-361.876		-545.478	-172.109
71	196	1	1	0	2	1	2	1	1	2	1	1	0	0.051435000	0	0	0	1	2	2020-10-17 18:22:53.649702072	5	0	3	0	0	129	2	1	38	1	81	-361.876		-545.478	-172.109
72	42	0	0	2	0	0	0	0	0	0	0	0	0	-1	0	0	0	1	2	2020-10-17 18:22:54.946078062	3	0	10	0	0	129	10	2	16	15	50	-361.881		-545.478	-172.109
73	42	0	0	2	0	0	0	0	0	0	0	0	0	-1	4	1	12	1	2	2020-10-17 18:22:55.925467968	6	0	9	0	0	129	4	3	1	0	98	-361.881		-545.478	-172.109
74	42	0	0	2	0	0	0	0	0	0	0	0	0	-1	0	0	0	0	1	2020-10-17 18:22:55.973573923	2	0	0	0	0	129	9	2	32	255	75	-361.881		-545.478	-172.109
75	60	0	1	2	0	0	0	0	0	0	0	0	0	-1	4	1	12	0	1	2020-10-17 18:23:01.825304985	7	0	1	0	0	129	15	1	33	8	53	-361.881		-545.478	-172.109
76	60	0	1	2	0	0	0	0	0	0	0	0	0	-1	4	1	12	0	1	2020-10-17 18:23:06.172041893	6	0	9	0	0	129	5	3	1	0	97	-361.881		-545.478	-172.109
77	60	0	1	2	0	0	0	0	0	0	0	0	0	-1	0	0	0	0	1	2020-10-17 18:23:06.681344986	1	0	7	0	0	129	10	1	58	1	38	-361.881		-545.478	-173.527
78	72	1	0	1	1	2	10	1	3	1	5	1	0	-1	6	1	18	0	1	2020-10-17 18:23:20.000360012	4	0	2	0	0	129	10	2	36	503	84	-361.881		-545.478	-173.527
79	286	1	1	0	2	1	8	1	1	3	8	1	0	0.051581000	0	0	0	1	2	2020-10-17 18:23:21.194036007	8	0	4	0	0	129	14	1	42	1	11	-361.881		-545.478	-173.527
80	42	0	0	2	0	0	0	0	0	0	0	0	0	-1	0	0	0	1	2	2020-10-17 18:23:34.217922926	0	0	5	0	0	129	10	1	46	1	15	-361.881		-554.472	-173.527
81	42	0	0	2	0	0	0	0	0	0	0	0	0	-1	0	0	0	1	2	2020-10-17 18:23:34.837825060	2	0	0	0	0	129	11	2	32	255	70	-361.881		-554.472	-173.527
82	42	0	0	2	0	0	0	0	0	0	0	0	0	-1	6	1	18	1	0	2020-10-17 18:23:45.309716940	6	0	6	0	0	129	6	1	55	2	24	-361.881		-554.472	-173.527
83	89	1	0	1	1	2	11	1	6	1	10	1	0	-1	6	1	18	0	1	2020-10-17 18:23:53.882560968	5	0	3	0	0	129	3	1	38	1	79	-361.881		-554.472	-173.527
84	91	1	1	0	2	1	12	1	1	6	11	1	0	0.050665000	0	0	0	1	2	2020-10-17 18:23:55.174623013	3	0	10	0	0	129	11	2	16	15	51	-374.688		-554.472	-173.527
85	42	0	0	2	0	0	0	0	0	0	0	0	0	-1	15	2	70	1	2	2020-10-17 18:23:56.220494032	2	0	0	0	0	129	10	2	32	255	71	-374.688		-554.472	-173.527
86	42	0	0	2	0	0	0	0	0	0	0	0	0	-1	0	0	0	0	1	2020-10-17 18:24:01.978477001	7	0	1	0	0	129	0	1	33	8	52	-374.688		-554.472	-173.527
87	60	0	1	0	0	0	0	0	0	0	0	0	0	-1	5	1	15	1	2	2020-10-17 18:24:06.834485054	1	0	7	0	0	129	11	1	58	1	37	-374.688		-554.472	-173.53
88	42	0	0	1	0	0	0	0	0	0	0	0	0	-1	0	0	0	1	2	2020-10-17 18:24:17.636461020	5	0	9	0	0	129	4	3	1	3	100	-374.688		-554.472	-173.53
89	42	0	0	2	0	0	0	0	0	0	0	0	0	-1	0	0	0	0	1	2020-10-17 18:24:20.152615070	4	0	2	0	0	129	11	2	36	503	85	-374.688		-554.472	-173.53
90	72	1	0	1	1	2	10	1	5	1	5	1	0	-1	5	1	15	0	1	2020-10-17 18:24:21.346468925	8	0	4	0	0	129	15	1	42	1	13	-374.688		-554.472	-173.53
91	225	1	1	0	2	1	5	1	1	5	4	1	0	0.050587000	0	0	0	0	1	2020-10-17 18:24:24.762512922	7	0	9	0	0	129	1	3	1	1	99	-374.688		-554.472	-173.53
92	60	0	1	2	0	0	0	0	0	0	0	0	0	-1	0	0	0	0	1	2020-10-17 18:24:31.344536066	6	0	9	0	0	129	7	3	1	0	97	-374.688		-554.472	-173.53
93	72	1	0	1	1	2	10	1	4	1	5	1	0	-1	0	0	0	0	1	2020-10-17 18:24:34.370538950	0	0	5	0	0	129	11	1	46	1	21	-374.688		-281.566	-173.53
94	60	0	1	2	0	0	0	0	0	0	0	0	0	-1	0	0	0	0	1	2020-10-17 18:24:34.990478039	2	0	0	0	0	129	12	2	32	255	69	-374.688		-281.566	-173.53
95	142	1	1	0	2	1	1	1	1	4	12	1	0	0.051717000	0	0	0	0	1	2020-10-17 18:24:45.462557077	6	0	6	0	0	129	8	1	55	2	29	-374.688		-281.566	-173.53
96	72	1	0	1	1	2	10	1	11	1	5	1	0	-1	5	1	15	0	1	2020-10-17 18:24:54.035403013	5	0	3	0	0	129	5	1	38	1	83	-374.688		-281.566	-173.53
97	60	0	1	2	0	0	0	0	0	0	0	0	0	-1	0	0	0	0	1	2020-10-17 18:24:55.326462030	3	0	10	0	0	129	12	2	16	15	48	-168.111		-281.566	-173.53
98	196	1	1	0	2	1	2	1	1	11	1	1	0	0.051686000	0	0	0	0	1	2020-10-17 18:24:56.372570992	2	0	0	0	0	129	11	2	32	255	68	-168.111		-281.566	-173.53
99	72	1	0	1	1	2	10	1	6	1	5	1	0	-1	16	3	46	0	1	2020-10-17 18:24:59.385390043	5	0	9	0	0	129	6	3	1	4	101	-168.111		-281.566	-173.53
100	206	1	1	0	2	1	3	1	1	6	2	1	0	0.050891000	0	0	0	0	1	2020-10-17 18:25:02.130414009	7	0	1	0	0	129	2	1	33	8	78	-168.111		-281.566	-173.53
101	60	0	1	2	0	0	0	0	0	0	0	0	0	-1	0	0	0	0	1	2020-10-17 18:25:06.985543013	1	0	7	0	0	129	12	1	58	1	42	-168.111		-281.566	-137.408
102	60	0	1	2	0	0	0	0	0	0	0	0	0	-1	4	1	12	0	1	2020-10-17 18:25:20.305529118	4	0	2	0	0	129	12	2	36	511	96	-168.111		-281.566	-137.408
103	60	0	1	2	0	0	0	0	0	0	0	0	0	-1	0	0	0	1	2	2020-10-17 18:25:21.497629881	8	0	4	0	0	129	0	1	42	1	14	-168.111		-281.566	-137.408
104	42	0	0	2	0	0	0	0	0	0	0	0	0	-1	4	1	12	0	1	2020-10-17 18:25:34.523549080	0	0	5	0	0	129	12	1	46	1	20	-168.111		-281.566	-137.408
105	72	1	0	1	1	2	10	1	9	1	5	1	0	-1	0	0	0	0	1	2020-10-17 18:25:35.142472982	2	0	0	0	0	129	13	2	32	255	67	-168.111			-137.408
106	293	1	1	0	2	1	9	1	1	9	9	1	0	0.051772000	0	0	0	1	2	2020-10-17 18:25:45.614624977	6	0	6	0	0	129	9	1	55	2	28	-168.111			-137.408
107	42	0	0	2	0	0	0	0	0	0	0	0	0	-1	0	0	0	1	2	2020-10-17 18:25:54.187482119	5	0	3	0	0	129	7	1	38	1	88	-168.111			-137.408
108	42	0	0	2	0	0	0	0	0	0	0	0	0	-1	4	1	12	0	1	2020-10-17 18:25:55.479487896	3	0	10	0	0	129	13	2	16	15	47	-168.111			-137.408
109	60	0	1	2	0	0	0	0	0	0	0	0	0	-1	0	0	0	0	1	2020-10-17 18:25:56.525552033	2	0	0	0	0	129	12	2	32	255	66				-137.408
110	60	0	1	2	0	0	0	0	0	0	0	0	0	-1	4	1	12	0	1	2020-10-17 18:26:02.282485008	7	0	1	0	0	129	3	1	33	8	77				-137.408
111	60	0	1	2	0	0	0	0	0	0	0	0	0	-1	0	0	0	1	0	2020-10-17 18:26:07.138559103	1	0	7	0	0	129	13	1	58	1	41				-137.408
