# Supplementary material for: AI-driven cybersecurity framework for anomaly detection in power systems
Source: Sci Rep. 2025 Oct 10;15:35506. doi: 10.1038/s41598-025-19634-y (PMC12514191; doi:10.1038/s41598-025-19634-y)
Supplement: Supplementary file 1 — Supplementary Information. [file 41598_2025_19634_MOESM1_ESM.zip › Datasets/csvs/UC2/uc2_DS_merged_phy_cyb_10os_30poll_encoded.csv]

	frame_len	frame_protocols	eth_src	eth_dst	ip_src	ip_dst	ip_len	ip_flags	tcp_srcport	tcp_dstport	tcp_len	tcp_flags	tcp_retransmission	tcp_rtt	flow_count	flow_final_count	packets	snort_alert	snort_alert_type	Time	LL_dnp3_src	LL_dnp3_dst	LL_dnp3_len	LL_dnp3_ctl	TL_dnp3_tr_ctl	AL_dnp3_al_func	AL_dnp3_al_ctl	AL_dnp3_obj	DNP3 Object Count	DNP3 Objects	AL_Payload	value1	value2	value3	value4
0	42	0	1	2	0	0	0	0	0	0	0	0	0	-1	0	0	0	0	1	2020-10-17 16:09:41.842580080	9	0	5	0	0	129	12	1	42	1	25				1350.54
1	60	0	0	2	0	0	0	0	0	0	0	0	0	-1	0	0	0	1	2	2020-10-17 16:09:42.170504093	8	0	2	0	0	129	4	1	33	0	172			1005.25	1350.54
2	60	0	0	2	0	0	0	0	0	0	0	0	0	-1	5	1	15	1	2	2020-10-17 16:09:42.218497038	7	0	7	0	0	129	4	1	55	2	82		79.8714	1005.25	1350.54
3	60	0	0	2	0	0	0	0	0	0	0	0	0	-1	14	3	42	1	2	2020-10-17 16:09:42.802484035	5	0	3	0	0	129	1	2	36	511	234		79.8714	1005.25	1350.54
4	60	0	0	2	0	0	0	0	0	0	0	0	0	-1	0	0	0	1	2	2020-10-17 16:09:46.649519920	6	0	4	0	0	129	12	1	38	1	224		79.8714	1005.25	1350.54
5	60	0	0	2	0	0	0	0	0	0	0	0	0	-1	4	1	12	1	2	2020-10-17 16:09:46.689524889	1	0	8	0	0	129	13	1	58	1	95		79.8714	1005.25	1350.54
6	42	0	1	2	0	0	0	0	0	0	0	0	0	-1	8	2	24	0	1	2020-10-17 16:09:50.066445112	2	0	1	0	0	129	4	2	32	255	188	-56.2611	79.8714	1005.25	1350.54
7	42	0	1	2	0	0	0	0	0	0	0	0	0	-1	0	0	0	0	1	2020-10-17 16:09:50.266443967	3	0	11	0	0	129	3	2	16	15	125	-56.2611	79.8714	1005.25	1350.54
8	42	0	1	2	0	0	0	0	0	0	0	0	0	-1	5	1	14	0	1	2020-10-17 16:09:52.306557894	0	0	6	0	0	129	13	1	46	1	42	-56.2611	79.8714	1005.25	1350.54
9	72	1	0	1	1	2	11	1	6	1	6	1	0	-1	6	1	18	0	1	2020-10-17 16:09:53.466541052	4	0	0	0	0	129	2	2	28	127	145	-56.2611	79.8714	1005.25	1350.54
10	239	1	1	0	2	1	7	1	1	6	7	1	0	0.002359000	0	0	0	0	1	2020-10-17 16:10:11.995490074	9	0	5	0	0	129	13	1	42	1	28	-56.2611	79.8714	1005.25	1350.55
11	72	1	0	1	1	2	11	1	4	1	6	1	0	-1	0	0	0	0	1	2020-10-17 16:10:12.323496103	8	0	2	0	0	129	5	1	33	0	169	-56.2611	79.8714	1005.24	1350.55
12	206	1	1	0	2	1	4	1	1	4	3	1	0	0.000362000	0	0	0	0	1	2020-10-17 16:10:12.371495008	7	0	7	0	0	129	5	1	55	2	85	-56.2611	79.8729	1005.24	1350.55
13	72	1	0	1	1	2	11	1	2	1	6	1	0	-1	0	0	0	0	1	2020-10-17 16:10:12.955434084	5	0	3	0	0	129	2	2	36	511	237	-56.2611	79.8729	1005.24	1350.55
14	286	1	1	0	2	1	9	1	1	2	9	1	0	0.000482000	0	0	0	0	1	2020-10-17 16:10:16.802495003	6	0	4	0	0	129	13	1	38	1	225	-56.2611	79.8729	1005.24	1350.55
15	72	1	0	1	1	2	11	1	3	1	6	1	0	-1	0	0	0	0	1	2020-10-17 16:10:16.842479944	1	0	8	0	0	129	14	1	58	1	96	-56.2611	79.8729	1005.24	1350.55
16	208	1	1	0	2	1	5	1	1	3	4	1	0	0.000342000	0	0	0	0	1	2020-10-17 16:10:20.218391895	2	0	1	0	0	129	5	2	32	255	191	-56.2586	79.8729	1005.24	1350.55
17	72	1	0	1	1	2	11	1	8	1	6	1	0	-1	12	2	36	0	1	2020-10-17 16:10:20.418399096	3	0	11	0	0	129	4	2	16	15	128	-56.2586	79.8729	1005.24	1350.55
18	225	1	1	0	2	1	6	1	1	8	5	1	0	0.001397000	0	0	0	0	1	2020-10-17 16:10:22.458489895	0	0	6	0	0	129	14	1	46	1	39	-56.2586	79.8729	1005.24	1350.55
19	72	1	0	1	1	2	11	1	11	1	6	1	0	-1	0	0	0	0	1	2020-10-17 16:10:23.618418932	4	0	0	0	0	129	3	2	28	127	147	-56.2586	79.8729	1005.24	1350.55
20	293	1	1	0	2	1	10	1	1	11	10	1	0	0.001529000	0	0	0	0	1	2020-10-17 16:10:33.441474915	8	0	10	0	0	129	6	3	1	1	257	-56.2586	79.8729	1005.24	1350.55
21	42	0	1	0	0	0	0	0	0	0	0	0	0	-1	0	0	0	0	1	2020-10-17 16:10:42.148515940	9	0	5	0	0	129	14	1	42	1	27	-56.2586	79.8729	1005.24	1350.55
22	60	0	0	1	0	0	0	0	0	0	0	0	0	-1	0	0	0	1	2	2020-10-17 16:10:42.476453066	8	0	2	0	0	129	7	1	33	0	171	-56.2586	79.8729	1005.24	1350.55
23	60	0	0	1	0	0	0	0	0	0	0	0	0	-1	0	0	0	0	1	2020-10-17 16:10:42.524513959	7	0	7	0	0	129	6	1	55	2	83	-56.2586	79.8731	1005.24	1350.55
24	42	0	1	0	0	0	0	0	0	0	0	0	0	-1	0	0	0	1	2	2020-10-17 16:10:43.108433962	5	0	3	0	0	129	3	2	36	511	236	-56.2586	79.8731	1005.24	1350.55
25	60	0	0	2	0	0	0	0	0	0	0	0	0	-1	6	1	18	1	2	2020-10-17 16:10:46.954495907	6	0	4	0	0	129	14	1	38	1	227	-56.2586	79.8731	1005.24	1350.55
26	60	0	0	2	0	0	0	0	0	0	0	0	0	-1	1	0	2	1	2	2020-10-17 16:10:46.994509935	1	0	8	0	0	129	15	1	58	1	98	-56.2586	79.8731	1005.24	1350.55
27	60	0	0	2	0	0	0	0	0	0	0	0	0	-1	6	1	18	0	1	2020-10-17 16:10:50.370450020	2	0	1	0	0	129	6	2	32	255	190	-56.2578	79.8731	1005.24	1350.55
28	72	1	0	1	1	2	11	1	7	1	6	1	0	-1	0	0	0	0	1	2020-10-17 16:10:50.570475101	3	0	11	0	0	129	5	2	16	15	127	-56.2578	79.8731	1005.24	1350.55
29	196	1	1	0	2	1	3	1	1	7	2	1	0	0.000368000	0	0	0	1	2	2020-10-17 16:10:52.610526085	0	0	6	0	0	129	15	1	46	1	41	-56.2578	79.8731	1005.24	1350.55
30	72	1	0	1	1	2	11	1	5	1	6	1	0	-1	0	0	0	0	1	2020-10-17 16:10:53.771473885	4	0	0	0	0	129	4	2	28	127	146	-56.2578	79.8731	1005.24	1350.55
31	142	1	1	0	2	1	1	1	1	5	15	1	0	0.000443000	0	0	0	0	1	2020-10-17 16:11:01.924525976	6	0	10	0	0	129	15	3	1	4	259	-56.2578	79.8731	1005.24	1350.55
32	72	1	0	1	1	2	11	1	10	1	6	1	0	-1	5	1	15	0	1	2020-10-17 16:11:12.301537991	9	0	5	0	0	129	15	1	42	1	26	-56.2578	79.8731	1005.24	1350.55
33	253	1	1	0	2	1	8	1	1	10	8	1	0	0.001326000	0	0	0	0	1	2020-10-17 16:11:12.629507065	8	0	2	0	0	129	8	1	33	0	170	-56.2578	79.8731	1005.24	1350.55
34	42	0	1	2	0	0	0	0	0	0	0	0	0	-1	0	0	0	0	1	2020-10-17 16:11:12.677516937	7	0	7	0	0	129	7	1	55	2	84	-56.2578	79.8731	1005.24	1350.55
35	72	1	0	1	1	2	11	1	9	1	6	1	0	-1	0	0	0	0	1	2020-10-17 16:11:13.261476040	5	0	3	0	0	129	4	2	36	511	235	-56.2578	79.8731	1005.24	1350.55
36	182	1	1	0	2	1	2	1	1	9	1	1	0	0.002157000	0	0	0	0	1	2020-10-17 16:11:17.106455088	6	0	4	0	0	129	0	1	38	1	226	-56.2578	79.8731	1005.24	1350.55
37	42	0	1	2	0	0	0	0	0	0	0	0	0	-1	5	1	15	0	1	2020-10-17 16:11:17.146528006	1	0	8	0	0	129	0	1	58	1	97	-56.2578	79.8731	1005.24	1350.55
38	42	0	1	2	0	0	0	0	0	0	0	0	0	-1	0	0	0	0	1	2020-10-17 16:11:20.523401022	2	0	1	0	0	129	7	2	32	255	189	-56.2576	79.8731	1005.24	1350.55
39	42	0	1	2	0	0	0	0	0	0	0	0	0	-1	31	7	93	0	1	2020-10-17 16:11:20.723364115	3	0	11	0	0	129	6	2	16	15	126	-56.2576	79.8731	1005.24	1350.55
40	42	0	1	2	0	0	0	0	0	0	0	0	0	-1	0	0	0	0	1	2020-10-17 16:11:22.141462088	6	0	9	0	0	129	1	0	1	1205	2	-56.2576	79.8731	1005.24	1350.55
41	42	0	1	2	0	0	0	0	0	0	0	0	0	-1	4	1	12	0	1	2020-10-17 16:11:22.763478994	0	0	6	0	0	129	0	1	46	1	40	-56.2576	79.8731	1005.24	1350.55
42	72	1	0	1	1	2	11	1	6	1	6	1	0	-1	6	1	18	0	1	2020-10-17 16:11:23.923414946	4	0	0	0	0	129	5	2	28	127	148	-56.2576	79.8731	1005.24	1350.55
43	239	1	1	0	2	1	7	1	1	6	7	1	0	0.001411000	0	0	0	0	1	2020-10-17 16:11:34.947468996	6	0	9	0	0	129	2	0	1	1111	9	-56.2576	79.8731	1005.24	1350.55
44	72	1	0	1	1	2	11	1	4	1	6	1	0	-1	0	0	0	0	1	2020-10-17 16:11:42.453510046	9	0	5	0	0	129	0	1	42	1	29	-56.2576	79.8731	1005.24	1350.55
45	206	1	1	0	2	1	4	1	1	4	3	1	0	0.001477000	0	0	0	0	1	2020-10-17 16:11:42.781455040	8	0	2	0	0	129	9	1	33	0	168	-56.2576	79.8731	1005.34	1350.55
46	72	1	0	1	1	2	11	1	2	1	6	1	0	-1	0	0	0	0	1	2020-10-17 16:11:42.829508066	7	0	7	0	0	129	8	1	55	2	81	-56.2576	79.8885	1005.34	1350.55
47	286	1	1	0	2	1	9	1	1	2	9	1	0	0.001619000	0	0	0	0	1	2020-10-17 16:11:43.415433884	5	0	3	0	0	129	5	2	36	511	240	-56.2576	79.8885	1005.34	1350.55
48	72	1	0	1	1	2	11	1	3	1	6	1	0	-1	0	0	0	0	1	2020-10-17 16:11:47.259454012	6	0	4	0	0	129	3	1	38	1	223	-56.2576	79.8885	1005.34	1350.55
49	208	1	1	0	2	1	5	1	1	3	4	1	0	0.001452000	0	0	0	0	1	2020-10-17 16:11:47.297456026	1	0	8	0	0	129	1	1	58	1	94	-56.2576	79.8885	1005.34	1350.55
50	72	1	0	1	1	2	11	1	8	1	6	1	0	-1	12	2	36	0	1	2020-10-17 16:11:50.674403906	2	0	1	0	0	129	8	2	32	255	192	-56.3588	79.8885	1005.34	1350.55
51	225	1	1	0	2	1	6	1	1	8	5	1	0	0.001481000	0	0	0	0	1	2020-10-17 16:11:50.874397993	3	0	11	0	0	129	7	2	16	15	129	-56.3588	79.8885	1005.34	1350.55
52	72	1	0	1	1	2	11	1	11	1	6	1	0	-1	0	0	0	0	1	2020-10-17 16:11:52.914495945	0	0	6	0	0	129	1	1	46	1	44	-56.3588	79.8885	1005.34	1350.55
53	293	1	1	0	2	1	10	1	1	11	10	1	0	0.001484000	0	0	0	0	1	2020-10-17 16:11:54.076430082	4	0	0	0	0	129	6	2	28	127	149	-56.3588	79.8885	1005.34	1350.55
54	60	0	0	2	0	0	0	0	0	0	0	0	0	-1	12	2	36	1	2	2020-10-17 16:11:55.898478031	8	0	9	0	0	129	10	0	1	1001	0	-56.3588	79.8885	1005.34	1350.55
55	72	1	0	1	1	2	11	1	7	1	6	1	0	-1	0	0	0	0	1	2020-10-17 16:12:11.321516037	7	0	9	0	0	129	9	0	1	None	5	-56.3588	79.8885	1005.34	1350.55
56	196	1	1	0	2	1	3	1	1	7	2	1	0	0.000515000	0	0	0	0	1	2020-10-17 16:12:12.605515957	9	0	5	0	0	129	1	1	42	1	30	-56.3588	79.8885	1005.34	1350.55
57	72	1	0	1	1	2	11	1	5	1	6	1	0	-1	0	0	0	0	1	2020-10-17 16:12:12.933451891	8	0	2	0	0	129	11	1	33	9	167	-56.3588	79.8885	1001.97	1350.55
58	142	1	1	0	2	1	1	1	1	5	15	1	0	0.000701000	0	0	0	0	1	2020-10-17 16:12:12.981507063	7	0	7	0	0	129	10	1	55	2	80	-56.3588	79.7903	1001.97	1350.55
59	60	0	0	2	0	0	0	0	0	0	0	0	0	-1	0	0	0	1	2	2020-10-17 16:12:13.569437981	5	0	3	0	0	129	6	2	36	511	239	-56.3588	79.7903	1001.97	1350.55
60	60	0	0	2	0	0	0	0	0	0	0	0	0	-1	5	1	15	1	2	2020-10-17 16:12:17.411452055	6	0	4	0	0	129	4	1	38	1	222	-56.3588	79.7903	1001.97	1350.55
61	72	1	0	1	1	2	11	1	10	1	6	1	0	-1	0	0	0	0	1	2020-10-17 16:12:17.449497938	1	0	8	0	0	129	2	1	58	1	93	-56.3588	79.7903	1001.97	1350.55
62	253	1	1	0	2	1	8	1	1	10	8	1	0	0.000584000	0	0	0	0	1	2020-10-17 16:12:20.827405930	2	0	1	0	0	129	9	2	32	255	193	-56.3018	79.7903	1001.97	1350.55
63	42	0	1	2	0	0	0	0	0	0	0	0	0	-1	0	0	0	0	1	2020-10-17 16:12:21.027393103	3	0	11	0	0	129	8	2	16	15	124	-56.3018	79.7903	1001.97	1350.55
64	72	1	0	1	1	2	11	1	9	1	6	1	0	-1	5	1	15	0	1	2020-10-17 16:12:23.067497969	0	0	6	0	0	129	2	1	46	1	43	-56.3018	79.7903	1001.97	1350.55
65	182	1	1	0	2	1	2	1	1	9	1	1	0	0.000490000	0	0	0	0	1	2020-10-17 16:12:24.229404926	4	0	0	0	0	129	7	2	28	127	150	-56.3018	79.7903	1001.97	1350.55
66	42	0	1	2	0	0	0	0	0	0	0	0	0	-1	0	0	0	0	1	2020-10-17 16:12:26.471524954	7	0	9	0	0	129	11	0	1	None	14	-56.3018	79.7903	1001.97	1350.55
67	42	0	1	2	0	0	0	0	0	0	0	0	0	-1	0	0	0	0	1	2020-10-17 16:12:42.757517099	9	0	5	0	0	129	2	1	42	1	31	-56.3018	79.7903	1001.97	1350.55
68	89	1	0	1	1	2	14	1	4	1	13	1	0	-1	19	4	57	0	1	2020-10-17 16:12:43.085450888	8	0	2	0	0	129	12	1	33	9	166	-56.3018	79.7903	1001.5	1350.55
69	91	1	1	0	2	1	15	1	1	4	14	1	0	0.000486000	0	0	0	1	0	2020-10-17 16:12:43.133466959	7	0	7	0	0	129	12	1	55	2	79	-56.3018	78.7426	1001.5	1350.55
70	42	0	1	2	0	0	0	0	0	0	0	0	0	-1	12	3	36	0	1	2020-10-17 16:12:43.721431017	5	0	3	0	0	129	7	2	36	511	238	-56.3018	78.7426	1001.5	1350.55
71	42	0	1	0	0	0	0	0	0	0	0	0	0	-1	0	0	0	0	1	2020-10-17 16:12:44.363468885	9	0	9	0	0	129	3	0	1	None	7	-56.3018	78.7426	1001.5	1350.55
72	60	0	0	1	0	0	0	0	0	0	0	0	0	-1	0	0	0	0	1	2020-10-17 16:12:47.564527035	6	0	4	0	0	129	5	1	38	1	219	-56.3018	78.7426	1001.5	1350.55
73	60	0	0	1	0	0	0	0	0	0	0	0	0	-1	0	0	0	0	1	2020-10-17 16:12:47.602505922	1	0	8	0	0	129	3	1	58	1	101	-56.3018	78.7426	1001.5	1350.55
74	42	0	1	0	0	0	0	0	0	0	0	0	0	-1	0	0	0	1	2	2020-10-17 16:12:50.980464935	2	0	1	0	0	129	10	2	32	255	183	-51.4178	78.7426	1001.5	1350.55
75	42	0	1	2	0	0	0	0	0	0	0	0	0	-1	0	0	0	1	2	2020-10-17 16:12:51.180469036	3	0	11	0	0	129	9	2	16	15	115	-51.4178	78.7426	1001.5	1350.55
76	42	0	1	2	0	0	0	0	0	0	0	0	0	-1	0	0	0	0	1	2020-10-17 16:12:53.220551014	0	0	6	0	0	129	3	1	46	1	45	-51.4178	78.7426	1001.5	1350.55
77	72	1	0	1	1	2	11	1	6	1	6	1	0	-1	16	3	42	0	1	2020-10-17 16:12:54.382450104	4	0	0	0	0	129	8	2	28	127	143	-51.4178	78.7426	1001.5	1350.55
78	239	1	1	0	2	1	7	1	1	6	7	1	0	0.001711000	0	0	0	0	1	2020-10-17 16:12:57.253528118	9	0	9	0	0	129	4	0	1	None	10	-51.4178	78.7426	1001.5	1350.55
79	72	1	0	1	1	2	11	1	4	1	6	1	0	-1	0	0	0	0	1	2020-10-17 16:13:12.910501957	9	0	5	0	0	129	5	1	42	1	22	-51.4178	78.7426	1001.5	1320.97
80	206	1	1	0	2	1	4	1	1	4	3	1	0	0.001782000	0	0	0	0	1	2020-10-17 16:13:13.238496065	8	0	2	0	0	129	13	1	33	9	177	-51.4178	78.7426	1007.75	1320.97
81	72	1	0	1	1	2	11	1	2	1	6	1	0	-1	0	0	0	0	1	2020-10-17 16:13:13.286494970	7	0	7	0	0	129	13	1	55	2	77	-51.4178	79.6257	1007.75	1320.97
82	286	1	1	0	2	1	9	1	1	2	9	1	0	0.001884000	0	0	0	0	1	2020-10-17 16:13:13.874481916	5	0	3	0	0	129	8	2	36	511	229	-51.4178	79.6257	1007.75	1320.97
83	72	1	0	1	1	2	11	1	3	1	6	1	0	-1	0	0	0	0	1	2020-10-17 16:13:17.716466904	6	0	4	0	0	129	6	1	38	1	220	-51.4178	79.6257	1007.75	1320.97
84	208	1	1	0	2	1	5	1	1	3	4	1	0	0.001793000	0	0	0	0	1	2020-10-17 16:13:17.754473925	1	0	8	0	0	129	4	1	58	1	103	-51.4178	79.6257	1007.75	1320.97
85	72	1	0	1	1	2	11	1	8	1	6	1	0	-1	12	2	36	0	1	2020-10-17 16:13:21.132452011	2	0	1	0	0	129	11	2	32	255	184	-56.6516	79.6257	1007.75	1320.97
86	225	1	1	0	2	1	6	1	1	8	5	1	0	0.000888000	0	0	0	0	1	2020-10-17 16:13:21.332386017	3	0	11	0	0	129	10	2	16	15	119	-56.6516	79.6257	1007.75	1320.97
87	72	1	0	1	1	2	11	1	11	1	6	1	0	-1	0	0	0	0	1	2020-10-17 16:13:23.372489929	0	0	6	0	0	129	4	1	46	1	46	-56.6516	79.6257	1007.75	1320.97
88	293	1	1	0	2	1	10	1	1	11	10	1	0	0.000895000	0	0	0	0	1	2020-10-17 16:13:24.609417915	4	0	0	0	0	129	9	2	28	127	137	-56.6516	79.6257	1007.75	1320.97
89	72	1	0	1	1	2	11	1	7	1	6	1	0	-1	12	2	36	0	1	2020-10-17 16:13:43.149513960	9	0	5	0	0	129	6	1	42	1	18	-56.6516	79.6257	1007.75	1312.0
90	196	1	1	0	2	1	3	1	1	7	2	1	0	0.000817000	0	0	0	0	1	2020-10-17 16:13:43.505547047	8	0	2	0	0	129	14	1	33	9	178	-56.6516	79.6257	1007.17	1312.0
91	72	1	0	1	1	2	11	1	5	1	6	1	0	-1	0	0	0	0	1	2020-10-17 16:13:43.549532890	7	0	7	0	0	129	14	1	55	2	78	-56.6516	79.632	1007.17	1312.0
92	142	1	1	0	2	1	1	1	1	5	15	1	0	0.001001000	0	0	0	0	1	2020-10-17 16:13:44.213447094	5	0	3	0	0	129	9	2	36	511	228	-56.6516	79.632	1007.17	1312.0
93	72	1	0	1	1	2	11	1	10	1	6	1	0	-1	5	1	15	0	1	2020-10-17 16:13:48.006455898	6	0	4	0	0	129	7	1	38	1	221	-56.6516	79.632	1007.17	1312.0
94	253	1	1	0	2	1	8	1	1	10	8	1	0	0.000907000	0	0	0	0	1	2020-10-17 16:13:48.054488897	1	0	8	0	0	129	5	1	58	1	105	-56.6516	79.632	1007.17	1312.0
95	42	0	1	2	0	0	0	0	0	0	0	0	0	-1	0	0	0	0	1	2020-10-17 16:13:51.433399916	2	0	1	0	0	129	12	2	32	255	182	-56.604	79.632	1007.17	1312.0
96	42	0	1	2	0	0	0	0	0	0	0	0	0	-1	0	0	0	0	1	2020-10-17 16:13:51.641418934	3	0	11	0	0	129	11	2	16	15	116	-56.604	79.632	1007.17	1312.0
97	72	1	0	1	1	2	11	1	9	1	6	1	0	-1	5	1	15	0	1	2020-10-17 16:13:52.559467077	6	0	9	0	0	129	8	0	1	20	3	-56.604	79.632	1007.17	1312.0
98	182	1	1	0	2	1	2	1	1	9	1	1	0	0.001837000	0	0	0	0	1	2020-10-17 16:13:53.609509945	0	0	6	0	0	129	5	1	46	1	47	-56.604	79.632	1007.17	1312.0
99	42	0	1	2	0	0	0	0	0	0	0	0	0	-1	0	0	0	0	1	2020-10-17 16:13:54.909457922	4	0	0	0	0	129	10	2	28	127	140	-56.604	79.632	1007.17	1312.0
100	89	1	0	1	1	2	14	1	8	1	13	1	0	-1	19	4	57	0	1	2020-10-17 16:14:12.272459984	6	0	9	0	0	129	9	0	1	20	11	-56.604	79.632	1007.17	1312.0
101	91	1	1	0	2	1	15	1	1	8	14	1	0	0.000455000	0	0	0	1	0	2020-10-17 16:14:13.454480886	9	0	5	0	0	129	7	1	42	1	24	-56.604	79.632	1007.17	1317.65
102	42	0	1	2	0	0	0	0	0	0	0	0	0	-1	12	3	36	0	1	2020-10-17 16:14:13.854470015	8	0	2	0	0	129	15	1	33	9	181	-56.604	79.632	1017.66	1317.65
103	42	0	1	2	0	0	0	0	0	0	0	0	0	-1	0	0	0	0	1	2020-10-17 16:14:13.926538944	7	0	7	0	0	129	15	1	55	2	71	-56.604	81.3818	1017.66	1317.65
104	42	0	1	2	0	0	0	0	0	0	0	0	0	-1	4	1	12	0	1	2020-10-17 16:14:14.586551905	5	0	3	0	0	129	10	2	36	511	241	-56.604	81.3818	1017.66	1317.65
105	72	1	0	1	1	2	11	1	6	1	6	1	0	-1	6	1	18	0	1	2020-10-17 16:14:18.329464912	6	0	4	0	0	129	10	1	38	1	256	-56.604	81.3818	1017.66	1317.65
106	239	1	1	0	2	1	7	1	1	6	7	1	0	0.001951000	0	0	0	0	1	2020-10-17 16:14:18.373472929	1	0	8	0	0	129	6	1	58	1	90	-56.604	81.3818	1017.66	1317.65
107	72	1	0	1	1	2	11	1	4	1	6	1	0	-1	0	0	0	0	1	2020-10-17 16:14:21.733409882	2	0	1	0	0	129	13	2	32	255	196	-60.2462	81.3818	1017.66	1317.65
108	206	1	1	0	2	1	4	1	1	4	3	1	0	0.002131000	0	0	0	0	1	2020-10-17 16:14:21.945410967	3	0	11	0	0	129	12	2	16	15	135	-60.2462	81.3818	1017.66	1317.65
109	72	1	0	1	1	2	11	1	2	1	6	1	0	-1	0	0	0	0	1	2020-10-17 16:14:23.832485914	0	0	6	0	0	129	6	1	46	1	53	-60.2462	81.3818	1017.66	1317.65
110	286	1	1	0	2	1	9	1	1	2	9	1	0	0.002173000	0	0	0	0	1	2020-10-17 16:14:25.134402990	4	0	0	0	0	129	11	2	28	127	151	-60.2462	81.3818	1017.66	1317.65
111	72	1	0	1	1	2	11	1	3	1	6	1	0	-1	0	0	0	0	1	2020-10-17 16:14:28.133475065	8	0	9	0	0	129	0	0	1	20	3	-60.2462	81.3818	1017.66	1317.65
112	208	1	1	0	2	1	5	1	1	3	4	1	0	0.001917000	0	0	0	0	1	2020-10-17 16:14:43.753582001	9	0	5	0	0	129	8	1	42	1	32	-60.2462	81.3818	1017.66	1345.01
113	72	1	0	1	1	2	11	1	8	1	6	1	0	-1	12	2	36	0	1	2020-10-17 16:14:44.191534996	8	0	2	0	0	129	1	1	33	0	202	-60.2462	81.3818	268.037	1345.01
114	225	1	1	0	2	1	6	1	1	8	5	1	0	0.000941000	0	0	0	0	1	2020-10-17 16:14:44.237575054	7	0	7	0	0	129	0	1	55	2	69	-60.2462	88.9545	268.037	1345.01
115	72	1	0	1	1	2	11	1	11	1	6	1	0	-1	0	0	0	0	1	2020-10-17 16:14:44.897490978	5	0	3	0	0	129	11	2	36	511	243	-60.2462	88.9545	268.037	1345.01
116	293	1	1	0	2	1	10	1	1	11	10	1	0	0.001146000	0	0	0	0	1	2020-10-17 16:14:48.642503977	6	0	4	0	0	129	11	1	38	1	255	-60.2462	88.9545	268.037	1345.01
117	72	1	0	1	1	2	11	1	7	1	6	1	0	-1	12	2	36	0	1	2020-10-17 16:14:48.706531048	1	0	8	0	0	129	7	1	58	1	106	-60.2462	88.9545	268.037	1345.01
118	196	1	1	0	2	1	3	1	1	7	2	1	0	0.001797000	0	0	0	0	1	2020-10-17 16:14:52.050462961	2	0	1	0	0	129	14	2	32	255	198	-24.9834	88.9545	268.037	1345.01
119	72	1	0	1	1	2	11	1	5	1	6	1	0	-1	0	0	0	0	1	2020-10-17 16:14:52.270649910	3	0	11	0	0	129	13	2	16	15	113	-24.9834	88.9545	268.037	1345.01
120	142	1	1	0	2	1	1	1	1	5	15	1	0	0.002073000	0	0	0	0	1	2020-10-17 16:14:54.052567959	0	0	6	0	0	129	7	1	46	1	54	-24.9834	88.9545	268.037	1345.01
121	81	1	0	1	1	2	12	1	8	1	11	1	0	-1	5	1	15	0	1	2020-10-17 16:14:54.630544901	7	0	9	0	0	129	1	0	1	None	5	-24.9834	88.9545	268.037	1345.01
122	85	1	1	0	2	1	13	1	1	8	12	1	0	0.002187000	0	0	0	1	0	2020-10-17 16:14:55.363490105	4	0	0	0	0	129	12	2	28	127	153	-24.9834	88.9545	268.037	1345.01
123	72	1	0	1	1	2	11	1	10	1	6	1	0	-1	0	0	0	0	1	2020-10-17 16:15:06.293513060	7	0	9	0	0	129	2	0	1	20	3	-24.9834	88.9545	268.037	1345.01
124	253	1	1	0	2	1	8	1	1	10	8	1	0	0.002166000	0	0	0	0	1	2020-10-17 16:15:14.054500103	9	0	5	0	0	129	9	1	42	1	33	-24.9834	88.9545	268.037	1350.13
125	42	0	1	2	0	0	0	0	0	0	0	0	0	-1	0	0	0	0	1	2020-10-17 16:15:14.510478973	8	0	2	0	0	129	2	1	33	0	204	-24.9834	88.9545	158.799	1350.13
126	42	0	1	2	0	0	0	0	0	0	0	0	0	-1	5	1	15	0	1	2020-10-17 16:15:14.570511103	7	0	7	0	0	129	3	1	55	2	68	-24.9834	58.5616	158.799	1350.13
127	72	1	0	1	1	2	11	1	9	1	6	1	0	-1	0	0	0	0	1	2020-10-17 16:15:15.192445040	5	0	3	0	0	129	12	2	36	511	246	-24.9834	58.5616	158.799	1350.13
128	182	1	1	0	2	1	2	1	1	9	1	1	0	0.000938000	0	0	0	0	1	2020-10-17 16:15:18.966449976	6	0	4	0	0	129	12	1	38	1	254	-24.9834	58.5616	158.799	1350.13
129	42	0	1	2	0	0	0	0	0	0	0	0	0	-1	0	0	0	0	1	2020-10-17 16:15:19.020518064	1	0	8	0	0	129	8	1	58	1	111	-24.9834	58.5616	158.799	1350.13
130	60	0	0	1	0	0	0	0	0	0	0	0	0	-1	5	1	15	0	1	2020-10-17 16:15:22.345396042	2	0	1	0	0	129	15	2	32	255	199	-4.55939	58.5616	158.799	1350.13
131	42	0	1	0	0	0	0	0	0	0	0	0	0	-1	0	0	0	0	1	2020-10-17 16:15:22.605412006	3	0	11	0	0	129	14	2	16	15	120	-4.55939	58.5616	158.799	1350.13
132	42	0	1	0	0	0	0	0	0	0	0	0	0	-1	0	0	0	0	1	2020-10-17 16:15:24.272502899	0	0	6	0	0	129	8	1	46	1	56	-4.55939	58.5616	158.799	1350.13
133	60	0	0	1	0	0	0	0	0	0	0	0	0	-1	0	0	0	1	2	2020-10-17 16:15:25.606420040	4	0	0	0	0	129	13	2	28	127	155	-4.55939	58.5616	158.799	1350.13
134	60	0	0	2	0	0	0	0	0	0	0	0	0	-1	0	0	0	1	2	2020-10-17 16:15:36.410531044	7	0	7	0	0	129	1	1	55	2	65	-4.55939	52.3696	158.799	1350.13
135	60	0	0	2	0	0	0	0	0	0	0	0	0	-1	0	0	0	1	2	2020-10-17 16:15:37.086527109	7	0	7	0	0	129	3	1	55	2	64	-4.55939	52.0472	158.799	1350.13
136	60	0	0	2	0	0	0	0	0	0	0	0	0	-1	5	1	15	1	2	2020-10-17 16:15:44.160517931	7	0	9	0	0	129	4	0	1	20	12	-4.55939	52.0472	158.799	1350.13
137	60	0	0	2	0	0	0	0	0	0	0	0	0	-1	9	2	27	1	2	2020-10-17 16:15:44.364481926	9	0	5	0	0	129	10	1	42	1	34	-4.55939	52.0472	158.799	1350.46
138	60	0	0	2	0	0	0	0	0	0	0	0	0	-1	4	1	12	1	2	2020-10-17 16:15:44.824532986	8	0	2	0	0	129	3	1	33	0	206	-4.55939	52.0472	113.782	1350.46
139	81	1	0	1	1	2	12	1	8	1	11	1	0	-1	0	0	0	0	1	2020-10-17 16:15:45.482441902	5	0	3	0	0	129	13	2	36	511	248	-4.55939	52.0472	113.782	1350.46
140	85	1	1	0	2	1	13	1	1	8	12	1	0	0.000514000	0	0	0	0	1	2020-10-17 16:15:49.278453112	6	0	4	0	0	129	13	1	38	1	253	-4.55939	52.0472	113.782	1350.46
141	60	0	0	2	0	0	0	0	0	0	0	0	0	-1	0	0	0	1	2	2020-10-17 16:15:49.342468977	1	0	8	0	0	129	9	1	58	1	112	-4.55939	52.0472	113.782	1350.46
142	42	0	1	2	0	0	0	0	0	0	0	0	0	-1	8	2	24	0	1	2020-10-17 16:15:52.646393061	2	0	1	0	0	129	0	2	32	255	201	1.99605	52.0472	113.782	1350.46
143	42	0	1	2	0	0	0	0	0	0	0	0	0	-1	0	0	0	0	1	2020-10-17 16:15:52.872384071	3	0	11	0	0	129	15	2	16	15	123	1.99605	52.0472	113.782	1350.46
144	42	0	1	2	0	0	0	0	0	0	0	0	0	-1	4	1	12	0	1	2020-10-17 16:15:54.502501011	0	0	6	0	0	129	9	1	46	1	57	1.99605	52.0472	113.782	1350.46
145	60	0	0	2	0	0	0	0	0	0	0	0	0	-1	1	0	2	1	2	2020-10-17 16:15:55.834441900	4	0	0	0	0	129	14	2	28	127	156	1.99605	52.0472	113.782	1350.46
146	60	0	0	2	0	0	0	0	0	0	0	0	0	-1	6	1	18	1	2	2020-10-17 16:15:55.981447935	9	0	9	0	0	129	11	0	1	None	7	1.99605	52.0472	113.782	1350.46
147	72	1	0	1	1	2	11	1	6	1	6	1	0	-1	0	0	0	0	1	2020-10-17 16:16:05.863476038	9	0	9	0	0	129	12	0	1	20	3	1.99605	52.0472	113.782	1350.46
148	239	1	1	0	2	1	7	1	1	6	7	1	0	0.001192000	0	0	0	0	1	2020-10-17 16:16:07.385540962	7	0	7	0	0	129	5	1	55	2	67	1.99605	44.2915	113.782	1350.46
149	72	1	0	1	1	2	11	1	4	1	6	1	0	-1	0	0	0	0	1	2020-10-17 16:16:14.666587114	9	0	5	0	0	129	13	1	42	1	17	1.99605	44.2915	113.782	1350.52
150	206	1	1	0	2	1	4	1	1	4	3	1	0	0.001190000	0	0	0	0	1	2020-10-17 16:16:15.114455938	8	0	2	0	0	129	4	1	33	0	205	1.99605	44.2915	121.057	1350.52
151	72	1	0	1	1	2	11	1	2	1	6	1	0	-1	0	0	0	0	1	2020-10-17 16:16:15.794437885	5	0	3	0	0	129	14	2	36	511	245	1.99605	44.2915	121.057	1350.52
152	286	1	1	0	2	1	9	1	1	2	9	1	0	0.000341000	0	0	0	0	1	2020-10-17 16:16:19.610487938	6	0	4	0	0	129	14	1	38	1	252	1.99605	44.2915	121.057	1350.52
153	60	0	0	2	0	0	0	0	0	0	0	0	0	-1	0	0	0	1	2	2020-10-17 16:16:19.666460037	1	0	8	0	0	129	10	1	58	1	107	1.99605	44.2915	121.057	1350.52
154	72	1	0	1	1	2	11	1	3	1	6	1	0	-1	0	0	0	0	1	2020-10-17 16:16:22.874396086	2	0	1	0	0	129	1	2	32	255	200	-0.337837	44.2915	121.057	1350.52
155	208	1	1	0	2	1	5	1	1	3	4	1	0	0.002150000	0	0	0	0	1	2020-10-17 16:16:23.108386993	3	0	11	0	0	129	0	2	16	15	114	-0.337837	44.2915	121.057	1350.52
156	72	1	0	1	1	2	11	1	8	1	6	1	0	-1	13	2	38	0	1	2020-10-17 16:16:24.734483004	0	0	6	0	0	129	10	1	46	1	58	-0.337837	44.2915	121.057	1350.52
157	225	1	1	0	2	1	6	1	1	8	5	1	0	0.002186000	0	0	0	0	1	2020-10-17 16:16:24.868455887	9	0	9	0	0	129	14	0	1	None	10	-0.337837	44.2915	121.057	1350.52
158	72	1	0	1	1	2	11	1	11	1	6	1	0	-1	0	0	0	0	1	2020-10-17 16:16:26.060430050	4	0	0	0	0	129	15	2	28	127	154	-0.337837	44.2915	121.057	1350.52
159	293	1	1	0	2	1	10	1	1	11	10	1	0	0.000339000	0	0	0	0	1	2020-10-17 16:16:33.364476919	9	0	9	0	0	129	15	0	1	20	11	-0.337837	44.2915	121.057	1350.52
160	42	0	1	2	0	0	0	0	0	0	0	0	0	-1	7	1	20	0	1	2020-10-17 16:16:37.681540012	7	0	7	0	0	129	6	1	55	2	66	-0.337837	44.6173	121.057	1350.52
161	42	0	1	2	0	0	0	0	0	0	0	0	0	-1	6	1	18	0	1	2020-10-17 16:16:44.969496012	9	0	5	0	0	129	0	1	42	1	15	-0.337837	44.6173	121.057	1145.72
162	72	1	0	1	1	2	11	1	7	1	6	1	0	-1	0	0	0	0	1	2020-10-17 16:16:45.424458981	8	0	2	0	0	129	5	1	33	0	203	-0.337837	44.6173	120.512	1145.72
163	196	1	1	0	2	1	3	1	1	7	2	1	0	0.000225000	0	0	0	0	1	2020-10-17 16:16:46.110435009	5	0	3	0	0	129	15	2	36	511	244	-0.337837	44.6173	120.512	1145.72
164	72	1	0	1	1	2	11	1	5	1	6	1	0	-1	0	0	0	0	1	2020-10-17 16:16:49.017493010	6	0	10	0	0	129	15	3	1	1	258	-0.337837	44.6173	120.512	1145.72
165	142	1	1	0	2	1	1	1	1	5	15	1	0	0.000340000	0	0	0	0	1	2020-10-17 16:16:49.933454037	6	0	4	0	0	129	0	1	38	1	209	-0.337837	44.6173	120.512	1145.72
166	42	0	1	2	0	0	0	0	0	0	0	0	0	-1	0	0	0	0	1	2020-10-17 16:16:49.993561983	1	0	8	0	0	129	11	1	58	1	110	-0.337837	44.6173	120.512	1145.72
167	42	0	1	2	0	0	0	0	0	0	0	0	0	-1	5	1	15	0	1	2020-10-17 16:16:53.097438097	2	0	1	0	0	129	2	2	32	247	163	217.701	44.6173	120.512	1145.72
168	72	1	0	1	1	2	11	1	10	1	6	1	0	-1	0	0	0	0	1	2020-10-17 16:16:53.341432095	3	0	11	0	0	129	1	2	16	15	131	217.701	44.6173	120.512	1145.72
169	253	1	1	0	2	1	8	1	1	10	8	1	0	0.000419000	0	0	0	0	1	2020-10-17 16:16:54.961545944	0	0	6	0	0	129	11	1	46	1	59	217.701	44.6173	120.512	1145.72
170	42	0	1	2	0	0	0	0	0	0	0	0	0	-1	0	0	0	0	1	2020-10-17 16:16:56.293534994	4	0	0	0	0	129	0	2	28	127	160	217.701	44.6173	120.512	1145.72
171	72	1	0	1	1	2	11	1	9	1	6	1	0	-1	5	1	15	0	1	2020-10-17 16:17:07.907562971	7	0	7	0	0	129	7	1	55	2	86	217.701	46.7956	120.512	1145.72
172	182	1	1	0	2	1	2	1	1	9	1	1	0	0.001186000	0	0	0	0	1	2020-10-17 16:17:15.213536978	9	0	5	0	0	129	1	1	42	1	38	217.701	46.7956	120.512	201.901
173	42	0	1	2	0	0	0	0	0	0	0	0	0	-1	0	0	0	0	1	2020-10-17 16:17:15.657504082	8	0	2	0	0	129	6	1	33	0	208	217.701	46.7956	138.917	201.901
174	42	0	1	2	0	0	0	0	0	0	0	0	0	-1	0	0	0	0	1	2020-10-17 16:17:16.334486961	5	0	3	0	0	129	0	2	36	511	250	217.701	46.7956	138.917	201.901
175	81	1	0	1	1	2	12	1	4	1	11	1	0	-1	5	1	15	0	1	2020-10-17 16:17:20.273461103	6	0	4	0	0	129	1	1	38	1	212	217.701	46.7956	138.917	201.901
176	85	1	1	0	2	1	13	1	1	4	12	1	0	0.001167000	0	0	0	1	0	2020-10-17 16:17:20.329520941	1	0	8	0	0	129	12	1	58	1	109	217.701	46.7956	138.917	201.901
177	42	0	1	2	0	0	0	0	0	0	0	0	0	-1	0	0	0	0	1	2020-10-17 16:17:23.333390951	2	0	1	0	0	129	3	2	32	247	164	126.325	46.7956	138.917	201.901
178	60	0	0	2	0	0	0	0	0	0	0	0	0	-1	0	0	0	1	2	2020-10-17 16:17:23.569395065	3	0	11	0	0	129	2	2	16	15	133	126.325	46.7956	138.917	201.901
179	42	0	1	2	0	0	0	0	0	0	0	0	0	-1	5	1	15	0	1	2020-10-17 16:17:25.207489967	0	0	6	0	0	129	12	1	46	1	60	126.325	46.7956	138.917	201.901
180	60	0	0	2	0	0	0	0	0	0	0	0	0	-1	0	0	0	1	2	2020-10-17 16:17:26.521420956	4	0	0	0	0	129	1	2	28	127	159	126.325	46.7956	138.917	201.901
181	42	0	1	2	0	0	0	0	0	0	0	0	0	-1	0	0	0	0	1	2020-10-17 16:17:38.141567945	7	0	7	0	0	129	8	1	55	2	87	126.325	46.8554	138.917	201.901
182	60	0	0	2	0	0	0	0	0	0	0	0	0	-1	0	0	0	1	2	2020-10-17 16:17:45.435545921	9	0	5	0	0	129	2	1	42	1	37	126.325	46.8554	138.917	123.065
183	42	0	1	2	0	0	0	0	0	0	0	0	0	-1	5	1	15	0	1	2020-10-17 16:17:45.875523090	8	0	2	0	0	129	7	1	33	0	207	126.325	46.8554	134.265	123.065
184	42	0	1	2	0	0	0	0	0	0	0	0	0	-1	0	0	0	0	1	2020-10-17 16:17:46.561485052	5	0	3	0	0	129	1	2	36	511	249	126.325	46.8554	134.265	123.065
185	42	0	1	2	0	0	0	0	0	0	0	0	0	-1	4	1	12	0	1	2020-10-17 16:17:50.521603107	6	0	4	0	0	129	2	1	38	1	211	126.325	46.8554	134.265	123.065
186	42	0	1	2	0	0	0	0	0	0	0	0	0	-1	0	0	0	0	1	2020-10-17 16:17:50.572582960	1	0	8	0	0	129	13	1	58	1	108	126.325	46.8554	134.265	123.065
187	42	0	1	2	0	0	0	0	0	0	0	0	0	-1	12	3	36	0	1	2020-10-17 16:17:53.566450119	2	0	1	0	0	129	4	2	32	247	165	123.774	46.8554	134.265	123.065
188	42	0	1	2	0	0	0	0	0	0	0	0	0	-1	0	0	0	0	1	2020-10-17 16:17:53.838448048	3	0	11	0	0	129	3	2	16	15	132	123.774	46.8554	134.265	123.065
189	42	0	1	2	0	0	0	0	0	0	0	0	0	-1	4	1	12	0	1	2020-10-17 16:17:55.438533068	0	0	6	0	0	129	13	1	46	1	61	123.774	46.8554	134.265	123.065
190	81	1	0	1	1	2	12	1	2	1	11	1	0	-1	0	0	0	0	1	2020-10-17 16:17:56.755469084	4	0	0	0	0	129	2	2	28	127	158	123.774	46.8554	134.265	123.065
191	85	1	1	0	2	1	13	1	1	2	12	1	0	0.002287000	0	0	0	1	0	2020-10-17 16:18:03.291553020	8	0	9	0	0	129	8	0	1	999	6	123.774	46.8554	134.265	123.065
192	72	1	0	1	1	2	11	1	6	1	6	1	0	-1	6	1	18	0	1	2020-10-17 16:18:08.383538961	7	0	7	0	0	129	9	1	55	2	88	123.774	44.0811	134.265	123.065
193	239	1	1	0	2	1	7	1	1	6	7	1	0	0.000388000	0	0	0	0	1	2020-10-17 16:18:12.131519079	7	0	9	0	0	129	10	0	1	78	13	123.774	44.0811	134.265	123.065
194	72	1	0	1	1	2	11	1	4	1	6	1	0	-1	0	0	0	0	1	2020-10-17 16:18:15.589489937	9	0	5	0	0	129	3	1	42	1	36	123.774	44.0811	134.265	100.646
195	206	1	1	0	2	1	4	1	1	4	3	1	0	0.000473000	0	0	0	0	1	2020-10-17 16:18:16.027456999	8	0	2	0	0	129	9	1	33	0	197	123.774	44.0811	964.006	100.646
196	72	1	0	1	1	2	11	1	2	1	6	1	0	-1	0	0	0	0	1	2020-10-17 16:18:16.713422060	5	0	3	0	0	129	2	2	36	511	251	123.774	44.0811	964.006	100.646
197	286	1	1	0	2	1	9	1	1	2	9	1	0	0.000415000	0	0	0	0	1	2020-10-17 16:18:20.563534021	7	0	9	0	0	129	11	0	1	78	4	123.774	44.0811	964.006	100.646
198	72	1	0	1	1	2	11	1	3	1	6	1	0	-1	0	0	0	0	1	2020-10-17 16:18:20.675450087	6	0	4	0	0	129	3	1	38	1	210	123.774	44.0811	964.006	100.646
199	208	1	1	0	2	1	5	1	1	3	4	1	0	0.002138000	0	0	0	0	1	2020-10-17 16:18:20.725490093	1	0	8	0	0	129	14	1	58	1	89	123.774	44.0811	964.006	100.646
200	42	0	1	0	0	0	0	0	0	0	0	0	0	-1	12	2	36	0	1	2020-10-17 16:18:23.719383955	2	0	1	0	0	129	5	2	32	247	162	92.1254	44.0811	964.006	100.646
201	60	0	0	1	0	0	0	0	0	0	0	0	0	-1	0	0	0	1	2	2020-10-17 16:18:23.989391088	3	0	11	0	0	129	4	2	16	15	136	92.1254	44.0811	964.006	100.646
202	60	0	0	1	0	0	0	0	0	0	0	0	0	-1	0	0	0	0	1	2020-10-17 16:18:25.591492891	0	0	6	0	0	129	14	1	46	1	62	92.1254	44.0811	964.006	100.646
203	42	0	1	0	0	0	0	0	0	0	0	0	0	-1	0	0	0	1	2	2020-10-17 16:18:26.907428980	4	0	0	0	0	129	3	2	28	127	157	92.1254	44.0811	964.006	100.646
204	72	1	0	1	1	2	11	1	8	1	6	1	0	-1	6	1	18	0	1	2020-10-17 16:18:31.321472883	6	0	9	0	0	129	4	0	1	1100	8	92.1254	44.0811	964.006	100.646
205	225	1	1	0	2	1	6	1	1	8	5	1	0	0.000488000	0	0	0	0	1	2020-10-17 16:18:37.403435946	6	0	9	0	0	129	5	0	1	1200	1	92.1254	44.0811	964.006	100.646
206	72	1	0	1	1	2	11	1	11	1	6	1	0	-1	0	0	0	0	1	2020-10-17 16:18:38.535520077	7	0	7	0	0	129	12	1	55	2	70	92.1254	83.8368	964.006	100.646
207	293	1	1	0	2	1	10	1	1	11	10	1	0	0.001698000	0	0	0	0	1	2020-10-17 16:18:45.741498947	9	0	5	0	0	129	4	1	42	1	35	92.1254	83.8368	964.006	85.363
208	72	1	0	1	1	2	11	1	7	1	6	1	0	-1	6	1	18	0	1	2020-10-17 16:18:46.179511070	8	0	2	0	0	129	10	1	33	0	179	92.1254	83.8368	1052.39	85.363
209	196	1	1	0	2	1	3	1	1	7	2	1	0	0.001412000	0	0	0	0	1	2020-10-17 16:18:46.866442919	5	0	3	0	0	129	3	2	36	511	247	92.1254	83.8368	1052.39	85.363
210	72	1	0	1	1	2	11	1	5	1	6	1	0	-1	0	0	0	0	1	2020-10-17 16:18:49.954479933	9	0	9	0	0	129	5	0	1	None	7	92.1254	83.8368	1052.39	85.363
211	142	1	1	0	2	1	1	1	1	5	15	1	0	0.001519000	0	0	0	0	1	2020-10-17 16:18:50.828449965	6	0	4	0	0	129	6	1	38	1	213	92.1254	83.8368	1052.39	85.363
212	42	0	1	2	0	0	0	0	0	0	0	0	0	-1	5	1	15	0	1	2020-10-17 16:18:50.878500938	1	0	8	0	0	129	15	1	58	1	91	92.1254	83.8368	1052.39	85.363
213	72	1	0	1	1	2	11	1	10	1	6	1	0	-1	0	0	0	0	1	2020-10-17 16:18:53.872409105	2	0	1	0	0	129	6	2	32	247	161	-12.4784	83.8368	1052.39	85.363
214	253	1	1	0	2	1	8	1	1	10	8	1	0	0.001354000	0	0	0	0	1	2020-10-17 16:18:54.142396927	3	0	11	0	0	129	5	2	16	15	134	-12.4784	83.8368	1052.39	85.363
215	42	0	1	2	0	0	0	0	0	0	0	0	0	-1	5	1	15	0	1	2020-10-17 16:18:55.744499922	0	0	6	0	0	129	15	1	46	1	55	-12.4784	83.8368	1052.39	85.363
216	72	1	0	1	1	2	11	1	9	1	6	1	0	-1	0	0	0	0	1	2020-10-17 16:18:57.060412884	4	0	0	0	0	129	4	2	28	127	152	-12.4784	83.8368	1052.39	85.363
217	182	1	1	0	2	1	2	1	1	9	1	1	0	0.001426000	0	0	0	0	1	2020-10-17 16:19:02.350476027	9	0	9	0	0	129	6	0	1	None	10	-12.4784	83.8368	1052.39	85.363
218	42	0	1	2	0	0	0	0	0	0	0	0	0	-1	0	0	0	0	1	2020-10-17 16:19:08.688517094	7	0	7	0	0	129	13	1	55	2	63	-12.4784	81.9402	1052.39	85.363
219	81	1	0	1	1	2	12	1	2	1	11	1	0	-1	5	1	15	0	1	2020-10-17 16:19:15.894493103	9	0	5	0	0	129	7	1	42	1	16	-12.4784	81.9402	1052.39	886.978
220	85	1	1	0	2	1	13	1	1	2	12	1	0	0.002090000	0	0	0	1	0	2020-10-17 16:19:16.332458973	8	0	2	0	0	129	11	1	33	0	180	-12.4784	81.9402	1001.73	886.978
221	60	0	0	2	0	0	0	0	0	0	0	0	0	-1	5	1	15	1	2	2020-10-17 16:19:17.018429995	5	0	3	0	0	129	4	2	36	511	242	-12.4784	81.9402	1001.73	886.978
222	60	0	0	2	0	0	0	0	0	0	0	0	0	-1	5	1	15	1	2	2020-10-17 16:19:18.810431004	6	0	10	0	0	129	7	3	1	1	257	-12.4784	81.9402	1001.73	886.978
223	60	0	0	2	0	0	0	0	0	0	0	0	0	-1	0	0	0	1	2	2020-10-17 16:19:20.980448961	6	0	4	0	0	129	8	1	38	1	214	-12.4784	81.9402	1001.73	886.978
224	42	0	1	2	0	0	0	0	0	0	0	0	0	-1	16	4	48	0	1	2020-10-17 16:19:21.030518055	1	0	8	0	0	129	0	1	58	1	92	-12.4784	81.9402	1001.73	886.978
225	42	0	1	2	0	0	0	0	0	0	0	0	0	-1	0	0	0	0	1	2020-10-17 16:19:24.024398088	2	0	1	0	0	129	7	2	32	255	195	-64.6268	81.9402	1001.73	886.978
226	42	0	1	2	0	0	0	0	0	0	0	0	0	-1	4	1	12	0	1	2020-10-17 16:19:24.294414043	3	0	11	0	0	129	6	2	16	15	130	-64.6268	81.9402	1001.73	886.978
227	72	1	0	1	1	2	11	1	6	1	6	1	0	-1	6	1	18	0	1	2020-10-17 16:19:25.896501064	0	0	6	0	0	129	0	1	46	1	51	-64.6268	81.9402	1001.73	886.978
228	239	1	1	0	2	1	7	1	1	6	7	1	0	0.000551000	0	0	0	0	1	2020-10-17 16:19:27.213416100	4	0	0	0	0	129	5	2	28	127	144	-64.6268	81.9402	1001.73	886.978
229	72	1	0	1	1	2	11	1	4	1	6	1	0	-1	0	0	0	0	1	2020-10-17 16:19:38.840599060	7	0	7	0	0	129	14	1	55	2	72	-64.6268	78.5325	1001.73	886.978
230	206	1	1	0	2	1	4	1	1	4	3	1	0	0.000629000	0	0	0	0	1	2020-10-17 16:19:46.046540976	9	0	5	0	0	129	8	1	42	1	23	-64.6268	78.5325	1001.73	1306.57
231	72	1	0	1	1	2	11	1	2	1	6	1	0	-1	0	0	0	0	1	2020-10-17 16:19:46.484517097	8	0	2	0	0	129	12	1	33	0	173	-64.6268	78.5325	1001.09	1306.57
232	286	1	1	0	2	1	9	1	1	2	9	1	0	0.000743000	0	0	0	0	1	2020-10-17 16:19:47.170471907	5	0	3	0	0	129	5	2	36	511	233	-64.6268	78.5325	1001.09	1306.57
233	72	1	0	1	1	2	11	1	3	1	6	1	0	-1	6	1	18	0	1	2020-10-17 16:19:51.133514881	6	0	4	0	0	129	9	1	38	1	215	-64.6268	78.5325	1001.09	1306.57
234	208	1	1	0	2	1	5	1	1	3	4	1	0	0.000583000	0	0	0	0	1	2020-10-17 16:19:51.183538914	1	0	8	0	0	129	1	1	58	1	99	-64.6268	78.5325	1001.09	1306.57
235	81	1	0	1	1	2	12	1	6	1	11	1	0	-1	0	0	0	0	1	2020-10-17 16:19:54.177433014	2	0	1	0	0	129	8	2	32	255	194	-68.2219	78.5325	1001.09	1306.57
236	85	1	1	0	2	1	13	1	1	6	12	1	0	0.001257000	0	0	0	1	0	2020-10-17 16:19:54.447437048	3	0	11	0	0	129	7	2	16	15	122	-68.2219	78.5325	1001.09	1306.57
237	42	0	1	2	0	0	0	0	0	0	0	0	0	-1	6	1	18	0	1	2020-10-17 16:19:56.049551964	0	0	6	0	0	129	1	1	46	1	52	-68.2219	78.5325	1001.09	1306.57
238	72	1	0	1	1	2	11	1	8	1	6	1	0	-1	0	0	0	0	1	2020-10-17 16:19:57.365467072	4	0	0	0	0	129	6	2	28	127	142	-68.2219	78.5325	1001.09	1306.57
239	225	1	1	0	2	1	6	1	1	8	5	1	0	0.001782000	0	0	0	0	1	2020-10-17 16:20:08.993529081	7	0	7	0	0	129	15	1	55	2	73	-68.2219	78.8105	1001.09	1306.57
240	72	1	0	1	1	2	11	1	11	1	6	1	0	-1	0	0	0	0	1	2020-10-17 16:20:16.199490070	9	0	5	0	0	129	9	1	42	1	21	-68.2219	78.8105	1001.09	1309.34
241	293	1	1	0	2	1	10	1	1	11	10	1	0	0.001872000	0	0	0	0	1	2020-10-17 16:20:16.637485981	8	0	2	0	0	129	13	1	33	0	174	-68.2219	78.8105	1002.94	1309.34
242	42	0	1	2	0	0	0	0	0	0	0	0	0	-1	6	1	18	0	1	2020-10-17 16:20:17.323437929	5	0	3	0	0	129	6	2	36	511	232	-68.2219	78.8105	1002.94	1309.34
243	42	0	1	2	0	0	0	0	0	0	0	0	0	-1	0	0	0	0	1	2020-10-17 16:20:21.286447048	6	0	4	0	0	129	10	1	38	1	216	-68.2219	78.8105	1002.94	1309.34
244	42	0	1	2	0	0	0	0	0	0	0	0	0	-1	6	1	18	0	1	2020-10-17 16:20:21.334511995	1	0	8	0	0	129	2	1	58	1	100	-68.2219	78.8105	1002.94	1309.34
245	72	1	0	1	1	2	11	1	7	1	6	1	0	-1	0	0	0	0	1	2020-10-17 16:20:24.329401970	2	0	1	0	0	129	9	2	32	255	187	-66.6424	78.8105	1002.94	1309.34
246	196	1	1	0	2	1	3	1	1	7	2	1	0	0.001746000	0	0	0	0	1	2020-10-17 16:20:24.599409103	3	0	11	0	0	129	8	2	16	15	121	-66.6424	78.8105	1002.94	1309.34
247	72	1	0	1	1	2	11	1	5	1	6	1	0	-1	0	0	0	0	1	2020-10-17 16:20:26.203528881	0	0	6	0	0	129	2	1	46	1	50	-66.6424	78.8105	1002.94	1309.34
248	142	1	1	0	2	1	1	1	1	5	15	1	0	0.001905000	0	0	0	0	1	2020-10-17 16:20:27.517407894	4	0	0	0	0	129	7	2	28	127	141	-66.6424	78.8105	1002.94	1309.34
249	42	0	1	2	0	0	0	0	0	0	0	0	0	-1	5	1	15	0	1	2020-10-17 16:20:39.145534992	7	0	7	0	0	129	0	1	55	2	74	-66.6424	78.9923	1002.94	1309.34
250	42	0	1	2	0	0	0	0	0	0	0	0	0	-1	0	0	0	0	1	2020-10-17 16:20:46.351495028	9	0	5	0	0	129	10	1	42	1	20	-66.6424	78.9923	1002.94	1309.87
251	42	0	1	2	0	0	0	0	0	0	0	0	0	-1	0	0	0	0	1	2020-10-17 16:20:46.789449930	8	0	2	0	0	129	14	1	33	0	175	-66.6424	78.9923	1003.56	1309.87
252	72	1	0	1	1	2	11	1	10	1	6	1	0	-1	0	0	0	0	1	2020-10-17 16:20:47.475426912	5	0	3	0	0	129	7	2	36	511	231	-66.6424	78.9923	1003.56	1309.87
253	253	1	1	0	2	1	8	1	1	10	8	1	0	0.001844000	0	0	0	0	1	2020-10-17 16:20:51.439459085	6	0	4	0	0	129	11	1	38	1	217	-66.6424	78.9923	1003.56	1309.87
254	42	0	1	2	0	0	0	0	0	0	0	0	0	-1	5	1	15	0	1	2020-10-17 16:20:51.487468004	1	0	8	0	0	129	3	1	58	1	102	-66.6424	78.9923	1003.56	1309.87
255	72	1	0	1	1	2	11	1	9	1	6	1	0	-1	0	0	0	0	1	2020-10-17 16:20:54.481394053	2	0	1	0	0	129	10	2	32	255	186	-65.0179	78.9923	1003.56	1309.87
256	182	1	1	0	2	1	2	1	1	9	1	1	0	0.001315000	0	0	0	0	1	2020-10-17 16:20:54.751408100	3	0	11	0	0	129	9	2	16	15	118	-65.0179	78.9923	1003.56	1309.87
257	42	0	1	2	0	0	0	0	0	0	0	0	0	-1	0	0	0	0	1	2020-10-17 16:20:56.355509043	0	0	6	0	0	129	3	1	46	1	49	-65.0179	78.9923	1003.56	1309.87
258	42	0	1	2	0	0	0	0	0	0	0	0	0	-1	5	1	15	0	1	2020-10-17 16:20:57.669425964	4	0	0	0	0	129	8	2	28	127	139	-65.0179	78.9923	1003.56	1309.87
259	42	0	1	2	0	0	0	0	0	0	0	0	0	-1	0	0	0	0	1	2020-10-17 16:21:09.297518015	7	0	7	0	0	129	1	1	55	2	75	-65.0179	79.0957	1003.56	1309.87
260	81	1	0	1	1	2	12	1	6	1	11	1	0	-1	0	0	0	0	1	2020-10-17 16:21:16.504489898	9	0	5	0	0	129	11	1	42	1	19	-65.0179	79.0957	1003.56	1309.87
261	85	1	1	0	2	1	13	1	1	6	12	1	0	0.001475000	0	0	0	1	0	2020-10-17 16:21:16.942450047	8	0	2	0	0	129	15	1	33	0	176	-65.0179	79.0957	1003.56
262	42	0	1	2	0	0	0	0	0	0	0	0	0	-1	5	1	15	0	1	2020-10-17 16:21:17.628443003	5	0	3	0	0	129	8	2	36	511	230	-65.0179	79.0957
263	42	0	1	2	0	0	0	0	0	0	0	0	0	-1	5	1	15	0	1	2020-10-17 16:21:21.592457056	6	0	4	0	0	129	12	1	38	1	218	-65.0179	79.0957
264	42	0	1	2	0	0	0	0	0	0	0	0	0	-1	0	0	0	0	1	2020-10-17 16:21:21.640533924	1	0	8	0	0	129	4	1	58	1	104	-65.0179	79.0957
265	42	0	1	2	0	0	0	0	0	0	0	0	0	-1	4	1	12	0	1	2020-10-17 16:21:24.634401083	2	0	1	0	0	129	11	2	32	255	185	-65.0179	79.0957
266	42	0	1	2	0	0	0	0	0	0	0	0	0	-1	12	3	36	0	1	2020-10-17 16:21:24.904386044	3	0	11	0	0	129	10	2	16	15	117		79.0957
267	42	0	1	2	0	0	0	0	0	0	0	0	0	-1	0	0	0	0	1	2020-10-17 16:21:26.508497000	0	0	6	0	0	129	4	1	46	1	48		79.0957
268	42	0	1	2	0	0	0	0	0	0	0	0	0	-1	4	1	12	0	1	2020-10-17 16:21:27.822417974	4	0	0	0	0	129	9	2	28	127	138		79.0957
269	72	1	0	1	1	2	11	1	6	1	6	1	0	-1	6	1	18	0	1	2020-10-17 16:21:39.450546980	7	0	7	0	0	129	2	1	55	2	76		79.0957
