# Supplementary material for: AI-driven cybersecurity framework for anomaly detection in power systems
Source: Sci Rep. 2025 Oct 10;15:35506. doi: 10.1038/s41598-025-19634-y (PMC12514191; doi:10.1038/s41598-025-19634-y)
Supplement: Supplementary file 1 — Supplementary Information. [file 41598_2025_19634_MOESM1_ESM.zip › Datasets/csvs/UC2/uc2_DS_merged_phy_cyb_10os_60poll_encoded.csv]

	frame_len	frame_protocols	eth_src	eth_dst	ip_src	ip_dst	ip_len	ip_flags	tcp_srcport	tcp_dstport	tcp_len	tcp_flags	tcp_retransmission	tcp_rtt	flow_count	flow_final_count	packets	snort_alert	snort_alert_type	Time	LL_dnp3_src	LL_dnp3_dst	LL_dnp3_len	LL_dnp3_ctl	TL_dnp3_tr_ctl	AL_dnp3_al_func	AL_dnp3_al_ctl	AL_dnp3_obj	DNP3 Object Count	DNP3 Objects	AL_Payload	value1	value2	value3	value4
0	42	0	2	3	0	0	0	0	0	0	0	0	0	-1	0	0	0	0	1	2020-10-17 18:28:45.709814072	6	0	6	0	0	129	12	1	55	2	33		79.873
1	42	0	2	3	0	0	0	0	0	0	0	0	0	-1	4	1	12	0	1	2020-10-17 18:28:54.283737898	5	0	3	0	0	129	10	1	38	1	85		79.873
2	42	0	2	0	0	0	0	0	0	0	0	0	0	-1	0	0	0	0	1	2020-10-17 18:28:55.574748993	3	0	10	0	0	129	0	2	16	15	48		79.873
3	60	0	0	2	0	0	0	0	0	0	0	0	0	-1	0	0	0	0	1	2020-10-17 18:28:56.620809078	2	0	0	0	0	129	15	2	32	255	69	-56.258	79.873
4	42	0	2	3	0	0	0	0	0	0	0	0	0	-1	0	0	0	0	1	2020-10-17 18:29:02.377736092	7	0	1	0	0	129	6	1	33	0	57	-56.258	79.873	1005.24
5	72	1	0	2	1	2	10	1	2	1	5	1	0	-1	16	0	44	0	1	2020-10-17 18:29:07.232809067	1	0	7	0	0	129	0	1	58	1	35	-56.258	79.873	1005.24
6	286	1	2	0	2	1	8	1	1	2	8	1	0	0.000989000	0	0	0	0	1	2020-10-17 18:29:20.554018974	4	0	2	0	0	129	0	2	36	511	89	-56.258	79.873	1005.24
7	42	0	2	3	0	0	0	0	0	0	0	0	0	-1	18	0	106	0	1	2020-10-17 18:29:21.745744944	8	0	4	0	0	129	4	1	42	1	11	-56.258	79.873	1005.24	1350.55
8	42	0	2	3	0	0	0	0	0	0	0	0	0	-1	0	0	0	0	1	2020-10-17 18:29:27.976689100	5	0	9	0	0	129	11	3	1	1	96	-56.258	79.873	1005.24	1350.55
9	72	1	0	2	1	2	10	1	5	1	5	1	0	-1	3	0	9	0	1	2020-10-17 18:29:34.771801949	0	0	5	0	0	129	0	1	46	1	17	-56.258	79.873	1005.24	1350.55
10	225	1	2	0	2	1	5	1	1	5	4	1	0	0.001894000	0	0	0	0	1	2020-10-17 18:29:35.391746044	2	0	0	0	0	129	1	2	32	255	68	-56.2572	79.873	1005.24	1350.55
11	42	0	2	3	0	0	0	0	0	0	0	0	0	-1	0	0	0	0	1	2020-10-17 18:29:38.391669989	5	0	8	0	0	129	12	0	1	1200	1	-56.2572	79.873	1005.24	1350.55
12	72	1	0	2	1	2	10	1	4	1	5	1	0	-1	0	0	0	0	1	2020-10-17 18:29:45.861975908	6	0	6	0	0	129	13	1	55	2	32	-56.2572	79.897	1005.24	1350.55
13	142	1	2	0	2	1	1	1	1	4	14	1	0	0.000913000	0	0	0	0	1	2020-10-17 18:29:48.192673922	5	0	8	0	0	129	13	0	1	1100	4	-56.2572	79.897	1005.24	1350.55
14	72	1	0	2	1	2	10	1	11	1	5	1	0	-1	6	0	57	0	1	2020-10-17 18:29:54.432718039	7	0	8	0	0	129	7	0	1	1000	0	-56.2572	79.897	1005.24	1350.55
15	196	1	2	0	2	1	2	1	1	11	1	1	0	0.001087000	0	0	0	0	1	2020-10-17 18:29:54.434643030	5	0	3	0	0	129	14	1	38	1	84	-56.2572	79.897	1005.24	1350.55
16	60	0	0	2	0	0	0	0	0	0	0	0	0	-1	6	0	57	0	1	2020-10-17 18:29:55.727700949	3	0	10	0	0	129	1	2	16	15	49	-56.2572	79.897	1005.24	1350.55
17	42	0	2	0	0	0	0	0	0	0	0	0	0	-1	0	0	0	1	2	2020-10-17 18:29:56.773751974	2	0	0	0	0	129	0	2	32	255	70	-56.3222	79.897	1005.24	1350.55
18	72	1	0	2	1	2	10	1	6	1	5	1	0	-1	4	0	12	0	1	2020-10-17 18:30:02.529705047	7	0	1	0	0	129	8	1	33	8	56	-56.3222	79.897	1001.25	1350.55
19	206	1	2	0	2	1	3	1	1	6	2	1	0	0.001008000	0	0	0	0	1	2020-10-17 18:30:07.385772943	1	0	7	0	0	129	1	1	58	1	34	-56.3222	79.897	1001.25	1350.55
20	42	0	2	3	0	0	0	0	0	0	0	0	0	-1	2	0	32	0	1	2020-10-17 18:30:12.116841078	6	0	8	0	0	129	14	0	1	78	3	-56.3222	79.897	1001.25	1350.55
21	42	0	2	3	0	0	0	0	0	0	0	0	0	-1	2	0	6	0	1	2020-10-17 18:30:20.706784964	4	0	2	0	0	129	1	2	36	511	90	-56.3222	79.897	1001.25	1350.55
22	42	0	2	3	0	0	0	0	0	0	0	0	0	-1	0	0	0	0	1	2020-10-17 18:30:21.199768066	6	0	8	0	0	129	15	0	1	78	7	-56.3222	79.897	1001.25	1350.55
23	42	0	2	0	0	0	0	0	0	0	0	0	0	-1	2	0	6	0	1	2020-10-17 18:30:21.897744894	8	0	4	0	0	129	5	1	42	1	12	-56.3222	79.897	1001.25	1350.55
24	72	1	0	2	1	2	10	1	9	1	5	1	0	-1	0	0	0	0	1	2020-10-17 18:30:28.801687002	8	0	8	0	0	129	6	0	1	1000	0	-56.3222	79.897	1001.25	1350.55
25	293	1	2	0	2	1	9	1	1	9	9	1	0	0.001068000	0	0	0	0	1	2020-10-17 18:30:34.924798012	0	0	5	0	0	129	1	1	46	1	18	-56.3222	79.897	1001.25	1350.55
26	60	0	0	2	0	0	0	0	0	0	0	0	0	-1	0	0	0	1	2	2020-10-17 18:30:35.544734001	2	0	0	0	0	129	2	2	32	255	64	-57.0326	79.897	1001.25	1350.55
27	42	0	2	3	0	0	0	0	0	0	0	0	0	-1	0	0	0	0	1	2020-10-17 18:30:35.650670052	8	0	8	0	0	129	7	0	1	1300	5	-57.0326	79.897	1001.25	1350.55
28	42	0	2	3	0	0	0	0	0	0	0	0	0	-1	2	0	6	0	1	2020-10-17 18:30:46.087825060	6	0	6	0	0	129	0	1	55	2	31	-57.0326	79.4864	1001.25	1350.55
29	42	0	2	3	0	0	0	0	0	0	0	0	0	-1	0	0	0	0	1	2020-10-17 18:30:54.587800026	5	0	3	0	0	129	15	1	38	1	83	-57.0326	79.4864	1001.25	1350.55
30	60	0	0	3	0	0	0	0	0	0	0	0	0	-1	5	0	15	1	2	2020-10-17 18:30:55.879739046	3	0	10	0	0	129	2	2	16	15	47	-57.0326	79.4864	1001.25	1350.55
31	72	1	0	2	1	2	10	1	7	1	5	1	0	-1	0	0	0	0	1	2020-10-17 18:30:56.925822973	2	0	0	0	0	129	1	2	32	255	65	-56.6287	79.4864	1001.25	1350.55
32	208	1	2	0	2	1	4	1	1	7	3	1	0	0.002421000	0	0	0	0	1	2020-10-17 18:31:02.682753086	7	0	1	0	0	129	9	1	33	8	58	-56.6287	79.4864	1006.3	1350.55
33	60	0	0	3	0	0	0	0	0	0	0	0	0	-1	0	0	0	1	2	2020-10-17 18:31:07.538800001	1	0	7	0	0	129	2	1	58	1	36	-56.6287	79.4864	1006.3	1350.55
34	72	1	0	2	1	2	10	1	10	1	5	1	0	-1	0	0	0	0	1	2020-10-17 18:31:08.121697903	5	0	8	0	0	129	0	0	1	1200	1	-56.6287	79.4864	1006.3	1350.55
35	239	1	2	0	2	1	6	1	1	10	6	1	0	0.002109000	0	0	0	0	1	2020-10-17 18:31:14.906675100	5	0	8	0	0	129	1	0	1	20	2	-56.6287	79.4864	1006.3	1350.55
36	60	0	1	2	0	0	0	0	0	0	0	0	0	-1	0	0	0	0	1	2020-10-17 18:31:20.931802034	4	0	2	0	0	129	2	2	36	511	91	-56.6287	79.4864	1006.3	1350.55
37	42	0	2	1	0	0	0	0	0	0	0	0	0	-1	0	0	0	0	1	2020-10-17 18:31:21.291676044	5	0	8	0	0	129	2	0	1	20	6	-56.6287	79.4864	1006.3	1350.55
38	60	0	0	3	0	0	0	0	0	0	0	0	0	-1	0	0	0	1	2	2020-10-17 18:31:22.123764992	8	0	4	0	0	129	8	1	42	1	10	-56.6287	79.4864	1006.3	1309.24
39	42	0	2	3	0	0	0	0	0	0	0	0	0	-1	0	0	0	0	1	2020-10-17 18:31:29.658714056	7	0	8	0	0	129	10	0	1	20	2	-56.6287	79.4864	1006.3	1309.24
40	42	0	2	3	0	0	0	0	0	0	0	0	0	-1	0	0	0	0	1	2020-10-17 18:31:35.155802965	0	0	5	0	0	129	2	1	46	1	21	-56.6287	79.4864	1006.3	1309.24
41	42	0	2	3	0	0	0	0	0	0	0	0	0	-1	0	0	0	0	1	2020-10-17 18:31:35.763746023	2	0	0	0	0	129	3	2	32	255	71	-44.1066	79.4864	1006.3	1309.24
42	60	0	0	3	0	0	0	0	0	0	0	0	0	-1	0	0	0	1	2	2020-10-17 18:31:36.986819029	6	0	8	0	0	129	1	0	1	20	2	-44.1066	79.4864	1006.3	1309.24
43	89	1	0	2	1	2	13	1	5	1	12	1	0	-1	0	0	0	0	1	2020-10-17 18:31:45.223695993	8	0	8	0	0	129	9	0	1	20	2	-44.1066	79.4864	1006.3	1309.24
44	91	1	2	0	2	1	14	1	1	5	13	1	0	0.000409000	0	0	0	0	1	2020-10-17 18:31:46.386837959	6	0	6	0	0	129	2	1	55	2	25	-44.1066	56.6097	1006.3	1309.24
45	60	0	0	3	0	0	0	0	0	0	0	0	0	-1	0	0	0	1	2	2020-10-17 18:31:53.991802931	6	0	8	0	0	129	3	0	1	78	7	-44.1066	56.6097	1006.3	1309.24
46	60	0	0	3	0	0	0	0	0	0	0	0	0	-1	0	0	0	1	2	2020-10-17 18:31:54.815696955	5	0	3	0	0	129	3	1	38	1	95	-44.1066	56.6097	1006.3	1309.24
47	42	0	2	0	0	0	0	0	0	0	0	0	0	-1	0	0	0	0	1	2020-10-17 18:31:56.108731985	3	0	10	0	0	129	3	2	16	15	45	-44.1066	56.6097	1006.3	1309.24
48	60	0	0	2	0	0	0	0	0	0	0	0	0	-1	0	0	0	1	2	2020-10-17 18:31:57.168750048	2	0	0	0	0	129	2	2	32	255	73	-10.3432	56.6097	1006.3	1309.24
49	72	1	0	2	1	2	10	1	8	1	5	1	0	-1	0	0	0	0	1	2020-10-17 18:32:03.002703905	7	0	1	0	0	129	11	1	33	0	74	-10.3432	56.6097	142.159	1309.24
50	253	1	2	0	2	1	7	1	1	8	7	1	0	0.001281000	0	0	0	0	1	2020-10-17 18:32:04.199692011	8	0	8	0	0	129	10	0	1	20	6	-10.3432	56.6097	142.159	1309.24
51	60	0	0	3	0	0	0	0	0	0	0	0	0	-1	0	0	0	1	2	2020-10-17 18:32:07.843794107	1	0	7	0	0	129	3	1	58	1	40	-10.3432	56.6097	142.159	1309.24
52	72	1	0	2	1	2	10	1	3	1	5	1	0	-1	0	0	0	0	1	2020-10-17 18:32:09.826788902	6	0	8	0	0	129	4	0	1	78	3	-10.3432	56.6097	142.159	1309.24
53	196	1	2	0	2	1	2	1	1	3	1	1	0	0.002193000	0	0	0	0	1	2020-10-17 18:32:18.208782911	6	0	8	0	0	129	5	0	1	78	3	-10.3432	56.6097	142.159	1309.24
54	60	0	0	3	0	0	0	0	0	0	0	0	0	-1	0	0	0	1	2	2020-10-17 18:32:21.228796959	4	0	2	0	0	129	3	2	36	511	92	-10.3432	56.6097	142.159	1309.24
55	60	0	0	3	0	0	0	0	0	0	0	0	0	-1	0	0	0	1	2	2020-10-17 18:32:22.424737930	8	0	4	0	0	129	11	1	42	1	16	-10.3432	56.6097	142.159	265.759
56	42	0	2	3	0	0	0	0	0	0	0	0	0	-1	0	0	0	0	1	2020-10-17 18:32:26.115864992	6	0	8	0	0	129	6	0	1	20	2	-10.3432	56.6097	142.159	265.759
57	81	1	0	2	1	2	11	1	5	1	10	1	0	-1	0	0	0	0	1	2020-10-17 18:32:35.452811003	0	0	5	0	0	129	3	1	46	1	23	-10.3432	56.6097	142.159	265.759
58	85	1	2	0	2	1	12	1	1	5	11	1	0	0.001206000	0	0	0	1	0	2020-10-17 18:32:36.091756105	2	0	0	0	0	129	4	2	32	255	72	-17.2284	56.6097	142.159	265.759
59	42	0	2	3	0	0	0	0	0	0	0	0	0	-1	0	0	0	0	1	2020-10-17 18:32:41.545736074	5	0	9	0	0	129	4	3	1	1	97	-17.2284	56.6097	142.159	265.759
60	42	0	2	3	0	0	0	0	0	0	0	0	0	-1	0	0	0	0	1	2020-10-17 18:32:46.695787907	6	0	6	0	0	129	7	1	55	2	28	-17.2284	54.348	142.159	265.759
61	72	1	0	2	1	2	10	1	2	1	5	1	0	-1	9	3	27	0	1	2020-10-17 18:32:55.120680094	5	0	3	0	0	129	5	1	38	1	79	-17.2284	54.348	142.159	265.759
62	286	1	2	0	2	1	8	1	1	2	8	1	0	0.001514000	0	0	0	0	1	2020-10-17 18:32:56.424772024	3	0	10	0	0	129	4	2	16	15	50	-17.2284	54.348	142.159	265.759
63	81	1	0	2	1	2	11	1	5	1	10	1	0	-1	3	1	9	0	1	2020-10-17 18:32:57.468792915	2	0	0	0	0	129	3	2	32	247	53	129.423	54.348	142.159	265.759
64	85	1	2	0	2	1	12	1	1	5	11	1	0	0.002186000	0	0	0	1	0	2020-10-17 18:33:03.302764893	7	0	1	0	0	129	12	1	33	0	75	129.423	54.348	132.539	265.759
65	60	0	0	2	0	0	0	0	0	0	0	0	0	-1	6	2	18	0	1	2020-10-17 18:33:08.075793982	1	0	7	0	0	129	4	1	58	1	41	129.423	54.348	132.539	265.759
66	42	0	2	0	0	0	0	0	0	0	0	0	0	-1	0	0	0	0	1	2020-10-17 18:33:21.463766098	4	0	2	0	0	129	4	2	36	511	93	129.423	54.348	132.539	265.759
67	60	0	0	3	0	0	0	0	0	0	0	0	0	-1	0	0	0	1	2	2020-10-17 18:33:22.657691956	8	0	4	0	0	129	12	1	42	1	14	129.423	54.348	132.539	119.417
68	42	0	2	3	0	0	0	0	0	0	0	0	0	-1	0	0	0	1	2	2020-10-17 18:33:35.679770947	0	0	5	0	0	129	4	1	46	1	24	129.423	54.348	132.539	119.417
69	60	0	0	3	0	0	0	0	0	0	0	0	0	-1	3	1	9	0	1	2020-10-17 18:33:36.322699070	2	0	0	0	0	129	5	2	32	247	54	117.81	54.348	132.539	119.417
70	42	0	2	3	0	0	0	0	0	0	0	0	0	-1	0	0	0	1	2	2020-10-17 18:33:46.922813892	6	0	6	0	0	129	8	1	55	2	26	117.81	46.2441	132.539	119.417
71	60	0	0	3	0	0	0	0	0	0	0	0	0	-1	0	0	0	0	1	2020-10-17 18:33:55.367710114	5	0	3	0	0	129	6	1	38	1	78	117.81	46.2441	132.539	119.417
72	42	0	2	3	0	0	0	0	0	0	0	0	0	-1	0	0	0	1	2	2020-10-17 18:33:56.661708117	3	0	10	0	0	129	5	2	16	15	51	117.81	46.2441	132.539	119.417
73	42	0	2	3	0	0	0	0	0	0	0	0	0	-1	3	1	9	0	1	2020-10-17 18:33:57.696754932	2	0	0	0	0	129	4	2	32	247	55	114.437	46.2441	132.539	119.417
74	81	1	0	2	1	2	11	1	6	1	10	1	0	-1	0	0	0	0	1	2020-10-17 18:34:03.523711920	7	0	1	0	0	129	13	1	33	0	76	114.437	46.2441	130.643	119.417
75	85	1	2	0	2	1	12	1	1	6	11	1	0	0.002174000	0	0	0	0	1	2020-10-17 18:34:08.303745031	1	0	7	0	0	129	5	1	58	1	42	114.437	46.2441	130.643	119.417
76	72	1	0	2	1	2	10	1	5	1	5	1	0	-1	0	0	0	0	1	2020-10-17 18:34:21.615772963	4	0	2	0	0	129	5	2	36	511	94	114.437	46.2441	130.643	119.417
77	225	1	2	0	2	1	5	1	1	5	4	1	0	0.000475000	0	0	0	1	0	2020-10-17 18:34:22.810693979	8	0	4	0	0	129	13	1	42	1	15	114.437	46.2441	130.643	118.528
78	42	0	2	3	0	0	0	0	0	0	0	0	0	-1	0	0	0	0	1	2020-10-17 18:34:23.260719060	5	0	8	0	0	129	7	0	1	1200	1	114.437	46.2441	130.643	118.528
79	72	1	0	2	1	2	10	1	4	1	5	1	0	-1	0	0	0	0	1	2020-10-17 18:34:34.443675995	5	0	8	0	0	129	8	0	1	1100	4	114.437	46.2441	130.643	118.528
80	142	1	2	0	2	1	1	1	1	4	14	1	0	0.001290000	0	0	0	0	1	2020-10-17 18:34:35.831772089	0	0	5	0	0	129	5	1	46	1	22	114.437	46.2441	130.643	118.528
81	42	0	2	3	0	0	0	0	0	0	0	0	0	-1	3	1	9	0	1	2020-10-17 18:34:36.473712921	2	0	0	0	0	129	6	2	32	247	52	73.3055	46.2441	130.643	118.528
82	72	1	0	2	1	2	10	1	11	1	5	1	0	-1	0	0	0	0	1	2020-10-17 18:34:41.594674110	5	0	9	0	0	129	9	3	1	1	96	73.3055	46.2441	130.643	118.528
83	196	1	2	0	2	1	2	1	1	11	1	1	0	0.001253000	0	0	0	0	1	2020-10-17 18:34:47.074795961	6	0	6	0	0	129	9	1	55	2	27	73.3055	40.4814	130.643	118.528
84	42	0	2	3	0	0	0	0	0	0	0	0	0	-1	0	0	0	0	1	2020-10-17 18:34:48.148710966	7	0	8	0	0	129	14	0	1	1000	0	73.3055	40.4814	130.643	118.528
85	42	0	2	3	0	0	0	0	0	0	0	0	0	-1	0	0	0	0	1	2020-10-17 18:34:55.520680904	5	0	3	0	0	129	10	1	38	1	80	73.3055	40.4814	130.643	118.528
86	42	0	2	0	0	0	0	0	0	0	0	0	0	-1	3	1	9	0	1	2020-10-17 18:34:56.814718962	3	0	10	0	0	129	6	2	16	15	43	73.3055	40.4814	130.643	118.528
87	60	0	0	2	0	0	0	0	0	0	0	0	0	-1	0	0	0	0	1	2020-10-17 18:34:57.848754883	2	0	0	0	0	129	5	2	32	255	63	-63.8918	40.4814	130.643	118.528
88	42	0	2	3	0	0	0	0	0	0	0	0	0	-1	0	0	0	1	2	2020-10-17 18:34:58.486788034	6	0	8	0	0	129	10	0	1	78	3	-63.8918	40.4814	130.643	118.528
89	42	0	2	3	0	0	0	0	0	0	0	0	0	-1	0	0	0	0	1	2020-10-17 18:35:03.676693916	7	0	1	0	0	129	15	1	33	8	61	-63.8918	40.4814	944.16	118.528
90	42	0	2	3	0	0	0	0	0	0	0	0	0	-1	3	1	9	0	1	2020-10-17 18:35:08.456748962	1	0	7	0	0	129	6	1	58	1	39	-63.8918	40.4814	944.16	118.528
91	72	1	0	2	1	2	10	1	6	1	5	1	0	-1	3	1	9	0	1	2020-10-17 18:35:21.767755985	4	0	2	0	0	129	6	2	36	511	86	-63.8918	40.4814	944.16	118.528
92	206	1	2	0	2	1	3	1	1	6	2	1	0	0.001413000	0	0	0	0	1	2020-10-17 18:35:22.963706017	8	0	4	0	0	129	14	1	42	1	13	-63.8918	40.4814	944.16	60.3931
93	42	0	2	3	0	0	0	0	0	0	0	0	0	-1	0	0	0	0	1	2020-10-17 18:35:26.151787043	6	0	8	0	0	129	11	0	1	78	3	-63.8918	40.4814	944.16	60.3931
94	42	0	2	3	0	0	0	0	0	0	0	0	0	-1	0	0	0	0	1	2020-10-17 18:35:34.680795908	6	0	8	0	0	129	12	0	1	78	7	-63.8918	40.4814	944.16	60.3931
95	42	0	2	3	0	0	0	0	0	0	0	0	0	-1	3	1	9	0	1	2020-10-17 18:35:35.984764099	0	0	5	0	0	129	6	1	46	1	20	-63.8918	40.4814	944.16	60.3931
96	72	1	0	2	1	2	10	1	9	1	5	1	0	-1	3	1	9	0	1	2020-10-17 18:35:36.626696110	2	0	0	0	0	129	7	2	32	255	77	-70.4593	40.4814	944.16	60.3931
97	293	1	2	0	2	1	9	1	1	9	9	1	0	0.001414000	0	0	0	0	1	2020-10-17 18:35:47.226816893	6	0	6	0	0	129	13	1	55	2	29	-70.4593	86.174	944.16	60.3931
98	42	0	2	3	0	0	0	0	0	0	0	0	0	-1	0	0	0	0	1	2020-10-17 18:35:51.840697050	8	0	8	0	0	129	15	0	1	1000	0	-70.4593	86.174	944.16	60.3931
99	42	0	2	3	0	0	0	0	0	0	0	0	0	-1	3	1	9	0	1	2020-10-17 18:35:55.032695055	8	0	8	0	0	129	0	0	1	1300	5	-70.4593	86.174	944.16	60.3931
100	42	0	2	3	0	0	0	0	0	0	0	0	0	-1	0	0	0	0	1	2020-10-17 18:35:55.672727108	5	0	3	0	0	129	11	1	38	1	81	-70.4593	86.174	944.16	60.3931
101	81	1	0	2	1	2	11	1	2	1	10	1	0	-1	12	2	36	0	1	2020-10-17 18:35:56.967710018	3	0	10	0	0	129	7	2	16	15	44	-70.4593	86.174	944.16	60.3931
102	85	1	2	0	2	1	12	1	1	2	11	1	0	0.001816000	0	0	0	1	0	2020-10-17 18:35:58.001754999	2	0	0	0	0	129	6	2	32	255	62	-60.7738	86.174	944.16	60.3931
103	72	1	0	2	1	2	10	1	7	1	5	1	0	-1	23	4	69	0	1	2020-10-17 18:35:59.542659044	5	0	9	0	0	129	12	3	1	1	96	-60.7738	86.174	944.16	60.3931
104	208	1	2	0	2	1	4	1	1	7	3	1	0	0.001653000	0	0	0	0	1	2020-10-17 18:36:03.828686953	7	0	1	0	0	129	0	1	33	8	60	-60.7738	86.174	1012.29	60.3931
105	81	1	0	2	1	2	11	1	2	1	10	1	0	-1	0	0	0	0	1	2020-10-17 18:36:08.609812021	1	0	7	0	0	129	7	1	58	1	38	-60.7738	86.174	1012.29	60.3931
106	85	1	2	0	2	1	12	1	1	2	11	1	0	0.002188000	0	0	0	1	0	2020-10-17 18:36:21.920819044	4	0	2	0	0	129	7	2	36	511	87	-60.7738	86.174	1012.29	60.3931
107	72	1	0	2	1	2	10	1	10	1	5	1	0	-1	5	1	80	0	1	2020-10-17 18:36:23.116748095	8	0	4	0	0	129	1	1	42	1	8	-60.7738	86.174	1012.29	1285.14
108	239	1	2	0	2	1	6	1	1	10	6	1	0	0.000541000	0	0	0	0	1	2020-10-17 18:36:36.137809992	0	0	5	0	0	129	7	1	46	1	19	-60.7738	86.174	1012.29	1285.14
109	42	0	2	3	0	0	0	0	0	0	0	0	0	-1	5	1	15	0	1	2020-10-17 18:36:36.778739929	2	0	0	0	0	129	8	2	32	255	67	-68.1628	86.174	1012.29	1285.14
110	60	0	0	3	0	0	0	0	0	0	0	0	0	-1	0	0	0	1	2	2020-10-17 18:36:47.379849911	6	0	6	0	0	129	14	1	55	2	30	-68.1628	86.174	1012.29	1285.14
111	42	0	2	3	0	0	0	0	0	0	0	0	0	-1	0	0	0	0	1	2020-10-17 18:36:55.823744059	5	0	3	0	0	129	13	1	38	1	82	-68.1628		1012.29	1285.14
112	60	0	0	3	0	0	0	0	0	0	0	0	0	-1	0	0	0	1	2	2020-10-17 18:36:57.119736910	3	0	10	0	0	129	8	2	16	15	46	-68.1628		1012.29	1285.14
113	42	0	2	3	0	0	0	0	0	0	0	0	0	-1	5	1	15	0	1	2020-10-17 18:36:58.152792931	2	0	0	0	0	129	7	2	32	255	66	-68.1628		1012.29	1285.14
114	60	0	0	3	0	0	0	0	0	0	0	0	0	-1	0	0	0	1	2	2020-10-17 18:37:03.979757071	7	0	1	0	0	129	1	1	33	8	59			1012.29	1285.14
115	42	0	2	0	0	0	0	0	0	0	0	0	0	-1	0	0	0	0	1	2020-10-17 18:37:08.763756037	1	0	7	0	0	129	8	1	58	1	37				1285.14
116	60	0	0	2	0	0	0	0	0	0	0	0	0	-1	0	0	0	1	2	2020-10-17 18:37:22.072805882	4	0	2	0	0	129	8	2	36	511	88				1285.14
117	81	1	0	2	1	2	11	1	10	1	10	1	0	-1	10	2	30	0	1	2020-10-17 18:37:23.268744946	8	0	4	0	0	129	2	1	42	1	9				1285.14
