# Supplementary material for: AI-driven cybersecurity framework for anomaly detection in power systems
Source: Sci Rep. 2025 Oct 10;15:35506. doi: 10.1038/s41598-025-19634-y (PMC12514191; doi:10.1038/s41598-025-19634-y)
Supplement: Supplementary file 1 — Supplementary Information. [file 41598_2025_19634_MOESM1_ESM.zip › Datasets/csvs/UC2/uc2_DS_merged_phy_cyb_5os_30poll.csv]

	frame_len	frame_protocols	eth_src	eth_dst	ip_src	ip_dst	ip_len	ip_flags	tcp_srcport	tcp_dstport	tcp_len	tcp_flags	tcp_retransmission	tcp_rtt	flow_count	flow_final_count	packets	snort_alert	snort_alert_type	Time	LL_dnp3_src	LL_dnp3_dst	LL_dnp3_len	LL_dnp3_ctl	TL_dnp3_tr_ctl	AL_dnp3_al_func	AL_dnp3_al_ctl	AL_dnp3_obj	DNP3 Object Count	DNP3 Objects	AL_Payload	value1	value2	value3	value4
0	72	eth:ethertype:ip:tcp:dnp3	00:00:00:aa:00:22	00:50:56:9c:9d:70	172.16.0.2	192.168.0.5	58	0x00004000	33571	20000	18	0x00000018	0	-1	0	0	0	0	None	2020-10-17 18:05:21.532471895	601	1	201	0x00000044	0x000000c0	129	0x000000c5	['258', '258', '258', '258']	55	2	[OrderedDict([('dnp3.al.obj', '258'), ('dnp3.al.obj_tree', OrderedDict([('Qualifier Field, Prefix: None, Range: 8-bit Start and Stop Indices', OrderedDict([('dnp3.al.objq.prefix', '0'), ('dnp3.al.objq.range', '0')])), ('Number of Items: 13', OrderedDict([('dnp3.al.range.start', '0'), ('dnp3.al.range.stop', '12')])), ('Point Number 0 (Quality: Online), Value: 1', OrderedDict([('dnp3.al.point_index…		79.873
1	286	eth:ethertype:ip:tcp:dnp3	00:50:56:9c:9d:70	00:00:00:aa:00:22	192.168.0.5	172.16.0.2	272	0x00004000	20000	33571	232	0x00000018	0	0.001393000	0	0	0	0	None	2020-10-17 18:05:29.250420093	631	1	131	0x00000044	0x000000c0	129	0x000000c2	['258', '258', '258', '258']	33	0	[OrderedDict([('dnp3.al.obj', '258'), ('dnp3.al.obj_tree', OrderedDict([('Qualifier Field, Prefix: None, Range: 8-bit Start and Stop Indices', OrderedDict([('dnp3.al.objq.prefix', '0'), ('dnp3.al.objq.range', '0')])), ('Number of Items: 8', OrderedDict([('dnp3.al.range.start', '0'), ('dnp3.al.range.stop', '7')])), ('Point Number 0 (Quality: Online), Value: 1', OrderedDict([('dnp3.al.point_index',…		79.873	1005.24
2	42	eth:ethertype:arp	00:50:56:9c:9d:70	ff:ff:ff:ff:ff:ff	0.0.0.0	0.0.0.0	0	0x00000000	0	0	0	0x00000000	0	-1	5	1	15	0	None	2020-10-17 18:05:31.314445019	390	1	121	0x00000044	0x000000c0	129	0x000000c5	['258', '258', '258']	32	255	[OrderedDict([('dnp3.al.obj', '258'), ('dnp3.al.obj_tree', OrderedDict([('Qualifier Field, Prefix: None, Range: 8-bit Start and Stop Indices', OrderedDict([('dnp3.al.objq.prefix', '0'), ('dnp3.al.objq.range', '0')])), ('Number of Items: 8', OrderedDict([('dnp3.al.range.start', '0'), ('dnp3.al.range.stop', '7')])), ('Point Number 0 (Quality: Online), Value: 1', OrderedDict([('dnp3.al.point_index',…	-56.258	79.873	1005.24
3	42	eth:ethertype:arp	00:50:56:9c:9d:70	ff:ff:ff:ff:ff:ff	0.0.0.0	0.0.0.0	0	0x00000000	0	0	0	0x00000000	0	-1	0	0	0	0	None	2020-10-17 18:05:32.627419949	560	1	148	0x00000044	0x000000c0	129	0x000000c0	['258', '258', '258', '258']	38	1	[OrderedDict([('dnp3.al.obj', '258'), ('dnp3.al.obj_tree', OrderedDict([('Qualifier Field, Prefix: None, Range: 8-bit Start and Stop Indices', OrderedDict([('dnp3.al.objq.prefix', '0'), ('dnp3.al.objq.range', '0')])), ('Number of Items: 9', OrderedDict([('dnp3.al.range.start', '0'), ('dnp3.al.range.stop', '8')])), ('Point Number 0 (Quality: Online), Value: 1', OrderedDict([('dnp3.al.point_index',…	-56.258	79.873	1005.24
4	42	eth:ethertype:arp	00:50:56:9c:9d:70	ff:ff:ff:ff:ff:ff	0.0.0.0	0.0.0.0	0	0x00000000	0	0	0	0x00000000	0	-1	5	1	15	0	None	2020-10-17 18:05:38.643443108	968	1	160	0x00000044	0x000000c0	129	0x000000c1	['258', '258', '258', '258']	42	1	[OrderedDict([('dnp3.al.obj', '258'), ('dnp3.al.obj_tree', OrderedDict([('Qualifier Field, Prefix: None, Range: 8-bit Start and Stop Indices', OrderedDict([('dnp3.al.objq.prefix', '0'), ('dnp3.al.objq.range', '0')])), ('Number of Items: 10', OrderedDict([('dnp3.al.range.start', '0'), ('dnp3.al.range.stop', '9')])), ('Point Number 0 (Quality: Online), Value: 1', OrderedDict([('dnp3.al.point_index'…	-56.258	79.873	1005.24	1350.55
5	60	eth:ethertype:arp	00:00:00:aa:00:22	00:50:56:9c:9d:70	0.0.0.0	0.0.0.0	0	0x00000000	0	0	0	0x00000000	0	-1	5	1	15	0	None	2020-10-17 18:05:40.342382908	560	1	28	0x00000044	0x000000c0	129	0x000000c1	['3073']	1	1	[OrderedDict([('dnp3.al.obj', '3073'), ('dnp3.al.obj_tree', OrderedDict([('Qualifier Field, Prefix: 2-Octet Index Prefix, Range: 16-bit Single Field Quantity', OrderedDict([('dnp3.al.objq.prefix', '2'), ('dnp3.al.objq.range', '8')])), ('Number of Items: 1', OrderedDict([('dnp3.al.range.quantity', '1')])), ('Point Number 1 [Pulse On] [Close]', OrderedDict([('dnp3.al.index', '1'), ('Control Code [0…	-56.258	79.873	1005.24	1350.55
6	42	eth:ethertype:arp	00:50:56:9c:9d:70	00:00:00:aa:00:22	0.0.0.0	0.0.0.0	0	0x00000000	0	0	0	0x00000000	0	-1	0	0	0	1	arpspoof	2020-10-17 18:05:51.685496092	601	1	201	0x00000044	0x000000c0	129	0x000000c6	['258', '258', '258', '258']	55	2	[OrderedDict([('dnp3.al.obj', '258'), ('dnp3.al.obj_tree', OrderedDict([('Qualifier Field, Prefix: None, Range: 8-bit Start and Stop Indices', OrderedDict([('dnp3.al.objq.prefix', '0'), ('dnp3.al.objq.range', '0')])), ('Number of Items: 13', OrderedDict([('dnp3.al.range.start', '0'), ('dnp3.al.range.stop', '12')])), ('Point Number 0 (Quality: Online), Value: 1', OrderedDict([('dnp3.al.point_index…	-56.258	79.8731	1005.24	1350.55
7	72	eth:ethertype:ip:tcp:dnp3	00:00:00:aa:00:22	00:50:56:9c:9d:70	172.16.0.2	192.168.0.5	58	0x00004000	38491	20000	18	0x00000018	0	-1	5	1	15	0	None	2020-10-17 18:05:53.561419964	560	1	22	0x00000044	0x000000c0	129	0x000000c2	['10499']	1	1200	[OrderedDict([('dnp3.al.obj', '10499'), ('dnp3.al.obj_tree', OrderedDict([('Qualifier Field, Prefix: 2-Octet Index Prefix, Range: 16-bit Single Field Quantity', OrderedDict([('dnp3.al.objq.prefix', '2'), ('dnp3.al.objq.range', '8')])), ('Number of Items: 1', OrderedDict([('dnp3.al.range.quantity', '1')])), ('Point Number 0, Value: 1200 [Status: Req. Accepted/Init/Queued (0x00)]', OrderedDict([('d…	-56.258	79.8731	1005.24	1350.55
8	206	eth:ethertype:ip:tcp:dnp3	00:50:56:9c:9d:70	00:00:00:aa:00:22	192.168.0.5	172.16.0.2	192	0x00004000	20000	38491	152	0x00000018	0	0.001488000	0	0	0	0	None	2020-10-17 18:05:59.402441025	631	1	131	0x00000044	0x000000c0	129	0x000000c3	['258', '258', '258', '258']	33	0	[OrderedDict([('dnp3.al.obj', '258'), ('dnp3.al.obj_tree', OrderedDict([('Qualifier Field, Prefix: None, Range: 8-bit Start and Stop Indices', OrderedDict([('dnp3.al.objq.prefix', '0'), ('dnp3.al.objq.range', '0')])), ('Number of Items: 8', OrderedDict([('dnp3.al.range.start', '0'), ('dnp3.al.range.stop', '7')])), ('Point Number 0 (Quality: Online), Value: 1', OrderedDict([('dnp3.al.point_index',…	-56.258	79.8731	1005.39	1350.55
9	72	eth:ethertype:ip:tcp:dnp3	00:00:00:aa:00:22	00:50:56:9c:9d:70	172.16.0.2	192.168.0.5	58	0x00004000	47779	20000	18	0x00000018	0	-1	4	1	12	0	None	2020-10-17 18:06:01.467449903	390	1	121	0x00000044	0x000000c0	129	0x000000c6	['258', '258', '258']	32	255	[OrderedDict([('dnp3.al.obj', '258'), ('dnp3.al.obj_tree', OrderedDict([('Qualifier Field, Prefix: None, Range: 8-bit Start and Stop Indices', OrderedDict([('dnp3.al.objq.prefix', '0'), ('dnp3.al.objq.range', '0')])), ('Number of Items: 8', OrderedDict([('dnp3.al.range.start', '0'), ('dnp3.al.range.stop', '7')])), ('Point Number 0 (Quality: Online), Value: 1', OrderedDict([('dnp3.al.point_index',…	-56.4416	79.8731	1005.39	1350.55
10	196	eth:ethertype:ip:tcp:dnp3	00:50:56:9c:9d:70	00:00:00:aa:00:22	192.168.0.5	172.16.0.2	182	0x00004000	20000	47779	142	0x00000018	0	0.001469000	0	0	0	0	None	2020-10-17 18:06:02.779403925	560	1	148	0x00000044	0x000000c0	129	0x000000c3	['258', '258', '258', '258']	38	1	[OrderedDict([('dnp3.al.obj', '258'), ('dnp3.al.obj_tree', OrderedDict([('Qualifier Field, Prefix: None, Range: 8-bit Start and Stop Indices', OrderedDict([('dnp3.al.objq.prefix', '0'), ('dnp3.al.objq.range', '0')])), ('Number of Items: 9', OrderedDict([('dnp3.al.range.start', '0'), ('dnp3.al.range.stop', '8')])), ('Point Number 0 (Quality: Online), Value: 1', OrderedDict([('dnp3.al.point_index',…	-56.4416	79.8731	1005.39	1350.55
11	72	eth:ethertype:ip:tcp:dnp3	00:00:00:aa:00:22	00:50:56:9c:9d:70	172.16.0.2	192.168.0.5	58	0x00004000	55493	20000	18	0x00000018	0	-1	4	1	12	0	None	2020-10-17 18:06:08.151407003	560	1	22	0x00000044	0x000000c0	129	0x000000c4	['10499']	1	1100	[OrderedDict([('dnp3.al.obj', '10499'), ('dnp3.al.obj_tree', OrderedDict([('Qualifier Field, Prefix: 2-Octet Index Prefix, Range: 16-bit Single Field Quantity', OrderedDict([('dnp3.al.objq.prefix', '2'), ('dnp3.al.objq.range', '8')])), ('Number of Items: 1', OrderedDict([('dnp3.al.range.quantity', '1')])), ('Point Number 1, Value: 1100 [Status: Req. Accepted/Init/Queued (0x00)]', OrderedDict([('d…	-56.4416	79.8731	1005.39	1350.55
12	225	eth:ethertype:ip:tcp:dnp3	00:50:56:9c:9d:70	00:00:00:aa:00:22	192.168.0.5	172.16.0.2	211	0x00004000	20000	55493	171	0x00000018	0	0.000450000	0	0	0	0	None	2020-10-17 18:06:08.795442104	968	1	160	0x00000044	0x000000c0	129	0x000000c2	['258', '258', '258', '258']	42	1	[OrderedDict([('dnp3.al.obj', '258'), ('dnp3.al.obj_tree', OrderedDict([('Qualifier Field, Prefix: None, Range: 8-bit Start and Stop Indices', OrderedDict([('dnp3.al.objq.prefix', '0'), ('dnp3.al.objq.range', '0')])), ('Number of Items: 10', OrderedDict([('dnp3.al.range.start', '0'), ('dnp3.al.range.stop', '9')])), ('Point Number 0 (Quality: Online), Value: 1', OrderedDict([('dnp3.al.point_index'…	-56.4416	79.8731	1005.39	1350.55
13	42	eth:ethertype:arp	00:50:56:9c:9d:70	ff:ff:ff:ff:ff:ff	0.0.0.0	0.0.0.0	0	0x00000000	0	0	0	0x00000000	0	-1	8	2	24	0	None	2020-10-17 18:06:21.837483883	601	1	201	0x00000044	0x000000c0	129	0x000000c7	['258', '258', '258', '258']	55	2	[OrderedDict([('dnp3.al.obj', '258'), ('dnp3.al.obj_tree', OrderedDict([('Qualifier Field, Prefix: None, Range: 8-bit Start and Stop Indices', OrderedDict([('dnp3.al.objq.prefix', '0'), ('dnp3.al.objq.range', '0')])), ('Number of Items: 13', OrderedDict([('dnp3.al.range.start', '0'), ('dnp3.al.range.stop', '12')])), ('Point Number 0 (Quality: Online), Value: 1', OrderedDict([('dnp3.al.point_index…	-56.4416	79.9191	1005.39	1350.55
14	60	eth:ethertype:arp	00:00:00:aa:00:22	ff:ff:ff:ff:ff:ff	0.0.0.0	0.0.0.0	0	0x00000000	0	0	0	0x00000000	0	-1	0	0	0	1	arpspoof	2020-10-17 18:06:28.031431913	631	1	22	0x00000044	0x000000c0	129	0x000000c4	['10499']	1	1001	[OrderedDict([('dnp3.al.obj', '10499'), ('dnp3.al.obj_tree', OrderedDict([('Qualifier Field, Prefix: 2-Octet Index Prefix, Range: 16-bit Single Field Quantity', OrderedDict([('dnp3.al.objq.prefix', '2'), ('dnp3.al.objq.range', '8')])), ('Number of Items: 1', OrderedDict([('dnp3.al.range.quantity', '1')])), ('Point Number 0, Value: 1001 [Status: Req. Accepted/Init/Queued (0x00)]', OrderedDict([('d…	-56.4416	79.9191	1005.39	1350.55
15	72	eth:ethertype:ip:tcp:dnp3	00:00:00:aa:00:22	00:50:56:9c:9d:70	172.16.0.2	192.168.0.5	58	0x00004000	49701	20000	18	0x00000018	0	-1	8	1	24	0	None	2020-10-17 18:06:29.554406881	631	1	131	0x00000044	0x000000c0	129	0x000000c5	['258', '258', '258', '258']	33	9	[OrderedDict([('dnp3.al.obj', '258'), ('dnp3.al.obj_tree', OrderedDict([('Qualifier Field, Prefix: None, Range: 8-bit Start and Stop Indices', OrderedDict([('dnp3.al.objq.prefix', '0'), ('dnp3.al.objq.range', '0')])), ('Number of Items: 8', OrderedDict([('dnp3.al.range.start', '0'), ('dnp3.al.range.stop', '7')])), ('Point Number 0 (Quality: Online), Value: 1', OrderedDict([('dnp3.al.point_index',…	-56.4416	79.9191	1002.6	1350.55
16	239	eth:ethertype:ip:tcp:dnp3	00:50:56:9c:9d:70	00:00:00:aa:00:22	192.168.0.5	172.16.0.2	225	0x00004000	20000	49701	185	0x00000018	0	0.001590000	0	0	0	0	None	2020-10-17 18:06:31.620445013	390	1	121	0x00000044	0x000000c0	129	0x000000c7	['258', '258', '258']	32	255	[OrderedDict([('dnp3.al.obj', '258'), ('dnp3.al.obj_tree', OrderedDict([('Qualifier Field, Prefix: None, Range: 8-bit Start and Stop Indices', OrderedDict([('dnp3.al.objq.prefix', '0'), ('dnp3.al.objq.range', '0')])), ('Number of Items: 8', OrderedDict([('dnp3.al.range.start', '0'), ('dnp3.al.range.stop', '7')])), ('Point Number 0 (Quality: Online), Value: 1', OrderedDict([('dnp3.al.point_index',…	-56.3873	79.9191	1002.6	1350.55
17	42	eth:ethertype:arp	00:50:56:9c:9d:70	ff:ff:ff:ff:ff:ff	0.0.0.0	0.0.0.0	0	0x00000000	0	0	0	0x00000000	0	-1	0	0	0	0	None	2020-10-17 18:06:32.930416107	560	1	148	0x00000044	0x000000c0	129	0x000000c5	['258', '258', '258', '258']	38	1	[OrderedDict([('dnp3.al.obj', '258'), ('dnp3.al.obj_tree', OrderedDict([('Qualifier Field, Prefix: None, Range: 8-bit Start and Stop Indices', OrderedDict([('dnp3.al.objq.prefix', '0'), ('dnp3.al.objq.range', '0')])), ('Number of Items: 9', OrderedDict([('dnp3.al.range.start', '0'), ('dnp3.al.range.stop', '8')])), ('Point Number 0 (Quality: Online), Value: 1', OrderedDict([('dnp3.al.point_index',…	-56.3873	79.9191	1002.6	1350.55
18	60	eth:ethertype:arp	00:00:00:aa:00:22	ff:ff:ff:ff:ff:ff	0.0.0.0	0.0.0.0	0	0x00000000	0	0	0	0x00000000	0	-1	0	0	0	1	arpspoof	2020-10-17 18:06:38.946444035	968	1	160	0x00000044	0x000000c0	129	0x000000c3	['258', '258', '258', '258']	42	1	[OrderedDict([('dnp3.al.obj', '258'), ('dnp3.al.obj_tree', OrderedDict([('Qualifier Field, Prefix: None, Range: 8-bit Start and Stop Indices', OrderedDict([('dnp3.al.objq.prefix', '0'), ('dnp3.al.objq.range', '0')])), ('Number of Items: 10', OrderedDict([('dnp3.al.range.start', '0'), ('dnp3.al.range.stop', '9')])), ('Point Number 0 (Quality: Online), Value: 1', OrderedDict([('dnp3.al.point_index'…	-56.3873	79.9191	1002.6	1350.55
19	42	eth:ethertype:arp	00:50:56:9c:9d:70	ff:ff:ff:ff:ff:ff	0.0.0.0	0.0.0.0	0	0x00000000	0	0	0	0x00000000	0	-1	0	0	0	0	None	2020-10-17 18:06:40.511430979	601	1	22	0x00000044	0x000000c0	129	0x000000c8	['10499']	1	None	[OrderedDict([('dnp3.al.obj', '10499'), ('dnp3.al.obj_tree', OrderedDict([('Qualifier Field, Prefix: 2-Octet Index Prefix, Range: 16-bit Single Field Quantity', OrderedDict([('dnp3.al.objq.prefix', '2'), ('dnp3.al.objq.range', '8')])), ('Number of Items: 1', OrderedDict([('dnp3.al.range.quantity', '1')])), ('Point Number 0, Value: 79.34 [Status: Req. Accepted/Init/Queued (0x00)]', OrderedDict([('…	-56.3873	79.9191	1002.6	1350.55
20	60	eth:ethertype:arp	00:00:00:aa:00:22	ff:ff:ff:ff:ff:ff	0.0.0.0	0.0.0.0	0	0x00000000	0	0	0	0x00000000	0	-1	0	0	0	1	arpspoof	2020-10-17 18:06:51.990487099	601	1	201	0x00000044	0x000000c0	129	0x000000c9	['258', '258', '258', '258']	55	2	[OrderedDict([('dnp3.al.obj', '258'), ('dnp3.al.obj_tree', OrderedDict([('Qualifier Field, Prefix: None, Range: 8-bit Start and Stop Indices', OrderedDict([('dnp3.al.objq.prefix', '0'), ('dnp3.al.objq.range', '0')])), ('Number of Items: 13', OrderedDict([('dnp3.al.range.start', '0'), ('dnp3.al.range.stop', '12')])), ('Point Number 0 (Quality: Online), Value: 1', OrderedDict([('dnp3.al.point_index…	-56.3873	79.5984	1002.6	1350.55
21	89	eth:ethertype:ip:tcp:dnp3	00:00:00:aa:00:22	00:50:56:9c:9d:70	172.16.0.2	192.168.0.5	75	0x00004000	55493	20000	35	0x00000018	0	-1	6	1	18	0	None	2020-10-17 18:06:53.108441114	968	1	22	0x00000044	0x000000c0	129	0x000000c4	['10499']	1	1000	[OrderedDict([('dnp3.al.obj', '10499'), ('dnp3.al.obj_tree', OrderedDict([('Qualifier Field, Prefix: 2-Octet Index Prefix, Range: 16-bit Single Field Quantity', OrderedDict([('dnp3.al.objq.prefix', '2'), ('dnp3.al.objq.range', '8')])), ('Number of Items: 1', OrderedDict([('dnp3.al.range.quantity', '1')])), ('Point Number 0, Value: 1000 [Status: Req. Accepted/Init/Queued (0x00)]', OrderedDict([('d…	-56.3873	79.5984	1002.6	1350.55
22	91	eth:ethertype:ip:tcp:dnp3	00:50:56:9c:9d:70	00:00:00:aa:00:22	192.168.0.5	172.16.0.2	77	0x00004000	20000	55493	37	0x00000018	0	0.001761000	0	0	0	1	DNP3	2020-10-17 18:06:59.706413031	631	1	131	0x00000044	0x000000c0	129	0x000000c6	['258', '258', '258', '258']	33	9	[OrderedDict([('dnp3.al.obj', '258'), ('dnp3.al.obj_tree', OrderedDict([('Qualifier Field, Prefix: None, Range: 8-bit Start and Stop Indices', OrderedDict([('dnp3.al.objq.prefix', '0'), ('dnp3.al.objq.range', '0')])), ('Number of Items: 8', OrderedDict([('dnp3.al.range.start', '0'), ('dnp3.al.range.stop', '7')])), ('Point Number 0 (Quality: Online), Value: 1', OrderedDict([('dnp3.al.point_index',…	-56.3873	79.5984	1007.12	1350.55
23	60	eth:ethertype:arp	00:00:00:aa:00:22	ff:ff:ff:ff:ff:ff	0.0.0.0	0.0.0.0	0	0x00000000	0	0	0	0x00000000	0	-1	12	2	36	0	None	2020-10-17 18:07:01.001441002	601	1	22	0x00000044	0x000000c0	129	0x000000ca	['10499']	1	82	[OrderedDict([('dnp3.al.obj', '10499'), ('dnp3.al.obj_tree', OrderedDict([('Qualifier Field, Prefix: 2-Octet Index Prefix, Range: 16-bit Single Field Quantity', OrderedDict([('dnp3.al.objq.prefix', '2'), ('dnp3.al.objq.range', '8')])), ('Number of Items: 1', OrderedDict([('dnp3.al.range.quantity', '1')])), ('Point Number 2, Value: 82 [Status: Req. Accepted/Init/Queued (0x00)]', OrderedDict([('dnp…	-56.3873	79.5984	1007.12	1350.55
24	42	eth:ethertype:arp	00:50:56:9c:9d:70	00:00:00:aa:00:22	0.0.0.0	0.0.0.0	0	0x00000000	0	0	0	0x00000000	0	-1	0	0	0	0	None	2020-10-17 18:07:01.773437023	390	1	121	0x00000044	0x000000c0	129	0x000000c8	['258', '258', '258']	32	255	[OrderedDict([('dnp3.al.obj', '258'), ('dnp3.al.obj_tree', OrderedDict([('Qualifier Field, Prefix: None, Range: 8-bit Start and Stop Indices', OrderedDict([('dnp3.al.objq.prefix', '0'), ('dnp3.al.objq.range', '0')])), ('Number of Items: 8', OrderedDict([('dnp3.al.range.start', '0'), ('dnp3.al.range.stop', '7')])), ('Point Number 0 (Quality: Online), Value: 1', OrderedDict([('dnp3.al.point_index',…	-55.8195	79.5984	1007.12	1350.55
25	60	eth:ethertype:arp	00:00:00:aa:00:22	00:50:56:9c:9d:70	0.0.0.0	0.0.0.0	0	0x00000000	0	0	0	0x00000000	0	-1	0	0	0	1	arpspoof	2020-10-17 18:07:03.083415985	560	1	148	0x00000044	0x000000c0	129	0x000000c6	['258', '258', '258', '258']	38	1	[OrderedDict([('dnp3.al.obj', '258'), ('dnp3.al.obj_tree', OrderedDict([('Qualifier Field, Prefix: None, Range: 8-bit Start and Stop Indices', OrderedDict([('dnp3.al.objq.prefix', '0'), ('dnp3.al.objq.range', '0')])), ('Number of Items: 9', OrderedDict([('dnp3.al.range.start', '0'), ('dnp3.al.range.stop', '8')])), ('Point Number 0 (Quality: Online), Value: 1', OrderedDict([('dnp3.al.point_index',…	-55.8195	79.5984	1007.12	1350.55
26	60	eth:ethertype:arp	00:00:00:aa:00:22	ff:ff:ff:ff:ff:ff	0.0.0.0	0.0.0.0	0	0x00000000	0	0	0	0x00000000	0	-1	0	0	0	1	arpspoof	2020-10-17 18:07:09.098428965	968	1	160	0x00000044	0x000000c0	129	0x000000c5	['258', '258', '258', '258']	42	1	[OrderedDict([('dnp3.al.obj', '258'), ('dnp3.al.obj_tree', OrderedDict([('Qualifier Field, Prefix: None, Range: 8-bit Start and Stop Indices', OrderedDict([('dnp3.al.objq.prefix', '0'), ('dnp3.al.objq.range', '0')])), ('Number of Items: 10', OrderedDict([('dnp3.al.range.start', '0'), ('dnp3.al.range.stop', '9')])), ('Point Number 0 (Quality: Online), Value: 1', OrderedDict([('dnp3.al.point_index'…	-55.8195	79.5984	1007.12	1350.51
27	60	eth:ethertype:arp	00:00:00:aa:00:22	ff:ff:ff:ff:ff:ff	0.0.0.0	0.0.0.0	0	0x00000000	0	0	0	0x00000000	0	-1	6	1	18	1	arpspoof	2020-10-17 18:07:13.132426023	968	1	22	0x00000044	0x000000c0	129	0x000000c6	['10499']	1	1300	[OrderedDict([('dnp3.al.obj', '10499'), ('dnp3.al.obj_tree', OrderedDict([('Qualifier Field, Prefix: 2-Octet Index Prefix, Range: 16-bit Single Field Quantity', OrderedDict([('dnp3.al.objq.prefix', '2'), ('dnp3.al.objq.range', '8')])), ('Number of Items: 1', OrderedDict([('dnp3.al.range.quantity', '1')])), ('Point Number 1, Value: 1300 [Status: Req. Accepted/Init/Queued (0x00)]', OrderedDict([('d…	-55.8195	79.5984	1007.12	1350.51
28	72	eth:ethertype:ip:tcp:dnp3	00:00:00:aa:00:22	00:50:56:9c:9d:70	172.16.0.2	192.168.0.5	58	0x00004000	33571	20000	18	0x00000018	0	-1	11	2	33	0	None	2020-10-17 18:07:22.142460108	601	1	201	0x00000044	0x000000c0	129	0x000000cb	['258', '258', '258', '258']	55	2	[OrderedDict([('dnp3.al.obj', '258'), ('dnp3.al.obj_tree', OrderedDict([('Qualifier Field, Prefix: None, Range: 8-bit Start and Stop Indices', OrderedDict([('dnp3.al.objq.prefix', '0'), ('dnp3.al.objq.range', '0')])), ('Number of Items: 13', OrderedDict([('dnp3.al.range.start', '0'), ('dnp3.al.range.stop', '12')])), ('Point Number 0 (Quality: Online), Value: 1', OrderedDict([('dnp3.al.point_index…	-55.8195	80.6649	1007.12	1350.51
29	286	eth:ethertype:ip:tcp:dnp3	00:50:56:9c:9d:70	00:00:00:aa:00:22	192.168.0.5	172.16.0.2	272	0x00004000	20000	33571	232	0x00000018	0	0.001842000	0	0	0	0	None	2020-10-17 18:07:29.859436035	631	1	131	0x00000044	0x000000c0	129	0x000000c7	['258', '258', '258', '258']	33	9	[OrderedDict([('dnp3.al.obj', '258'), ('dnp3.al.obj_tree', OrderedDict([('Qualifier Field, Prefix: None, Range: 8-bit Start and Stop Indices', OrderedDict([('dnp3.al.objq.prefix', '0'), ('dnp3.al.objq.range', '0')])), ('Number of Items: 8', OrderedDict([('dnp3.al.range.start', '0'), ('dnp3.al.range.stop', '7')])), ('Point Number 0 (Quality: Online), Value: 1', OrderedDict([('dnp3.al.point_index',…	-55.8195	80.6649	1007.22	1350.51
30	42	eth:ethertype:arp	00:50:56:9c:9d:70	ff:ff:ff:ff:ff:ff	0.0.0.0	0.0.0.0	0	0x00000000	0	0	0	0x00000000	0	-1	5	1	15	0	None	2020-10-17 18:07:31.925425053	390	1	121	0x00000044	0x000000c0	129	0x000000c9	['258', '258', '258']	32	255	[OrderedDict([('dnp3.al.obj', '258'), ('dnp3.al.obj_tree', OrderedDict([('Qualifier Field, Prefix: None, Range: 8-bit Start and Stop Indices', OrderedDict([('dnp3.al.objq.prefix', '0'), ('dnp3.al.objq.range', '0')])), ('Number of Items: 8', OrderedDict([('dnp3.al.range.start', '0'), ('dnp3.al.range.stop', '7')])), ('Point Number 0 (Quality: Online), Value: 1', OrderedDict([('dnp3.al.point_index',…	-56.7373	80.6649	1007.22	1350.51
31	60	eth:ethertype:arp	00:00:00:aa:00:22	ff:ff:ff:ff:ff:ff	0.0.0.0	0.0.0.0	0	0x00000000	0	0	0	0x00000000	0	-1	0	0	0	1	arpspoof	2020-10-17 18:07:33.235399961	560	1	148	0x00000044	0x000000c0	129	0x000000c7	['258', '258', '258', '258']	38	1	[OrderedDict([('dnp3.al.obj', '258'), ('dnp3.al.obj_tree', OrderedDict([('Qualifier Field, Prefix: None, Range: 8-bit Start and Stop Indices', OrderedDict([('dnp3.al.objq.prefix', '0'), ('dnp3.al.objq.range', '0')])), ('Number of Items: 9', OrderedDict([('dnp3.al.range.start', '0'), ('dnp3.al.range.stop', '8')])), ('Point Number 0 (Quality: Online), Value: 1', OrderedDict([('dnp3.al.point_index',…	-56.7373	80.6649	1007.22	1350.51
32	81	eth:ethertype:ip:tcp:dnp3	00:00:00:aa:00:22	00:50:56:9c:9d:70	172.16.0.2	192.168.0.5	67	0x00004000	55493	20000	27	0x00000018	0	-1	0	0	0	0	None	2020-10-17 18:07:39.250432967	968	1	160	0x00000044	0x000000c0	129	0x000000c7	['258', '258', '258', '258']	42	1	[OrderedDict([('dnp3.al.obj', '258'), ('dnp3.al.obj_tree', OrderedDict([('Qualifier Field, Prefix: None, Range: 8-bit Start and Stop Indices', OrderedDict([('dnp3.al.objq.prefix', '0'), ('dnp3.al.objq.range', '0')])), ('Number of Items: 10', OrderedDict([('dnp3.al.range.start', '0'), ('dnp3.al.range.stop', '9')])), ('Point Number 0 (Quality: Online), Value: 1', OrderedDict([('dnp3.al.point_index'…	-56.7373	80.6649	1007.22	1305.65
33	85	eth:ethertype:ip:tcp:dnp3	00:50:56:9c:9d:70	00:00:00:aa:00:22	192.168.0.5	172.16.0.2	71	0x00004000	20000	55493	31	0x00000018	0	0.001041000	0	0	0	0	None	2020-10-17 18:07:45.735445976	560	1	22	0x00000044	0x000000c0	129	0x000000c8	['10499']	1	20	[OrderedDict([('dnp3.al.obj', '10499'), ('dnp3.al.obj_tree', OrderedDict([('Qualifier Field, Prefix: 2-Octet Index Prefix, Range: 16-bit Single Field Quantity', OrderedDict([('dnp3.al.objq.prefix', '2'), ('dnp3.al.objq.range', '8')])), ('Number of Items: 1', OrderedDict([('dnp3.al.range.quantity', '1')])), ('Point Number 0, Value: 20 [Status: Req. Accepted/Init/Queued (0x00)]', OrderedDict([('dnp…	-56.7373	80.6649	1007.22	1305.65
34	42	eth:ethertype:arp	00:50:56:9c:9d:70	ff:ff:ff:ff:ff:ff	0.0.0.0	0.0.0.0	0	0x00000000	0	0	0	0x00000000	0	-1	0	0	0	1	DNP3	2020-10-17 18:07:52.364449978	601	1	201	0x00000044	0x000000c0	129	0x000000cc	['258', '258', '258', '258']	55	2	[OrderedDict([('dnp3.al.obj', '258'), ('dnp3.al.obj_tree', OrderedDict([('Qualifier Field, Prefix: None, Range: 8-bit Start and Stop Indices', OrderedDict([('dnp3.al.objq.prefix', '0'), ('dnp3.al.objq.range', '0')])), ('Number of Items: 13', OrderedDict([('dnp3.al.range.start', '0'), ('dnp3.al.range.stop', '12')])), ('Point Number 0 (Quality: Online), Value: 1', OrderedDict([('dnp3.al.point_index…	-56.7373	81.6301	1007.22	1305.65
35	60	eth:ethertype:arp	00:00:00:aa:00:22	ff:ff:ff:ff:ff:ff	0.0.0.0	0.0.0.0	0	0x00000000	0	0	0	0x00000000	0	-1	0	0	0	1	arpspoof	2020-10-17 18:08:00.085418940	631	1	131	0x00000044	0x000000c0	129	0x000000c8	['258', '258', '258', '258']	33	9	[OrderedDict([('dnp3.al.obj', '258'), ('dnp3.al.obj_tree', OrderedDict([('Qualifier Field, Prefix: None, Range: 8-bit Start and Stop Indices', OrderedDict([('dnp3.al.objq.prefix', '0'), ('dnp3.al.objq.range', '0')])), ('Number of Items: 8', OrderedDict([('dnp3.al.range.start', '0'), ('dnp3.al.range.stop', '7')])), ('Point Number 0 (Quality: Online), Value: 1', OrderedDict([('dnp3.al.point_index',…	-56.7373	81.6301	1023.07	1305.65
36	42	eth:ethertype:arp	00:50:56:9c:9d:70	ff:ff:ff:ff:ff:ff	0.0.0.0	0.0.0.0	0	0x00000000	0	0	0	0x00000000	0	-1	5	1	15	0	None	2020-10-17 18:08:02.148442030	390	1	121	0x00000044	0x000000c0	129	0x000000ca	['258', '258', '258']	32	255	[OrderedDict([('dnp3.al.obj', '258'), ('dnp3.al.obj_tree', OrderedDict([('Qualifier Field, Prefix: None, Range: 8-bit Start and Stop Indices', OrderedDict([('dnp3.al.objq.prefix', '0'), ('dnp3.al.objq.range', '0')])), ('Number of Items: 8', OrderedDict([('dnp3.al.range.start', '0'), ('dnp3.al.range.stop', '7')])), ('Point Number 0 (Quality: Online), Value: 1', OrderedDict([('dnp3.al.point_index',…	-61.7286	81.6301	1023.07	1305.65
37	60	eth:ethertype:arp	00:00:00:aa:00:22	ff:ff:ff:ff:ff:ff	0.0.0.0	0.0.0.0	0	0x00000000	0	0	0	0x00000000	0	-1	0	0	0	1	arpspoof	2020-10-17 18:08:03.476409912	560	1	148	0x00000044	0x000000c0	129	0x000000c9	['258', '258', '258', '258']	38	1	[OrderedDict([('dnp3.al.obj', '258'), ('dnp3.al.obj_tree', OrderedDict([('Qualifier Field, Prefix: None, Range: 8-bit Start and Stop Indices', OrderedDict([('dnp3.al.objq.prefix', '0'), ('dnp3.al.objq.range', '0')])), ('Number of Items: 9', OrderedDict([('dnp3.al.range.start', '0'), ('dnp3.al.range.stop', '8')])), ('Point Number 0 (Quality: Online), Value: 1', OrderedDict([('dnp3.al.point_index',…	-61.7286	81.6301	1023.07	1305.65
38	60	eth:ethertype:arp	00:00:00:aa:00:22	00:50:56:9c:9d:70	0.0.0.0	0.0.0.0	0	0x00000000	0	0	0	0x00000000	0	-1	5	1	15	0	None	2020-10-17 18:08:04.884422064	631	1	22	0x00000044	0x000000c0	129	0x000000c9	['10499']	1	20	[OrderedDict([('dnp3.al.obj', '10499'), ('dnp3.al.obj_tree', OrderedDict([('Qualifier Field, Prefix: 2-Octet Index Prefix, Range: 16-bit Single Field Quantity', OrderedDict([('dnp3.al.objq.prefix', '2'), ('dnp3.al.objq.range', '8')])), ('Number of Items: 1', OrderedDict([('dnp3.al.range.quantity', '1')])), ('Point Number 0, Value: 20 [Status: Req. Accepted/Init/Queued (0x00)]', OrderedDict([('dnp…	-61.7286	81.6301	1023.07	1305.65
39	42	eth:ethertype:arp	00:50:56:9c:9d:70	00:00:00:aa:00:22	0.0.0.0	0.0.0.0	0	0x00000000	0	0	0	0x00000000	0	-1	0	0	0	1	arpspoof	2020-10-17 18:08:09.491447926	968	1	160	0x00000044	0x000000c0	129	0x000000c8	['258', '258', '258', '258']	42	1	[OrderedDict([('dnp3.al.obj', '258'), ('dnp3.al.obj_tree', OrderedDict([('Qualifier Field, Prefix: None, Range: 8-bit Start and Stop Indices', OrderedDict([('dnp3.al.objq.prefix', '0'), ('dnp3.al.objq.range', '0')])), ('Number of Items: 10', OrderedDict([('dnp3.al.range.start', '0'), ('dnp3.al.range.stop', '9')])), ('Point Number 0 (Quality: Online), Value: 1', OrderedDict([('dnp3.al.point_index'…	-61.7286	81.6301	1023.07	1332.72
40	72	eth:ethertype:ip:tcp:dnp3	00:00:00:aa:00:22	00:50:56:9c:9d:70	172.16.0.2	192.168.0.5	58	0x00004000	38491	20000	18	0x00000018	0	-1	6	1	17	0	None	2020-10-17 18:08:15.496457100	601	1	22	0x00000044	0x000000c0	129	0x000000cd	['10499']	1	20	[OrderedDict([('dnp3.al.obj', '10499'), ('dnp3.al.obj_tree', OrderedDict([('Qualifier Field, Prefix: 2-Octet Index Prefix, Range: 16-bit Single Field Quantity', OrderedDict([('dnp3.al.objq.prefix', '2'), ('dnp3.al.objq.range', '8')])), ('Number of Items: 1', OrderedDict([('dnp3.al.range.quantity', '1')])), ('Point Number 0, Value: 20 [Status: Req. Accepted/Init/Queued (0x00)]', OrderedDict([('dnp…	-61.7286	81.6301	1023.07	1332.72
41	206	eth:ethertype:ip:tcp:dnp3	00:50:56:9c:9d:70	00:00:00:aa:00:22	192.168.0.5	172.16.0.2	192	0x00004000	20000	38491	152	0x00000018	0	0.000893000	0	0	0	0	None	2020-10-17 18:08:22.670469999	601	1	201	0x00000044	0x000000c0	129	0x000000ce	['258', '258', '258', '258']	55	2	[OrderedDict([('dnp3.al.obj', '258'), ('dnp3.al.obj_tree', OrderedDict([('Qualifier Field, Prefix: None, Range: 8-bit Start and Stop Indices', OrderedDict([('dnp3.al.objq.prefix', '0'), ('dnp3.al.objq.range', '0')])), ('Number of Items: 13', OrderedDict([('dnp3.al.range.start', '0'), ('dnp3.al.range.stop', '12')])), ('Point Number 0 (Quality: Online), Value: 1', OrderedDict([('dnp3.al.point_index…	-61.7286	54.4474	1023.07	1332.72
42	72	eth:ethertype:ip:tcp:dnp3	00:00:00:aa:00:22	00:50:56:9c:9d:70	172.16.0.2	192.168.0.5	58	0x00004000	47779	20000	18	0x00000018	0	-1	4	1	12	0	None	2020-10-17 18:08:22.940428972	968	1	22	0x00000044	0x000000c0	129	0x000000c9	['10499']	1	1300	[OrderedDict([('dnp3.al.obj', '10499'), ('dnp3.al.obj_tree', OrderedDict([('Qualifier Field, Prefix: 2-Octet Index Prefix, Range: 16-bit Single Field Quantity', OrderedDict([('dnp3.al.objq.prefix', '2'), ('dnp3.al.objq.range', '8')])), ('Number of Items: 1', OrderedDict([('dnp3.al.range.quantity', '1')])), ('Point Number 1, Value: 1300 [Status: Req. Accepted/Init/Queued (0x00)]', OrderedDict([('d…	-61.7286	54.4474	1023.07	1332.72
43	196	eth:ethertype:ip:tcp:dnp3	00:50:56:9c:9d:70	00:00:00:aa:00:22	192.168.0.5	172.16.0.2	182	0x00004000	20000	47779	142	0x00000018	0	0.001887000	0	0	0	0	None	2020-10-17 18:08:29.092428923	968	1	22	0x00000044	0x000000c0	129	0x000000ca	['10499']	1	20	[OrderedDict([('dnp3.al.obj', '10499'), ('dnp3.al.obj_tree', OrderedDict([('Qualifier Field, Prefix: 2-Octet Index Prefix, Range: 16-bit Single Field Quantity', OrderedDict([('dnp3.al.objq.prefix', '2'), ('dnp3.al.objq.range', '8')])), ('Number of Items: 1', OrderedDict([('dnp3.al.range.quantity', '1')])), ('Point Number 1, Value: 20 [Status: Req. Accepted/Init/Queued (0x00)]', OrderedDict([('dnp…	-61.7286	54.4474	1023.07	1332.72
44	72	eth:ethertype:ip:tcp:dnp3	00:00:00:aa:00:22	00:50:56:9c:9d:70	172.16.0.2	192.168.0.5	58	0x00004000	55493	20000	18	0x00000018	0	-1	4	1	12	0	None	2020-10-17 18:08:30.398420095	631	1	131	0x00000044	0x000000c0	129	0x000000ca	['258', '258', '258', '258']	33	0	[OrderedDict([('dnp3.al.obj', '258'), ('dnp3.al.obj_tree', OrderedDict([('Qualifier Field, Prefix: None, Range: 8-bit Start and Stop Indices', OrderedDict([('dnp3.al.objq.prefix', '0'), ('dnp3.al.objq.range', '0')])), ('Number of Items: 8', OrderedDict([('dnp3.al.range.start', '0'), ('dnp3.al.range.stop', '7')])), ('Point Number 0 (Quality: Online), Value: 1', OrderedDict([('dnp3.al.point_index',…	-61.7286	54.4474	120.214	1332.72
45	225	eth:ethertype:ip:tcp:dnp3	00:50:56:9c:9d:70	00:00:00:aa:00:22	192.168.0.5	172.16.0.2	211	0x00004000	20000	55493	171	0x00000018	0	0.000810000	0	0	0	0	None	2020-10-17 18:08:32.450445890	390	1	121	0x00000044	0x000000c0	129	0x000000cb	['258', '258', '258']	32	255	[OrderedDict([('dnp3.al.obj', '258'), ('dnp3.al.obj_tree', OrderedDict([('Qualifier Field, Prefix: None, Range: 8-bit Start and Stop Indices', OrderedDict([('dnp3.al.objq.prefix', '0'), ('dnp3.al.objq.range', '0')])), ('Number of Items: 8', OrderedDict([('dnp3.al.range.start', '0'), ('dnp3.al.range.stop', '7')])), ('Point Number 0 (Quality: Online), Value: 1', OrderedDict([('dnp3.al.point_index',…	-32.5259	54.4474	120.214	1332.72
46	42	eth:ethertype:arp	00:50:56:9c:9d:70	ff:ff:ff:ff:ff:ff	0.0.0.0	0.0.0.0	0	0x00000000	0	0	0	0x00000000	0	-1	9	2	26	0	None	2020-10-17 18:08:33.794411898	560	1	148	0x00000044	0x000000c0	129	0x000000ca	['258', '258', '258', '258']	38	1	[OrderedDict([('dnp3.al.obj', '258'), ('dnp3.al.obj_tree', OrderedDict([('Qualifier Field, Prefix: None, Range: 8-bit Start and Stop Indices', OrderedDict([('dnp3.al.objq.prefix', '0'), ('dnp3.al.objq.range', '0')])), ('Number of Items: 9', OrderedDict([('dnp3.al.range.start', '0'), ('dnp3.al.range.stop', '8')])), ('Point Number 0 (Quality: Online), Value: 1', OrderedDict([('dnp3.al.point_index',…	-32.5259	54.4474	120.214	1332.72
47	81	eth:ethertype:ip:tcp:dnp3	00:00:00:aa:00:22	00:50:56:9c:9d:70	172.16.0.2	192.168.0.5	67	0x00004000	55493	20000	27	0x00000018	0	-1	0	0	0	0	None	2020-10-17 18:08:35.565433025	601	1	22	0x00000044	0x000000c0	129	0x000000cf	['10499']	1	20	[OrderedDict([('dnp3.al.obj', '10499'), ('dnp3.al.obj_tree', OrderedDict([('Qualifier Field, Prefix: 2-Octet Index Prefix, Range: 16-bit Single Field Quantity', OrderedDict([('dnp3.al.objq.prefix', '2'), ('dnp3.al.objq.range', '8')])), ('Number of Items: 1', OrderedDict([('dnp3.al.range.quantity', '1')])), ('Point Number 2, Value: 20 [Status: Req. Accepted/Init/Queued (0x00)]', OrderedDict([('dnp…	-32.5259	54.4474	120.214	1332.72
48	85	eth:ethertype:ip:tcp:dnp3	00:50:56:9c:9d:70	00:00:00:aa:00:22	192.168.0.5	172.16.0.2	71	0x00004000	20000	55493	31	0x00000018	0	0.001393000	0	0	0	1	DNP3	2020-10-17 18:08:39.720428944	968	1	160	0x00000044	0x000000c0	129	0x000000cb	['258', '258', '258', '258']	42	1	[OrderedDict([('dnp3.al.obj', '258'), ('dnp3.al.obj_tree', OrderedDict([('Qualifier Field, Prefix: None, Range: 8-bit Start and Stop Indices', OrderedDict([('dnp3.al.objq.prefix', '0'), ('dnp3.al.objq.range', '0')])), ('Number of Items: 10', OrderedDict([('dnp3.al.range.start', '0'), ('dnp3.al.range.stop', '9')])), ('Point Number 0 (Quality: Online), Value: 1', OrderedDict([('dnp3.al.point_index'…	-32.5259	54.4474	120.214	722.767
49	42	eth:ethertype:arp	00:50:56:9c:9d:70	ff:ff:ff:ff:ff:ff	0.0.0.0	0.0.0.0	0	0x00000000	0	0	0	0x00000000	0	-1	5	1	14	0	None	2020-10-17 18:08:40.422396898	560	1	22	0x00000044	0x000000c0	129	0x000000cb	['10499']	1	1100	[OrderedDict([('dnp3.al.obj', '10499'), ('dnp3.al.obj_tree', OrderedDict([('Qualifier Field, Prefix: 2-Octet Index Prefix, Range: 16-bit Single Field Quantity', OrderedDict([('dnp3.al.objq.prefix', '2'), ('dnp3.al.objq.range', '8')])), ('Number of Items: 1', OrderedDict([('dnp3.al.range.quantity', '1')])), ('Point Number 1, Value: 1100 [Status: Req. Accepted/Init/Queued (0x00)]', OrderedDict([('d…	-32.5259	54.4474	120.214	722.767
50	72	eth:ethertype:ip:tcp:dnp3	00:00:00:aa:00:22	00:50:56:9c:9d:70	172.16.0.2	192.168.0.5	58	0x00004000	49701	20000	18	0x00000018	0	-1	0	0	0	0	None	2020-10-17 18:08:47.066466093	560	1	22	0x00000044	0x000000c0	129	0x000000cc	['10499']	1	20	[OrderedDict([('dnp3.al.obj', '10499'), ('dnp3.al.obj_tree', OrderedDict([('Qualifier Field, Prefix: 2-Octet Index Prefix, Range: 16-bit Single Field Quantity', OrderedDict([('dnp3.al.objq.prefix', '2'), ('dnp3.al.objq.range', '8')])), ('Number of Items: 1', OrderedDict([('dnp3.al.range.quantity', '1')])), ('Point Number 1, Value: 20 [Status: Req. Accepted/Init/Queued (0x00)]', OrderedDict([('dnp…	-32.5259	54.4474	120.214	722.767
51	239	eth:ethertype:ip:tcp:dnp3	00:50:56:9c:9d:70	00:00:00:aa:00:22	192.168.0.5	172.16.0.2	225	0x00004000	20000	49701	185	0x00000018	0	0.000948000	0	0	0	0	None	2020-10-17 18:08:52.914510965	601	1	201	0x00000044	0x000000c0	129	0x000000c0	['258', '258', '258', '258']	55	2	[OrderedDict([('dnp3.al.obj', '258'), ('dnp3.al.obj_tree', OrderedDict([('Qualifier Field, Prefix: None, Range: 8-bit Start and Stop Indices', OrderedDict([('dnp3.al.objq.prefix', '0'), ('dnp3.al.objq.range', '0')])), ('Number of Items: 13', OrderedDict([('dnp3.al.range.start', '0'), ('dnp3.al.range.stop', '12')])), ('Point Number 0 (Quality: Online), Value: 1', OrderedDict([('dnp3.al.point_index…	-32.5259	42.9846	120.214	722.767
52	60	eth:ethertype:arp	00:00:00:aa:00:22	ff:ff:ff:ff:ff:ff	0.0.0.0	0.0.0.0	0	0x00000000	0	0	0	0x00000000	0	-1	0	0	0	1	arpspoof	2020-10-17 18:09:00.633465052	631	1	131	0x00000044	0x000000c0	129	0x000000cb	['258', '258', '258', '258']	33	0	[OrderedDict([('dnp3.al.obj', '258'), ('dnp3.al.obj_tree', OrderedDict([('Qualifier Field, Prefix: None, Range: 8-bit Start and Stop Indices', OrderedDict([('dnp3.al.objq.prefix', '0'), ('dnp3.al.objq.range', '0')])), ('Number of Items: 8', OrderedDict([('dnp3.al.range.start', '0'), ('dnp3.al.range.stop', '7')])), ('Point Number 0 (Quality: Online), Value: 1', OrderedDict([('dnp3.al.point_index',…	-32.5259	42.9846	117.361	722.767
53	42	eth:ethertype:arp	00:50:56:9c:9d:70	ff:ff:ff:ff:ff:ff	0.0.0.0	0.0.0.0	0	0x00000000	0	0	0	0x00000000	0	-1	1	0	2	0	None	2020-10-17 18:09:00.997482061	968	1	22	0x00000044	0x000000c0	129	0x000000cc	['10499']	1	1000	[OrderedDict([('dnp3.al.obj', '10499'), ('dnp3.al.obj_tree', OrderedDict([('Qualifier Field, Prefix: 2-Octet Index Prefix, Range: 16-bit Single Field Quantity', OrderedDict([('dnp3.al.objq.prefix', '2'), ('dnp3.al.objq.range', '8')])), ('Number of Items: 1', OrderedDict([('dnp3.al.range.quantity', '1')])), ('Point Number 0, Value: 1000 [Status: Req. Accepted/Init/Queued (0x00)]', OrderedDict([('d…	-32.5259	42.9846	117.361	722.767
54	60	eth:ethertype:arp	00:00:00:aa:00:22	ff:ff:ff:ff:ff:ff	0.0.0.0	0.0.0.0	0	0x00000000	0	0	0	0x00000000	0	-1	0	0	0	1	arpspoof	2020-10-17 18:09:02.677515030	390	1	121	0x00000044	0x000000c0	129	0x000000cc	['258', '258', '258']	32	255	[OrderedDict([('dnp3.al.obj', '258'), ('dnp3.al.obj_tree', OrderedDict([('Qualifier Field, Prefix: None, Range: 8-bit Start and Stop Indices', OrderedDict([('dnp3.al.objq.prefix', '0'), ('dnp3.al.objq.range', '0')])), ('Number of Items: 8', OrderedDict([('dnp3.al.range.start', '0'), ('dnp3.al.range.stop', '7')])), ('Point Number 0 (Quality: Online), Value: 1', OrderedDict([('dnp3.al.point_index',…	-23.7289	42.9846	117.361	722.767
55	60	eth:ethertype:arp	00:00:00:aa:00:22	ff:ff:ff:ff:ff:ff	0.0.0.0	0.0.0.0	0	0x00000000	0	0	0	0x00000000	0	-1	6	1	18	1	arpspoof	2020-10-17 18:09:04.091449976	560	1	148	0x00000044	0x000000c0	129	0x000000cd	['258', '258', '258', '258']	38	1	[OrderedDict([('dnp3.al.obj', '258'), ('dnp3.al.obj_tree', OrderedDict([('Qualifier Field, Prefix: None, Range: 8-bit Start and Stop Indices', OrderedDict([('dnp3.al.objq.prefix', '0'), ('dnp3.al.objq.range', '0')])), ('Number of Items: 9', OrderedDict([('dnp3.al.range.start', '0'), ('dnp3.al.range.stop', '8')])), ('Point Number 0 (Quality: Online), Value: 1', OrderedDict([('dnp3.al.point_index',…	-23.7289	42.9846	117.361	722.767
56	72	eth:ethertype:ip:tcp:dnp3	00:00:00:aa:00:22	00:50:56:9c:9d:70	172.16.0.2	192.168.0.5	58	0x00004000	33571	20000	18	0x00000018	0	-1	29	5	87	0	None	2020-10-17 18:09:09.714472055	968	1	22	0x00000044	0x000000c0	129	0x000000cd	['10499']	1	1000	[OrderedDict([('dnp3.al.obj', '10499'), ('dnp3.al.obj_tree', OrderedDict([('Qualifier Field, Prefix: 2-Octet Index Prefix, Range: 16-bit Single Field Quantity', OrderedDict([('dnp3.al.objq.prefix', '2'), ('dnp3.al.objq.range', '8')])), ('Number of Items: 1', OrderedDict([('dnp3.al.range.quantity', '1')])), ('Point Number 0, Value: 1000 [Status: Req. Accepted/Init/Queued (0x00)]', OrderedDict([('d…	-23.7289	42.9846	117.361	722.767
57	286	eth:ethertype:ip:tcp:dnp3	00:50:56:9c:9d:70	00:00:00:aa:00:22	192.168.0.5	172.16.0.2	272	0x00004000	20000	33571	232	0x00000018	0	0.001082000	0	0	0	0	None	2020-10-17 18:09:09.944421053	968	1	160	0x00000044	0x000000c0	129	0x000000ce	['258', '258', '258', '258']	42	1	[OrderedDict([('dnp3.al.obj', '258'), ('dnp3.al.obj_tree', OrderedDict([('Qualifier Field, Prefix: None, Range: 8-bit Start and Stop Indices', OrderedDict([('dnp3.al.objq.prefix', '0'), ('dnp3.al.objq.range', '0')])), ('Number of Items: 10', OrderedDict([('dnp3.al.range.start', '0'), ('dnp3.al.range.stop', '9')])), ('Point Number 0 (Quality: Online), Value: 1', OrderedDict([('dnp3.al.point_index'…	-23.7289	42.9846	117.361	109.761
58	42	eth:ethertype:arp	00:50:56:9c:9d:70	ff:ff:ff:ff:ff:ff	0.0.0.0	0.0.0.0	0	0x00000000	0	0	0	0x00000000	0	-1	5	1	15	0	None	2020-10-17 18:09:21.206482887	968	1	22	0x00000044	0x000000c0	129	0x000000cf	['10499']	1	20	[OrderedDict([('dnp3.al.obj', '10499'), ('dnp3.al.obj_tree', OrderedDict([('Qualifier Field, Prefix: 2-Octet Index Prefix, Range: 16-bit Single Field Quantity', OrderedDict([('dnp3.al.objq.prefix', '2'), ('dnp3.al.objq.range', '8')])), ('Number of Items: 1', OrderedDict([('dnp3.al.range.quantity', '1')])), ('Point Number 0, Value: 20 [Status: Req. Accepted/Init/Queued (0x00)]', OrderedDict([('dnp…	-23.7289	42.9846	117.361	109.761
59	42	eth:ethertype:arp	00:50:56:9c:9d:70	ff:ff:ff:ff:ff:ff	0.0.0.0	0.0.0.0	0	0x00000000	0	0	0	0x00000000	0	-1	0	0	0	0	None	2020-10-17 18:09:23.150528908	601	1	201	0x00000044	0x000000c0	129	0x000000c1	['258', '258', '258', '258']	55	2	[OrderedDict([('dnp3.al.obj', '258'), ('dnp3.al.obj_tree', OrderedDict([('Qualifier Field, Prefix: None, Range: 8-bit Start and Stop Indices', OrderedDict([('dnp3.al.objq.prefix', '0'), ('dnp3.al.objq.range', '0')])), ('Number of Items: 13', OrderedDict([('dnp3.al.range.start', '0'), ('dnp3.al.range.stop', '12')])), ('Point Number 0 (Quality: Online), Value: 1', OrderedDict([('dnp3.al.point_index…	-23.7289	46.7055	117.361	109.761
60	42	eth:ethertype:arp	00:50:56:9c:9d:70	ff:ff:ff:ff:ff:ff	0.0.0.0	0.0.0.0	0	0x00000000	0	0	0	0x00000000	0	-1	5	1	15	0	None	2020-10-17 18:09:30.855459929	631	1	131	0x00000044	0x000000c0	129	0x000000cc	['258', '258', '258', '258']	33	0	[OrderedDict([('dnp3.al.obj', '258'), ('dnp3.al.obj_tree', OrderedDict([('Qualifier Field, Prefix: None, Range: 8-bit Start and Stop Indices', OrderedDict([('dnp3.al.objq.prefix', '0'), ('dnp3.al.objq.range', '0')])), ('Number of Items: 8', OrderedDict([('dnp3.al.range.start', '0'), ('dnp3.al.range.stop', '7')])), ('Point Number 0 (Quality: Online), Value: 1', OrderedDict([('dnp3.al.point_index',…	-23.7289	46.7055	139.57	109.761
61	60	eth:ethertype:arp	00:00:00:aa:00:22	00:50:56:9c:9d:70	0.0.0.0	0.0.0.0	0	0x00000000	0	0	0	0x00000000	0	-1	5	1	15	0	None	2020-10-17 18:09:32.907444000	390	1	121	0x00000044	0x000000c0	129	0x000000cd	['258', '258', '258']	32	255	[OrderedDict([('dnp3.al.obj', '258'), ('dnp3.al.obj_tree', OrderedDict([('Qualifier Field, Prefix: None, Range: 8-bit Start and Stop Indices', OrderedDict([('dnp3.al.objq.prefix', '0'), ('dnp3.al.objq.range', '0')])), ('Number of Items: 8', OrderedDict([('dnp3.al.range.start', '0'), ('dnp3.al.range.stop', '7')])), ('Point Number 0 (Quality: Online), Value: 1', OrderedDict([('dnp3.al.point_index',…	-16.0959	46.7055	139.57	109.761
62	42	eth:ethertype:arp	00:50:56:9c:9d:70	00:00:00:aa:00:22	0.0.0.0	0.0.0.0	0	0x00000000	0	0	0	0x00000000	0	-1	0	0	0	1	arpspoof	2020-10-17 18:09:34.396397114	560	1	148	0x00000044	0x000000c0	129	0x000000ce	['258', '258', '258', '258']	38	1	[OrderedDict([('dnp3.al.obj', '258'), ('dnp3.al.obj_tree', OrderedDict([('Qualifier Field, Prefix: None, Range: 8-bit Start and Stop Indices', OrderedDict([('dnp3.al.objq.prefix', '0'), ('dnp3.al.objq.range', '0')])), ('Number of Items: 9', OrderedDict([('dnp3.al.range.start', '0'), ('dnp3.al.range.stop', '8')])), ('Point Number 0 (Quality: Online), Value: 1', OrderedDict([('dnp3.al.point_index',…	-16.0959	46.7055	139.57	109.761
63	81	eth:ethertype:ip:tcp:dnp3	00:00:00:aa:00:22	00:50:56:9c:9d:70	172.16.0.2	192.168.0.5	67	0x00004000	38491	20000	27	0x00000018	0	-1	0	0	0	0	None	2020-10-17 18:09:40.248426914	968	1	160	0x00000044	0x000000c0	129	0x000000c0	['258', '258', '258', '258']	42	1	[OrderedDict([('dnp3.al.obj', '258'), ('dnp3.al.obj_tree', OrderedDict([('Qualifier Field, Prefix: None, Range: 8-bit Start and Stop Indices', OrderedDict([('dnp3.al.objq.prefix', '0'), ('dnp3.al.objq.range', '0')])), ('Number of Items: 10', OrderedDict([('dnp3.al.range.start', '0'), ('dnp3.al.range.stop', '9')])), ('Point Number 0 (Quality: Online), Value: 1', OrderedDict([('dnp3.al.point_index'…	-16.0959	46.7055	139.57	127.324
64	85	eth:ethertype:ip:tcp:dnp3	00:50:56:9c:9d:70	00:00:00:aa:00:22	192.168.0.5	172.16.0.2	71	0x00004000	20000	38491	31	0x00000018	0	0.000738000	0	0	0	1	DNP3	2020-10-17 18:09:46.415412903	560	1	28	0x00000044	0x000000c0	129	0x000000cf	['3073']	1	1	[OrderedDict([('dnp3.al.obj', '3073'), ('dnp3.al.obj_tree', OrderedDict([('Qualifier Field, Prefix: 2-Octet Index Prefix, Range: 16-bit Single Field Quantity', OrderedDict([('dnp3.al.objq.prefix', '2'), ('dnp3.al.objq.range', '8')])), ('Number of Items: 1', OrderedDict([('dnp3.al.range.quantity', '1')])), ('Point Number 1 [Pulse On] [Trip]', OrderedDict([('dnp3.al.index', '1'), ('Control Code [0x…	-16.0959	46.7055	139.57	127.324
65	72	eth:ethertype:ip:tcp:dnp3	00:00:00:aa:00:22	00:50:56:9c:9d:70	172.16.0.2	192.168.0.5	58	0x00004000	38491	20000	18	0x00000018	0	-1	5	1	15	0	None	2020-10-17 18:09:53.384454012	601	1	201	0x00000044	0x000000c0	129	0x000000c2	['258', '258', '258', '258']	55	2	[OrderedDict([('dnp3.al.obj', '258'), ('dnp3.al.obj_tree', OrderedDict([('Qualifier Field, Prefix: None, Range: 8-bit Start and Stop Indices', OrderedDict([('dnp3.al.objq.prefix', '0'), ('dnp3.al.objq.range', '0')])), ('Number of Items: 13', OrderedDict([('dnp3.al.range.start', '0'), ('dnp3.al.range.stop', '12')])), ('Point Number 0 (Quality: Online), Value: 1', OrderedDict([('dnp3.al.point_index…	-16.0959	46.7789	139.57	127.324
66	206	eth:ethertype:ip:tcp:dnp3	00:50:56:9c:9d:70	00:00:00:aa:00:22	192.168.0.5	172.16.0.2	192	0x00004000	20000	38491	152	0x00000018	0	0.001076000	0	0	0	0	None	2020-10-17 18:10:01.089423895	631	1	131	0x00000044	0x000000c0	129	0x000000cd	['258', '258', '258', '258']	33	0	[OrderedDict([('dnp3.al.obj', '258'), ('dnp3.al.obj_tree', OrderedDict([('Qualifier Field, Prefix: None, Range: 8-bit Start and Stop Indices', OrderedDict([('dnp3.al.objq.prefix', '0'), ('dnp3.al.objq.range', '0')])), ('Number of Items: 8', OrderedDict([('dnp3.al.range.start', '0'), ('dnp3.al.range.stop', '7')])), ('Point Number 0 (Quality: Online), Value: 1', OrderedDict([('dnp3.al.point_index',…	-16.0959	46.7789	133.507	127.324
67	72	eth:ethertype:ip:tcp:dnp3	00:00:00:aa:00:22	00:50:56:9c:9d:70	172.16.0.2	192.168.0.5	58	0x00004000	47779	20000	18	0x00000018	0	-1	4	1	12	0	None	2020-10-17 18:10:03.142436981	390	1	121	0x00000044	0x000000c0	129	0x000000ce	['258', '258', '258']	32	247	[OrderedDict([('dnp3.al.obj', '258'), ('dnp3.al.obj_tree', OrderedDict([('Qualifier Field, Prefix: None, Range: 8-bit Start and Stop Indices', OrderedDict([('dnp3.al.objq.prefix', '0'), ('dnp3.al.objq.range', '0')])), ('Number of Items: 8', OrderedDict([('dnp3.al.range.start', '0'), ('dnp3.al.range.stop', '7')])), ('Point Number 0 (Quality: Online), Value: 1', OrderedDict([('dnp3.al.point_index',…	136.499	46.7789	133.507	127.324
68	196	eth:ethertype:ip:tcp:dnp3	00:50:56:9c:9d:70	00:00:00:aa:00:22	192.168.0.5	172.16.0.2	182	0x00004000	20000	47779	142	0x00000018	0	0.002080000	0	0	0	0	None	2020-10-17 18:10:04.696402073	560	1	148	0x00000044	0x000000c0	129	0x000000c0	['258', '258', '258', '258']	38	1	[OrderedDict([('dnp3.al.obj', '258'), ('dnp3.al.obj_tree', OrderedDict([('Qualifier Field, Prefix: None, Range: 8-bit Start and Stop Indices', OrderedDict([('dnp3.al.objq.prefix', '0'), ('dnp3.al.objq.range', '0')])), ('Number of Items: 9', OrderedDict([('dnp3.al.range.start', '0'), ('dnp3.al.range.stop', '8')])), ('Point Number 0 (Quality: Online), Value: 1', OrderedDict([('dnp3.al.point_index',…	136.499	46.7789	133.507	127.324
69	42	eth:ethertype:arp	00:50:56:9c:9d:70	00:00:00:aa:00:22	0.0.0.0	0.0.0.0	0	0x00000000	0	0	0	0x00000000	0	-1	4	1	12	0	None	2020-10-17 18:10:10.554481030	968	1	160	0x00000044	0x000000c0	129	0x000000c1	['258', '258', '258', '258']	42	1	[OrderedDict([('dnp3.al.obj', '258'), ('dnp3.al.obj_tree', OrderedDict([('Qualifier Field, Prefix: None, Range: 8-bit Start and Stop Indices', OrderedDict([('dnp3.al.objq.prefix', '0'), ('dnp3.al.objq.range', '0')])), ('Number of Items: 10', OrderedDict([('dnp3.al.range.start', '0'), ('dnp3.al.range.stop', '9')])), ('Point Number 0 (Quality: Online), Value: 1', OrderedDict([('dnp3.al.point_index'…	136.499	46.7789	133.507	120.708
70	60	eth:ethertype:arp	00:00:00:aa:00:22	00:50:56:9c:9d:70	0.0.0.0	0.0.0.0	0	0x00000000	0	0	0	0x00000000	0	-1	0	0	0	0	None	2020-10-17 18:10:23.620466948	601	1	201	0x00000044	0x000000c0	129	0x000000c3	['258', '258', '258', '258']	55	2	[OrderedDict([('dnp3.al.obj', '258'), ('dnp3.al.obj_tree', OrderedDict([('Qualifier Field, Prefix: None, Range: 8-bit Start and Stop Indices', OrderedDict([('dnp3.al.objq.prefix', '0'), ('dnp3.al.objq.range', '0')])), ('Number of Items: 13', OrderedDict([('dnp3.al.range.start', '0'), ('dnp3.al.range.stop', '12')])), ('Point Number 0 (Quality: Online), Value: 1', OrderedDict([('dnp3.al.point_index…	136.499	46.2343	133.507	120.708
71	72	eth:ethertype:ip:tcp:dnp3	00:00:00:aa:00:22	00:50:56:9c:9d:70	172.16.0.2	192.168.0.5	58	0x00004000	55493	20000	18	0x00000018	0	-1	0	0	0	0	None	2020-10-17 18:10:31.316414118	631	1	131	0x00000044	0x000000c0	129	0x000000ce	['258', '258', '258', '258']	33	0	[OrderedDict([('dnp3.al.obj', '258'), ('dnp3.al.obj_tree', OrderedDict([('Qualifier Field, Prefix: None, Range: 8-bit Start and Stop Indices', OrderedDict([('dnp3.al.objq.prefix', '0'), ('dnp3.al.objq.range', '0')])), ('Number of Items: 8', OrderedDict([('dnp3.al.range.start', '0'), ('dnp3.al.range.stop', '7')])), ('Point Number 0 (Quality: Online), Value: 1', OrderedDict([('dnp3.al.point_index',…	136.499	46.2343	132.229	120.708
72	225	eth:ethertype:ip:tcp:dnp3	00:50:56:9c:9d:70	00:00:00:aa:00:22	192.168.0.5	172.16.0.2	211	0x00004000	20000	55493	171	0x00000018	0	0.000267000	0	0	0	1	arpspoof	2020-10-17 18:10:31.474415064	560	1	22	0x00000044	0x000000c0	129	0x000000c1	['10499']	1	1200	[OrderedDict([('dnp3.al.obj', '10499'), ('dnp3.al.obj_tree', OrderedDict([('Qualifier Field, Prefix: 2-Octet Index Prefix, Range: 16-bit Single Field Quantity', OrderedDict([('dnp3.al.objq.prefix', '2'), ('dnp3.al.objq.range', '8')])), ('Number of Items: 1', OrderedDict([('dnp3.al.range.quantity', '1')])), ('Point Number 0, Value: 1200 [Status: Req. Accepted/Init/Queued (0x00)]', OrderedDict([('d…	136.499	46.2343	132.229	120.708
73	42	eth:ethertype:arp	00:50:56:9c:9d:70	ff:ff:ff:ff:ff:ff	0.0.0.0	0.0.0.0	0	0x00000000	0	0	0	0x00000000	0	-1	8	2	24	0	None	2020-10-17 18:10:33.375437021	390	1	121	0x00000044	0x000000c0	129	0x000000cf	['258', '258', '258']	32	247	[OrderedDict([('dnp3.al.obj', '258'), ('dnp3.al.obj_tree', OrderedDict([('Qualifier Field, Prefix: None, Range: 8-bit Start and Stop Indices', OrderedDict([('dnp3.al.objq.prefix', '0'), ('dnp3.al.objq.range', '0')])), ('Number of Items: 8', OrderedDict([('dnp3.al.range.start', '0'), ('dnp3.al.range.stop', '7')])), ('Point Number 0 (Quality: Online), Value: 1', OrderedDict([('dnp3.al.point_index',…	117.898	46.2343	132.229	120.708
74	42	eth:ethertype:arp	00:50:56:9c:9d:70	ff:ff:ff:ff:ff:ff	0.0.0.0	0.0.0.0	0	0x00000000	0	0	0	0x00000000	0	-1	4	1	12	0	None	2020-10-17 18:10:34.924401999	560	1	148	0x00000044	0x000000c0	129	0x000000c2	['258', '258', '258', '258']	38	1	[OrderedDict([('dnp3.al.obj', '258'), ('dnp3.al.obj_tree', OrderedDict([('Qualifier Field, Prefix: None, Range: 8-bit Start and Stop Indices', OrderedDict([('dnp3.al.objq.prefix', '0'), ('dnp3.al.objq.range', '0')])), ('Number of Items: 9', OrderedDict([('dnp3.al.range.start', '0'), ('dnp3.al.range.stop', '8')])), ('Point Number 0 (Quality: Online), Value: 1', OrderedDict([('dnp3.al.point_index',…	117.898	46.2343	132.229	120.708
75	72	eth:ethertype:ip:tcp:dnp3	00:00:00:aa:00:22	00:50:56:9c:9d:70	172.16.0.2	192.168.0.5	58	0x00004000	49701	20000	18	0x00000018	0	-1	0	0	0	0	None	2020-10-17 18:10:38.140434027	560	1	22	0x00000044	0x000000c0	129	0x000000c3	['10499']	1	1100	[OrderedDict([('dnp3.al.obj', '10499'), ('dnp3.al.obj_tree', OrderedDict([('Qualifier Field, Prefix: 2-Octet Index Prefix, Range: 16-bit Single Field Quantity', OrderedDict([('dnp3.al.objq.prefix', '2'), ('dnp3.al.objq.range', '8')])), ('Number of Items: 1', OrderedDict([('dnp3.al.range.quantity', '1')])), ('Point Number 1, Value: 1100 [Status: Req. Accepted/Init/Queued (0x00)]', OrderedDict([('d…	117.898	46.2343	132.229	120.708
76	239	eth:ethertype:ip:tcp:dnp3	00:50:56:9c:9d:70	00:00:00:aa:00:22	192.168.0.5	172.16.0.2	225	0x00004000	20000	49701	185	0x00000018	0	0.000277000	0	0	0	0	None	2020-10-17 18:10:40.781455040	968	1	160	0x00000044	0x000000c0	129	0x000000c2	['258', '258', '258', '258']	42	1	[OrderedDict([('dnp3.al.obj', '258'), ('dnp3.al.obj_tree', OrderedDict([('Qualifier Field, Prefix: None, Range: 8-bit Start and Stop Indices', OrderedDict([('dnp3.al.objq.prefix', '0'), ('dnp3.al.objq.range', '0')])), ('Number of Items: 10', OrderedDict([('dnp3.al.range.start', '0'), ('dnp3.al.range.stop', '9')])), ('Point Number 0 (Quality: Online), Value: 1', OrderedDict([('dnp3.al.point_index'…	117.898	46.2343	132.229	114.231
77	42	eth:ethertype:arp	00:50:56:9c:9d:70	ff:ff:ff:ff:ff:ff	0.0.0.0	0.0.0.0	0	0x00000000	0	0	0	0x00000000	0	-1	0	0	0	0	None	2020-10-17 18:10:47.562417030	631	1	22	0x00000044	0x000000c0	129	0x000000cf	['10499']	1	1001	[OrderedDict([('dnp3.al.obj', '10499'), ('dnp3.al.obj_tree', OrderedDict([('Qualifier Field, Prefix: 2-Octet Index Prefix, Range: 16-bit Single Field Quantity', OrderedDict([('dnp3.al.objq.prefix', '2'), ('dnp3.al.objq.range', '8')])), ('Number of Items: 1', OrderedDict([('dnp3.al.range.quantity', '1')])), ('Point Number 0, Value: 1001 [Status: Req. Accepted/Init/Queued (0x00)]', OrderedDict([('d…	117.898	46.2343	132.229	114.231
78	81	eth:ethertype:ip:tcp:dnp3	00:00:00:aa:00:22	00:50:56:9c:9d:70	172.16.0.2	192.168.0.5	67	0x00004000	33571	20000	27	0x00000018	0	-1	6	1	18	0	None	2020-10-17 18:10:53.409467936	601	1	22	0x00000044	0x000000c0	129	0x000000c4	['10499']	1	None	[OrderedDict([('dnp3.al.obj', '10499'), ('dnp3.al.obj_tree', OrderedDict([('Qualifier Field, Prefix: 2-Octet Index Prefix, Range: 16-bit Single Field Quantity', OrderedDict([('dnp3.al.objq.prefix', '2'), ('dnp3.al.objq.range', '8')])), ('Number of Items: 1', OrderedDict([('dnp3.al.range.quantity', '1')])), ('Point Number 0, Value: 79.34 [Status: Req. Accepted/Init/Queued (0x00)]', OrderedDict([('…	117.898	46.2343	132.229	114.231
79	85	eth:ethertype:ip:tcp:dnp3	00:50:56:9c:9d:70	00:00:00:aa:00:22	192.168.0.5	172.16.0.2	71	0x00004000	20000	33571	31	0x00000018	0	0.001035000	0	0	0	1	DNP3	2020-10-17 18:10:53.773458958	601	1	201	0x00000044	0x000000c0	129	0x000000c5	['258', '258', '258', '258']	55	2	[OrderedDict([('dnp3.al.obj', '258'), ('dnp3.al.obj_tree', OrderedDict([('Qualifier Field, Prefix: None, Range: 8-bit Start and Stop Indices', OrderedDict([('dnp3.al.objq.prefix', '0'), ('dnp3.al.objq.range', '0')])), ('Number of Items: 13', OrderedDict([('dnp3.al.range.start', '0'), ('dnp3.al.range.stop', '12')])), ('Point Number 0 (Quality: Online), Value: 1', OrderedDict([('dnp3.al.point_index…	117.898	36.9009	132.229	114.231
80	60	eth:ethertype:arp	00:00:00:aa:00:22	ff:ff:ff:ff:ff:ff	0.0.0.0	0.0.0.0	0	0x00000000	0	0	0	0x00000000	0	-1	0	0	0	1	arpspoof	2020-10-17 18:11:01.468497992	631	1	131	0x00000044	0x000000c0	129	0x000000c0	['258', '258', '258', '258']	33	9	[OrderedDict([('dnp3.al.obj', '258'), ('dnp3.al.obj_tree', OrderedDict([('Qualifier Field, Prefix: None, Range: 8-bit Start and Stop Indices', OrderedDict([('dnp3.al.objq.prefix', '0'), ('dnp3.al.objq.range', '0')])), ('Number of Items: 8', OrderedDict([('dnp3.al.range.start', '0'), ('dnp3.al.range.stop', '7')])), ('Point Number 0 (Quality: Online), Value: 1', OrderedDict([('dnp3.al.point_index',…	117.898	36.9009	929.389	114.231
81	60	eth:ethertype:arp	00:00:00:aa:00:22	ff:ff:ff:ff:ff:ff	0.0.0.0	0.0.0.0	0	0x00000000	0	0	0	0x00000000	0	-1	30	5	90	1	arpspoof	2020-10-17 18:11:01.822478056	968	1	22	0x00000044	0x000000c0	129	0x000000c3	['10499']	1	1000	[OrderedDict([('dnp3.al.obj', '10499'), ('dnp3.al.obj_tree', OrderedDict([('Qualifier Field, Prefix: 2-Octet Index Prefix, Range: 16-bit Single Field Quantity', OrderedDict([('dnp3.al.objq.prefix', '2'), ('dnp3.al.objq.range', '8')])), ('Number of Items: 1', OrderedDict([('dnp3.al.range.quantity', '1')])), ('Point Number 0, Value: 1000 [Status: Req. Accepted/Init/Queued (0x00)]', OrderedDict([('d…	117.898	36.9009	929.389	114.231
82	60	eth:ethertype:arp	00:00:00:aa:00:22	ff:ff:ff:ff:ff:ff	0.0.0.0	0.0.0.0	0	0x00000000	0	0	0	0x00000000	0	-1	6	1	18	1	arpspoof	2020-10-17 18:11:03.528490067	390	1	121	0x00000044	0x000000c0	129	0x000000c0	['258', '258', '258']	32	247	[OrderedDict([('dnp3.al.obj', '258'), ('dnp3.al.obj_tree', OrderedDict([('Qualifier Field, Prefix: None, Range: 8-bit Start and Stop Indices', OrderedDict([('dnp3.al.objq.prefix', '0'), ('dnp3.al.objq.range', '0')])), ('Number of Items: 8', OrderedDict([('dnp3.al.range.start', '0'), ('dnp3.al.range.stop', '7')])), ('Point Number 0 (Quality: Online), Value: 1', OrderedDict([('dnp3.al.point_index',…	4.39814	36.9009	929.389	114.231
83	72	eth:ethertype:ip:tcp:dnp3	00:00:00:aa:00:22	00:50:56:9c:9d:70	172.16.0.2	192.168.0.5	58	0x00004000	33571	20000	18	0x00000018	0	-1	23	4	69	0	None	2020-10-17 18:11:05.076462984	560	1	148	0x00000044	0x000000c0	129	0x000000c4	['258', '258', '258', '258']	38	1	[OrderedDict([('dnp3.al.obj', '258'), ('dnp3.al.obj_tree', OrderedDict([('Qualifier Field, Prefix: None, Range: 8-bit Start and Stop Indices', OrderedDict([('dnp3.al.objq.prefix', '0'), ('dnp3.al.objq.range', '0')])), ('Number of Items: 9', OrderedDict([('dnp3.al.range.start', '0'), ('dnp3.al.range.stop', '8')])), ('Point Number 0 (Quality: Online), Value: 1', OrderedDict([('dnp3.al.point_index',…	4.39814	36.9009	929.389	114.231
84	286	eth:ethertype:ip:tcp:dnp3	00:50:56:9c:9d:70	00:00:00:aa:00:22	192.168.0.5	172.16.0.2	272	0x00004000	20000	33571	232	0x00000018	0	0.001526000	0	0	0	0	None	2020-10-17 18:11:10.933446884	968	1	160	0x00000044	0x000000c0	129	0x000000c4	['258', '258', '258', '258']	42	1	[OrderedDict([('dnp3.al.obj', '258'), ('dnp3.al.obj_tree', OrderedDict([('Qualifier Field, Prefix: None, Range: 8-bit Start and Stop Indices', OrderedDict([('dnp3.al.objq.prefix', '0'), ('dnp3.al.objq.range', '0')])), ('Number of Items: 10', OrderedDict([('dnp3.al.range.start', '0'), ('dnp3.al.range.stop', '9')])), ('Point Number 0 (Quality: Online), Value: 1', OrderedDict([('dnp3.al.point_index'…	4.39814	36.9009	929.389	36.5257
85	42	eth:ethertype:arp	00:50:56:9c:9d:70	ff:ff:ff:ff:ff:ff	0.0.0.0	0.0.0.0	0	0x00000000	0	0	0	0x00000000	0	-1	5	1	15	0	None	2020-10-17 18:11:12.193475962	601	1	22	0x00000044	0x000000c0	129	0x000000c6	['10499']	1	None	[OrderedDict([('dnp3.al.obj', '10499'), ('dnp3.al.obj_tree', OrderedDict([('Qualifier Field, Prefix: 2-Octet Index Prefix, Range: 16-bit Single Field Quantity', OrderedDict([('dnp3.al.objq.prefix', '2'), ('dnp3.al.objq.range', '8')])), ('Number of Items: 1', OrderedDict([('dnp3.al.range.quantity', '1')])), ('Point Number 0, Value: 79.34 [Status: Req. Accepted/Init/Queued (0x00)]', OrderedDict([('…	4.39814	36.9009	929.389	36.5257
86	81	eth:ethertype:ip:tcp:dnp3	00:00:00:aa:00:22	00:50:56:9c:9d:70	172.16.0.2	192.168.0.5	67	0x00004000	49701	20000	27	0x00000018	0	-1	0	0	0	0	None	2020-10-17 18:11:15.172441006	601	1	22	0x00000044	0x000000c0	129	0x000000c7	['10499']	1	82	[OrderedDict([('dnp3.al.obj', '10499'), ('dnp3.al.obj_tree', OrderedDict([('Qualifier Field, Prefix: 2-Octet Index Prefix, Range: 16-bit Single Field Quantity', OrderedDict([('dnp3.al.objq.prefix', '2'), ('dnp3.al.objq.range', '8')])), ('Number of Items: 1', OrderedDict([('dnp3.al.range.quantity', '1')])), ('Point Number 2, Value: 82 [Status: Req. Accepted/Init/Queued (0x00)]', OrderedDict([('dnp…	4.39814	36.9009	929.389	36.5257
87	85	eth:ethertype:ip:tcp:dnp3	00:50:56:9c:9d:70	00:00:00:aa:00:22	192.168.0.5	172.16.0.2	71	0x00004000	20000	49701	31	0x00000018	0	0.000970000	0	0	0	1	DNP3	2020-10-17 18:11:22.757451057	968	1	22	0x00000044	0x000000c0	129	0x000000c5	['10499']	1	1300	[OrderedDict([('dnp3.al.obj', '10499'), ('dnp3.al.obj_tree', OrderedDict([('Qualifier Field, Prefix: 2-Octet Index Prefix, Range: 16-bit Single Field Quantity', OrderedDict([('dnp3.al.objq.prefix', '2'), ('dnp3.al.objq.range', '8')])), ('Number of Items: 1', OrderedDict([('dnp3.al.range.quantity', '1')])), ('Point Number 1, Value: 1300 [Status: Req. Accepted/Init/Queued (0x00)]', OrderedDict([('d…	4.39814	36.9009	929.389	36.5257
88	42	eth:ethertype:arp	00:50:56:9c:9d:70	ff:ff:ff:ff:ff:ff	0.0.0.0	0.0.0.0	0	0x00000000	0	0	0	0x00000000	0	-1	0	0	0	0	None	2020-10-17 18:11:23.924452066	601	1	201	0x00000044	0x000000c0	129	0x000000c8	['258', '258', '258', '258']	55	2	[OrderedDict([('dnp3.al.obj', '258'), ('dnp3.al.obj_tree', OrderedDict([('Qualifier Field, Prefix: None, Range: 8-bit Start and Stop Indices', OrderedDict([('dnp3.al.objq.prefix', '0'), ('dnp3.al.objq.range', '0')])), ('Number of Items: 13', OrderedDict([('dnp3.al.range.start', '0'), ('dnp3.al.range.stop', '12')])), ('Point Number 0 (Quality: Online), Value: 1', OrderedDict([('dnp3.al.point_index…	4.39814	78.6537	929.389	36.5257
89	42	eth:ethertype:arp	00:50:56:9c:9d:70	ff:ff:ff:ff:ff:ff	0.0.0.0	0.0.0.0	0	0x00000000	0	0	0	0x00000000	0	-1	5	1	15	0	None	2020-10-17 18:11:31.621421099	631	1	131	0x00000044	0x000000c0	129	0x000000c1	['258', '258', '258', '258']	33	9	[OrderedDict([('dnp3.al.obj', '258'), ('dnp3.al.obj_tree', OrderedDict([('Qualifier Field, Prefix: None, Range: 8-bit Start and Stop Indices', OrderedDict([('dnp3.al.objq.prefix', '0'), ('dnp3.al.objq.range', '0')])), ('Number of Items: 8', OrderedDict([('dnp3.al.range.start', '0'), ('dnp3.al.range.stop', '7')])), ('Point Number 0 (Quality: Online), Value: 1', OrderedDict([('dnp3.al.point_index',…	4.39814	78.6537	1002.94	36.5257
90	60	eth:ethertype:arp	00:00:00:aa:00:22	00:50:56:9c:9d:70	0.0.0.0	0.0.0.0	0	0x00000000	0	0	0	0x00000000	0	-1	5	1	15	0	None	2020-10-17 18:11:33.681443930	390	1	121	0x00000044	0x000000c0	129	0x000000c1	['258', '258', '258']	32	247	[OrderedDict([('dnp3.al.obj', '258'), ('dnp3.al.obj_tree', OrderedDict([('Qualifier Field, Prefix: None, Range: 8-bit Start and Stop Indices', OrderedDict([('dnp3.al.objq.prefix', '0'), ('dnp3.al.objq.range', '0')])), ('Number of Items: 8', OrderedDict([('dnp3.al.range.start', '0'), ('dnp3.al.range.stop', '7')])), ('Point Number 0 (Quality: Online), Value: 1', OrderedDict([('dnp3.al.point_index',…	-2.21814	78.6537	1002.94	36.5257
91	42	eth:ethertype:arp	00:50:56:9c:9d:70	00:00:00:aa:00:22	0.0.0.0	0.0.0.0	0	0x00000000	0	0	0	0x00000000	0	-1	0	0	0	1	arpspoof	2020-10-17 18:11:35.229409933	560	1	148	0x00000044	0x000000c0	129	0x000000c5	['258', '258', '258', '258']	38	1	[OrderedDict([('dnp3.al.obj', '258'), ('dnp3.al.obj_tree', OrderedDict([('Qualifier Field, Prefix: None, Range: 8-bit Start and Stop Indices', OrderedDict([('dnp3.al.objq.prefix', '0'), ('dnp3.al.objq.range', '0')])), ('Number of Items: 9', OrderedDict([('dnp3.al.range.start', '0'), ('dnp3.al.range.stop', '8')])), ('Point Number 0 (Quality: Online), Value: 1', OrderedDict([('dnp3.al.point_index',…	-2.21814	78.6537	1002.94	36.5257
92	72	eth:ethertype:ip:tcp:dnp3	00:00:00:aa:00:22	00:50:56:9c:9d:70	172.16.0.2	192.168.0.5	58	0x00004000	38491	20000	18	0x00000018	0	-1	5	1	15	0	None	2020-10-17 18:11:41.086445093	968	1	160	0x00000044	0x000000c0	129	0x000000c6	['258', '258', '258', '258']	42	1	[OrderedDict([('dnp3.al.obj', '258'), ('dnp3.al.obj_tree', OrderedDict([('Qualifier Field, Prefix: None, Range: 8-bit Start and Stop Indices', OrderedDict([('dnp3.al.objq.prefix', '0'), ('dnp3.al.objq.range', '0')])), ('Number of Items: 10', OrderedDict([('dnp3.al.range.start', '0'), ('dnp3.al.range.stop', '9')])), ('Point Number 0 (Quality: Online), Value: 1', OrderedDict([('dnp3.al.point_index'…	-2.21814	78.6537	1002.94	1159.47
93	206	eth:ethertype:ip:tcp:dnp3	00:50:56:9c:9d:70	00:00:00:aa:00:22	192.168.0.5	172.16.0.2	192	0x00004000	20000	38491	152	0x00000018	0	0.000489000	0	0	0	0	None	2020-10-17 18:11:41.170399904	560	1	28	0x00000044	0x000000c0	129	0x000000c6	['3073']	1	1	[OrderedDict([('dnp3.al.obj', '3073'), ('dnp3.al.obj_tree', OrderedDict([('Qualifier Field, Prefix: 2-Octet Index Prefix, Range: 16-bit Single Field Quantity', OrderedDict([('dnp3.al.objq.prefix', '2'), ('dnp3.al.objq.range', '8')])), ('Number of Items: 1', OrderedDict([('dnp3.al.range.quantity', '1')])), ('Point Number 1 [Pulse On] [Close]', OrderedDict([('dnp3.al.index', '1'), ('Control Code [0…	-2.21814	78.6537	1002.94	1159.47
94	81	eth:ethertype:ip:tcp:dnp3	00:00:00:aa:00:22	00:50:56:9c:9d:70	172.16.0.2	192.168.0.5	67	0x00004000	33571	20000	27	0x00000018	0	-1	4	1	12	0	None	2020-10-17 18:11:54.076477051	601	1	201	0x00000044	0x000000c0	129	0x000000c9	['258', '258', '258', '258']	55	2	[OrderedDict([('dnp3.al.obj', '258'), ('dnp3.al.obj_tree', OrderedDict([('Qualifier Field, Prefix: None, Range: 8-bit Start and Stop Indices', OrderedDict([('dnp3.al.objq.prefix', '0'), ('dnp3.al.objq.range', '0')])), ('Number of Items: 13', OrderedDict([('dnp3.al.range.start', '0'), ('dnp3.al.range.stop', '12')])), ('Point Number 0 (Quality: Online), Value: 1', OrderedDict([('dnp3.al.point_index…	-2.21814	78.7749	1002.94	1159.47
95	85	eth:ethertype:ip:tcp:dnp3	00:50:56:9c:9d:70	00:00:00:aa:00:22	192.168.0.5	172.16.0.2	71	0x00004000	20000	33571	31	0x00000018	0	0.000866000	0	0	0	1	DNP3	2020-10-17 18:12:01.773431063	631	1	131	0x00000044	0x000000c0	129	0x000000c2	['258', '258', '258', '258']	33	9	[OrderedDict([('dnp3.al.obj', '258'), ('dnp3.al.obj_tree', OrderedDict([('Qualifier Field, Prefix: None, Range: 8-bit Start and Stop Indices', OrderedDict([('dnp3.al.objq.prefix', '0'), ('dnp3.al.objq.range', '0')])), ('Number of Items: 8', OrderedDict([('dnp3.al.range.start', '0'), ('dnp3.al.range.stop', '7')])), ('Point Number 0 (Quality: Online), Value: 1', OrderedDict([('dnp3.al.point_index',…	-2.21814	78.7749	1001.34	1159.47
96	72	eth:ethertype:ip:tcp:dnp3	00:00:00:aa:00:22	00:50:56:9c:9d:70	172.16.0.2	192.168.0.5	58	0x00004000	47779	20000	18	0x00000018	0	-1	0	0	0	0	None	2020-10-17 18:12:03.833463907	390	1	121	0x00000044	0x000000c0	129	0x000000c2	['258', '258', '258']	32	255	[OrderedDict([('dnp3.al.obj', '258'), ('dnp3.al.obj_tree', OrderedDict([('Qualifier Field, Prefix: None, Range: 8-bit Start and Stop Indices', OrderedDict([('dnp3.al.objq.prefix', '0'), ('dnp3.al.objq.range', '0')])), ('Number of Items: 8', OrderedDict([('dnp3.al.range.start', '0'), ('dnp3.al.range.stop', '7')])), ('Point Number 0 (Quality: Online), Value: 1', OrderedDict([('dnp3.al.point_index',…	-68.1646	78.7749	1001.34	1159.47
97	196	eth:ethertype:ip:tcp:dnp3	00:50:56:9c:9d:70	00:00:00:aa:00:22	192.168.0.5	172.16.0.2	182	0x00004000	20000	47779	142	0x00000018	0	0.001530000	0	0	0	0	None	2020-10-17 18:12:05.381406069	560	1	148	0x00000044	0x000000c0	129	0x000000c7	['258', '258', '258', '258']	38	1	[OrderedDict([('dnp3.al.obj', '258'), ('dnp3.al.obj_tree', OrderedDict([('Qualifier Field, Prefix: None, Range: 8-bit Start and Stop Indices', OrderedDict([('dnp3.al.objq.prefix', '0'), ('dnp3.al.objq.range', '0')])), ('Number of Items: 9', OrderedDict([('dnp3.al.range.start', '0'), ('dnp3.al.range.stop', '8')])), ('Point Number 0 (Quality: Online), Value: 1', OrderedDict([('dnp3.al.point_index',…	-68.1646	78.7749	1001.34	1159.47
98	72	eth:ethertype:ip:tcp:dnp3	00:00:00:aa:00:22	00:50:56:9c:9d:70	172.16.0.2	192.168.0.5	58	0x00004000	55493	20000	18	0x00000018	0	-1	4	1	12	0	None	2020-10-17 18:12:11.239439964	968	1	160	0x00000044	0x000000c0	129	0x000000c7	['258', '258', '258', '258']	42	1	[OrderedDict([('dnp3.al.obj', '258'), ('dnp3.al.obj_tree', OrderedDict([('Qualifier Field, Prefix: None, Range: 8-bit Start and Stop Indices', OrderedDict([('dnp3.al.objq.prefix', '0'), ('dnp3.al.objq.range', '0')])), ('Number of Items: 10', OrderedDict([('dnp3.al.range.start', '0'), ('dnp3.al.range.stop', '9')])), ('Point Number 0 (Quality: Online), Value: 1', OrderedDict([('dnp3.al.point_index'…	-68.1646	78.7749	1001.34	1302.03
99	225	eth:ethertype:ip:tcp:dnp3	00:50:56:9c:9d:70	00:00:00:aa:00:22	192.168.0.5	172.16.0.2	211	0x00004000	20000	55493	171	0x00000018	0	0.001548000	0	0	0	0	None	2020-10-17 18:12:24.229453087	601	1	201	0x00000044	0x000000c0	129	0x000000ca	['258', '258', '258', '258']	55	2	[OrderedDict([('dnp3.al.obj', '258'), ('dnp3.al.obj_tree', OrderedDict([('Qualifier Field, Prefix: None, Range: 8-bit Start and Stop Indices', OrderedDict([('dnp3.al.objq.prefix', '0'), ('dnp3.al.objq.range', '0')])), ('Number of Items: 13', OrderedDict([('dnp3.al.range.start', '0'), ('dnp3.al.range.stop', '12')])), ('Point Number 0 (Quality: Online), Value: 1', OrderedDict([('dnp3.al.point_index…	-68.1646	79.8822	1001.34	1302.03
100	42	eth:ethertype:arp	00:50:56:9c:9d:70	ff:ff:ff:ff:ff:ff	0.0.0.0	0.0.0.0	0	0x00000000	0	0	0	0x00000000	0	-1	8	2	24	0	None	2020-10-17 18:12:31.926443100	631	1	131	0x00000044	0x000000c0	129	0x000000c3	['258', '258', '258', '258']	33	9	[OrderedDict([('dnp3.al.obj', '258'), ('dnp3.al.obj_tree', OrderedDict([('Qualifier Field, Prefix: None, Range: 8-bit Start and Stop Indices', OrderedDict([('dnp3.al.objq.prefix', '0'), ('dnp3.al.objq.range', '0')])), ('Number of Items: 8', OrderedDict([('dnp3.al.range.start', '0'), ('dnp3.al.range.stop', '7')])), ('Point Number 0 (Quality: Online), Value: 1', OrderedDict([('dnp3.al.point_index',…	-68.1646	79.8822	1004.7	1302.03
101	42	eth:ethertype:arp	00:50:56:9c:9d:70	ff:ff:ff:ff:ff:ff	0.0.0.0	0.0.0.0	0	0x00000000	0	0	0	0x00000000	0	-1	4	1	12	0	None	2020-10-17 18:12:33.985435963	390	1	121	0x00000044	0x000000c0	129	0x000000c3	['258', '258', '258']	32	255	[OrderedDict([('dnp3.al.obj', '258'), ('dnp3.al.obj_tree', OrderedDict([('Qualifier Field, Prefix: None, Range: 8-bit Start and Stop Indices', OrderedDict([('dnp3.al.objq.prefix', '0'), ('dnp3.al.objq.range', '0')])), ('Number of Items: 8', OrderedDict([('dnp3.al.range.start', '0'), ('dnp3.al.range.stop', '7')])), ('Point Number 0 (Quality: Online), Value: 1', OrderedDict([('dnp3.al.point_index',…	-66.4319	79.8822	1004.7	1302.03
102	72	eth:ethertype:ip:tcp:dnp3	00:00:00:aa:00:22	00:50:56:9c:9d:70	172.16.0.2	192.168.0.5	58	0x00004000	49701	20000	18	0x00000018	0	-1	0	0	0	0	None	2020-10-17 18:12:35.533416032	560	1	148	0x00000044	0x000000c0	129	0x000000c8	['258', '258', '258', '258']	38	1	[OrderedDict([('dnp3.al.obj', '258'), ('dnp3.al.obj_tree', OrderedDict([('Qualifier Field, Prefix: None, Range: 8-bit Start and Stop Indices', OrderedDict([('dnp3.al.objq.prefix', '0'), ('dnp3.al.objq.range', '0')])), ('Number of Items: 9', OrderedDict([('dnp3.al.range.start', '0'), ('dnp3.al.range.stop', '8')])), ('Point Number 0 (Quality: Online), Value: 1', OrderedDict([('dnp3.al.point_index',…	-66.4319	79.8822	1004.7	1302.03
103	239	eth:ethertype:ip:tcp:dnp3	00:50:56:9c:9d:70	00:00:00:aa:00:22	192.168.0.5	172.16.0.2	225	0x00004000	20000	49701	185	0x00000018	0	0.000475000	0	0	0	0	None	2020-10-17 18:12:41.392445087	968	1	160	0x00000044	0x000000c0	129	0x000000c8	['258', '258', '258', '258']	42	1	[OrderedDict([('dnp3.al.obj', '258'), ('dnp3.al.obj_tree', OrderedDict([('Qualifier Field, Prefix: None, Range: 8-bit Start and Stop Indices', OrderedDict([('dnp3.al.objq.prefix', '0'), ('dnp3.al.objq.range', '0')])), ('Number of Items: 10', OrderedDict([('dnp3.al.range.start', '0'), ('dnp3.al.range.stop', '9')])), ('Point Number 0 (Quality: Online), Value: 1', OrderedDict([('dnp3.al.point_index'…	-66.4319	79.8822	1004.7	1303.72
104	42	eth:ethertype:arp	00:50:56:9c:9d:70	ff:ff:ff:ff:ff:ff	0.0.0.0	0.0.0.0	0	0x00000000	0	0	0	0x00000000	0	-1	0	0	0	0	None	2020-10-17 18:12:54.380595922	601	1	201	0x00000044	0x000000c0	129	0x000000cb	['258', '258', '258', '258']	55	2	[OrderedDict([('dnp3.al.obj', '258'), ('dnp3.al.obj_tree', OrderedDict([('Qualifier Field, Prefix: None, Range: 8-bit Start and Stop Indices', OrderedDict([('dnp3.al.objq.prefix', '0'), ('dnp3.al.objq.range', '0')])), ('Number of Items: 13', OrderedDict([('dnp3.al.range.start', '0'), ('dnp3.al.range.stop', '12')])), ('Point Number 0 (Quality: Online), Value: 1', OrderedDict([('dnp3.al.point_index…	-66.4319	79.8822	1004.7	1303.72
105	81	eth:ethertype:ip:tcp:dnp3	00:00:00:aa:00:22	00:50:56:9c:9d:70	172.16.0.2	192.168.0.5	67	0x00004000	49701	20000	27	0x00000018	0	-1	24	4	60	0	None	2020-10-17 18:13:02.079416990	631	1	131	0x00000044	0x000000c0	129	0x000000c4	['258', '258', '258', '258']	33	9	[OrderedDict([('dnp3.al.obj', '258'), ('dnp3.al.obj_tree', OrderedDict([('Qualifier Field, Prefix: None, Range: 8-bit Start and Stop Indices', OrderedDict([('dnp3.al.objq.prefix', '0'), ('dnp3.al.objq.range', '0')])), ('Number of Items: 8', OrderedDict([('dnp3.al.range.start', '0'), ('dnp3.al.range.stop', '7')])), ('Point Number 0 (Quality: Online), Value: 1', OrderedDict([('dnp3.al.point_index',…	-66.4319		1004.7	1303.72
106	85	eth:ethertype:ip:tcp:dnp3	00:50:56:9c:9d:70	00:00:00:aa:00:22	192.168.0.5	172.16.0.2	71	0x00004000	20000	49701	31	0x00000018	0	0.001970000	0	0	0	1	DNP3	2020-10-17 18:13:04.137470961	390	1	121	0x00000044	0x000000c0	129	0x000000c4	['258', '258', '258']	32	255	[OrderedDict([('dnp3.al.obj', '258'), ('dnp3.al.obj_tree', OrderedDict([('Qualifier Field, Prefix: None, Range: 8-bit Start and Stop Indices', OrderedDict([('dnp3.al.objq.prefix', '0'), ('dnp3.al.objq.range', '0')])), ('Number of Items: 8', OrderedDict([('dnp3.al.range.start', '0'), ('dnp3.al.range.stop', '7')])), ('Point Number 0 (Quality: Online), Value: 1', OrderedDict([('dnp3.al.point_index',…	-66.4319			1303.72
107	72	eth:ethertype:ip:tcp:dnp3	00:00:00:aa:00:22	00:50:56:9c:9d:70	172.16.0.2	192.168.0.5	58	0x00004000	33571	20000	18	0x00000018	0	-1	28	5	84	0	None	2020-10-17 18:13:05.684405088	560	1	148	0x00000044	0x000000c0	129	0x000000c9	['258', '258', '258', '258']	38	1	[OrderedDict([('dnp3.al.obj', '258'), ('dnp3.al.obj_tree', OrderedDict([('Qualifier Field, Prefix: None, Range: 8-bit Start and Stop Indices', OrderedDict([('dnp3.al.objq.prefix', '0'), ('dnp3.al.objq.range', '0')])), ('Number of Items: 9', OrderedDict([('dnp3.al.range.start', '0'), ('dnp3.al.range.stop', '8')])), ('Point Number 0 (Quality: Online), Value: 1', OrderedDict([('dnp3.al.point_index',…				1303.72
108	286	eth:ethertype:ip:tcp:dnp3	00:50:56:9c:9d:70	00:00:00:aa:00:22	192.168.0.5	172.16.0.2	272	0x00004000	20000	33571	232	0x00000018	0	0.000791000	0	0	0	0	None	2020-10-17 18:13:11.544442892	968	1	160	0x00000044	0x000000c0	129	0x000000c9	['258', '258', '258', '258']	42	1	[OrderedDict([('dnp3.al.obj', '258'), ('dnp3.al.obj_tree', OrderedDict([('Qualifier Field, Prefix: None, Range: 8-bit Start and Stop Indices', OrderedDict([('dnp3.al.objq.prefix', '0'), ('dnp3.al.objq.range', '0')])), ('Number of Items: 10', OrderedDict([('dnp3.al.range.start', '0'), ('dnp3.al.range.stop', '9')])), ('Point Number 0 (Quality: Online), Value: 1', OrderedDict([('dnp3.al.point_index'…				1303.72
