# Supplementary material for: AI-driven cybersecurity framework for anomaly detection in power systems
Source: Sci Rep. 2025 Oct 10;15:35506. doi: 10.1038/s41598-025-19634-y (PMC12514191; doi:10.1038/s41598-025-19634-y)
Supplement: Supplementary file 1 — Supplementary Information. [file 41598_2025_19634_MOESM1_ESM.zip › Datasets/csvs/UC2/uc2_DS_merged_phy_cyb_5os_30poll_encoded.csv]

	frame_len	frame_protocols	eth_src	eth_dst	ip_src	ip_dst	ip_len	ip_flags	tcp_srcport	tcp_dstport	tcp_len	tcp_flags	tcp_retransmission	tcp_rtt	flow_count	flow_final_count	packets	snort_alert	snort_alert_type	Time	LL_dnp3_src	LL_dnp3_dst	LL_dnp3_len	LL_dnp3_ctl	TL_dnp3_tr_ctl	AL_dnp3_al_func	AL_dnp3_al_ctl	AL_dnp3_obj	DNP3 Object Count	DNP3 Objects	AL_Payload	value1	value2	value3	value4
0	72	1	0	1	1	2	6	1	2	1	4	1	0	-1	0	0	0	0	1	2020-10-17 18:05:21.532471895	2	0	4	0	0	129	5	1	55	2	39		79.873
1	286	1	1	0	2	1	5	1	1	2	6	1	0	0.001393000	0	0	0	0	1	2020-10-17 18:05:29.250420093	3	0	1	0	0	129	2	1	33	0	48		79.873	1005.24
2	42	0	1	2	0	0	0	0	0	0	0	0	0	-1	5	1	15	0	1	2020-10-17 18:05:31.314445019	0	0	0	0	0	129	5	2	32	255	62	-56.258	79.873	1005.24
3	42	0	1	2	0	0	0	0	0	0	0	0	0	-1	0	0	0	0	1	2020-10-17 18:05:32.627419949	1	0	2	0	0	129	0	1	38	1	85	-56.258	79.873	1005.24
4	42	0	1	2	0	0	0	0	0	0	0	0	0	-1	5	1	15	0	1	2020-10-17 18:05:38.643443108	4	0	3	0	0	129	1	1	42	1	19	-56.258	79.873	1005.24	1350.55
5	60	0	0	1	0	0	0	0	0	0	0	0	0	-1	5	1	15	0	1	2020-10-17 18:05:40.342382908	1	0	6	0	0	129	1	3	1	1	90	-56.258	79.873	1005.24	1350.55
6	42	0	1	0	0	0	0	0	0	0	0	0	0	-1	0	0	0	1	2	2020-10-17 18:05:51.685496092	2	0	4	0	0	129	6	1	55	2	38	-56.258	79.8731	1005.24	1350.55
7	72	1	0	1	1	2	6	1	3	1	4	1	0	-1	5	1	15	0	1	2020-10-17 18:05:53.561419964	1	0	5	0	0	129	2	0	1	1200	2	-56.258	79.8731	1005.24	1350.55
8	206	1	1	0	2	1	2	1	1	3	2	1	0	0.001488000	0	0	0	0	1	2020-10-17 18:05:59.402441025	3	0	1	0	0	129	3	1	33	0	47	-56.258	79.8731	1005.39	1350.55
9	72	1	0	1	1	2	6	1	4	1	4	1	0	-1	4	1	12	0	1	2020-10-17 18:06:01.467449903	0	0	0	0	0	129	6	2	32	255	63	-56.4416	79.8731	1005.39	1350.55
10	196	1	1	0	2	1	1	1	1	4	1	1	0	0.001469000	0	0	0	0	1	2020-10-17 18:06:02.779403925	1	0	2	0	0	129	3	1	38	1	84	-56.4416	79.8731	1005.39	1350.55
11	72	1	0	1	1	2	6	1	6	1	4	1	0	-1	4	1	12	0	1	2020-10-17 18:06:08.151407003	1	0	5	0	0	129	4	0	1	1100	5	-56.4416	79.8731	1005.39	1350.55
12	225	1	1	0	2	1	3	1	1	6	3	1	0	0.000450000	0	0	0	0	1	2020-10-17 18:06:08.795442104	4	0	3	0	0	129	2	1	42	1	20	-56.4416	79.8731	1005.39	1350.55
13	42	0	1	2	0	0	0	0	0	0	0	0	0	-1	8	2	24	0	1	2020-10-17 18:06:21.837483883	2	0	4	0	0	129	7	1	55	2	37	-56.4416	79.9191	1005.39	1350.55
14	60	0	0	2	0	0	0	0	0	0	0	0	0	-1	0	0	0	1	2	2020-10-17 18:06:28.031431913	3	0	5	0	0	129	4	0	1	1001	1	-56.4416	79.9191	1005.39	1350.55
15	72	1	0	1	1	2	6	1	5	1	4	1	0	-1	8	1	24	0	1	2020-10-17 18:06:29.554406881	3	0	1	0	0	129	5	1	33	9	46	-56.4416	79.9191	1002.6	1350.55
16	239	1	1	0	2	1	4	1	1	5	5	1	0	0.001590000	0	0	0	0	1	2020-10-17 18:06:31.620445013	0	0	0	0	0	129	7	2	32	255	64	-56.3873	79.9191	1002.6	1350.55
17	42	0	1	2	0	0	0	0	0	0	0	0	0	-1	0	0	0	0	1	2020-10-17 18:06:32.930416107	1	0	2	0	0	129	5	1	38	1	83	-56.3873	79.9191	1002.6	1350.55
18	60	0	0	2	0	0	0	0	0	0	0	0	0	-1	0	0	0	1	2	2020-10-17 18:06:38.946444035	4	0	3	0	0	129	3	1	42	1	21	-56.3873	79.9191	1002.6	1350.55
19	42	0	1	2	0	0	0	0	0	0	0	0	0	-1	0	0	0	0	1	2020-10-17 18:06:40.511430979	2	0	5	0	0	129	8	0	1	None	4	-56.3873	79.9191	1002.6	1350.55
20	60	0	0	2	0	0	0	0	0	0	0	0	0	-1	0	0	0	1	2	2020-10-17 18:06:51.990487099	2	0	4	0	0	129	9	1	55	2	36	-56.3873	79.5984	1002.6	1350.55
21	89	1	0	1	1	2	9	1	6	1	9	1	0	-1	6	1	18	0	1	2020-10-17 18:06:53.108441114	4	0	5	0	0	129	4	0	1	1000	0	-56.3873	79.5984	1002.6	1350.55
22	91	1	1	0	2	1	10	1	1	6	10	1	0	0.001761000	0	0	0	1	0	2020-10-17 18:06:59.706413031	3	0	1	0	0	129	6	1	33	9	50	-56.3873	79.5984	1007.12	1350.55
23	60	0	0	2	0	0	0	0	0	0	0	0	0	-1	12	2	36	0	1	2020-10-17 18:07:01.001441002	2	0	5	0	0	129	10	0	1	82	9	-56.3873	79.5984	1007.12	1350.55
24	42	0	1	0	0	0	0	0	0	0	0	0	0	-1	0	0	0	0	1	2020-10-17 18:07:01.773437023	0	0	0	0	0	129	8	2	32	255	58	-55.8195	79.5984	1007.12	1350.55
25	60	0	0	1	0	0	0	0	0	0	0	0	0	-1	0	0	0	1	2	2020-10-17 18:07:03.083415985	1	0	2	0	0	129	6	1	38	1	81	-55.8195	79.5984	1007.12	1350.55
26	60	0	0	2	0	0	0	0	0	0	0	0	0	-1	0	0	0	1	2	2020-10-17 18:07:09.098428965	4	0	3	0	0	129	5	1	42	1	17	-55.8195	79.5984	1007.12	1350.51
27	60	0	0	2	0	0	0	0	0	0	0	0	0	-1	6	1	18	1	2	2020-10-17 18:07:13.132426023	4	0	5	0	0	129	6	0	1	1300	6	-55.8195	79.5984	1007.12	1350.51
28	72	1	0	1	1	2	6	1	2	1	4	1	0	-1	11	2	33	0	1	2020-10-17 18:07:22.142460108	2	0	4	0	0	129	11	1	55	2	35	-55.8195	80.6649	1007.12	1350.51
29	286	1	1	0	2	1	5	1	1	2	6	1	0	0.001842000	0	0	0	0	1	2020-10-17 18:07:29.859436035	3	0	1	0	0	129	7	1	33	9	52	-55.8195	80.6649	1007.22	1350.51
30	42	0	1	2	0	0	0	0	0	0	0	0	0	-1	5	1	15	0	1	2020-10-17 18:07:31.925425053	0	0	0	0	0	129	9	2	32	255	57	-56.7373	80.6649	1007.22	1350.51
31	60	0	0	2	0	0	0	0	0	0	0	0	0	-1	0	0	0	1	2	2020-10-17 18:07:33.235399961	1	0	2	0	0	129	7	1	38	1	82	-56.7373	80.6649	1007.22	1350.51
32	81	1	0	1	1	2	7	1	6	1	7	1	0	-1	0	0	0	0	1	2020-10-17 18:07:39.250432967	4	0	3	0	0	129	7	1	42	1	13	-56.7373	80.6649	1007.22	1305.65
33	85	1	1	0	2	1	8	1	1	6	8	1	0	0.001041000	0	0	0	0	1	2020-10-17 18:07:45.735445976	1	0	5	0	0	129	8	0	1	20	3	-56.7373	80.6649	1007.22	1305.65
34	42	0	1	2	0	0	0	0	0	0	0	0	0	-1	0	0	0	1	0	2020-10-17 18:07:52.364449978	2	0	4	0	0	129	12	1	55	2	31	-56.7373	81.6301	1007.22	1305.65
35	60	0	0	2	0	0	0	0	0	0	0	0	0	-1	0	0	0	1	2	2020-10-17 18:08:00.085418940	3	0	1	0	0	129	8	1	33	9	56	-56.7373	81.6301	1023.07	1305.65
36	42	0	1	2	0	0	0	0	0	0	0	0	0	-1	5	1	15	0	1	2020-10-17 18:08:02.148442030	0	0	0	0	0	129	10	2	32	255	65	-61.7286	81.6301	1023.07	1305.65
37	60	0	0	2	0	0	0	0	0	0	0	0	0	-1	0	0	0	1	2	2020-10-17 18:08:03.476409912	1	0	2	0	0	129	9	1	38	1	89	-61.7286	81.6301	1023.07	1305.65
38	60	0	0	1	0	0	0	0	0	0	0	0	0	-1	5	1	15	0	1	2020-10-17 18:08:04.884422064	3	0	5	0	0	129	9	0	1	20	3	-61.7286	81.6301	1023.07	1305.65
39	42	0	1	0	0	0	0	0	0	0	0	0	0	-1	0	0	0	1	2	2020-10-17 18:08:09.491447926	4	0	3	0	0	129	8	1	42	1	18	-61.7286	81.6301	1023.07	1332.72
40	72	1	0	1	1	2	6	1	3	1	4	1	0	-1	6	1	17	0	1	2020-10-17 18:08:15.496457100	2	0	5	0	0	129	13	0	1	20	3	-61.7286	81.6301	1023.07	1332.72
41	206	1	1	0	2	1	2	1	1	3	2	1	0	0.000893000	0	0	0	0	1	2020-10-17 18:08:22.670469999	2	0	4	0	0	129	14	1	55	2	30	-61.7286	54.4474	1023.07	1332.72
42	72	1	0	1	1	2	6	1	4	1	4	1	0	-1	4	1	12	0	1	2020-10-17 18:08:22.940428972	4	0	5	0	0	129	9	0	1	1300	6	-61.7286	54.4474	1023.07	1332.72
43	196	1	1	0	2	1	1	1	1	4	1	1	0	0.001887000	0	0	0	0	1	2020-10-17 18:08:29.092428923	4	0	5	0	0	129	10	0	1	20	7	-61.7286	54.4474	1023.07	1332.72
44	72	1	0	1	1	2	6	1	6	1	4	1	0	-1	4	1	12	0	1	2020-10-17 18:08:30.398420095	3	0	1	0	0	129	10	1	33	0	69	-61.7286	54.4474	120.214	1332.72
45	225	1	1	0	2	1	3	1	1	6	3	1	0	0.000810000	0	0	0	0	1	2020-10-17 18:08:32.450445890	0	0	0	0	0	129	11	2	32	255	66	-32.5259	54.4474	120.214	1332.72
46	42	0	1	2	0	0	0	0	0	0	0	0	0	-1	9	2	26	0	1	2020-10-17 18:08:33.794411898	1	0	2	0	0	129	10	1	38	1	88	-32.5259	54.4474	120.214	1332.72
47	81	1	0	1	1	2	7	1	6	1	7	1	0	-1	0	0	0	0	1	2020-10-17 18:08:35.565433025	2	0	5	0	0	129	15	0	1	20	8	-32.5259	54.4474	120.214	1332.72
48	85	1	1	0	2	1	8	1	1	6	8	1	0	0.001393000	0	0	0	1	0	2020-10-17 18:08:39.720428944	4	0	3	0	0	129	11	1	42	1	11	-32.5259	54.4474	120.214	722.767
49	42	0	1	2	0	0	0	0	0	0	0	0	0	-1	5	1	14	0	1	2020-10-17 18:08:40.422396898	1	0	5	0	0	129	11	0	1	1100	5	-32.5259	54.4474	120.214	722.767
50	72	1	0	1	1	2	6	1	5	1	4	1	0	-1	0	0	0	0	1	2020-10-17 18:08:47.066466093	1	0	5	0	0	129	12	0	1	20	7	-32.5259	54.4474	120.214	722.767
51	239	1	1	0	2	1	4	1	1	5	5	1	0	0.000948000	0	0	0	0	1	2020-10-17 18:08:52.914510965	2	0	4	0	0	129	0	1	55	2	29	-32.5259	42.9846	120.214	722.767
52	60	0	0	2	0	0	0	0	0	0	0	0	0	-1	0	0	0	1	2	2020-10-17 18:09:00.633465052	3	0	1	0	0	129	11	1	33	0	70	-32.5259	42.9846	117.361	722.767
53	42	0	1	2	0	0	0	0	0	0	0	0	0	-1	1	0	2	0	1	2020-10-17 18:09:00.997482061	4	0	5	0	0	129	12	0	1	1000	0	-32.5259	42.9846	117.361	722.767
54	60	0	0	2	0	0	0	0	0	0	0	0	0	-1	0	0	0	1	2	2020-10-17 18:09:02.677515030	0	0	0	0	0	129	12	2	32	255	67	-23.7289	42.9846	117.361	722.767
55	60	0	0	2	0	0	0	0	0	0	0	0	0	-1	6	1	18	1	2	2020-10-17 18:09:04.091449976	1	0	2	0	0	129	13	1	38	1	87	-23.7289	42.9846	117.361	722.767
56	72	1	0	1	1	2	6	1	2	1	4	1	0	-1	29	5	87	0	1	2020-10-17 18:09:09.714472055	4	0	5	0	0	129	13	0	1	1000	0	-23.7289	42.9846	117.361	722.767
57	286	1	1	0	2	1	5	1	1	2	6	1	0	0.001082000	0	0	0	0	1	2020-10-17 18:09:09.944421053	4	0	3	0	0	129	14	1	42	1	10	-23.7289	42.9846	117.361	109.761
58	42	0	1	2	0	0	0	0	0	0	0	0	0	-1	5	1	15	0	1	2020-10-17 18:09:21.206482887	4	0	5	0	0	129	15	0	1	20	3	-23.7289	42.9846	117.361	109.761
59	42	0	1	2	0	0	0	0	0	0	0	0	0	-1	0	0	0	0	1	2020-10-17 18:09:23.150528908	2	0	4	0	0	129	1	1	55	2	28	-23.7289	46.7055	117.361	109.761
60	42	0	1	2	0	0	0	0	0	0	0	0	0	-1	5	1	15	0	1	2020-10-17 18:09:30.855459929	3	0	1	0	0	129	12	1	33	0	71	-23.7289	46.7055	139.57	109.761
61	60	0	0	1	0	0	0	0	0	0	0	0	0	-1	5	1	15	0	1	2020-10-17 18:09:32.907444000	0	0	0	0	0	129	13	2	32	255	68	-16.0959	46.7055	139.57	109.761
62	42	0	1	0	0	0	0	0	0	0	0	0	0	-1	0	0	0	1	2	2020-10-17 18:09:34.396397114	1	0	2	0	0	129	14	1	38	1	86	-16.0959	46.7055	139.57	109.761
63	81	1	0	1	1	2	7	1	3	1	7	1	0	-1	0	0	0	0	1	2020-10-17 18:09:40.248426914	4	0	3	0	0	129	0	1	42	1	24	-16.0959	46.7055	139.57	127.324
64	85	1	1	0	2	1	8	1	1	3	8	1	0	0.000738000	0	0	0	1	0	2020-10-17 18:09:46.415412903	1	0	6	0	0	129	15	3	1	1	91	-16.0959	46.7055	139.57	127.324
65	72	1	0	1	1	2	6	1	3	1	4	1	0	-1	5	1	15	0	1	2020-10-17 18:09:53.384454012	2	0	4	0	0	129	2	1	55	2	41	-16.0959	46.7789	139.57	127.324
66	206	1	1	0	2	1	2	1	1	3	2	1	0	0.001076000	0	0	0	0	1	2020-10-17 18:10:01.089423895	3	0	1	0	0	129	13	1	33	0	72	-16.0959	46.7789	133.507	127.324
67	72	1	0	1	1	2	6	1	4	1	4	1	0	-1	4	1	12	0	1	2020-10-17 18:10:03.142436981	0	0	0	0	0	129	14	2	32	247	44	136.499	46.7789	133.507	127.324
68	196	1	1	0	2	1	1	1	1	4	1	1	0	0.002080000	0	0	0	0	1	2020-10-17 18:10:04.696402073	1	0	2	0	0	129	0	1	38	1	74	136.499	46.7789	133.507	127.324
69	42	0	1	0	0	0	0	0	0	0	0	0	0	-1	4	1	12	0	1	2020-10-17 18:10:10.554481030	4	0	3	0	0	129	1	1	42	1	23	136.499	46.7789	133.507	120.708
70	60	0	0	1	0	0	0	0	0	0	0	0	0	-1	0	0	0	0	1	2020-10-17 18:10:23.620466948	2	0	4	0	0	129	3	1	55	2	40	136.499	46.2343	133.507	120.708
71	72	1	0	1	1	2	6	1	6	1	4	1	0	-1	0	0	0	0	1	2020-10-17 18:10:31.316414118	3	0	1	0	0	129	14	1	33	0	73	136.499	46.2343	132.229	120.708
72	225	1	1	0	2	1	3	1	1	6	3	1	0	0.000267000	0	0	0	1	2	2020-10-17 18:10:31.474415064	1	0	5	0	0	129	1	0	1	1200	2	136.499	46.2343	132.229	120.708
73	42	0	1	2	0	0	0	0	0	0	0	0	0	-1	8	2	24	0	1	2020-10-17 18:10:33.375437021	0	0	0	0	0	129	15	2	32	247	45	117.898	46.2343	132.229	120.708
74	42	0	1	2	0	0	0	0	0	0	0	0	0	-1	4	1	12	0	1	2020-10-17 18:10:34.924401999	1	0	2	0	0	129	2	1	38	1	75	117.898	46.2343	132.229	120.708
75	72	1	0	1	1	2	6	1	5	1	4	1	0	-1	0	0	0	0	1	2020-10-17 18:10:38.140434027	1	0	5	0	0	129	3	0	1	1100	5	117.898	46.2343	132.229	120.708
76	239	1	1	0	2	1	4	1	1	5	5	1	0	0.000277000	0	0	0	0	1	2020-10-17 18:10:40.781455040	4	0	3	0	0	129	2	1	42	1	22	117.898	46.2343	132.229	114.231
77	42	0	1	2	0	0	0	0	0	0	0	0	0	-1	0	0	0	0	1	2020-10-17 18:10:47.562417030	3	0	5	0	0	129	15	0	1	1001	1	117.898	46.2343	132.229	114.231
78	81	1	0	1	1	2	7	1	2	1	7	1	0	-1	6	1	18	0	1	2020-10-17 18:10:53.409467936	2	0	5	0	0	129	4	0	1	None	4	117.898	46.2343	132.229	114.231
79	85	1	1	0	2	1	8	1	1	2	8	1	0	0.001035000	0	0	0	1	0	2020-10-17 18:10:53.773458958	2	0	4	0	0	129	5	1	55	2	26	117.898	36.9009	132.229	114.231
80	60	0	0	2	0	0	0	0	0	0	0	0	0	-1	0	0	0	1	2	2020-10-17 18:11:01.468497992	3	0	1	0	0	129	0	1	33	9	55	117.898	36.9009	929.389	114.231
81	60	0	0	2	0	0	0	0	0	0	0	0	0	-1	30	5	90	1	2	2020-10-17 18:11:01.822478056	4	0	5	0	0	129	3	0	1	1000	0	117.898	36.9009	929.389	114.231
82	60	0	0	2	0	0	0	0	0	0	0	0	0	-1	6	1	18	1	2	2020-10-17 18:11:03.528490067	0	0	0	0	0	129	0	2	32	247	43	4.39814	36.9009	929.389	114.231
83	72	1	0	1	1	2	6	1	2	1	4	1	0	-1	23	4	69	0	1	2020-10-17 18:11:05.076462984	1	0	2	0	0	129	4	1	38	1	76	4.39814	36.9009	929.389	114.231
84	286	1	1	0	2	1	5	1	1	2	6	1	0	0.001526000	0	0	0	0	1	2020-10-17 18:11:10.933446884	4	0	3	0	0	129	4	1	42	1	25	4.39814	36.9009	929.389	36.5257
85	42	0	1	2	0	0	0	0	0	0	0	0	0	-1	5	1	15	0	1	2020-10-17 18:11:12.193475962	2	0	5	0	0	129	6	0	1	None	4	4.39814	36.9009	929.389	36.5257
86	81	1	0	1	1	2	7	1	5	1	7	1	0	-1	0	0	0	0	1	2020-10-17 18:11:15.172441006	2	0	5	0	0	129	7	0	1	82	9	4.39814	36.9009	929.389	36.5257
87	85	1	1	0	2	1	8	1	1	5	8	1	0	0.000970000	0	0	0	1	0	2020-10-17 18:11:22.757451057	4	0	5	0	0	129	5	0	1	1300	6	4.39814	36.9009	929.389	36.5257
88	42	0	1	2	0	0	0	0	0	0	0	0	0	-1	0	0	0	0	1	2020-10-17 18:11:23.924452066	2	0	4	0	0	129	8	1	55	2	27	4.39814	78.6537	929.389	36.5257
89	42	0	1	2	0	0	0	0	0	0	0	0	0	-1	5	1	15	0	1	2020-10-17 18:11:31.621421099	3	0	1	0	0	129	1	1	33	9	54	4.39814	78.6537	1002.94	36.5257
90	60	0	0	1	0	0	0	0	0	0	0	0	0	-1	5	1	15	0	1	2020-10-17 18:11:33.681443930	0	0	0	0	0	129	1	2	32	247	42	-2.21814	78.6537	1002.94	36.5257
91	42	0	1	0	0	0	0	0	0	0	0	0	0	-1	0	0	0	1	2	2020-10-17 18:11:35.229409933	1	0	2	0	0	129	5	1	38	1	77	-2.21814	78.6537	1002.94	36.5257
92	72	1	0	1	1	2	6	1	3	1	4	1	0	-1	5	1	15	0	1	2020-10-17 18:11:41.086445093	4	0	3	0	0	129	6	1	42	1	12	-2.21814	78.6537	1002.94	1159.47
93	206	1	1	0	2	1	2	1	1	3	2	1	0	0.000489000	0	0	0	0	1	2020-10-17 18:11:41.170399904	1	0	6	0	0	129	6	3	1	1	90	-2.21814	78.6537	1002.94	1159.47
94	81	1	0	1	1	2	7	1	2	1	7	1	0	-1	4	1	12	0	1	2020-10-17 18:11:54.076477051	2	0	4	0	0	129	9	1	55	2	32	-2.21814	78.7749	1002.94	1159.47
95	85	1	1	0	2	1	8	1	1	2	8	1	0	0.000866000	0	0	0	1	0	2020-10-17 18:12:01.773431063	3	0	1	0	0	129	2	1	33	9	49	-2.21814	78.7749	1001.34	1159.47
96	72	1	0	1	1	2	6	1	4	1	4	1	0	-1	0	0	0	0	1	2020-10-17 18:12:03.833463907	0	0	0	0	0	129	2	2	32	255	61	-68.1646	78.7749	1001.34	1159.47
97	196	1	1	0	2	1	1	1	1	4	1	1	0	0.001530000	0	0	0	0	1	2020-10-17 18:12:05.381406069	1	0	2	0	0	129	7	1	38	1	78	-68.1646	78.7749	1001.34	1159.47
98	72	1	0	1	1	2	6	1	6	1	4	1	0	-1	4	1	12	0	1	2020-10-17 18:12:11.239439964	4	0	3	0	0	129	7	1	42	1	16	-68.1646	78.7749	1001.34	1302.03
99	225	1	1	0	2	1	3	1	1	6	3	1	0	0.001548000	0	0	0	0	1	2020-10-17 18:12:24.229453087	2	0	4	0	0	129	10	1	55	2	33	-68.1646	79.8822	1001.34	1302.03
100	42	0	1	2	0	0	0	0	0	0	0	0	0	-1	8	2	24	0	1	2020-10-17 18:12:31.926443100	3	0	1	0	0	129	3	1	33	9	51	-68.1646	79.8822	1004.7	1302.03
101	42	0	1	2	0	0	0	0	0	0	0	0	0	-1	4	1	12	0	1	2020-10-17 18:12:33.985435963	0	0	0	0	0	129	3	2	32	255	60	-66.4319	79.8822	1004.7	1302.03
102	72	1	0	1	1	2	6	1	5	1	4	1	0	-1	0	0	0	0	1	2020-10-17 18:12:35.533416032	1	0	2	0	0	129	8	1	38	1	79	-66.4319	79.8822	1004.7	1302.03
103	239	1	1	0	2	1	4	1	1	5	5	1	0	0.000475000	0	0	0	0	1	2020-10-17 18:12:41.392445087	4	0	3	0	0	129	8	1	42	1	15	-66.4319	79.8822	1004.7	1303.72
104	42	0	1	2	0	0	0	0	0	0	0	0	0	-1	0	0	0	0	1	2020-10-17 18:12:54.380595922	2	0	4	0	0	129	11	1	55	2	34	-66.4319	79.8822	1004.7	1303.72
105	81	1	0	1	1	2	7	1	5	1	7	1	0	-1	24	4	60	0	1	2020-10-17 18:13:02.079416990	3	0	1	0	0	129	4	1	33	9	53	-66.4319		1004.7	1303.72
106	85	1	1	0	2	1	8	1	1	5	8	1	0	0.001970000	0	0	0	1	0	2020-10-17 18:13:04.137470961	0	0	0	0	0	129	4	2	32	255	59	-66.4319			1303.72
107	72	1	0	1	1	2	6	1	2	1	4	1	0	-1	28	5	84	0	1	2020-10-17 18:13:05.684405088	1	0	2	0	0	129	9	1	38	1	80				1303.72
108	286	1	1	0	2	1	5	1	1	2	6	1	0	0.000791000	0	0	0	0	1	2020-10-17 18:13:11.544442892	4	0	3	0	0	129	9	1	42	1	14				1303.72
