# Supplementary material for: AI-driven cybersecurity framework for anomaly detection in power systems
Source: Sci Rep. 2025 Oct 10;15:35506. doi: 10.1038/s41598-025-19634-y (PMC12514191; doi:10.1038/s41598-025-19634-y)
Supplement: Supplementary file 1 — Supplementary Information. [file 41598_2025_19634_MOESM1_ESM.zip › Datasets/csvs/UC2/uc2_DS_merged_phy_cyb_5os_60poll_encoded.csv]

	frame_len	frame_protocols	eth_src	eth_dst	ip_src	ip_dst	ip_len	ip_flags	tcp_srcport	tcp_dstport	tcp_len	tcp_flags	tcp_retransmission	tcp_rtt	flow_count	flow_final_count	packets	snort_alert	snort_alert_type	Time	LL_dnp3_src	LL_dnp3_dst	LL_dnp3_len	LL_dnp3_ctl	TL_dnp3_tr_ctl	AL_dnp3_al_func	AL_dnp3_al_ctl	AL_dnp3_obj	DNP3 Object Count	DNP3 Objects	AL_Payload	value1	value2	value3	value4
0	60	0	0	2	0	0	0	0	0	0	0	0	0	-1	0	0	0	0	1	2020-10-17 19:41:30.281857967	2	0	4	0	0	129	14	1	55	2	19		79.8725
1	72	1	0	1	1	2	6	1	2	1	4	1	0	-1	5	1	15	0	1	2020-10-17 19:41:38.530919075	3	0	1	0	0	129	13	1	33	0	22		79.8725	1005.24
2	286	1	1	0	2	1	5	1	1	2	6	1	0	0.000601000	0	0	0	0	1	2020-10-17 19:41:39.732883930	0	0	0	0	0	129	5	2	32	255	26	-56.2587	79.8725	1005.24
3	60	0	0	2	0	0	0	0	0	0	0	0	0	-1	0	0	0	0	1	2020-10-17 19:41:43.691879034	1	0	5	0	0	129	10	0	1	1200	2	-56.2587	79.8725	1005.24
4	60	0	0	2	0	0	0	0	0	0	0	0	0	-1	4	1	64	0	1	2020-10-17 19:42:00.234833002	1	0	5	0	0	129	11	0	1	1200	2	-56.2587	79.8725	1005.24
5	42	0	1	2	0	0	0	0	0	0	0	0	0	-1	16	4	48	0	1	2020-10-17 19:42:11.244834900	1	0	5	0	0	129	12	0	1	1100	5	-56.2587	79.8725	1005.24
6	72	1	0	1	1	2	6	1	6	1	4	1	0	-1	0	0	0	0	1	2020-10-17 19:42:17.090838909	1	0	2	0	0	129	13	1	38	1	35	-56.2587	79.8725	1005.24
7	206	1	1	0	2	1	2	1	1	6	2	1	0	0.000739000	0	0	0	0	1	2020-10-17 19:42:18.330874920	3	0	5	0	0	129	14	0	1	1000	0	-56.2587	79.8725	1005.24
8	42	0	1	2	0	0	0	0	0	0	0	0	0	-1	0	0	0	0	1	2020-10-17 19:42:22.200896978	2	0	5	0	0	129	15	0	1	78	4	-56.2587	79.8725	1005.24
9	42	0	1	2	0	0	0	0	0	0	0	0	0	-1	8	2	76	0	1	2020-10-17 19:42:24.118885994	4	0	3	0	0	129	9	1	42	1	12	-56.2587	79.8725	1005.24	1350.55
10	72	1	0	1	1	2	6	1	4	1	4	1	0	-1	0	0	0	0	1	2020-10-17 19:42:30.259848118	4	0	5	0	0	129	10	0	1	1100	1	-56.2587	79.8725	1005.24	1350.55
11	196	1	1	0	2	1	1	1	1	4	1	1	0	0.001713000	0	0	0	0	1	2020-10-17 19:42:30.433832884	2	0	4	0	0	129	0	1	55	2	18	-56.2587	78.7673	1005.24	1350.55
12	81	1	0	1	1	2	7	1	3	1	7	1	0	-1	12	2	36	0	1	2020-10-17 19:42:38.683873892	3	0	1	0	0	129	15	1	33	8	23	-56.2587	78.7673	1003.92	1350.55
13	85	1	1	0	2	1	8	1	1	3	8	1	0	0.001378000	0	0	0	1	0	2020-10-17 19:42:39.141825914	2	0	5	0	0	129	1	0	1	None	9	-56.2587	78.7673	1003.92	1350.55
14	42	0	1	0	0	0	0	0	0	0	0	0	0	-1	12	2	36	0	1	2020-10-17 19:42:39.883841991	0	0	0	0	0	129	6	2	32	255	25	-56.5545	78.7673	1003.92	1350.55
15	60	0	0	1	0	0	0	0	0	0	0	0	0	-1	0	0	0	1	2	2020-10-17 19:42:46.187849998	4	0	5	0	0	129	11	0	1	None	6	-56.5545	78.7673	1003.92	1350.55
16	42	0	1	2	0	0	0	0	0	0	0	0	0	-1	11	2	33	0	1	2020-10-17 19:42:55.140808105	1	0	6	0	0	129	14	3	1	1	37	-56.5545	78.7673	1003.92	1350.55
17	42	0	1	2	0	0	0	0	0	0	0	0	0	-1	5	1	15	0	1	2020-10-17 19:43:17.199830055	1	0	5	0	0	129	15	0	1	20	3	-56.5545	78.7673	1003.92	1350.55
18	42	0	1	2	0	0	0	0	0	0	0	0	0	-1	0	0	0	0	1	2020-10-17 19:43:17.549812078	1	0	2	0	0	129	0	1	38	1	34	-56.5545	78.7673	1003.92	1350.55
19	81	1	0	1	1	2	7	1	3	1	7	1	0	-1	15	3	45	0	1	2020-10-17 19:43:24.360841036	4	0	3	0	0	129	12	1	42	1	11	-56.5545	78.7673	1003.92	1308.94
20	85	1	1	0	2	1	8	1	1	3	8	1	0	0.000913000	0	0	0	1	0	2020-10-17 19:43:25.012873888	3	0	5	0	0	129	0	0	1	20	3	-56.5545	78.7673	1003.92	1308.94
21	60	0	0	1	0	0	0	0	0	0	0	0	0	-1	12	3	36	0	1	2020-10-17 19:43:30.660859108	2	0	4	0	0	129	2	1	55	2	16	-56.5545	84.6733	1003.92	1308.94
22	42	0	1	0	0	0	0	0	0	0	0	0	0	-1	0	0	0	1	2	2020-10-17 19:43:33.767824888	2	0	5	0	0	129	3	0	1	20	3	-56.5545	84.6733	1003.92	1308.94
23	42	0	1	2	0	0	0	0	0	0	0	0	0	-1	4	1	12	0	1	2020-10-17 19:43:38.835916042	3	0	1	0	0	129	1	1	33	0	29	-56.5545	84.6733	172.693	1308.94
24	42	0	1	2	0	0	0	0	0	0	0	0	0	-1	0	0	0	0	1	2020-10-17 19:43:39.831885099	4	0	5	0	0	129	13	0	1	1100	1	-56.5545	84.6733	172.693	1308.94
25	42	0	1	2	0	0	0	0	0	0	0	0	0	-1	4	1	12	0	1	2020-10-17 19:43:40.035892010	0	0	0	0	0	129	7	2	32	255	27	-42.279	84.6733	172.693	1308.94
26	81	1	0	1	1	2	7	1	3	1	7	1	0	-1	0	0	0	0	1	2020-10-17 19:43:45.445842028	4	0	5	0	0	129	14	0	1	None	6	-42.279	84.6733	172.693	1308.94
27	85	1	1	0	2	1	8	1	1	3	8	1	0	0.001511000	0	0	0	1	0	2020-10-17 19:43:55.816895962	1	0	5	0	0	129	1	0	1	20	7	-42.279	84.6733	172.693	1308.94
28	42	0	1	0	0	0	0	0	0	0	0	0	0	-1	18	3	54	0	1	2020-10-17 19:43:58.508831978	4	0	5	0	0	129	15	0	1	20	3	-42.279	84.6733	172.693	1308.94
29	60	0	0	1	0	0	0	0	0	0	0	0	0	-1	0	0	0	1	2	2020-10-17 19:44:04.020870924	4	0	5	0	0	129	0	0	1	20	7	-42.279	84.6733	172.693	1308.94
30	72	1	0	1	1	2	6	1	3	1	4	1	0	-1	0	0	0	0	1	2020-10-17 19:44:12.335886002	2	0	5	0	0	129	4	0	1	20	8	-42.279	84.6733	172.693	1308.94
31	225	1	1	0	2	1	3	1	1	3	3	1	0	0.000976000	0	0	0	0	1	2020-10-17 19:44:17.840832949	1	0	2	0	0	129	2	1	38	1	36	-42.279	84.6733	172.693	1308.94
32	81	1	0	1	1	2	7	1	6	1	7	1	0	-1	6	1	18	0	1	2020-10-17 19:44:24.598898888	4	0	3	0	0	129	1	1	42	1	14	-42.279	84.6733	172.693	218.677
33	85	1	1	0	2	1	8	1	1	6	8	1	0	0.000520000	0	0	0	1	0	2020-10-17 19:44:30.879909039	2	0	4	0	0	129	5	1	55	2	15	-42.279	47.7638	172.693	218.677
34	81	1	0	1	1	2	7	1	2	1	7	1	0	-1	11	2	33	0	1	2020-10-17 19:44:39.060900927	3	0	1	0	0	129	2	1	33	0	30	-42.279	47.7638	139.622	218.677
35	85	1	1	0	2	1	8	1	1	2	8	1	0	0.000487000	0	0	0	1	0	2020-10-17 19:44:40.254899979	0	0	0	0	0	129	8	2	32	255	28	-13.2316	47.7638	139.622	218.677
36	42	0	1	2	0	0	0	0	0	0	0	0	0	-1	0	0	0	0	1	2020-10-17 19:44:40.854943037	1	0	6	0	0	129	3	3	1	1	38	-13.2316	47.7638	139.622	218.677
37	42	0	1	2	0	0	0	0	0	0	0	0	0	-1	6	1	31	0	1	2020-10-17 19:45:04.390834093	1	0	5	0	0	129	4	0	1	1200	2	-13.2316	47.7638	139.622	218.677
38	72	1	0	1	1	2	6	1	5	1	4	1	0	-1	0	0	0	0	1	2020-10-17 19:45:14.426878929	3	0	5	0	0	129	3	0	1	1000	0	-13.2316	47.7638	139.622	218.677
39	239	1	1	0	2	1	4	1	1	5	5	1	0	0.002103000	0	0	0	0	1	2020-10-17 19:45:18.067835093	1	0	2	0	0	129	5	1	38	1	32	-13.2316	47.7638	139.622	218.677
40	42	0	1	2	0	0	0	0	0	0	0	0	0	-1	0	0	0	0	1	2020-10-17 19:45:20.490823030	2	0	5	0	0	129	6	0	1	78	4	-13.2316	47.7638	139.622	218.677
41	81	1	0	1	1	2	7	1	5	1	7	1	0	-1	16	3	61	0	1	2020-10-17 19:45:24.831860065	4	0	3	0	0	129	2	1	42	1	13	-13.2316	47.7638	139.622	83.3154
42	85	1	1	0	2	1	8	1	1	5	8	1	0	0.000819000	0	0	0	0	1	2020-10-17 19:45:28.162858009	4	0	5	0	0	129	3	0	1	1100	1	-13.2316	47.7638	139.622	83.3154
43	72	1	0	1	1	2	6	1	2	1	4	1	0	-1	0	0	0	0	1	2020-10-17 19:45:31.116869926	2	0	4	0	0	129	7	1	55	2	20	-13.2316	74.3846	139.622	83.3154
44	286	1	1	0	2	1	5	1	1	2	6	1	0	0.001312000	0	0	0	1	0	2020-10-17 19:45:34.643882990	4	0	5	0	0	129	4	0	1	None	6	-13.2316	74.3846	139.622	83.3154
45	60	0	0	2	0	0	0	0	0	0	0	0	0	-1	8	2	24	1	2	2020-10-17 19:45:39.291857004	3	0	1	0	0	129	4	1	33	8	31	-13.2316	74.3846	995.451	83.3154
46	60	0	0	2	0	0	0	0	0	0	0	0	0	-1	4	1	12	1	2	2020-10-17 19:45:39.333791971	2	0	5	0	0	129	8	0	1	None	9	-13.2316	74.3846	995.451	83.3154
47	60	0	0	2	0	0	0	0	0	0	0	0	0	-1	0	0	0	0	1	2020-10-17 19:45:40.495913982	0	0	0	0	0	129	9	2	32	247	21	-13.2316	74.3846	995.451	83.3154
48	42	0	1	2	0	0	0	0	0	0	0	0	0	-1	4	1	12	1	2	2020-10-17 19:45:50.861820936	1	0	5	0	0	129	6	0	1	1100	5		74.3846	995.451	83.3154
49	72	1	0	1	1	2	6	1	6	1	4	1	0	-1	0	0	0	0	1	2020-10-17 19:45:56.426810026	1	0	6	0	0	129	7	3	1	1	37		74.3846	995.451	83.3154
50	206	1	1	0	2	1	2	1	1	6	2	1	0	0.002206000	0	0	0	0	1	2020-10-17 19:46:18.219899893	1	0	2	0	0	129	8	1	38	1	33		74.3846	995.451	83.3154
51	42	0	1	2	0	0	0	0	0	0	0	0	0	-1	0	0	0	0	1	2020-10-17 19:46:24.983900070	4	0	3	0	0	129	5	1	42	1	10		74.3846	995.451	83.3154
52	81	1	0	1	1	2	7	1	2	1	7	1	0	-1	0	0	0	0	1	2020-10-17 19:46:31.269901037	2	0	4	0	0	129	9	1	55	2	17		74.3846	995.451
53	85	1	1	0	2	1	8	1	1	2	8	1	0	0.002072000	0	0	0	1	0	2020-10-17 19:46:39.444915056	3	0	1	0	0	129	5	1	33	8	24			995.451
