# Supplementary material for: AI-driven cybersecurity framework for anomaly detection in power systems
Source: Sci Rep. 2025 Oct 10;15:35506. doi: 10.1038/s41598-025-19634-y (PMC12514191; doi:10.1038/s41598-025-19634-y)
Supplement: Supplementary file 1 — Supplementary Information. [file 41598_2025_19634_MOESM1_ESM.zip › Datasets/csvs/UC2/uc2_master_merged_phy_cyb_10os_30poll_encoded.csv]

	frame_len	frame_protocols	eth_src	eth_dst	ip_src	ip_dst	ip_len	ip_flags	tcp_srcport	tcp_dstport	tcp_len	tcp_flags	tcp_retransmission	tcp_rtt	flow_count	flow_final_count	packets	snort_alert	snort_alert_type	Time	LL_dnp3_src	LL_dnp3_dst	LL_dnp3_len	LL_dnp3_ctl	TL_dnp3_tr_ctl	AL_dnp3_al_func	AL_dnp3_al_ctl	AL_dnp3_obj	DNP3 Object Count	DNP3 Objects	AL_Payload	value1	value2	value3	value4	value5
0	72	1	1	0	1	2	11	1	10	1	6	1	0	-1	0	0	0	0	1	2020-10-17 16:09:22.503392696	0	0	6	0	0	129	12	1	46	1	54
1	253	1	0	1	2	1	8	1	1	10	8	1	0	0.152659640	0	0	0	0	1	2020-10-17 16:09:23.661561251	4	0	0	0	0	129	1	2	28	127	145
2	72	1	1	0	1	2	11	1	9	1	6	1	0	-1	0	0	0	0	1	2020-10-17 16:09:42.191790342	9	0	5	0	0	129	12	1	42	1	22					1236.1
3	182	1	0	1	2	1	2	1	1	9	1	1	0	0.151722036	0	0	0	1	2	2020-10-17 16:09:42.519672394	8	0	2	0	0	129	4	1	33	0	161				1005.25	1236.1
4	72	1	1	0	1	2	11	1	6	1	6	1	0	-1	47	10	140	0	1	2020-10-17 16:09:42.567670107	7	0	7	0	0	129	4	1	55	2	76			79.8714	1005.25	1236.1
5	239	1	0	1	2	1	7	1	1	6	7	1	0	0.153092334	0	0	0	0	1	2020-10-17 16:09:43.151670218	5	0	3	0	0	129	1	2	36	511	217			79.8714	1005.25	1236.1
6	72	1	1	0	1	2	11	1	4	1	6	1	0	-1	0	0	0	0	1	2020-10-17 16:09:46.998780966	6	0	4	0	0	129	12	1	38	1	208		1211.66	79.8714	1005.25	1236.1
7	72	1	1	0	1	2	11	1	2	1	6	1	0	-1	0	0	0	0	1	2020-10-17 16:09:47.038735867	1	0	8	0	0	129	13	1	58	1	89		1211.66	79.8714	1005.25	1236.1
8	206	1	0	1	2	1	4	1	1	4	3	1	0	0.151003789	0	0	0	0	1	2020-10-17 16:09:50.415697575	2	0	1	0	0	129	4	2	32	255	174	-56.2611	1211.66	79.8714	1005.25	1236.1
9	286	1	0	1	2	1	9	1	1	2	9	1	0	0.151064442	0	0	0	0	1	2020-10-17 16:09:50.615775347	3	0	11	0	0	129	3	2	16	15	115	-56.2611	1211.66	79.8714	1005.25	1236.1
10	72	1	1	0	1	2	11	1	3	1	6	1	0	-1	0	0	0	0	1	2020-10-17 16:09:52.655818701	0	0	6	0	0	129	13	1	46	1	39	-56.2611	1211.66	79.8714	1005.25	1236.1
11	208	1	0	1	2	1	5	1	1	3	4	1	0	0.151051328	0	0	0	0	1	2020-10-17 16:09:53.815870285	4	0	0	0	0	129	2	2	28	127	133	-56.2611	1211.66	79.8714	1005.25	1236.1
12	72	1	1	0	1	2	11	1	8	1	6	1	0	-1	12	2	36	0	1	2020-10-17 16:10:12.344883442	9	0	5	0	0	129	13	1	42	1	25	-56.2611	1211.66	79.8714	1005.25	1236.1
13	72	1	1	0	1	2	11	1	11	1	6	1	0	-1	0	0	0	1	2	2020-10-17 16:10:12.672916889	8	0	2	0	0	129	5	1	33	0	158	-56.2611	1211.66	79.8714	1005.24	1236.1
14	225	1	0	1	2	1	6	1	1	8	5	1	0	0.152141439	0	0	0	0	1	2020-10-17 16:10:12.720880508	7	0	7	0	0	129	5	1	55	2	79	-56.2611	1211.66	79.8729	1005.24	1236.1
15	293	1	0	1	2	1	10	1	1	11	10	1	0	0.152135298	0	0	0	1	2	2020-10-17 16:10:13.304818869	5	0	3	0	0	129	2	2	36	511	220	-56.2611	1211.66	79.8729	1005.24	1236.1
16	72	1	1	0	1	2	11	1	7	1	6	1	0	-1	13	2	38	0	1	2020-10-17 16:10:17.151956320	6	0	4	0	0	129	13	1	38	1	209	-56.2611	1211.68	79.8729	1005.24	1236.1
17	196	1	0	1	2	1	3	1	1	7	2	1	0	0.151030916	0	0	0	0	1	2020-10-17 16:10:17.191879511	1	0	8	0	0	129	14	1	58	1	90	-56.2611	1211.68	79.8729	1005.24	1236.1
18	72	1	1	0	1	2	11	1	5	1	6	1	0	-1	0	0	0	0	1	2020-10-17 16:10:20.567886114	2	0	1	0	0	129	5	2	32	255	177	-56.2586	1211.68	79.8729	1005.24	1236.1
19	142	1	0	1	2	1	1	1	1	5	15	1	0	0.151211855	0	0	0	0	1	2020-10-17 16:10:20.767937660	3	0	11	0	0	129	4	2	16	15	118	-56.2586	1211.68	79.8729	1005.24	1236.1
20	60	0	0	1	0	0	0	0	0	0	0	0	0	-1	5	1	15	0	1	2020-10-17 16:10:22.808011293	0	0	6	0	0	129	14	1	46	1	36	-56.2586	1211.68	79.8729	1005.24	1236.1
21	42	0	1	0	0	0	0	0	0	0	0	0	0	-1	0	0	0	0	1	2020-10-17 16:10:23.967964888	4	0	0	0	0	129	3	2	28	127	135	-56.2586	1211.68	79.8729	1005.24	1236.1
22	72	1	1	0	1	2	11	1	10	1	6	1	0	30.000352916	0	0	0	0	1	2020-10-17 16:10:33.791060448	8	0	10	0	0	129	6	3	1	1	240	-56.2586	1211.68	79.8729	1005.24	1236.1
23	253	1	0	1	2	1	8	1	1	10	8	1	0	0.152073011	0	0	0	0	1	2020-10-17 16:10:42.498184681	9	0	5	0	0	129	14	1	42	1	24	-56.2586	1211.68	79.8729	1005.24	1236.1
24	72	1	1	0	1	2	11	1	9	1	6	1	0	30.001400183	5	1	15	0	1	2020-10-17 16:10:42.826098680	8	0	2	0	0	129	7	1	33	0	160	-56.2586	1211.68	79.8729	1005.24	1236.1
25	182	1	0	1	2	1	2	1	1	9	1	1	0	0.152908958	0	0	0	0	1	2020-10-17 16:10:42.874204397	7	0	7	0	0	129	6	1	55	2	77	-56.2586	1211.68	79.8731	1005.24	1236.1
26	72	1	1	0	1	2	11	1	6	1	6	1	0	30.001047653	41	9	123	0	1	2020-10-17 16:10:43.458151579	5	0	3	0	0	129	3	2	36	511	219	-56.2586	1211.68	79.8731	1005.24	1236.1
27	239	1	0	1	2	1	7	1	1	6	7	1	0	0.152045574	0	0	0	0	1	2020-10-17 16:10:47.304175854	6	0	4	0	0	129	14	1	38	1	211	-56.2586	1211.68	79.8731	1005.24	1236.1
28	72	1	1	0	1	2	11	1	4	1	6	1	0	30.001064806	0	0	0	0	1	2020-10-17 16:10:47.344132185	1	0	8	0	0	129	15	1	58	1	92	-56.2586	1211.68	79.8731	1005.24	1236.1
29	72	1	1	0	1	2	11	1	2	1	6	1	0	30.000997400	0	0	0	0	1	2020-10-17 16:10:50.720200062	2	0	1	0	0	129	6	2	32	255	176	-56.2578	1211.68	79.8731	1005.24	1236.1
30	206	1	0	1	2	1	4	1	1	4	3	1	0	0.152179728	0	0	0	0	1	2020-10-17 16:10:50.920156479	3	0	11	0	0	129	5	2	16	15	117	-56.2578	1211.68	79.8731	1005.24	1236.1
31	286	1	0	1	2	1	9	1	1	2	9	1	0	0.152213144	0	0	0	0	1	2020-10-17 16:10:52.960232973	0	0	6	0	0	129	15	1	46	1	38	-56.2578	1211.68	79.8731	1005.24	1236.1
32	72	1	1	0	1	2	11	1	3	1	6	1	0	30.001098665	0	0	0	0	1	2020-10-17 16:10:54.121197701	4	0	0	0	0	129	4	2	28	127	134	-56.2578	1211.68	79.8731	1005.24	1236.1
33	208	1	0	1	2	1	5	1	1	3	4	1	0	0.152049858	0	0	0	0	1	2020-10-17 16:11:02.274431944	6	0	10	0	0	129	15	3	1	4	241	-56.2578	1211.68	79.8731	1005.24	1236.1
34	72	1	1	0	1	2	11	1	8	1	6	1	0	30.000953919	12	2	36	0	1	2020-10-17 16:11:12.651477575	9	0	5	0	0	129	15	1	42	1	23	-56.2578	1211.68	79.8731	1005.24	1236.1
35	72	1	1	0	1	2	11	1	11	1	6	1	0	30.001084034	0	0	0	0	1	2020-10-17 16:11:12.979392052	8	0	2	0	0	129	8	1	33	0	159	-56.2578	1211.68	79.8731	1005.24	1236.1
36	225	1	0	1	2	1	6	1	1	8	5	1	0	0.152221427	0	0	0	0	1	2020-10-17 16:11:13.027451038	7	0	7	0	0	129	7	1	55	2	78	-56.2578	1211.68	79.8731	1005.24	1236.1
37	293	1	0	1	2	1	10	1	1	11	10	1	0	0.152059606	0	0	0	1	2	2020-10-17 16:11:13.611412525	5	0	3	0	0	129	4	2	36	511	218	-56.2578	1211.68	79.8731	1005.24	1236.1
38	72	1	1	0	1	2	11	1	7	1	6	1	0	30.000963009	12	2	36	0	1	2020-10-17 16:11:17.456353903	6	0	4	0	0	129	0	1	38	1	210	-56.2578	1211.68	79.8731	1005.24	1236.1
39	196	1	0	1	2	1	3	1	1	7	2	1	0	0.151225535	0	0	0	0	1	2020-10-17 16:11:17.496394873	1	0	8	0	0	129	0	1	58	1	91	-56.2578	1211.68	79.8731	1005.24	1236.1
40	72	1	1	0	1	2	11	1	5	1	6	1	0	30.000792958	0	0	0	0	1	2020-10-17 16:11:20.873380423	2	0	1	0	0	129	7	2	32	255	175	-56.2576	1211.68	79.8731	1005.24	1236.1
41	142	1	0	1	2	1	1	1	1	5	15	1	0	0.151369422	0	0	0	1	2	2020-10-17 16:11:21.073300838	3	0	11	0	0	129	6	2	16	15	116	-56.2576	1211.68	79.8731	1005.24	1236.1
42	72	1	1	0	1	2	11	1	10	1	6	1	0	30.000893191	5	1	15	0	1	2020-10-17 16:11:22.491445303	6	0	9	0	0	129	1	0	1	1205	2	-56.2576	1211.68	79.8731	1005.24	1236.1
43	253	1	0	1	2	1	8	1	1	10	8	1	0	0.151299390	0	0	0	0	1	2020-10-17 16:11:23.113417387	0	0	6	0	0	129	0	1	46	1	37	-56.2576	1211.68	79.8731	1005.24	1236.1
44	72	1	1	0	1	2	11	1	9	1	6	1	0	30.000842351	5	1	15	0	1	2020-10-17 16:11:24.273400307	4	0	0	0	0	129	5	2	28	127	136	-56.2576	1211.68	79.8731	1005.24	1236.1
45	182	1	0	1	2	1	2	1	1	9	1	1	0	0.151252097	0	0	0	0	1	2020-10-17 16:11:35.297577858	6	0	9	0	0	129	2	0	1	1111	9	-56.2576	1211.68	79.8731	1005.24	1236.1
46	60	0	0	1	0	0	0	0	0	0	0	0	0	-1	5	1	15	0	1	2020-10-17 16:11:42.803631067	9	0	5	0	0	129	0	1	42	1	26	-56.2576	1211.68	79.8731	1005.24	1236.1
47	42	0	1	0	0	0	0	0	0	0	0	0	0	-1	0	0	0	0	1	2020-10-17 16:11:43.131577968	8	0	2	0	0	129	9	1	33	0	157	-56.2576	1211.68	79.8731	1005.34	1236.1
48	89	1	1	0	1	2	14	1	4	1	13	1	0	20.966960676	14	3	42	1	0	2020-10-17 16:11:43.179655552	7	0	7	0	0	129	8	1	55	2	75	-56.2576	1211.68	79.8885	1005.34	1236.1
49	91	1	0	1	2	1	15	1	1	4	14	1	0	0.151183022	4	1	12	1	2	2020-10-17 16:11:43.765592098	5	0	3	0	0	129	5	2	36	511	223	-56.2576	1211.68	79.8885	1005.34	1236.1
50	72	1	1	0	1	2	11	1	6	1	6	1	0	30.000890361	24	5	66	0	1	2020-10-17 16:11:47.609611511	6	0	4	0	0	129	3	1	38	1	207	-56.2576	1207.59	79.8885	1005.34	1236.1
51	239	1	0	1	2	1	7	1	1	6	7	1	0	0.152410749	0	0	0	0	1	2020-10-17 16:11:47.647563219	1	0	8	0	0	129	1	1	58	1	88	-56.2576	1207.59	79.8885	1005.34	1236.1
52	72	1	1	0	1	2	11	1	4	1	6	1	0	8.882572354	0	0	0	0	1	2020-10-17 16:11:51.024673223	2	0	1	0	0	129	8	2	32	255	178	-56.3588	1207.59	79.8885	1005.34	1236.1
53	72	1	1	0	1	2	11	1	2	1	6	1	0	30.000738058	0	0	0	0	1	2020-10-17 16:11:51.224694014	3	0	11	0	0	129	7	2	16	15	119	-56.3588	1207.59	79.8885	1005.34	1236.1
54	206	1	0	1	2	1	4	1	1	4	3	1	0	0.152465903	0	0	0	0	1	2020-10-17 16:11:53.264696836	0	0	6	0	0	129	1	1	46	1	41	-56.3588	1207.59	79.8885	1005.34	1236.1
55	286	1	0	1	2	1	9	1	1	2	9	1	0	0.152585771	0	0	0	0	1	2020-10-17 16:11:54.426631451	4	0	0	0	0	129	6	2	28	127	137	-56.3588	1207.59	79.8885	1005.34	1236.1
56	72	1	1	0	1	2	11	1	3	1	6	1	0	30.000782403	0	0	0	0	1	2020-10-17 16:11:56.248730183	8	0	9	0	0	129	10	0	1	1001	0	-56.3588	1207.59	79.8885	1005.34	1236.1
57	208	1	0	1	2	1	5	1	1	3	4	1	0	0.152550500	6	1	18	0	1	2020-10-17 16:12:11.671825171	7	0	9	0	0	129	9	0	1	None	4	-56.3588	1207.59	79.8885	1005.34	1236.1
58	72	1	1	0	1	2	11	1	8	1	6	1	0	30.000658237	6	1	18	0	1	2020-10-17 16:12:12.955860853	9	0	5	0	0	129	1	1	42	1	27	-56.3588	1207.59	79.8885	1005.34	1236.1
59	72	1	1	0	1	2	11	1	11	1	6	1	0	30.000776296	0	0	0	0	1	2020-10-17 16:12:13.283854961	8	0	2	0	0	129	11	1	33	9	156	-56.3588	1207.59	79.8885	1001.97	1236.1
60	225	1	0	1	2	1	6	1	1	8	5	1	0	0.151561284	0	0	0	0	1	2020-10-17 16:12:13.331837177	7	0	7	0	0	129	10	1	55	2	74	-56.3588	1207.59	79.7903	1001.97	1236.1
61	293	1	0	1	2	1	10	1	1	11	10	1	0	0.151476411	0	0	0	0	1	2020-10-17 16:12:13.919817209	5	0	3	0	0	129	6	2	36	511	222	-56.3588	1207.59	79.7903	1001.97	1236.1
62	72	1	1	0	1	2	11	1	7	1	6	1	0	30.000734648	12	2	36	0	1	2020-10-17 16:12:17.761847019	6	0	4	0	0	129	4	1	38	1	206	-56.3588	1206.3	79.7903	1001.97	1236.1
63	196	1	0	1	2	1	3	1	1	7	2	1	0	0.151579366	0	0	0	0	1	2020-10-17 16:12:17.799848557	1	0	8	0	0	129	2	1	58	1	87	-56.3588	1206.3	79.7903	1001.97	1236.1
64	72	1	1	0	1	2	11	1	5	1	6	1	0	30.000620811	0	0	0	0	1	2020-10-17 16:12:21.177848101	2	0	1	0	0	129	9	2	32	255	179	-56.3018	1206.3	79.7903	1001.97	1236.1
65	142	1	0	1	2	1	1	1	1	5	15	1	0	0.151598076	0	0	0	0	1	2020-10-17 16:12:21.377845287	3	0	11	0	0	129	8	2	16	15	114	-56.3018	1206.3	79.7903	1001.97	1236.1
66	72	1	1	0	1	2	11	1	10	1	6	1	0	30.000644175	5	1	15	0	1	2020-10-17 16:12:23.417947531	0	0	6	0	0	129	2	1	46	1	40	-56.3018	1206.3	79.7903	1001.97	1236.1
67	253	1	0	1	2	1	8	1	1	10	8	1	0	0.151577506	0	0	0	0	1	2020-10-17 16:12:24.579865932	4	0	0	0	0	129	7	2	28	127	138	-56.3018	1206.3	79.7903	1001.97	1236.1
68	72	1	1	0	1	2	11	1	9	1	6	1	0	30.000750467	5	1	15	0	1	2020-10-17 16:12:26.821981192	7	0	9	0	0	129	11	0	1	None	12	-56.3018	1206.3	79.7903	1001.97	1236.1
69	182	1	0	1	2	1	2	1	1	9	1	1	0	0.152482501	0	0	0	0	1	2020-10-17 16:12:43.108084679	9	0	5	0	0	129	2	1	42	1	28	-56.3018	1206.3	79.7903	1001.97	1236.1
70	60	0	2	2	0	0	0	0	0	0	0	0	0	-1	10	2	30	0	1	2020-10-17 16:12:43.436001778	8	0	2	0	0	129	12	1	33	9	155	-56.3018	1206.3	79.7903	1001.5	1236.1
71	60	0	2	2	0	0	0	0	0	0	0	0	0	-1	0	0	0	0	1	2020-10-17 16:12:43.483985901	7	0	7	0	0	129	12	1	55	2	73	-56.3018	1206.3	78.7426	1001.5	1236.1
72	60	0	0	1	0	0	0	0	0	0	0	0	0	-1	0	0	0	0	1	2020-10-17 16:12:44.072053432	5	0	3	0	0	129	7	2	36	511	221	-56.3018	1206.3	78.7426	1001.5	1236.1
73	42	0	1	0	0	0	0	0	0	0	0	0	0	-1	0	0	0	0	1	2020-10-17 16:12:44.714084864	9	0	9	0	0	129	3	0	1	None	7	-56.3018	1206.3	78.7426	1001.5	1236.1
74	60	0	2	2	0	0	0	0	0	0	0	0	0	-1	0	0	0	0	1	2020-10-17 16:12:47.915127039	6	0	4	0	0	129	5	1	38	1	203	-56.3018	1207.8	78.7426	1001.5	1236.1
75	89	1	1	0	1	2	14	1	8	1	13	1	0	14.818987441	9	2	27	1	0	2020-10-17 16:12:47.953080893	1	0	8	0	0	129	3	1	58	1	95	-56.3018	1207.8	78.7426	1001.5	1236.1
76	91	1	0	1	2	1	15	1	1	8	14	1	0	0.151268655	0	0	0	0	1	2020-10-17 16:12:51.331141710	2	0	1	0	0	129	10	2	32	255	171	-51.4178	1207.8	78.7426	1001.5	1236.1
77	72	1	1	0	1	2	11	1	6	1	6	1	0	30.000576591	22	5	66	0	1	2020-10-17 16:12:51.531161070	3	0	11	0	0	129	9	2	16	15	107	-51.4178	1207.8	78.7426	1001.5	1236.1
78	239	1	0	1	2	1	7	1	1	6	7	1	0	0.152716320	0	0	0	0	1	2020-10-17 16:12:53.571186304	0	0	6	0	0	129	3	1	46	1	42	-51.4178	1207.8	78.7426	1001.5	1236.1
79	72	1	1	0	1	2	11	1	4	1	6	1	0	30.000503293	0	0	0	0	1	2020-10-17 16:12:54.733108044	4	0	0	0	0	129	8	2	28	127	131	-51.4178	1207.8	78.7426	1001.5	1236.1
80	72	1	1	0	1	2	11	1	2	1	6	1	0	30.000441008	0	0	0	0	1	2020-10-17 16:12:57.604220390	9	0	9	0	0	129	4	0	1	None	10	-51.4178	1207.8	78.7426	1001.5	1236.1
81	206	1	0	1	2	1	4	1	1	4	3	1	0	0.152789877	0	0	0	0	1	2020-10-17 16:13:13.261321068	9	0	5	0	0	129	5	1	42	1	19	-51.4178	1207.8	78.7426	1001.5	1010.61
82	286	1	0	1	2	1	9	1	1	2	9	1	0	0.152805663	0	0	0	0	1	2020-10-17 16:13:13.589319706	8	0	2	0	0	129	13	1	33	9	165	-51.4178	1207.8	78.7426	1007.75	1010.61
83	72	1	1	0	1	2	11	1	3	1	6	1	0	30.000581830	0	0	0	0	1	2020-10-17 16:13:13.637376785	7	0	7	0	0	129	13	1	55	2	71	-51.4178	1207.8	79.6257	1007.75	1010.61
84	208	1	0	1	2	1	5	1	1	3	4	1	0	0.152679112	0	0	0	0	1	2020-10-17 16:13:14.225349426	5	0	3	0	0	129	8	2	36	511	213	-51.4178	1207.8	79.6257	1007.75	1010.61
85	72	1	1	0	1	2	11	1	8	1	6	1	0	15.030339987	12	2	36	0	1	2020-10-17 16:13:18.067286730	6	0	4	0	0	129	6	1	38	1	204	-51.4178	1211.59	79.6257	1007.75	1010.61
86	72	1	1	0	1	2	11	1	11	1	6	1	0	30.000555247	6	1	18	0	1	2020-10-17 16:13:18.105280638	1	0	8	0	0	129	4	1	58	1	96	-51.4178	1211.59	79.6257	1007.75	1010.61
87	225	1	0	1	2	1	6	1	1	8	5	1	0	0.151581969	0	0	0	0	1	2020-10-17 16:13:21.559964418	2	0	1	0	0	129	11	2	32	255	172	-56.6516	1211.59	79.6257	1007.75	1010.61
88	293	1	0	1	2	1	10	1	1	11	10	1	0	0.151707258	0	0	0	0	1	2020-10-17 16:13:21.760468245	3	0	11	0	0	129	10	2	16	15	109	-56.6516	1211.59	79.6257	1007.75	1010.61
89	72	1	1	0	1	2	11	1	7	1	6	1	0	30.000558245	6	1	18	0	1	2020-10-17 16:13:23.806991816	0	0	6	0	0	129	4	1	46	1	43	-56.6516	1211.59	79.6257	1007.75	1010.61
90	196	1	0	1	2	1	3	1	1	7	2	1	0	0.152622200	0	0	0	0	1	2020-10-17 16:13:25.035971880	4	0	0	0	0	129	9	2	28	127	127	-56.6516	1211.59	79.6257	1007.75	1010.61
91	72	1	1	0	1	2	11	1	5	1	6	1	0	30.000493395	0	0	0	0	1	2020-10-17 16:13:43.584301949	9	0	5	0	0	129	6	1	42	1	16	-56.6516	1211.59	79.6257	1007.75	1003.28
92	142	1	0	1	2	1	1	1	1	5	15	1	0	0.152650872	0	0	0	0	1	2020-10-17 16:13:43.984111071	8	0	2	0	0	129	14	1	33	9	166	-56.6516	1211.59	79.6257	1007.17	1003.28
93	81	1	1	0	1	2	12	1	8	1	11	1	0	4.882186136	5	1	15	1	0	2020-10-17 16:13:44.041398764	7	0	7	0	0	129	14	1	55	2	72	-56.6516	1211.59	79.632	1007.17	1003.28
94	85	1	0	1	2	1	13	1	1	8	12	1	0	0.152905247	0	0	0	0	1	2020-10-17 16:13:44.700338364	5	0	3	0	0	129	9	2	36	511	212	-56.6516	1211.59	79.632	1007.17	1003.28
95	72	1	1	0	1	2	11	1	10	1	6	1	0	30.000424317	0	0	0	0	1	2020-10-17 16:13:48.452439785	6	0	4	0	0	129	7	1	38	1	205	-56.6516	1212.28	79.632	1007.17	1003.28
96	253	1	0	1	2	1	8	1	1	10	8	1	0	0.152760163	0	0	0	0	1	2020-10-17 16:13:48.498897314	1	0	8	0	0	129	5	1	58	1	97	-56.6516	1212.28	79.632	1007.17	1003.28
97	72	1	1	0	1	2	11	1	9	1	6	1	0	30.000536267	5	1	15	0	1	2020-10-17 16:13:51.860205889	2	0	1	0	0	129	12	2	32	255	170	-56.604	1212.28	79.632	1007.17	1003.28
98	182	1	0	1	2	1	2	1	1	9	1	1	0	0.151666295	0	0	0	1	2	2020-10-17 16:13:52.072366953	3	0	11	0	0	129	11	2	16	15	108	-56.604	1212.28	79.632	1007.17	1003.28
99	81	1	1	0	1	2	12	1	8	1	11	1	0	12.654864364	23	5	69	1	0	2020-10-17 16:13:53.018796682	6	0	9	0	0	129	8	0	1	1200	1	-56.604	1212.28	79.632	1007.17	1003.28
100	85	1	0	1	2	1	13	1	1	8	12	1	0	0.151268108	0	0	0	1	2	2020-10-17 16:13:54.032131910	0	0	6	0	0	129	5	1	46	1	44	-56.604	1212.28	79.632	1007.17	1003.28
101	60	0	0	1	0	0	0	0	0	0	0	0	0	-1	13	3	38	0	1	2020-10-17 16:13:55.332596779	4	0	0	0	0	129	10	2	28	127	128	-56.604	1212.28	79.632	1007.17	1003.28
102	42	0	1	0	0	0	0	0	0	0	0	0	0	-1	0	0	0	1	2	2020-10-17 16:14:12.706933260	6	0	9	0	0	129	9	0	1	1100	8	-56.604	1212.28	79.632	1007.17	1003.28
103	72	1	1	0	1	2	11	1	6	1	6	1	0	30.000269640	6	1	18	0	1	2020-10-17 16:14:13.878041744	9	0	5	0	0	129	7	1	42	1	21	-56.604	1212.28	79.632	1007.17	1007.56
104	239	1	0	1	2	1	7	1	1	6	7	1	0	0.151883900	0	0	0	0	1	2020-10-17 16:14:14.308372498	8	0	2	0	0	129	15	1	33	9	169	-56.604	1212.28	79.632	1017.66	1007.56
105	72	1	1	0	1	2	11	1	4	1	6	1	0	30.000302908	0	0	0	0	1	2020-10-17 16:14:14.356577396	7	0	7	0	0	129	15	1	55	2	67	-56.604	1212.28	81.3818	1017.66	1007.56
106	72	1	1	0	1	2	11	1	2	1	6	1	0	30.001161193	0	0	0	0	1	2020-10-17 16:14:15.017549038	5	0	3	0	0	129	10	2	36	511	224	-56.604	1212.28	81.3818	1017.66	1007.56
107	206	1	0	1	2	1	4	1	1	4	3	1	0	0.151883004	0	0	0	0	1	2020-10-17 16:14:18.764281273	6	0	4	0	0	129	10	1	38	1	239	-56.604	654.214	81.3818	1017.66	1007.56
108	286	1	0	1	2	1	9	1	1	2	9	1	0	0.151043339	0	0	0	1	2	2020-10-17 16:14:18.812443018	1	0	8	0	0	129	6	1	58	1	84	-56.604	654.214	81.3818	1017.66	1007.56
109	72	1	1	0	1	2	11	1	3	1	6	1	0	30.001330849	6	1	18	0	1	2020-10-17 16:14:22.160396338	2	0	1	0	0	129	13	2	32	255	182	-60.2462	654.214	81.3818	1017.66	1007.56
110	208	1	0	1	2	1	5	1	1	3	4	1	0	0.152848546	0	0	0	0	1	2020-10-17 16:14:22.369288206	3	0	11	0	0	129	12	2	16	15	125	-60.2462	654.214	81.3818	1017.66	1007.56
111	72	1	1	0	1	2	11	1	8	1	6	1	0	12.159158990	7	1	20	0	1	2020-10-17 16:14:24.252268314	0	0	6	0	0	129	6	1	46	1	48	-60.2462	654.214	81.3818	1017.66	1007.56
112	72	1	1	0	1	2	11	1	11	1	6	1	0	30.000279615	0	0	0	0	1	2020-10-17 16:14:25.561783552	4	0	0	0	0	129	11	2	28	127	139	-60.2462	654.214	81.3818	1017.66	1007.56
113	225	1	0	1	2	1	6	1	1	8	5	1	0	0.152874692	6	1	18	0	1	2020-10-17 16:14:28.567059994	8	0	9	0	0	129	0	0	1	999	6	-60.2462	654.214	81.3818	1017.66	1007.56
114	293	1	0	1	2	1	10	1	1	11	10	1	0	0.150888750	0	0	0	0	1	2020-10-17 16:14:44.184453249	9	0	5	0	0	129	8	1	42	1	29	-60.2462	654.214	81.3818	1017.66	1028.25
115	72	1	1	0	1	2	11	1	7	1	6	1	0	30.000268852	7	1	20	0	1	2020-10-17 16:14:44.632575989	8	0	2	0	0	129	1	1	33	0	188	-60.2462	654.214	81.3818	268.037	1028.25
116	196	1	0	1	2	1	3	1	1	7	2	1	0	0.151023932	0	0	0	0	1	2020-10-17 16:14:44.684762478	7	0	7	0	0	129	0	1	55	2	65	-60.2462	654.214	88.9545	268.037	1028.25
117	72	1	1	0	1	2	11	1	5	1	6	1	0	30.000280965	0	0	0	0	1	2020-10-17 16:14:45.324857712	5	0	3	0	0	129	11	2	36	511	226	-60.2462	654.214	88.9545	268.037	1028.25
118	142	1	0	1	2	1	1	1	1	5	15	1	0	0.151112157	0	0	0	0	1	2020-10-17 16:14:49.096626997	6	0	4	0	0	129	11	1	38	1	238	-60.2462	335.923	88.9545	268.037	1028.25
119	72	1	1	0	1	2	11	1	10	1	6	1	0	30.000196856	5	1	15	0	1	2020-10-17 16:14:49.139791965	1	0	8	0	0	129	7	1	58	1	98	-60.2462	335.923	88.9545	268.037	1028.25
120	253	1	0	1	2	1	8	1	1	10	8	1	0	0.151082543	0	0	0	0	1	2020-10-17 16:14:52.476634979	2	0	1	0	0	129	14	2	32	255	184	-24.9834	335.923	88.9545	268.037	1028.25
121	72	1	1	0	1	2	11	1	9	1	6	1	0	30.001346430	5	1	15	0	1	2020-10-17 16:14:52.717014313	3	0	11	0	0	129	13	2	16	15	105	-24.9834	335.923	88.9545	268.037	1028.25
122	182	1	0	1	2	1	2	1	1	9	1	1	0	0.151884642	0	0	0	0	1	2020-10-17 16:14:54.471507311	0	0	6	0	0	129	7	1	46	1	49	-24.9834	335.923	88.9545	268.037	1028.25
123	81	1	1	0	1	2	12	1	4	1	11	1	0	12.965268040	5	1	15	1	0	2020-10-17 16:14:55.053899527	7	0	9	0	0	129	1	0	1	None	4	-24.9834	335.923	88.9545	268.037	1028.25
124	85	1	0	1	2	1	13	1	1	4	12	1	0	0.151884222	0	0	0	1	2	2020-10-17 16:14:55.806185246	4	0	0	0	0	129	12	2	28	127	141	-24.9834	335.923	88.9545	268.037	1028.25
125	81	1	1	0	1	2	12	1	2	1	11	1	0	28.339248998	30	7	90	1	0	2020-10-17 16:15:06.723261833	7	0	9	0	0	129	2	0	1	None	5	-24.9834	335.923	88.9545	268.037	1028.25
126	85	1	0	1	2	1	13	1	1	2	12	1	0	0.152920644	0	0	0	0	1	2020-10-17 16:15:14.480819464	9	0	5	0	0	129	9	1	42	1	30	-24.9834	335.923	88.9545	268.037	1032.59
127	72	1	1	0	1	2	11	1	6	1	6	1	0	30.001145903	6	1	18	0	1	2020-10-17 16:15:14.952600241	8	0	2	0	0	129	2	1	33	0	190	-24.9834	335.923	88.9545	158.799	1032.59
128	239	1	0	1	2	1	7	1	1	6	7	1	0	0.151083899	0	0	0	0	1	2020-10-17 16:15:14.996706486	7	0	7	0	0	129	3	1	55	2	64	-24.9834	335.923	58.5616	158.799	1032.59
129	72	1	1	0	1	2	11	1	4	1	6	1	0	16.883870208	0	0	0	0	1	2020-10-17 16:15:15.612981319	5	0	3	0	0	129	12	2	36	511	229	-24.9834	335.923	58.5616	158.799	1032.59
130	72	1	1	0	1	2	11	1	2	1	6	1	0	1.508895264	0	0	0	0	1	2020-10-17 16:15:19.408881664	6	0	4	0	0	129	12	1	38	1	237	-24.9834	208.346	58.5616	158.799	1032.59
131	206	1	0	1	2	1	4	1	1	4	3	1	0	0.151254658	0	0	0	0	1	2020-10-17 16:15:19.468641043	1	0	8	0	0	129	8	1	58	1	103	-24.9834	208.346	58.5616	158.799	1032.59
132	286	1	0	1	2	1	9	1	1	2	9	1	0	0.151116689	0	0	0	0	1	2020-10-17 16:15:22.771535635	2	0	1	0	0	129	15	2	32	255	185	-4.55939	208.346	58.5616	158.799	1032.59
133	72	1	1	0	1	2	11	1	3	1	6	1	0	30.001381803	6	1	18	0	1	2020-10-17 16:15:23.072706461	3	0	11	0	0	129	14	2	16	15	110	-4.55939	208.346	58.5616	158.799	1032.59
134	208	1	0	1	2	1	5	1	1	3	4	1	0	0.152843298	0	0	0	1	2	2020-10-17 16:15:24.700974226	0	0	6	0	0	129	8	1	46	1	51	-4.55939	208.346	58.5616	158.799	1032.59
135	60	0	0	1	0	0	0	0	0	0	0	0	0	-1	6	1	18	0	1	2020-10-17 16:15:26.032954454	4	0	0	0	0	129	13	2	28	127	143	-4.55939	208.346	58.5616	158.799	1032.59
136	42	0	1	0	0	0	0	0	0	0	0	0	0	-1	0	0	0	0	1	2020-10-17 16:15:36.832913399	7	0	7	0	0	129	1	1	55	2	61	-4.55939	208.346	52.3696	158.799	1032.59
137	72	1	1	0	1	2	11	1	8	1	6	1	0	30.001077256	6	1	18	0	1	2020-10-17 16:15:37.512770890	7	0	7	0	0	129	3	1	55	2	60	-4.55939	208.346	52.0472	158.799	1032.59
138	72	1	1	0	1	2	11	1	11	1	6	1	0	30.000023561	0	0	0	0	1	2020-10-17 16:15:44.583518982	7	0	9	0	0	129	4	0	1	78	11	-4.55939	208.346	52.0472	158.799	1032.59
139	225	1	0	1	2	1	6	1	1	8	5	1	0	0.151158330	0	0	0	0	1	2020-10-17 16:15:44.784095526	9	0	5	0	0	129	10	1	42	1	31	-4.55939	208.346	52.0472	158.799	1030.48
140	293	1	0	1	2	1	10	1	1	11	10	1	0	0.152261936	0	0	0	0	1	2020-10-17 16:15:45.248989344	8	0	2	0	0	129	3	1	33	0	192	-4.55939	208.346	52.0472	113.782	1030.48
141	72	1	1	0	1	2	11	1	7	1	6	1	0	30.001011351	6	1	18	0	1	2020-10-17 16:15:45.909196138	5	0	3	0	0	129	13	2	36	511	231	-4.55939	208.346	52.0472	113.782	1030.48
142	196	1	0	1	2	1	3	1	1	7	2	1	0	0.152163541	0	0	0	0	1	2020-10-17 16:15:49.741071224	6	0	4	0	0	129	13	1	38	1	236	-4.55939	150.505	52.0472	113.782	1030.48
143	72	1	1	0	1	2	11	1	5	1	6	1	0	30.000934728	0	0	0	0	1	2020-10-17 16:15:49.794012547	1	0	8	0	0	129	9	1	58	1	104	-4.55939	150.505	52.0472	113.782	1030.48
144	142	1	0	1	2	1	1	1	1	5	15	1	0	0.152216720	0	0	0	0	1	2020-10-17 16:15:53.072923660	2	0	1	0	0	129	0	2	32	255	187	1.99605	150.505	52.0472	113.782	1030.48
145	72	1	1	0	1	2	11	1	10	1	6	1	0	30.001193503	5	1	15	0	1	2020-10-17 16:15:53.308981657	3	0	11	0	0	129	15	2	16	15	113	1.99605	150.505	52.0472	113.782	1030.48
146	253	1	0	1	2	1	8	1	1	10	8	1	0	0.152057143	0	0	0	0	1	2020-10-17 16:15:54.935137987	0	0	6	0	0	129	9	1	46	1	52	1.99605	150.505	52.0472	113.782	1030.48
147	72	1	1	0	1	2	11	1	9	1	6	1	0	30.001107721	5	1	15	0	1	2020-10-17 16:15:56.261144161	4	0	0	0	0	129	14	2	28	127	144	1.99605	150.505	52.0472	113.782	1030.48
148	182	1	0	1	2	1	2	1	1	9	1	1	0	0.152126783	0	0	0	0	1	2020-10-17 16:15:56.413022757	9	0	9	0	0	129	11	0	1	None	7	1.99605	150.505	52.0472	113.782	1030.48
149	81	1	1	0	1	2	12	1	2	1	11	1	0	13.337377854	5	1	15	1	0	2020-10-17 16:16:06.299559116	9	0	9	0	0	129	12	0	1	None	7	1.99605	150.505	52.0472	113.782	1030.48
150	85	1	0	1	2	1	13	1	1	2	12	1	0	0.152766099	0	0	0	1	2	2020-10-17 16:16:07.813172817	7	0	7	0	0	129	5	1	55	2	63	1.99605	150.505	44.2915	113.782	1030.48
151	72	1	1	0	1	2	11	1	6	1	6	1	0	30.001091669	36	8	108	0	1	2020-10-17 16:16:15.096987009	9	0	5	0	0	129	13	1	42	1	15	1.99605	150.505	44.2915	113.782	220.246
152	239	1	0	1	2	1	7	1	1	6	7	1	0	0.151132044	0	0	0	0	1	2020-10-17 16:16:15.541258097	8	0	2	0	0	129	4	1	33	0	191	1.99605	150.505	44.2915	121.057	220.246
153	72	1	1	0	1	2	11	1	4	1	6	1	0	30.000897459	0	0	0	0	1	2020-10-17 16:16:16.224282026	5	0	3	0	0	129	14	2	36	511	228	1.99605	150.505	44.2915	121.057	220.246
154	72	1	1	0	1	2	11	1	2	1	6	1	0	16.510736291	0	0	0	0	1	2020-10-17 16:16:20.057273149	6	0	4	0	0	129	14	1	38	1	235	1.99605	142.005	44.2915	121.057	220.246
155	206	1	0	1	2	1	4	1	1	4	3	1	0	0.151249348	0	0	0	0	1	2020-10-17 16:16:20.101393938	1	0	8	0	0	129	10	1	58	1	99	1.99605	142.005	44.2915	121.057	220.246
156	286	1	0	1	2	1	9	1	1	2	9	1	0	0.151268487	0	0	0	0	1	2020-10-17 16:16:23.297413349	2	0	1	0	0	129	1	2	32	255	186	-0.337837	142.005	44.2915	121.057	220.246
157	72	1	1	0	1	2	11	1	3	1	6	1	0	30.000939807	6	1	18	0	1	2020-10-17 16:16:23.541513443	3	0	11	0	0	129	0	2	16	15	106	-0.337837	142.005	44.2915	121.057	220.246
158	208	1	0	1	2	1	5	1	1	3	4	1	0	0.151296545	0	0	0	0	1	2020-10-17 16:16:25.161161900	0	0	6	0	0	129	10	1	46	1	53	-0.337837	142.005	44.2915	121.057	220.246
159	81	1	1	0	1	2	12	1	6	1	11	1	0	1.454039714	0	0	0	1	0	2020-10-17 16:16:25.293025494	9	0	9	0	0	129	14	0	1	None	10	-0.337837	142.005	44.2915	121.057	220.246
160	85	1	0	1	2	1	13	1	1	6	12	1	0	0.151960528	0	0	0	0	1	2020-10-17 16:16:26.493899822	4	0	0	0	0	129	15	2	28	127	142	-0.337837	142.005	44.2915	121.057	220.246
161	72	1	1	0	1	2	11	1	8	1	6	1	0	30.000838583	6	1	18	0	1	2020-10-17 16:16:33.792436361	9	0	9	0	0	129	15	0	1	None	10	-0.337837	142.005	44.2915	121.057	220.246
162	72	1	1	0	1	2	11	1	11	1	6	1	0	30.000790917	6	1	18	0	1	2020-10-17 16:16:38.108069420	7	0	7	0	0	129	6	1	55	2	62	-0.337837	142.005	44.6173	121.057	220.246
163	225	1	0	1	2	1	6	1	1	8	5	1	0	0.152441361	0	0	0	0	1	2020-10-17 16:16:45.413605452	9	0	5	0	0	129	0	1	42	1	13	-0.337837	142.005	44.6173	121.057	77.1417
164	293	1	0	1	2	1	10	1	1	11	10	1	0	0.152441332	0	0	0	0	1	2020-10-17 16:16:45.857362032	8	0	2	0	0	129	5	1	33	0	189	-0.337837	142.005	44.6173	120.512	77.1417
165	60	0	0	1	0	0	0	0	0	0	0	0	0	-1	0	0	0	0	1	2020-10-17 16:16:46.533676386	5	0	3	0	0	129	15	2	36	511	227	-0.337837	142.005	44.6173	120.512	77.1417
166	42	0	1	0	0	0	0	0	0	0	0	0	0	-1	0	0	0	0	1	2020-10-17 16:16:49.447715759	6	0	10	0	0	129	15	3	1	1	240	-0.337837	142.005	44.6173	120.512	77.1417
167	72	1	1	0	1	2	11	1	7	1	6	1	0	30.000774069	6	1	18	0	1	2020-10-17 16:16:50.393121958	6	0	4	0	0	129	0	1	38	1	195	-0.337837	137.381	44.6173	120.512	77.1417
168	196	1	0	1	2	1	3	1	1	7	2	1	0	0.152519496	0	0	0	0	1	2020-10-17 16:16:50.441210032	1	0	8	0	0	129	11	1	58	1	102	-0.337837	137.381	44.6173	120.512	77.1417
169	72	1	1	0	1	2	11	1	5	1	6	1	0	30.000693249	0	0	0	0	1	2020-10-17 16:16:53.533583641	2	0	1	0	0	129	2	2	32	247	152	217.701	137.381	44.6173	120.512	77.1417
170	142	1	0	1	2	1	1	1	1	5	15	1	0	0.152622585	5	1	15	0	1	2020-10-17 16:16:53.770200968	3	0	11	0	0	129	1	2	16	15	121	217.701	137.381	44.6173	120.512	77.1417
171	72	1	1	0	1	2	11	1	10	1	6	1	0	30.000771175	0	0	0	0	1	2020-10-17 16:16:55.408081293	0	0	6	0	0	129	11	1	46	1	55	217.701	137.381	44.6173	120.512	77.1417
172	253	1	0	1	2	1	8	1	1	10	8	1	0	0.152467626	5	1	15	0	1	2020-10-17 16:16:56.721308708	4	0	0	0	0	129	0	2	28	127	149	217.701	137.381	44.6173	120.512	77.1417
173	72	1	1	0	1	2	11	1	9	1	6	1	0	30.000864097	0	0	0	0	1	2020-10-17 16:17:08.341711760	7	0	7	0	0	129	7	1	55	2	80	217.701	137.381	46.7956	120.512	77.1417
174	182	1	0	1	2	1	2	1	1	9	1	1	0	0.152378105	0	0	0	0	1	2020-10-17 16:17:15.634796858	9	0	5	0	0	129	1	1	42	1	35	217.701	137.381	46.7956	120.512	73.2283
175	81	1	1	0	1	2	12	1	6	1	11	1	0	12.738004877	5	1	15	1	0	2020-10-17 16:17:16.076297283	8	0	2	0	0	129	6	1	33	0	194	217.701	137.381	46.7956	138.917	73.2283
176	85	1	0	1	2	1	13	1	1	6	12	1	0	0.152130644	5	1	15	0	1	2020-10-17 16:17:16.761602879	5	0	3	0	0	129	0	2	36	511	233	217.701	137.381	46.7956	138.917	73.2283
177	72	1	1	0	1	2	11	1	6	1	6	1	0	15.504562893	31	7	93	0	1	2020-10-17 16:17:20.721782446	6	0	4	0	0	129	1	1	38	1	198	217.701	162.249	46.7956	138.917	73.2283
178	239	1	0	1	2	1	7	1	1	6	7	1	0	0.152537840	0	0	0	0	1	2020-10-17 16:17:20.773408175	1	0	8	0	0	129	12	1	58	1	101	217.701	162.249	46.7956	138.917	73.2283
179	72	1	1	0	1	2	11	1	4	1	6	1	0	30.000615253	0	0	0	0	1	2020-10-17 16:17:23.765838146	2	0	1	0	0	129	3	2	32	247	153	126.325	162.249	46.7956	138.917	73.2283
180	72	1	1	0	1	2	11	1	2	1	6	1	0	30.000727687	0	0	0	0	1	2020-10-17 16:17:24.037699223	3	0	11	0	0	129	2	2	16	15	123	126.325	162.249	46.7956	138.917	73.2283
181	206	1	0	1	2	1	4	1	1	4	3	1	0	0.152702570	0	0	0	0	1	2020-10-17 16:17:25.637523174	0	0	6	0	0	129	12	1	46	1	56	126.325	162.249	46.7956	138.917	73.2283
182	286	1	0	1	2	1	9	1	1	2	9	1	0	0.152663167	0	0	0	0	1	2020-10-17 16:17:26.956418991	4	0	0	0	0	129	1	2	28	127	148	126.325	162.249	46.7956	138.917	73.2283
183	72	1	1	0	1	2	11	1	3	1	6	1	0	30.000728164	6	1	18	0	1	2020-10-17 16:17:38.583149672	7	0	7	0	0	129	8	1	55	2	81	126.325	162.249	46.8554	138.917	73.2283
184	208	1	0	1	2	1	5	1	1	3	4	1	0	0.152567765	0	0	0	0	1	2020-10-17 16:17:45.788517475	9	0	5	0	0	129	2	1	42	1	34	126.325	162.249	46.8554	138.917	69.1865
185	72	1	1	0	1	2	11	1	8	1	6	1	0	30.000560952	12	2	36	0	1	2020-10-17 16:17:46.228513002	8	0	2	0	0	129	7	1	33	0	193	126.325	162.249	46.8554	134.265	69.1865
186	72	1	1	0	1	2	11	1	11	1	6	1	0	30.000553108	0	0	0	1	2	2020-10-17 16:17:46.914431810	5	0	3	0	0	129	1	2	36	511	232	126.325	162.249	46.8554	134.265	69.1865
187	225	1	0	1	2	1	6	1	1	8	5	1	0	0.151598723	0	0	0	0	1	2020-10-17 16:17:50.874619722	6	0	4	0	0	129	2	1	38	1	197	126.325	162.651	46.8554	134.265	69.1865
188	293	1	0	1	2	1	10	1	1	11	10	1	0	0.151646700	0	0	0	1	2	2020-10-17 16:17:50.925526857	1	0	8	0	0	129	13	1	58	1	100	126.325	162.651	46.8554	134.265	69.1865
189	72	1	1	0	1	2	11	1	7	1	6	1	0	30.000590962	6	1	18	0	1	2020-10-17 16:17:53.919524908	2	0	1	0	0	129	4	2	32	247	154	123.774	162.651	46.8554	134.265	69.1865
190	72	1	1	0	1	2	11	1	5	1	6	1	0	30.000473046	5	1	15	0	1	2020-10-17 16:17:54.191506386	3	0	11	0	0	129	3	2	16	15	122	123.774	162.651	46.8554	134.265	69.1865
191	196	1	0	1	2	1	3	1	1	7	2	1	0	0.228231828	0	0	0	0	1	2020-10-17 16:17:55.791588545	0	0	6	0	0	129	13	1	46	1	57	123.774	162.651	46.8554	134.265	69.1865
192	142	1	0	1	2	1	1	1	1	5	15	1	0	0.228833929	0	0	0	0	1	2020-10-17 16:17:57.108508825	4	0	0	0	0	129	2	2	28	127	147	123.774	162.651	46.8554	134.265	69.1865
193	60	0	0	1	0	0	0	0	0	0	0	0	0	-1	0	0	0	0	1	2020-10-17 16:18:03.644691467	8	0	9	0	0	129	8	0	1	999	6	123.774	162.651	46.8554	134.265	69.1865
194	42	0	1	0	0	0	0	0	0	0	0	0	0	-1	0	0	0	0	1	2020-10-17 16:18:08.736701965	7	0	7	0	0	129	9	1	55	2	82	123.774	162.651	44.0811	134.265	69.1865
195	72	1	1	0	1	2	11	1	10	1	6	1	0	30.000526042	5	1	15	0	1	2020-10-17 16:18:12.484707355	7	0	9	0	0	129	10	0	1	78	11	123.774	162.651	44.0811	134.265	69.1865
196	253	1	0	1	2	1	8	1	1	10	8	1	0	0.235279481	0	0	0	1	2	2020-10-17 16:18:15.942682266	9	0	5	0	0	129	3	1	42	1	33	123.774	162.651	44.0811	134.265	58.0062
197	72	1	1	0	1	2	11	1	9	1	6	1	0	30.000636618	0	0	0	0	1	2020-10-17 16:18:16.380706310	8	0	2	0	0	129	9	1	33	0	183	123.774	162.651	44.0811	964.006	58.0062
198	182	1	0	1	2	1	2	1	1	9	1	1	0	0.302227243	0	0	0	1	2	2020-10-17 16:18:17.066665172	5	0	3	0	0	129	2	2	36	511	234	123.774	162.651	44.0811	964.006	58.0062
199	72	1	1	0	1	2	11	1	6	1	6	1	0	30.000346087	41	9	123	0	1	2020-10-17 16:18:20.916759968	7	0	9	0	0	129	11	0	1	78	3	123.774	162.651	44.0811	964.006	58.0062
200	239	1	0	1	2	1	7	1	1	6	7	1	0	0.322634690	0	0	0	0	1	2020-10-17 16:18:21.028665781	6	0	4	0	0	129	3	1	38	1	196	123.774	139.048	44.0811	964.006	58.0062
201	72	1	1	0	1	2	11	1	4	1	6	1	0	30.000340816	0	0	0	0	1	2020-10-17 16:18:21.078676701	1	0	8	0	0	129	14	1	58	1	83	123.774	139.048	44.0811	964.006	58.0062
202	72	1	1	0	1	2	11	1	2	1	6	1	0	30.000210548	6	1	18	1	2	2020-10-17 16:18:24.072613955	2	0	1	0	0	129	5	2	32	247	151	92.1254	139.048	44.0811	964.006	58.0062
203	206	1	0	1	2	1	4	1	1	4	3	1	0	0.394450651	0	0	0	0	1	2020-10-17 16:18:24.342681170	3	0	11	0	0	129	4	2	16	15	126	92.1254	139.048	44.0811	964.006	58.0062
204	286	1	0	1	2	1	9	1	1	2	9	1	0	0.403811331	0	0	0	0	1	2020-10-17 16:18:25.944783926	0	0	6	0	0	129	14	1	46	1	58	92.1254	139.048	44.0811	964.006	58.0062
205	72	1	1	0	1	2	11	1	3	1	6	1	0	30.000267228	0	0	0	1	2	2020-10-17 16:18:27.260710716	4	0	0	0	0	129	3	2	28	127	146	92.1254	139.048	44.0811	964.006	58.0062
206	208	1	0	1	2	1	5	1	1	3	4	1	0	0.474721844	0	0	0	0	1	2020-10-17 16:18:31.674802303	6	0	9	0	0	129	4	0	1	1100	8	92.1254	139.048	44.0811	964.006	58.0062
207	72	1	1	0	1	2	11	1	8	1	6	1	0	30.000438240	12	2	36	0	1	2020-10-17 16:18:37.756778240	6	0	9	0	0	129	5	0	1	1200	1	92.1254	139.048	44.0811	964.006	58.0062
208	72	1	1	0	1	2	11	1	11	1	6	1	0	30.000356980	0	0	0	0	1	2020-10-17 16:18:38.888915062	7	0	7	0	0	129	12	1	55	2	66	92.1254	139.048	83.8368	964.006	58.0062
209	225	1	0	1	2	1	6	1	1	8	5	1	0	0.384714959	0	0	0	0	1	2020-10-17 16:18:46.094941139	9	0	5	0	0	129	4	1	42	1	32	92.1254	139.048	83.8368	964.006	48.3969
210	293	1	0	1	2	1	10	1	1	11	10	1	0	0.393259698	0	0	0	1	2	2020-10-17 16:18:46.532944202	8	0	2	0	0	129	10	1	33	0	167	92.1254	139.048	83.8368	1052.39	48.3969
211	72	1	1	0	1	2	11	1	7	1	6	1	0	30.000812329	12	2	35	1	2	2020-10-17 16:18:47.219887495	5	0	3	0	0	129	3	2	36	511	230	92.1254	139.048	83.8368	1052.39	48.3969
212	72	1	1	0	1	2	11	1	5	1	6	1	0	30.001132934	0	0	0	0	1	2020-10-17 16:18:50.307930231	9	0	9	0	0	129	5	0	1	None	7	92.1254	139.048	83.8368	1052.39	48.3969
213	196	1	0	1	2	1	3	1	1	7	2	1	0	0.299429040	0	0	0	0	1	2020-10-17 16:18:51.181940079	6	0	4	0	0	129	6	1	38	1	199	92.1254	728.108	83.8368	1052.39	48.3969
214	142	1	0	1	2	1	1	1	1	5	15	1	0	0.310765839	0	0	0	0	1	2020-10-17 16:18:51.231978416	1	0	8	0	0	129	15	1	58	1	85	92.1254	728.108	83.8368	1052.39	48.3969
215	81	1	1	0	1	2	12	1	8	1	11	1	0	4.207751166	0	0	0	1	0	2020-10-17 16:18:54.225880861	2	0	1	0	0	129	6	2	32	247	150	-12.4784	728.108	83.8368	1052.39	48.3969
216	85	1	0	1	2	1	13	1	1	8	12	1	0	0.358605593	0	0	0	0	1	2020-10-17 16:18:54.495883703	3	0	11	0	0	129	5	2	16	15	124	-12.4784	728.108	83.8368	1052.39	48.3969
217	72	1	1	0	1	2	11	1	10	1	6	1	0	30.000852464	5	1	15	0	1	2020-10-17 16:18:56.098047733	0	0	6	0	0	129	15	1	46	1	50	-12.4784	728.108	83.8368	1052.39	48.3969
218	253	1	0	1	2	1	8	1	1	10	8	1	0	0.224287605	0	0	0	1	2	2020-10-17 16:18:57.413901806	4	0	0	0	0	129	4	2	28	127	140	-12.4784	728.108	83.8368	1052.39	48.3969
219	72	1	1	0	1	2	11	1	9	1	6	1	0	30.000783281	0	0	0	0	1	2020-10-17 16:19:02.704041243	9	0	9	0	0	129	6	0	1	None	10	-12.4784	728.108	83.8368	1052.39	48.3969
220	182	1	0	1	2	1	2	1	1	9	1	1	0	0.295841541	0	0	0	0	1	2020-10-17 16:19:09.042121410	7	0	7	0	0	129	13	1	55	2	59	-12.4784	728.108	81.9402	1052.39	48.3969
221	60	0	0	1	0	0	0	0	0	0	0	0	0	-1	6	1	20	0	1	2020-10-17 16:19:16.248154879	9	0	5	0	0	129	7	1	42	1	14	-12.4784	728.108	81.9402	1052.39	996.207
222	42	0	1	0	0	0	0	0	0	0	0	0	0	-1	0	0	0	1	2	2020-10-17 16:19:16.686120510	8	0	2	0	0	129	11	1	33	0	168	-12.4784	728.108	81.9402	1001.73	996.207
223	60	0	2	2	0	0	0	0	0	0	0	0	0	-1	20	4	58	1	2	2020-10-17 16:19:17.372115850	5	0	3	0	0	129	4	2	36	511	225	-12.4784	728.108	81.9402	1001.73	996.207
224	60	0	2	2	0	0	0	0	0	0	0	0	0	-1	0	0	0	0	1	2020-10-17 16:19:19.164099932	6	0	10	0	0	129	7	3	1	1	240	-12.4784	728.108	81.9402	1001.73	996.207
225	60	0	2	2	0	0	0	0	0	0	0	0	0	-1	4	1	12	1	2	2020-10-17 16:19:21.334118128	6	0	4	0	0	129	8	1	38	1	200	-12.4784	1131.67	81.9402	1001.73	996.207
226	81	1	1	0	1	2	12	1	8	1	11	1	0	19.383020121	14	3	42	1	0	2020-10-17 16:19:21.384197950	1	0	8	0	0	129	0	1	58	1	86	-12.4784	1131.67	81.9402	1001.73	996.207
227	85	1	0	1	2	1	13	1	1	8	12	1	0	0.305116449	0	0	0	0	1	2020-10-17 16:19:24.378117800	2	0	1	0	0	129	7	2	32	255	181	-64.6268	1131.67	81.9402	1001.73	996.207
228	72	1	1	0	1	2	11	1	6	1	6	1	0	30.000415453	6	1	18	0	1	2020-10-17 16:19:24.648137808	3	0	11	0	0	129	6	2	16	15	120	-64.6268	1131.67	81.9402	1001.73	996.207
229	239	1	0	1	2	1	7	1	1	6	7	1	0	0.293324534	0	0	0	0	1	2020-10-17 16:19:26.250266074	0	0	6	0	0	129	0	1	46	1	46	-64.6268	1131.67	81.9402	1001.73	996.207
230	72	1	1	0	1	2	11	1	4	1	6	1	0	30.000503022	0	0	0	0	1	2020-10-17 16:19:27.567204714	4	0	0	0	0	129	5	2	28	127	132	-64.6268	1131.67	81.9402	1001.73	996.207
231	72	1	1	0	1	2	11	1	2	1	6	1	0	30.000236530	0	0	0	0	1	2020-10-17 16:19:39.194488764	7	0	7	0	0	129	14	1	55	2	68	-64.6268	1131.67	78.5325	1001.73	996.207
232	206	1	0	1	2	1	4	1	1	4	3	1	0	0.323758499	0	0	0	0	1	2020-10-17 16:19:46.400439978	9	0	5	0	0	129	8	1	42	1	20	-64.6268	1131.67	78.5325	1001.73	1000.83
233	286	1	0	1	2	1	9	1	1	2	9	1	0	0.314942185	0	0	0	0	1	2020-10-17 16:19:46.838478565	8	0	2	0	0	129	12	1	33	0	162	-64.6268	1131.67	78.5325	1001.09	1000.83
234	72	1	1	0	1	2	11	1	3	1	6	1	0	30.000395620	0	0	0	0	1	2020-10-17 16:19:47.524425983	5	0	3	0	0	129	5	2	36	511	216	-64.6268	1131.67	78.5325	1001.09	1000.83
235	208	1	0	1	2	1	5	1	1	3	4	1	0	0.316815013	0	0	0	1	2	2020-10-17 16:19:51.487460375	6	0	4	0	0	129	9	1	38	1	201	-64.6268	1190.19	78.5325	1001.09	1000.83
236	72	1	1	0	1	2	11	1	8	1	6	1	0	5.746754922	12	2	36	0	1	2020-10-17 16:19:51.537479639	1	0	8	0	0	129	1	1	58	1	93	-64.6268	1190.19	78.5325	1001.09	1000.83
237	72	1	1	0	1	2	11	1	11	1	6	1	0	30.000678797	0	0	0	0	1	2020-10-17 16:19:54.531400919	2	0	1	0	0	129	8	2	32	255	180	-68.2219	1190.19	78.5325	1001.09	1000.83
238	225	1	0	1	2	1	6	1	1	8	5	1	0	0.310593263	0	0	0	0	1	2020-10-17 16:19:54.801449776	3	0	11	0	0	129	7	2	16	15	112	-68.2219	1190.19	78.5325	1001.09	1000.83
239	293	1	0	1	2	1	10	1	1	11	10	1	0	0.312866731	0	0	0	1	2	2020-10-17 16:19:56.403539658	0	0	6	0	0	129	1	1	46	1	47	-68.2219	1190.19	78.5325	1001.09	1000.83
240	72	1	1	0	1	2	11	1	7	1	6	1	0	30.000447258	11	2	33	0	1	2020-10-17 16:19:57.719460249	4	0	0	0	0	129	6	2	28	127	130	-68.2219	1190.19	78.5325	1001.09	1000.83
241	72	1	1	0	1	2	11	1	5	1	6	1	0	30.000208939	0	0	0	0	1	2020-10-17 16:20:09.347548723	7	0	7	0	0	129	15	1	55	2	69	-68.2219	1190.19	78.8105	1001.09	1000.83
242	196	1	0	1	2	1	3	1	1	7	2	1	0	0.299743127	0	0	0	0	1	2020-10-17 16:20:16.553631783	9	0	5	0	0	129	9	1	42	1	18	-68.2219	1190.19	78.8105	1001.09	1001.74
243	142	1	0	1	2	1	1	1	1	5	15	1	0	0.296712363	0	0	0	0	1	2020-10-17 16:20:16.991634846	8	0	2	0	0	129	13	1	33	0	163	-68.2219	1190.19	78.8105	1002.94	1001.74
244	72	1	1	0	1	2	11	1	10	1	6	1	0	30.000522058	5	1	15	0	1	2020-10-17 16:20:17.677606106	5	0	3	0	0	129	6	2	36	511	215	-68.2219	1190.19	78.8105	1002.94	1001.74
245	253	1	0	1	2	1	8	1	1	10	8	1	0	0.219614411	0	0	0	0	1	2020-10-17 16:20:21.640574932	6	0	4	0	0	129	10	1	38	1	202	-68.2219	1190.19	78.8105	1002.94	1001.74
246	72	1	1	0	1	2	11	1	9	1	6	1	0	30.001065178	0	0	0	1	2	2020-10-17 16:20:21.688661098	1	0	8	0	0	129	2	1	58	1	94	-68.2219		78.8105	1002.94	1001.74
247	182	1	0	1	2	1	2	1	1	9	1	1	0	0.228121625	0	0	0	0	1	2020-10-17 16:20:24.683602810	2	0	1	0	0	129	9	2	32	255	173	-68.2219		78.8105	1002.94	1001.74
248	81	1	1	0	1	2	12	1	4	1	11	1	0	13.943840734	10	2	30	1	0	2020-10-17 16:20:24.953547478	3	0	11	0	0	129	8	2	16	15	111			78.8105	1002.94	1001.74
249	85	1	0	1	2	1	13	1	1	4	12	1	0	0.314846688	0	0	0	1	2	2020-10-17 16:20:26.557742119	0	0	6	0	0	129	2	1	46	1	45			78.8105	1002.94	1001.74
250	60	0	0	1	0	0	0	0	0	0	0	0	0	-1	5	1	15	0	1	2020-10-17 16:20:27.871638536	4	0	0	0	0	129	7	2	28	127	129			78.8105	1002.94	1001.74
251	42	0	1	0	0	0	0	0	0	0	0	0	0	-1	0	0	0	1	2	2020-10-17 16:20:39.499862432	7	0	7	0	0	129	0	1	55	2	70			78.8105	1002.94	1001.74
252	72	1	1	0	1	2	11	1	6	1	6	1	0	30.000673122	32	7	96	0	1	2020-10-17 16:20:46.705860853	9	0	5	0	0	129	10	1	42	1	17				1002.94	1001.74
253	239	1	0	1	2	1	7	1	1	6	7	1	0	0.305738248	0	0	0	0	1	2020-10-17 16:20:47.143820763	8	0	2	0	0	129	14	1	33	0	164				1002.94
254	72	1	1	0	1	2	11	1	4	1	6	1	0	15.741560284	0	0	0	0	1	2020-10-17 16:20:47.830550194	5	0	3	0	0	129	7	2	36	511	214
