# Supplementary material for: AI-driven cybersecurity framework for anomaly detection in power systems
Source: Sci Rep. 2025 Oct 10;15:35506. doi: 10.1038/s41598-025-19634-y (PMC12514191; doi:10.1038/s41598-025-19634-y)
Supplement: Supplementary file 1 — Supplementary Information. [file 41598_2025_19634_MOESM1_ESM.zip › Datasets/csvs/UC2/uc2_master_merged_phy_cyb_10os_60poll.csv]

	frame_len	frame_protocols	eth_src	eth_dst	ip_src	ip_dst	ip_len	ip_flags	tcp_srcport	tcp_dstport	tcp_len	tcp_flags	tcp_retransmission	tcp_rtt	flow_count	flow_final_count	packets	snort_alert	snort_alert_type	Time	LL_dnp3_src	LL_dnp3_dst	LL_dnp3_len	LL_dnp3_ctl	TL_dnp3_tr_ctl	AL_dnp3_al_func	AL_dnp3_al_ctl	AL_dnp3_obj	DNP3 Object Count	DNP3 Objects	AL_Payload	value1	value2	value3	value4	value5
0	72	eth:ethertype:ip:tcp:dnp3	00:50:56:9c:5f:cc	00:00:00:aa:00:25	172.16.0.2	192.168.0.5	58	0x00004000	33385	20000	18	0x00000018	0	-1	0	0	0	0	None	2020-10-17 18:28:46.121388197	601	1	201	0x00000044	0x000000c0	129	0x000000cc	['258', '258', '258', '258']	55	2	[OrderedDict([('dnp3.al.obj', '258'), ('dnp3.al.obj_tree', OrderedDict([('Qualifier Field, Prefix: None, Range: 8-bit Start and Stop Indices', OrderedDict([('dnp3.al.objq.prefix', '0'), ('dnp3.al.objq.range', '0')])), ('Number of Items: 13', OrderedDict([('dnp3.al.range.start', '0'), ('dnp3.al.range.stop', '12')])), ('Point Number 0 (Quality: Online), Value: 1', OrderedDict([('dnp3.al.point_index…			79.873
1	286	eth:ethertype:ip:tcp:dnp3	00:00:00:aa:00:25	00:50:56:9c:5f:cc	192.168.0.5	172.16.0.2	272	0x00004000	20000	33385	232	0x00000018	0	0.151679613	0	0	0	0	None	2020-10-17 18:28:54.695435762	560	1	148	0x00000044	0x000000c0	129	0x000000ca	['258', '258', '258', '258']	38	1	[OrderedDict([('dnp3.al.obj', '258'), ('dnp3.al.obj_tree', OrderedDict([('Qualifier Field, Prefix: None, Range: 8-bit Start and Stop Indices', OrderedDict([('dnp3.al.objq.prefix', '0'), ('dnp3.al.objq.range', '0')])), ('Number of Items: 9', OrderedDict([('dnp3.al.range.start', '0'), ('dnp3.al.range.stop', '8')])), ('Point Number 0 (Quality: Online), Value: 1', OrderedDict([('dnp3.al.point_index',…		1211.68	79.873
2	60	eth:ethertype:arp	00:00:00:aa:00:25	00:50:56:9c:5f:cc	0.0.0.0	0.0.0.0	0	0x00000000	0	0	0	0x00000000	0	-1	23	4	147	0	None	2020-10-17 18:28:55.986430407	399	1	73	0x00000044	0x000000c0	129	0x000000c0	['258', '258', '258']	16	15	[OrderedDict([('dnp3.al.obj', '258'), ('dnp3.al.obj_tree', OrderedDict([('Qualifier Field, Prefix: None, Range: 8-bit Start and Stop Indices', OrderedDict([('dnp3.al.objq.prefix', '0'), ('dnp3.al.objq.range', '0')])), ('Number of Items: 4', OrderedDict([('dnp3.al.range.start', '0'), ('dnp3.al.range.stop', '3')])), ('Point Number 0 (Quality: Online), Value: 1', OrderedDict([('dnp3.al.point_index',…		1211.68	79.873
3	42	eth:ethertype:arp	00:50:56:9c:5f:cc	00:00:00:aa:00:25	0.0.0.0	0.0.0.0	0	0x00000000	0	0	0	0x00000000	0	-1	0	0	0	0	None	2020-10-17 18:28:57.032493591	390	1	121	0x00000044	0x000000c0	129	0x000000cf	['258', '258', '258']	32	255	[OrderedDict([('dnp3.al.obj', '258'), ('dnp3.al.obj_tree', OrderedDict([('Qualifier Field, Prefix: None, Range: 8-bit Start and Stop Indices', OrderedDict([('dnp3.al.objq.prefix', '0'), ('dnp3.al.objq.range', '0')])), ('Number of Items: 8', OrderedDict([('dnp3.al.range.start', '0'), ('dnp3.al.range.stop', '7')])), ('Point Number 0 (Quality: Online), Value: 1', OrderedDict([('dnp3.al.point_index',…	-56.258	1211.68	79.873
4	72	eth:ethertype:ip:tcp:dnp3	00:50:56:9c:5f:cc	00:00:00:aa:00:25	172.16.0.2	192.168.0.5	58	0x00004000	42197	20000	18	0x00000018	0	-1	10	2	30	0	None	2020-10-17 18:29:02.789445639	631	1	131	0x00000044	0x000000c0	129	0x000000c6	['258', '258', '258', '258']	33	0	[OrderedDict([('dnp3.al.obj', '258'), ('dnp3.al.obj_tree', OrderedDict([('Qualifier Field, Prefix: None, Range: 8-bit Start and Stop Indices', OrderedDict([('dnp3.al.objq.prefix', '0'), ('dnp3.al.objq.range', '0')])), ('Number of Items: 8', OrderedDict([('dnp3.al.range.start', '0'), ('dnp3.al.range.stop', '7')])), ('Point Number 0 (Quality: Online), Value: 1', OrderedDict([('dnp3.al.point_index',…	-56.258	1211.68	79.873	1005.24
5	225	eth:ethertype:ip:tcp:dnp3	00:00:00:aa:00:25	00:50:56:9c:5f:cc	192.168.0.5	172.16.0.2	211	0x00004000	20000	42197	171	0x00000018	0	0.152658795	0	0	0	0	None	2020-10-17 18:29:07.644576311	1200	1	208	0x00000044	0x000000c0	129	0x000000c0	['258', '258', '258', '258']	58	1	[OrderedDict([('dnp3.al.obj', '258'), ('dnp3.al.obj_tree', OrderedDict([('Qualifier Field, Prefix: None, Range: 8-bit Start and Stop Indices', OrderedDict([('dnp3.al.objq.prefix', '0'), ('dnp3.al.objq.range', '0')])), ('Number of Items: 14', OrderedDict([('dnp3.al.range.start', '0'), ('dnp3.al.range.stop', '13')])), ('Point Number 0 (Quality: Online), Value: 1', OrderedDict([('dnp3.al.point_index…	-56.258	1211.68	79.873	1005.24
6	72	eth:ethertype:ip:tcp:dnp3	00:50:56:9c:5f:cc	00:00:00:aa:00:25	172.16.0.2	192.168.0.5	58	0x00004000	38177	20000	18	0x00000018	0	-1	0	0	0	0	None	2020-10-17 18:29:20.965918779	493	1	133	0x00000044	0x000000c0	129	0x000000c0	['258', '258', '258']	36	511	[OrderedDict([('dnp3.al.obj', '258'), ('dnp3.al.obj_tree', OrderedDict([('Qualifier Field, Prefix: None, Range: 8-bit Start and Stop Indices', OrderedDict([('dnp3.al.objq.prefix', '0'), ('dnp3.al.objq.range', '0')])), ('Number of Items: 9', OrderedDict([('dnp3.al.range.start', '0'), ('dnp3.al.range.stop', '8')])), ('Point Number 0 (Quality: Online), Value: 1', OrderedDict([('dnp3.al.point_index',…	-56.258	1211.68	79.873	1005.24
7	142	eth:ethertype:ip:tcp:dnp3	00:00:00:aa:00:25	00:50:56:9c:5f:cc	192.168.0.5	172.16.0.2	128	0x00004000	20000	38177	88	0x00000018	0	0.151700971	0	0	0	0	None	2020-10-17 18:29:22.157606840	968	1	160	0x00000044	0x000000c0	129	0x000000c4	['258', '258', '258', '258']	42	1	[OrderedDict([('dnp3.al.obj', '258'), ('dnp3.al.obj_tree', OrderedDict([('Qualifier Field, Prefix: None, Range: 8-bit Start and Stop Indices', OrderedDict([('dnp3.al.objq.prefix', '0'), ('dnp3.al.objq.range', '0')])), ('Number of Items: 10', OrderedDict([('dnp3.al.range.start', '0'), ('dnp3.al.range.stop', '9')])), ('Point Number 0 (Quality: Online), Value: 1', OrderedDict([('dnp3.al.point_index'…	-56.258	1211.68	79.873	1005.24	1236.1
8	72	eth:ethertype:ip:tcp:dnp3	00:50:56:9c:5f:cc	00:00:00:aa:00:25	172.16.0.2	192.168.0.5	58	0x00004000	59717	20000	18	0x00000018	0	-1	10	2	95	0	None	2020-10-17 18:29:28.388558149	560	1	28	0x00000044	0x000000c0	129	0x000000cb	['3073']	1	1	[OrderedDict([('dnp3.al.obj', '3073'), ('dnp3.al.obj_tree', OrderedDict([('Qualifier Field, Prefix: 2-Octet Index Prefix, Range: 16-bit Single Field Quantity', OrderedDict([('dnp3.al.objq.prefix', '2'), ('dnp3.al.objq.range', '8')])), ('Number of Items: 1', OrderedDict([('dnp3.al.range.quantity', '1')])), ('Point Number 1 [Pulse On] [Close]', OrderedDict([('dnp3.al.index', '1'), ('Control Code [0…	-56.258	1211.68	79.873	1005.24	1236.1
9	196	eth:ethertype:ip:tcp:dnp3	00:00:00:aa:00:25	00:50:56:9c:5f:cc	192.168.0.5	172.16.0.2	182	0x00004000	20000	59717	142	0x00000018	0	0.151828201	0	0	0	1	arpspoof	2020-10-17 18:29:35.183773994	1195	1	172	0x00000044	0x000000c0	129	0x000000c0	['258', '258', '258', '258']	46	1	[OrderedDict([('dnp3.al.obj', '258'), ('dnp3.al.obj_tree', OrderedDict([('Qualifier Field, Prefix: None, Range: 8-bit Start and Stop Indices', OrderedDict([('dnp3.al.objq.prefix', '0'), ('dnp3.al.objq.range', '0')])), ('Number of Items: 11', OrderedDict([('dnp3.al.range.start', '0'), ('dnp3.al.range.stop', '10')])), ('Point Number 0 (Quality: Online), Value: 1', OrderedDict([('dnp3.al.point_index…	-56.258	1211.68	79.873	1005.24	1236.1
10	72	eth:ethertype:ip:tcp:dnp3	00:50:56:9c:5f:cc	00:00:00:aa:00:25	172.16.0.2	192.168.0.5	58	0x00004000	51683	20000	18	0x00000018	0	-1	18	4	119	0	None	2020-10-17 18:29:35.803696632	390	1	121	0x00000044	0x000000c0	129	0x000000c1	['258', '258', '258']	32	255	[OrderedDict([('dnp3.al.obj', '258'), ('dnp3.al.obj_tree', OrderedDict([('Qualifier Field, Prefix: None, Range: 8-bit Start and Stop Indices', OrderedDict([('dnp3.al.objq.prefix', '0'), ('dnp3.al.objq.range', '0')])), ('Number of Items: 8', OrderedDict([('dnp3.al.range.start', '0'), ('dnp3.al.range.stop', '7')])), ('Point Number 0 (Quality: Online), Value: 1', OrderedDict([('dnp3.al.point_index',…	-56.2572	1211.68	79.873	1005.24	1236.1
11	206	eth:ethertype:ip:tcp:dnp3	00:00:00:aa:00:25	00:50:56:9c:5f:cc	192.168.0.5	172.16.0.2	192	0x00004000	20000	51683	152	0x00000018	0	0.151720665	0	0	0	0	None	2020-10-17 18:29:38.803606749	560	1	22	0x00000044	0x000000c0	129	0x000000cc	['10499']	1	1200	[OrderedDict([('dnp3.al.obj', '10499'), ('dnp3.al.obj_tree', OrderedDict([('Qualifier Field, Prefix: 2-Octet Index Prefix, Range: 16-bit Single Field Quantity', OrderedDict([('dnp3.al.objq.prefix', '2'), ('dnp3.al.objq.range', '8')])), ('Number of Items: 1', OrderedDict([('dnp3.al.range.quantity', '1')])), ('Point Number 0, Value: 1200 [Status: Req. Accepted/Init/Queued (0x00)]', OrderedDict([('d…	-56.2572	1211.68	79.873	1005.24	1236.1
12	72	eth:ethertype:ip:tcp:dnp3	00:50:56:9c:5f:cc	00:00:00:aa:00:25	172.16.0.2	192.168.0.5	58	0x00004000	56207	20000	18	0x00000018	0	-1	12	3	88	1	arpspoof	2020-10-17 18:29:46.274024963	601	1	201	0x00000044	0x000000c0	129	0x000000cd	['258', '258', '258', '258']	55	2	[OrderedDict([('dnp3.al.obj', '258'), ('dnp3.al.obj_tree', OrderedDict([('Qualifier Field, Prefix: None, Range: 8-bit Start and Stop Indices', OrderedDict([('dnp3.al.objq.prefix', '0'), ('dnp3.al.objq.range', '0')])), ('Number of Items: 13', OrderedDict([('dnp3.al.range.start', '0'), ('dnp3.al.range.stop', '12')])), ('Point Number 0 (Quality: Online), Value: 1', OrderedDict([('dnp3.al.point_index…	-56.2572	1211.68	79.897	1005.24	1236.1
13	293	eth:ethertype:ip:tcp:dnp3	00:00:00:aa:00:25	00:50:56:9c:5f:cc	192.168.0.5	172.16.0.2	279	0x00004000	20000	56207	239	0x00000018	0	0.151825645	0	0	0	1	arpspoof	2020-10-17 18:29:48.604709625	560	1	22	0x00000044	0x000000c0	129	0x000000cd	['10499']	1	1100	[OrderedDict([('dnp3.al.obj', '10499'), ('dnp3.al.obj_tree', OrderedDict([('Qualifier Field, Prefix: 2-Octet Index Prefix, Range: 16-bit Single Field Quantity', OrderedDict([('dnp3.al.objq.prefix', '2'), ('dnp3.al.objq.range', '8')])), ('Number of Items: 1', OrderedDict([('dnp3.al.range.quantity', '1')])), ('Point Number 1, Value: 1100 [Status: Req. Accepted/Init/Queued (0x00)]', OrderedDict([('d…	-56.2572	1211.68	79.897	1005.24	1236.1
14	72	eth:ethertype:ip:tcp:dnp3	00:50:56:9c:5f:cc	00:00:00:aa:00:25	172.16.0.2	192.168.0.5	58	0x00004000	53941	20000	18	0x00000018	0	-1	39	7	117	0	None	2020-10-17 18:29:54.844782829	631	1	22	0x00000044	0x000000c0	129	0x000000c7	['10499']	1	1000	[OrderedDict([('dnp3.al.obj', '10499'), ('dnp3.al.obj_tree', OrderedDict([('Qualifier Field, Prefix: 2-Octet Index Prefix, Range: 16-bit Single Field Quantity', OrderedDict([('dnp3.al.objq.prefix', '2'), ('dnp3.al.objq.range', '8')])), ('Number of Items: 1', OrderedDict([('dnp3.al.range.quantity', '1')])), ('Point Number 0, Value: 1000 [Status: Req. Accepted/Init/Queued (0x00)]', OrderedDict([('d…	-56.2572	1211.68	79.897	1005.24	1236.1
15	208	eth:ethertype:ip:tcp:dnp3	00:00:00:aa:00:25	00:50:56:9c:5f:cc	192.168.0.5	172.16.0.2	194	0x00004000	20000	53941	154	0x00000018	0	0.153222001	0	0	0	1	arpspoof	2020-10-17 18:29:54.846648932	560	1	148	0x00000044	0x000000c0	129	0x000000ce	['258', '258', '258', '258']	38	1	[OrderedDict([('dnp3.al.obj', '258'), ('dnp3.al.obj_tree', OrderedDict([('Qualifier Field, Prefix: None, Range: 8-bit Start and Stop Indices', OrderedDict([('dnp3.al.objq.prefix', '0'), ('dnp3.al.objq.range', '0')])), ('Number of Items: 9', OrderedDict([('dnp3.al.range.start', '0'), ('dnp3.al.range.stop', '8')])), ('Point Number 0 (Quality: Online), Value: 1', OrderedDict([('dnp3.al.point_index',…	-56.2572	1203.55	79.897	1005.24	1236.1
16	72	eth:ethertype:ip:tcp:dnp3	00:50:56:9c:5f:cc	00:00:00:aa:00:25	172.16.0.2	192.168.0.5	58	0x00004000	58329	20000	18	0x00000018	0	-1	5	1	80	0	None	2020-10-17 18:29:56.139807224	399	1	73	0x00000044	0x000000c0	129	0x000000c1	['258', '258', '258']	16	15	[OrderedDict([('dnp3.al.obj', '258'), ('dnp3.al.obj_tree', OrderedDict([('Qualifier Field, Prefix: None, Range: 8-bit Start and Stop Indices', OrderedDict([('dnp3.al.objq.prefix', '0'), ('dnp3.al.objq.range', '0')])), ('Number of Items: 4', OrderedDict([('dnp3.al.range.start', '0'), ('dnp3.al.range.stop', '3')])), ('Point Number 0 (Quality: Online), Value: 1', OrderedDict([('dnp3.al.point_index',…	-56.2572	1203.55	79.897	1005.24	1236.1
17	239	eth:ethertype:ip:tcp:dnp3	00:00:00:aa:00:25	00:50:56:9c:5f:cc	192.168.0.5	172.16.0.2	225	0x00004000	20000	58329	185	0x00000018	0	0.152863407	5	1	15	1	arpspoof	2020-10-17 18:29:57.185897827	390	1	121	0x00000044	0x000000c0	129	0x000000c0	['258', '258', '258']	32	255	[OrderedDict([('dnp3.al.obj', '258'), ('dnp3.al.obj_tree', OrderedDict([('Qualifier Field, Prefix: None, Range: 8-bit Start and Stop Indices', OrderedDict([('dnp3.al.objq.prefix', '0'), ('dnp3.al.objq.range', '0')])), ('Number of Items: 8', OrderedDict([('dnp3.al.range.start', '0'), ('dnp3.al.range.stop', '7')])), ('Point Number 0 (Quality: Online), Value: 1', OrderedDict([('dnp3.al.point_index',…	-56.3222	1203.55	79.897	1005.24	1236.1
18	60	eth:ethertype:arp	00:00:00:aa:00:25	00:50:56:9c:5f:cc	0.0.0.0	0.0.0.0	0	0x00000000	0	0	0	0x00000000	0	-1	10	2	30	0	None	2020-10-17 18:30:02.941914082	631	1	131	0x00000044	0x000000c0	129	0x000000c8	['258', '258', '258', '258']	33	8	[OrderedDict([('dnp3.al.obj', '258'), ('dnp3.al.obj_tree', OrderedDict([('Qualifier Field, Prefix: None, Range: 8-bit Start and Stop Indices', OrderedDict([('dnp3.al.objq.prefix', '0'), ('dnp3.al.objq.range', '0')])), ('Number of Items: 8', OrderedDict([('dnp3.al.range.start', '0'), ('dnp3.al.range.stop', '7')])), ('Point Number 0 (Quality: Online), Value: 1', OrderedDict([('dnp3.al.point_index',…	-56.3222	1203.55	79.897	1001.25	1236.1
19	42	eth:ethertype:arp	00:50:56:9c:5f:cc	00:00:00:aa:00:25	0.0.0.0	0.0.0.0	0	0x00000000	0	0	0	0x00000000	0	-1	0	0	0	0	None	2020-10-17 18:30:07.797927141	1200	1	208	0x00000044	0x000000c0	129	0x000000c1	['258', '258', '258', '258']	58	1	[OrderedDict([('dnp3.al.obj', '258'), ('dnp3.al.obj_tree', OrderedDict([('Qualifier Field, Prefix: None, Range: 8-bit Start and Stop Indices', OrderedDict([('dnp3.al.objq.prefix', '0'), ('dnp3.al.objq.range', '0')])), ('Number of Items: 14', OrderedDict([('dnp3.al.range.start', '0'), ('dnp3.al.range.stop', '13')])), ('Point Number 0 (Quality: Online), Value: 1', OrderedDict([('dnp3.al.point_index…	-56.3222	1203.55	79.897	1001.25	1236.1
20	89	eth:ethertype:ip:tcp:dnp3	00:50:56:9c:5f:cc	00:00:00:aa:00:25	172.16.0.2	192.168.0.5	75	0x00004000	42197	20000	35	0x00000018	0	33.542010760	0	0	0	1	arpspoof	2020-10-17 18:30:12.529055119	601	1	22	0x00000044	0x000000c0	129	0x000000ce	['10499']	1	78	[OrderedDict([('dnp3.al.obj', '10499'), ('dnp3.al.obj_tree', OrderedDict([('Qualifier Field, Prefix: 2-Octet Index Prefix, Range: 16-bit Single Field Quantity', OrderedDict([('dnp3.al.objq.prefix', '2'), ('dnp3.al.objq.range', '8')])), ('Number of Items: 1', OrderedDict([('dnp3.al.range.quantity', '1')])), ('Point Number 0, Value: 78 [Status: Req. Accepted/Init/Queued (0x00)]', OrderedDict([('dnp…	-56.3222	1203.55	79.897	1001.25	1236.1
21	91	eth:ethertype:ip:tcp:dnp3	00:00:00:aa:00:25	00:50:56:9c:5f:cc	192.168.0.5	172.16.0.2	77	0x00004000	20000	42197	37	0x00000018	0	0.151111504	5	1	15	1	arpspoof	2020-10-17 18:30:21.119074583	493	1	133	0x00000044	0x000000c0	129	0x000000c1	['258', '258', '258']	36	511	[OrderedDict([('dnp3.al.obj', '258'), ('dnp3.al.obj_tree', OrderedDict([('Qualifier Field, Prefix: None, Range: 8-bit Start and Stop Indices', OrderedDict([('dnp3.al.objq.prefix', '0'), ('dnp3.al.objq.range', '0')])), ('Number of Items: 9', OrderedDict([('dnp3.al.range.start', '0'), ('dnp3.al.range.stop', '8')])), ('Point Number 0 (Quality: Online), Value: 1', OrderedDict([('dnp3.al.point_index',…	-56.3222	1203.55	79.897	1001.25	1236.1
22	72	eth:ethertype:ip:tcp:dnp3	00:50:56:9c:5f:cc	00:00:00:aa:00:25	172.16.0.2	192.168.0.5	58	0x00004000	54845	20000	18	0x00000018	0	-1	12	3	36	0	None	2020-10-17 18:30:21.612036467	601	1	22	0x00000044	0x000000c0	129	0x000000cf	['10499']	1	78	[OrderedDict([('dnp3.al.obj', '10499'), ('dnp3.al.obj_tree', OrderedDict([('Qualifier Field, Prefix: 2-Octet Index Prefix, Range: 16-bit Single Field Quantity', OrderedDict([('dnp3.al.objq.prefix', '2'), ('dnp3.al.objq.range', '8')])), ('Number of Items: 1', OrderedDict([('dnp3.al.range.quantity', '1')])), ('Point Number 2, Value: 78 [Status: Req. Accepted/Init/Queued (0x00)]', OrderedDict([('dnp…	-56.3222	1203.55	79.897	1001.25	1236.1
23	253	eth:ethertype:ip:tcp:dnp3	00:00:00:aa:00:25	00:50:56:9c:5f:cc	192.168.0.5	172.16.0.2	239	0x00004000	20000	54845	199	0x00000018	0	0.152025796	0	0	0	1	arpspoof	2020-10-17 18:30:22.310153246	968	1	160	0x00000044	0x000000c0	129	0x000000c5	['258', '258', '258', '258']	42	1	[OrderedDict([('dnp3.al.obj', '258'), ('dnp3.al.obj_tree', OrderedDict([('Qualifier Field, Prefix: None, Range: 8-bit Start and Stop Indices', OrderedDict([('dnp3.al.objq.prefix', '0'), ('dnp3.al.objq.range', '0')])), ('Number of Items: 10', OrderedDict([('dnp3.al.range.start', '0'), ('dnp3.al.range.stop', '9')])), ('Point Number 0 (Quality: Online), Value: 1', OrderedDict([('dnp3.al.point_index'…	-56.3222	1203.55	79.897	1001.25	1236.1
24	72	eth:ethertype:ip:tcp:dnp3	00:50:56:9c:5f:cc	00:00:00:aa:00:25	172.16.0.2	192.168.0.5	58	0x00004000	34231	20000	18	0x00000018	0	-1	0	0	0	0	None	2020-10-17 18:30:29.214002132	968	1	22	0x00000044	0x000000c0	129	0x000000c6	['10499']	1	1000	[OrderedDict([('dnp3.al.obj', '10499'), ('dnp3.al.obj_tree', OrderedDict([('Qualifier Field, Prefix: 2-Octet Index Prefix, Range: 16-bit Single Field Quantity', OrderedDict([('dnp3.al.objq.prefix', '2'), ('dnp3.al.objq.range', '8')])), ('Number of Items: 1', OrderedDict([('dnp3.al.range.quantity', '1')])), ('Point Number 0, Value: 1000 [Status: Req. Accepted/Init/Queued (0x00)]', OrderedDict([('d…	-56.3222	1203.55	79.897	1001.25	1236.1
25	196	eth:ethertype:ip:tcp:dnp3	00:00:00:aa:00:25	00:50:56:9c:5f:cc	192.168.0.5	172.16.0.2	182	0x00004000	20000	34231	142	0x00000018	0	0.152949090	0	0	0	1	arpspoof	2020-10-17 18:30:35.337149620	1195	1	172	0x00000044	0x000000c0	129	0x000000c1	['258', '258', '258', '258']	46	1	[OrderedDict([('dnp3.al.obj', '258'), ('dnp3.al.obj_tree', OrderedDict([('Qualifier Field, Prefix: None, Range: 8-bit Start and Stop Indices', OrderedDict([('dnp3.al.objq.prefix', '0'), ('dnp3.al.objq.range', '0')])), ('Number of Items: 11', OrderedDict([('dnp3.al.range.start', '0'), ('dnp3.al.range.stop', '10')])), ('Point Number 0 (Quality: Online), Value: 1', OrderedDict([('dnp3.al.point_index…	-56.3222	1203.55	79.897	1001.25	1236.1
26	81	eth:ethertype:ip:tcp:dnp3	00:50:56:9c:5f:cc	00:00:00:aa:00:25	172.16.0.2	192.168.0.5	67	0x00004000	42197	20000	27	0x00000018	0	10.263132911	8	2	24	1	DNP3	2020-10-17 18:30:35.957118034	390	1	121	0x00000044	0x000000c0	129	0x000000c2	['258', '258', '258']	32	255	[OrderedDict([('dnp3.al.obj', '258'), ('dnp3.al.obj_tree', OrderedDict([('Qualifier Field, Prefix: None, Range: 8-bit Start and Stop Indices', OrderedDict([('dnp3.al.objq.prefix', '0'), ('dnp3.al.objq.range', '0')])), ('Number of Items: 8', OrderedDict([('dnp3.al.range.start', '0'), ('dnp3.al.range.stop', '7')])), ('Point Number 0 (Quality: Online), Value: 1', OrderedDict([('dnp3.al.point_index',…	-57.0326	1203.55	79.897	1001.25	1236.1
27	85	eth:ethertype:ip:tcp:dnp3	00:00:00:aa:00:25	00:50:56:9c:5f:cc	192.168.0.5	172.16.0.2	71	0x00004000	20000	42197	31	0x00000018	0	0.151915876	0	0	0	0	None	2020-10-17 18:30:36.062991381	968	1	22	0x00000044	0x000000c0	129	0x000000c7	['10499']	1	1300	[OrderedDict([('dnp3.al.obj', '10499'), ('dnp3.al.obj_tree', OrderedDict([('Qualifier Field, Prefix: 2-Octet Index Prefix, Range: 16-bit Single Field Quantity', OrderedDict([('dnp3.al.objq.prefix', '2'), ('dnp3.al.objq.range', '8')])), ('Number of Items: 1', OrderedDict([('dnp3.al.range.quantity', '1')])), ('Point Number 1, Value: 1300 [Status: Req. Accepted/Init/Queued (0x00)]', OrderedDict([('d…	-57.0326	1203.55	79.897	1001.25	1236.1
28	72	eth:ethertype:ip:tcp:dnp3	00:50:56:9c:5f:cc	00:00:00:aa:00:25	172.16.0.2	192.168.0.5	58	0x00004000	33385	20000	18	0x00000018	0	60.000369997	19	3	59	0	None	2020-10-17 18:30:46.571801662	601	1	201	0x00000044	0x000000c0	129	0x000000c0	['258', '258', '258', '258']	55	2	[OrderedDict([('dnp3.al.obj', '258'), ('dnp3.al.obj_tree', OrderedDict([('Qualifier Field, Prefix: None, Range: 8-bit Start and Stop Indices', OrderedDict([('dnp3.al.objq.prefix', '0'), ('dnp3.al.objq.range', '0')])), ('Number of Items: 13', OrderedDict([('dnp3.al.range.start', '0'), ('dnp3.al.range.stop', '12')])), ('Point Number 0 (Quality: Online), Value: 1', OrderedDict([('dnp3.al.point_index…	-57.0326	1203.55	79.4864	1001.25	1236.1
29	286	eth:ethertype:ip:tcp:dnp3	00:00:00:aa:00:25	00:50:56:9c:5f:cc	192.168.0.5	172.16.0.2	272	0x00004000	20000	33385	232	0x00000018	0	0.152266905	0	0	0	0	None	2020-10-17 18:30:55.075817585	560	1	148	0x00000044	0x000000c0	129	0x000000cf	['258', '258', '258', '258']	38	1	[OrderedDict([('dnp3.al.obj', '258'), ('dnp3.al.obj_tree', OrderedDict([('Qualifier Field, Prefix: None, Range: 8-bit Start and Stop Indices', OrderedDict([('dnp3.al.objq.prefix', '0'), ('dnp3.al.objq.range', '0')])), ('Number of Items: 9', OrderedDict([('dnp3.al.range.start', '0'), ('dnp3.al.range.stop', '8')])), ('Point Number 0 (Quality: Online), Value: 1', OrderedDict([('dnp3.al.point_index',…	-57.0326	1207.56	79.4864	1001.25	1236.1
30	81	eth:ethertype:ip:tcp:dnp3	00:50:56:9c:5f:cc	00:00:00:aa:00:25	172.16.0.2	192.168.0.5	67	0x00004000	42197	20000	27	0x00000018	0	9.648180540	9	1	66	1	DNP3	2020-10-17 18:30:56.368053436	399	1	73	0x00000044	0x000000c0	129	0x000000c2	['258', '258', '258']	16	15	[OrderedDict([('dnp3.al.obj', '258'), ('dnp3.al.obj_tree', OrderedDict([('Qualifier Field, Prefix: None, Range: 8-bit Start and Stop Indices', OrderedDict([('dnp3.al.objq.prefix', '0'), ('dnp3.al.objq.range', '0')])), ('Number of Items: 4', OrderedDict([('dnp3.al.range.start', '0'), ('dnp3.al.range.stop', '3')])), ('Point Number 0 (Quality: Online), Value: 1', OrderedDict([('dnp3.al.point_index',…	-57.0326	1207.56	79.4864	1001.25	1236.1
31	85	eth:ethertype:ip:tcp:dnp3	00:00:00:aa:00:25	00:50:56:9c:5f:cc	192.168.0.5	172.16.0.2	71	0x00004000	20000	42197	31	0x00000018	0	0.152922310	6	1	18	1	arpspoof	2020-10-17 18:30:57.427944660	390	1	121	0x00000044	0x000000c0	129	0x000000c1	['258', '258', '258']	32	255	[OrderedDict([('dnp3.al.obj', '258'), ('dnp3.al.obj_tree', OrderedDict([('Qualifier Field, Prefix: None, Range: 8-bit Start and Stop Indices', OrderedDict([('dnp3.al.objq.prefix', '0'), ('dnp3.al.objq.range', '0')])), ('Number of Items: 8', OrderedDict([('dnp3.al.range.start', '0'), ('dnp3.al.range.stop', '7')])), ('Point Number 0 (Quality: Online), Value: 1', OrderedDict([('dnp3.al.point_index',…	-56.6287	1207.56	79.4864	1001.25	1236.1
32	81	eth:ethertype:ip:tcp:dnp3	00:50:56:9c:5f:cc	00:00:00:aa:00:25	172.16.0.2	192.168.0.5	67	0x00004000	51683	20000	27	0x00000018	0	51.902465549	16	3	47	0	None	2020-10-17 18:31:03.188090801	631	1	131	0x00000044	0x000000c0	129	0x000000c9	['258', '258', '258', '258']	33	8	[OrderedDict([('dnp3.al.obj', '258'), ('dnp3.al.obj_tree', OrderedDict([('Qualifier Field, Prefix: None, Range: 8-bit Start and Stop Indices', OrderedDict([('dnp3.al.objq.prefix', '0'), ('dnp3.al.objq.range', '0')])), ('Number of Items: 8', OrderedDict([('dnp3.al.range.start', '0'), ('dnp3.al.range.stop', '7')])), ('Point Number 0 (Quality: Online), Value: 1', OrderedDict([('dnp3.al.point_index',…	-56.6287	1207.56	79.4864	1006.3	1236.1
33	72	eth:ethertype:ip:tcp:dnp3	00:50:56:9c:5f:cc	00:00:00:aa:00:25	172.16.0.2	192.168.0.5	58	0x00004000	42197	20000	18	0x00000018	0	6.090904494	0	0	0	1	DNP3	2020-10-17 18:31:08.030605078	1200	1	208	0x00000044	0x000000c0	129	0x000000c2	['258', '258', '258', '258']	58	1	[OrderedDict([('dnp3.al.obj', '258'), ('dnp3.al.obj_tree', OrderedDict([('Qualifier Field, Prefix: None, Range: 8-bit Start and Stop Indices', OrderedDict([('dnp3.al.objq.prefix', '0'), ('dnp3.al.objq.range', '0')])), ('Number of Items: 14', OrderedDict([('dnp3.al.range.start', '0'), ('dnp3.al.range.stop', '13')])), ('Point Number 0 (Quality: Online), Value: 1', OrderedDict([('dnp3.al.point_index…	-56.6287	1207.56	79.4864	1006.3	1236.1
34	85	eth:ethertype:ip:tcp:dnp3	00:00:00:aa:00:25	00:50:56:9c:5f:cc	192.168.0.5	172.16.0.2	71	0x00004000	20000	51683	31	0x00000018	0	0.152871629	0	0	0	0	None	2020-10-17 18:31:08.627558708	560	1	22	0x00000044	0x000000c0	129	0x000000c0	['10499']	1	1200	[OrderedDict([('dnp3.al.obj', '10499'), ('dnp3.al.obj_tree', OrderedDict([('Qualifier Field, Prefix: 2-Octet Index Prefix, Range: 16-bit Single Field Quantity', OrderedDict([('dnp3.al.objq.prefix', '2'), ('dnp3.al.objq.range', '8')])), ('Number of Items: 1', OrderedDict([('dnp3.al.range.quantity', '1')])), ('Point Number 0, Value: 1200 [Status: Req. Accepted/Init/Queued (0x00)]', OrderedDict([('d…	-56.6287	1207.56	79.4864	1006.3	1236.1
35	225	eth:ethertype:ip:tcp:dnp3	00:00:00:aa:00:25	00:50:56:9c:5f:cc	192.168.0.5	172.16.0.2	211	0x00004000	20000	42197	171	0x00000018	0	0.151034612	0	0	0	0	None	2020-10-17 18:31:15.406423569	560	1	22	0x00000044	0x000000c0	129	0x000000c1	['10499']	1	1200	[OrderedDict([('dnp3.al.obj', '10499'), ('dnp3.al.obj_tree', OrderedDict([('Qualifier Field, Prefix: 2-Octet Index Prefix, Range: 16-bit Single Field Quantity', OrderedDict([('dnp3.al.objq.prefix', '2'), ('dnp3.al.objq.range', '8')])), ('Number of Items: 1', OrderedDict([('dnp3.al.range.quantity', '1')])), ('Point Number 0, Value: 1200 [Status: Req. Accepted/Init/Queued (0x00)]', OrderedDict([('d…	-56.6287	1207.56	79.4864	1006.3	1236.1
36	72	eth:ethertype:ip:tcp:dnp3	00:50:56:9c:5f:cc	00:00:00:aa:00:25	172.16.0.2	192.168.0.5	58	0x00004000	38177	20000	18	0x00000018	0	60.001350575	1	0	16	0	None	2020-10-17 18:31:21.420289755	493	1	133	0x00000044	0x000000c0	129	0x000000c2	['258', '258', '258']	36	511	[OrderedDict([('dnp3.al.obj', '258'), ('dnp3.al.obj_tree', OrderedDict([('Qualifier Field, Prefix: None, Range: 8-bit Start and Stop Indices', OrderedDict([('dnp3.al.objq.prefix', '0'), ('dnp3.al.objq.range', '0')])), ('Number of Items: 9', OrderedDict([('dnp3.al.range.start', '0'), ('dnp3.al.range.stop', '8')])), ('Point Number 0 (Quality: Online), Value: 1', OrderedDict([('dnp3.al.point_index',…	-56.6287	1207.56	79.4864	1006.3	1236.1
37	142	eth:ethertype:ip:tcp:dnp3	00:00:00:aa:00:25	00:50:56:9c:5f:cc	192.168.0.5	172.16.0.2	128	0x00004000	20000	38177	88	0x00000018	0	0.152026249	0	0	0	0	None	2020-10-17 18:31:21.810526609	560	1	22	0x00000044	0x000000c0	129	0x000000c2	['10499']	1	1100	[OrderedDict([('dnp3.al.obj', '10499'), ('dnp3.al.obj_tree', OrderedDict([('Qualifier Field, Prefix: 2-Octet Index Prefix, Range: 16-bit Single Field Quantity', OrderedDict([('dnp3.al.objq.prefix', '2'), ('dnp3.al.objq.range', '8')])), ('Number of Items: 1', OrderedDict([('dnp3.al.range.quantity', '1')])), ('Point Number 1, Value: 1100 [Status: Req. Accepted/Init/Queued (0x00)]', OrderedDict([('d…	-56.6287	1207.56	79.4864	1006.3	1236.1
38	72	eth:ethertype:ip:tcp:dnp3	00:50:56:9c:5f:cc	00:00:00:aa:00:25	172.16.0.2	192.168.0.5	58	0x00004000	59717	20000	18	0x00000018	0	60.001387966	5	1	15	0	None	2020-10-17 18:31:22.608344793	968	1	160	0x00000044	0x000000c0	129	0x000000c8	['258', '258', '258', '258']	42	1	[OrderedDict([('dnp3.al.obj', '258'), ('dnp3.al.obj_tree', OrderedDict([('Qualifier Field, Prefix: None, Range: 8-bit Start and Stop Indices', OrderedDict([('dnp3.al.objq.prefix', '0'), ('dnp3.al.objq.range', '0')])), ('Number of Items: 10', OrderedDict([('dnp3.al.range.start', '0'), ('dnp3.al.range.stop', '9')])), ('Point Number 0 (Quality: Online), Value: 1', OrderedDict([('dnp3.al.point_index'…	-56.6287	1207.56	79.4864	1006.3	1005.96
39	196	eth:ethertype:ip:tcp:dnp3	00:00:00:aa:00:25	00:50:56:9c:5f:cc	192.168.0.5	172.16.0.2	182	0x00004000	20000	59717	142	0x00000018	0	0.152016176	0	0	0	1	arpspoof	2020-10-17 18:31:30.143086910	631	1	22	0x00000044	0x000000c0	129	0x000000ca	['10499']	1	1000	[OrderedDict([('dnp3.al.obj', '10499'), ('dnp3.al.obj_tree', OrderedDict([('Qualifier Field, Prefix: 2-Octet Index Prefix, Range: 16-bit Single Field Quantity', OrderedDict([('dnp3.al.objq.prefix', '2'), ('dnp3.al.objq.range', '8')])), ('Number of Items: 1', OrderedDict([('dnp3.al.range.quantity', '1')])), ('Point Number 0, Value: 1000 [Status: Req. Accepted/Init/Queued (0x00)]', OrderedDict([('d…	-56.6287	1207.56	79.4864	1006.3	1005.96
40	72	eth:ethertype:ip:tcp:dnp3	00:50:56:9c:5f:cc	00:00:00:aa:00:25	172.16.0.2	192.168.0.5	58	0x00004000	51683	20000	18	0x00000018	0	7.944930188	13	3	39	0	None	2020-10-17 18:31:35.639894724	1195	1	172	0x00000044	0x000000c0	129	0x000000c2	['258', '258', '258', '258']	46	1	[OrderedDict([('dnp3.al.obj', '258'), ('dnp3.al.obj_tree', OrderedDict([('Qualifier Field, Prefix: None, Range: 8-bit Start and Stop Indices', OrderedDict([('dnp3.al.objq.prefix', '0'), ('dnp3.al.objq.range', '0')])), ('Number of Items: 11', OrderedDict([('dnp3.al.range.start', '0'), ('dnp3.al.range.stop', '10')])), ('Point Number 0 (Quality: Online), Value: 1', OrderedDict([('dnp3.al.point_index…	-56.6287	1207.56	79.4864	1006.3	1005.96
41	206	eth:ethertype:ip:tcp:dnp3	00:00:00:aa:00:25	00:50:56:9c:5f:cc	192.168.0.5	172.16.0.2	192	0x00004000	20000	51683	152	0x00000018	0	0.152201260	0	0	0	0	None	2020-10-17 18:31:36.276431799	390	1	121	0x00000044	0x000000c0	129	0x000000c3	['258', '258', '258']	32	255	[OrderedDict([('dnp3.al.obj', '258'), ('dnp3.al.obj_tree', OrderedDict([('Qualifier Field, Prefix: None, Range: 8-bit Start and Stop Indices', OrderedDict([('dnp3.al.objq.prefix', '0'), ('dnp3.al.objq.range', '0')])), ('Number of Items: 8', OrderedDict([('dnp3.al.range.start', '0'), ('dnp3.al.range.stop', '7')])), ('Point Number 0 (Quality: Online), Value: 1', OrderedDict([('dnp3.al.point_index',…	-44.1066	1207.56	79.4864	1006.3	1005.96
42	72	eth:ethertype:ip:tcp:dnp3	00:50:56:9c:5f:cc	00:00:00:aa:00:25	172.16.0.2	192.168.0.5	58	0x00004000	56207	20000	18	0x00000018	0	60.001223920	8	2	24	0	None	2020-10-17 18:31:37.488285303	601	1	22	0x00000044	0x000000c0	129	0x000000c1	['10499']	1	78	[OrderedDict([('dnp3.al.obj', '10499'), ('dnp3.al.obj_tree', OrderedDict([('Qualifier Field, Prefix: 2-Octet Index Prefix, Range: 16-bit Single Field Quantity', OrderedDict([('dnp3.al.objq.prefix', '2'), ('dnp3.al.objq.range', '8')])), ('Number of Items: 1', OrderedDict([('dnp3.al.range.quantity', '1')])), ('Point Number 0, Value: 78 [Status: Req. Accepted/Init/Queued (0x00)]', OrderedDict([('dnp…	-44.1066	1207.56	79.4864	1006.3	1005.96
43	293	eth:ethertype:ip:tcp:dnp3	00:00:00:aa:00:25	00:50:56:9c:5f:cc	192.168.0.5	172.16.0.2	279	0x00004000	20000	56207	239	0x00000018	0	0.152126809	0	0	0	0	None	2020-10-17 18:31:45.718610525	968	1	22	0x00000044	0x000000c0	129	0x000000c9	['10499']	1	1000	[OrderedDict([('dnp3.al.obj', '10499'), ('dnp3.al.obj_tree', OrderedDict([('Qualifier Field, Prefix: 2-Octet Index Prefix, Range: 16-bit Single Field Quantity', OrderedDict([('dnp3.al.objq.prefix', '2'), ('dnp3.al.objq.range', '8')])), ('Number of Items: 1', OrderedDict([('dnp3.al.range.quantity', '1')])), ('Point Number 0, Value: 1000 [Status: Req. Accepted/Init/Queued (0x00)]', OrderedDict([('d…	-44.1066	1207.56	79.4864	1006.3	1005.96
44	60	eth:ethertype:arp	00:00:00:aa:00:25	00:50:56:9c:5f:cc	0.0.0.0	0.0.0.0	0	0x00000000	0	0	0	0x00000000	0	-1	0	0	0	0	None	2020-10-17 18:31:46.871994734	601	1	201	0x00000044	0x000000c0	129	0x000000c2	['258', '258', '258', '258']	55	2	[OrderedDict([('dnp3.al.obj', '258'), ('dnp3.al.obj_tree', OrderedDict([('Qualifier Field, Prefix: None, Range: 8-bit Start and Stop Indices', OrderedDict([('dnp3.al.objq.prefix', '0'), ('dnp3.al.objq.range', '0')])), ('Number of Items: 13', OrderedDict([('dnp3.al.range.start', '0'), ('dnp3.al.range.stop', '12')])), ('Point Number 0 (Quality: Online), Value: 1', OrderedDict([('dnp3.al.point_index…	-44.1066	1207.56	56.6097	1006.3	1005.96
45	42	eth:ethertype:arp	00:50:56:9c:5f:cc	00:00:00:aa:00:25	0.0.0.0	0.0.0.0	0	0x00000000	0	0	0	0x00000000	0	-1	0	0	0	0	None	2020-10-17 18:31:54.503590345	601	1	22	0x00000044	0x000000c0	129	0x000000c3	['10499']	1	78	[OrderedDict([('dnp3.al.obj', '10499'), ('dnp3.al.obj_tree', OrderedDict([('Qualifier Field, Prefix: 2-Octet Index Prefix, Range: 16-bit Single Field Quantity', OrderedDict([('dnp3.al.objq.prefix', '2'), ('dnp3.al.objq.range', '8')])), ('Number of Items: 1', OrderedDict([('dnp3.al.range.quantity', '1')])), ('Point Number 2, Value: 78 [Status: Req. Accepted/Init/Queued (0x00)]', OrderedDict([('dnp…	-44.1066	1207.56	56.6097	1006.3	1005.96
46	81	eth:ethertype:ip:tcp:dnp3	00:50:56:9c:5f:cc	00:00:00:aa:00:25	172.16.0.2	192.168.0.5	67	0x00004000	33385	20000	27	0x00000018	0	26.102421832	16	3	48	1	DNP3	2020-10-17 18:31:55.304712534	560	1	148	0x00000044	0x000000c0	129	0x000000c3	['258', '258', '258', '258']	38	1	[OrderedDict([('dnp3.al.obj', '258'), ('dnp3.al.obj_tree', OrderedDict([('Qualifier Field, Prefix: None, Range: 8-bit Start and Stop Indices', OrderedDict([('dnp3.al.objq.prefix', '0'), ('dnp3.al.objq.range', '0')])), ('Number of Items: 9', OrderedDict([('dnp3.al.range.start', '0'), ('dnp3.al.range.stop', '8')])), ('Point Number 0 (Quality: Online), Value: 1', OrderedDict([('dnp3.al.point_index',…	-44.1066	230.709	56.6097	1006.3	1005.96
47	85	eth:ethertype:ip:tcp:dnp3	00:00:00:aa:00:25	00:50:56:9c:5f:cc	192.168.0.5	172.16.0.2	71	0x00004000	20000	33385	31	0x00000018	0	0.152608275	0	0	0	0	None	2020-10-17 18:31:56.605104446	399	1	73	0x00000044	0x000000c0	129	0x000000c3	['258', '258', '258']	16	15	[OrderedDict([('dnp3.al.obj', '258'), ('dnp3.al.obj_tree', OrderedDict([('Qualifier Field, Prefix: None, Range: 8-bit Start and Stop Indices', OrderedDict([('dnp3.al.objq.prefix', '0'), ('dnp3.al.objq.range', '0')])), ('Number of Items: 4', OrderedDict([('dnp3.al.range.start', '0'), ('dnp3.al.range.stop', '3')])), ('Point Number 0 (Quality: Online), Value: 1', OrderedDict([('dnp3.al.point_index',…	-44.1066	230.709	56.6097	1006.3	1005.96
48	72	eth:ethertype:ip:tcp:dnp3	00:50:56:9c:5f:cc	00:00:00:aa:00:25	172.16.0.2	192.168.0.5	58	0x00004000	53941	20000	18	0x00000018	0	60.000748981	23	4	69	0	None	2020-10-17 18:31:57.656289577	390	1	121	0x00000044	0x000000c0	129	0x000000c2	['258', '258', '258']	32	255	[OrderedDict([('dnp3.al.obj', '258'), ('dnp3.al.obj_tree', OrderedDict([('Qualifier Field, Prefix: None, Range: 8-bit Start and Stop Indices', OrderedDict([('dnp3.al.objq.prefix', '0'), ('dnp3.al.objq.range', '0')])), ('Number of Items: 8', OrderedDict([('dnp3.al.range.start', '0'), ('dnp3.al.range.stop', '7')])), ('Point Number 0 (Quality: Online), Value: 1', OrderedDict([('dnp3.al.point_index',…	-10.3432	230.709	56.6097	1006.3	1005.96
49	208	eth:ethertype:ip:tcp:dnp3	00:00:00:aa:00:25	00:50:56:9c:5f:cc	192.168.0.5	172.16.0.2	194	0x00004000	20000	53941	154	0x00000018	0	0.152406609	0	0	0	0	None	2020-10-17 18:32:03.491866112	631	1	131	0x00000044	0x000000c0	129	0x000000cb	['258', '258', '258', '258']	33	0	[OrderedDict([('dnp3.al.obj', '258'), ('dnp3.al.obj_tree', OrderedDict([('Qualifier Field, Prefix: None, Range: 8-bit Start and Stop Indices', OrderedDict([('dnp3.al.objq.prefix', '0'), ('dnp3.al.objq.range', '0')])), ('Number of Items: 8', OrderedDict([('dnp3.al.range.start', '0'), ('dnp3.al.range.stop', '7')])), ('Point Number 0 (Quality: Online), Value: 1', OrderedDict([('dnp3.al.point_index',…	-10.3432	230.709	56.6097	142.159	1005.96
50	81	eth:ethertype:ip:tcp:dnp3	00:50:56:9c:5f:cc	00:00:00:aa:00:25	172.16.0.2	192.168.0.5	67	0x00004000	33385	20000	27	0x00000018	0	8.930066908	5	1	80	1	DNP3	2020-10-17 18:32:04.703097343	968	1	22	0x00000044	0x000000c0	129	0x000000ca	['10499']	1	1300	[OrderedDict([('dnp3.al.obj', '10499'), ('dnp3.al.obj_tree', OrderedDict([('Qualifier Field, Prefix: 2-Octet Index Prefix, Range: 16-bit Single Field Quantity', OrderedDict([('dnp3.al.objq.prefix', '2'), ('dnp3.al.objq.range', '8')])), ('Number of Items: 1', OrderedDict([('dnp3.al.range.quantity', '1')])), ('Point Number 1, Value: 1300 [Status: Req. Accepted/Init/Queued (0x00)]', OrderedDict([('d…	-10.3432	230.709	56.6097	142.159	1005.96
51	85	eth:ethertype:ip:tcp:dnp3	00:00:00:aa:00:25	00:50:56:9c:5f:cc	192.168.0.5	172.16.0.2	71	0x00004000	20000	33385	31	0x00000018	0	0.152914338	0	0	0	0	None	2020-10-17 18:32:08.336484432	1200	1	208	0x00000044	0x000000c0	129	0x000000c3	['258', '258', '258', '258']	58	1	[OrderedDict([('dnp3.al.obj', '258'), ('dnp3.al.obj_tree', OrderedDict([('Qualifier Field, Prefix: None, Range: 8-bit Start and Stop Indices', OrderedDict([('dnp3.al.objq.prefix', '0'), ('dnp3.al.objq.range', '0')])), ('Number of Items: 14', OrderedDict([('dnp3.al.range.start', '0'), ('dnp3.al.range.stop', '13')])), ('Point Number 0 (Quality: Online), Value: 1', OrderedDict([('dnp3.al.point_index…	-10.3432	230.709	56.6097	142.159	1005.96
52	72	eth:ethertype:ip:tcp:dnp3	00:50:56:9c:5f:cc	00:00:00:aa:00:25	172.16.0.2	192.168.0.5	58	0x00004000	58329	20000	18	0x00000018	0	60.001081572	0	0	0	0	None	2020-10-17 18:32:10.331733942	601	1	22	0x00000044	0x000000c0	129	0x000000c4	['10499']	1	78	[OrderedDict([('dnp3.al.obj', '10499'), ('dnp3.al.obj_tree', OrderedDict([('Qualifier Field, Prefix: 2-Octet Index Prefix, Range: 16-bit Single Field Quantity', OrderedDict([('dnp3.al.objq.prefix', '2'), ('dnp3.al.objq.range', '8')])), ('Number of Items: 1', OrderedDict([('dnp3.al.range.quantity', '1')])), ('Point Number 0, Value: 78 [Status: Req. Accepted/Init/Queued (0x00)]', OrderedDict([('dnp…	-10.3432	230.709	56.6097	142.159	1005.96
53	239	eth:ethertype:ip:tcp:dnp3	00:00:00:aa:00:25	00:50:56:9c:5f:cc	192.168.0.5	172.16.0.2	225	0x00004000	20000	58329	185	0x00000018	0	0.151464955	0	0	0	1	arpspoof	2020-10-17 18:32:18.712442160	601	1	22	0x00000044	0x000000c0	129	0x000000c5	['10499']	1	78	[OrderedDict([('dnp3.al.obj', '10499'), ('dnp3.al.obj_tree', OrderedDict([('Qualifier Field, Prefix: 2-Octet Index Prefix, Range: 16-bit Single Field Quantity', OrderedDict([('dnp3.al.objq.prefix', '2'), ('dnp3.al.objq.range', '8')])), ('Number of Items: 1', OrderedDict([('dnp3.al.range.quantity', '1')])), ('Point Number 0, Value: 78 [Status: Req. Accepted/Init/Queued (0x00)]', OrderedDict([('dnp…	-10.3432	230.709	56.6097	142.159	1005.96
54	81	eth:ethertype:ip:tcp:dnp3	00:50:56:9c:5f:cc	00:00:00:aa:00:25	172.16.0.2	192.168.0.5	67	0x00004000	58329	20000	27	0x00000018	0	6.750936402	20	4	60	1	DNP3	2020-10-17 18:32:21.723761320	493	1	133	0x00000044	0x000000c0	129	0x000000c3	['258', '258', '258']	36	511	[OrderedDict([('dnp3.al.obj', '258'), ('dnp3.al.obj_tree', OrderedDict([('Qualifier Field, Prefix: None, Range: 8-bit Start and Stop Indices', OrderedDict([('dnp3.al.objq.prefix', '0'), ('dnp3.al.objq.range', '0')])), ('Number of Items: 9', OrderedDict([('dnp3.al.range.start', '0'), ('dnp3.al.range.stop', '8')])), ('Point Number 0 (Quality: Online), Value: 1', OrderedDict([('dnp3.al.point_index',…	-10.3432	230.709	56.6097	142.159	1005.96
55	85	eth:ethertype:ip:tcp:dnp3	00:00:00:aa:00:25	00:50:56:9c:5f:cc	192.168.0.5	172.16.0.2	71	0x00004000	20000	58329	31	0x00000018	0	0.152912349	0	0	0	0	None	2020-10-17 18:32:22.918661356	968	1	160	0x00000044	0x000000c0	129	0x000000cb	['258', '258', '258', '258']	42	1	[OrderedDict([('dnp3.al.obj', '258'), ('dnp3.al.obj_tree', OrderedDict([('Qualifier Field, Prefix: None, Range: 8-bit Start and Stop Indices', OrderedDict([('dnp3.al.objq.prefix', '0'), ('dnp3.al.objq.range', '0')])), ('Number of Items: 10', OrderedDict([('dnp3.al.range.start', '0'), ('dnp3.al.range.stop', '9')])), ('Point Number 0 (Quality: Online), Value: 1', OrderedDict([('dnp3.al.point_index'…	-10.3432	230.709	56.6097	142.159	72.1723
56	72	eth:ethertype:ip:tcp:dnp3	00:50:56:9c:5f:cc	00:00:00:aa:00:25	172.16.0.2	192.168.0.5	58	0x00004000	54845	20000	18	0x00000018	0	60.001181893	12	3	36	0	None	2020-10-17 18:32:26.607110500	601	1	22	0x00000044	0x000000c0	129	0x000000c6	['10499']	1	78	[OrderedDict([('dnp3.al.obj', '10499'), ('dnp3.al.obj_tree', OrderedDict([('Qualifier Field, Prefix: 2-Octet Index Prefix, Range: 16-bit Single Field Quantity', OrderedDict([('dnp3.al.objq.prefix', '2'), ('dnp3.al.objq.range', '8')])), ('Number of Items: 1', OrderedDict([('dnp3.al.range.quantity', '1')])), ('Point Number 0, Value: 78 [Status: Req. Accepted/Init/Queued (0x00)]', OrderedDict([('dnp…	-10.3432	230.709	56.6097	142.159	72.1723
57	253	eth:ethertype:ip:tcp:dnp3	00:00:00:aa:00:25	00:50:56:9c:5f:cc	192.168.0.5	172.16.0.2	239	0x00004000	20000	54845	199	0x00000018	0	0.152193796	0	0	0	0	None	2020-10-17 18:32:35.940515280	1195	1	172	0x00000044	0x000000c0	129	0x000000c3	['258', '258', '258', '258']	46	1	[OrderedDict([('dnp3.al.obj', '258'), ('dnp3.al.obj_tree', OrderedDict([('Qualifier Field, Prefix: None, Range: 8-bit Start and Stop Indices', OrderedDict([('dnp3.al.objq.prefix', '0'), ('dnp3.al.objq.range', '0')])), ('Number of Items: 11', OrderedDict([('dnp3.al.range.start', '0'), ('dnp3.al.range.stop', '10')])), ('Point Number 0 (Quality: Online), Value: 1', OrderedDict([('dnp3.al.point_index…	-10.3432	230.709	56.6097	142.159	72.1723
58	72	eth:ethertype:ip:tcp:dnp3	00:50:56:9c:5f:cc	00:00:00:aa:00:25	172.16.0.2	192.168.0.5	58	0x00004000	34231	20000	18	0x00000018	0	60.000984584	4	1	64	0	None	2020-10-17 18:32:36.584306717	390	1	121	0x00000044	0x000000c0	129	0x000000c4	['258', '258', '258']	32	255	[OrderedDict([('dnp3.al.obj', '258'), ('dnp3.al.obj_tree', OrderedDict([('Qualifier Field, Prefix: None, Range: 8-bit Start and Stop Indices', OrderedDict([('dnp3.al.objq.prefix', '0'), ('dnp3.al.objq.range', '0')])), ('Number of Items: 8', OrderedDict([('dnp3.al.range.start', '0'), ('dnp3.al.range.stop', '7')])), ('Point Number 0 (Quality: Online), Value: 1', OrderedDict([('dnp3.al.point_index',…	-17.2284	230.709	56.6097	142.159	72.1723
59	81	eth:ethertype:ip:tcp:dnp3	00:50:56:9c:5f:cc	00:00:00:aa:00:25	172.16.0.2	192.168.0.5	67	0x00004000	58329	20000	27	0x00000018	0	6.697956799	0	0	0	0	None	2020-10-17 18:32:42.054395676	560	1	28	0x00000044	0x000000c0	129	0x000000c4	['3073']	1	1	[OrderedDict([('dnp3.al.obj', '3073'), ('dnp3.al.obj_tree', OrderedDict([('Qualifier Field, Prefix: 2-Octet Index Prefix, Range: 16-bit Single Field Quantity', OrderedDict([('dnp3.al.objq.prefix', '2'), ('dnp3.al.objq.range', '8')])), ('Number of Items: 1', OrderedDict([('dnp3.al.range.quantity', '1')])), ('Point Number 1 [Pulse On] [Close]', OrderedDict([('dnp3.al.index', '1'), ('Control Code [0…	-17.2284	230.709	56.6097	142.159	72.1723
60	196	eth:ethertype:ip:tcp:dnp3	00:00:00:aa:00:25	00:50:56:9c:5f:cc	192.168.0.5	172.16.0.2	182	0x00004000	20000	34231	142	0x00000018	0	0.152436667	0	0	0	1	DNP3	2020-10-17 18:32:47.184276819	601	1	201	0x00000044	0x000000c0	129	0x000000c7	['258', '258', '258', '258']	55	2	[OrderedDict([('dnp3.al.obj', '258'), ('dnp3.al.obj_tree', OrderedDict([('Qualifier Field, Prefix: None, Range: 8-bit Start and Stop Indices', OrderedDict([('dnp3.al.objq.prefix', '0'), ('dnp3.al.objq.range', '0')])), ('Number of Items: 13', OrderedDict([('dnp3.al.range.start', '0'), ('dnp3.al.range.stop', '12')])), ('Point Number 0 (Quality: Online), Value: 1', OrderedDict([('dnp3.al.point_index…	-17.2284	230.709	54.348	142.159	72.1723
61	85	eth:ethertype:ip:tcp:dnp3	00:00:00:aa:00:25	00:50:56:9c:5f:cc	192.168.0.5	172.16.0.2	71	0x00004000	20000	58329	31	0x00000018	0	0.151032419	0	0	0	1	arpspoof	2020-10-17 18:32:55.628378868	560	1	148	0x00000044	0x000000c0	129	0x000000c5	['258', '258', '258', '258']	38	1	[OrderedDict([('dnp3.al.obj', '258'), ('dnp3.al.obj_tree', OrderedDict([('Qualifier Field, Prefix: None, Range: 8-bit Start and Stop Indices', OrderedDict([('dnp3.al.objq.prefix', '0'), ('dnp3.al.objq.range', '0')])), ('Number of Items: 9', OrderedDict([('dnp3.al.range.start', '0'), ('dnp3.al.range.stop', '8')])), ('Point Number 0 (Quality: Online), Value: 1', OrderedDict([('dnp3.al.point_index',…	-17.2284	163.924	54.348	142.159	72.1723
62	72	eth:ethertype:ip:tcp:dnp3	00:50:56:9c:5f:cc	00:00:00:aa:00:25	172.16.0.2	192.168.0.5	58	0x00004000	33385	20000	18	0x00000018	0	24.662647052	30	6	142	0	None	2020-10-17 18:32:56.921756029	399	1	73	0x00000044	0x000000c0	129	0x000000c4	['258', '258', '258']	16	15	[OrderedDict([('dnp3.al.obj', '258'), ('dnp3.al.obj_tree', OrderedDict([('Qualifier Field, Prefix: None, Range: 8-bit Start and Stop Indices', OrderedDict([('dnp3.al.objq.prefix', '0'), ('dnp3.al.objq.range', '0')])), ('Number of Items: 4', OrderedDict([('dnp3.al.range.start', '0'), ('dnp3.al.range.stop', '3')])), ('Point Number 0 (Quality: Online), Value: 1', OrderedDict([('dnp3.al.point_index',…	-17.2284	163.924	54.348	142.159	72.1723
63	286	eth:ethertype:ip:tcp:dnp3	00:00:00:aa:00:25	00:50:56:9c:5f:cc	192.168.0.5	172.16.0.2	272	0x00004000	20000	33385	232	0x00000018	0	0.297118089	6	1	18	1	arpspoof	2020-10-17 18:32:57.956497669	390	1	121	0x00000044	0x000000c0	129	0x000000c3	['258', '258', '258']	32	247	[OrderedDict([('dnp3.al.obj', '258'), ('dnp3.al.obj_tree', OrderedDict([('Qualifier Field, Prefix: None, Range: 8-bit Start and Stop Indices', OrderedDict([('dnp3.al.objq.prefix', '0'), ('dnp3.al.objq.range', '0')])), ('Number of Items: 8', OrderedDict([('dnp3.al.range.start', '0'), ('dnp3.al.range.stop', '7')])), ('Point Number 0 (Quality: Online), Value: 1', OrderedDict([('dnp3.al.point_index',…	129.423	163.924	54.348	142.159	72.1723
64	60	eth:ethertype:arp	00:00:00:aa:00:25	00:50:56:9c:5f:cc	0.0.0.0	0.0.0.0	0	0x00000000	0	0	0	0x00000000	0	-1	11	2	33	0	None	2020-10-17 18:33:03.783730268	631	1	131	0x00000044	0x000000c0	129	0x000000cc	['258', '258', '258', '258']	33	0	[OrderedDict([('dnp3.al.obj', '258'), ('dnp3.al.obj_tree', OrderedDict([('Qualifier Field, Prefix: None, Range: 8-bit Start and Stop Indices', OrderedDict([('dnp3.al.objq.prefix', '0'), ('dnp3.al.objq.range', '0')])), ('Number of Items: 8', OrderedDict([('dnp3.al.range.start', '0'), ('dnp3.al.range.stop', '7')])), ('Point Number 0 (Quality: Online), Value: 1', OrderedDict([('dnp3.al.point_index',…	129.423	163.924	54.348	132.539	72.1723
65	42	eth:ethertype:arp	00:50:56:9c:5f:cc	00:00:00:aa:00:25	0.0.0.0	0.0.0.0	0	0x00000000	0	0	0	0x00000000	0	-1	0	0	0	1	arpspoof	2020-10-17 18:33:08.564388275	1200	1	208	0x00000044	0x000000c0	129	0x000000c4	['258', '258', '258', '258']	58	1	[OrderedDict([('dnp3.al.obj', '258'), ('dnp3.al.obj_tree', OrderedDict([('Qualifier Field, Prefix: None, Range: 8-bit Start and Stop Indices', OrderedDict([('dnp3.al.objq.prefix', '0'), ('dnp3.al.objq.range', '0')])), ('Number of Items: 14', OrderedDict([('dnp3.al.range.start', '0'), ('dnp3.al.range.stop', '13')])), ('Point Number 0 (Quality: Online), Value: 1', OrderedDict([('dnp3.al.point_index…	129.423	163.924	54.348	132.539	72.1723
66	72	eth:ethertype:ip:tcp:dnp3	00:50:56:9c:5f:cc	00:00:00:aa:00:25	172.16.0.2	192.168.0.5	58	0x00004000	42197	20000	18	0x00000018	0	60.001032214	10	2	30	0	None	2020-10-17 18:33:21.877383232	493	1	133	0x00000044	0x000000c0	129	0x000000c4	['258', '258', '258']	36	511	[OrderedDict([('dnp3.al.obj', '258'), ('dnp3.al.obj_tree', OrderedDict([('Qualifier Field, Prefix: None, Range: 8-bit Start and Stop Indices', OrderedDict([('dnp3.al.objq.prefix', '0'), ('dnp3.al.objq.range', '0')])), ('Number of Items: 9', OrderedDict([('dnp3.al.range.start', '0'), ('dnp3.al.range.stop', '8')])), ('Point Number 0 (Quality: Online), Value: 1', OrderedDict([('dnp3.al.point_index',…	129.423	163.924	54.348	132.539	72.1723
67	225	eth:ethertype:ip:tcp:dnp3	00:00:00:aa:00:25	00:50:56:9c:5f:cc	192.168.0.5	172.16.0.2	211	0x00004000	20000	42197	171	0x00000018	0	0.228136589	0	0	0	0	None	2020-10-17 18:33:23.071260214	968	1	160	0x00000044	0x000000c0	129	0x000000cc	['258', '258', '258', '258']	42	1	[OrderedDict([('dnp3.al.obj', '258'), ('dnp3.al.obj_tree', OrderedDict([('Qualifier Field, Prefix: None, Range: 8-bit Start and Stop Indices', OrderedDict([('dnp3.al.objq.prefix', '0'), ('dnp3.al.objq.range', '0')])), ('Number of Items: 10', OrderedDict([('dnp3.al.range.start', '0'), ('dnp3.al.range.stop', '9')])), ('Point Number 0 (Quality: Online), Value: 1', OrderedDict([('dnp3.al.point_index'…	129.423	163.924	54.348	132.539	67.917
68	72	eth:ethertype:ip:tcp:dnp3	00:50:56:9c:5f:cc	00:00:00:aa:00:25	172.16.0.2	192.168.0.5	58	0x00004000	38177	20000	18	0x00000018	0	60.000946018	1	0	16	0	None	2020-10-17 18:33:36.093390703	1195	1	172	0x00000044	0x000000c0	129	0x000000c4	['258', '258', '258', '258']	46	1	[OrderedDict([('dnp3.al.obj', '258'), ('dnp3.al.obj_tree', OrderedDict([('Qualifier Field, Prefix: None, Range: 8-bit Start and Stop Indices', OrderedDict([('dnp3.al.objq.prefix', '0'), ('dnp3.al.objq.range', '0')])), ('Number of Items: 11', OrderedDict([('dnp3.al.range.start', '0'), ('dnp3.al.range.stop', '10')])), ('Point Number 0 (Quality: Online), Value: 1', OrderedDict([('dnp3.al.point_index…	129.423	163.924	54.348	132.539	67.917
69	142	eth:ethertype:ip:tcp:dnp3	00:00:00:aa:00:25	00:50:56:9c:5f:cc	192.168.0.5	172.16.0.2	128	0x00004000	20000	38177	88	0x00000018	0	0.227300297	5	1	15	0	None	2020-10-17 18:33:36.736330986	390	1	121	0x00000044	0x000000c0	129	0x000000c5	['258', '258', '258']	32	247	[OrderedDict([('dnp3.al.obj', '258'), ('dnp3.al.obj_tree', OrderedDict([('Qualifier Field, Prefix: None, Range: 8-bit Start and Stop Indices', OrderedDict([('dnp3.al.objq.prefix', '0'), ('dnp3.al.objq.range', '0')])), ('Number of Items: 8', OrderedDict([('dnp3.al.range.start', '0'), ('dnp3.al.range.stop', '7')])), ('Point Number 0 (Quality: Online), Value: 1', OrderedDict([('dnp3.al.point_index',…	117.81	163.924	54.348	132.539	67.917
70	72	eth:ethertype:ip:tcp:dnp3	00:50:56:9c:5f:cc	00:00:00:aa:00:25	172.16.0.2	192.168.0.5	58	0x00004000	59717	20000	18	0x00000018	0	60.000820203	0	0	0	0	None	2020-10-17 18:33:47.336560488	601	1	201	0x00000044	0x000000c0	129	0x000000c8	['258', '258', '258', '258']	55	2	[OrderedDict([('dnp3.al.obj', '258'), ('dnp3.al.obj_tree', OrderedDict([('Qualifier Field, Prefix: None, Range: 8-bit Start and Stop Indices', OrderedDict([('dnp3.al.objq.prefix', '0'), ('dnp3.al.objq.range', '0')])), ('Number of Items: 13', OrderedDict([('dnp3.al.range.start', '0'), ('dnp3.al.range.stop', '12')])), ('Point Number 0 (Quality: Online), Value: 1', OrderedDict([('dnp3.al.point_index…	117.81	163.924	46.2441	132.539	67.917
71	196	eth:ethertype:ip:tcp:dnp3	00:00:00:aa:00:25	00:50:56:9c:5f:cc	192.168.0.5	172.16.0.2	182	0x00004000	20000	59717	142	0x00000018	0	0.241226735	0	0	0	1	arpspoof	2020-10-17 18:33:55.781513214	560	1	148	0x00000044	0x000000c0	129	0x000000c6	['258', '258', '258', '258']	38	1	[OrderedDict([('dnp3.al.obj', '258'), ('dnp3.al.obj_tree', OrderedDict([('Qualifier Field, Prefix: None, Range: 8-bit Start and Stop Indices', OrderedDict([('dnp3.al.objq.prefix', '0'), ('dnp3.al.objq.range', '0')])), ('Number of Items: 9', OrderedDict([('dnp3.al.range.start', '0'), ('dnp3.al.range.stop', '8')])), ('Point Number 0 (Quality: Online), Value: 1', OrderedDict([('dnp3.al.point_index',…	117.81	158.773	46.2441	132.539	67.917
72	72	eth:ethertype:ip:tcp:dnp3	00:50:56:9c:5f:cc	00:00:00:aa:00:25	172.16.0.2	192.168.0.5	58	0x00004000	51683	20000	18	0x00000018	0	60.000785592	13	3	39	1	arpspoof	2020-10-17 18:33:57.075478554	399	1	73	0x00000044	0x000000c0	129	0x000000c5	['258', '258', '258']	16	15	[OrderedDict([('dnp3.al.obj', '258'), ('dnp3.al.obj_tree', OrderedDict([('Qualifier Field, Prefix: None, Range: 8-bit Start and Stop Indices', OrderedDict([('dnp3.al.objq.prefix', '0'), ('dnp3.al.objq.range', '0')])), ('Number of Items: 4', OrderedDict([('dnp3.al.range.start', '0'), ('dnp3.al.range.stop', '3')])), ('Point Number 0 (Quality: Online), Value: 1', OrderedDict([('dnp3.al.point_index',…	117.81	158.773	46.2441	132.539	67.917
73	206	eth:ethertype:ip:tcp:dnp3	00:00:00:aa:00:25	00:50:56:9c:5f:cc	192.168.0.5	172.16.0.2	192	0x00004000	20000	51683	152	0x00000018	0	0.245391098	0	0	0	0	None	2020-10-17 18:33:58.110535860	390	1	121	0x00000044	0x000000c0	129	0x000000c4	['258', '258', '258']	32	247	[OrderedDict([('dnp3.al.obj', '258'), ('dnp3.al.obj_tree', OrderedDict([('Qualifier Field, Prefix: None, Range: 8-bit Start and Stop Indices', OrderedDict([('dnp3.al.objq.prefix', '0'), ('dnp3.al.objq.range', '0')])), ('Number of Items: 8', OrderedDict([('dnp3.al.range.start', '0'), ('dnp3.al.range.stop', '7')])), ('Point Number 0 (Quality: Online), Value: 1', OrderedDict([('dnp3.al.point_index',…	114.437	158.773	46.2441	132.539	67.917
74	72	eth:ethertype:ip:tcp:dnp3	00:50:56:9c:5f:cc	00:00:00:aa:00:25	172.16.0.2	192.168.0.5	58	0x00004000	56207	20000	18	0x00000018	0	60.000804331	11	2	72	1	arpspoof	2020-10-17 18:34:03.937539816	631	1	131	0x00000044	0x000000c0	129	0x000000cd	['258', '258', '258', '258']	33	0	[OrderedDict([('dnp3.al.obj', '258'), ('dnp3.al.obj_tree', OrderedDict([('Qualifier Field, Prefix: None, Range: 8-bit Start and Stop Indices', OrderedDict([('dnp3.al.objq.prefix', '0'), ('dnp3.al.objq.range', '0')])), ('Number of Items: 8', OrderedDict([('dnp3.al.range.start', '0'), ('dnp3.al.range.stop', '7')])), ('Point Number 0 (Quality: Online), Value: 1', OrderedDict([('dnp3.al.point_index',…	114.437	158.773	46.2441	130.643	67.917
75	293	eth:ethertype:ip:tcp:dnp3	00:00:00:aa:00:25	00:50:56:9c:5f:cc	192.168.0.5	172.16.0.2	279	0x00004000	20000	56207	239	0x00000018	0	0.231873693	0	0	0	1	arpspoof	2020-10-17 18:34:08.717670918	1200	1	208	0x00000044	0x000000c0	129	0x000000c5	['258', '258', '258', '258']	58	1	[OrderedDict([('dnp3.al.obj', '258'), ('dnp3.al.obj_tree', OrderedDict([('Qualifier Field, Prefix: None, Range: 8-bit Start and Stop Indices', OrderedDict([('dnp3.al.objq.prefix', '0'), ('dnp3.al.objq.range', '0')])), ('Number of Items: 14', OrderedDict([('dnp3.al.range.start', '0'), ('dnp3.al.range.stop', '13')])), ('Point Number 0 (Quality: Online), Value: 1', OrderedDict([('dnp3.al.point_index…	114.437	158.773	46.2441	130.643	67.917
76	81	eth:ethertype:ip:tcp:dnp3	00:50:56:9c:5f:cc	00:00:00:aa:00:25	172.16.0.2	192.168.0.5	67	0x00004000	42197	20000	27	0x00000018	0	13.305747209	0	0	0	1	DNP3	2020-10-17 18:34:22.029691696	493	1	133	0x00000044	0x000000c0	129	0x000000c5	['258', '258', '258']	36	511	[OrderedDict([('dnp3.al.obj', '258'), ('dnp3.al.obj_tree', OrderedDict([('Qualifier Field, Prefix: None, Range: 8-bit Start and Stop Indices', OrderedDict([('dnp3.al.objq.prefix', '0'), ('dnp3.al.objq.range', '0')])), ('Number of Items: 9', OrderedDict([('dnp3.al.range.start', '0'), ('dnp3.al.range.stop', '8')])), ('Point Number 0 (Quality: Online), Value: 1', OrderedDict([('dnp3.al.point_index',…	114.437	158.773	46.2441	130.643	67.917
77	85	eth:ethertype:ip:tcp:dnp3	00:00:00:aa:00:25	00:50:56:9c:5f:cc	192.168.0.5	172.16.0.2	71	0x00004000	20000	42197	31	0x00000018	0	0.245993865	4	1	12	1	arpspoof	2020-10-17 18:34:23.224623442	968	1	160	0x00000044	0x000000c0	129	0x000000cd	['258', '258', '258', '258']	42	1	[OrderedDict([('dnp3.al.obj', '258'), ('dnp3.al.obj_tree', OrderedDict([('Qualifier Field, Prefix: None, Range: 8-bit Start and Stop Indices', OrderedDict([('dnp3.al.objq.prefix', '0'), ('dnp3.al.objq.range', '0')])), ('Number of Items: 10', OrderedDict([('dnp3.al.range.start', '0'), ('dnp3.al.range.stop', '9')])), ('Point Number 0 (Quality: Online), Value: 1', OrderedDict([('dnp3.al.point_index'…	114.437	158.773	46.2441	130.643	67.5129
78	81	eth:ethertype:ip:tcp:dnp3	00:50:56:9c:5f:cc	00:00:00:aa:00:25	172.16.0.2	192.168.0.5	67	0x00004000	42197	20000	27	0x00000018	0	6.457932187	18	3	54	1	DNP3	2020-10-17 18:34:23.674701452	560	1	22	0x00000044	0x000000c0	129	0x000000c7	['10499']	1	1200	[OrderedDict([('dnp3.al.obj', '10499'), ('dnp3.al.obj_tree', OrderedDict([('Qualifier Field, Prefix: 2-Octet Index Prefix, Range: 16-bit Single Field Quantity', OrderedDict([('dnp3.al.objq.prefix', '2'), ('dnp3.al.objq.range', '8')])), ('Number of Items: 1', OrderedDict([('dnp3.al.range.quantity', '1')])), ('Point Number 0, Value: 1200 [Status: Req. Accepted/Init/Queued (0x00)]', OrderedDict([('d…	114.437	158.773	46.2441	130.643	67.5129
79	85	eth:ethertype:ip:tcp:dnp3	00:00:00:aa:00:25	00:50:56:9c:5f:cc	192.168.0.5	172.16.0.2	71	0x00004000	20000	42197	31	0x00000018	0	0.320932583	0	0	0	1	arpspoof	2020-10-17 18:34:34.857712269	560	1	22	0x00000044	0x000000c0	129	0x000000c8	['10499']	1	1100	[OrderedDict([('dnp3.al.obj', '10499'), ('dnp3.al.obj_tree', OrderedDict([('Qualifier Field, Prefix: 2-Octet Index Prefix, Range: 16-bit Single Field Quantity', OrderedDict([('dnp3.al.objq.prefix', '2'), ('dnp3.al.objq.range', '8')])), ('Number of Items: 1', OrderedDict([('dnp3.al.range.quantity', '1')])), ('Point Number 1, Value: 1100 [Status: Req. Accepted/Init/Queued (0x00)]', OrderedDict([('d…	114.437	158.773	46.2441	130.643	67.5129
80	72	eth:ethertype:ip:tcp:dnp3	00:50:56:9c:5f:cc	00:00:00:aa:00:25	172.16.0.2	192.168.0.5	58	0x00004000	53941	20000	18	0x00000018	0	60.000742716	17	3	51	0	None	2020-10-17 18:34:36.245794773	1195	1	172	0x00000044	0x000000c0	129	0x000000c5	['258', '258', '258', '258']	46	1	[OrderedDict([('dnp3.al.obj', '258'), ('dnp3.al.obj_tree', OrderedDict([('Qualifier Field, Prefix: None, Range: 8-bit Start and Stop Indices', OrderedDict([('dnp3.al.objq.prefix', '0'), ('dnp3.al.objq.range', '0')])), ('Number of Items: 11', OrderedDict([('dnp3.al.range.start', '0'), ('dnp3.al.range.stop', '10')])), ('Point Number 0 (Quality: Online), Value: 1', OrderedDict([('dnp3.al.point_index…	114.437	158.773	46.2441	130.643	67.5129
81	208	eth:ethertype:ip:tcp:dnp3	00:00:00:aa:00:25	00:50:56:9c:5f:cc	192.168.0.5	172.16.0.2	194	0x00004000	20000	53941	154	0x00000018	0	0.300472451	0	0	0	0	None	2020-10-17 18:34:36.887778997	390	1	121	0x00000044	0x000000c0	129	0x000000c6	['258', '258', '258']	32	247	[OrderedDict([('dnp3.al.obj', '258'), ('dnp3.al.obj_tree', OrderedDict([('Qualifier Field, Prefix: None, Range: 8-bit Start and Stop Indices', OrderedDict([('dnp3.al.objq.prefix', '0'), ('dnp3.al.objq.range', '0')])), ('Number of Items: 8', OrderedDict([('dnp3.al.range.start', '0'), ('dnp3.al.range.stop', '7')])), ('Point Number 0 (Quality: Online), Value: 1', OrderedDict([('dnp3.al.point_index',…	73.3055	158.773	46.2441	130.643	67.5129
82	81	eth:ethertype:ip:tcp:dnp3	00:50:56:9c:5f:cc	00:00:00:aa:00:25	172.16.0.2	192.168.0.5	67	0x00004000	42197	20000	27	0x00000018	0	6.055768733	0	0	0	1	DNP3	2020-10-17 18:34:42.008766413	560	1	28	0x00000044	0x000000c0	129	0x000000c9	['3073']	1	1	[OrderedDict([('dnp3.al.obj', '3073'), ('dnp3.al.obj_tree', OrderedDict([('Qualifier Field, Prefix: 2-Octet Index Prefix, Range: 16-bit Single Field Quantity', OrderedDict([('dnp3.al.objq.prefix', '2'), ('dnp3.al.objq.range', '8')])), ('Number of Items: 1', OrderedDict([('dnp3.al.range.quantity', '1')])), ('Point Number 1 [Pulse On] [Close]', OrderedDict([('dnp3.al.index', '1'), ('Control Code [0…	73.3055	158.773	46.2441	130.643	67.5129
83	85	eth:ethertype:ip:tcp:dnp3	00:00:00:aa:00:25	00:50:56:9c:5f:cc	192.168.0.5	172.16.0.2	71	0x00004000	20000	42197	31	0x00000018	0	0.348334415	0	0	0	0	None	2020-10-17 18:34:47.488914013	601	1	201	0x00000044	0x000000c0	129	0x000000c9	['258', '258', '258', '258']	55	2	[OrderedDict([('dnp3.al.obj', '258'), ('dnp3.al.obj_tree', OrderedDict([('Qualifier Field, Prefix: None, Range: 8-bit Start and Stop Indices', OrderedDict([('dnp3.al.objq.prefix', '0'), ('dnp3.al.objq.range', '0')])), ('Number of Items: 13', OrderedDict([('dnp3.al.range.start', '0'), ('dnp3.al.range.stop', '12')])), ('Point Number 0 (Quality: Online), Value: 1', OrderedDict([('dnp3.al.point_index…	73.3055	158.773	40.4814	130.643	67.5129
84	72	eth:ethertype:ip:tcp:dnp3	00:50:56:9c:5f:cc	00:00:00:aa:00:25	172.16.0.2	192.168.0.5	58	0x00004000	58329	20000	18	0x00000018	0	46.247746735	5	1	15	0	None	2020-10-17 18:34:48.562858582	631	1	22	0x00000044	0x000000c0	129	0x000000ce	['10499']	1	1000	[OrderedDict([('dnp3.al.obj', '10499'), ('dnp3.al.obj_tree', OrderedDict([('Qualifier Field, Prefix: 2-Octet Index Prefix, Range: 16-bit Single Field Quantity', OrderedDict([('dnp3.al.objq.prefix', '2'), ('dnp3.al.objq.range', '8')])), ('Number of Items: 1', OrderedDict([('dnp3.al.range.quantity', '1')])), ('Point Number 0, Value: 1000 [Status: Req. Accepted/Init/Queued (0x00)]', OrderedDict([('d…	73.3055	158.773	40.4814	130.643	67.5129
85	239	eth:ethertype:ip:tcp:dnp3	00:00:00:aa:00:25	00:50:56:9c:5f:cc	192.168.0.5	172.16.0.2	225	0x00004000	20000	58329	185	0x00000018	0	0.297606801	0	0	0	1	arpspoof	2020-10-17 18:34:55.934859037	560	1	148	0x00000044	0x000000c0	129	0x000000ca	['258', '258', '258', '258']	38	1	[OrderedDict([('dnp3.al.obj', '258'), ('dnp3.al.obj_tree', OrderedDict([('Qualifier Field, Prefix: None, Range: 8-bit Start and Stop Indices', OrderedDict([('dnp3.al.objq.prefix', '0'), ('dnp3.al.objq.range', '0')])), ('Number of Items: 9', OrderedDict([('dnp3.al.range.start', '0'), ('dnp3.al.range.stop', '8')])), ('Point Number 0 (Quality: Online), Value: 1', OrderedDict([('dnp3.al.point_index',…	73.3055	1106.05	40.4814	130.643	67.5129
86	60	eth:ethertype:arp	00:00:00:aa:00:25	00:50:56:9c:5f:cc	0.0.0.0	0.0.0.0	0	0x00000000	0	0	0	0x00000000	0	-1	10	2	30	0	None	2020-10-17 18:34:57.228953123	399	1	73	0x00000044	0x000000c0	129	0x000000c6	['258', '258', '258']	16	15	[OrderedDict([('dnp3.al.obj', '258'), ('dnp3.al.obj_tree', OrderedDict([('Qualifier Field, Prefix: None, Range: 8-bit Start and Stop Indices', OrderedDict([('dnp3.al.objq.prefix', '0'), ('dnp3.al.objq.range', '0')])), ('Number of Items: 4', OrderedDict([('dnp3.al.range.start', '0'), ('dnp3.al.range.stop', '3')])), ('Point Number 0 (Quality: Online), Value: 1', OrderedDict([('dnp3.al.point_index',…	73.3055	1106.05	40.4814	130.643	67.5129
87	42	eth:ethertype:arp	00:50:56:9c:5f:cc	00:00:00:aa:00:25	0.0.0.0	0.0.0.0	0	0x00000000	0	0	0	0x00000000	0	-1	0	0	0	1	arpspoof	2020-10-17 18:34:58.262990236	390	1	121	0x00000044	0x000000c0	129	0x000000c5	['258', '258', '258']	32	255	[OrderedDict([('dnp3.al.obj', '258'), ('dnp3.al.obj_tree', OrderedDict([('Qualifier Field, Prefix: None, Range: 8-bit Start and Stop Indices', OrderedDict([('dnp3.al.objq.prefix', '0'), ('dnp3.al.objq.range', '0')])), ('Number of Items: 8', OrderedDict([('dnp3.al.range.start', '0'), ('dnp3.al.range.stop', '7')])), ('Point Number 0 (Quality: Online), Value: 1', OrderedDict([('dnp3.al.point_index',…	-63.8918	1106.05	40.4814	130.643	67.5129
88	81	eth:ethertype:ip:tcp:dnp3	00:50:56:9c:5f:cc	00:00:00:aa:00:25	172.16.0.2	192.168.0.5	67	0x00004000	51683	20000	27	0x00000018	0	26.649977994	10	1	30	1	DNP3	2020-10-17 18:34:58.901035786	601	1	22	0x00000044	0x000000c0	129	0x000000ca	['10499']	1	78	[OrderedDict([('dnp3.al.obj', '10499'), ('dnp3.al.obj_tree', OrderedDict([('Qualifier Field, Prefix: 2-Octet Index Prefix, Range: 16-bit Single Field Quantity', OrderedDict([('dnp3.al.objq.prefix', '2'), ('dnp3.al.objq.range', '8')])), ('Number of Items: 1', OrderedDict([('dnp3.al.range.quantity', '1')])), ('Point Number 0, Value: 78 [Status: Req. Accepted/Init/Queued (0x00)]', OrderedDict([('dnp…	-63.8918	1106.05	40.4814	130.643	67.5129
89	85	eth:ethertype:ip:tcp:dnp3	00:00:00:aa:00:25	00:50:56:9c:5f:cc	192.168.0.5	172.16.0.2	71	0x00004000	20000	51683	31	0x00000018	0	0.305017964	0	0	0	1	arpspoof	2020-10-17 18:35:04.090926170	631	1	131	0x00000044	0x000000c0	129	0x000000cf	['258', '258', '258', '258']	33	8	[OrderedDict([('dnp3.al.obj', '258'), ('dnp3.al.obj_tree', OrderedDict([('Qualifier Field, Prefix: None, Range: 8-bit Start and Stop Indices', OrderedDict([('dnp3.al.objq.prefix', '0'), ('dnp3.al.objq.range', '0')])), ('Number of Items: 8', OrderedDict([('dnp3.al.range.start', '0'), ('dnp3.al.range.stop', '7')])), ('Point Number 0 (Quality: Online), Value: 1', OrderedDict([('dnp3.al.point_index',…	-63.8918	1106.05	40.4814	944.16	67.5129
90	72	eth:ethertype:ip:tcp:dnp3	00:50:56:9c:5f:cc	00:00:00:aa:00:25	172.16.0.2	192.168.0.5	58	0x00004000	54845	20000	18	0x00000018	0	60.000658466	12	3	36	0	None	2020-10-17 18:35:08.871041536	1200	1	208	0x00000044	0x000000c0	129	0x000000c6	['258', '258', '258', '258']	58	1	[OrderedDict([('dnp3.al.obj', '258'), ('dnp3.al.obj_tree', OrderedDict([('Qualifier Field, Prefix: None, Range: 8-bit Start and Stop Indices', OrderedDict([('dnp3.al.objq.prefix', '0'), ('dnp3.al.objq.range', '0')])), ('Number of Items: 14', OrderedDict([('dnp3.al.range.start', '0'), ('dnp3.al.range.stop', '13')])), ('Point Number 0 (Quality: Online), Value: 1', OrderedDict([('dnp3.al.point_index…	-63.8918	1106.05	40.4814	944.16	67.5129
91	253	eth:ethertype:ip:tcp:dnp3	00:00:00:aa:00:25	00:50:56:9c:5f:cc	192.168.0.5	172.16.0.2	239	0x00004000	20000	54845	199	0x00000018	0	0.302086632	0	0	0	0	None	2020-10-17 18:35:22.182159901	493	1	133	0x00000044	0x000000c0	129	0x000000c6	['258', '258', '258']	36	511	[OrderedDict([('dnp3.al.obj', '258'), ('dnp3.al.obj_tree', OrderedDict([('Qualifier Field, Prefix: None, Range: 8-bit Start and Stop Indices', OrderedDict([('dnp3.al.objq.prefix', '0'), ('dnp3.al.objq.range', '0')])), ('Number of Items: 9', OrderedDict([('dnp3.al.range.start', '0'), ('dnp3.al.range.stop', '8')])), ('Point Number 0 (Quality: Online), Value: 1', OrderedDict([('dnp3.al.point_index',…	-63.8918	1106.05	40.4814	944.16	67.5129
92	72	eth:ethertype:ip:tcp:dnp3	00:50:56:9c:5f:cc	00:00:00:aa:00:25	172.16.0.2	192.168.0.5	58	0x00004000	34231	20000	18	0x00000018	0	60.000564213	0	0	0	0	None	2020-10-17 18:35:23.378112555	968	1	160	0x00000044	0x000000c0	129	0x000000ce	['258', '258', '258', '258']	42	1	[OrderedDict([('dnp3.al.obj', '258'), ('dnp3.al.obj_tree', OrderedDict([('Qualifier Field, Prefix: None, Range: 8-bit Start and Stop Indices', OrderedDict([('dnp3.al.objq.prefix', '0'), ('dnp3.al.objq.range', '0')])), ('Number of Items: 10', OrderedDict([('dnp3.al.range.start', '0'), ('dnp3.al.range.stop', '9')])), ('Point Number 0 (Quality: Online), Value: 1', OrderedDict([('dnp3.al.point_index'…	-63.8918	1106.05	40.4814	944.16	67.5129
93	196	eth:ethertype:ip:tcp:dnp3	00:00:00:aa:00:25	00:50:56:9c:5f:cc	192.168.0.5	172.16.0.2	182	0x00004000	20000	34231	142	0x00000018	0	0.318749707	4	1	12	1	arpspoof	2020-10-17 18:35:26.566203594	601	1	22	0x00000044	0x000000c0	129	0x000000cb	['10499']	1	78	[OrderedDict([('dnp3.al.obj', '10499'), ('dnp3.al.obj_tree', OrderedDict([('Qualifier Field, Prefix: 2-Octet Index Prefix, Range: 16-bit Single Field Quantity', OrderedDict([('dnp3.al.objq.prefix', '2'), ('dnp3.al.objq.range', '8')])), ('Number of Items: 1', OrderedDict([('dnp3.al.range.quantity', '1')])), ('Point Number 0, Value: 78 [Status: Req. Accepted/Init/Queued (0x00)]', OrderedDict([('dnp…	-63.8918	1106.05	40.4814	944.16
94	81	eth:ethertype:ip:tcp:dnp3	00:50:56:9c:5f:cc	00:00:00:aa:00:25	172.16.0.2	192.168.0.5	67	0x00004000	33385	20000	27	0x00000018	0	50.600929120	0	0	0	1	DNP3	2020-10-17 18:35:35.095298290	601	1	22	0x00000044	0x000000c0	129	0x000000cc	['10499']	1	78	[OrderedDict([('dnp3.al.obj', '10499'), ('dnp3.al.obj_tree', OrderedDict([('Qualifier Field, Prefix: 2-Octet Index Prefix, Range: 16-bit Single Field Quantity', OrderedDict([('dnp3.al.objq.prefix', '2'), ('dnp3.al.objq.range', '8')])), ('Number of Items: 1', OrderedDict([('dnp3.al.range.quantity', '1')])), ('Point Number 2, Value: 78 [Status: Req. Accepted/Init/Queued (0x00)]', OrderedDict([('dnp…	-63.8918	1106.05	40.4814	944.16
95	85	eth:ethertype:ip:tcp:dnp3	00:00:00:aa:00:25	00:50:56:9c:5f:cc	192.168.0.5	172.16.0.2	71	0x00004000	20000	33385	31	0x00000018	0	0.315554696	0	0	0	1	arpspoof	2020-10-17 18:35:36.399231195	1195	1	172	0x00000044	0x000000c0	129	0x000000c6	['258', '258', '258', '258']	46	1	[OrderedDict([('dnp3.al.obj', '258'), ('dnp3.al.obj_tree', OrderedDict([('Qualifier Field, Prefix: None, Range: 8-bit Start and Stop Indices', OrderedDict([('dnp3.al.objq.prefix', '0'), ('dnp3.al.objq.range', '0')])), ('Number of Items: 11', OrderedDict([('dnp3.al.range.start', '0'), ('dnp3.al.range.stop', '10')])), ('Point Number 0 (Quality: Online), Value: 1', OrderedDict([('dnp3.al.point_index…	-63.8918	1106.05	40.4814	944.16
96	60	eth:ethertype:arp	00:50:56:9c:8e:41	ff:ff:ff:ff:ff:ff	0.0.0.0	0.0.0.0	0	0x00000000	0	0	0	0x00000000	0	-1	16	3	48	0	None	2020-10-17 18:35:37.041209221	390	1	121	0x00000044	0x000000c0	129	0x000000c7	['258', '258', '258']	32	255	[OrderedDict([('dnp3.al.obj', '258'), ('dnp3.al.obj_tree', OrderedDict([('Qualifier Field, Prefix: None, Range: 8-bit Start and Stop Indices', OrderedDict([('dnp3.al.objq.prefix', '0'), ('dnp3.al.objq.range', '0')])), ('Number of Items: 8', OrderedDict([('dnp3.al.range.start', '0'), ('dnp3.al.range.stop', '7')])), ('Point Number 0 (Quality: Online), Value: 1', OrderedDict([('dnp3.al.point_index',…	-70.4593	1106.05	40.4814	944.16
97	60	eth:ethertype:arp	00:50:56:9c:8e:41	ff:ff:ff:ff:ff:ff	0.0.0.0	0.0.0.0	0	0x00000000	0	0	0	0x00000000	0	-1	0	0	0	1	arpspoof	2020-10-17 18:35:47.641373873	601	1	201	0x00000044	0x000000c0	129	0x000000cd	['258', '258', '258', '258']	55	2	[OrderedDict([('dnp3.al.obj', '258'), ('dnp3.al.obj_tree', OrderedDict([('Qualifier Field, Prefix: None, Range: 8-bit Start and Stop Indices', OrderedDict([('dnp3.al.objq.prefix', '0'), ('dnp3.al.objq.range', '0')])), ('Number of Items: 13', OrderedDict([('dnp3.al.range.start', '0'), ('dnp3.al.range.stop', '12')])), ('Point Number 0 (Quality: Online), Value: 1', OrderedDict([('dnp3.al.point_index…	-70.4593	1106.05	40.4814	944.16
98	60	eth:ethertype:arp	00:50:56:9c:8e:41	ff:ff:ff:ff:ff:ff	0.0.0.0	0.0.0.0	0	0x00000000	0	0	0	0x00000000	0	-1	0	0	0	1	arpspoof	2020-10-17 18:35:52.255285025	968	1	22	0x00000044	0x000000c0	129	0x000000cf	['10499']	1	1000	[OrderedDict([('dnp3.al.obj', '10499'), ('dnp3.al.obj_tree', OrderedDict([('Qualifier Field, Prefix: 2-Octet Index Prefix, Range: 16-bit Single Field Quantity', OrderedDict([('dnp3.al.objq.prefix', '2'), ('dnp3.al.objq.range', '8')])), ('Number of Items: 1', OrderedDict([('dnp3.al.range.quantity', '1')])), ('Point Number 0, Value: 1000 [Status: Req. Accepted/Init/Queued (0x00)]', OrderedDict([('d…	-70.4593	1106.05		944.16
99	81	eth:ethertype:ip:tcp:dnp3	00:50:56:9c:5f:cc	00:00:00:aa:00:25	172.16.0.2	192.168.0.5	67	0x00004000	58329	20000	27	0x00000018	0	22.804137930	6	1	18	1	DNP3	2020-10-17 18:35:55.447339296	968	1	22	0x00000044	0x000000c0	129	0x000000c0	['10499']	1	1300	[OrderedDict([('dnp3.al.obj', '10499'), ('dnp3.al.obj_tree', OrderedDict([('Qualifier Field, Prefix: 2-Octet Index Prefix, Range: 16-bit Single Field Quantity', OrderedDict([('dnp3.al.objq.prefix', '2'), ('dnp3.al.objq.range', '8')])), ('Number of Items: 1', OrderedDict([('dnp3.al.range.quantity', '1')])), ('Point Number 1, Value: 1300 [Status: Req. Accepted/Init/Queued (0x00)]', OrderedDict([('d…	-70.4593	1106.05		944.16
100	85	eth:ethertype:ip:tcp:dnp3	00:00:00:aa:00:25	00:50:56:9c:5f:cc	192.168.0.5	172.16.0.2	71	0x00004000	20000	58329	31	0x00000018	0	0.306127824	0	0	0	0	None	2020-10-17 18:35:56.087349653	560	1	148	0x00000044	0x000000c0	129	0x000000cb	['258', '258', '258', '258']	38	1	[OrderedDict([('dnp3.al.obj', '258'), ('dnp3.al.obj_tree', OrderedDict([('Qualifier Field, Prefix: None, Range: 8-bit Start and Stop Indices', OrderedDict([('dnp3.al.objq.prefix', '0'), ('dnp3.al.objq.range', '0')])), ('Number of Items: 9', OrderedDict([('dnp3.al.range.start', '0'), ('dnp3.al.range.stop', '8')])), ('Point Number 0 (Quality: Online), Value: 1', OrderedDict([('dnp3.al.point_index',…	-70.4593	1106.05		944.16
101	72	eth:ethertype:ip:tcp:dnp3	00:50:56:9c:5f:cc	00:00:00:aa:00:25	172.16.0.2	192.168.0.5	58	0x00004000	33385	20000	18	0x00000018	0	9.084395833	6	1	18	1	arpspoof	2020-10-17 18:35:57.382372141	399	1	73	0x00000044	0x000000c0	129	0x000000c7	['258', '258', '258']	16	15	[OrderedDict([('dnp3.al.obj', '258'), ('dnp3.al.obj_tree', OrderedDict([('Qualifier Field, Prefix: None, Range: 8-bit Start and Stop Indices', OrderedDict([('dnp3.al.objq.prefix', '0'), ('dnp3.al.objq.range', '0')])), ('Number of Items: 4', OrderedDict([('dnp3.al.range.start', '0'), ('dnp3.al.range.stop', '3')])), ('Point Number 0 (Quality: Online), Value: 1', OrderedDict([('dnp3.al.point_index',…	-70.4593			944.16
102	286	eth:ethertype:ip:tcp:dnp3	00:00:00:aa:00:25	00:50:56:9c:5f:cc	192.168.0.5	172.16.0.2	272	0x00004000	20000	33385	232	0x00000018	0	0.299313559	0	0	0	1	arpspoof	2020-10-17 18:35:58.416425228	390	1	121	0x00000044	0x000000c0	129	0x000000c6	['258', '258', '258']	32	255	[OrderedDict([('dnp3.al.obj', '258'), ('dnp3.al.obj_tree', OrderedDict([('Qualifier Field, Prefix: None, Range: 8-bit Start and Stop Indices', OrderedDict([('dnp3.al.objq.prefix', '0'), ('dnp3.al.objq.range', '0')])), ('Number of Items: 8', OrderedDict([('dnp3.al.range.start', '0'), ('dnp3.al.range.stop', '7')])), ('Point Number 0 (Quality: Online), Value: 1', OrderedDict([('dnp3.al.point_index',…	-70.4593			944.16
103	81	eth:ethertype:ip:tcp:dnp3	00:50:56:9c:5f:cc	00:00:00:aa:00:25	172.16.0.2	192.168.0.5	67	0x00004000	33385	20000	27	0x00000018	0	7.381689341	22	4	68	1	DNP3	2020-10-17 18:35:59.957256079	560	1	28	0x00000044	0x000000c0	129	0x000000cc	['3073']	1	1	[OrderedDict([('dnp3.al.obj', '3073'), ('dnp3.al.obj_tree', OrderedDict([('Qualifier Field, Prefix: 2-Octet Index Prefix, Range: 16-bit Single Field Quantity', OrderedDict([('dnp3.al.objq.prefix', '2'), ('dnp3.al.objq.range', '8')])), ('Number of Items: 1', OrderedDict([('dnp3.al.range.quantity', '1')])), ('Point Number 1 [Pulse On] [Close]', OrderedDict([('dnp3.al.index', '1'), ('Control Code [0…				944.16
104	85	eth:ethertype:ip:tcp:dnp3	00:00:00:aa:00:25	00:50:56:9c:5f:cc	192.168.0.5	172.16.0.2	71	0x00004000	20000	33385	31	0x00000018	0	0.249906306	0	0	0	0	None	2020-10-17 18:36:04.243343115	631	1	131	0x00000044	0x000000c0	129	0x000000c0	['258', '258', '258', '258']	33	8	[OrderedDict([('dnp3.al.obj', '258'), ('dnp3.al.obj_tree', OrderedDict([('Qualifier Field, Prefix: None, Range: 8-bit Start and Stop Indices', OrderedDict([('dnp3.al.objq.prefix', '0'), ('dnp3.al.objq.range', '0')])), ('Number of Items: 8', OrderedDict([('dnp3.al.range.start', '0'), ('dnp3.al.range.stop', '7')])), ('Point Number 0 (Quality: Online), Value: 1', OrderedDict([('dnp3.al.point_index',…				944.16
105	72	eth:ethertype:ip:tcp:dnp3	00:50:56:9c:5f:cc	00:00:00:aa:00:25	172.16.0.2	192.168.0.5	58	0x00004000	42197	20000	18	0x00000018	0	33.266219027	0	0	0	0	None	2020-10-17 18:36:09.024500608	1200	1	208	0x00000044	0x000000c0	129	0x000000c7	['258', '258', '258', '258']	58	1	[OrderedDict([('dnp3.al.obj', '258'), ('dnp3.al.obj_tree', OrderedDict([('Qualifier Field, Prefix: None, Range: 8-bit Start and Stop Indices', OrderedDict([('dnp3.al.objq.prefix', '0'), ('dnp3.al.objq.range', '0')])), ('Number of Items: 14', OrderedDict([('dnp3.al.range.start', '0'), ('dnp3.al.range.stop', '13')])), ('Point Number 0 (Quality: Online), Value: 1', OrderedDict([('dnp3.al.point_index…
