# Supplementary material for: AI-driven cybersecurity framework for anomaly detection in power systems
Source: Sci Rep. 2025 Oct 10;15:35506. doi: 10.1038/s41598-025-19634-y (PMC12514191; doi:10.1038/s41598-025-19634-y)
Supplement: Supplementary file 1 — Supplementary Information. [file 41598_2025_19634_MOESM1_ESM.zip › Datasets/csvs/UC2/uc2_master_merged_phy_cyb_10os_60poll_encoded.csv]

	frame_len	frame_protocols	eth_src	eth_dst	ip_src	ip_dst	ip_len	ip_flags	tcp_srcport	tcp_dstport	tcp_len	tcp_flags	tcp_retransmission	tcp_rtt	flow_count	flow_final_count	packets	snort_alert	snort_alert_type	Time	LL_dnp3_src	LL_dnp3_dst	LL_dnp3_len	LL_dnp3_ctl	TL_dnp3_tr_ctl	AL_dnp3_al_func	AL_dnp3_al_ctl	AL_dnp3_obj	DNP3 Object Count	DNP3 Objects	AL_Payload	value1	value2	value3	value4	value5
0	72	1	1	0	1	2	10	1	2	1	5	1	0	-1	0	0	0	0	1	2020-10-17 18:28:46.121388197	6	0	6	0	0	129	12	1	55	2	27			79.873
1	286	1	0	1	2	1	8	1	1	2	8	1	0	0.151679613	0	0	0	0	1	2020-10-17 18:28:54.695435762	5	0	3	0	0	129	10	1	38	1	73		1211.68	79.873
2	60	0	0	1	0	0	0	0	0	0	0	0	0	-1	23	4	147	0	1	2020-10-17 18:28:55.986430407	3	0	10	0	0	129	0	2	16	15	40		1211.68	79.873
3	42	0	1	0	0	0	0	0	0	0	0	0	0	-1	0	0	0	0	1	2020-10-17 18:28:57.032493591	2	0	0	0	0	129	15	2	32	255	58	-56.258	1211.68	79.873
4	72	1	1	0	1	2	10	1	5	1	5	1	0	-1	10	2	30	0	1	2020-10-17 18:29:02.789445639	7	0	1	0	0	129	6	1	33	0	49	-56.258	1211.68	79.873	1005.24
5	225	1	0	1	2	1	5	1	1	5	4	1	0	0.152658795	0	0	0	0	1	2020-10-17 18:29:07.644576311	1	0	7	0	0	129	0	1	58	1	29	-56.258	1211.68	79.873	1005.24
6	72	1	1	0	1	2	10	1	4	1	5	1	0	-1	0	0	0	0	1	2020-10-17 18:29:20.965918779	4	0	2	0	0	129	0	2	36	511	75	-56.258	1211.68	79.873	1005.24
7	142	1	0	1	2	1	1	1	1	4	14	1	0	0.151700971	0	0	0	0	1	2020-10-17 18:29:22.157606840	8	0	4	0	0	129	4	1	42	1	7	-56.258	1211.68	79.873	1005.24	1236.1
8	72	1	1	0	1	2	10	1	11	1	5	1	0	-1	10	2	95	0	1	2020-10-17 18:29:28.388558149	5	0	9	0	0	129	11	3	1	1	82	-56.258	1211.68	79.873	1005.24	1236.1
9	196	1	0	1	2	1	2	1	1	11	1	1	0	0.151828201	0	0	0	1	2	2020-10-17 18:29:35.183773994	0	0	5	0	0	129	0	1	46	1	13	-56.258	1211.68	79.873	1005.24	1236.1
10	72	1	1	0	1	2	10	1	6	1	5	1	0	-1	18	4	119	0	1	2020-10-17 18:29:35.803696632	2	0	0	0	0	129	1	2	32	255	57	-56.2572	1211.68	79.873	1005.24	1236.1
11	206	1	0	1	2	1	3	1	1	6	2	1	0	0.151720665	0	0	0	0	1	2020-10-17 18:29:38.803606749	5	0	8	0	0	129	12	0	1	1200	1	-56.2572	1211.68	79.873	1005.24	1236.1
12	72	1	1	0	1	2	10	1	9	1	5	1	0	-1	12	3	88	1	2	2020-10-17 18:29:46.274024963	6	0	6	0	0	129	13	1	55	2	26	-56.2572	1211.68	79.897	1005.24	1236.1
13	293	1	0	1	2	1	9	1	1	9	9	1	0	0.151825645	0	0	0	1	2	2020-10-17 18:29:48.604709625	5	0	8	0	0	129	13	0	1	1100	3	-56.2572	1211.68	79.897	1005.24	1236.1
14	72	1	1	0	1	2	10	1	7	1	5	1	0	-1	39	7	117	0	1	2020-10-17 18:29:54.844782829	7	0	8	0	0	129	7	0	1	1000	0	-56.2572	1211.68	79.897	1005.24	1236.1
15	208	1	0	1	2	1	4	1	1	7	3	1	0	0.153222001	0	0	0	1	2	2020-10-17 18:29:54.846648932	5	0	3	0	0	129	14	1	38	1	72	-56.2572	1203.55	79.897	1005.24	1236.1
16	72	1	1	0	1	2	10	1	10	1	5	1	0	-1	5	1	80	0	1	2020-10-17 18:29:56.139807224	3	0	10	0	0	129	1	2	16	15	41	-56.2572	1203.55	79.897	1005.24	1236.1
17	239	1	0	1	2	1	6	1	1	10	6	1	0	0.152863407	5	1	15	1	2	2020-10-17 18:29:57.185897827	2	0	0	0	0	129	0	2	32	255	59	-56.3222	1203.55	79.897	1005.24	1236.1
18	60	0	0	1	0	0	0	0	0	0	0	0	0	-1	10	2	30	0	1	2020-10-17 18:30:02.941914082	7	0	1	0	0	129	8	1	33	8	48	-56.3222	1203.55	79.897	1001.25	1236.1
19	42	0	1	0	0	0	0	0	0	0	0	0	0	-1	0	0	0	0	1	2020-10-17 18:30:07.797927141	1	0	7	0	0	129	1	1	58	1	28	-56.3222	1203.55	79.897	1001.25	1236.1
20	89	1	1	0	1	2	13	1	5	1	12	1	0	33.542010760	0	0	0	1	2	2020-10-17 18:30:12.529055119	6	0	8	0	0	129	14	0	1	78	2	-56.3222	1203.55	79.897	1001.25	1236.1
21	91	1	0	1	2	1	14	1	1	5	13	1	0	0.151111504	5	1	15	1	2	2020-10-17 18:30:21.119074583	4	0	2	0	0	129	1	2	36	511	76	-56.3222	1203.55	79.897	1001.25	1236.1
22	72	1	1	0	1	2	10	1	8	1	5	1	0	-1	12	3	36	0	1	2020-10-17 18:30:21.612036467	6	0	8	0	0	129	15	0	1	78	5	-56.3222	1203.55	79.897	1001.25	1236.1
23	253	1	0	1	2	1	7	1	1	8	7	1	0	0.152025796	0	0	0	1	2	2020-10-17 18:30:22.310153246	8	0	4	0	0	129	5	1	42	1	8	-56.3222	1203.55	79.897	1001.25	1236.1
24	72	1	1	0	1	2	10	1	3	1	5	1	0	-1	0	0	0	0	1	2020-10-17 18:30:29.214002132	8	0	8	0	0	129	6	0	1	1000	0	-56.3222	1203.55	79.897	1001.25	1236.1
25	196	1	0	1	2	1	2	1	1	3	1	1	0	0.152949090	0	0	0	1	2	2020-10-17 18:30:35.337149620	0	0	5	0	0	129	1	1	46	1	14	-56.3222	1203.55	79.897	1001.25	1236.1
26	81	1	1	0	1	2	11	1	5	1	10	1	0	10.263132911	8	2	24	1	0	2020-10-17 18:30:35.957118034	2	0	0	0	0	129	2	2	32	255	55	-57.0326	1203.55	79.897	1001.25	1236.1
27	85	1	0	1	2	1	12	1	1	5	11	1	0	0.151915876	0	0	0	0	1	2020-10-17 18:30:36.062991381	8	0	8	0	0	129	7	0	1	1300	4	-57.0326	1203.55	79.897	1001.25	1236.1
28	72	1	1	0	1	2	10	1	2	1	5	1	0	60.000369997	19	3	59	0	1	2020-10-17 18:30:46.571801662	6	0	6	0	0	129	0	1	55	2	25	-57.0326	1203.55	79.4864	1001.25	1236.1
29	286	1	0	1	2	1	8	1	1	2	8	1	0	0.152266905	0	0	0	0	1	2020-10-17 18:30:55.075817585	5	0	3	0	0	129	15	1	38	1	71	-57.0326	1207.56	79.4864	1001.25	1236.1
30	81	1	1	0	1	2	11	1	5	1	10	1	0	9.648180540	9	1	66	1	0	2020-10-17 18:30:56.368053436	3	0	10	0	0	129	2	2	16	15	39	-57.0326	1207.56	79.4864	1001.25	1236.1
31	85	1	0	1	2	1	12	1	1	5	11	1	0	0.152922310	6	1	18	1	2	2020-10-17 18:30:57.427944660	2	0	0	0	0	129	1	2	32	255	56	-56.6287	1207.56	79.4864	1001.25	1236.1
32	81	1	1	0	1	2	11	1	6	1	10	1	0	51.902465549	16	3	47	0	1	2020-10-17 18:31:03.188090801	7	0	1	0	0	129	9	1	33	8	50	-56.6287	1207.56	79.4864	1006.3	1236.1
33	72	1	1	0	1	2	10	1	5	1	5	1	0	6.090904494	0	0	0	1	0	2020-10-17 18:31:08.030605078	1	0	7	0	0	129	2	1	58	1	30	-56.6287	1207.56	79.4864	1006.3	1236.1
34	85	1	0	1	2	1	12	1	1	6	11	1	0	0.152871629	0	0	0	0	1	2020-10-17 18:31:08.627558708	5	0	8	0	0	129	0	0	1	1200	1	-56.6287	1207.56	79.4864	1006.3	1236.1
35	225	1	0	1	2	1	5	1	1	5	4	1	0	0.151034612	0	0	0	0	1	2020-10-17 18:31:15.406423569	5	0	8	0	0	129	1	0	1	1200	1	-56.6287	1207.56	79.4864	1006.3	1236.1
36	72	1	1	0	1	2	10	1	4	1	5	1	0	60.001350575	1	0	16	0	1	2020-10-17 18:31:21.420289755	4	0	2	0	0	129	2	2	36	511	77	-56.6287	1207.56	79.4864	1006.3	1236.1
37	142	1	0	1	2	1	1	1	1	4	14	1	0	0.152026249	0	0	0	0	1	2020-10-17 18:31:21.810526609	5	0	8	0	0	129	2	0	1	1100	3	-56.6287	1207.56	79.4864	1006.3	1236.1
38	72	1	1	0	1	2	10	1	11	1	5	1	0	60.001387966	5	1	15	0	1	2020-10-17 18:31:22.608344793	8	0	4	0	0	129	8	1	42	1	6	-56.6287	1207.56	79.4864	1006.3	1005.96
39	196	1	0	1	2	1	2	1	1	11	1	1	0	0.152016176	0	0	0	1	2	2020-10-17 18:31:30.143086910	7	0	8	0	0	129	10	0	1	1000	0	-56.6287	1207.56	79.4864	1006.3	1005.96
40	72	1	1	0	1	2	10	1	6	1	5	1	0	7.944930188	13	3	39	0	1	2020-10-17 18:31:35.639894724	0	0	5	0	0	129	2	1	46	1	16	-56.6287	1207.56	79.4864	1006.3	1005.96
41	206	1	0	1	2	1	3	1	1	6	2	1	0	0.152201260	0	0	0	0	1	2020-10-17 18:31:36.276431799	2	0	0	0	0	129	3	2	32	255	60	-44.1066	1207.56	79.4864	1006.3	1005.96
42	72	1	1	0	1	2	10	1	9	1	5	1	0	60.001223920	8	2	24	0	1	2020-10-17 18:31:37.488285303	6	0	8	0	0	129	1	0	1	78	2	-44.1066	1207.56	79.4864	1006.3	1005.96
43	293	1	0	1	2	1	9	1	1	9	9	1	0	0.152126809	0	0	0	0	1	2020-10-17 18:31:45.718610525	8	0	8	0	0	129	9	0	1	1000	0	-44.1066	1207.56	79.4864	1006.3	1005.96
44	60	0	0	1	0	0	0	0	0	0	0	0	0	-1	0	0	0	0	1	2020-10-17 18:31:46.871994734	6	0	6	0	0	129	2	1	55	2	20	-44.1066	1207.56	56.6097	1006.3	1005.96
45	42	0	1	0	0	0	0	0	0	0	0	0	0	-1	0	0	0	0	1	2020-10-17 18:31:54.503590345	6	0	8	0	0	129	3	0	1	78	5	-44.1066	1207.56	56.6097	1006.3	1005.96
46	81	1	1	0	1	2	11	1	2	1	10	1	0	26.102421832	16	3	48	1	0	2020-10-17 18:31:55.304712534	5	0	3	0	0	129	3	1	38	1	81	-44.1066	230.709	56.6097	1006.3	1005.96
47	85	1	0	1	2	1	12	1	1	2	11	1	0	0.152608275	0	0	0	0	1	2020-10-17 18:31:56.605104446	3	0	10	0	0	129	3	2	16	15	38	-44.1066	230.709	56.6097	1006.3	1005.96
48	72	1	1	0	1	2	10	1	7	1	5	1	0	60.000748981	23	4	69	0	1	2020-10-17 18:31:57.656289577	2	0	0	0	0	129	2	2	32	255	62	-10.3432	230.709	56.6097	1006.3	1005.96
49	208	1	0	1	2	1	4	1	1	7	3	1	0	0.152406609	0	0	0	0	1	2020-10-17 18:32:03.491866112	7	0	1	0	0	129	11	1	33	0	63	-10.3432	230.709	56.6097	142.159	1005.96
50	81	1	1	0	1	2	11	1	2	1	10	1	0	8.930066908	5	1	80	1	0	2020-10-17 18:32:04.703097343	8	0	8	0	0	129	10	0	1	1300	4	-10.3432	230.709	56.6097	142.159	1005.96
51	85	1	0	1	2	1	12	1	1	2	11	1	0	0.152914338	0	0	0	0	1	2020-10-17 18:32:08.336484432	1	0	7	0	0	129	3	1	58	1	33	-10.3432	230.709	56.6097	142.159	1005.96
52	72	1	1	0	1	2	10	1	10	1	5	1	0	60.001081572	0	0	0	0	1	2020-10-17 18:32:10.331733942	6	0	8	0	0	129	4	0	1	78	2	-10.3432	230.709	56.6097	142.159	1005.96
53	239	1	0	1	2	1	6	1	1	10	6	1	0	0.151464955	0	0	0	1	2	2020-10-17 18:32:18.712442160	6	0	8	0	0	129	5	0	1	78	2	-10.3432	230.709	56.6097	142.159	1005.96
54	81	1	1	0	1	2	11	1	10	1	10	1	0	6.750936402	20	4	60	1	0	2020-10-17 18:32:21.723761320	4	0	2	0	0	129	3	2	36	511	78	-10.3432	230.709	56.6097	142.159	1005.96
55	85	1	0	1	2	1	12	1	1	10	11	1	0	0.152912349	0	0	0	0	1	2020-10-17 18:32:22.918661356	8	0	4	0	0	129	11	1	42	1	12	-10.3432	230.709	56.6097	142.159	72.1723
56	72	1	1	0	1	2	10	1	8	1	5	1	0	60.001181893	12	3	36	0	1	2020-10-17 18:32:26.607110500	6	0	8	0	0	129	6	0	1	78	2	-10.3432	230.709	56.6097	142.159	72.1723
57	253	1	0	1	2	1	7	1	1	8	7	1	0	0.152193796	0	0	0	0	1	2020-10-17 18:32:35.940515280	0	0	5	0	0	129	3	1	46	1	18	-10.3432	230.709	56.6097	142.159	72.1723
58	72	1	1	0	1	2	10	1	3	1	5	1	0	60.000984584	4	1	64	0	1	2020-10-17 18:32:36.584306717	2	0	0	0	0	129	4	2	32	255	61	-17.2284	230.709	56.6097	142.159	72.1723
59	81	1	1	0	1	2	11	1	10	1	10	1	0	6.697956799	0	0	0	0	1	2020-10-17 18:32:42.054395676	5	0	9	0	0	129	4	3	1	1	82	-17.2284	230.709	56.6097	142.159	72.1723
60	196	1	0	1	2	1	2	1	1	3	1	1	0	0.152436667	0	0	0	1	0	2020-10-17 18:32:47.184276819	6	0	6	0	0	129	7	1	55	2	23	-17.2284	230.709	54.348	142.159	72.1723
61	85	1	0	1	2	1	12	1	1	10	11	1	0	0.151032419	0	0	0	1	2	2020-10-17 18:32:55.628378868	5	0	3	0	0	129	5	1	38	1	68	-17.2284	163.924	54.348	142.159	72.1723
62	72	1	1	0	1	2	10	1	2	1	5	1	0	24.662647052	30	6	142	0	1	2020-10-17 18:32:56.921756029	3	0	10	0	0	129	4	2	16	15	42	-17.2284	163.924	54.348	142.159	72.1723
63	286	1	0	1	2	1	8	1	1	2	8	1	0	0.297118089	6	1	18	1	2	2020-10-17 18:32:57.956497669	2	0	0	0	0	129	3	2	32	247	45	129.423	163.924	54.348	142.159	72.1723
64	60	0	0	1	0	0	0	0	0	0	0	0	0	-1	11	2	33	0	1	2020-10-17 18:33:03.783730268	7	0	1	0	0	129	12	1	33	0	64	129.423	163.924	54.348	132.539	72.1723
65	42	0	1	0	0	0	0	0	0	0	0	0	0	-1	0	0	0	1	2	2020-10-17 18:33:08.564388275	1	0	7	0	0	129	4	1	58	1	34	129.423	163.924	54.348	132.539	72.1723
66	72	1	1	0	1	2	10	1	5	1	5	1	0	60.001032214	10	2	30	0	1	2020-10-17 18:33:21.877383232	4	0	2	0	0	129	4	2	36	511	79	129.423	163.924	54.348	132.539	72.1723
67	225	1	0	1	2	1	5	1	1	5	4	1	0	0.228136589	0	0	0	0	1	2020-10-17 18:33:23.071260214	8	0	4	0	0	129	12	1	42	1	10	129.423	163.924	54.348	132.539	67.917
68	72	1	1	0	1	2	10	1	4	1	5	1	0	60.000946018	1	0	16	0	1	2020-10-17 18:33:36.093390703	0	0	5	0	0	129	4	1	46	1	19	129.423	163.924	54.348	132.539	67.917
69	142	1	0	1	2	1	1	1	1	4	14	1	0	0.227300297	5	1	15	0	1	2020-10-17 18:33:36.736330986	2	0	0	0	0	129	5	2	32	247	46	117.81	163.924	54.348	132.539	67.917
70	72	1	1	0	1	2	10	1	11	1	5	1	0	60.000820203	0	0	0	0	1	2020-10-17 18:33:47.336560488	6	0	6	0	0	129	8	1	55	2	21	117.81	163.924	46.2441	132.539	67.917
71	196	1	0	1	2	1	2	1	1	11	1	1	0	0.241226735	0	0	0	1	2	2020-10-17 18:33:55.781513214	5	0	3	0	0	129	6	1	38	1	67	117.81	158.773	46.2441	132.539	67.917
72	72	1	1	0	1	2	10	1	6	1	5	1	0	60.000785592	13	3	39	1	2	2020-10-17 18:33:57.075478554	3	0	10	0	0	129	5	2	16	15	43	117.81	158.773	46.2441	132.539	67.917
73	206	1	0	1	2	1	3	1	1	6	2	1	0	0.245391098	0	0	0	0	1	2020-10-17 18:33:58.110535860	2	0	0	0	0	129	4	2	32	247	47	114.437	158.773	46.2441	132.539	67.917
74	72	1	1	0	1	2	10	1	9	1	5	1	0	60.000804331	11	2	72	1	2	2020-10-17 18:34:03.937539816	7	0	1	0	0	129	13	1	33	0	65	114.437	158.773	46.2441	130.643	67.917
75	293	1	0	1	2	1	9	1	1	9	9	1	0	0.231873693	0	0	0	1	2	2020-10-17 18:34:08.717670918	1	0	7	0	0	129	5	1	58	1	35	114.437	158.773	46.2441	130.643	67.917
76	81	1	1	0	1	2	11	1	5	1	10	1	0	13.305747209	0	0	0	1	0	2020-10-17 18:34:22.029691696	4	0	2	0	0	129	5	2	36	511	80	114.437	158.773	46.2441	130.643	67.917
77	85	1	0	1	2	1	12	1	1	5	11	1	0	0.245993865	4	1	12	1	2	2020-10-17 18:34:23.224623442	8	0	4	0	0	129	13	1	42	1	11	114.437	158.773	46.2441	130.643	67.5129
78	81	1	1	0	1	2	11	1	5	1	10	1	0	6.457932187	18	3	54	1	0	2020-10-17 18:34:23.674701452	5	0	8	0	0	129	7	0	1	1200	1	114.437	158.773	46.2441	130.643	67.5129
79	85	1	0	1	2	1	12	1	1	5	11	1	0	0.320932583	0	0	0	1	2	2020-10-17 18:34:34.857712269	5	0	8	0	0	129	8	0	1	1100	3	114.437	158.773	46.2441	130.643	67.5129
80	72	1	1	0	1	2	10	1	7	1	5	1	0	60.000742716	17	3	51	0	1	2020-10-17 18:34:36.245794773	0	0	5	0	0	129	5	1	46	1	17	114.437	158.773	46.2441	130.643	67.5129
81	208	1	0	1	2	1	4	1	1	7	3	1	0	0.300472451	0	0	0	0	1	2020-10-17 18:34:36.887778997	2	0	0	0	0	129	6	2	32	247	44	73.3055	158.773	46.2441	130.643	67.5129
82	81	1	1	0	1	2	11	1	5	1	10	1	0	6.055768733	0	0	0	1	0	2020-10-17 18:34:42.008766413	5	0	9	0	0	129	9	3	1	1	82	73.3055	158.773	46.2441	130.643	67.5129
83	85	1	0	1	2	1	12	1	1	5	11	1	0	0.348334415	0	0	0	0	1	2020-10-17 18:34:47.488914013	6	0	6	0	0	129	9	1	55	2	22	73.3055	158.773	40.4814	130.643	67.5129
84	72	1	1	0	1	2	10	1	10	1	5	1	0	46.247746735	5	1	15	0	1	2020-10-17 18:34:48.562858582	7	0	8	0	0	129	14	0	1	1000	0	73.3055	158.773	40.4814	130.643	67.5129
85	239	1	0	1	2	1	6	1	1	10	6	1	0	0.297606801	0	0	0	1	2	2020-10-17 18:34:55.934859037	5	0	3	0	0	129	10	1	38	1	69	73.3055	1106.05	40.4814	130.643	67.5129
86	60	0	0	1	0	0	0	0	0	0	0	0	0	-1	10	2	30	0	1	2020-10-17 18:34:57.228953123	3	0	10	0	0	129	6	2	16	15	36	73.3055	1106.05	40.4814	130.643	67.5129
87	42	0	1	0	0	0	0	0	0	0	0	0	0	-1	0	0	0	1	2	2020-10-17 18:34:58.262990236	2	0	0	0	0	129	5	2	32	255	54	-63.8918	1106.05	40.4814	130.643	67.5129
88	81	1	1	0	1	2	11	1	6	1	10	1	0	26.649977994	10	1	30	1	0	2020-10-17 18:34:58.901035786	6	0	8	0	0	129	10	0	1	78	2	-63.8918	1106.05	40.4814	130.643	67.5129
89	85	1	0	1	2	1	12	1	1	6	11	1	0	0.305017964	0	0	0	1	2	2020-10-17 18:35:04.090926170	7	0	1	0	0	129	15	1	33	8	52	-63.8918	1106.05	40.4814	944.16	67.5129
90	72	1	1	0	1	2	10	1	8	1	5	1	0	60.000658466	12	3	36	0	1	2020-10-17 18:35:08.871041536	1	0	7	0	0	129	6	1	58	1	32	-63.8918	1106.05	40.4814	944.16	67.5129
91	253	1	0	1	2	1	7	1	1	8	7	1	0	0.302086632	0	0	0	0	1	2020-10-17 18:35:22.182159901	4	0	2	0	0	129	6	2	36	511	74	-63.8918	1106.05	40.4814	944.16	67.5129
92	72	1	1	0	1	2	10	1	3	1	5	1	0	60.000564213	0	0	0	0	1	2020-10-17 18:35:23.378112555	8	0	4	0	0	129	14	1	42	1	9	-63.8918	1106.05	40.4814	944.16	67.5129
93	196	1	0	1	2	1	2	1	1	3	1	1	0	0.318749707	4	1	12	1	2	2020-10-17 18:35:26.566203594	6	0	8	0	0	129	11	0	1	78	2	-63.8918	1106.05	40.4814	944.16
94	81	1	1	0	1	2	11	1	2	1	10	1	0	50.600929120	0	0	0	1	0	2020-10-17 18:35:35.095298290	6	0	8	0	0	129	12	0	1	78	5	-63.8918	1106.05	40.4814	944.16
95	85	1	0	1	2	1	12	1	1	2	11	1	0	0.315554696	0	0	0	1	2	2020-10-17 18:35:36.399231195	0	0	5	0	0	129	6	1	46	1	15	-63.8918	1106.05	40.4814	944.16
96	60	0	2	2	0	0	0	0	0	0	0	0	0	-1	16	3	48	0	1	2020-10-17 18:35:37.041209221	2	0	0	0	0	129	7	2	32	255	66	-70.4593	1106.05	40.4814	944.16
97	60	0	2	2	0	0	0	0	0	0	0	0	0	-1	0	0	0	1	2	2020-10-17 18:35:47.641373873	6	0	6	0	0	129	13	1	55	2	24	-70.4593	1106.05	40.4814	944.16
98	60	0	2	2	0	0	0	0	0	0	0	0	0	-1	0	0	0	1	2	2020-10-17 18:35:52.255285025	8	0	8	0	0	129	15	0	1	1000	0	-70.4593	1106.05		944.16
99	81	1	1	0	1	2	11	1	10	1	10	1	0	22.804137930	6	1	18	1	0	2020-10-17 18:35:55.447339296	8	0	8	0	0	129	0	0	1	1300	4	-70.4593	1106.05		944.16
100	85	1	0	1	2	1	12	1	1	10	11	1	0	0.306127824	0	0	0	0	1	2020-10-17 18:35:56.087349653	5	0	3	0	0	129	11	1	38	1	70	-70.4593	1106.05		944.16
101	72	1	1	0	1	2	10	1	2	1	5	1	0	9.084395833	6	1	18	1	2	2020-10-17 18:35:57.382372141	3	0	10	0	0	129	7	2	16	15	37	-70.4593			944.16
102	286	1	0	1	2	1	8	1	1	2	8	1	0	0.299313559	0	0	0	1	2	2020-10-17 18:35:58.416425228	2	0	0	0	0	129	6	2	32	255	53	-70.4593			944.16
103	81	1	1	0	1	2	11	1	2	1	10	1	0	7.381689341	22	4	68	1	0	2020-10-17 18:35:59.957256079	5	0	9	0	0	129	12	3	1	1	82				944.16
104	85	1	0	1	2	1	12	1	1	2	11	1	0	0.249906306	0	0	0	0	1	2020-10-17 18:36:04.243343115	7	0	1	0	0	129	0	1	33	8	51				944.16
105	72	1	1	0	1	2	10	1	5	1	5	1	0	33.266219027	0	0	0	0	1	2020-10-17 18:36:09.024500608	1	0	7	0	0	129	7	1	58	1	31
