# Supplementary material for: AI-driven cybersecurity framework for anomaly detection in power systems
Source: Sci Rep. 2025 Oct 10;15:35506. doi: 10.1038/s41598-025-19634-y (PMC12514191; doi:10.1038/s41598-025-19634-y)
Supplement: Supplementary file 1 — Supplementary Information. [file 41598_2025_19634_MOESM1_ESM.zip › Datasets/csvs/UC2/uc2_master_merged_phy_cyb_5os_30poll.csv]

	frame_len	frame_protocols	eth_src	eth_dst	ip_src	ip_dst	ip_len	ip_flags	tcp_srcport	tcp_dstport	tcp_len	tcp_flags	tcp_retransmission	tcp_rtt	flow_count	flow_final_count	packets	snort_alert	snort_alert_type	Time	LL_dnp3_src	LL_dnp3_dst	LL_dnp3_len	LL_dnp3_ctl	TL_dnp3_tr_ctl	AL_dnp3_al_func	AL_dnp3_al_ctl	AL_dnp3_obj	DNP3 Object Count	DNP3 Objects	AL_Payload	value1	value2	value3	value4	value5
0	72	eth:ethertype:ip:tcp:dnp3	00:50:56:9c:5f:cc	00:00:00:aa:00:25	172.16.0.2	192.168.0.5	58	0x00004000	33571	20000	18	0x00000018	0	-1	0	0	0	0	None	2020-10-17 18:05:21.931890965	601	1	201	0x00000044	0x000000c0	129	0x000000c5	['258', '258', '258', '258']	55	2	[OrderedDict([('dnp3.al.obj', '258'), ('dnp3.al.obj_tree', OrderedDict([('Qualifier Field, Prefix: None, Range: 8-bit Start and Stop Indices', OrderedDict([('dnp3.al.objq.prefix', '0'), ('dnp3.al.objq.range', '0')])), ('Number of Items: 13', OrderedDict([('dnp3.al.range.start', '0'), ('dnp3.al.range.stop', '12')])), ('Point Number 0 (Quality: Online), Value: 1', OrderedDict([('dnp3.al.point_index…			79.873
1	286	eth:ethertype:ip:tcp:dnp3	00:00:00:aa:00:25	00:50:56:9c:5f:cc	192.168.0.5	172.16.0.2	272	0x00004000	20000	33571	232	0x00000018	0	0.152173290	0	0	0	1	arpspoof	2020-10-17 18:05:29.649898291	631	1	131	0x00000044	0x000000c0	129	0x000000c2	['258', '258', '258', '258']	33	0	[OrderedDict([('dnp3.al.obj', '258'), ('dnp3.al.obj_tree', OrderedDict([('Qualifier Field, Prefix: None, Range: 8-bit Start and Stop Indices', OrderedDict([('dnp3.al.objq.prefix', '0'), ('dnp3.al.objq.range', '0')])), ('Number of Items: 8', OrderedDict([('dnp3.al.range.start', '0'), ('dnp3.al.range.stop', '7')])), ('Point Number 0 (Quality: Online), Value: 1', OrderedDict([('dnp3.al.point_index',…			79.873	1005.24
2	72	eth:ethertype:ip:tcp:dnp3	00:50:56:9c:5f:cc	00:00:00:aa:00:25	172.16.0.2	192.168.0.5	58	0x00004000	38491	20000	18	0x00000018	0	-1	20	4	60	0	None	2020-10-17 18:05:31.713966846	390	1	121	0x00000044	0x000000c0	129	0x000000c5	['258', '258', '258']	32	255	[OrderedDict([('dnp3.al.obj', '258'), ('dnp3.al.obj_tree', OrderedDict([('Qualifier Field, Prefix: None, Range: 8-bit Start and Stop Indices', OrderedDict([('dnp3.al.objq.prefix', '0'), ('dnp3.al.objq.range', '0')])), ('Number of Items: 8', OrderedDict([('dnp3.al.range.start', '0'), ('dnp3.al.range.stop', '7')])), ('Point Number 0 (Quality: Online), Value: 1', OrderedDict([('dnp3.al.point_index',…	-56.258		79.873	1005.24
3	206	eth:ethertype:ip:tcp:dnp3	00:00:00:aa:00:25	00:50:56:9c:5f:cc	192.168.0.5	172.16.0.2	192	0x00004000	20000	38491	152	0x00000018	0	0.152214980	0	0	0	0	None	2020-10-17 18:05:33.026936769	560	1	148	0x00000044	0x000000c0	129	0x000000c0	['258', '258', '258', '258']	38	1	[OrderedDict([('dnp3.al.obj', '258'), ('dnp3.al.obj_tree', OrderedDict([('Qualifier Field, Prefix: None, Range: 8-bit Start and Stop Indices', OrderedDict([('dnp3.al.objq.prefix', '0'), ('dnp3.al.objq.range', '0')])), ('Number of Items: 9', OrderedDict([('dnp3.al.range.start', '0'), ('dnp3.al.range.stop', '8')])), ('Point Number 0 (Quality: Online), Value: 1', OrderedDict([('dnp3.al.point_index',…	-56.258	1211.68	79.873	1005.24
4	72	eth:ethertype:ip:tcp:dnp3	00:50:56:9c:5f:cc	00:00:00:aa:00:25	172.16.0.2	192.168.0.5	58	0x00004000	47779	20000	18	0x00000018	0	-1	4	1	12	0	None	2020-10-17 18:05:39.043071270	968	1	160	0x00000044	0x000000c0	129	0x000000c1	['258', '258', '258', '258']	42	1	[OrderedDict([('dnp3.al.obj', '258'), ('dnp3.al.obj_tree', OrderedDict([('Qualifier Field, Prefix: None, Range: 8-bit Start and Stop Indices', OrderedDict([('dnp3.al.objq.prefix', '0'), ('dnp3.al.objq.range', '0')])), ('Number of Items: 10', OrderedDict([('dnp3.al.range.start', '0'), ('dnp3.al.range.stop', '9')])), ('Point Number 0 (Quality: Online), Value: 1', OrderedDict([('dnp3.al.point_index'…	-56.258	1211.68	79.873	1005.24	1236.1
5	196	eth:ethertype:ip:tcp:dnp3	00:00:00:aa:00:25	00:50:56:9c:5f:cc	192.168.0.5	172.16.0.2	182	0x00004000	20000	47779	142	0x00000018	0	0.152231526	0	0	0	0	None	2020-10-17 18:05:40.741955519	560	1	28	0x00000044	0x000000c0	129	0x000000c1	['3073']	1	1	[OrderedDict([('dnp3.al.obj', '3073'), ('dnp3.al.obj_tree', OrderedDict([('Qualifier Field, Prefix: 2-Octet Index Prefix, Range: 16-bit Single Field Quantity', OrderedDict([('dnp3.al.objq.prefix', '2'), ('dnp3.al.objq.range', '8')])), ('Number of Items: 1', OrderedDict([('dnp3.al.range.quantity', '1')])), ('Point Number 1 [Pulse On] [Close]', OrderedDict([('dnp3.al.index', '1'), ('Control Code [0…	-56.258	1211.68	79.873	1005.24	1236.1
6	72	eth:ethertype:ip:tcp:dnp3	00:50:56:9c:5f:cc	00:00:00:aa:00:25	172.16.0.2	192.168.0.5	58	0x00004000	55493	20000	18	0x00000018	0	-1	4	1	12	0	None	2020-10-17 18:05:52.085254192	601	1	201	0x00000044	0x000000c0	129	0x000000c6	['258', '258', '258', '258']	55	2	[OrderedDict([('dnp3.al.obj', '258'), ('dnp3.al.obj_tree', OrderedDict([('Qualifier Field, Prefix: None, Range: 8-bit Start and Stop Indices', OrderedDict([('dnp3.al.objq.prefix', '0'), ('dnp3.al.objq.range', '0')])), ('Number of Items: 13', OrderedDict([('dnp3.al.range.start', '0'), ('dnp3.al.range.stop', '12')])), ('Point Number 0 (Quality: Online), Value: 1', OrderedDict([('dnp3.al.point_index…	-56.258	1211.68	79.8731	1005.24	1236.1
7	225	eth:ethertype:ip:tcp:dnp3	00:00:00:aa:00:25	00:50:56:9c:5f:cc	192.168.0.5	172.16.0.2	211	0x00004000	20000	55493	171	0x00000018	0	0.151220004	0	0	0	1	arpspoof	2020-10-17 18:05:53.961268663	560	1	22	0x00000044	0x000000c0	129	0x000000c2	['10499']	1	1200	[OrderedDict([('dnp3.al.obj', '10499'), ('dnp3.al.obj_tree', OrderedDict([('Qualifier Field, Prefix: 2-Octet Index Prefix, Range: 16-bit Single Field Quantity', OrderedDict([('dnp3.al.objq.prefix', '2'), ('dnp3.al.objq.range', '8')])), ('Number of Items: 1', OrderedDict([('dnp3.al.range.quantity', '1')])), ('Point Number 0, Value: 1200 [Status: Req. Accepted/Init/Queued (0x00)]', OrderedDict([('d…	-56.258	1211.68	79.8731	1005.24	1236.1
8	72	eth:ethertype:ip:tcp:dnp3	00:50:56:9c:5f:cc	00:00:00:aa:00:25	172.16.0.2	192.168.0.5	58	0x00004000	49701	20000	18	0x00000018	0	-1	16	3	48	0	None	2020-10-17 18:05:59.802296162	631	1	131	0x00000044	0x000000c0	129	0x000000c3	['258', '258', '258', '258']	33	0	[OrderedDict([('dnp3.al.obj', '258'), ('dnp3.al.obj_tree', OrderedDict([('Qualifier Field, Prefix: None, Range: 8-bit Start and Stop Indices', OrderedDict([('dnp3.al.objq.prefix', '0'), ('dnp3.al.objq.range', '0')])), ('Number of Items: 8', OrderedDict([('dnp3.al.range.start', '0'), ('dnp3.al.range.stop', '7')])), ('Point Number 0 (Quality: Online), Value: 1', OrderedDict([('dnp3.al.point_index',…	-56.258	1211.68	79.8731	1005.39	1236.1
9	239	eth:ethertype:ip:tcp:dnp3	00:00:00:aa:00:25	00:50:56:9c:5f:cc	192.168.0.5	172.16.0.2	225	0x00004000	20000	49701	185	0x00000018	0	0.152362087	0	0	0	1	arpspoof	2020-10-17 18:06:01.867340565	390	1	121	0x00000044	0x000000c0	129	0x000000c6	['258', '258', '258']	32	255	[OrderedDict([('dnp3.al.obj', '258'), ('dnp3.al.obj_tree', OrderedDict([('Qualifier Field, Prefix: None, Range: 8-bit Start and Stop Indices', OrderedDict([('dnp3.al.objq.prefix', '0'), ('dnp3.al.objq.range', '0')])), ('Number of Items: 8', OrderedDict([('dnp3.al.range.start', '0'), ('dnp3.al.range.stop', '7')])), ('Point Number 0 (Quality: Online), Value: 1', OrderedDict([('dnp3.al.point_index',…	-56.4416	1211.68	79.8731	1005.39	1236.1
10	89	eth:ethertype:ip:tcp:dnp3	00:50:56:9c:5f:cc	00:00:00:aa:00:25	172.16.0.2	192.168.0.5	75	0x00004000	55493	20000	35	0x00000018	0	7.562565450	6	1	18	1	DNP3	2020-10-17 18:06:03.179254770	560	1	148	0x00000044	0x000000c0	129	0x000000c3	['258', '258', '258', '258']	38	1	[OrderedDict([('dnp3.al.obj', '258'), ('dnp3.al.obj_tree', OrderedDict([('Qualifier Field, Prefix: None, Range: 8-bit Start and Stop Indices', OrderedDict([('dnp3.al.objq.prefix', '0'), ('dnp3.al.objq.range', '0')])), ('Number of Items: 9', OrderedDict([('dnp3.al.range.start', '0'), ('dnp3.al.range.stop', '8')])), ('Point Number 0 (Quality: Online), Value: 1', OrderedDict([('dnp3.al.point_index',…	-56.4416	1205.24	79.8731	1005.39	1236.1
11	91	eth:ethertype:ip:tcp:dnp3	00:00:00:aa:00:25	00:50:56:9c:5f:cc	192.168.0.5	172.16.0.2	77	0x00004000	20000	55493	37	0x00000018	0	0.152453361	0	0	0	1	arpspoof	2020-10-17 18:06:08.551357508	560	1	22	0x00000044	0x000000c0	129	0x000000c4	['10499']	1	1100	[OrderedDict([('dnp3.al.obj', '10499'), ('dnp3.al.obj_tree', OrderedDict([('Qualifier Field, Prefix: 2-Octet Index Prefix, Range: 16-bit Single Field Quantity', OrderedDict([('dnp3.al.objq.prefix', '2'), ('dnp3.al.objq.range', '8')])), ('Number of Items: 1', OrderedDict([('dnp3.al.range.quantity', '1')])), ('Point Number 1, Value: 1100 [Status: Req. Accepted/Init/Queued (0x00)]', OrderedDict([('d…	-56.4416	1205.24	79.8731	1005.39	1236.1
12	72	eth:ethertype:ip:tcp:dnp3	00:50:56:9c:5f:cc	00:00:00:aa:00:25	172.16.0.2	192.168.0.5	58	0x00004000	33571	20000	18	0x00000018	0	30.000815392	29	5	87	0	None	2020-10-17 18:06:09.195384502	968	1	160	0x00000044	0x000000c0	129	0x000000c2	['258', '258', '258', '258']	42	1	[OrderedDict([('dnp3.al.obj', '258'), ('dnp3.al.obj_tree', OrderedDict([('Qualifier Field, Prefix: None, Range: 8-bit Start and Stop Indices', OrderedDict([('dnp3.al.objq.prefix', '0'), ('dnp3.al.objq.range', '0')])), ('Number of Items: 10', OrderedDict([('dnp3.al.range.start', '0'), ('dnp3.al.range.stop', '9')])), ('Point Number 0 (Quality: Online), Value: 1', OrderedDict([('dnp3.al.point_index'…	-56.4416	1205.24	79.8731	1005.39	1236.1
13	286	eth:ethertype:ip:tcp:dnp3	00:00:00:aa:00:25	00:50:56:9c:5f:cc	192.168.0.5	172.16.0.2	272	0x00004000	20000	33571	232	0x00000018	0	0.152547949	0	0	0	1	arpspoof	2020-10-17 18:06:22.237587214	601	1	201	0x00000044	0x000000c0	129	0x000000c7	['258', '258', '258', '258']	55	2	[OrderedDict([('dnp3.al.obj', '258'), ('dnp3.al.obj_tree', OrderedDict([('Qualifier Field, Prefix: None, Range: 8-bit Start and Stop Indices', OrderedDict([('dnp3.al.objq.prefix', '0'), ('dnp3.al.objq.range', '0')])), ('Number of Items: 13', OrderedDict([('dnp3.al.range.start', '0'), ('dnp3.al.range.stop', '12')])), ('Point Number 0 (Quality: Online), Value: 1', OrderedDict([('dnp3.al.point_index…	-56.4416	1205.24	79.9191	1005.39	1236.1
14	81	eth:ethertype:ip:tcp:dnp3	00:50:56:9c:5f:cc	00:00:00:aa:00:25	172.16.0.2	192.168.0.5	67	0x00004000	55493	20000	27	0x00000018	0	13.067456103	5	1	15	1	DNP3	2020-10-17 18:06:28.431587696	631	1	22	0x00000044	0x000000c0	129	0x000000c4	['10499']	1	1001	[OrderedDict([('dnp3.al.obj', '10499'), ('dnp3.al.obj_tree', OrderedDict([('Qualifier Field, Prefix: 2-Octet Index Prefix, Range: 16-bit Single Field Quantity', OrderedDict([('dnp3.al.objq.prefix', '2'), ('dnp3.al.objq.range', '8')])), ('Number of Items: 1', OrderedDict([('dnp3.al.range.quantity', '1')])), ('Point Number 0, Value: 1001 [Status: Req. Accepted/Init/Queued (0x00)]', OrderedDict([('d…	-56.4416	1205.24	79.9191	1005.39	1236.1
15	85	eth:ethertype:ip:tcp:dnp3	00:00:00:aa:00:25	00:50:56:9c:5f:cc	192.168.0.5	172.16.0.2	71	0x00004000	20000	55493	31	0x00000018	0	0.151856969	0	0	0	1	arpspoof	2020-10-17 18:06:29.954599142	631	1	131	0x00000044	0x000000c0	129	0x000000c5	['258', '258', '258', '258']	33	9	[OrderedDict([('dnp3.al.obj', '258'), ('dnp3.al.obj_tree', OrderedDict([('Qualifier Field, Prefix: None, Range: 8-bit Start and Stop Indices', OrderedDict([('dnp3.al.objq.prefix', '0'), ('dnp3.al.objq.range', '0')])), ('Number of Items: 8', OrderedDict([('dnp3.al.range.start', '0'), ('dnp3.al.range.stop', '7')])), ('Point Number 0 (Quality: Online), Value: 1', OrderedDict([('dnp3.al.point_index',…	-56.4416	1205.24	79.9191	1002.6	1236.1
16	60	eth:ethertype:arp	00:00:00:aa:00:25	00:50:56:9c:5f:cc	0.0.0.0	0.0.0.0	0	0x00000000	0	0	0	0x00000000	0	-1	10	2	30	0	None	2020-10-17 18:06:32.020702362	390	1	121	0x00000044	0x000000c0	129	0x000000c7	['258', '258', '258']	32	255	[OrderedDict([('dnp3.al.obj', '258'), ('dnp3.al.obj_tree', OrderedDict([('Qualifier Field, Prefix: None, Range: 8-bit Start and Stop Indices', OrderedDict([('dnp3.al.objq.prefix', '0'), ('dnp3.al.objq.range', '0')])), ('Number of Items: 8', OrderedDict([('dnp3.al.range.start', '0'), ('dnp3.al.range.stop', '7')])), ('Point Number 0 (Quality: Online), Value: 1', OrderedDict([('dnp3.al.point_index',…	-56.3873	1205.24	79.9191	1002.6	1236.1
17	42	eth:ethertype:arp	00:50:56:9c:5f:cc	00:00:00:aa:00:25	0.0.0.0	0.0.0.0	0	0x00000000	0	0	0	0x00000000	0	-1	0	0	0	0	None	2020-10-17 18:06:33.330659389	560	1	148	0x00000044	0x000000c0	129	0x000000c5	['258', '258', '258', '258']	38	1	[OrderedDict([('dnp3.al.obj', '258'), ('dnp3.al.obj_tree', OrderedDict([('Qualifier Field, Prefix: None, Range: 8-bit Start and Stop Indices', OrderedDict([('dnp3.al.objq.prefix', '0'), ('dnp3.al.objq.range', '0')])), ('Number of Items: 9', OrderedDict([('dnp3.al.range.start', '0'), ('dnp3.al.range.stop', '8')])), ('Point Number 0 (Quality: Online), Value: 1', OrderedDict([('dnp3.al.point_index',…	-56.3873	1201.18	79.9191	1002.6	1236.1
18	72	eth:ethertype:ip:tcp:dnp3	00:50:56:9c:5f:cc	00:00:00:aa:00:25	172.16.0.2	192.168.0.5	58	0x00004000	38491	20000	18	0x00000018	0	30.000737814	6	1	17	0	None	2020-10-17 18:06:39.346786499	968	1	160	0x00000044	0x000000c0	129	0x000000c3	['258', '258', '258', '258']	42	1	[OrderedDict([('dnp3.al.obj', '258'), ('dnp3.al.obj_tree', OrderedDict([('Qualifier Field, Prefix: None, Range: 8-bit Start and Stop Indices', OrderedDict([('dnp3.al.objq.prefix', '0'), ('dnp3.al.objq.range', '0')])), ('Number of Items: 10', OrderedDict([('dnp3.al.range.start', '0'), ('dnp3.al.range.stop', '9')])), ('Point Number 0 (Quality: Online), Value: 1', OrderedDict([('dnp3.al.point_index'…	-56.3873	1201.18	79.9191	1002.6	1236.1
19	206	eth:ethertype:ip:tcp:dnp3	00:00:00:aa:00:25	00:50:56:9c:5f:cc	192.168.0.5	172.16.0.2	192	0x00004000	20000	38491	152	0x00000018	0	0.151660071	0	0	0	0	None	2020-10-17 18:06:40.911746025	601	1	22	0x00000044	0x000000c0	129	0x000000c8	['10499']	1	None	[OrderedDict([('dnp3.al.obj', '10499'), ('dnp3.al.obj_tree', OrderedDict([('Qualifier Field, Prefix: 2-Octet Index Prefix, Range: 16-bit Single Field Quantity', OrderedDict([('dnp3.al.objq.prefix', '2'), ('dnp3.al.objq.range', '8')])), ('Number of Items: 1', OrderedDict([('dnp3.al.range.quantity', '1')])), ('Point Number 0, Value: 79.34 [Status: Req. Accepted/Init/Queued (0x00)]', OrderedDict([('…	-56.3873	1201.18	79.9191	1002.6	1236.1
20	72	eth:ethertype:ip:tcp:dnp3	00:50:56:9c:5f:cc	00:00:00:aa:00:25	172.16.0.2	192.168.0.5	58	0x00004000	47779	20000	18	0x00000018	0	30.000716325	4	1	12	0	None	2020-10-17 18:06:52.390922070	601	1	201	0x00000044	0x000000c0	129	0x000000c9	['258', '258', '258', '258']	55	2	[OrderedDict([('dnp3.al.obj', '258'), ('dnp3.al.obj_tree', OrderedDict([('Qualifier Field, Prefix: None, Range: 8-bit Start and Stop Indices', OrderedDict([('dnp3.al.objq.prefix', '0'), ('dnp3.al.objq.range', '0')])), ('Number of Items: 13', OrderedDict([('dnp3.al.range.start', '0'), ('dnp3.al.range.stop', '12')])), ('Point Number 0 (Quality: Online), Value: 1', OrderedDict([('dnp3.al.point_index…	-56.3873	1201.18	79.5984	1002.6	1236.1
21	196	eth:ethertype:ip:tcp:dnp3	00:00:00:aa:00:25	00:50:56:9c:5f:cc	192.168.0.5	172.16.0.2	182	0x00004000	20000	47779	142	0x00000018	0	0.152657290	0	0	0	0	None	2020-10-17 18:06:53.508891106	968	1	22	0x00000044	0x000000c0	129	0x000000c4	['10499']	1	1000	[OrderedDict([('dnp3.al.obj', '10499'), ('dnp3.al.obj_tree', OrderedDict([('Qualifier Field, Prefix: 2-Octet Index Prefix, Range: 16-bit Single Field Quantity', OrderedDict([('dnp3.al.objq.prefix', '2'), ('dnp3.al.objq.range', '8')])), ('Number of Items: 1', OrderedDict([('dnp3.al.range.quantity', '1')])), ('Point Number 0, Value: 1000 [Status: Req. Accepted/Init/Queued (0x00)]', OrderedDict([('d…	-56.3873	1201.18	79.5984	1002.6	1236.1
22	72	eth:ethertype:ip:tcp:dnp3	00:50:56:9c:5f:cc	00:00:00:aa:00:25	172.16.0.2	192.168.0.5	58	0x00004000	55493	20000	18	0x00000018	0	9.066480352	4	1	12	0	None	2020-10-17 18:07:00.106962204	631	1	131	0x00000044	0x000000c0	129	0x000000c6	['258', '258', '258', '258']	33	9	[OrderedDict([('dnp3.al.obj', '258'), ('dnp3.al.obj_tree', OrderedDict([('Qualifier Field, Prefix: None, Range: 8-bit Start and Stop Indices', OrderedDict([('dnp3.al.objq.prefix', '0'), ('dnp3.al.objq.range', '0')])), ('Number of Items: 8', OrderedDict([('dnp3.al.range.start', '0'), ('dnp3.al.range.stop', '7')])), ('Point Number 0 (Quality: Online), Value: 1', OrderedDict([('dnp3.al.point_index',…	-56.3873	1201.18	79.5984	1007.12	1236.1
23	225	eth:ethertype:ip:tcp:dnp3	00:00:00:aa:00:25	00:50:56:9c:5f:cc	192.168.0.5	172.16.0.2	211	0x00004000	20000	55493	171	0x00000018	0	0.151505756	0	0	0	0	None	2020-10-17 18:07:01.402031422	601	1	22	0x00000044	0x000000c0	129	0x000000ca	['10499']	1	82	[OrderedDict([('dnp3.al.obj', '10499'), ('dnp3.al.obj_tree', OrderedDict([('Qualifier Field, Prefix: 2-Octet Index Prefix, Range: 16-bit Single Field Quantity', OrderedDict([('dnp3.al.objq.prefix', '2'), ('dnp3.al.objq.range', '8')])), ('Number of Items: 1', OrderedDict([('dnp3.al.range.quantity', '1')])), ('Point Number 2, Value: 82 [Status: Req. Accepted/Init/Queued (0x00)]', OrderedDict([('dnp…	-56.3873	1201.18	79.5984	1007.12	1236.1
24	81	eth:ethertype:ip:tcp:dnp3	00:50:56:9c:5f:cc	00:00:00:aa:00:25	172.16.0.2	192.168.0.5	67	0x00004000	55493	20000	27	0x00000018	0	5.220032023	14	3	40	1	DNP3	2020-10-17 18:07:02.174046993	390	1	121	0x00000044	0x000000c0	129	0x000000c8	['258', '258', '258']	32	255	[OrderedDict([('dnp3.al.obj', '258'), ('dnp3.al.obj_tree', OrderedDict([('Qualifier Field, Prefix: None, Range: 8-bit Start and Stop Indices', OrderedDict([('dnp3.al.objq.prefix', '0'), ('dnp3.al.objq.range', '0')])), ('Number of Items: 8', OrderedDict([('dnp3.al.range.start', '0'), ('dnp3.al.range.stop', '7')])), ('Point Number 0 (Quality: Online), Value: 1', OrderedDict([('dnp3.al.point_index',…	-55.8195	1201.18	79.5984	1007.12	1236.1
25	85	eth:ethertype:ip:tcp:dnp3	00:00:00:aa:00:25	00:50:56:9c:5f:cc	192.168.0.5	172.16.0.2	71	0x00004000	20000	55493	31	0x00000018	0	0.152070800	0	0	0	0	None	2020-10-17 18:07:03.484069824	560	1	148	0x00000044	0x000000c0	129	0x000000c6	['258', '258', '258', '258']	38	1	[OrderedDict([('dnp3.al.obj', '258'), ('dnp3.al.obj_tree', OrderedDict([('Qualifier Field, Prefix: None, Range: 8-bit Start and Stop Indices', OrderedDict([('dnp3.al.objq.prefix', '0'), ('dnp3.al.objq.range', '0')])), ('Number of Items: 9', OrderedDict([('dnp3.al.range.start', '0'), ('dnp3.al.range.stop', '8')])), ('Point Number 0 (Quality: Online), Value: 1', OrderedDict([('dnp3.al.point_index',…	-55.8195	1205.36	79.5984	1007.12	1236.1
26	72	eth:ethertype:ip:tcp:dnp3	00:50:56:9c:5f:cc	00:00:00:aa:00:25	172.16.0.2	192.168.0.5	58	0x00004000	49701	20000	18	0x00000018	0	30.000650677	0	0	0	0	None	2020-10-17 18:07:09.499095440	968	1	160	0x00000044	0x000000c0	129	0x000000c5	['258', '258', '258', '258']	42	1	[OrderedDict([('dnp3.al.obj', '258'), ('dnp3.al.obj_tree', OrderedDict([('Qualifier Field, Prefix: None, Range: 8-bit Start and Stop Indices', OrderedDict([('dnp3.al.objq.prefix', '0'), ('dnp3.al.objq.range', '0')])), ('Number of Items: 10', OrderedDict([('dnp3.al.range.start', '0'), ('dnp3.al.range.stop', '9')])), ('Point Number 0 (Quality: Online), Value: 1', OrderedDict([('dnp3.al.point_index'…	-55.8195	1205.36	79.5984	1007.12	1007.44
27	239	eth:ethertype:ip:tcp:dnp3	00:00:00:aa:00:25	00:50:56:9c:5f:cc	192.168.0.5	172.16.0.2	225	0x00004000	20000	49701	185	0x00000018	0	0.151662774	0	0	0	1	arpspoof	2020-10-17 18:07:13.533130407	968	1	22	0x00000044	0x000000c0	129	0x000000c6	['10499']	1	1300	[OrderedDict([('dnp3.al.obj', '10499'), ('dnp3.al.obj_tree', OrderedDict([('Qualifier Field, Prefix: 2-Octet Index Prefix, Range: 16-bit Single Field Quantity', OrderedDict([('dnp3.al.objq.prefix', '2'), ('dnp3.al.objq.range', '8')])), ('Number of Items: 1', OrderedDict([('dnp3.al.range.quantity', '1')])), ('Point Number 1, Value: 1300 [Status: Req. Accepted/Init/Queued (0x00)]', OrderedDict([('d…	-55.8195	1205.36	79.5984	1007.12	1007.44
28	72	eth:ethertype:ip:tcp:dnp3	00:50:56:9c:5f:cc	00:00:00:aa:00:25	172.16.0.2	192.168.0.5	58	0x00004000	33571	20000	18	0x00000018	0	30.000528309	41	7	122	0	None	2020-10-17 18:07:22.543257713	601	1	201	0x00000044	0x000000c0	129	0x000000cb	['258', '258', '258', '258']	55	2	[OrderedDict([('dnp3.al.obj', '258'), ('dnp3.al.obj_tree', OrderedDict([('Qualifier Field, Prefix: None, Range: 8-bit Start and Stop Indices', OrderedDict([('dnp3.al.objq.prefix', '0'), ('dnp3.al.objq.range', '0')])), ('Number of Items: 13', OrderedDict([('dnp3.al.range.start', '0'), ('dnp3.al.range.stop', '12')])), ('Point Number 0 (Quality: Online), Value: 1', OrderedDict([('dnp3.al.point_index…	-55.8195	1205.36	80.6649	1007.12	1007.44
29	286	eth:ethertype:ip:tcp:dnp3	00:00:00:aa:00:25	00:50:56:9c:5f:cc	192.168.0.5	172.16.0.2	272	0x00004000	20000	33571	232	0x00000018	0	0.151804661	0	0	0	1	arpspoof	2020-10-17 18:07:30.260332108	631	1	131	0x00000044	0x000000c0	129	0x000000c7	['258', '258', '258', '258']	33	9	[OrderedDict([('dnp3.al.obj', '258'), ('dnp3.al.obj_tree', OrderedDict([('Qualifier Field, Prefix: None, Range: 8-bit Start and Stop Indices', OrderedDict([('dnp3.al.objq.prefix', '0'), ('dnp3.al.objq.range', '0')])), ('Number of Items: 8', OrderedDict([('dnp3.al.range.start', '0'), ('dnp3.al.range.stop', '7')])), ('Point Number 0 (Quality: Online), Value: 1', OrderedDict([('dnp3.al.point_index',…	-55.8195	1205.36	80.6649	1007.22	1007.44
30	81	eth:ethertype:ip:tcp:dnp3	00:50:56:9c:5f:cc	00:00:00:aa:00:25	172.16.0.2	192.168.0.5	67	0x00004000	38491	20000	27	0x00000018	0	28.477844619	15	3	45	1	DNP3	2020-10-17 18:07:32.326317072	390	1	121	0x00000044	0x000000c0	129	0x000000c9	['258', '258', '258']	32	255	[OrderedDict([('dnp3.al.obj', '258'), ('dnp3.al.obj_tree', OrderedDict([('Qualifier Field, Prefix: None, Range: 8-bit Start and Stop Indices', OrderedDict([('dnp3.al.objq.prefix', '0'), ('dnp3.al.objq.range', '0')])), ('Number of Items: 8', OrderedDict([('dnp3.al.range.start', '0'), ('dnp3.al.range.stop', '7')])), ('Point Number 0 (Quality: Online), Value: 1', OrderedDict([('dnp3.al.point_index',…	-56.7373	1205.36	80.6649	1007.22	1007.44
31	85	eth:ethertype:ip:tcp:dnp3	00:00:00:aa:00:25	00:50:56:9c:5f:cc	192.168.0.5	172.16.0.2	71	0x00004000	20000	38491	31	0x00000018	0	0.151447000	0	0	0	0	None	2020-10-17 18:07:33.636331797	560	1	148	0x00000044	0x000000c0	129	0x000000c7	['258', '258', '258', '258']	38	1	[OrderedDict([('dnp3.al.obj', '258'), ('dnp3.al.obj_tree', OrderedDict([('Qualifier Field, Prefix: None, Range: 8-bit Start and Stop Indices', OrderedDict([('dnp3.al.objq.prefix', '0'), ('dnp3.al.objq.range', '0')])), ('Number of Items: 9', OrderedDict([('dnp3.al.range.start', '0'), ('dnp3.al.range.stop', '8')])), ('Point Number 0 (Quality: Online), Value: 1', OrderedDict([('dnp3.al.point_index',…	-56.7373	1207.42	80.6649	1007.22	1007.44
32	72	eth:ethertype:ip:tcp:dnp3	00:50:56:9c:5f:cc	00:00:00:aa:00:25	172.16.0.2	192.168.0.5	58	0x00004000	38491	20000	18	0x00000018	0	1.371242865	0	0	0	0	None	2020-10-17 18:07:39.741085052	968	1	160	0x00000044	0x000000c0	129	0x000000c7	['258', '258', '258', '258']	42	1	[OrderedDict([('dnp3.al.obj', '258'), ('dnp3.al.obj_tree', OrderedDict([('Qualifier Field, Prefix: None, Range: 8-bit Start and Stop Indices', OrderedDict([('dnp3.al.objq.prefix', '0'), ('dnp3.al.objq.range', '0')])), ('Number of Items: 10', OrderedDict([('dnp3.al.range.start', '0'), ('dnp3.al.range.stop', '9')])), ('Point Number 0 (Quality: Online), Value: 1', OrderedDict([('dnp3.al.point_index'…	-56.7373	1207.42	80.6649	1007.22	1002.64
33	206	eth:ethertype:ip:tcp:dnp3	00:00:00:aa:00:25	00:50:56:9c:5f:cc	192.168.0.5	172.16.0.2	192	0x00004000	20000	38491	152	0x00000018	0	0.151768612	0	0	0	0	None	2020-10-17 18:07:46.219811201	560	1	22	0x00000044	0x000000c0	129	0x000000c8	['10499']	1	1200	[OrderedDict([('dnp3.al.obj', '10499'), ('dnp3.al.obj_tree', OrderedDict([('Qualifier Field, Prefix: 2-Octet Index Prefix, Range: 16-bit Single Field Quantity', OrderedDict([('dnp3.al.objq.prefix', '2'), ('dnp3.al.objq.range', '8')])), ('Number of Items: 1', OrderedDict([('dnp3.al.range.quantity', '1')])), ('Point Number 0, Value: 1200 [Status: Req. Accepted/Init/Queued (0x00)]', OrderedDict([('d…	-56.7373	1207.42	80.6649	1007.22	1002.64
34	72	eth:ethertype:ip:tcp:dnp3	00:50:56:9c:5f:cc	00:00:00:aa:00:25	172.16.0.2	192.168.0.5	58	0x00004000	47779	20000	18	0x00000018	0	30.000531254	4	1	12	0	None	2020-10-17 18:07:52.845265865	601	1	201	0x00000044	0x000000c0	129	0x000000cc	['258', '258', '258', '258']	55	2	[OrderedDict([('dnp3.al.obj', '258'), ('dnp3.al.obj_tree', OrderedDict([('Qualifier Field, Prefix: None, Range: 8-bit Start and Stop Indices', OrderedDict([('dnp3.al.objq.prefix', '0'), ('dnp3.al.objq.range', '0')])), ('Number of Items: 13', OrderedDict([('dnp3.al.range.start', '0'), ('dnp3.al.range.stop', '12')])), ('Point Number 0 (Quality: Online), Value: 1', OrderedDict([('dnp3.al.point_index…	-56.7373	1207.42	81.6301	1007.22	1002.64
35	196	eth:ethertype:ip:tcp:dnp3	00:00:00:aa:00:25	00:50:56:9c:5f:cc	192.168.0.5	172.16.0.2	182	0x00004000	20000	47779	142	0x00000018	0	0.152830498	0	0	0	1	arpspoof	2020-10-17 18:08:00.573740721	631	1	131	0x00000044	0x000000c0	129	0x000000c8	['258', '258', '258', '258']	33	9	[OrderedDict([('dnp3.al.obj', '258'), ('dnp3.al.obj_tree', OrderedDict([('Qualifier Field, Prefix: None, Range: 8-bit Start and Stop Indices', OrderedDict([('dnp3.al.objq.prefix', '0'), ('dnp3.al.objq.range', '0')])), ('Number of Items: 8', OrderedDict([('dnp3.al.range.start', '0'), ('dnp3.al.range.stop', '7')])), ('Point Number 0 (Quality: Online), Value: 1', OrderedDict([('dnp3.al.point_index',…	-56.7373	1207.42	81.6301	1023.07	1002.64
36	72	eth:ethertype:ip:tcp:dnp3	00:50:56:9c:5f:cc	00:00:00:aa:00:25	172.16.0.2	192.168.0.5	58	0x00004000	55493	20000	18	0x00000018	0	24.628310360	4	1	12	0	None	2020-10-17 18:08:02.625784874	390	1	121	0x00000044	0x000000c0	129	0x000000ca	['258', '258', '258']	32	255	[OrderedDict([('dnp3.al.obj', '258'), ('dnp3.al.obj_tree', OrderedDict([('Qualifier Field, Prefix: None, Range: 8-bit Start and Stop Indices', OrderedDict([('dnp3.al.objq.prefix', '0'), ('dnp3.al.objq.range', '0')])), ('Number of Items: 8', OrderedDict([('dnp3.al.range.start', '0'), ('dnp3.al.range.stop', '7')])), ('Point Number 0 (Quality: Online), Value: 1', OrderedDict([('dnp3.al.point_index',…	-61.7286	1207.42	81.6301	1023.07	1002.64
37	225	eth:ethertype:ip:tcp:dnp3	00:00:00:aa:00:25	00:50:56:9c:5f:cc	192.168.0.5	172.16.0.2	211	0x00004000	20000	55493	171	0x00000018	0	0.150991518	0	0	0	0	None	2020-10-17 18:08:03.970100641	560	1	148	0x00000044	0x000000c0	129	0x000000c9	['258', '258', '258', '258']	38	1	[OrderedDict([('dnp3.al.obj', '258'), ('dnp3.al.obj_tree', OrderedDict([('Qualifier Field, Prefix: None, Range: 8-bit Start and Stop Indices', OrderedDict([('dnp3.al.objq.prefix', '0'), ('dnp3.al.objq.range', '0')])), ('Number of Items: 9', OrderedDict([('dnp3.al.range.start', '0'), ('dnp3.al.range.stop', '8')])), ('Point Number 0 (Quality: Online), Value: 1', OrderedDict([('dnp3.al.point_index',…	-61.7286	474.306	81.6301	1023.07	1002.64
38	72	eth:ethertype:ip:tcp:dnp3	00:50:56:9c:5f:cc	00:00:00:aa:00:25	172.16.0.2	192.168.0.5	58	0x00004000	49701	20000	18	0x00000018	0	30.000370776	12	3	36	0	None	2020-10-17 18:08:05.364630461	631	1	22	0x00000044	0x000000c0	129	0x000000c9	['10499']	1	1001	[OrderedDict([('dnp3.al.obj', '10499'), ('dnp3.al.obj_tree', OrderedDict([('Qualifier Field, Prefix: 2-Octet Index Prefix, Range: 16-bit Single Field Quantity', OrderedDict([('dnp3.al.objq.prefix', '2'), ('dnp3.al.objq.range', '8')])), ('Number of Items: 1', OrderedDict([('dnp3.al.range.quantity', '1')])), ('Point Number 0, Value: 1001 [Status: Req. Accepted/Init/Queued (0x00)]', OrderedDict([('d…	-61.7286	474.306	81.6301	1023.07	1002.64
39	239	eth:ethertype:ip:tcp:dnp3	00:00:00:aa:00:25	00:50:56:9c:5f:cc	192.168.0.5	172.16.0.2	225	0x00004000	20000	49701	185	0x00000018	0	0.151031229	0	0	0	0	None	2020-10-17 18:08:09.969872475	968	1	160	0x00000044	0x000000c0	129	0x000000c8	['258', '258', '258', '258']	42	1	[OrderedDict([('dnp3.al.obj', '258'), ('dnp3.al.obj_tree', OrderedDict([('Qualifier Field, Prefix: None, Range: 8-bit Start and Stop Indices', OrderedDict([('dnp3.al.objq.prefix', '0'), ('dnp3.al.objq.range', '0')])), ('Number of Items: 10', OrderedDict([('dnp3.al.range.start', '0'), ('dnp3.al.range.stop', '9')])), ('Point Number 0 (Quality: Online), Value: 1', OrderedDict([('dnp3.al.point_index'…	-61.7286	474.306	81.6301	1023.07	1020.55
40	81	eth:ethertype:ip:tcp:dnp3	00:50:56:9c:5f:cc	00:00:00:aa:00:25	172.16.0.2	192.168.0.5	67	0x00004000	33571	20000	27	0x00000018	0	18.522428236	6	1	18	1	DNP3	2020-10-17 18:08:15.973163128	601	1	22	0x00000044	0x000000c0	129	0x000000cd	['10499']	1	None	[OrderedDict([('dnp3.al.obj', '10499'), ('dnp3.al.obj_tree', OrderedDict([('Qualifier Field, Prefix: 2-Octet Index Prefix, Range: 16-bit Single Field Quantity', OrderedDict([('dnp3.al.objq.prefix', '2'), ('dnp3.al.objq.range', '8')])), ('Number of Items: 1', OrderedDict([('dnp3.al.range.quantity', '1')])), ('Point Number 0, Value: 79.34 [Status: Req. Accepted/Init/Queued (0x00)]', OrderedDict([('…	-61.7286	474.306	81.6301	1023.07	1020.55
41	85	eth:ethertype:ip:tcp:dnp3	00:00:00:aa:00:25	00:50:56:9c:5f:cc	192.168.0.5	172.16.0.2	71	0x00004000	20000	33571	31	0x00000018	0	0.151730646	0	0	0	1	arpspoof	2020-10-17 18:08:23.162539244	601	1	201	0x00000044	0x000000c0	129	0x000000ce	['258', '258', '258', '258']	55	2	[OrderedDict([('dnp3.al.obj', '258'), ('dnp3.al.obj_tree', OrderedDict([('Qualifier Field, Prefix: None, Range: 8-bit Start and Stop Indices', OrderedDict([('dnp3.al.objq.prefix', '0'), ('dnp3.al.objq.range', '0')])), ('Number of Items: 13', OrderedDict([('dnp3.al.range.start', '0'), ('dnp3.al.range.stop', '12')])), ('Point Number 0 (Quality: Online), Value: 1', OrderedDict([('dnp3.al.point_index…	-61.7286	474.306	54.4474	1023.07	1020.55
42	60	eth:ethertype:arp	00:00:00:aa:00:25	00:50:56:9c:5f:cc	0.0.0.0	0.0.0.0	0	0x00000000	0	0	0	0x00000000	0	-1	42	7	126	0	None	2020-10-17 18:08:23.419125795	968	1	22	0x00000044	0x000000c0	129	0x000000c9	['10499']	1	1300	[OrderedDict([('dnp3.al.obj', '10499'), ('dnp3.al.obj_tree', OrderedDict([('Qualifier Field, Prefix: 2-Octet Index Prefix, Range: 16-bit Single Field Quantity', OrderedDict([('dnp3.al.objq.prefix', '2'), ('dnp3.al.objq.range', '8')])), ('Number of Items: 1', OrderedDict([('dnp3.al.range.quantity', '1')])), ('Point Number 1, Value: 1300 [Status: Req. Accepted/Init/Queued (0x00)]', OrderedDict([('d…	-61.7286	474.306	54.4474	1023.07	1020.55
43	42	eth:ethertype:arp	00:50:56:9c:5f:cc	00:00:00:aa:00:25	0.0.0.0	0.0.0.0	0	0x00000000	0	0	0	0x00000000	0	-1	0	0	0	0	None	2020-10-17 18:08:29.565560102	968	1	22	0x00000044	0x000000c0	129	0x000000ca	['10499']	1	1300	[OrderedDict([('dnp3.al.obj', '10499'), ('dnp3.al.obj_tree', OrderedDict([('Qualifier Field, Prefix: 2-Octet Index Prefix, Range: 16-bit Single Field Quantity', OrderedDict([('dnp3.al.objq.prefix', '2'), ('dnp3.al.objq.range', '8')])), ('Number of Items: 1', OrderedDict([('dnp3.al.range.quantity', '1')])), ('Point Number 1, Value: 1300 [Status: Req. Accepted/Init/Queued (0x00)]', OrderedDict([('d…	-61.7286	474.306	54.4474	1023.07	1020.55
44	60	eth:ethertype:arp	00:50:56:9c:8e:41	ff:ff:ff:ff:ff:ff	0.0.0.0	0.0.0.0	0	0x00000000	0	0	0	0x00000000	0	-1	12	2	36	0	None	2020-10-17 18:08:30.883171082	631	1	131	0x00000044	0x000000c0	129	0x000000ca	['258', '258', '258', '258']	33	0	[OrderedDict([('dnp3.al.obj', '258'), ('dnp3.al.obj_tree', OrderedDict([('Qualifier Field, Prefix: None, Range: 8-bit Start and Stop Indices', OrderedDict([('dnp3.al.objq.prefix', '0'), ('dnp3.al.objq.range', '0')])), ('Number of Items: 8', OrderedDict([('dnp3.al.range.start', '0'), ('dnp3.al.range.stop', '7')])), ('Point Number 0 (Quality: Online), Value: 1', OrderedDict([('dnp3.al.point_index',…	-61.7286	474.306	54.4474	120.214	1020.55
45	60	eth:ethertype:arp	00:50:56:9c:8e:41	ff:ff:ff:ff:ff:ff	0.0.0.0	0.0.0.0	0	0x00000000	0	0	0	0x00000000	0	-1	5	1	15	0	None	2020-10-17 18:08:32.927121639	390	1	121	0x00000044	0x000000c0	129	0x000000cb	['258', '258', '258']	32	255	[OrderedDict([('dnp3.al.obj', '258'), ('dnp3.al.obj_tree', OrderedDict([('Qualifier Field, Prefix: None, Range: 8-bit Start and Stop Indices', OrderedDict([('dnp3.al.objq.prefix', '0'), ('dnp3.al.objq.range', '0')])), ('Number of Items: 8', OrderedDict([('dnp3.al.range.start', '0'), ('dnp3.al.range.stop', '7')])), ('Point Number 0 (Quality: Online), Value: 1', OrderedDict([('dnp3.al.point_index',…	-32.5259	474.306	54.4474	120.214	1020.55
46	60	eth:ethertype:arp	00:50:56:9c:8e:41	ff:ff:ff:ff:ff:ff	0.0.0.0	0.0.0.0	0	0x00000000	0	0	0	0x00000000	0	-1	0	0	0	0	None	2020-10-17 18:08:34.271167278	560	1	148	0x00000044	0x000000c0	129	0x000000ca	['258', '258', '258', '258']	38	1	[OrderedDict([('dnp3.al.obj', '258'), ('dnp3.al.obj_tree', OrderedDict([('Qualifier Field, Prefix: None, Range: 8-bit Start and Stop Indices', OrderedDict([('dnp3.al.objq.prefix', '0'), ('dnp3.al.objq.range', '0')])), ('Number of Items: 9', OrderedDict([('dnp3.al.range.start', '0'), ('dnp3.al.range.stop', '8')])), ('Point Number 0 (Quality: Online), Value: 1', OrderedDict([('dnp3.al.point_index',…	-32.5259	148.637	54.4474	120.214	1020.55
47	72	eth:ethertype:ip:tcp:dnp3	00:50:56:9c:5f:cc	00:00:00:aa:00:25	172.16.0.2	192.168.0.5	58	0x00004000	33571	20000	18	0x00000018	0	11.326939631	5	1	15	0	None	2020-10-17 18:08:36.042052031	601	1	22	0x00000044	0x000000c0	129	0x000000cf	['10499']	1	82	[OrderedDict([('dnp3.al.obj', '10499'), ('dnp3.al.obj_tree', OrderedDict([('Qualifier Field, Prefix: 2-Octet Index Prefix, Range: 16-bit Single Field Quantity', OrderedDict([('dnp3.al.objq.prefix', '2'), ('dnp3.al.objq.range', '8')])), ('Number of Items: 1', OrderedDict([('dnp3.al.range.quantity', '1')])), ('Point Number 2, Value: 82 [Status: Req. Accepted/Init/Queued (0x00)]', OrderedDict([('dnp…	-32.5259	148.637	54.4474	120.214	1020.55
48	286	eth:ethertype:ip:tcp:dnp3	00:00:00:aa:00:25	00:50:56:9c:5f:cc	192.168.0.5	172.16.0.2	272	0x00004000	20000	33571	232	0x00000018	0	0.152236411	0	0	0	0	None	2020-10-17 18:08:40.195270300	968	1	160	0x00000044	0x000000c0	129	0x000000cb	['258', '258', '258', '258']	42	1	[OrderedDict([('dnp3.al.obj', '258'), ('dnp3.al.obj_tree', OrderedDict([('Qualifier Field, Prefix: None, Range: 8-bit Start and Stop Indices', OrderedDict([('dnp3.al.objq.prefix', '0'), ('dnp3.al.objq.range', '0')])), ('Number of Items: 10', OrderedDict([('dnp3.al.range.start', '0'), ('dnp3.al.range.stop', '9')])), ('Point Number 0 (Quality: Online), Value: 1', OrderedDict([('dnp3.al.point_index'…	-32.5259	148.637	54.4474	120.214	1030.54
49	81	eth:ethertype:ip:tcp:dnp3	00:50:56:9c:5f:cc	00:00:00:aa:00:25	172.16.0.2	192.168.0.5	67	0x00004000	49701	20000	27	0x00000018	0	14.010403279	0	0	0	1	DNP3	2020-10-17 18:08:40.903533220	560	1	22	0x00000044	0x000000c0	129	0x000000cb	['10499']	1	1100	[OrderedDict([('dnp3.al.obj', '10499'), ('dnp3.al.obj_tree', OrderedDict([('Qualifier Field, Prefix: 2-Octet Index Prefix, Range: 16-bit Single Field Quantity', OrderedDict([('dnp3.al.objq.prefix', '2'), ('dnp3.al.objq.range', '8')])), ('Number of Items: 1', OrderedDict([('dnp3.al.range.quantity', '1')])), ('Point Number 1, Value: 1100 [Status: Req. Accepted/Init/Queued (0x00)]', OrderedDict([('d…	-32.5259	148.637	54.4474	120.214	1030.54
50	85	eth:ethertype:ip:tcp:dnp3	00:00:00:aa:00:25	00:50:56:9c:5f:cc	192.168.0.5	172.16.0.2	71	0x00004000	20000	49701	31	0x00000018	0	0.151701100	0	0	0	1	arpspoof	2020-10-17 18:08:47.542214394	560	1	22	0x00000044	0x000000c0	129	0x000000cc	['10499']	1	1100	[OrderedDict([('dnp3.al.obj', '10499'), ('dnp3.al.obj_tree', OrderedDict([('Qualifier Field, Prefix: 2-Octet Index Prefix, Range: 16-bit Single Field Quantity', OrderedDict([('dnp3.al.objq.prefix', '2'), ('dnp3.al.objq.range', '8')])), ('Number of Items: 1', OrderedDict([('dnp3.al.range.quantity', '1')])), ('Point Number 1, Value: 1100 [Status: Req. Accepted/Init/Queued (0x00)]', OrderedDict([('d…	-32.5259	148.637	54.4474	120.214	1030.54
51	72	eth:ethertype:ip:tcp:dnp3	00:50:56:9c:5f:cc	00:00:00:aa:00:25	172.16.0.2	192.168.0.5	58	0x00004000	38491	20000	18	0x00000018	0	30.001147305	15	3	45	0	None	2020-10-17 18:08:53.399994135	601	1	201	0x00000044	0x000000c0	129	0x000000c0	['258', '258', '258', '258']	55	2	[OrderedDict([('dnp3.al.obj', '258'), ('dnp3.al.obj_tree', OrderedDict([('Qualifier Field, Prefix: None, Range: 8-bit Start and Stop Indices', OrderedDict([('dnp3.al.objq.prefix', '0'), ('dnp3.al.objq.range', '0')])), ('Number of Items: 13', OrderedDict([('dnp3.al.range.start', '0'), ('dnp3.al.range.stop', '12')])), ('Point Number 0 (Quality: Online), Value: 1', OrderedDict([('dnp3.al.point_index…	-32.5259	148.637	42.9846	120.214	1030.54
52	206	eth:ethertype:ip:tcp:dnp3	00:00:00:aa:00:25	00:50:56:9c:5f:cc	192.168.0.5	172.16.0.2	192	0x00004000	20000	38491	152	0x00000018	0	0.151215650	0	0	0	0	None	2020-10-17 18:09:01.104529142	631	1	131	0x00000044	0x000000c0	129	0x000000cb	['258', '258', '258', '258']	33	0	[OrderedDict([('dnp3.al.obj', '258'), ('dnp3.al.obj_tree', OrderedDict([('Qualifier Field, Prefix: None, Range: 8-bit Start and Stop Indices', OrderedDict([('dnp3.al.objq.prefix', '0'), ('dnp3.al.objq.range', '0')])), ('Number of Items: 8', OrderedDict([('dnp3.al.range.start', '0'), ('dnp3.al.range.stop', '7')])), ('Point Number 0 (Quality: Online), Value: 1', OrderedDict([('dnp3.al.point_index',…	-32.5259	148.637	42.9846	117.361	1030.54
53	81	eth:ethertype:ip:tcp:dnp3	00:50:56:9c:5f:cc	00:00:00:aa:00:25	172.16.0.2	192.168.0.5	67	0x00004000	33571	20000	27	0x00000018	0	8.859459038	4	1	12	1	DNP3	2020-10-17 18:09:01.475381374	968	1	22	0x00000044	0x000000c0	129	0x000000cc	['10499']	1	1000	[OrderedDict([('dnp3.al.obj', '10499'), ('dnp3.al.obj_tree', OrderedDict([('Qualifier Field, Prefix: 2-Octet Index Prefix, Range: 16-bit Single Field Quantity', OrderedDict([('dnp3.al.objq.prefix', '2'), ('dnp3.al.objq.range', '8')])), ('Number of Items: 1', OrderedDict([('dnp3.al.range.quantity', '1')])), ('Point Number 0, Value: 1000 [Status: Req. Accepted/Init/Queued (0x00)]', OrderedDict([('d…	-32.5259	148.637	42.9846	117.361	1030.54
54	85	eth:ethertype:ip:tcp:dnp3	00:00:00:aa:00:25	00:50:56:9c:5f:cc	192.168.0.5	172.16.0.2	71	0x00004000	20000	33571	31	0x00000018	0	0.151650151	0	0	0	0	None	2020-10-17 18:09:03.155555487	390	1	121	0x00000044	0x000000c0	129	0x000000cc	['258', '258', '258']	32	255	[OrderedDict([('dnp3.al.obj', '258'), ('dnp3.al.obj_tree', OrderedDict([('Qualifier Field, Prefix: None, Range: 8-bit Start and Stop Indices', OrderedDict([('dnp3.al.objq.prefix', '0'), ('dnp3.al.objq.range', '0')])), ('Number of Items: 8', OrderedDict([('dnp3.al.range.start', '0'), ('dnp3.al.range.stop', '7')])), ('Point Number 0 (Quality: Online), Value: 1', OrderedDict([('dnp3.al.point_index',…	-23.7289	148.637	42.9846	117.361	1030.54
55	72	eth:ethertype:ip:tcp:dnp3	00:50:56:9c:5f:cc	00:00:00:aa:00:25	172.16.0.2	192.168.0.5	58	0x00004000	47779	20000	18	0x00000018	0	30.001074679	0	0	0	0	None	2020-10-17 18:09:04.572624683	560	1	148	0x00000044	0x000000c0	129	0x000000cd	['258', '258', '258', '258']	38	1	[OrderedDict([('dnp3.al.obj', '258'), ('dnp3.al.obj_tree', OrderedDict([('Qualifier Field, Prefix: None, Range: 8-bit Start and Stop Indices', OrderedDict([('dnp3.al.objq.prefix', '0'), ('dnp3.al.objq.range', '0')])), ('Number of Items: 9', OrderedDict([('dnp3.al.range.start', '0'), ('dnp3.al.range.stop', '8')])), ('Point Number 0 (Quality: Online), Value: 1', OrderedDict([('dnp3.al.point_index',…	-23.7289	138.88	42.9846	117.361	1030.54
56	196	eth:ethertype:ip:tcp:dnp3	00:00:00:aa:00:25	00:50:56:9c:5f:cc	192.168.0.5	172.16.0.2	182	0x00004000	20000	47779	142	0x00000018	0	0.152269933	0	0	0	0	None	2020-10-17 18:09:10.193627596	968	1	22	0x00000044	0x000000c0	129	0x000000cd	['10499']	1	1000	[OrderedDict([('dnp3.al.obj', '10499'), ('dnp3.al.obj_tree', OrderedDict([('Qualifier Field, Prefix: 2-Octet Index Prefix, Range: 16-bit Single Field Quantity', OrderedDict([('dnp3.al.objq.prefix', '2'), ('dnp3.al.objq.range', '8')])), ('Number of Items: 1', OrderedDict([('dnp3.al.range.quantity', '1')])), ('Point Number 0, Value: 1000 [Status: Req. Accepted/Init/Queued (0x00)]', OrderedDict([('d…	-23.7289	138.88	42.9846	117.361	1030.54
57	72	eth:ethertype:ip:tcp:dnp3	00:50:56:9c:5f:cc	00:00:00:aa:00:25	172.16.0.2	192.168.0.5	58	0x00004000	55493	20000	18	0x00000018	0	30.001054592	4	1	12	0	None	2020-10-17 18:09:10.420851946	968	1	160	0x00000044	0x000000c0	129	0x000000ce	['258', '258', '258', '258']	42	1	[OrderedDict([('dnp3.al.obj', '258'), ('dnp3.al.obj_tree', OrderedDict([('Qualifier Field, Prefix: None, Range: 8-bit Start and Stop Indices', OrderedDict([('dnp3.al.objq.prefix', '0'), ('dnp3.al.objq.range', '0')])), ('Number of Items: 10', OrderedDict([('dnp3.al.range.start', '0'), ('dnp3.al.range.stop', '9')])), ('Point Number 0 (Quality: Online), Value: 1', OrderedDict([('dnp3.al.point_index'…	-23.7289	138.88	42.9846	117.361	1043.55
58	225	eth:ethertype:ip:tcp:dnp3	00:00:00:aa:00:25	00:50:56:9c:5f:cc	192.168.0.5	172.16.0.2	211	0x00004000	20000	55493	171	0x00000018	0	0.152355933	0	0	0	0	None	2020-10-17 18:09:21.683436871	968	1	22	0x00000044	0x000000c0	129	0x000000cf	['10499']	1	1000	[OrderedDict([('dnp3.al.obj', '10499'), ('dnp3.al.obj_tree', OrderedDict([('Qualifier Field, Prefix: 2-Octet Index Prefix, Range: 16-bit Single Field Quantity', OrderedDict([('dnp3.al.objq.prefix', '2'), ('dnp3.al.objq.range', '8')])), ('Number of Items: 1', OrderedDict([('dnp3.al.range.quantity', '1')])), ('Point Number 0, Value: 1000 [Status: Req. Accepted/Init/Queued (0x00)]', OrderedDict([('d…	-23.7289	138.88	42.9846	117.361	1043.55
59	72	eth:ethertype:ip:tcp:dnp3	00:50:56:9c:5f:cc	00:00:00:aa:00:25	172.16.0.2	192.168.0.5	58	0x00004000	49701	20000	18	0x00000018	0	15.839016982	12	3	36	0	None	2020-10-17 18:09:23.635039568	601	1	201	0x00000044	0x000000c0	129	0x000000c1	['258', '258', '258', '258']	55	2	[OrderedDict([('dnp3.al.obj', '258'), ('dnp3.al.obj_tree', OrderedDict([('Qualifier Field, Prefix: None, Range: 8-bit Start and Stop Indices', OrderedDict([('dnp3.al.objq.prefix', '0'), ('dnp3.al.objq.range', '0')])), ('Number of Items: 13', OrderedDict([('dnp3.al.range.start', '0'), ('dnp3.al.range.stop', '12')])), ('Point Number 0 (Quality: Online), Value: 1', OrderedDict([('dnp3.al.point_index…	-23.7289	138.88	46.7055	117.361	1043.55
60	239	eth:ethertype:ip:tcp:dnp3	00:00:00:aa:00:25	00:50:56:9c:5f:cc	192.168.0.5	172.16.0.2	225	0x00004000	20000	49701	185	0x00000018	0	0.151187396	0	0	0	0	None	2020-10-17 18:09:31.338571548	631	1	131	0x00000044	0x000000c0	129	0x000000cc	['258', '258', '258', '258']	33	0	[OrderedDict([('dnp3.al.obj', '258'), ('dnp3.al.obj_tree', OrderedDict([('Qualifier Field, Prefix: None, Range: 8-bit Start and Stop Indices', OrderedDict([('dnp3.al.objq.prefix', '0'), ('dnp3.al.objq.range', '0')])), ('Number of Items: 8', OrderedDict([('dnp3.al.range.start', '0'), ('dnp3.al.range.stop', '7')])), ('Point Number 0 (Quality: Online), Value: 1', OrderedDict([('dnp3.al.point_index',…	-23.7289	138.88	46.7055	139.57	1043.55
61	81	eth:ethertype:ip:tcp:dnp3	00:50:56:9c:5f:cc	00:00:00:aa:00:25	172.16.0.2	192.168.0.5	67	0x00004000	49701	20000	27	0x00000018	0	3.881355983	24	4	60	1	DNP3	2020-10-17 18:09:33.393357754	390	1	121	0x00000044	0x000000c0	129	0x000000cd	['258', '258', '258']	32	255	[OrderedDict([('dnp3.al.obj', '258'), ('dnp3.al.obj_tree', OrderedDict([('Qualifier Field, Prefix: None, Range: 8-bit Start and Stop Indices', OrderedDict([('dnp3.al.objq.prefix', '0'), ('dnp3.al.objq.range', '0')])), ('Number of Items: 8', OrderedDict([('dnp3.al.range.start', '0'), ('dnp3.al.range.stop', '7')])), ('Point Number 0 (Quality: Online), Value: 1', OrderedDict([('dnp3.al.point_index',…	-16.0959	138.88	46.7055	139.57	1043.55
62	85	eth:ethertype:ip:tcp:dnp3	00:00:00:aa:00:25	00:50:56:9c:5f:cc	192.168.0.5	172.16.0.2	71	0x00004000	20000	49701	31	0x00000018	0	0.152678944	0	0	0	0	None	2020-10-17 18:09:34.873809099	560	1	148	0x00000044	0x000000c0	129	0x000000ce	['258', '258', '258', '258']	38	1	[OrderedDict([('dnp3.al.obj', '258'), ('dnp3.al.obj_tree', OrderedDict([('Qualifier Field, Prefix: None, Range: 8-bit Start and Stop Indices', OrderedDict([('dnp3.al.objq.prefix', '0'), ('dnp3.al.objq.range', '0')])), ('Number of Items: 9', OrderedDict([('dnp3.al.range.start', '0'), ('dnp3.al.range.stop', '8')])), ('Point Number 0 (Quality: Online), Value: 1', OrderedDict([('dnp3.al.point_index',…	-16.0959	162.529	46.7055	139.57	1043.55
63	72	eth:ethertype:ip:tcp:dnp3	00:50:56:9c:5f:cc	00:00:00:aa:00:25	172.16.0.2	192.168.0.5	58	0x00004000	33571	20000	18	0x00000018	0	20.989692770	28	5	84	0	None	2020-10-17 18:09:40.725893497	968	1	160	0x00000044	0x000000c0	129	0x000000c0	['258', '258', '258', '258']	42	1	[OrderedDict([('dnp3.al.obj', '258'), ('dnp3.al.obj_tree', OrderedDict([('Qualifier Field, Prefix: None, Range: 8-bit Start and Stop Indices', OrderedDict([('dnp3.al.objq.prefix', '0'), ('dnp3.al.objq.range', '0')])), ('Number of Items: 10', OrderedDict([('dnp3.al.range.start', '0'), ('dnp3.al.range.stop', '9')])), ('Point Number 0 (Quality: Online), Value: 1', OrderedDict([('dnp3.al.point_index'…	-16.0959	162.529	46.7055	139.57	82.8883
64	286	eth:ethertype:ip:tcp:dnp3	00:00:00:aa:00:25	00:50:56:9c:5f:cc	192.168.0.5	172.16.0.2	272	0x00004000	20000	33571	232	0x00000018	0	0.151533616	0	0	0	1	arpspoof	2020-10-17 18:09:46.897331238	560	1	28	0x00000044	0x000000c0	129	0x000000cf	['3073']	1	1	[OrderedDict([('dnp3.al.obj', '3073'), ('dnp3.al.obj_tree', OrderedDict([('Qualifier Field, Prefix: 2-Octet Index Prefix, Range: 16-bit Single Field Quantity', OrderedDict([('dnp3.al.objq.prefix', '2'), ('dnp3.al.objq.range', '8')])), ('Number of Items: 1', OrderedDict([('dnp3.al.range.quantity', '1')])), ('Point Number 1 [Pulse On] [Close]', OrderedDict([('dnp3.al.index', '1'), ('Control Code [0…	-16.0959	162.529	46.7055	139.57	82.8883
65	72	eth:ethertype:ip:tcp:dnp3	00:50:56:9c:5f:cc	00:00:00:aa:00:25	172.16.0.2	192.168.0.5	58	0x00004000	38491	20000	18	0x00000018	0	30.000754935	15	3	45	0	None	2020-10-17 18:09:53.870398760	601	1	201	0x00000044	0x000000c0	129	0x000000c2	['258', '258', '258', '258']	55	2	[OrderedDict([('dnp3.al.obj', '258'), ('dnp3.al.obj_tree', OrderedDict([('Qualifier Field, Prefix: None, Range: 8-bit Start and Stop Indices', OrderedDict([('dnp3.al.objq.prefix', '0'), ('dnp3.al.objq.range', '0')])), ('Number of Items: 13', OrderedDict([('dnp3.al.range.start', '0'), ('dnp3.al.range.stop', '12')])), ('Point Number 0 (Quality: Online), Value: 1', OrderedDict([('dnp3.al.point_index…	-16.0959	162.529	46.7789	139.57	82.8883
66	206	eth:ethertype:ip:tcp:dnp3	00:00:00:aa:00:25	00:50:56:9c:5f:cc	192.168.0.5	172.16.0.2	192	0x00004000	20000	38491	152	0x00000018	0	0.152614931	4	1	12	0	None	2020-10-17 18:10:01.566819668	631	1	131	0x00000044	0x000000c0	129	0x000000cd	['258', '258', '258', '258']	33	0	[OrderedDict([('dnp3.al.obj', '258'), ('dnp3.al.obj_tree', OrderedDict([('Qualifier Field, Prefix: None, Range: 8-bit Start and Stop Indices', OrderedDict([('dnp3.al.objq.prefix', '0'), ('dnp3.al.objq.range', '0')])), ('Number of Items: 8', OrderedDict([('dnp3.al.range.start', '0'), ('dnp3.al.range.stop', '7')])), ('Point Number 0 (Quality: Online), Value: 1', OrderedDict([('dnp3.al.point_index',…	-16.0959	162.529	46.7789	133.507	82.8883
67	72	eth:ethertype:ip:tcp:dnp3	00:50:56:9c:5f:cc	00:00:00:aa:00:25	172.16.0.2	192.168.0.5	58	0x00004000	47779	20000	18	0x00000018	0	30.000641148	4	1	12	0	None	2020-10-17 18:10:03.626381874	390	1	121	0x00000044	0x000000c0	129	0x000000ce	['258', '258', '258']	32	247	[OrderedDict([('dnp3.al.obj', '258'), ('dnp3.al.obj_tree', OrderedDict([('Qualifier Field, Prefix: None, Range: 8-bit Start and Stop Indices', OrderedDict([('dnp3.al.objq.prefix', '0'), ('dnp3.al.objq.range', '0')])), ('Number of Items: 8', OrderedDict([('dnp3.al.range.start', '0'), ('dnp3.al.range.stop', '7')])), ('Point Number 0 (Quality: Online), Value: 1', OrderedDict([('dnp3.al.point_index',…	136.499	162.529	46.7789	133.507	82.8883
68	196	eth:ethertype:ip:tcp:dnp3	00:00:00:aa:00:25	00:50:56:9c:5f:cc	192.168.0.5	172.16.0.2	182	0x00004000	20000	47779	142	0x00000018	0	0.151629044	0	0	0	0	None	2020-10-17 18:10:05.174437284	560	1	148	0x00000044	0x000000c0	129	0x000000c0	['258', '258', '258', '258']	38	1	[OrderedDict([('dnp3.al.obj', '258'), ('dnp3.al.obj_tree', OrderedDict([('Qualifier Field, Prefix: None, Range: 8-bit Start and Stop Indices', OrderedDict([('dnp3.al.objq.prefix', '0'), ('dnp3.al.objq.range', '0')])), ('Number of Items: 9', OrderedDict([('dnp3.al.range.start', '0'), ('dnp3.al.range.stop', '8')])), ('Point Number 0 (Quality: Online), Value: 1', OrderedDict([('dnp3.al.point_index',…	136.499	162.206	46.7789	133.507	82.8883
69	72	eth:ethertype:ip:tcp:dnp3	00:50:56:9c:5f:cc	00:00:00:aa:00:25	172.16.0.2	192.168.0.5	58	0x00004000	55493	20000	18	0x00000018	0	30.000738148	0	0	0	0	None	2020-10-17 18:10:11.030959368	968	1	160	0x00000044	0x000000c0	129	0x000000c1	['258', '258', '258', '258']	42	1	[OrderedDict([('dnp3.al.obj', '258'), ('dnp3.al.obj_tree', OrderedDict([('Qualifier Field, Prefix: None, Range: 8-bit Start and Stop Indices', OrderedDict([('dnp3.al.objq.prefix', '0'), ('dnp3.al.objq.range', '0')])), ('Number of Items: 10', OrderedDict([('dnp3.al.range.start', '0'), ('dnp3.al.range.stop', '9')])), ('Point Number 0 (Quality: Online), Value: 1', OrderedDict([('dnp3.al.point_index'…	136.499	162.206	46.7789	133.507	68.6436
70	225	eth:ethertype:ip:tcp:dnp3	00:00:00:aa:00:25	00:50:56:9c:5f:cc	192.168.0.5	172.16.0.2	211	0x00004000	20000	55493	171	0x00000018	0	0.151523770	0	0	0	0	None	2020-10-17 18:10:24.023185730	601	1	201	0x00000044	0x000000c0	129	0x000000c3	['258', '258', '258', '258']	55	2	[OrderedDict([('dnp3.al.obj', '258'), ('dnp3.al.obj_tree', OrderedDict([('Qualifier Field, Prefix: None, Range: 8-bit Start and Stop Indices', OrderedDict([('dnp3.al.objq.prefix', '0'), ('dnp3.al.objq.range', '0')])), ('Number of Items: 13', OrderedDict([('dnp3.al.range.start', '0'), ('dnp3.al.range.stop', '12')])), ('Point Number 0 (Quality: Online), Value: 1', OrderedDict([('dnp3.al.point_index…	136.499	162.206	46.2343	133.507	68.6436
71	60	eth:ethertype:arp	00:00:00:aa:00:25	00:50:56:9c:5f:cc	0.0.0.0	0.0.0.0	0	0x00000000	0	0	0	0x00000000	0	-1	4	1	12	0	None	2020-10-17 18:10:31.719204426	631	1	131	0x00000044	0x000000c0	129	0x000000ce	['258', '258', '258', '258']	33	0	[OrderedDict([('dnp3.al.obj', '258'), ('dnp3.al.obj_tree', OrderedDict([('Qualifier Field, Prefix: None, Range: 8-bit Start and Stop Indices', OrderedDict([('dnp3.al.objq.prefix', '0'), ('dnp3.al.objq.range', '0')])), ('Number of Items: 8', OrderedDict([('dnp3.al.range.start', '0'), ('dnp3.al.range.stop', '7')])), ('Point Number 0 (Quality: Online), Value: 1', OrderedDict([('dnp3.al.point_index',…	136.499	162.206	46.2343	132.229	68.6436
72	42	eth:ethertype:arp	00:50:56:9c:5f:cc	00:00:00:aa:00:25	0.0.0.0	0.0.0.0	0	0x00000000	0	0	0	0x00000000	0	-1	0	0	0	1	arpspoof	2020-10-17 18:10:31.877233982	560	1	22	0x00000044	0x000000c0	129	0x000000c1	['10499']	1	1200	[OrderedDict([('dnp3.al.obj', '10499'), ('dnp3.al.obj_tree', OrderedDict([('Qualifier Field, Prefix: 2-Octet Index Prefix, Range: 16-bit Single Field Quantity', OrderedDict([('dnp3.al.objq.prefix', '2'), ('dnp3.al.objq.range', '8')])), ('Number of Items: 1', OrderedDict([('dnp3.al.range.quantity', '1')])), ('Point Number 0, Value: 1200 [Status: Req. Accepted/Init/Queued (0x00)]', OrderedDict([('d…	136.499	162.206	46.2343	132.229	68.6436
73	72	eth:ethertype:ip:tcp:dnp3	00:50:56:9c:5f:cc	00:00:00:aa:00:25	172.16.0.2	192.168.0.5	58	0x00004000	49701	20000	18	0x00000018	0	25.966613839	8	2	24	0	None	2020-10-17 18:10:33.778385639	390	1	121	0x00000044	0x000000c0	129	0x000000cf	['258', '258', '258']	32	247	[OrderedDict([('dnp3.al.obj', '258'), ('dnp3.al.obj_tree', OrderedDict([('Qualifier Field, Prefix: None, Range: 8-bit Start and Stop Indices', OrderedDict([('dnp3.al.objq.prefix', '0'), ('dnp3.al.objq.range', '0')])), ('Number of Items: 8', OrderedDict([('dnp3.al.range.start', '0'), ('dnp3.al.range.stop', '7')])), ('Point Number 0 (Quality: Online), Value: 1', OrderedDict([('dnp3.al.point_index',…	117.898	162.206	46.2343	132.229	68.6436
74	239	eth:ethertype:ip:tcp:dnp3	00:00:00:aa:00:25	00:50:56:9c:5f:cc	192.168.0.5	172.16.0.2	225	0x00004000	20000	49701	185	0x00000018	0	0.241340937	0	0	0	1	arpspoof	2020-10-17 18:10:35.327286959	560	1	148	0x00000044	0x000000c0	129	0x000000c2	['258', '258', '258', '258']	38	1	[OrderedDict([('dnp3.al.obj', '258'), ('dnp3.al.obj_tree', OrderedDict([('Qualifier Field, Prefix: None, Range: 8-bit Start and Stop Indices', OrderedDict([('dnp3.al.objq.prefix', '0'), ('dnp3.al.objq.range', '0')])), ('Number of Items: 9', OrderedDict([('dnp3.al.range.start', '0'), ('dnp3.al.range.stop', '8')])), ('Point Number 0 (Quality: Online), Value: 1', OrderedDict([('dnp3.al.point_index',…	117.898	261.29	46.2343	132.229	68.6436
75	81	eth:ethertype:ip:tcp:dnp3	00:50:56:9c:5f:cc	00:00:00:aa:00:25	172.16.0.2	192.168.0.5	67	0x00004000	55493	20000	27	0x00000018	0	12.265850662	18	3	54	1	DNP3	2020-10-17 18:10:38.543318033	560	1	22	0x00000044	0x000000c0	129	0x000000c3	['10499']	1	1100	[OrderedDict([('dnp3.al.obj', '10499'), ('dnp3.al.obj_tree', OrderedDict([('Qualifier Field, Prefix: 2-Octet Index Prefix, Range: 16-bit Single Field Quantity', OrderedDict([('dnp3.al.objq.prefix', '2'), ('dnp3.al.objq.range', '8')])), ('Number of Items: 1', OrderedDict([('dnp3.al.range.quantity', '1')])), ('Point Number 1, Value: 1100 [Status: Req. Accepted/Init/Queued (0x00)]', OrderedDict([('d…	117.898	261.29	46.2343	132.229	68.6436
76	85	eth:ethertype:ip:tcp:dnp3	00:00:00:aa:00:25	00:50:56:9c:5f:cc	192.168.0.5	172.16.0.2	71	0x00004000	20000	55493	31	0x00000018	0	0.317628726	6	1	18	1	arpspoof	2020-10-17 18:10:41.184357405	968	1	160	0x00000044	0x000000c0	129	0x000000c2	['258', '258', '258', '258']	42	1	[OrderedDict([('dnp3.al.obj', '258'), ('dnp3.al.obj_tree', OrderedDict([('Qualifier Field, Prefix: None, Range: 8-bit Start and Stop Indices', OrderedDict([('dnp3.al.objq.prefix', '0'), ('dnp3.al.objq.range', '0')])), ('Number of Items: 10', OrderedDict([('dnp3.al.range.start', '0'), ('dnp3.al.range.stop', '9')])), ('Point Number 0 (Quality: Online), Value: 1', OrderedDict([('dnp3.al.point_index'…	117.898	261.29	46.2343	132.229	63.4506
77	72	eth:ethertype:ip:tcp:dnp3	00:50:56:9c:5f:cc	00:00:00:aa:00:25	172.16.0.2	192.168.0.5	58	0x00004000	33571	20000	18	0x00000018	0	30.000455132	21	3	63	0	None	2020-10-17 18:10:47.965359688	631	1	22	0x00000044	0x000000c0	129	0x000000cf	['10499']	1	1001	[OrderedDict([('dnp3.al.obj', '10499'), ('dnp3.al.obj_tree', OrderedDict([('Qualifier Field, Prefix: 2-Octet Index Prefix, Range: 16-bit Single Field Quantity', OrderedDict([('dnp3.al.objq.prefix', '2'), ('dnp3.al.objq.range', '8')])), ('Number of Items: 1', OrderedDict([('dnp3.al.range.quantity', '1')])), ('Point Number 0, Value: 1001 [Status: Req. Accepted/Init/Queued (0x00)]', OrderedDict([('d…	117.898	261.29	46.2343	132.229	63.4506
78	286	eth:ethertype:ip:tcp:dnp3	00:00:00:aa:00:25	00:50:56:9c:5f:cc	192.168.0.5	172.16.0.2	272	0x00004000	20000	33571	232	0x00000018	0	0.301553092	0	0	0	1	arpspoof	2020-10-17 18:10:53.812497377	601	1	22	0x00000044	0x000000c0	129	0x000000c4	['10499']	1	None	[OrderedDict([('dnp3.al.obj', '10499'), ('dnp3.al.obj_tree', OrderedDict([('Qualifier Field, Prefix: 2-Octet Index Prefix, Range: 16-bit Single Field Quantity', OrderedDict([('dnp3.al.objq.prefix', '2'), ('dnp3.al.objq.range', '8')])), ('Number of Items: 1', OrderedDict([('dnp3.al.range.quantity', '1')])), ('Point Number 0, Value: 79.34 [Status: Req. Accepted/Init/Queued (0x00)]', OrderedDict([('…	117.898	261.29	46.2343	132.229	63.4506
79	72	eth:ethertype:ip:tcp:dnp3	00:50:56:9c:5f:cc	00:00:00:aa:00:25	172.16.0.2	192.168.0.5	58	0x00004000	38491	20000	18	0x00000018	0	30.000384754	15	3	45	0	None	2020-10-17 18:10:54.176467657	601	1	201	0x00000044	0x000000c0	129	0x000000c5	['258', '258', '258', '258']	55	2	[OrderedDict([('dnp3.al.obj', '258'), ('dnp3.al.obj_tree', OrderedDict([('Qualifier Field, Prefix: None, Range: 8-bit Start and Stop Indices', OrderedDict([('dnp3.al.objq.prefix', '0'), ('dnp3.al.objq.range', '0')])), ('Number of Items: 13', OrderedDict([('dnp3.al.range.start', '0'), ('dnp3.al.range.stop', '12')])), ('Point Number 0 (Quality: Online), Value: 1', OrderedDict([('dnp3.al.point_index…	117.898	261.29	36.9009	132.229	63.4506
80	206	eth:ethertype:ip:tcp:dnp3	00:00:00:aa:00:25	00:50:56:9c:5f:cc	192.168.0.5	172.16.0.2	192	0x00004000	20000	38491	152	0x00000018	0	0.313023780	4	1	12	1	arpspoof	2020-10-17 18:11:01.871649981	631	1	131	0x00000044	0x000000c0	129	0x000000c0	['258', '258', '258', '258']	33	9	[OrderedDict([('dnp3.al.obj', '258'), ('dnp3.al.obj_tree', OrderedDict([('Qualifier Field, Prefix: None, Range: 8-bit Start and Stop Indices', OrderedDict([('dnp3.al.objq.prefix', '0'), ('dnp3.al.objq.range', '0')])), ('Number of Items: 8', OrderedDict([('dnp3.al.range.start', '0'), ('dnp3.al.range.stop', '7')])), ('Point Number 0 (Quality: Online), Value: 1', OrderedDict([('dnp3.al.point_index',…	117.898	261.29	36.9009	929.389	63.4506
81	72	eth:ethertype:ip:tcp:dnp3	00:50:56:9c:5f:cc	00:00:00:aa:00:25	172.16.0.2	192.168.0.5	58	0x00004000	47779	20000	18	0x00000018	0	30.000335385	4	1	12	1	arpspoof	2020-10-17 18:11:02.225562811	968	1	22	0x00000044	0x000000c0	129	0x000000c3	['10499']	1	1000	[OrderedDict([('dnp3.al.obj', '10499'), ('dnp3.al.obj_tree', OrderedDict([('Qualifier Field, Prefix: 2-Octet Index Prefix, Range: 16-bit Single Field Quantity', OrderedDict([('dnp3.al.objq.prefix', '2'), ('dnp3.al.objq.range', '8')])), ('Number of Items: 1', OrderedDict([('dnp3.al.range.quantity', '1')])), ('Point Number 0, Value: 1000 [Status: Req. Accepted/Init/Queued (0x00)]', OrderedDict([('d…	117.898	261.29	36.9009	929.389	63.4506
82	196	eth:ethertype:ip:tcp:dnp3	00:00:00:aa:00:25	00:50:56:9c:5f:cc	192.168.0.5	172.16.0.2	182	0x00004000	20000	47779	142	0x00000018	0	0.299132354	0	0	0	1	arpspoof	2020-10-17 18:11:03.931568384	390	1	121	0x00000044	0x000000c0	129	0x000000c0	['258', '258', '258']	32	247	[OrderedDict([('dnp3.al.obj', '258'), ('dnp3.al.obj_tree', OrderedDict([('Qualifier Field, Prefix: None, Range: 8-bit Start and Stop Indices', OrderedDict([('dnp3.al.objq.prefix', '0'), ('dnp3.al.objq.range', '0')])), ('Number of Items: 8', OrderedDict([('dnp3.al.range.start', '0'), ('dnp3.al.range.stop', '7')])), ('Point Number 0 (Quality: Online), Value: 1', OrderedDict([('dnp3.al.point_index',…	4.39814	261.29	36.9009	929.389	63.4506
83	72	eth:ethertype:ip:tcp:dnp3	00:50:56:9c:5f:cc	00:00:00:aa:00:25	172.16.0.2	192.168.0.5	58	0x00004000	55493	20000	18	0x00000018	0	17.416880970	0	0	0	0	None	2020-10-17 18:11:05.479592800	560	1	148	0x00000044	0x000000c0	129	0x000000c4	['258', '258', '258', '258']	38	1	[OrderedDict([('dnp3.al.obj', '258'), ('dnp3.al.obj_tree', OrderedDict([('Qualifier Field, Prefix: None, Range: 8-bit Start and Stop Indices', OrderedDict([('dnp3.al.objq.prefix', '0'), ('dnp3.al.objq.range', '0')])), ('Number of Items: 9', OrderedDict([('dnp3.al.range.start', '0'), ('dnp3.al.range.stop', '8')])), ('Point Number 0 (Quality: Online), Value: 1', OrderedDict([('dnp3.al.point_index',…	4.39814	1097.41	36.9009	929.389	63.4506
84	225	eth:ethertype:ip:tcp:dnp3	00:00:00:aa:00:25	00:50:56:9c:5f:cc	192.168.0.5	172.16.0.2	211	0x00004000	20000	55493	171	0x00000018	0	0.333408480	0	0	0	1	arpspoof	2020-10-17 18:11:11.336698532	968	1	160	0x00000044	0x000000c0	129	0x000000c4	['258', '258', '258', '258']	42	1	[OrderedDict([('dnp3.al.obj', '258'), ('dnp3.al.obj_tree', OrderedDict([('Qualifier Field, Prefix: None, Range: 8-bit Start and Stop Indices', OrderedDict([('dnp3.al.objq.prefix', '0'), ('dnp3.al.objq.range', '0')])), ('Number of Items: 10', OrderedDict([('dnp3.al.range.start', '0'), ('dnp3.al.range.stop', '9')])), ('Point Number 0 (Quality: Online), Value: 1', OrderedDict([('dnp3.al.point_index'…	4.39814	1097.41	36.9009	929.389	942.423
85	81	eth:ethertype:ip:tcp:dnp3	00:50:56:9c:5f:cc	00:00:00:aa:00:25	172.16.0.2	192.168.0.5	67	0x00004000	38491	20000	27	0x00000018	0	4.482984393	4	1	12	1	DNP3	2020-10-17 18:11:12.596659184	601	1	22	0x00000044	0x000000c0	129	0x000000c6	['10499']	1	None	[OrderedDict([('dnp3.al.obj', '10499'), ('dnp3.al.obj_tree', OrderedDict([('Qualifier Field, Prefix: 2-Octet Index Prefix, Range: 16-bit Single Field Quantity', OrderedDict([('dnp3.al.objq.prefix', '2'), ('dnp3.al.objq.range', '8')])), ('Number of Items: 1', OrderedDict([('dnp3.al.range.quantity', '1')])), ('Point Number 0, Value: 79.34 [Status: Req. Accepted/Init/Queued (0x00)]', OrderedDict([('…	4.39814	1097.41	36.9009	929.389	942.423
86	85	eth:ethertype:ip:tcp:dnp3	00:00:00:aa:00:25	00:50:56:9c:5f:cc	192.168.0.5	172.16.0.2	71	0x00004000	20000	38491	31	0x00000018	0	0.307905523	0	0	0	1	arpspoof	2020-10-17 18:11:15.575669765	601	1	22	0x00000044	0x000000c0	129	0x000000c7	['10499']	1	82	[OrderedDict([('dnp3.al.obj', '10499'), ('dnp3.al.obj_tree', OrderedDict([('Qualifier Field, Prefix: 2-Octet Index Prefix, Range: 16-bit Single Field Quantity', OrderedDict([('dnp3.al.objq.prefix', '2'), ('dnp3.al.objq.range', '8')])), ('Number of Items: 1', OrderedDict([('dnp3.al.range.quantity', '1')])), ('Point Number 2, Value: 82 [Status: Req. Accepted/Init/Queued (0x00)]', OrderedDict([('dnp…	4.39814	1097.41	36.9009	929.389	942.423
87	72	eth:ethertype:ip:tcp:dnp3	00:50:56:9c:5f:cc	00:00:00:aa:00:25	172.16.0.2	192.168.0.5	58	0x00004000	49701	20000	18	0x00000018	0	30.000622930	10	2	31	0	None	2020-10-17 18:11:23.160697460	968	1	22	0x00000044	0x000000c0	129	0x000000c5	['10499']	1	1300	[OrderedDict([('dnp3.al.obj', '10499'), ('dnp3.al.obj_tree', OrderedDict([('Qualifier Field, Prefix: 2-Octet Index Prefix, Range: 16-bit Single Field Quantity', OrderedDict([('dnp3.al.objq.prefix', '2'), ('dnp3.al.objq.range', '8')])), ('Number of Items: 1', OrderedDict([('dnp3.al.range.quantity', '1')])), ('Point Number 1, Value: 1300 [Status: Req. Accepted/Init/Queued (0x00)]', OrderedDict([('d…	4.39814	1097.41	36.9009	929.389	942.423
88	239	eth:ethertype:ip:tcp:dnp3	00:00:00:aa:00:25	00:50:56:9c:5f:cc	192.168.0.5	172.16.0.2	225	0x00004000	20000	49701	185	0x00000018	0	0.228164535	1	0	2	1	arpspoof	2020-10-17 18:11:24.327754974	601	1	201	0x00000044	0x000000c0	129	0x000000c8	['258', '258', '258', '258']	55	2	[OrderedDict([('dnp3.al.obj', '258'), ('dnp3.al.obj_tree', OrderedDict([('Qualifier Field, Prefix: None, Range: 8-bit Start and Stop Indices', OrderedDict([('dnp3.al.objq.prefix', '0'), ('dnp3.al.objq.range', '0')])), ('Number of Items: 13', OrderedDict([('dnp3.al.range.start', '0'), ('dnp3.al.range.stop', '12')])), ('Point Number 0 (Quality: Online), Value: 1', OrderedDict([('dnp3.al.point_index…	4.39814	1097.41	78.6537	929.389	942.423
89	81	eth:ethertype:ip:tcp:dnp3	00:50:56:9c:5f:cc	00:00:00:aa:00:25	172.16.0.2	192.168.0.5	67	0x00004000	33571	20000	27	0x00000018	0	22.820301252	18	3	54	1	DNP3	2020-10-17 18:11:32.024815321	631	1	131	0x00000044	0x000000c0	129	0x000000c1	['258', '258', '258', '258']	33	9	[OrderedDict([('dnp3.al.obj', '258'), ('dnp3.al.obj_tree', OrderedDict([('Qualifier Field, Prefix: None, Range: 8-bit Start and Stop Indices', OrderedDict([('dnp3.al.objq.prefix', '0'), ('dnp3.al.objq.range', '0')])), ('Number of Items: 8', OrderedDict([('dnp3.al.range.start', '0'), ('dnp3.al.range.stop', '7')])), ('Point Number 0 (Quality: Online), Value: 1', OrderedDict([('dnp3.al.point_index',…	4.39814	1097.41	78.6537	1002.94	942.423
90	85	eth:ethertype:ip:tcp:dnp3	00:00:00:aa:00:25	00:50:56:9c:5f:cc	192.168.0.5	172.16.0.2	71	0x00004000	20000	33571	31	0x00000018	0	0.307596001	0	0	0	1	arpspoof	2020-10-17 18:11:34.084861040	390	1	121	0x00000044	0x000000c0	129	0x000000c1	['258', '258', '258']	32	247	[OrderedDict([('dnp3.al.obj', '258'), ('dnp3.al.obj_tree', OrderedDict([('Qualifier Field, Prefix: None, Range: 8-bit Start and Stop Indices', OrderedDict([('dnp3.al.objq.prefix', '0'), ('dnp3.al.objq.range', '0')])), ('Number of Items: 8', OrderedDict([('dnp3.al.range.start', '0'), ('dnp3.al.range.stop', '7')])), ('Point Number 0 (Quality: Online), Value: 1', OrderedDict([('dnp3.al.point_index',…	-2.21814	1097.41	78.6537	1002.94	942.423
91	72	eth:ethertype:ip:tcp:dnp3	00:50:56:9c:5f:cc	00:00:00:aa:00:25	172.16.0.2	192.168.0.5	58	0x00004000	33571	20000	18	0x00000018	0	6.872516004	23	4	68	0	None	2020-10-17 18:11:35.632861853	560	1	148	0x00000044	0x000000c0	129	0x000000c5	['258', '258', '258', '258']	38	1	[OrderedDict([('dnp3.al.obj', '258'), ('dnp3.al.obj_tree', OrderedDict([('Qualifier Field, Prefix: None, Range: 8-bit Start and Stop Indices', OrderedDict([('dnp3.al.objq.prefix', '0'), ('dnp3.al.objq.range', '0')])), ('Number of Items: 9', OrderedDict([('dnp3.al.range.start', '0'), ('dnp3.al.range.stop', '8')])), ('Point Number 0 (Quality: Online), Value: 1', OrderedDict([('dnp3.al.point_index',…	-2.21814	1195.75	78.6537	1002.94	942.423
92	286	eth:ethertype:ip:tcp:dnp3	00:00:00:aa:00:25	00:50:56:9c:5f:cc	192.168.0.5	172.16.0.2	272	0x00004000	20000	33571	232	0x00000018	0	0.316860162	0	0	0	0	None	2020-10-17 18:11:41.489882469	968	1	160	0x00000044	0x000000c0	129	0x000000c6	['258', '258', '258', '258']	42	1	[OrderedDict([('dnp3.al.obj', '258'), ('dnp3.al.obj_tree', OrderedDict([('Qualifier Field, Prefix: None, Range: 8-bit Start and Stop Indices', OrderedDict([('dnp3.al.objq.prefix', '0'), ('dnp3.al.objq.range', '0')])), ('Number of Items: 10', OrderedDict([('dnp3.al.range.start', '0'), ('dnp3.al.range.stop', '9')])), ('Point Number 0 (Quality: Online), Value: 1', OrderedDict([('dnp3.al.point_index'…	-2.21814	1195.75	78.6537	1002.94	997.738
93	81	eth:ethertype:ip:tcp:dnp3	00:50:56:9c:5f:cc	00:00:00:aa:00:25	172.16.0.2	192.168.0.5	67	0x00004000	49701	20000	27	0x00000018	0	13.219809114	0	0	0	1	DNP3	2020-10-17 18:11:41.573828936	560	1	28	0x00000044	0x000000c0	129	0x000000c6	['3073']	1	1	[OrderedDict([('dnp3.al.obj', '3073'), ('dnp3.al.obj_tree', OrderedDict([('Qualifier Field, Prefix: 2-Octet Index Prefix, Range: 16-bit Single Field Quantity', OrderedDict([('dnp3.al.objq.prefix', '2'), ('dnp3.al.objq.range', '8')])), ('Number of Items: 1', OrderedDict([('dnp3.al.range.quantity', '1')])), ('Point Number 1 [Pulse On] [Close]', OrderedDict([('dnp3.al.index', '1'), ('Control Code [0…	-2.21814	1195.75	78.6537	1002.94	997.738
94	85	eth:ethertype:ip:tcp:dnp3	00:00:00:aa:00:25	00:50:56:9c:5f:cc	192.168.0.5	172.16.0.2	71	0x00004000	20000	49701	31	0x00000018	0	0.229444079	0	0	0	1	arpspoof	2020-10-17 18:11:54.480081558	601	1	201	0x00000044	0x000000c0	129	0x000000c9	['258', '258', '258', '258']	55	2	[OrderedDict([('dnp3.al.obj', '258'), ('dnp3.al.obj_tree', OrderedDict([('Qualifier Field, Prefix: None, Range: 8-bit Start and Stop Indices', OrderedDict([('dnp3.al.objq.prefix', '0'), ('dnp3.al.objq.range', '0')])), ('Number of Items: 13', OrderedDict([('dnp3.al.range.start', '0'), ('dnp3.al.range.stop', '12')])), ('Point Number 0 (Quality: Online), Value: 1', OrderedDict([('dnp3.al.point_index…	-2.21814	1195.75	78.7749	1002.94	997.738
95	60	eth:ethertype:arp	00:00:00:aa:00:25	00:50:56:9c:5f:cc	0.0.0.0	0.0.0.0	0	0x00000000	0	0	0	0x00000000	0	-1	15	3	45	0	None	2020-10-17 18:12:02.177100658	631	1	131	0x00000044	0x000000c0	129	0x000000c2	['258', '258', '258', '258']	33	9	[OrderedDict([('dnp3.al.obj', '258'), ('dnp3.al.obj_tree', OrderedDict([('Qualifier Field, Prefix: None, Range: 8-bit Start and Stop Indices', OrderedDict([('dnp3.al.objq.prefix', '0'), ('dnp3.al.objq.range', '0')])), ('Number of Items: 8', OrderedDict([('dnp3.al.range.start', '0'), ('dnp3.al.range.stop', '7')])), ('Point Number 0 (Quality: Online), Value: 1', OrderedDict([('dnp3.al.point_index',…	-2.21814	1195.75	78.7749	1001.34	997.738
96	42	eth:ethertype:arp	00:50:56:9c:5f:cc	00:00:00:aa:00:25	0.0.0.0	0.0.0.0	0	0x00000000	0	0	0	0x00000000	0	-1	0	0	0	0	None	2020-10-17 18:12:04.237174034	390	1	121	0x00000044	0x000000c0	129	0x000000c2	['258', '258', '258']	32	255	[OrderedDict([('dnp3.al.obj', '258'), ('dnp3.al.obj_tree', OrderedDict([('Qualifier Field, Prefix: None, Range: 8-bit Start and Stop Indices', OrderedDict([('dnp3.al.objq.prefix', '0'), ('dnp3.al.objq.range', '0')])), ('Number of Items: 8', OrderedDict([('dnp3.al.range.start', '0'), ('dnp3.al.range.stop', '7')])), ('Point Number 0 (Quality: Online), Value: 1', OrderedDict([('dnp3.al.point_index',…	-68.1646	1195.75	78.7749	1001.34	997.738
97	81	eth:ethertype:ip:tcp:dnp3	00:50:56:9c:5f:cc	00:00:00:aa:00:25	172.16.0.2	192.168.0.5	67	0x00004000	49701	20000	27	0x00000018	0	5.841068097	0	0	0	1	DNP3	2020-10-17 18:12:05.785105467	560	1	148	0x00000044	0x000000c0	129	0x000000c7	['258', '258', '258', '258']	38	1	[OrderedDict([('dnp3.al.obj', '258'), ('dnp3.al.obj_tree', OrderedDict([('Qualifier Field, Prefix: None, Range: 8-bit Start and Stop Indices', OrderedDict([('dnp3.al.objq.prefix', '0'), ('dnp3.al.objq.range', '0')])), ('Number of Items: 9', OrderedDict([('dnp3.al.range.start', '0'), ('dnp3.al.range.stop', '8')])), ('Point Number 0 (Quality: Online), Value: 1', OrderedDict([('dnp3.al.point_index',…	-68.1646	1195.75	78.7749	1001.34	997.738
98	85	eth:ethertype:ip:tcp:dnp3	00:00:00:aa:00:25	00:50:56:9c:5f:cc	192.168.0.5	172.16.0.2	71	0x00004000	20000	49701	31	0x00000018	0	0.305366328	0	0	0	0	None	2020-10-17 18:12:11.643200874	968	1	160	0x00000044	0x000000c0	129	0x000000c7	['258', '258', '258', '258']	42	1	[OrderedDict([('dnp3.al.obj', '258'), ('dnp3.al.obj_tree', OrderedDict([('Qualifier Field, Prefix: None, Range: 8-bit Start and Stop Indices', OrderedDict([('dnp3.al.objq.prefix', '0'), ('dnp3.al.objq.range', '0')])), ('Number of Items: 10', OrderedDict([('dnp3.al.range.start', '0'), ('dnp3.al.range.stop', '9')])), ('Point Number 0 (Quality: Online), Value: 1', OrderedDict([('dnp3.al.point_index'…	-68.1646		78.7749	1001.34	997.738
99	72	eth:ethertype:ip:tcp:dnp3	00:50:56:9c:5f:cc	00:00:00:aa:00:25	172.16.0.2	192.168.0.5	58	0x00004000	38491	20000	18	0x00000018	0	25.210225749	4	1	12	0	None	2020-10-17 18:12:24.633383989	601	1	201	0x00000044	0x000000c0	129	0x000000ca	['258', '258', '258', '258']	55	2	[OrderedDict([('dnp3.al.obj', '258'), ('dnp3.al.obj_tree', OrderedDict([('Qualifier Field, Prefix: None, Range: 8-bit Start and Stop Indices', OrderedDict([('dnp3.al.objq.prefix', '0'), ('dnp3.al.objq.range', '0')])), ('Number of Items: 13', OrderedDict([('dnp3.al.range.start', '0'), ('dnp3.al.range.stop', '12')])), ('Point Number 0 (Quality: Online), Value: 1', OrderedDict([('dnp3.al.point_index…	-68.1646		78.7749	1001.34
100	206	eth:ethertype:ip:tcp:dnp3	00:00:00:aa:00:25	00:50:56:9c:5f:cc	192.168.0.5	172.16.0.2	192	0x00004000	20000	38491	152	0x00000018	0	0.308314917	0	0	0	0	None	2020-10-17 18:12:32.330416203	631	1	131	0x00000044	0x000000c0	129	0x000000c3	['258', '258', '258', '258']	33	9	[OrderedDict([('dnp3.al.obj', '258'), ('dnp3.al.obj_tree', OrderedDict([('Qualifier Field, Prefix: None, Range: 8-bit Start and Stop Indices', OrderedDict([('dnp3.al.objq.prefix', '0'), ('dnp3.al.objq.range', '0')])), ('Number of Items: 8', OrderedDict([('dnp3.al.range.start', '0'), ('dnp3.al.range.stop', '7')])), ('Point Number 0 (Quality: Online), Value: 1', OrderedDict([('dnp3.al.point_index',…	-68.1646			1001.34
101	72	eth:ethertype:ip:tcp:dnp3	00:50:56:9c:5f:cc	00:00:00:aa:00:25	172.16.0.2	192.168.0.5	58	0x00004000	47779	20000	18	0x00000018	0	30.000880646	4	1	12	1	arpspoof	2020-10-17 18:12:34.389407873	390	1	121	0x00000044	0x000000c0	129	0x000000c3	['258', '258', '258']	32	255	[OrderedDict([('dnp3.al.obj', '258'), ('dnp3.al.obj_tree', OrderedDict([('Qualifier Field, Prefix: None, Range: 8-bit Start and Stop Indices', OrderedDict([('dnp3.al.objq.prefix', '0'), ('dnp3.al.objq.range', '0')])), ('Number of Items: 8', OrderedDict([('dnp3.al.range.start', '0'), ('dnp3.al.range.stop', '7')])), ('Point Number 0 (Quality: Online), Value: 1', OrderedDict([('dnp3.al.point_index',…	-68.1646
