# Supplementary material for: AI-driven cybersecurity framework for anomaly detection in power systems
Source: Sci Rep. 2025 Oct 10;15:35506. doi: 10.1038/s41598-025-19634-y (PMC12514191; doi:10.1038/s41598-025-19634-y)
Supplement: Supplementary file 1 — Supplementary Information. [file 41598_2025_19634_MOESM1_ESM.zip › Datasets/csvs/UC2/uc2_master_merged_phy_cyb_5os_30poll_encoded.csv]

	frame_len	frame_protocols	eth_src	eth_dst	ip_src	ip_dst	ip_len	ip_flags	tcp_srcport	tcp_dstport	tcp_len	tcp_flags	tcp_retransmission	tcp_rtt	flow_count	flow_final_count	packets	snort_alert	snort_alert_type	Time	LL_dnp3_src	LL_dnp3_dst	LL_dnp3_len	LL_dnp3_ctl	TL_dnp3_tr_ctl	AL_dnp3_al_func	AL_dnp3_al_ctl	AL_dnp3_obj	DNP3 Object Count	DNP3 Objects	AL_Payload	value1	value2	value3	value4	value5
0	72	1	1	0	1	2	6	1	2	1	4	1	0	-1	0	0	0	0	1	2020-10-17 18:05:21.931890965	2	0	4	0	0	129	5	1	55	2	33			79.873
1	286	1	0	1	2	1	5	1	1	2	6	1	0	0.152173290	0	0	0	1	2	2020-10-17 18:05:29.649898291	3	0	1	0	0	129	2	1	33	0	42			79.873	1005.24
2	72	1	1	0	1	2	6	1	3	1	4	1	0	-1	20	4	60	0	1	2020-10-17 18:05:31.713966846	0	0	0	0	0	129	5	2	32	255	54	-56.258		79.873	1005.24
3	206	1	0	1	2	1	2	1	1	3	2	1	0	0.152214980	0	0	0	0	1	2020-10-17 18:05:33.026936769	1	0	2	0	0	129	0	1	38	1	75	-56.258	1211.68	79.873	1005.24
4	72	1	1	0	1	2	6	1	4	1	4	1	0	-1	4	1	12	0	1	2020-10-17 18:05:39.043071270	4	0	3	0	0	129	1	1	42	1	14	-56.258	1211.68	79.873	1005.24	1236.1
5	196	1	0	1	2	1	1	1	1	4	1	1	0	0.152231526	0	0	0	0	1	2020-10-17 18:05:40.741955519	1	0	6	0	0	129	1	3	1	1	80	-56.258	1211.68	79.873	1005.24	1236.1
6	72	1	1	0	1	2	6	1	6	1	4	1	0	-1	4	1	12	0	1	2020-10-17 18:05:52.085254192	2	0	4	0	0	129	6	1	55	2	32	-56.258	1211.68	79.8731	1005.24	1236.1
7	225	1	0	1	2	1	3	1	1	6	3	1	0	0.151220004	0	0	0	1	2	2020-10-17 18:05:53.961268663	1	0	5	0	0	129	2	0	1	1200	2	-56.258	1211.68	79.8731	1005.24	1236.1
8	72	1	1	0	1	2	6	1	5	1	4	1	0	-1	16	3	48	0	1	2020-10-17 18:05:59.802296162	3	0	1	0	0	129	3	1	33	0	41	-56.258	1211.68	79.8731	1005.39	1236.1
9	239	1	0	1	2	1	4	1	1	5	5	1	0	0.152362087	0	0	0	1	2	2020-10-17 18:06:01.867340565	0	0	0	0	0	129	6	2	32	255	55	-56.4416	1211.68	79.8731	1005.39	1236.1
10	89	1	1	0	1	2	9	1	6	1	9	1	0	7.562565450	6	1	18	1	0	2020-10-17 18:06:03.179254770	1	0	2	0	0	129	3	1	38	1	74	-56.4416	1205.24	79.8731	1005.39	1236.1
11	91	1	0	1	2	1	10	1	1	6	10	1	0	0.152453361	0	0	0	1	2	2020-10-17 18:06:08.551357508	1	0	5	0	0	129	4	0	1	1100	4	-56.4416	1205.24	79.8731	1005.39	1236.1
12	72	1	1	0	1	2	6	1	2	1	4	1	0	30.000815392	29	5	87	0	1	2020-10-17 18:06:09.195384502	4	0	3	0	0	129	2	1	42	1	15	-56.4416	1205.24	79.8731	1005.39	1236.1
13	286	1	0	1	2	1	5	1	1	2	6	1	0	0.152547949	0	0	0	1	2	2020-10-17 18:06:22.237587214	2	0	4	0	0	129	7	1	55	2	31	-56.4416	1205.24	79.9191	1005.39	1236.1
14	81	1	1	0	1	2	7	1	6	1	7	1	0	13.067456103	5	1	15	1	0	2020-10-17 18:06:28.431587696	3	0	5	0	0	129	4	0	1	1001	1	-56.4416	1205.24	79.9191	1005.39	1236.1
15	85	1	0	1	2	1	8	1	1	6	8	1	0	0.151856969	0	0	0	1	2	2020-10-17 18:06:29.954599142	3	0	1	0	0	129	5	1	33	9	40	-56.4416	1205.24	79.9191	1002.6	1236.1
16	60	0	0	1	0	0	0	0	0	0	0	0	0	-1	10	2	30	0	1	2020-10-17 18:06:32.020702362	0	0	0	0	0	129	7	2	32	255	56	-56.3873	1205.24	79.9191	1002.6	1236.1
17	42	0	1	0	0	0	0	0	0	0	0	0	0	-1	0	0	0	0	1	2020-10-17 18:06:33.330659389	1	0	2	0	0	129	5	1	38	1	73	-56.3873	1201.18	79.9191	1002.6	1236.1
18	72	1	1	0	1	2	6	1	3	1	4	1	0	30.000737814	6	1	17	0	1	2020-10-17 18:06:39.346786499	4	0	3	0	0	129	3	1	42	1	16	-56.3873	1201.18	79.9191	1002.6	1236.1
19	206	1	0	1	2	1	2	1	1	3	2	1	0	0.151660071	0	0	0	0	1	2020-10-17 18:06:40.911746025	2	0	5	0	0	129	8	0	1	None	3	-56.3873	1201.18	79.9191	1002.6	1236.1
20	72	1	1	0	1	2	6	1	4	1	4	1	0	30.000716325	4	1	12	0	1	2020-10-17 18:06:52.390922070	2	0	4	0	0	129	9	1	55	2	30	-56.3873	1201.18	79.5984	1002.6	1236.1
21	196	1	0	1	2	1	1	1	1	4	1	1	0	0.152657290	0	0	0	0	1	2020-10-17 18:06:53.508891106	4	0	5	0	0	129	4	0	1	1000	0	-56.3873	1201.18	79.5984	1002.6	1236.1
22	72	1	1	0	1	2	6	1	6	1	4	1	0	9.066480352	4	1	12	0	1	2020-10-17 18:07:00.106962204	3	0	1	0	0	129	6	1	33	9	44	-56.3873	1201.18	79.5984	1007.12	1236.1
23	225	1	0	1	2	1	3	1	1	6	3	1	0	0.151505756	0	0	0	0	1	2020-10-17 18:07:01.402031422	2	0	5	0	0	129	10	0	1	82	6	-56.3873	1201.18	79.5984	1007.12	1236.1
24	81	1	1	0	1	2	7	1	6	1	7	1	0	5.220032023	14	3	40	1	0	2020-10-17 18:07:02.174046993	0	0	0	0	0	129	8	2	32	255	51	-55.8195	1201.18	79.5984	1007.12	1236.1
25	85	1	0	1	2	1	8	1	1	6	8	1	0	0.152070800	0	0	0	0	1	2020-10-17 18:07:03.484069824	1	0	2	0	0	129	6	1	38	1	71	-55.8195	1205.36	79.5984	1007.12	1236.1
26	72	1	1	0	1	2	6	1	5	1	4	1	0	30.000650677	0	0	0	0	1	2020-10-17 18:07:09.499095440	4	0	3	0	0	129	5	1	42	1	12	-55.8195	1205.36	79.5984	1007.12	1007.44
27	239	1	0	1	2	1	4	1	1	5	5	1	0	0.151662774	0	0	0	1	2	2020-10-17 18:07:13.533130407	4	0	5	0	0	129	6	0	1	1300	5	-55.8195	1205.36	79.5984	1007.12	1007.44
28	72	1	1	0	1	2	6	1	2	1	4	1	0	30.000528309	41	7	122	0	1	2020-10-17 18:07:22.543257713	2	0	4	0	0	129	11	1	55	2	29	-55.8195	1205.36	80.6649	1007.12	1007.44
29	286	1	0	1	2	1	5	1	1	2	6	1	0	0.151804661	0	0	0	1	2	2020-10-17 18:07:30.260332108	3	0	1	0	0	129	7	1	33	9	46	-55.8195	1205.36	80.6649	1007.22	1007.44
30	81	1	1	0	1	2	7	1	3	1	7	1	0	28.477844619	15	3	45	1	0	2020-10-17 18:07:32.326317072	0	0	0	0	0	129	9	2	32	255	50	-56.7373	1205.36	80.6649	1007.22	1007.44
31	85	1	0	1	2	1	8	1	1	3	8	1	0	0.151447000	0	0	0	0	1	2020-10-17 18:07:33.636331797	1	0	2	0	0	129	7	1	38	1	72	-56.7373	1207.42	80.6649	1007.22	1007.44
32	72	1	1	0	1	2	6	1	3	1	4	1	0	1.371242865	0	0	0	0	1	2020-10-17 18:07:39.741085052	4	0	3	0	0	129	7	1	42	1	10	-56.7373	1207.42	80.6649	1007.22	1002.64
33	206	1	0	1	2	1	2	1	1	3	2	1	0	0.151768612	0	0	0	0	1	2020-10-17 18:07:46.219811201	1	0	5	0	0	129	8	0	1	1200	2	-56.7373	1207.42	80.6649	1007.22	1002.64
34	72	1	1	0	1	2	6	1	4	1	4	1	0	30.000531254	4	1	12	0	1	2020-10-17 18:07:52.845265865	2	0	4	0	0	129	12	1	55	2	26	-56.7373	1207.42	81.6301	1007.22	1002.64
35	196	1	0	1	2	1	1	1	1	4	1	1	0	0.152830498	0	0	0	1	2	2020-10-17 18:08:00.573740721	3	0	1	0	0	129	8	1	33	9	49	-56.7373	1207.42	81.6301	1023.07	1002.64
36	72	1	1	0	1	2	6	1	6	1	4	1	0	24.628310360	4	1	12	0	1	2020-10-17 18:08:02.625784874	0	0	0	0	0	129	10	2	32	255	57	-61.7286	1207.42	81.6301	1023.07	1002.64
37	225	1	0	1	2	1	3	1	1	6	3	1	0	0.150991518	0	0	0	0	1	2020-10-17 18:08:03.970100641	1	0	2	0	0	129	9	1	38	1	79	-61.7286	474.306	81.6301	1023.07	1002.64
38	72	1	1	0	1	2	6	1	5	1	4	1	0	30.000370776	12	3	36	0	1	2020-10-17 18:08:05.364630461	3	0	5	0	0	129	9	0	1	1001	1	-61.7286	474.306	81.6301	1023.07	1002.64
39	239	1	0	1	2	1	4	1	1	5	5	1	0	0.151031229	0	0	0	0	1	2020-10-17 18:08:09.969872475	4	0	3	0	0	129	8	1	42	1	13	-61.7286	474.306	81.6301	1023.07	1020.55
40	81	1	1	0	1	2	7	1	2	1	7	1	0	18.522428236	6	1	18	1	0	2020-10-17 18:08:15.973163128	2	0	5	0	0	129	13	0	1	None	3	-61.7286	474.306	81.6301	1023.07	1020.55
41	85	1	0	1	2	1	8	1	1	2	8	1	0	0.151730646	0	0	0	1	2	2020-10-17 18:08:23.162539244	2	0	4	0	0	129	14	1	55	2	25	-61.7286	474.306	54.4474	1023.07	1020.55
42	60	0	0	1	0	0	0	0	0	0	0	0	0	-1	42	7	126	0	1	2020-10-17 18:08:23.419125795	4	0	5	0	0	129	9	0	1	1300	5	-61.7286	474.306	54.4474	1023.07	1020.55
43	42	0	1	0	0	0	0	0	0	0	0	0	0	-1	0	0	0	0	1	2020-10-17 18:08:29.565560102	4	0	5	0	0	129	10	0	1	1300	5	-61.7286	474.306	54.4474	1023.07	1020.55
44	60	0	2	2	0	0	0	0	0	0	0	0	0	-1	12	2	36	0	1	2020-10-17 18:08:30.883171082	3	0	1	0	0	129	10	1	33	0	61	-61.7286	474.306	54.4474	120.214	1020.55
45	60	0	2	2	0	0	0	0	0	0	0	0	0	-1	5	1	15	0	1	2020-10-17 18:08:32.927121639	0	0	0	0	0	129	11	2	32	255	58	-32.5259	474.306	54.4474	120.214	1020.55
46	60	0	2	2	0	0	0	0	0	0	0	0	0	-1	0	0	0	0	1	2020-10-17 18:08:34.271167278	1	0	2	0	0	129	10	1	38	1	78	-32.5259	148.637	54.4474	120.214	1020.55
47	72	1	1	0	1	2	6	1	2	1	4	1	0	11.326939631	5	1	15	0	1	2020-10-17 18:08:36.042052031	2	0	5	0	0	129	15	0	1	82	6	-32.5259	148.637	54.4474	120.214	1020.55
48	286	1	0	1	2	1	5	1	1	2	6	1	0	0.152236411	0	0	0	0	1	2020-10-17 18:08:40.195270300	4	0	3	0	0	129	11	1	42	1	8	-32.5259	148.637	54.4474	120.214	1030.54
49	81	1	1	0	1	2	7	1	5	1	7	1	0	14.010403279	0	0	0	1	0	2020-10-17 18:08:40.903533220	1	0	5	0	0	129	11	0	1	1100	4	-32.5259	148.637	54.4474	120.214	1030.54
50	85	1	0	1	2	1	8	1	1	5	8	1	0	0.151701100	0	0	0	1	2	2020-10-17 18:08:47.542214394	1	0	5	0	0	129	12	0	1	1100	4	-32.5259	148.637	54.4474	120.214	1030.54
51	72	1	1	0	1	2	6	1	3	1	4	1	0	30.001147305	15	3	45	0	1	2020-10-17 18:08:53.399994135	2	0	4	0	0	129	0	1	55	2	24	-32.5259	148.637	42.9846	120.214	1030.54
52	206	1	0	1	2	1	2	1	1	3	2	1	0	0.151215650	0	0	0	0	1	2020-10-17 18:09:01.104529142	3	0	1	0	0	129	11	1	33	0	62	-32.5259	148.637	42.9846	117.361	1030.54
53	81	1	1	0	1	2	7	1	2	1	7	1	0	8.859459038	4	1	12	1	0	2020-10-17 18:09:01.475381374	4	0	5	0	0	129	12	0	1	1000	0	-32.5259	148.637	42.9846	117.361	1030.54
54	85	1	0	1	2	1	8	1	1	2	8	1	0	0.151650151	0	0	0	0	1	2020-10-17 18:09:03.155555487	0	0	0	0	0	129	12	2	32	255	59	-23.7289	148.637	42.9846	117.361	1030.54
55	72	1	1	0	1	2	6	1	4	1	4	1	0	30.001074679	0	0	0	0	1	2020-10-17 18:09:04.572624683	1	0	2	0	0	129	13	1	38	1	77	-23.7289	138.88	42.9846	117.361	1030.54
56	196	1	0	1	2	1	1	1	1	4	1	1	0	0.152269933	0	0	0	0	1	2020-10-17 18:09:10.193627596	4	0	5	0	0	129	13	0	1	1000	0	-23.7289	138.88	42.9846	117.361	1030.54
57	72	1	1	0	1	2	6	1	6	1	4	1	0	30.001054592	4	1	12	0	1	2020-10-17 18:09:10.420851946	4	0	3	0	0	129	14	1	42	1	7	-23.7289	138.88	42.9846	117.361	1043.55
58	225	1	0	1	2	1	3	1	1	6	3	1	0	0.152355933	0	0	0	0	1	2020-10-17 18:09:21.683436871	4	0	5	0	0	129	15	0	1	1000	0	-23.7289	138.88	42.9846	117.361	1043.55
59	72	1	1	0	1	2	6	1	5	1	4	1	0	15.839016982	12	3	36	0	1	2020-10-17 18:09:23.635039568	2	0	4	0	0	129	1	1	55	2	23	-23.7289	138.88	46.7055	117.361	1043.55
60	239	1	0	1	2	1	4	1	1	5	5	1	0	0.151187396	0	0	0	0	1	2020-10-17 18:09:31.338571548	3	0	1	0	0	129	12	1	33	0	63	-23.7289	138.88	46.7055	139.57	1043.55
61	81	1	1	0	1	2	7	1	5	1	7	1	0	3.881355983	24	4	60	1	0	2020-10-17 18:09:33.393357754	0	0	0	0	0	129	13	2	32	255	60	-16.0959	138.88	46.7055	139.57	1043.55
62	85	1	0	1	2	1	8	1	1	5	8	1	0	0.152678944	0	0	0	0	1	2020-10-17 18:09:34.873809099	1	0	2	0	0	129	14	1	38	1	76	-16.0959	162.529	46.7055	139.57	1043.55
63	72	1	1	0	1	2	6	1	2	1	4	1	0	20.989692770	28	5	84	0	1	2020-10-17 18:09:40.725893497	4	0	3	0	0	129	0	1	42	1	19	-16.0959	162.529	46.7055	139.57	82.8883
64	286	1	0	1	2	1	5	1	1	2	6	1	0	0.151533616	0	0	0	1	2	2020-10-17 18:09:46.897331238	1	0	6	0	0	129	15	3	1	1	80	-16.0959	162.529	46.7055	139.57	82.8883
65	72	1	1	0	1	2	6	1	3	1	4	1	0	30.000754935	15	3	45	0	1	2020-10-17 18:09:53.870398760	2	0	4	0	0	129	2	1	55	2	35	-16.0959	162.529	46.7789	139.57	82.8883
66	206	1	0	1	2	1	2	1	1	3	2	1	0	0.152614931	4	1	12	0	1	2020-10-17 18:10:01.566819668	3	0	1	0	0	129	13	1	33	0	64	-16.0959	162.529	46.7789	133.507	82.8883
67	72	1	1	0	1	2	6	1	4	1	4	1	0	30.000641148	4	1	12	0	1	2020-10-17 18:10:03.626381874	0	0	0	0	0	129	14	2	32	247	38	136.499	162.529	46.7789	133.507	82.8883
68	196	1	0	1	2	1	1	1	1	4	1	1	0	0.151629044	0	0	0	0	1	2020-10-17 18:10:05.174437284	1	0	2	0	0	129	0	1	38	1	66	136.499	162.206	46.7789	133.507	82.8883
69	72	1	1	0	1	2	6	1	6	1	4	1	0	30.000738148	0	0	0	0	1	2020-10-17 18:10:11.030959368	4	0	3	0	0	129	1	1	42	1	18	136.499	162.206	46.7789	133.507	68.6436
70	225	1	0	1	2	1	3	1	1	6	3	1	0	0.151523770	0	0	0	0	1	2020-10-17 18:10:24.023185730	2	0	4	0	0	129	3	1	55	2	34	136.499	162.206	46.2343	133.507	68.6436
71	60	0	0	1	0	0	0	0	0	0	0	0	0	-1	4	1	12	0	1	2020-10-17 18:10:31.719204426	3	0	1	0	0	129	14	1	33	0	65	136.499	162.206	46.2343	132.229	68.6436
72	42	0	1	0	0	0	0	0	0	0	0	0	0	-1	0	0	0	1	2	2020-10-17 18:10:31.877233982	1	0	5	0	0	129	1	0	1	1200	2	136.499	162.206	46.2343	132.229	68.6436
73	72	1	1	0	1	2	6	1	5	1	4	1	0	25.966613839	8	2	24	0	1	2020-10-17 18:10:33.778385639	0	0	0	0	0	129	15	2	32	247	39	117.898	162.206	46.2343	132.229	68.6436
74	239	1	0	1	2	1	4	1	1	5	5	1	0	0.241340937	0	0	0	1	2	2020-10-17 18:10:35.327286959	1	0	2	0	0	129	2	1	38	1	67	117.898	261.29	46.2343	132.229	68.6436
75	81	1	1	0	1	2	7	1	6	1	7	1	0	12.265850662	18	3	54	1	0	2020-10-17 18:10:38.543318033	1	0	5	0	0	129	3	0	1	1100	4	117.898	261.29	46.2343	132.229	68.6436
76	85	1	0	1	2	1	8	1	1	6	8	1	0	0.317628726	6	1	18	1	2	2020-10-17 18:10:41.184357405	4	0	3	0	0	129	2	1	42	1	17	117.898	261.29	46.2343	132.229	63.4506
77	72	1	1	0	1	2	6	1	2	1	4	1	0	30.000455132	21	3	63	0	1	2020-10-17 18:10:47.965359688	3	0	5	0	0	129	15	0	1	1001	1	117.898	261.29	46.2343	132.229	63.4506
78	286	1	0	1	2	1	5	1	1	2	6	1	0	0.301553092	0	0	0	1	2	2020-10-17 18:10:53.812497377	2	0	5	0	0	129	4	0	1	None	3	117.898	261.29	46.2343	132.229	63.4506
79	72	1	1	0	1	2	6	1	3	1	4	1	0	30.000384754	15	3	45	0	1	2020-10-17 18:10:54.176467657	2	0	4	0	0	129	5	1	55	2	21	117.898	261.29	36.9009	132.229	63.4506
80	206	1	0	1	2	1	2	1	1	3	2	1	0	0.313023780	4	1	12	1	2	2020-10-17 18:11:01.871649981	3	0	1	0	0	129	0	1	33	9	48	117.898	261.29	36.9009	929.389	63.4506
81	72	1	1	0	1	2	6	1	4	1	4	1	0	30.000335385	4	1	12	1	2	2020-10-17 18:11:02.225562811	4	0	5	0	0	129	3	0	1	1000	0	117.898	261.29	36.9009	929.389	63.4506
82	196	1	0	1	2	1	1	1	1	4	1	1	0	0.299132354	0	0	0	1	2	2020-10-17 18:11:03.931568384	0	0	0	0	0	129	0	2	32	247	37	4.39814	261.29	36.9009	929.389	63.4506
83	72	1	1	0	1	2	6	1	6	1	4	1	0	17.416880970	0	0	0	0	1	2020-10-17 18:11:05.479592800	1	0	2	0	0	129	4	1	38	1	68	4.39814	1097.41	36.9009	929.389	63.4506
84	225	1	0	1	2	1	3	1	1	6	3	1	0	0.333408480	0	0	0	1	2	2020-10-17 18:11:11.336698532	4	0	3	0	0	129	4	1	42	1	20	4.39814	1097.41	36.9009	929.389	942.423
85	81	1	1	0	1	2	7	1	3	1	7	1	0	4.482984393	4	1	12	1	0	2020-10-17 18:11:12.596659184	2	0	5	0	0	129	6	0	1	None	3	4.39814	1097.41	36.9009	929.389	942.423
86	85	1	0	1	2	1	8	1	1	3	8	1	0	0.307905523	0	0	0	1	2	2020-10-17 18:11:15.575669765	2	0	5	0	0	129	7	0	1	82	6	4.39814	1097.41	36.9009	929.389	942.423
87	72	1	1	0	1	2	6	1	5	1	4	1	0	30.000622930	10	2	31	0	1	2020-10-17 18:11:23.160697460	4	0	5	0	0	129	5	0	1	1300	5	4.39814	1097.41	36.9009	929.389	942.423
88	239	1	0	1	2	1	4	1	1	5	5	1	0	0.228164535	1	0	2	1	2	2020-10-17 18:11:24.327754974	2	0	4	0	0	129	8	1	55	2	22	4.39814	1097.41	78.6537	929.389	942.423
89	81	1	1	0	1	2	7	1	2	1	7	1	0	22.820301252	18	3	54	1	0	2020-10-17 18:11:32.024815321	3	0	1	0	0	129	1	1	33	9	47	4.39814	1097.41	78.6537	1002.94	942.423
90	85	1	0	1	2	1	8	1	1	2	8	1	0	0.307596001	0	0	0	1	2	2020-10-17 18:11:34.084861040	0	0	0	0	0	129	1	2	32	247	36	-2.21814	1097.41	78.6537	1002.94	942.423
91	72	1	1	0	1	2	6	1	2	1	4	1	0	6.872516004	23	4	68	0	1	2020-10-17 18:11:35.632861853	1	0	2	0	0	129	5	1	38	1	69	-2.21814	1195.75	78.6537	1002.94	942.423
92	286	1	0	1	2	1	5	1	1	2	6	1	0	0.316860162	0	0	0	0	1	2020-10-17 18:11:41.489882469	4	0	3	0	0	129	6	1	42	1	9	-2.21814	1195.75	78.6537	1002.94	997.738
93	81	1	1	0	1	2	7	1	5	1	7	1	0	13.219809114	0	0	0	1	0	2020-10-17 18:11:41.573828936	1	0	6	0	0	129	6	3	1	1	80	-2.21814	1195.75	78.6537	1002.94	997.738
94	85	1	0	1	2	1	8	1	1	5	8	1	0	0.229444079	0	0	0	1	2	2020-10-17 18:11:54.480081558	2	0	4	0	0	129	9	1	55	2	27	-2.21814	1195.75	78.7749	1002.94	997.738
95	60	0	0	1	0	0	0	0	0	0	0	0	0	-1	15	3	45	0	1	2020-10-17 18:12:02.177100658	3	0	1	0	0	129	2	1	33	9	43	-2.21814	1195.75	78.7749	1001.34	997.738
96	42	0	1	0	0	0	0	0	0	0	0	0	0	-1	0	0	0	0	1	2020-10-17 18:12:04.237174034	0	0	0	0	0	129	2	2	32	255	53	-68.1646	1195.75	78.7749	1001.34	997.738
97	81	1	1	0	1	2	7	1	5	1	7	1	0	5.841068097	0	0	0	1	0	2020-10-17 18:12:05.785105467	1	0	2	0	0	129	7	1	38	1	70	-68.1646	1195.75	78.7749	1001.34	997.738
98	85	1	0	1	2	1	8	1	1	5	8	1	0	0.305366328	0	0	0	0	1	2020-10-17 18:12:11.643200874	4	0	3	0	0	129	7	1	42	1	11	-68.1646		78.7749	1001.34	997.738
99	72	1	1	0	1	2	6	1	3	1	4	1	0	25.210225749	4	1	12	0	1	2020-10-17 18:12:24.633383989	2	0	4	0	0	129	10	1	55	2	28	-68.1646		78.7749	1001.34
100	206	1	0	1	2	1	2	1	1	3	2	1	0	0.308314917	0	0	0	0	1	2020-10-17 18:12:32.330416203	3	0	1	0	0	129	3	1	33	9	45	-68.1646			1001.34
101	72	1	1	0	1	2	6	1	4	1	4	1	0	30.000880646	4	1	12	1	2	2020-10-17 18:12:34.389407873	0	0	0	0	0	129	3	2	32	255	52	-68.1646
