# Supplementary material for: AI-driven cybersecurity framework for anomaly detection in power systems
Source: Sci Rep. 2025 Oct 10;15:35506. doi: 10.1038/s41598-025-19634-y (PMC12514191; doi:10.1038/s41598-025-19634-y)
Supplement: Supplementary file 1 — Supplementary Information. [file 41598_2025_19634_MOESM1_ESM.zip › Datasets/csvs/UC2/uc2_master_merged_phy_cyb_5os_60poll.csv]

	frame_len	frame_protocols	eth_src	eth_dst	ip_src	ip_dst	ip_len	ip_flags	tcp_srcport	tcp_dstport	tcp_len	tcp_flags	tcp_retransmission	tcp_rtt	flow_count	flow_final_count	packets	snort_alert	snort_alert_type	Time	LL_dnp3_src	LL_dnp3_dst	LL_dnp3_len	LL_dnp3_ctl	TL_dnp3_tr_ctl	AL_dnp3_al_func	AL_dnp3_al_ctl	AL_dnp3_obj	DNP3 Object Count	DNP3 Objects	AL_Payload	value1	value2	value3	value4
0	72	eth:ethertype:ip:tcp:dnp3	00:50:56:9c:5f:cc	00:00:00:aa:00:25	172.16.0.2	192.168.0.5	58	0x00004000	33385	20000	18	0x00000018	0	-1	0	0	0	0	None	2020-10-17 19:41:30.728126287	601	1	201	0x00000044	0x000000c0	129	0x000000ce	['258', '258', '258', '258']	55	2	[OrderedDict([('dnp3.al.obj', '258'), ('dnp3.al.obj_tree', OrderedDict([('Qualifier Field, Prefix: None, Range: 8-bit Start and Stop Indices', OrderedDict([('dnp3.al.objq.prefix', '0'), ('dnp3.al.objq.range', '0')])), ('Number of Items: 13', OrderedDict([('dnp3.al.range.start', '0'), ('dnp3.al.range.stop', '12')])), ('Point Number 0 (Quality: Online), Value: 1', OrderedDict([('dnp3.al.point_index…		79.8725
1	286	eth:ethertype:ip:tcp:dnp3	00:00:00:aa:00:25	00:50:56:9c:5f:cc	192.168.0.5	172.16.0.2	272	0x00004000	20000	33385	232	0x00000018	0	0.151340838	0	0	0	0	None	2020-10-17 19:41:38.977254391	631	1	131	0x00000044	0x000000c0	129	0x000000cd	['258', '258', '258', '258']	33	0	[OrderedDict([('dnp3.al.obj', '258'), ('dnp3.al.obj_tree', OrderedDict([('Qualifier Field, Prefix: None, Range: 8-bit Start and Stop Indices', OrderedDict([('dnp3.al.objq.prefix', '0'), ('dnp3.al.objq.range', '0')])), ('Number of Items: 8', OrderedDict([('dnp3.al.range.start', '0'), ('dnp3.al.range.stop', '7')])), ('Point Number 0 (Quality: Online), Value: 1', OrderedDict([('dnp3.al.point_index',…		79.8725	1005.24
2	72	eth:ethertype:ip:tcp:dnp3	00:50:56:9c:5f:cc	00:00:00:aa:00:25	172.16.0.2	192.168.0.5	58	0x00004000	54887	20000	18	0x00000018	0	-1	20	5	112	0	None	2020-10-17 19:41:40.179177284	390	1	121	0x00000044	0x000000c0	129	0x000000c5	['258', '258', '258']	32	255	[OrderedDict([('dnp3.al.obj', '258'), ('dnp3.al.obj_tree', OrderedDict([('Qualifier Field, Prefix: None, Range: 8-bit Start and Stop Indices', OrderedDict([('dnp3.al.objq.prefix', '0'), ('dnp3.al.objq.range', '0')])), ('Number of Items: 8', OrderedDict([('dnp3.al.range.start', '0'), ('dnp3.al.range.stop', '7')])), ('Point Number 0 (Quality: Online), Value: 1', OrderedDict([('dnp3.al.point_index',…	-56.2587	79.8725	1005.24
3	206	eth:ethertype:ip:tcp:dnp3	00:00:00:aa:00:25	00:50:56:9c:5f:cc	192.168.0.5	172.16.0.2	192	0x00004000	20000	54887	152	0x00000018	0	0.151489264	0	0	0	0	None	2020-10-17 19:41:44.138237715	560	1	22	0x00000044	0x000000c0	129	0x000000ca	['10499']	1	1200	[OrderedDict([('dnp3.al.obj', '10499'), ('dnp3.al.obj_tree', OrderedDict([('Qualifier Field, Prefix: 2-Octet Index Prefix, Range: 16-bit Single Field Quantity', OrderedDict([('dnp3.al.objq.prefix', '2'), ('dnp3.al.objq.range', '8')])), ('Number of Items: 1', OrderedDict([('dnp3.al.range.quantity', '1')])), ('Point Number 0, Value: 1200 [Status: Req. Accepted/Init/Queued (0x00)]', OrderedDict([('d…	-56.2587	79.8725	1005.24
4	72	eth:ethertype:ip:tcp:dnp3	00:50:56:9c:5f:cc	00:00:00:aa:00:25	172.16.0.2	192.168.0.5	58	0x00004000	43609	20000	18	0x00000018	0	-1	8	2	76	0	None	2020-10-17 19:42:00.681284904	560	1	22	0x00000044	0x000000c0	129	0x000000cb	['10499']	1	1200	[OrderedDict([('dnp3.al.obj', '10499'), ('dnp3.al.obj_tree', OrderedDict([('Qualifier Field, Prefix: 2-Octet Index Prefix, Range: 16-bit Single Field Quantity', OrderedDict([('dnp3.al.objq.prefix', '2'), ('dnp3.al.objq.range', '8')])), ('Number of Items: 1', OrderedDict([('dnp3.al.range.quantity', '1')])), ('Point Number 0, Value: 1200 [Status: Req. Accepted/Init/Queued (0x00)]', OrderedDict([('d…	-56.2587	79.8725	1005.24
5	196	eth:ethertype:ip:tcp:dnp3	00:00:00:aa:00:25	00:50:56:9c:5f:cc	192.168.0.5	172.16.0.2	182	0x00004000	20000	43609	142	0x00000018	0	0.152393011	0	0	0	0	None	2020-10-17 19:42:11.691386938	560	1	22	0x00000044	0x000000c0	129	0x000000cc	['10499']	1	1100	[OrderedDict([('dnp3.al.obj', '10499'), ('dnp3.al.obj_tree', OrderedDict([('Qualifier Field, Prefix: 2-Octet Index Prefix, Range: 16-bit Single Field Quantity', OrderedDict([('dnp3.al.objq.prefix', '2'), ('dnp3.al.objq.range', '8')])), ('Number of Items: 1', OrderedDict([('dnp3.al.range.quantity', '1')])), ('Point Number 1, Value: 1100 [Status: Req. Accepted/Init/Queued (0x00)]', OrderedDict([('d…	-56.2587	79.8725	1005.24
6	81	eth:ethertype:ip:tcp:dnp3	00:50:56:9c:5f:cc	00:00:00:aa:00:25	172.16.0.2	192.168.0.5	67	0x00004000	42197	20000	27	0x00000018	0	-1	12	2	36	1	DNP3	2020-10-17 19:42:17.537445784	560	1	148	0x00000044	0x000000c0	129	0x000000cd	['258', '258', '258', '258']	38	1	[OrderedDict([('dnp3.al.obj', '258'), ('dnp3.al.obj_tree', OrderedDict([('Qualifier Field, Prefix: None, Range: 8-bit Start and Stop Indices', OrderedDict([('dnp3.al.objq.prefix', '0'), ('dnp3.al.objq.range', '0')])), ('Number of Items: 9', OrderedDict([('dnp3.al.range.start', '0'), ('dnp3.al.range.stop', '8')])), ('Point Number 0 (Quality: Online), Value: 1', OrderedDict([('dnp3.al.point_index',…	-56.2587	79.8725	1005.24
7	85	eth:ethertype:ip:tcp:dnp3	00:00:00:aa:00:25	00:50:56:9c:5f:cc	192.168.0.5	172.16.0.2	71	0x00004000	20000	42197	31	0x00000018	0	0.152104977	0	0	0	1	arpspoof	2020-10-17 19:42:18.777455807	631	1	22	0x00000044	0x000000c0	129	0x000000ce	['10499']	1	1000	[OrderedDict([('dnp3.al.obj', '10499'), ('dnp3.al.obj_tree', OrderedDict([('Qualifier Field, Prefix: 2-Octet Index Prefix, Range: 16-bit Single Field Quantity', OrderedDict([('dnp3.al.objq.prefix', '2'), ('dnp3.al.objq.range', '8')])), ('Number of Items: 1', OrderedDict([('dnp3.al.range.quantity', '1')])), ('Point Number 0, Value: 1000 [Status: Req. Accepted/Init/Queued (0x00)]', OrderedDict([('d…	-56.2587	79.8725	1005.24
8	60	eth:ethertype:arp	00:00:00:aa:00:25	00:50:56:9c:5f:cc	0.0.0.0	0.0.0.0	0	0x00000000	0	0	0	0x00000000	0	-1	12	2	36	0	None	2020-10-17 19:42:22.647526979	601	1	22	0x00000044	0x000000c0	129	0x000000cf	['10499']	1	78	[OrderedDict([('dnp3.al.obj', '10499'), ('dnp3.al.obj_tree', OrderedDict([('Qualifier Field, Prefix: 2-Octet Index Prefix, Range: 16-bit Single Field Quantity', OrderedDict([('dnp3.al.objq.prefix', '2'), ('dnp3.al.objq.range', '8')])), ('Number of Items: 1', OrderedDict([('dnp3.al.range.quantity', '1')])), ('Point Number 0, Value: 78 [Status: Req. Accepted/Init/Queued (0x00)]', OrderedDict([('dnp…	-56.2587	79.8725	1005.24
9	42	eth:ethertype:arp	00:50:56:9c:5f:cc	00:00:00:aa:00:25	0.0.0.0	0.0.0.0	0	0x00000000	0	0	0	0x00000000	0	-1	0	0	0	0	None	2020-10-17 19:42:24.565576077	968	1	160	0x00000044	0x000000c0	129	0x000000c9	['258', '258', '258', '258']	42	1	[OrderedDict([('dnp3.al.obj', '258'), ('dnp3.al.obj_tree', OrderedDict([('Qualifier Field, Prefix: None, Range: 8-bit Start and Stop Indices', OrderedDict([('dnp3.al.objq.prefix', '0'), ('dnp3.al.objq.range', '0')])), ('Number of Items: 10', OrderedDict([('dnp3.al.range.start', '0'), ('dnp3.al.range.stop', '9')])), ('Point Number 0 (Quality: Online), Value: 1', OrderedDict([('dnp3.al.point_index'…	-56.2587	79.8725	1005.24	1350.55
10	81	eth:ethertype:ip:tcp:dnp3	00:50:56:9c:5f:cc	00:00:00:aa:00:25	172.16.0.2	192.168.0.5	67	0x00004000	42197	20000	27	0x00000018	0	16.391411142	31	6	93	1	DNP3	2020-10-17 19:42:30.706551790	968	1	22	0x00000044	0x000000c0	129	0x000000ca	['10499']	1	1100	[OrderedDict([('dnp3.al.obj', '10499'), ('dnp3.al.obj_tree', OrderedDict([('Qualifier Field, Prefix: 2-Octet Index Prefix, Range: 16-bit Single Field Quantity', OrderedDict([('dnp3.al.objq.prefix', '2'), ('dnp3.al.objq.range', '8')])), ('Number of Items: 1', OrderedDict([('dnp3.al.range.quantity', '1')])), ('Point Number 0, Value: 1100 [Status: Req. Accepted/Init/Queued (0x00)]', OrderedDict([('d…	-56.2587	79.8725	1005.24	1350.55
11	85	eth:ethertype:ip:tcp:dnp3	00:00:00:aa:00:25	00:50:56:9c:5f:cc	192.168.0.5	172.16.0.2	71	0x00004000	20000	42197	31	0x00000018	0	0.151636059	0	0	0	0	None	2020-10-17 19:42:30.880578518	601	1	201	0x00000044	0x000000c0	129	0x000000c0	['258', '258', '258', '258']	55	2	[OrderedDict([('dnp3.al.obj', '258'), ('dnp3.al.obj_tree', OrderedDict([('Qualifier Field, Prefix: None, Range: 8-bit Start and Stop Indices', OrderedDict([('dnp3.al.objq.prefix', '0'), ('dnp3.al.objq.range', '0')])), ('Number of Items: 13', OrderedDict([('dnp3.al.range.start', '0'), ('dnp3.al.range.stop', '12')])), ('Point Number 0 (Quality: Online), Value: 1', OrderedDict([('dnp3.al.point_index…	-56.2587	78.7673	1005.24	1350.55
12	60	eth:ethertype:arp	00:50:56:9c:8e:41	ff:ff:ff:ff:ff:ff	0.0.0.0	0.0.0.0	0	0x00000000	0	0	0	0x00000000	0	-1	8	2	24	0	None	2020-10-17 19:42:39.130650996	631	1	131	0x00000044	0x000000c0	129	0x000000cf	['258', '258', '258', '258']	33	8	[OrderedDict([('dnp3.al.obj', '258'), ('dnp3.al.obj_tree', OrderedDict([('Qualifier Field, Prefix: None, Range: 8-bit Start and Stop Indices', OrderedDict([('dnp3.al.objq.prefix', '0'), ('dnp3.al.objq.range', '0')])), ('Number of Items: 8', OrderedDict([('dnp3.al.range.start', '0'), ('dnp3.al.range.stop', '7')])), ('Point Number 0 (Quality: Online), Value: 1', OrderedDict([('dnp3.al.point_index',…	-56.2587	78.7673	1003.92	1350.55
13	60	eth:ethertype:arp	00:50:56:9c:8e:41	ff:ff:ff:ff:ff:ff	0.0.0.0	0.0.0.0	0	0x00000000	0	0	0	0x00000000	0	-1	0	0	0	1	arpspoof	2020-10-17 19:42:39.588620186	601	1	22	0x00000044	0x000000c0	129	0x000000c1	['10499']	1	None	[OrderedDict([('dnp3.al.obj', '10499'), ('dnp3.al.obj_tree', OrderedDict([('Qualifier Field, Prefix: 2-Octet Index Prefix, Range: 16-bit Single Field Quantity', OrderedDict([('dnp3.al.objq.prefix', '2'), ('dnp3.al.objq.range', '8')])), ('Number of Items: 1', OrderedDict([('dnp3.al.range.quantity', '1')])), ('Point Number 2, Value: 78.89 [Status: Req. Accepted/Init/Queued (0x00)]', OrderedDict([('…	-56.2587	78.7673	1003.92	1350.55
14	60	eth:ethertype:arp	00:50:56:9c:8e:41	ff:ff:ff:ff:ff:ff	0.0.0.0	0.0.0.0	0	0x00000000	0	0	0	0x00000000	0	-1	4	1	12	0	None	2020-10-17 19:42:40.330554247	390	1	121	0x00000044	0x000000c0	129	0x000000c6	['258', '258', '258']	32	255	[OrderedDict([('dnp3.al.obj', '258'), ('dnp3.al.obj_tree', OrderedDict([('Qualifier Field, Prefix: None, Range: 8-bit Start and Stop Indices', OrderedDict([('dnp3.al.objq.prefix', '0'), ('dnp3.al.objq.range', '0')])), ('Number of Items: 8', OrderedDict([('dnp3.al.range.start', '0'), ('dnp3.al.range.stop', '7')])), ('Point Number 0 (Quality: Online), Value: 1', OrderedDict([('dnp3.al.point_index',…	-56.5545	78.7673	1003.92	1350.55
15	81	eth:ethertype:ip:tcp:dnp3	00:50:56:9c:5f:cc	00:00:00:aa:00:25	172.16.0.2	192.168.0.5	67	0x00004000	42197	20000	27	0x00000018	0	10.857870756	8	2	24	1	DNP3	2020-10-17 19:42:46.634720564	968	1	22	0x00000044	0x000000c0	129	0x000000cb	['10499']	1	None	[OrderedDict([('dnp3.al.obj', '10499'), ('dnp3.al.obj_tree', OrderedDict([('Qualifier Field, Prefix: 2-Octet Index Prefix, Range: 16-bit Single Field Quantity', OrderedDict([('dnp3.al.objq.prefix', '2'), ('dnp3.al.objq.range', '8')])), ('Number of Items: 1', OrderedDict([('dnp3.al.range.quantity', '1')])), ('Point Number 1, Value: 1300.45 [Status: Req. Accepted/Init/Queued (0x00)]', OrderedDict([…	-56.5545	78.7673	1003.92	1350.55
16	85	eth:ethertype:ip:tcp:dnp3	00:00:00:aa:00:25	00:50:56:9c:5f:cc	192.168.0.5	172.16.0.2	71	0x00004000	20000	42197	31	0x00000018	0	0.152231342	6	1	18	1	arpspoof	2020-10-17 19:42:55.587748766	560	1	28	0x00000044	0x000000c0	129	0x000000ce	['3073']	1	1	[OrderedDict([('dnp3.al.obj', '3073'), ('dnp3.al.obj_tree', OrderedDict([('Qualifier Field, Prefix: 2-Octet Index Prefix, Range: 16-bit Single Field Quantity', OrderedDict([('dnp3.al.objq.prefix', '2'), ('dnp3.al.objq.range', '8')])), ('Number of Items: 1', OrderedDict([('dnp3.al.range.quantity', '1')])), ('Point Number 1 [Pulse On] [Close]', OrderedDict([('dnp3.al.index', '1'), ('Control Code [0…	-56.5545	78.7673	1003.92	1350.55
17	60	eth:ethertype:arp	00:00:00:aa:00:25	00:50:56:9c:5f:cc	0.0.0.0	0.0.0.0	0	0x00000000	0	0	0	0x00000000	0	-1	12	2	36	0	None	2020-10-17 19:43:17.722275734	560	1	22	0x00000044	0x000000c0	129	0x000000cf	['10499']	1	1200	[OrderedDict([('dnp3.al.obj', '10499'), ('dnp3.al.obj_tree', OrderedDict([('Qualifier Field, Prefix: 2-Octet Index Prefix, Range: 16-bit Single Field Quantity', OrderedDict([('dnp3.al.objq.prefix', '2'), ('dnp3.al.objq.range', '8')])), ('Number of Items: 1', OrderedDict([('dnp3.al.range.quantity', '1')])), ('Point Number 0, Value: 1200 [Status: Req. Accepted/Init/Queued (0x00)]', OrderedDict([('d…	-56.5545	78.7673	1003.92	1350.55
18	42	eth:ethertype:arp	00:50:56:9c:5f:cc	00:00:00:aa:00:25	0.0.0.0	0.0.0.0	0	0x00000000	0	0	0	0x00000000	0	-1	0	0	0	0	None	2020-10-17 19:43:18.068102598	560	1	148	0x00000044	0x000000c0	129	0x000000c0	['258', '258', '258', '258']	38	1	[OrderedDict([('dnp3.al.obj', '258'), ('dnp3.al.obj_tree', OrderedDict([('Qualifier Field, Prefix: None, Range: 8-bit Start and Stop Indices', OrderedDict([('dnp3.al.objq.prefix', '0'), ('dnp3.al.objq.range', '0')])), ('Number of Items: 9', OrderedDict([('dnp3.al.range.start', '0'), ('dnp3.al.range.stop', '8')])), ('Point Number 0 (Quality: Online), Value: 1', OrderedDict([('dnp3.al.point_index',…	-56.5545	78.7673	1003.92	1350.55
19	72	eth:ethertype:ip:tcp:dnp3	00:50:56:9c:5f:cc	00:00:00:aa:00:25	172.16.0.2	192.168.0.5	58	0x00004000	42197	20000	18	0x00000018	0	5.694361649	0	0	0	0	None	2020-10-17 19:43:24.893054724	968	1	160	0x00000044	0x000000c0	129	0x000000cc	['258', '258', '258', '258']	42	1	[OrderedDict([('dnp3.al.obj', '258'), ('dnp3.al.obj_tree', OrderedDict([('Qualifier Field, Prefix: None, Range: 8-bit Start and Stop Indices', OrderedDict([('dnp3.al.objq.prefix', '0'), ('dnp3.al.objq.range', '0')])), ('Number of Items: 10', OrderedDict([('dnp3.al.range.start', '0'), ('dnp3.al.range.stop', '9')])), ('Point Number 0 (Quality: Online), Value: 1', OrderedDict([('dnp3.al.point_index'…	-56.5545	78.7673	1003.92	1308.94
20	225	eth:ethertype:ip:tcp:dnp3	00:00:00:aa:00:25	00:50:56:9c:5f:cc	192.168.0.5	172.16.0.2	211	0x00004000	20000	42197	171	0x00000018	0	0.151697298	0	0	0	0	None	2020-10-17 19:43:25.546068430	631	1	22	0x00000044	0x000000c0	129	0x000000c0	['10499']	1	1000	[OrderedDict([('dnp3.al.obj', '10499'), ('dnp3.al.obj_tree', OrderedDict([('Qualifier Field, Prefix: 2-Octet Index Prefix, Range: 16-bit Single Field Quantity', OrderedDict([('dnp3.al.objq.prefix', '2'), ('dnp3.al.objq.range', '8')])), ('Number of Items: 1', OrderedDict([('dnp3.al.range.quantity', '1')])), ('Point Number 0, Value: 1000 [Status: Req. Accepted/Init/Queued (0x00)]', OrderedDict([('d…	-56.5545	78.7673	1003.92	1308.94
21	81	eth:ethertype:ip:tcp:dnp3	00:50:56:9c:5f:cc	00:00:00:aa:00:25	172.16.0.2	192.168.0.5	67	0x00004000	54887	20000	27	0x00000018	0	39.648970476	6	1	18	1	DNP3	2020-10-17 19:43:31.174177885	601	1	201	0x00000044	0x000000c0	129	0x000000c2	['258', '258', '258', '258']	55	2	[OrderedDict([('dnp3.al.obj', '258'), ('dnp3.al.obj_tree', OrderedDict([('Qualifier Field, Prefix: None, Range: 8-bit Start and Stop Indices', OrderedDict([('dnp3.al.objq.prefix', '0'), ('dnp3.al.objq.range', '0')])), ('Number of Items: 13', OrderedDict([('dnp3.al.range.start', '0'), ('dnp3.al.range.stop', '12')])), ('Point Number 0 (Quality: Online), Value: 1', OrderedDict([('dnp3.al.point_index…	-56.5545	84.6733	1003.92	1308.94
22	85	eth:ethertype:ip:tcp:dnp3	00:00:00:aa:00:25	00:50:56:9c:5f:cc	192.168.0.5	172.16.0.2	71	0x00004000	20000	54887	31	0x00000018	0	0.151230859	0	0	0	0	None	2020-10-17 19:43:34.289894104	601	1	22	0x00000044	0x000000c0	129	0x000000c3	['10499']	1	78	[OrderedDict([('dnp3.al.obj', '10499'), ('dnp3.al.obj_tree', OrderedDict([('Qualifier Field, Prefix: 2-Octet Index Prefix, Range: 16-bit Single Field Quantity', OrderedDict([('dnp3.al.objq.prefix', '2'), ('dnp3.al.objq.range', '8')])), ('Number of Items: 1', OrderedDict([('dnp3.al.range.quantity', '1')])), ('Point Number 0, Value: 78 [Status: Req. Accepted/Init/Queued (0x00)]', OrderedDict([('dnp…	-56.5545	84.6733	1003.92	1308.94
23	81	eth:ethertype:ip:tcp:dnp3	00:50:56:9c:5f:cc	00:00:00:aa:00:25	172.16.0.2	192.168.0.5	67	0x00004000	33385	20000	27	0x00000018	0	51.768194590	11	2	33	1	DNP3	2020-10-17 19:43:39.355472326	631	1	131	0x00000044	0x000000c0	129	0x000000c1	['258', '258', '258', '258']	33	0	[OrderedDict([('dnp3.al.obj', '258'), ('dnp3.al.obj_tree', OrderedDict([('Qualifier Field, Prefix: None, Range: 8-bit Start and Stop Indices', OrderedDict([('dnp3.al.objq.prefix', '0'), ('dnp3.al.objq.range', '0')])), ('Number of Items: 8', OrderedDict([('dnp3.al.range.start', '0'), ('dnp3.al.range.stop', '7')])), ('Point Number 0 (Quality: Online), Value: 1', OrderedDict([('dnp3.al.point_index',…	-56.5545	84.6733	172.693	1308.94
24	85	eth:ethertype:ip:tcp:dnp3	00:00:00:aa:00:25	00:50:56:9c:5f:cc	192.168.0.5	172.16.0.2	71	0x00004000	20000	33385	31	0x00000018	0	0.151206100	0	0	0	0	None	2020-10-17 19:43:40.358231306	968	1	22	0x00000044	0x000000c0	129	0x000000cd	['10499']	1	1100	[OrderedDict([('dnp3.al.obj', '10499'), ('dnp3.al.obj_tree', OrderedDict([('Qualifier Field, Prefix: 2-Octet Index Prefix, Range: 16-bit Single Field Quantity', OrderedDict([('dnp3.al.objq.prefix', '2'), ('dnp3.al.objq.range', '8')])), ('Number of Items: 1', OrderedDict([('dnp3.al.range.quantity', '1')])), ('Point Number 0, Value: 1100 [Status: Req. Accepted/Init/Queued (0x00)]', OrderedDict([('d…	-56.5545	84.6733	172.693	1308.94
25	72	eth:ethertype:ip:tcp:dnp3	00:50:56:9c:5f:cc	00:00:00:aa:00:25	172.16.0.2	192.168.0.5	58	0x00004000	50927	20000	18	0x00000018	0	-1	6	1	31	0	None	2020-10-17 19:43:40.550128698	390	1	121	0x00000044	0x000000c0	129	0x000000c7	['258', '258', '258']	32	255	[OrderedDict([('dnp3.al.obj', '258'), ('dnp3.al.obj_tree', OrderedDict([('Qualifier Field, Prefix: None, Range: 8-bit Start and Stop Indices', OrderedDict([('dnp3.al.objq.prefix', '0'), ('dnp3.al.objq.range', '0')])), ('Number of Items: 8', OrderedDict([('dnp3.al.range.start', '0'), ('dnp3.al.range.stop', '7')])), ('Point Number 0 (Quality: Online), Value: 1', OrderedDict([('dnp3.al.point_index',…	-42.279	84.6733	172.693	1308.94
26	239	eth:ethertype:ip:tcp:dnp3	00:00:00:aa:00:25	00:50:56:9c:5f:cc	192.168.0.5	172.16.0.2	225	0x00004000	20000	50927	185	0x00000018	0	0.152859959	0	0	0	0	None	2020-10-17 19:43:45.967433453	968	1	22	0x00000044	0x000000c0	129	0x000000ce	['10499']	1	None	[OrderedDict([('dnp3.al.obj', '10499'), ('dnp3.al.obj_tree', OrderedDict([('Qualifier Field, Prefix: 2-Octet Index Prefix, Range: 16-bit Single Field Quantity', OrderedDict([('dnp3.al.objq.prefix', '2'), ('dnp3.al.objq.range', '8')])), ('Number of Items: 1', OrderedDict([('dnp3.al.range.quantity', '1')])), ('Point Number 1, Value: 1300.45 [Status: Req. Accepted/Init/Queued (0x00)]', OrderedDict([…	-42.279	84.6733	172.693	1308.94
27	81	eth:ethertype:ip:tcp:dnp3	00:50:56:9c:5f:cc	00:00:00:aa:00:25	172.16.0.2	192.168.0.5	67	0x00004000	50927	20000	27	0x00000018	0	5.989431220	16	3	61	1	DNP3	2020-10-17 19:43:56.338157892	560	1	22	0x00000044	0x000000c0	129	0x000000c1	['10499']	1	1100	[OrderedDict([('dnp3.al.obj', '10499'), ('dnp3.al.obj_tree', OrderedDict([('Qualifier Field, Prefix: 2-Octet Index Prefix, Range: 16-bit Single Field Quantity', OrderedDict([('dnp3.al.objq.prefix', '2'), ('dnp3.al.objq.range', '8')])), ('Number of Items: 1', OrderedDict([('dnp3.al.range.quantity', '1')])), ('Point Number 1, Value: 1100 [Status: Req. Accepted/Init/Queued (0x00)]', OrderedDict([('d…	-42.279	84.6733	172.693	1308.94
28	85	eth:ethertype:ip:tcp:dnp3	00:00:00:aa:00:25	00:50:56:9c:5f:cc	192.168.0.5	172.16.0.2	71	0x00004000	20000	50927	31	0x00000018	0	0.151544470	0	0	0	0	None	2020-10-17 19:43:59.037850142	968	1	22	0x00000044	0x000000c0	129	0x000000cf	['10499']	1	1100	[OrderedDict([('dnp3.al.obj', '10499'), ('dnp3.al.obj_tree', OrderedDict([('Qualifier Field, Prefix: 2-Octet Index Prefix, Range: 16-bit Single Field Quantity', OrderedDict([('dnp3.al.objq.prefix', '2'), ('dnp3.al.objq.range', '8')])), ('Number of Items: 1', OrderedDict([('dnp3.al.range.quantity', '1')])), ('Point Number 0, Value: 1100 [Status: Req. Accepted/Init/Queued (0x00)]', OrderedDict([('d…	-42.279	84.6733	172.693	1308.94
29	72	eth:ethertype:ip:tcp:dnp3	00:50:56:9c:5f:cc	00:00:00:aa:00:25	172.16.0.2	192.168.0.5	58	0x00004000	33385	20000	18	0x00000018	0	8.081090782	0	0	0	0	None	2020-10-17 19:44:04.558057785	968	1	22	0x00000044	0x000000c0	129	0x000000c0	['10499']	1	None	[OrderedDict([('dnp3.al.obj', '10499'), ('dnp3.al.obj_tree', OrderedDict([('Qualifier Field, Prefix: 2-Octet Index Prefix, Range: 16-bit Single Field Quantity', OrderedDict([('dnp3.al.objq.prefix', '2'), ('dnp3.al.objq.range', '8')])), ('Number of Items: 1', OrderedDict([('dnp3.al.range.quantity', '1')])), ('Point Number 1, Value: 1300.45 [Status: Req. Accepted/Init/Queued (0x00)]', OrderedDict([…	-42.279	84.6733	172.693	1308.94
30	286	eth:ethertype:ip:tcp:dnp3	00:00:00:aa:00:25	00:50:56:9c:5f:cc	192.168.0.5	172.16.0.2	272	0x00004000	20000	33385	232	0x00000018	0	0.151960595	0	0	0	1	arpspoof	2020-10-17 19:44:12.866195679	601	1	22	0x00000044	0x000000c0	129	0x000000c4	['10499']	1	None	[OrderedDict([('dnp3.al.obj', '10499'), ('dnp3.al.obj_tree', OrderedDict([('Qualifier Field, Prefix: 2-Octet Index Prefix, Range: 16-bit Single Field Quantity', OrderedDict([('dnp3.al.objq.prefix', '2'), ('dnp3.al.objq.range', '8')])), ('Number of Items: 1', OrderedDict([('dnp3.al.range.quantity', '1')])), ('Point Number 2, Value: 78.89 [Status: Req. Accepted/Init/Queued (0x00)]', OrderedDict([('…	-42.279	84.6733	172.693	1308.94
31	72	eth:ethertype:ip:tcp:dnp3	00:50:56:9c:5f:cc	00:00:00:aa:00:25	172.16.0.2	192.168.0.5	58	0x00004000	54887	20000	18	0x00000018	0	20.200259991	16	4	48	0	None	2020-10-17 19:44:18.363928080	560	1	148	0x00000044	0x000000c0	129	0x000000c2	['258', '258', '258', '258']	38	1	[OrderedDict([('dnp3.al.obj', '258'), ('dnp3.al.obj_tree', OrderedDict([('Qualifier Field, Prefix: None, Range: 8-bit Start and Stop Indices', OrderedDict([('dnp3.al.objq.prefix', '0'), ('dnp3.al.objq.range', '0')])), ('Number of Items: 9', OrderedDict([('dnp3.al.range.start', '0'), ('dnp3.al.range.stop', '8')])), ('Point Number 0 (Quality: Online), Value: 1', OrderedDict([('dnp3.al.point_index',…	-42.279	84.6733	172.693	1308.94
32	206	eth:ethertype:ip:tcp:dnp3	00:00:00:aa:00:25	00:50:56:9c:5f:cc	192.168.0.5	172.16.0.2	192	0x00004000	20000	54887	152	0x00000018	0	0.152935225	0	0	0	0	None	2020-10-17 19:44:25.128112793	968	1	160	0x00000044	0x000000c0	129	0x000000c1	['258', '258', '258', '258']	42	1	[OrderedDict([('dnp3.al.obj', '258'), ('dnp3.al.obj_tree', OrderedDict([('Qualifier Field, Prefix: None, Range: 8-bit Start and Stop Indices', OrderedDict([('dnp3.al.objq.prefix', '0'), ('dnp3.al.objq.range', '0')])), ('Number of Items: 10', OrderedDict([('dnp3.al.range.start', '0'), ('dnp3.al.range.stop', '9')])), ('Point Number 0 (Quality: Online), Value: 1', OrderedDict([('dnp3.al.point_index'…	-42.279	84.6733	172.693	218.677
33	81	eth:ethertype:ip:tcp:dnp3	00:50:56:9c:5f:cc	00:00:00:aa:00:25	172.16.0.2	192.168.0.5	67	0x00004000	33385	20000	27	0x00000018	0	8.555238596	0	0	0	1	DNP3	2020-10-17 19:44:31.411713362	601	1	201	0x00000044	0x000000c0	129	0x000000c5	['258', '258', '258', '258']	55	2	[OrderedDict([('dnp3.al.obj', '258'), ('dnp3.al.obj_tree', OrderedDict([('Qualifier Field, Prefix: None, Range: 8-bit Start and Stop Indices', OrderedDict([('dnp3.al.objq.prefix', '0'), ('dnp3.al.objq.range', '0')])), ('Number of Items: 13', OrderedDict([('dnp3.al.range.start', '0'), ('dnp3.al.range.stop', '12')])), ('Point Number 0 (Quality: Online), Value: 1', OrderedDict([('dnp3.al.point_index…	-42.279	47.7638	172.693	218.677
34	85	eth:ethertype:ip:tcp:dnp3	00:00:00:aa:00:25	00:50:56:9c:5f:cc	192.168.0.5	172.16.0.2	71	0x00004000	20000	33385	31	0x00000018	0	0.152803187	0	0	0	0	None	2020-10-17 19:44:39.587473869	631	1	131	0x00000044	0x000000c0	129	0x000000c2	['258', '258', '258', '258']	33	0	[OrderedDict([('dnp3.al.obj', '258'), ('dnp3.al.obj_tree', OrderedDict([('Qualifier Field, Prefix: None, Range: 8-bit Start and Stop Indices', OrderedDict([('dnp3.al.objq.prefix', '0'), ('dnp3.al.objq.range', '0')])), ('Number of Items: 8', OrderedDict([('dnp3.al.range.start', '0'), ('dnp3.al.range.stop', '7')])), ('Point Number 0 (Quality: Online), Value: 1', OrderedDict([('dnp3.al.point_index',…	-42.279	47.7638	139.622	218.677
35	72	eth:ethertype:ip:tcp:dnp3	00:50:56:9c:5f:cc	00:00:00:aa:00:25	172.16.0.2	192.168.0.5	58	0x00004000	43609	20000	18	0x00000018	0	60.000546330	4	1	12	0	None	2020-10-17 19:44:40.791510820	390	1	121	0x00000044	0x000000c0	129	0x000000c8	['258', '258', '258']	32	255	[OrderedDict([('dnp3.al.obj', '258'), ('dnp3.al.obj_tree', OrderedDict([('Qualifier Field, Prefix: None, Range: 8-bit Start and Stop Indices', OrderedDict([('dnp3.al.objq.prefix', '0'), ('dnp3.al.objq.range', '0')])), ('Number of Items: 8', OrderedDict([('dnp3.al.range.start', '0'), ('dnp3.al.range.stop', '7')])), ('Point Number 0 (Quality: Online), Value: 1', OrderedDict([('dnp3.al.point_index',…	-13.2316	47.7638	139.622	218.677
36	196	eth:ethertype:ip:tcp:dnp3	00:00:00:aa:00:25	00:50:56:9c:5f:cc	192.168.0.5	172.16.0.2	182	0x00004000	20000	43609	142	0x00000018	0	0.150830589	0	0	0	1	arpspoof	2020-10-17 19:44:41.402112961	560	1	28	0x00000044	0x000000c0	129	0x000000c3	['3073']	1	1	[OrderedDict([('dnp3.al.obj', '3073'), ('dnp3.al.obj_tree', OrderedDict([('Qualifier Field, Prefix: 2-Octet Index Prefix, Range: 16-bit Single Field Quantity', OrderedDict([('dnp3.al.objq.prefix', '2'), ('dnp3.al.objq.range', '8')])), ('Number of Items: 1', OrderedDict([('dnp3.al.range.quantity', '1')])), ('Point Number 1 [Pulse On] [Close]', OrderedDict([('dnp3.al.index', '1'), ('Control Code [0…	-13.2316	47.7638	139.622	218.677
37	60	eth:ethertype:arp	00:00:00:aa:00:25	00:50:56:9c:5f:cc	0.0.0.0	0.0.0.0	0	0x00000000	0	0	0	0x00000000	0	-1	12	2	36	0	None	2020-10-17 19:45:04.838690758	560	1	22	0x00000044	0x000000c0	129	0x000000c4	['10499']	1	1200	[OrderedDict([('dnp3.al.obj', '10499'), ('dnp3.al.obj_tree', OrderedDict([('Qualifier Field, Prefix: 2-Octet Index Prefix, Range: 16-bit Single Field Quantity', OrderedDict([('dnp3.al.objq.prefix', '2'), ('dnp3.al.objq.range', '8')])), ('Number of Items: 1', OrderedDict([('dnp3.al.range.quantity', '1')])), ('Point Number 0, Value: 1200 [Status: Req. Accepted/Init/Queued (0x00)]', OrderedDict([('d…	-13.2316	47.7638	139.622	218.677
38	42	eth:ethertype:arp	00:50:56:9c:5f:cc	00:00:00:aa:00:25	0.0.0.0	0.0.0.0	0	0x00000000	0	0	0	0x00000000	0	-1	0	0	0	1	arpspoof	2020-10-17 19:45:14.874833107	631	1	22	0x00000044	0x000000c0	129	0x000000c3	['10499']	1	1000	[OrderedDict([('dnp3.al.obj', '10499'), ('dnp3.al.obj_tree', OrderedDict([('Qualifier Field, Prefix: 2-Octet Index Prefix, Range: 16-bit Single Field Quantity', OrderedDict([('dnp3.al.objq.prefix', '2'), ('dnp3.al.objq.range', '8')])), ('Number of Items: 1', OrderedDict([('dnp3.al.range.quantity', '1')])), ('Point Number 0, Value: 1000 [Status: Req. Accepted/Init/Queued (0x00)]', OrderedDict([('d…	-13.2316	47.7638	139.622	218.677
39	81	eth:ethertype:ip:tcp:dnp3	00:50:56:9c:5f:cc	00:00:00:aa:00:25	172.16.0.2	192.168.0.5	67	0x00004000	50927	20000	27	0x00000018	0	15.775325785	6	1	18	1	DNP3	2020-10-17 19:45:18.515825987	560	1	148	0x00000044	0x000000c0	129	0x000000c5	['258', '258', '258', '258']	38	1	[OrderedDict([('dnp3.al.obj', '258'), ('dnp3.al.obj_tree', OrderedDict([('Qualifier Field, Prefix: None, Range: 8-bit Start and Stop Indices', OrderedDict([('dnp3.al.objq.prefix', '0'), ('dnp3.al.objq.range', '0')])), ('Number of Items: 9', OrderedDict([('dnp3.al.range.start', '0'), ('dnp3.al.range.stop', '8')])), ('Point Number 0 (Quality: Online), Value: 1', OrderedDict([('dnp3.al.point_index',…	-13.2316	47.7638	139.622	218.677
40	85	eth:ethertype:ip:tcp:dnp3	00:00:00:aa:00:25	00:50:56:9c:5f:cc	192.168.0.5	172.16.0.2	71	0x00004000	20000	50927	31	0x00000018	0	0.152843080	0	0	0	1	arpspoof	2020-10-17 19:45:20.938830137	601	1	22	0x00000044	0x000000c0	129	0x000000c6	['10499']	1	78	[OrderedDict([('dnp3.al.obj', '10499'), ('dnp3.al.obj_tree', OrderedDict([('Qualifier Field, Prefix: 2-Octet Index Prefix, Range: 16-bit Single Field Quantity', OrderedDict([('dnp3.al.objq.prefix', '2'), ('dnp3.al.objq.range', '8')])), ('Number of Items: 1', OrderedDict([('dnp3.al.range.quantity', '1')])), ('Point Number 0, Value: 78 [Status: Req. Accepted/Init/Queued (0x00)]', OrderedDict([('dnp…	-13.2316	47.7638	139.622	218.677
41	89	eth:ethertype:ip:tcp:dnp3	00:50:56:9c:5f:cc	00:00:00:aa:00:25	172.16.0.2	192.168.0.5	75	0x00004000	42197	20000	35	0x00000018	0	37.897979425	23	4	68	1	DNP3	2020-10-17 19:45:25.279894352	968	1	160	0x00000044	0x000000c0	129	0x000000c2	['258', '258', '258', '258']	42	1	[OrderedDict([('dnp3.al.obj', '258'), ('dnp3.al.obj_tree', OrderedDict([('Qualifier Field, Prefix: None, Range: 8-bit Start and Stop Indices', OrderedDict([('dnp3.al.objq.prefix', '0'), ('dnp3.al.objq.range', '0')])), ('Number of Items: 10', OrderedDict([('dnp3.al.range.start', '0'), ('dnp3.al.range.stop', '9')])), ('Point Number 0 (Quality: Online), Value: 1', OrderedDict([('dnp3.al.point_index'…	-13.2316	47.7638	139.622	218.677
42	91	eth:ethertype:ip:tcp:dnp3	00:00:00:aa:00:25	00:50:56:9c:5f:cc	192.168.0.5	172.16.0.2	77	0x00004000	20000	42197	37	0x00000018	0	0.152323334	0	0	0	1	arpspoof	2020-10-17 19:45:28.610962152	968	1	22	0x00000044	0x000000c0	129	0x000000c3	['10499']	1	1100	[OrderedDict([('dnp3.al.obj', '10499'), ('dnp3.al.obj_tree', OrderedDict([('Qualifier Field, Prefix: 2-Octet Index Prefix, Range: 16-bit Single Field Quantity', OrderedDict([('dnp3.al.objq.prefix', '2'), ('dnp3.al.objq.range', '8')])), ('Number of Items: 1', OrderedDict([('dnp3.al.range.quantity', '1')])), ('Point Number 0, Value: 1100 [Status: Req. Accepted/Init/Queued (0x00)]', OrderedDict([('d…	-13.2316	47.7638	139.622
43	81	eth:ethertype:ip:tcp:dnp3	00:50:56:9c:5f:cc	00:00:00:aa:00:25	172.16.0.2	192.168.0.5	67	0x00004000	42197	20000	27	0x00000018	0	21.828909259	57	11	170	1	DNP3	2020-10-17 19:45:31.564908266	601	1	201	0x00000044	0x000000c0	129	0x000000c7	['258', '258', '258', '258']	55	2	[OrderedDict([('dnp3.al.obj', '258'), ('dnp3.al.obj_tree', OrderedDict([('Qualifier Field, Prefix: None, Range: 8-bit Start and Stop Indices', OrderedDict([('dnp3.al.objq.prefix', '0'), ('dnp3.al.objq.range', '0')])), ('Number of Items: 13', OrderedDict([('dnp3.al.range.start', '0'), ('dnp3.al.range.stop', '12')])), ('Point Number 0 (Quality: Online), Value: 1', OrderedDict([('dnp3.al.point_index…	-13.2316	47.7638	139.622
44	85	eth:ethertype:ip:tcp:dnp3	00:00:00:aa:00:25	00:50:56:9c:5f:cc	192.168.0.5	172.16.0.2	71	0x00004000	20000	42197	31	0x00000018	0	0.305617747	0	0	0	0	None	2020-10-17 19:45:35.091988087	968	1	22	0x00000044	0x000000c0	129	0x000000c4	['10499']	1	None	[OrderedDict([('dnp3.al.obj', '10499'), ('dnp3.al.obj_tree', OrderedDict([('Qualifier Field, Prefix: 2-Octet Index Prefix, Range: 16-bit Single Field Quantity', OrderedDict([('dnp3.al.objq.prefix', '2'), ('dnp3.al.objq.range', '8')])), ('Number of Items: 1', OrderedDict([('dnp3.al.range.quantity', '1')])), ('Point Number 1, Value: 1300.45 [Status: Req. Accepted/Init/Queued (0x00)]', OrderedDict([…	-13.2316		139.622
45	72	eth:ethertype:ip:tcp:dnp3	00:50:56:9c:5f:cc	00:00:00:aa:00:25	172.16.0.2	192.168.0.5	58	0x00004000	42197	20000	18	0x00000018	0	0.001152379	0	0	0	0	None	2020-10-17 19:45:39.739964485	631	1	131	0x00000044	0x000000c0	129	0x000000c4	['258', '258', '258', '258']	33	8	[OrderedDict([('dnp3.al.obj', '258'), ('dnp3.al.obj_tree', OrderedDict([('Qualifier Field, Prefix: None, Range: 8-bit Start and Stop Indices', OrderedDict([('dnp3.al.objq.prefix', '0'), ('dnp3.al.objq.range', '0')])), ('Number of Items: 8', OrderedDict([('dnp3.al.range.start', '0'), ('dnp3.al.range.stop', '7')])), ('Point Number 0 (Quality: Online), Value: 1', OrderedDict([('dnp3.al.point_index',…	-13.2316		139.622
46	225	eth:ethertype:ip:tcp:dnp3	00:00:00:aa:00:25	00:50:56:9c:5f:cc	192.168.0.5	172.16.0.2	211	0x00004000	20000	42197	171	0x00000018	0	0.344674640	6	1	18	1	arpspoof	2020-10-17 19:45:39.781881094	601	1	22	0x00000044	0x000000c0	129	0x000000c8	['10499']	1	None	[OrderedDict([('dnp3.al.obj', '10499'), ('dnp3.al.obj_tree', OrderedDict([('Qualifier Field, Prefix: 2-Octet Index Prefix, Range: 16-bit Single Field Quantity', OrderedDict([('dnp3.al.objq.prefix', '2'), ('dnp3.al.objq.range', '8')])), ('Number of Items: 1', OrderedDict([('dnp3.al.range.quantity', '1')])), ('Point Number 2, Value: 78.89 [Status: Req. Accepted/Init/Queued (0x00)]', OrderedDict([('…	-13.2316
47	60	eth:ethertype:arp	00:00:00:aa:00:25	00:50:56:9c:5f:cc	0.0.0.0	0.0.0.0	0	0x00000000	0	0	0	0x00000000	0	-1	11	2	33	0	None	2020-10-17 19:45:40.944091797	390	1	121	0x00000044	0x000000c0	129	0x000000c9	['258', '258', '258']	32	247	[OrderedDict([('dnp3.al.obj', '258'), ('dnp3.al.obj_tree', OrderedDict([('Qualifier Field, Prefix: None, Range: 8-bit Start and Stop Indices', OrderedDict([('dnp3.al.objq.prefix', '0'), ('dnp3.al.objq.range', '0')])), ('Number of Items: 8', OrderedDict([('dnp3.al.range.start', '0'), ('dnp3.al.range.stop', '7')])), ('Point Number 0 (Quality: Online), Value: 1', OrderedDict([('dnp3.al.point_index',…	-13.2316
48	42	eth:ethertype:arp	00:50:56:9c:5f:cc	00:00:00:aa:00:25	0.0.0.0	0.0.0.0	0	0x00000000	0	0	0	0x00000000	0	-1	0	0	0	1	arpspoof	2020-10-17 19:45:51.310063839	560	1	22	0x00000044	0x000000c0	129	0x000000c6	['10499']	1	1100	[OrderedDict([('dnp3.al.obj', '10499'), ('dnp3.al.obj_tree', OrderedDict([('Qualifier Field, Prefix: 2-Octet Index Prefix, Range: 16-bit Single Field Quantity', OrderedDict([('dnp3.al.objq.prefix', '2'), ('dnp3.al.objq.range', '8')])), ('Number of Items: 1', OrderedDict([('dnp3.al.range.quantity', '1')])), ('Point Number 1, Value: 1100 [Status: Req. Accepted/Init/Queued (0x00)]', OrderedDict([('d…
49	72	eth:ethertype:ip:tcp:dnp3	00:50:56:9c:5f:cc	00:00:00:aa:00:25	172.16.0.2	192.168.0.5	58	0x00004000	50927	20000	18	0x00000018	0	37.932107336	5	1	15	0	None	2020-10-17 19:45:56.875096083	560	1	28	0x00000044	0x000000c0	129	0x000000c7	['3073']	1	1	[OrderedDict([('dnp3.al.obj', '3073'), ('dnp3.al.obj_tree', OrderedDict([('Qualifier Field, Prefix: 2-Octet Index Prefix, Range: 16-bit Single Field Quantity', OrderedDict([('dnp3.al.objq.prefix', '2'), ('dnp3.al.objq.range', '8')])), ('Number of Items: 1', OrderedDict([('dnp3.al.range.quantity', '1')])), ('Point Number 1 [Pulse On] [Close]', OrderedDict([('dnp3.al.index', '1'), ('Control Code [0…
50	239	eth:ethertype:ip:tcp:dnp3	00:00:00:aa:00:25	00:50:56:9c:5f:cc	192.168.0.5	172.16.0.2	225	0x00004000	20000	50927	185	0x00000018	0	0.326226771	0	0	0	0	None	2020-10-17 19:46:18.668366432	560	1	148	0x00000044	0x000000c0	129	0x000000c8	['258', '258', '258', '258']	38	1	[OrderedDict([('dnp3.al.obj', '258'), ('dnp3.al.obj_tree', OrderedDict([('Qualifier Field, Prefix: None, Range: 8-bit Start and Stop Indices', OrderedDict([('dnp3.al.objq.prefix', '0'), ('dnp3.al.objq.range', '0')])), ('Number of Items: 9', OrderedDict([('dnp3.al.range.start', '0'), ('dnp3.al.range.stop', '8')])), ('Point Number 0 (Quality: Online), Value: 1', OrderedDict([('dnp3.al.point_index',…
