# Supplementary material for: AI-driven cybersecurity framework for anomaly detection in power systems
Source: Sci Rep. 2025 Oct 10;15:35506. doi: 10.1038/s41598-025-19634-y (PMC12514191; doi:10.1038/s41598-025-19634-y)
Supplement: Supplementary file 1 — Supplementary Information. [file 41598_2025_19634_MOESM1_ESM.zip › Datasets/csvs/UC2/uc2_master_merged_phy_cyb_5os_60poll_encoded.csv]

	frame_len	frame_protocols	eth_src	eth_dst	ip_src	ip_dst	ip_len	ip_flags	tcp_srcport	tcp_dstport	tcp_len	tcp_flags	tcp_retransmission	tcp_rtt	flow_count	flow_final_count	packets	snort_alert	snort_alert_type	Time	LL_dnp3_src	LL_dnp3_dst	LL_dnp3_len	LL_dnp3_ctl	TL_dnp3_tr_ctl	AL_dnp3_al_func	AL_dnp3_al_ctl	AL_dnp3_obj	DNP3 Object Count	DNP3 Objects	AL_Payload	value1	value2	value3	value4
0	72	1	1	0	1	2	6	1	2	1	4	1	0	-1	0	0	0	0	1	2020-10-17 19:41:30.728126287	2	0	4	0	0	129	14	1	55	2	14		79.8725
1	286	1	0	1	2	1	5	1	1	2	6	1	0	0.151340838	0	0	0	0	1	2020-10-17 19:41:38.977254391	3	0	1	0	0	129	13	1	33	0	17		79.8725	1005.24
2	72	1	1	0	1	2	6	1	6	1	4	1	0	-1	20	5	112	0	1	2020-10-17 19:41:40.179177284	0	0	0	0	0	129	5	2	32	255	20	-56.2587	79.8725	1005.24
3	206	1	0	1	2	1	2	1	1	6	2	1	0	0.151489264	0	0	0	0	1	2020-10-17 19:41:44.138237715	1	0	5	0	0	129	10	0	1	1200	2	-56.2587	79.8725	1005.24
4	72	1	1	0	1	2	6	1	4	1	4	1	0	-1	8	2	76	0	1	2020-10-17 19:42:00.681284904	1	0	5	0	0	129	11	0	1	1200	2	-56.2587	79.8725	1005.24
5	196	1	0	1	2	1	1	1	1	4	1	1	0	0.152393011	0	0	0	0	1	2020-10-17 19:42:11.691386938	1	0	5	0	0	129	12	0	1	1100	4	-56.2587	79.8725	1005.24
6	81	1	1	0	1	2	7	1	3	1	7	1	0	-1	12	2	36	1	0	2020-10-17 19:42:17.537445784	1	0	2	0	0	129	13	1	38	1	29	-56.2587	79.8725	1005.24
7	85	1	0	1	2	1	8	1	1	3	8	1	0	0.152104977	0	0	0	1	2	2020-10-17 19:42:18.777455807	3	0	5	0	0	129	14	0	1	1000	0	-56.2587	79.8725	1005.24
8	60	0	0	1	0	0	0	0	0	0	0	0	0	-1	12	2	36	0	1	2020-10-17 19:42:22.647526979	2	0	5	0	0	129	15	0	1	78	3	-56.2587	79.8725	1005.24
9	42	0	1	0	0	0	0	0	0	0	0	0	0	-1	0	0	0	0	1	2020-10-17 19:42:24.565576077	4	0	3	0	0	129	9	1	42	1	8	-56.2587	79.8725	1005.24	1350.55
10	81	1	1	0	1	2	7	1	3	1	7	1	0	16.391411142	31	6	93	1	0	2020-10-17 19:42:30.706551790	4	0	5	0	0	129	10	0	1	1100	1	-56.2587	79.8725	1005.24	1350.55
11	85	1	0	1	2	1	8	1	1	3	8	1	0	0.151636059	0	0	0	0	1	2020-10-17 19:42:30.880578518	2	0	4	0	0	129	0	1	55	2	13	-56.2587	78.7673	1005.24	1350.55
12	60	0	2	2	0	0	0	0	0	0	0	0	0	-1	8	2	24	0	1	2020-10-17 19:42:39.130650996	3	0	1	0	0	129	15	1	33	8	18	-56.2587	78.7673	1003.92	1350.55
13	60	0	2	2	0	0	0	0	0	0	0	0	0	-1	0	0	0	1	2	2020-10-17 19:42:39.588620186	2	0	5	0	0	129	1	0	1	None	6	-56.2587	78.7673	1003.92	1350.55
14	60	0	2	2	0	0	0	0	0	0	0	0	0	-1	4	1	12	0	1	2020-10-17 19:42:40.330554247	0	0	0	0	0	129	6	2	32	255	19	-56.5545	78.7673	1003.92	1350.55
15	81	1	1	0	1	2	7	1	3	1	7	1	0	10.857870756	8	2	24	1	0	2020-10-17 19:42:46.634720564	4	0	5	0	0	129	11	0	1	None	5	-56.5545	78.7673	1003.92	1350.55
16	85	1	0	1	2	1	8	1	1	3	8	1	0	0.152231342	6	1	18	1	2	2020-10-17 19:42:55.587748766	1	0	6	0	0	129	14	3	1	1	31	-56.5545	78.7673	1003.92	1350.55
17	60	0	0	1	0	0	0	0	0	0	0	0	0	-1	12	2	36	0	1	2020-10-17 19:43:17.722275734	1	0	5	0	0	129	15	0	1	1200	2	-56.5545	78.7673	1003.92	1350.55
18	42	0	1	0	0	0	0	0	0	0	0	0	0	-1	0	0	0	0	1	2020-10-17 19:43:18.068102598	1	0	2	0	0	129	0	1	38	1	28	-56.5545	78.7673	1003.92	1350.55
19	72	1	1	0	1	2	6	1	3	1	4	1	0	5.694361649	0	0	0	0	1	2020-10-17 19:43:24.893054724	4	0	3	0	0	129	12	1	42	1	7	-56.5545	78.7673	1003.92	1308.94
20	225	1	0	1	2	1	3	1	1	3	3	1	0	0.151697298	0	0	0	0	1	2020-10-17 19:43:25.546068430	3	0	5	0	0	129	0	0	1	1000	0	-56.5545	78.7673	1003.92	1308.94
21	81	1	1	0	1	2	7	1	6	1	7	1	0	39.648970476	6	1	18	1	0	2020-10-17 19:43:31.174177885	2	0	4	0	0	129	2	1	55	2	12	-56.5545	84.6733	1003.92	1308.94
22	85	1	0	1	2	1	8	1	1	6	8	1	0	0.151230859	0	0	0	0	1	2020-10-17 19:43:34.289894104	2	0	5	0	0	129	3	0	1	78	3	-56.5545	84.6733	1003.92	1308.94
23	81	1	1	0	1	2	7	1	2	1	7	1	0	51.768194590	11	2	33	1	0	2020-10-17 19:43:39.355472326	3	0	1	0	0	129	1	1	33	0	23	-56.5545	84.6733	172.693	1308.94
24	85	1	0	1	2	1	8	1	1	2	8	1	0	0.151206100	0	0	0	0	1	2020-10-17 19:43:40.358231306	4	0	5	0	0	129	13	0	1	1100	1	-56.5545	84.6733	172.693	1308.94
25	72	1	1	0	1	2	6	1	5	1	4	1	0	-1	6	1	31	0	1	2020-10-17 19:43:40.550128698	0	0	0	0	0	129	7	2	32	255	21	-42.279	84.6733	172.693	1308.94
26	239	1	0	1	2	1	4	1	1	5	5	1	0	0.152859959	0	0	0	0	1	2020-10-17 19:43:45.967433453	4	0	5	0	0	129	14	0	1	None	5	-42.279	84.6733	172.693	1308.94
27	81	1	1	0	1	2	7	1	5	1	7	1	0	5.989431220	16	3	61	1	0	2020-10-17 19:43:56.338157892	1	0	5	0	0	129	1	0	1	1100	4	-42.279	84.6733	172.693	1308.94
28	85	1	0	1	2	1	8	1	1	5	8	1	0	0.151544470	0	0	0	0	1	2020-10-17 19:43:59.037850142	4	0	5	0	0	129	15	0	1	1100	1	-42.279	84.6733	172.693	1308.94
29	72	1	1	0	1	2	6	1	2	1	4	1	0	8.081090782	0	0	0	0	1	2020-10-17 19:44:04.558057785	4	0	5	0	0	129	0	0	1	None	5	-42.279	84.6733	172.693	1308.94
30	286	1	0	1	2	1	5	1	1	2	6	1	0	0.151960595	0	0	0	1	2	2020-10-17 19:44:12.866195679	2	0	5	0	0	129	4	0	1	None	6	-42.279	84.6733	172.693	1308.94
31	72	1	1	0	1	2	6	1	6	1	4	1	0	20.200259991	16	4	48	0	1	2020-10-17 19:44:18.363928080	1	0	2	0	0	129	2	1	38	1	30	-42.279	84.6733	172.693	1308.94
32	206	1	0	1	2	1	2	1	1	6	2	1	0	0.152935225	0	0	0	0	1	2020-10-17 19:44:25.128112793	4	0	3	0	0	129	1	1	42	1	10	-42.279	84.6733	172.693	218.677
33	81	1	1	0	1	2	7	1	2	1	7	1	0	8.555238596	0	0	0	1	0	2020-10-17 19:44:31.411713362	2	0	4	0	0	129	5	1	55	2	11	-42.279	47.7638	172.693	218.677
34	85	1	0	1	2	1	8	1	1	2	8	1	0	0.152803187	0	0	0	0	1	2020-10-17 19:44:39.587473869	3	0	1	0	0	129	2	1	33	0	24	-42.279	47.7638	139.622	218.677
35	72	1	1	0	1	2	6	1	4	1	4	1	0	60.000546330	4	1	12	0	1	2020-10-17 19:44:40.791510820	0	0	0	0	0	129	8	2	32	255	22	-13.2316	47.7638	139.622	218.677
36	196	1	0	1	2	1	1	1	1	4	1	1	0	0.150830589	0	0	0	1	2	2020-10-17 19:44:41.402112961	1	0	6	0	0	129	3	3	1	1	31	-13.2316	47.7638	139.622	218.677
37	60	0	0	1	0	0	0	0	0	0	0	0	0	-1	12	2	36	0	1	2020-10-17 19:45:04.838690758	1	0	5	0	0	129	4	0	1	1200	2	-13.2316	47.7638	139.622	218.677
38	42	0	1	0	0	0	0	0	0	0	0	0	0	-1	0	0	0	1	2	2020-10-17 19:45:14.874833107	3	0	5	0	0	129	3	0	1	1000	0	-13.2316	47.7638	139.622	218.677
39	81	1	1	0	1	2	7	1	5	1	7	1	0	15.775325785	6	1	18	1	0	2020-10-17 19:45:18.515825987	1	0	2	0	0	129	5	1	38	1	26	-13.2316	47.7638	139.622	218.677
40	85	1	0	1	2	1	8	1	1	5	8	1	0	0.152843080	0	0	0	1	2	2020-10-17 19:45:20.938830137	2	0	5	0	0	129	6	0	1	78	3	-13.2316	47.7638	139.622	218.677
41	89	1	1	0	1	2	9	1	3	1	9	1	0	37.897979425	23	4	68	1	0	2020-10-17 19:45:25.279894352	4	0	3	0	0	129	2	1	42	1	9	-13.2316	47.7638	139.622	218.677
42	91	1	0	1	2	1	10	1	1	3	10	1	0	0.152323334	0	0	0	1	2	2020-10-17 19:45:28.610962152	4	0	5	0	0	129	3	0	1	1100	1	-13.2316	47.7638	139.622
43	81	1	1	0	1	2	7	1	3	1	7	1	0	21.828909259	57	11	170	1	0	2020-10-17 19:45:31.564908266	2	0	4	0	0	129	7	1	55	2	15	-13.2316	47.7638	139.622
44	85	1	0	1	2	1	8	1	1	3	8	1	0	0.305617747	0	0	0	0	1	2020-10-17 19:45:35.091988087	4	0	5	0	0	129	4	0	1	None	5	-13.2316		139.622
45	72	1	1	0	1	2	6	1	3	1	4	1	0	0.001152379	0	0	0	0	1	2020-10-17 19:45:39.739964485	3	0	1	0	0	129	4	1	33	8	25	-13.2316		139.622
46	225	1	0	1	2	1	3	1	1	3	3	1	0	0.344674640	6	1	18	1	2	2020-10-17 19:45:39.781881094	2	0	5	0	0	129	8	0	1	None	6	-13.2316
47	60	0	0	1	0	0	0	0	0	0	0	0	0	-1	11	2	33	0	1	2020-10-17 19:45:40.944091797	0	0	0	0	0	129	9	2	32	247	16	-13.2316
48	42	0	1	0	0	0	0	0	0	0	0	0	0	-1	0	0	0	1	2	2020-10-17 19:45:51.310063839	1	0	5	0	0	129	6	0	1	1100	4
49	72	1	1	0	1	2	6	1	5	1	4	1	0	37.932107336	5	1	15	0	1	2020-10-17 19:45:56.875096083	1	0	6	0	0	129	7	3	1	1	31
50	239	1	0	1	2	1	4	1	1	5	5	1	0	0.326226771	0	0	0	0	1	2020-10-17 19:46:18.668366432	1	0	2	0	0	129	8	1	38	1	27
