# Supplementary material for: AI-driven cybersecurity framework for anomaly detection in power systems
Source: Sci Rep. 2025 Oct 10;15:35506. doi: 10.1038/s41598-025-19634-y (PMC12514191; doi:10.1038/s41598-025-19634-y)
Supplement: Supplementary file 1 — Supplementary Information. [file 41598_2025_19634_MOESM1_ESM.zip › Datasets/csvs/UC2/uc2_router_merged_phy_cyb_10os_30poll_encoded.csv]

	frame_len	frame_protocols	eth_src	eth_dst	ip_src	ip_dst	ip_len	ip_flags	tcp_srcport	tcp_dstport	tcp_len	tcp_flags	tcp_retransmission	tcp_rtt	flow_count	flow_final_count	packets	snort_alert	snort_alert_type	Time	LL_dnp3_src	LL_dnp3_dst	LL_dnp3_len	LL_dnp3_ctl	TL_dnp3_tr_ctl	AL_dnp3_al_func	AL_dnp3_al_ctl	AL_dnp3_obj	DNP3 Object Count	DNP3 Objects	AL_Payload	value1	value2	value3	value4
0	60	0	1	2	0	0	0	0	0	0	0	0	0	-1	0	0	0	0	1	2020-10-17 16:09:11.977170944	9	0	5	0	0	129	11	1	42	1	30				1350.55
1	60	0	1	2	0	0	0	0	0	0	0	0	0	-1	0	0	0	0	1	2020-10-17 16:09:12.307276011	8	0	2	0	0	129	3	1	33	0	188			1049.19	1350.55
2	60	0	1	2	0	0	0	0	0	0	0	0	0	-1	4	1	12	0	1	2020-10-17 16:09:12.355304003	7	0	7	0	0	129	3	1	55	2	58		90.1082	1049.19	1350.55
3	72	1	0	1	1	2	11	1	6	1	6	1	0	-1	6	1	18	0	1	2020-10-17 16:09:12.939239979	5	0	3	0	0	129	0	2	36	511	226		90.1082	1049.19	1350.55
4	239	1	1	0	2	1	7	1	1	6	7	1	0	0.052126000	0	0	0	0	1	2020-10-17 16:09:16.785105944	6	0	4	0	0	129	11	1	38	1	194		90.1082	1049.19	1350.55
5	72	1	0	1	1	2	11	1	4	1	6	1	0	-1	0	0	0	0	1	2020-10-17 16:09:16.825103998	1	0	8	0	0	129	12	1	58	1	101		90.1082	1049.19	1350.55
6	72	1	0	1	1	2	11	1	2	1	6	1	0	-1	0	0	0	0	1	2020-10-17 16:09:20.202676058	2	0	1	0	0	129	3	2	32	255	179	-10.4448	90.1082	1049.19	1350.55
7	206	1	1	0	2	1	4	1	1	4	3	1	0	0.051342000	0	0	0	0	1	2020-10-17 16:09:20.402614117	3	0	11	0	0	129	2	2	16	15	123	-10.4448	90.1082	1049.19	1350.55
8	286	1	1	0	2	1	9	1	1	2	9	1	0	0.051444000	0	0	0	0	1	2020-10-17 16:09:22.442106962	0	0	6	0	0	129	12	1	46	1	52	-10.4448	90.1082	1049.19	1350.55
9	72	1	0	1	1	2	11	1	3	1	6	1	0	-1	0	0	0	0	1	2020-10-17 16:09:23.600279093	4	0	0	0	0	129	1	2	28	127	140	-10.4448	90.1082	1049.19	1350.55
10	208	1	1	0	2	1	5	1	1	3	4	1	0	0.051204000	0	0	0	0	1	2020-10-17 16:09:42.130373955	9	0	5	0	0	129	12	1	42	1	20	-10.4448	90.1082	1049.19	1350.54
11	72	1	0	1	1	2	11	1	8	1	6	1	0	-1	12	2	36	0	1	2020-10-17 16:09:42.458280087	8	0	2	0	0	129	4	1	33	0	156	-10.4448	90.1082	1005.25	1350.54
12	72	1	0	1	1	2	11	1	11	1	6	1	0	-1	0	0	0	0	1	2020-10-17 16:09:42.506259918	7	0	7	0	0	129	4	1	55	2	73	-10.4448	79.8714	1005.25	1350.54
13	225	1	1	0	2	1	6	1	1	8	5	1	0	0.052132000	0	0	0	0	1	2020-10-17 16:09:43.090277910	5	0	3	0	0	129	1	2	36	511	209	-10.4448	79.8714	1005.25	1350.54
14	293	1	1	0	2	1	10	1	1	11	10	1	0	0.052305000	0	0	0	1	2	2020-10-17 16:09:46.937340021	6	0	4	0	0	129	12	1	38	1	202	-10.4448	79.8714	1005.25	1350.54
15	42	0	0	2	0	0	0	0	0	0	0	0	0	-1	0	0	0	1	2	2020-10-17 16:09:46.977319956	1	0	8	0	0	129	13	1	58	1	86	-10.4448	79.8714	1005.25	1350.54
16	42	0	0	2	0	0	0	0	0	0	0	0	0	-1	11	1	33	1	2	2020-10-17 16:09:50.354271889	2	0	1	0	0	129	4	2	32	255	166	-56.2611	79.8714	1005.25	1350.54
17	42	0	0	2	0	0	0	0	0	0	0	0	0	-1	0	0	0	0	1	2020-10-17 16:09:50.554271936	3	0	11	0	0	129	3	2	16	15	111	-56.2611	79.8714	1005.25	1350.54
18	72	1	0	1	1	2	11	1	7	1	6	1	0	-1	6	1	18	0	1	2020-10-17 16:09:52.594357014	0	0	6	0	0	129	13	1	46	1	38	-56.2611	79.8714	1005.25	1350.54
19	196	1	1	0	2	1	3	1	1	7	2	1	0	0.051625000	0	0	0	0	1	2020-10-17 16:09:53.754373074	4	0	0	0	0	129	2	2	28	127	128	-56.2611	79.8714	1005.25	1350.54
20	72	1	0	1	1	2	11	1	5	1	6	1	0	-1	0	0	0	0	1	2020-10-17 16:10:12.283341885	9	0	5	0	0	129	13	1	42	1	23	-56.2611	79.8714	1005.25	1350.55
21	142	1	1	0	2	1	1	1	1	5	15	1	0	0.051691000	0	0	0	0	1	2020-10-17 16:10:12.611365080	8	0	2	0	0	129	5	1	33	0	153	-56.2611	79.8714	1005.24	1350.55
22	72	1	0	1	1	2	11	1	10	1	6	1	0	-1	5	1	15	0	1	2020-10-17 16:10:12.659347057	7	0	7	0	0	129	5	1	55	2	76	-56.2611	79.8729	1005.24	1350.55
23	253	1	1	0	2	1	8	1	1	10	8	1	0	0.052096000	0	0	0	0	1	2020-10-17 16:10:13.243275881	5	0	3	0	0	129	2	2	36	511	212	-56.2611	79.8729	1005.24	1350.55
24	60	0	1	2	0	0	0	0	0	0	0	0	0	-1	0	0	0	0	1	2020-10-17 16:10:17.090382099	6	0	4	0	0	129	13	1	38	1	203	-56.2611	79.8729	1005.24	1350.55
25	72	1	0	1	1	2	11	1	9	1	6	1	0	-1	0	0	0	0	1	2020-10-17 16:10:17.130332947	1	0	8	0	0	129	14	1	58	1	87	-56.2611	79.8729	1005.24	1350.55
26	182	1	1	0	2	1	2	1	1	9	1	1	0	0.051224000	0	0	0	0	1	2020-10-17 16:10:20.506270884	2	0	1	0	0	129	5	2	32	255	169	-56.2586	79.8729	1005.24	1350.55
27	60	0	1	2	0	0	0	0	0	0	0	0	0	-1	5	1	15	1	2	2020-10-17 16:10:20.706285954	3	0	11	0	0	129	4	2	16	15	114	-56.2586	79.8729	1005.24	1350.55
28	42	0	0	2	0	0	0	0	0	0	0	0	0	-1	0	0	0	0	1	2020-10-17 16:10:22.746366024	0	0	6	0	0	129	14	1	46	1	35	-56.2586	79.8729	1005.24	1350.55
29	60	0	1	2	0	0	0	0	0	0	0	0	0	-1	0	0	0	1	2	2020-10-17 16:10:23.906312943	4	0	0	0	0	129	3	2	28	127	130	-56.2586	79.8729	1005.24	1350.55
30	42	0	0	2	0	0	0	0	0	0	0	0	0	-1	0	0	0	1	2	2020-10-17 16:10:33.729399920	8	0	10	0	0	129	6	3	1	1	233	-56.2586	79.8729	1005.24	1350.55
31	42	0	0	2	0	0	0	0	0	0	0	0	0	-1	5	1	15	1	2	2020-10-17 16:10:42.436429977	9	0	5	0	0	129	14	1	42	1	22	-56.2586	79.8729	1005.24	1350.55
32	42	0	0	2	0	0	0	0	0	0	0	0	0	-1	14	3	42	1	2	2020-10-17 16:10:42.764355898	8	0	2	0	0	129	7	1	33	0	155	-56.2586	79.8729	1005.24	1350.55
33	42	0	0	2	0	0	0	0	0	0	0	0	0	-1	0	0	0	1	2	2020-10-17 16:10:42.812426090	7	0	7	0	0	129	6	1	55	2	74	-56.2586	79.8731	1005.24	1350.55
34	42	0	0	2	0	0	0	0	0	0	0	0	0	-1	4	1	12	0	1	2020-10-17 16:10:43.396378040	5	0	3	0	0	129	3	2	36	511	211	-56.2586	79.8731	1005.24	1350.55
35	60	0	1	2	0	0	0	0	0	0	0	0	0	-1	8	2	24	0	1	2020-10-17 16:10:47.242418051	6	0	4	0	0	129	14	1	38	1	205	-56.2586	79.8731	1005.24	1350.55
36	60	0	1	2	0	0	0	0	0	0	0	0	0	-1	0	0	0	0	1	2020-10-17 16:10:47.282416105	1	0	8	0	0	129	15	1	58	1	89	-56.2586	79.8731	1005.24	1350.55
37	60	0	1	2	0	0	0	0	0	0	0	0	0	-1	5	1	14	0	1	2020-10-17 16:10:50.658385992	2	0	1	0	0	129	6	2	32	255	168	-56.2578	79.8731	1005.24	1350.55
38	72	1	0	1	1	2	11	1	6	1	6	1	0	-1	6	1	18	0	1	2020-10-17 16:10:50.858413935	3	0	11	0	0	129	5	2	16	15	113	-56.2578	79.8731	1005.24	1350.55
39	239	1	1	0	2	1	7	1	1	6	7	1	0	0.052549000	0	0	0	0	1	2020-10-17 16:10:52.898468971	0	0	6	0	0	129	15	1	46	1	37	-56.2578	79.8731	1005.24	1350.55
40	72	1	0	1	1	2	11	1	4	1	6	1	0	-1	0	0	0	0	1	2020-10-17 16:10:54.059403896	4	0	0	0	0	129	4	2	28	127	129	-56.2578	79.8731	1005.24	1350.55
41	72	1	0	1	1	2	11	1	2	1	6	1	0	-1	0	0	0	0	1	2020-10-17 16:11:02.212503910	6	0	10	0	0	129	15	3	1	4	234	-56.2578	79.8731	1005.24	1350.55
42	206	1	1	0	2	1	4	1	1	4	3	1	0	0.050500000	0	0	0	0	1	2020-10-17 16:11:12.589538097	9	0	5	0	0	129	15	1	42	1	21	-56.2578	79.8731	1005.24	1350.55
43	286	1	1	0	2	1	9	1	1	2	9	1	0	0.050578000	0	0	0	0	1	2020-10-17 16:11:12.917483091	8	0	2	0	0	129	8	1	33	0	154	-56.2578	79.8731	1005.24	1350.55
44	72	1	0	1	1	2	11	1	3	1	6	1	0	-1	0	0	0	0	1	2020-10-17 16:11:12.965495110	7	0	7	0	0	129	7	1	55	2	75	-56.2578	79.8731	1005.24	1350.55
45	208	1	1	0	2	1	5	1	1	3	4	1	0	0.050517000	0	0	0	0	1	2020-10-17 16:11:13.549480915	5	0	3	0	0	129	4	2	36	511	210	-56.2578	79.8731	1005.24	1350.55
46	72	1	0	1	1	2	11	1	8	1	6	1	0	-1	12	2	36	0	1	2020-10-17 16:11:17.394457102	6	0	4	0	0	129	0	1	38	1	204	-56.2578	79.8731	1005.24	1350.55
47	72	1	0	1	1	2	11	1	11	1	6	1	0	-1	0	0	0	0	1	2020-10-17 16:11:17.434501886	1	0	8	0	0	129	0	1	58	1	88	-56.2578	79.8731	1005.24	1350.55
48	225	1	1	0	2	1	6	1	1	8	5	1	0	0.051585000	0	0	0	0	1	2020-10-17 16:11:20.811409950	2	0	1	0	0	129	7	2	32	255	167	-56.2576	79.8731	1005.24	1350.55
49	293	1	1	0	2	1	10	1	1	11	10	1	0	0.051645000	0	0	0	0	1	2020-10-17 16:11:21.011338949	3	0	11	0	0	129	6	2	16	15	112	-56.2576	79.8731	1005.24	1350.55
50	60	0	1	0	0	0	0	0	0	0	0	0	0	-1	0	0	0	1	2	2020-10-17 16:11:22.429481983	6	0	9	0	0	129	1	0	1	1205	2	-56.2576	79.8731	1005.24	1350.55
51	42	0	0	1	0	0	0	0	0	0	0	0	0	-1	0	0	0	1	2	2020-10-17 16:11:23.051491976	0	0	6	0	0	129	0	1	46	1	36	-56.2576	79.8731	1005.24	1350.55
52	42	0	0	1	0	0	0	0	0	0	0	0	0	-1	0	0	0	0	1	2020-10-17 16:11:24.211441994	4	0	0	0	0	129	5	2	28	127	131	-56.2576	79.8731	1005.24	1350.55
53	60	0	1	0	0	0	0	0	0	0	0	0	0	-1	0	0	0	1	2	2020-10-17 16:11:35.235510111	6	0	9	0	0	129	2	0	1	1111	9	-56.2576	79.8731	1005.24	1350.55
54	42	0	0	2	0	0	0	0	0	0	0	0	0	-1	7	1	20	1	2	2020-10-17 16:11:42.741559982	9	0	5	0	0	129	0	1	42	1	24	-56.2576	79.8731	1005.24	1350.55
55	42	0	0	2	0	0	0	0	0	0	0	0	0	-1	0	0	0	1	2	2020-10-17 16:11:43.069498062	8	0	2	0	0	129	9	1	33	0	152	-56.2576	79.8731	1005.34	1350.55
56	42	0	0	2	0	0	0	0	0	0	0	0	0	-1	6	1	18	0	1	2020-10-17 16:11:43.117547035	7	0	7	0	0	129	8	1	55	2	72	-56.2576	79.8885	1005.34	1350.55
57	72	1	0	1	1	2	11	1	7	1	6	1	0	-1	0	0	0	0	1	2020-10-17 16:11:43.703480005	5	0	3	0	0	129	5	2	36	511	215	-56.2576	79.8885	1005.34	1350.55
58	196	1	1	0	2	1	3	1	1	7	2	1	0	0.050541000	0	0	0	0	1	2020-10-17 16:11:47.547537088	6	0	4	0	0	129	3	1	38	1	201	-56.2576	79.8885	1005.34	1350.55
59	72	1	0	1	1	2	11	1	5	1	6	1	0	-1	0	0	0	0	1	2020-10-17 16:11:47.585488081	1	0	8	0	0	129	1	1	58	1	85	-56.2576	79.8885	1005.34	1350.55
60	142	1	1	0	2	1	1	1	1	5	15	1	0	0.050652000	0	0	0	0	1	2020-10-17 16:11:50.962491989	2	0	1	0	0	129	8	2	32	255	170	-56.3588	79.8885	1005.34	1350.55
61	72	1	0	1	1	2	11	1	10	1	6	1	0	-1	5	1	15	0	1	2020-10-17 16:11:51.162481070	3	0	11	0	0	129	7	2	16	15	115	-56.3588	79.8885	1005.34	1350.55
62	253	1	1	0	2	1	8	1	1	10	8	1	0	0.051534000	0	0	0	0	1	2020-10-17 16:11:53.202574968	0	0	6	0	0	129	1	1	46	1	40	-56.3588	79.8885	1005.34	1350.55
63	60	0	1	2	0	0	0	0	0	0	0	0	0	-1	0	0	0	0	1	2020-10-17 16:11:54.364504099	4	0	0	0	0	129	6	2	28	127	132	-56.3588	79.8885	1005.34	1350.55
64	72	1	0	1	1	2	11	1	9	1	6	1	0	-1	5	1	15	0	1	2020-10-17 16:11:56.186552048	8	0	9	0	0	129	10	0	1	1001	0	-56.3588	79.8885	1005.34	1350.55
65	182	1	1	0	2	1	2	1	1	9	1	1	0	0.052360000	0	0	0	0	1	2020-10-17 16:12:11.609613895	7	0	9	0	0	129	9	0	1	None	4	-56.3588	79.8885	1005.34	1350.55
66	60	0	1	2	0	0	0	0	0	0	0	0	0	-1	0	0	0	0	1	2020-10-17 16:12:12.893634081	9	0	5	0	0	129	1	1	42	1	25	-56.3588	79.8885	1005.34	1350.55
67	60	0	1	2	0	0	0	0	0	0	0	0	0	-1	0	0	0	0	1	2020-10-17 16:12:13.221592903	8	0	2	0	0	129	11	1	33	9	151	-56.3588	79.8885	1001.97	1350.55
68	60	0	1	2	0	0	0	0	0	0	0	0	0	-1	31	7	93	0	1	2020-10-17 16:12:13.269629955	7	0	7	0	0	129	10	1	55	2	71	-56.3588	79.7903	1001.97	1350.55
69	60	0	1	2	0	0	0	0	0	0	0	0	0	-1	0	0	0	0	1	2020-10-17 16:12:13.857549906	5	0	3	0	0	129	6	2	36	511	214	-56.3588	79.7903	1001.97	1350.55
70	60	0	1	2	0	0	0	0	0	0	0	0	0	-1	4	1	12	0	1	2020-10-17 16:12:17.699584007	6	0	4	0	0	129	4	1	38	1	200	-56.3588	79.7903	1001.97	1350.55
71	72	1	0	1	1	2	11	1	6	1	6	1	0	-1	6	1	18	0	1	2020-10-17 16:12:17.737615108	1	0	8	0	0	129	2	1	58	1	84	-56.3588	79.7903	1001.97	1350.55
72	239	1	1	0	2	1	7	1	1	6	7	1	0	0.051567000	0	0	0	0	1	2020-10-17 16:12:21.115570068	2	0	1	0	0	129	9	2	32	255	171	-56.3018	79.7903	1001.97	1350.55
73	72	1	0	1	1	2	11	1	4	1	6	1	0	-1	0	0	0	0	1	2020-10-17 16:12:21.315545082	3	0	11	0	0	129	8	2	16	15	110	-56.3018	79.7903	1001.97	1350.55
74	72	1	0	1	1	2	11	1	2	1	6	1	0	-1	0	0	0	0	1	2020-10-17 16:12:23.355631113	0	0	6	0	0	129	2	1	46	1	39	-56.3018	79.7903	1001.97	1350.55
75	206	1	1	0	2	1	4	1	1	4	3	1	0	0.051661000	0	0	0	0	1	2020-10-17 16:12:24.517541885	4	0	0	0	0	129	7	2	28	127	133	-56.3018	79.7903	1001.97	1350.55
76	286	1	1	0	2	1	9	1	1	2	9	1	0	0.051762000	0	0	0	0	1	2020-10-17 16:12:26.759682894	7	0	9	0	0	129	11	0	1	None	12	-56.3018	79.7903	1001.97	1350.55
77	72	1	0	1	1	2	11	1	3	1	6	1	0	-1	0	0	0	0	1	2020-10-17 16:12:43.045696974	9	0	5	0	0	129	2	1	42	1	26	-56.3018	79.7903	1001.97	1350.55
78	208	1	1	0	2	1	5	1	1	3	4	1	0	0.051589000	0	0	0	0	1	2020-10-17 16:12:43.373631001	8	0	2	0	0	129	12	1	33	9	150	-56.3018	79.7903	1001.5	1350.55
79	72	1	0	1	1	2	11	1	8	1	6	1	0	-1	12	2	36	0	1	2020-10-17 16:12:43.421617985	7	0	7	0	0	129	12	1	55	2	70	-56.3018	78.7426	1001.5	1350.55
80	72	1	0	1	1	2	11	1	11	1	6	1	0	-1	0	0	0	0	1	2020-10-17 16:12:44.009608984	5	0	3	0	0	129	7	2	36	511	213	-56.3018	78.7426	1001.5	1350.55
81	225	1	1	0	2	1	6	1	1	8	5	1	0	0.051691000	0	0	0	0	1	2020-10-17 16:12:44.651648045	9	0	9	0	0	129	3	0	1	None	7	-56.3018	78.7426	1001.5	1350.55
82	293	1	1	0	2	1	10	1	1	11	10	1	0	0.051613000	0	0	0	1	2	2020-10-17 16:12:47.852720976	6	0	4	0	0	129	5	1	38	1	197	-56.3018	78.7426	1001.5	1350.55
83	42	0	0	2	0	0	0	0	0	0	0	0	0	-1	12	2	36	0	1	2020-10-17 16:12:47.890678883	1	0	8	0	0	129	3	1	58	1	91	-56.3018	78.7426	1001.5	1350.55
84	72	1	0	1	1	2	11	1	7	1	6	1	0	-1	0	0	0	0	1	2020-10-17 16:12:51.268682957	2	0	1	0	0	129	10	2	32	255	164	-51.4178	78.7426	1001.5	1350.55
85	196	1	1	0	2	1	3	1	1	7	2	1	0	0.050692000	0	0	0	0	1	2020-10-17 16:12:51.468673944	3	0	11	0	0	129	9	2	16	15	104	-51.4178	78.7426	1001.5	1350.55
86	72	1	0	1	1	2	11	1	5	1	6	1	0	-1	0	0	0	0	1	2020-10-17 16:12:53.508727073	0	0	6	0	0	129	3	1	46	1	41	-51.4178	78.7426	1001.5	1350.55
87	142	1	1	0	2	1	1	1	1	5	15	1	0	0.050857000	0	0	0	1	2	2020-10-17 16:12:54.670650959	4	0	0	0	0	129	8	2	28	127	126	-51.4178	78.7426	1001.5	1350.55
88	42	0	0	2	0	0	0	0	0	0	0	0	0	-1	0	0	0	1	2	2020-10-17 16:12:57.541731119	9	0	9	0	0	129	4	0	1	None	10	-51.4178	78.7426	1001.5	1350.55
89	42	0	0	2	0	0	0	0	0	0	0	0	0	-1	5	1	15	0	1	2020-10-17 16:13:13.198754072	9	0	5	0	0	129	5	1	42	1	17	-51.4178	78.7426	1001.5	1320.97
90	72	1	0	1	1	2	11	1	10	1	6	1	0	-1	0	0	0	0	1	2020-10-17 16:13:13.526755094	8	0	2	0	0	129	13	1	33	9	158	-51.4178	78.7426	1007.75	1320.97
91	253	1	1	0	2	1	8	1	1	10	8	1	0	0.050754000	0	0	0	0	1	2020-10-17 16:13:13.574743032	7	0	7	0	0	129	13	1	55	2	68	-51.4178	79.6257	1007.75	1320.97
92	60	0	1	2	0	0	0	0	0	0	0	0	0	-1	0	0	0	0	1	2020-10-17 16:13:14.162746906	5	0	3	0	0	129	8	2	36	511	207	-51.4178	79.6257	1007.75	1320.97
93	72	1	0	1	1	2	11	1	9	1	6	1	0	-1	5	1	15	0	1	2020-10-17 16:13:18.004700899	6	0	4	0	0	129	6	1	38	1	198	-51.4178	79.6257	1007.75	1320.97
94	182	1	1	0	2	1	2	1	1	9	1	1	0	0.050689000	0	0	0	0	1	2020-10-17 16:13:18.042712927	1	0	8	0	0	129	4	1	58	1	92	-51.4178	79.6257	1007.75	1320.97
95	60	0	1	2	0	0	0	0	0	0	0	0	0	-1	0	0	0	0	1	2020-10-17 16:13:21.497328997	2	0	1	0	0	129	11	2	32	255	165	-56.6516	79.6257	1007.75	1320.97
96	60	0	1	2	0	0	0	0	0	0	0	0	0	-1	0	0	0	1	0	2020-10-17 16:13:21.697805882	3	0	11	0	0	129	10	2	16	15	106	-56.6516	79.6257	1007.75	1320.97
97	89	1	0	1	1	2	14	1	4	1	13	1	0	-1	23	5	69	0	1	2020-10-17 16:13:23.744294882	0	0	6	0	0	129	4	1	46	1	42	-56.6516	79.6257	1007.75	1320.97
98	91	1	1	0	2	1	15	1	1	4	14	1	0	0.050683000	0	0	0	0	1	2020-10-17 16:13:24.973308086	4	0	0	0	0	129	9	2	28	127	124	-56.6516	79.6257	1007.75	1320.97
99	60	0	1	2	0	0	0	0	0	0	0	0	0	-1	8	2	24	0	1	2020-10-17 16:13:43.521543026	9	0	5	0	0	129	6	1	42	1	16	-56.6516	79.6257	1007.75	1312.0
100	60	0	1	0	0	0	0	0	0	0	0	0	0	-1	0	0	0	1	2	2020-10-17 16:13:43.921360970	8	0	2	0	0	129	14	1	33	9	159	-56.6516	79.6257	1007.17	1312.0
101	42	0	0	1	0	0	0	0	0	0	0	0	0	-1	0	0	0	1	2	2020-10-17 16:13:43.978674889	7	0	7	0	0	129	14	1	55	2	69	-56.6516	79.632	1007.17	1312.0
102	42	0	0	1	0	0	0	0	0	0	0	0	0	-1	0	0	0	0	1	2020-10-17 16:13:44.637593985	5	0	3	0	0	129	9	2	36	511	206	-56.6516	79.632	1007.17	1312.0
103	60	0	1	0	0	0	0	0	0	0	0	0	0	-1	0	0	0	0	1	2020-10-17 16:13:48.389664888	6	0	4	0	0	129	7	1	38	1	199	-56.6516	79.632	1007.17	1312.0
104	60	0	1	2	0	0	0	0	0	0	0	0	0	-1	0	0	0	0	1	2020-10-17 16:13:48.436134100	1	0	8	0	0	129	5	1	58	1	93	-56.6516	79.632	1007.17	1312.0
105	60	0	1	2	0	0	0	0	0	0	0	0	0	-1	4	1	12	0	1	2020-10-17 16:13:51.797399998	2	0	1	0	0	129	12	2	32	255	163	-56.604	79.632	1007.17	1312.0
106	72	1	0	1	1	2	11	1	6	1	6	1	0	-1	12	2	30	0	1	2020-10-17 16:13:52.009593010	3	0	11	0	0	129	11	2	16	15	105	-56.604	79.632	1007.17	1312.0
107	239	1	1	0	2	1	7	1	1	6	7	1	0	0.051874000	0	0	0	0	1	2020-10-17 16:13:52.956007004	6	0	9	0	0	129	8	0	1	1200	1	-56.604	79.632	1007.17	1312.0
108	72	1	0	1	1	2	11	1	4	1	6	1	0	-1	0	0	0	0	1	2020-10-17 16:13:53.969286919	0	0	6	0	0	129	5	1	46	1	43	-56.604	79.632	1007.17	1312.0
109	72	1	0	1	1	2	11	1	2	1	6	1	0	-1	0	0	0	0	1	2020-10-17 16:13:55.269685030	4	0	0	0	0	129	10	2	28	127	125	-56.604	79.632	1007.17	1312.0
110	206	1	1	0	2	1	4	1	1	4	3	1	0	0.051951000	0	0	0	0	1	2020-10-17 16:14:12.643949032	6	0	9	0	0	129	9	0	1	1100	8	-56.604	79.632	1007.17	1312.0
111	286	1	1	0	2	1	9	1	1	2	9	1	0	0.052054000	0	0	0	0	1	2020-10-17 16:14:13.815093994	9	0	5	0	0	129	7	1	42	1	19	-56.604	79.632	1007.17	1317.65
112	72	1	0	1	1	2	11	1	3	1	6	1	0	-1	0	0	0	0	1	2020-10-17 16:14:14.245361090	8	0	2	0	0	129	15	1	33	9	162	-56.604	79.632	1017.66	1317.65
113	208	1	1	0	2	1	5	1	1	3	4	1	0	0.051991000	0	0	0	0	1	2020-10-17 16:14:14.293606043	7	0	7	0	0	129	15	1	55	2	66	-56.604	81.3818	1017.66	1317.65
114	72	1	0	1	1	2	11	1	8	1	6	1	0	-1	12	2	36	0	1	2020-10-17 16:14:14.954570055	5	0	3	0	0	129	10	2	36	511	216	-56.604	81.3818	1017.66	1317.65
115	72	1	0	1	1	2	11	1	11	1	6	1	0	-1	0	0	0	0	1	2020-10-17 16:14:18.701316118	6	0	4	0	0	129	10	1	38	1	232	-56.604	81.3818	1017.66	1317.65
116	225	1	1	0	2	1	6	1	1	8	5	1	0	0.051052000	0	0	0	0	1	2020-10-17 16:14:18.749443054	1	0	8	0	0	129	6	1	58	1	81	-56.604	81.3818	1017.66	1317.65
117	293	1	1	0	2	1	10	1	1	11	10	1	0	0.051019000	0	0	0	0	1	2020-10-17 16:14:22.097454071	2	0	1	0	0	129	13	2	32	255	174	-60.2462	81.3818	1017.66	1317.65
118	72	1	0	1	1	2	11	1	7	1	6	1	0	-1	12	2	36	0	1	2020-10-17 16:14:22.306303024	3	0	11	0	0	129	12	2	16	15	121	-60.2462	81.3818	1017.66	1317.65
119	196	1	1	0	2	1	3	1	1	7	2	1	0	0.051011000	0	0	0	0	1	2020-10-17 16:14:24.189321995	0	0	6	0	0	129	6	1	46	1	46	-60.2462	81.3818	1017.66	1317.65
120	72	1	0	1	1	2	11	1	5	1	6	1	0	-1	0	0	0	0	1	2020-10-17 16:14:25.498755932	4	0	0	0	0	129	11	2	28	127	134	-60.2462	81.3818	1017.66	1317.65
121	142	1	1	0	2	1	1	1	1	5	15	1	0	0.051154000	0	0	0	0	1	2020-10-17 16:14:28.504070044	8	0	9	0	0	129	0	0	1	999	6	-60.2462	81.3818	1017.66	1317.65
122	72	1	0	1	1	2	11	1	10	1	6	1	0	-1	5	1	15	0	1	2020-10-17 16:14:44.121390104	9	0	5	0	0	129	8	1	42	1	27	-60.2462	81.3818	1017.66	1345.01
123	253	1	1	0	2	1	8	1	1	10	8	1	0	0.051096000	0	0	0	0	1	2020-10-17 16:14:44.569451094	8	0	2	0	0	129	1	1	33	0	181	-60.2462	81.3818	268.037	1345.01
124	60	0	1	2	0	0	0	0	0	0	0	0	0	-1	0	0	0	0	1	2020-10-17 16:14:44.621684074	7	0	7	0	0	129	0	1	55	2	64	-60.2462	88.9545	268.037	1345.01
125	60	0	1	2	0	0	0	0	0	0	0	0	0	-1	5	1	15	0	1	2020-10-17 16:14:45.261773109	5	0	3	0	0	129	11	2	36	511	218	-60.2462	88.9545	268.037	1345.01
126	72	1	0	1	1	2	11	1	9	1	6	1	0	-1	0	0	0	0	1	2020-10-17 16:14:49.033461093	6	0	4	0	0	129	11	1	38	1	231	-60.2462	88.9545	268.037	1345.01
127	182	1	1	0	2	1	2	1	1	9	1	1	0	0.051987000	0	0	0	0	1	2020-10-17 16:14:49.076634884	1	0	8	0	0	129	7	1	58	1	94	-60.2462	88.9545	268.037	1345.01
128	60	0	1	2	0	0	0	0	0	0	0	0	0	-1	0	0	0	1	0	2020-10-17 16:14:52.413502932	2	0	1	0	0	129	14	2	32	255	176	-24.9834	88.9545	268.037	1345.01
129	89	1	0	1	1	2	14	1	8	1	13	1	0	-1	19	4	57	0	1	2020-10-17 16:14:52.653871059	3	0	11	0	0	129	13	2	16	15	102	-24.9834	88.9545	268.037	1345.01
130	91	1	1	0	2	1	15	1	1	8	14	1	0	0.050662000	0	0	0	0	1	2020-10-17 16:14:54.408365011	0	0	6	0	0	129	7	1	46	1	47	-24.9834	88.9545	268.037	1345.01
131	60	0	1	2	0	0	0	0	0	0	0	0	0	-1	12	3	36	0	1	2020-10-17 16:14:54.990760088	7	0	9	0	0	129	1	0	1	None	4	-24.9834	88.9545	268.037	1345.01
132	60	0	1	2	0	0	0	0	0	0	0	0	0	-1	0	0	0	0	1	2020-10-17 16:14:55.743022919	4	0	0	0	0	129	12	2	28	127	136	-24.9834	88.9545	268.037	1345.01
133	60	0	1	2	0	0	0	0	0	0	0	0	0	-1	4	1	12	0	1	2020-10-17 16:15:06.660046101	7	0	9	0	0	129	2	0	1	None	5	-24.9834	88.9545	268.037	1345.01
134	72	1	0	1	1	2	11	1	6	1	6	1	0	-1	6	1	18	0	1	2020-10-17 16:15:14.417567968	9	0	5	0	0	129	9	1	42	1	28	-24.9834	88.9545	268.037	1350.13
135	239	1	1	0	2	1	7	1	1	6	7	1	0	0.052155000	0	0	0	0	1	2020-10-17 16:15:14.889342070	8	0	2	0	0	129	2	1	33	0	183	-24.9834	88.9545	158.799	1350.13
136	72	1	0	1	1	2	11	1	4	1	6	1	0	-1	0	0	0	0	1	2020-10-17 16:15:14.933479071	7	0	7	0	0	129	3	1	55	2	63	-24.9834	58.5616	158.799	1350.13
137	72	1	0	1	1	2	11	1	2	1	6	1	0	-1	0	0	0	0	1	2020-10-17 16:15:15.549674034	5	0	3	0	0	129	12	2	36	511	221	-24.9834	58.5616	158.799	1350.13
138	206	1	1	0	2	1	4	1	1	4	3	1	0	0.052290000	0	0	0	0	1	2020-10-17 16:15:19.345626116	6	0	4	0	0	129	12	1	38	1	230	-24.9834	58.5616	158.799	1350.13
139	286	1	1	0	2	1	9	1	1	2	9	1	0	0.052285000	0	0	0	0	1	2020-10-17 16:15:19.405369043	1	0	8	0	0	129	8	1	58	1	99	-24.9834	58.5616	158.799	1350.13
140	72	1	0	1	1	2	11	1	3	1	6	1	0	-1	0	0	0	0	1	2020-10-17 16:15:22.708260059	2	0	1	0	0	129	15	2	32	255	177	-4.55939	58.5616	158.799	1350.13
141	208	1	1	0	2	1	5	1	1	3	4	1	0	0.052131000	0	0	0	0	1	2020-10-17 16:15:23.009424925	3	0	11	0	0	129	14	2	16	15	107	-4.55939	58.5616	158.799	1350.13
142	72	1	0	1	1	2	11	1	8	1	6	1	0	-1	18	3	54	0	1	2020-10-17 16:15:24.637624025	0	0	6	0	0	129	8	1	46	1	49	-4.55939	58.5616	158.799	1350.13
143	72	1	0	1	1	2	11	1	11	1	6	1	0	-1	0	0	0	0	1	2020-10-17 16:15:25.969599962	4	0	0	0	0	129	13	2	28	127	138	-4.55939	58.5616	158.799	1350.13
144	225	1	1	0	2	1	6	1	1	8	5	1	0	0.051107000	0	0	0	0	1	2020-10-17 16:15:36.769470930	7	0	7	0	0	129	1	1	55	2	60	-4.55939	52.3696	158.799	1350.13
145	293	1	1	0	2	1	10	1	1	11	10	1	0	0.051248000	0	0	0	0	1	2020-10-17 16:15:37.449378967	7	0	7	0	0	129	3	1	55	2	59	-4.55939	52.0472	158.799	1350.13
146	72	1	0	1	1	2	11	1	7	1	6	1	0	-1	6	1	18	0	1	2020-10-17 16:15:44.520042896	7	0	9	0	0	129	4	0	1	78	11	-4.55939	52.0472	158.799	1350.13
147	196	1	1	0	2	1	3	1	1	7	2	1	0	0.052019000	0	0	0	0	1	2020-10-17 16:15:44.720690012	9	0	5	0	0	129	10	1	42	1	29	-4.55939	52.0472	158.799	1350.46
148	72	1	0	1	1	2	11	1	5	1	6	1	0	-1	0	0	0	0	1	2020-10-17 16:15:45.185527086	8	0	2	0	0	129	3	1	33	0	185	-4.55939	52.0472	113.782	1350.46
149	142	1	1	0	2	1	1	1	1	5	15	1	0	0.052164000	0	0	0	1	0	2020-10-17 16:15:45.845681906	5	0	3	0	0	129	13	2	36	511	223	-4.55939	52.0472	113.782	1350.46
150	81	1	0	1	1	2	12	1	8	1	11	1	0	-1	5	1	15	0	1	2020-10-17 16:15:49.677598953	6	0	4	0	0	129	13	1	38	1	229	-4.55939	52.0472	113.782	1350.46
151	85	1	1	0	2	1	13	1	1	8	12	1	0	0.052382000	0	0	0	0	1	2020-10-17 16:15:49.730551004	1	0	8	0	0	129	9	1	58	1	100	-4.55939	52.0472	113.782	1350.46
152	72	1	0	1	1	2	11	1	10	1	6	1	0	-1	0	0	0	0	1	2020-10-17 16:15:53.009485006	2	0	1	0	0	129	0	2	32	255	180	1.99605	52.0472	113.782	1350.46
153	253	1	1	0	2	1	8	1	1	10	8	1	0	0.052294000	0	0	0	0	1	2020-10-17 16:15:53.245460033	3	0	11	0	0	129	15	2	16	15	109	1.99605	52.0472	113.782	1350.46
154	60	0	1	2	0	0	0	0	0	0	0	0	0	-1	0	0	0	0	1	2020-10-17 16:15:54.871640921	0	0	6	0	0	129	9	1	46	1	50	1.99605	52.0472	113.782	1350.46
155	60	0	1	2	0	0	0	0	0	0	0	0	0	-1	5	1	15	0	1	2020-10-17 16:15:56.197654009	4	0	0	0	0	129	14	2	28	127	139	1.99605	52.0472	113.782	1350.46
156	72	1	0	1	1	2	11	1	9	1	6	1	0	-1	0	0	0	0	1	2020-10-17 16:15:56.349456072	9	0	9	0	0	129	11	0	1	None	7	1.99605	52.0472	113.782	1350.46
157	182	1	1	0	2	1	2	1	1	9	1	1	0	0.051136000	0	0	0	0	1	2020-10-17 16:16:06.235956907	9	0	9	0	0	129	12	0	1	None	7	1.99605	52.0472	113.782	1350.46
158	60	0	1	2	0	0	0	0	0	0	0	0	0	-1	0	0	0	1	2	2020-10-17 16:16:07.749586105	7	0	7	0	0	129	5	1	55	2	62	1.99605	44.2915	113.782	1350.46
159	42	0	0	1	0	0	0	0	0	0	0	0	0	-1	5	1	15	0	1	2020-10-17 16:16:15.033379078	9	0	5	0	0	129	13	1	42	1	15	1.99605	44.2915	113.782	1350.52
160	60	0	1	0	0	0	0	0	0	0	0	0	0	-1	0	0	0	0	1	2020-10-17 16:16:15.477628946	8	0	2	0	0	129	4	1	33	0	184	1.99605	44.2915	121.057	1350.52
161	60	0	1	0	0	0	0	0	0	0	0	0	0	-1	0	0	0	1	2	2020-10-17 16:16:16.160643101	5	0	3	0	0	129	14	2	36	511	220	1.99605	44.2915	121.057	1350.52
162	42	0	0	1	0	0	0	0	0	0	0	0	0	-1	0	0	0	1	2	2020-10-17 16:16:19.993638992	6	0	4	0	0	129	14	1	38	1	228	1.99605	44.2915	121.057	1350.52
163	42	0	0	2	0	0	0	0	0	0	0	0	0	-1	0	0	0	1	2	2020-10-17 16:16:20.037755013	1	0	8	0	0	129	10	1	58	1	95	1.99605	44.2915	121.057	1350.52
164	42	0	0	2	0	0	0	0	0	0	0	0	0	-1	0	0	0	1	2	2020-10-17 16:16:23.233738899	2	0	1	0	0	129	1	2	32	255	178	-0.337837	44.2915	121.057	1350.52
165	42	0	0	2	0	0	0	0	0	0	0	0	0	-1	5	1	15	1	2	2020-10-17 16:16:23.477845907	3	0	11	0	0	129	0	2	16	15	103	-0.337837	44.2915	121.057	1350.52
166	42	0	0	2	0	0	0	0	0	0	0	0	0	-1	9	2	27	1	2	2020-10-17 16:16:25.097528934	0	0	6	0	0	129	10	1	46	1	51	-0.337837	44.2915	121.057	1350.52
167	42	0	0	2	0	0	0	0	0	0	0	0	0	-1	4	1	12	1	0	2020-10-17 16:16:25.229415894	9	0	9	0	0	129	14	0	1	None	10	-0.337837	44.2915	121.057	1350.52
168	81	1	0	1	1	2	12	1	8	1	11	1	0	-1	0	0	0	0	1	2020-10-17 16:16:26.430217028	4	0	0	0	0	129	15	2	28	127	137	-0.337837	44.2915	121.057	1350.52
169	85	1	1	0	2	1	13	1	1	8	12	1	0	0.050705000	0	0	0	1	2	2020-10-17 16:16:33.728725910	9	0	9	0	0	129	15	0	1	None	10	-0.337837	44.2915	121.057	1350.52
170	42	0	0	2	0	0	0	0	0	0	0	0	0	-1	0	0	0	0	1	2020-10-17 16:16:38.044320107	7	0	7	0	0	129	6	1	55	2	61	-0.337837	44.6173	121.057	1350.52
171	60	0	1	2	0	0	0	0	0	0	0	0	0	-1	8	2	24	0	1	2020-10-17 16:16:45.349832058	9	0	5	0	0	129	0	1	42	1	13	-0.337837	44.6173	121.057	1145.72
172	60	0	1	2	0	0	0	0	0	0	0	0	0	-1	0	0	0	0	1	2020-10-17 16:16:45.793566942	8	0	2	0	0	129	5	1	33	0	182	-0.337837	44.6173	120.512	1145.72
173	60	0	1	2	0	0	0	0	0	0	0	0	0	-1	5	1	14	1	2	2020-10-17 16:16:46.469892979	5	0	3	0	0	129	15	2	36	511	219	-0.337837	44.6173	120.512	1145.72
174	42	0	0	2	0	0	0	0	0	0	0	0	0	-1	0	0	0	1	2	2020-10-17 16:16:49.383946896	6	0	10	0	0	129	15	3	1	1	233	-0.337837	44.6173	120.512	1145.72
175	42	0	0	2	0	0	0	0	0	0	0	0	0	-1	6	1	18	0	1	2020-10-17 16:16:50.329323053	6	0	4	0	0	129	0	1	38	1	189	-0.337837	44.6173	120.512	1145.72
176	72	1	0	1	1	2	11	1	6	1	6	1	0	-1	0	0	0	0	1	2020-10-17 16:16:50.377429008	1	0	8	0	0	129	11	1	58	1	98	-0.337837	44.6173	120.512	1145.72
177	239	1	1	0	2	1	7	1	1	6	7	1	0	0.051374000	0	0	0	0	1	2020-10-17 16:16:53.469731092	2	0	1	0	0	129	2	2	32	247	147	217.701	44.6173	120.512	1145.72
178	72	1	0	1	1	2	11	1	4	1	6	1	0	-1	0	0	0	0	1	2020-10-17 16:16:53.706382990	3	0	11	0	0	129	1	2	16	15	117	217.701	44.6173	120.512	1145.72
179	72	1	0	1	1	2	11	1	2	1	6	1	0	-1	0	0	0	0	1	2020-10-17 16:16:55.344253063	0	0	6	0	0	129	11	1	46	1	53	217.701	44.6173	120.512	1145.72
180	206	1	1	0	2	1	4	1	1	4	3	1	0	0.051358000	0	0	0	0	1	2020-10-17 16:16:56.657481909	4	0	0	0	0	129	0	2	28	127	144	217.701	44.6173	120.512	1145.72
181	286	1	1	0	2	1	9	1	1	2	9	1	0	0.050494000	0	0	0	1	2	2020-10-17 16:17:08.277811050	7	0	7	0	0	129	7	1	55	2	77	217.701	46.7956	120.512	1145.72
182	42	0	0	2	0	0	0	0	0	0	0	0	0	-1	0	0	0	0	1	2020-10-17 16:17:15.570836067	9	0	5	0	0	129	1	1	42	1	34	217.701	46.7956	120.512	201.901
183	72	1	0	1	1	2	11	1	3	1	6	1	0	-1	6	1	18	0	1	2020-10-17 16:17:16.012314081	8	0	2	0	0	129	6	1	33	0	187	217.701	46.7956	138.917	201.901
184	208	1	1	0	2	1	5	1	1	3	4	1	0	0.052313000	0	0	0	0	1	2020-10-17 16:17:16.697658062	5	0	3	0	0	129	0	2	36	511	225	217.701	46.7956	138.917	201.901
185	72	1	0	1	1	2	11	1	8	1	6	1	0	-1	7	1	20	0	1	2020-10-17 16:17:20.657809019	6	0	4	0	0	129	1	1	38	1	192	217.701	46.7956	138.917	201.901
186	72	1	0	1	1	2	11	1	11	1	6	1	0	-1	0	0	0	0	1	2020-10-17 16:17:20.709475994	1	0	8	0	0	129	12	1	58	1	97	217.701	46.7956	138.917	201.901
187	225	1	1	0	2	1	6	1	1	8	5	1	0	0.052373000	0	0	0	0	1	2020-10-17 16:17:23.701832056	2	0	1	0	0	129	3	2	32	247	148	126.325	46.7956	138.917	201.901
188	293	1	1	0	2	1	10	1	1	11	10	1	0	0.050429000	6	1	18	0	1	2020-10-17 16:17:23.973685980	3	0	11	0	0	129	2	2	16	15	119	126.325	46.7956	138.917	201.901
189	60	0	1	2	0	0	0	0	0	0	0	0	0	-1	7	1	20	0	1	2020-10-17 16:17:25.573477030	0	0	6	0	0	129	12	1	46	1	54	126.325	46.7956	138.917	201.901
190	60	0	1	2	0	0	0	0	0	0	0	0	0	-1	0	0	0	0	1	2020-10-17 16:17:26.892430067	4	0	0	0	0	129	1	2	28	127	143	126.325	46.7956	138.917	201.901
191	72	1	0	1	1	2	11	1	7	1	6	1	0	-1	0	0	0	0	1	2020-10-17 16:17:38.519052029	7	0	7	0	0	129	8	1	55	2	78	126.325	46.8554	138.917	201.901
192	196	1	1	0	2	1	3	1	1	7	2	1	0	0.050424000	0	0	0	0	1	2020-10-17 16:17:45.724396944	9	0	5	0	0	129	2	1	42	1	33	126.325	46.8554	138.917	123.065
193	72	1	0	1	1	2	11	1	5	1	6	1	0	-1	0	0	0	0	1	2020-10-17 16:17:46.164381981	8	0	2	0	0	129	7	1	33	0	186	126.325	46.8554	134.265	123.065
194	142	1	1	0	2	1	1	1	1	5	15	1	0	0.050517000	0	0	0	0	1	2020-10-17 16:17:46.850346088	5	0	3	0	0	129	1	2	36	511	224	126.325	46.8554	134.265	123.065
195	60	0	1	2	0	0	0	0	0	0	0	0	0	-1	0	0	0	0	1	2020-10-17 16:17:50.810477972	6	0	4	0	0	129	2	1	38	1	191	126.325	46.8554	134.265	123.065
196	60	0	1	2	0	0	0	0	0	0	0	0	0	-1	5	1	15	0	1	2020-10-17 16:17:50.861433029	1	0	8	0	0	129	13	1	58	1	96	126.325	46.8554	134.265	123.065
197	72	1	0	1	1	2	11	1	10	1	6	1	0	-1	0	0	0	0	1	2020-10-17 16:17:53.855341911	2	0	1	0	0	129	4	2	32	247	149	123.774	46.8554	134.265	123.065
198	253	1	1	0	2	1	8	1	1	10	8	1	0	0.050581000	0	0	0	0	1	2020-10-17 16:17:54.127329111	3	0	11	0	0	129	3	2	16	15	118	123.774	46.8554	134.265	123.065
199	60	0	1	2	0	0	0	0	0	0	0	0	0	-1	0	0	0	0	1	2020-10-17 16:17:55.727416992	0	0	6	0	0	129	13	1	46	1	55	123.774	46.8554	134.265	123.065
200	72	1	0	1	1	2	11	1	9	1	6	1	0	-1	5	1	15	0	1	2020-10-17 16:17:57.044347048	4	0	0	0	0	129	2	2	28	127	142	123.774	46.8554	134.265	123.065
201	182	1	1	0	2	1	2	1	1	9	1	1	0	0.051366000	0	0	0	0	1	2020-10-17 16:18:03.580463886	8	0	9	0	0	129	8	0	1	999	6	123.774	46.8554	134.265	123.065
202	60	0	1	2	0	0	0	0	0	0	0	0	0	-1	0	0	0	0	1	2020-10-17 16:18:08.672457933	7	0	7	0	0	129	9	1	55	2	79	123.774	44.0811	134.265	123.065
203	60	0	1	2	0	0	0	0	0	0	0	0	0	-1	0	0	0	1	0	2020-10-17 16:18:12.420442104	7	0	9	0	0	129	10	0	1	78	11	123.774	44.0811	134.265	123.065
204	81	1	0	1	1	2	12	1	4	1	11	1	0	-1	5	1	15	0	1	2020-10-17 16:18:15.878417969	9	0	5	0	0	129	3	1	42	1	32	123.774	44.0811	134.265	100.646
205	85	1	1	0	2	1	13	1	1	4	12	1	0	0.051345000	0	0	0	0	1	2020-10-17 16:18:16.316385984	8	0	2	0	0	129	9	1	33	0	175	123.774	44.0811	964.006	100.646
206	60	0	1	2	0	0	0	0	0	0	0	0	0	-1	0	0	0	1	2	2020-10-17 16:18:17.002340078	5	0	3	0	0	129	2	2	36	511	227	123.774	44.0811	964.006	100.646
207	42	0	0	2	0	0	0	0	0	0	0	0	0	-1	5	1	15	0	1	2020-10-17 16:18:20.852463007	7	0	9	0	0	129	11	0	1	78	3	123.774	44.0811	964.006	100.646
208	60	0	1	2	0	0	0	0	0	0	0	0	0	-1	0	0	0	1	2	2020-10-17 16:18:20.964358091	6	0	4	0	0	129	3	1	38	1	190	123.774	44.0811	964.006	100.646
209	42	0	0	2	0	0	0	0	0	0	0	0	0	-1	0	0	0	0	1	2020-10-17 16:18:21.014400005	1	0	8	0	0	129	14	1	58	1	80	123.774	44.0811	964.006	100.646
210	60	0	1	2	0	0	0	0	0	0	0	0	0	-1	0	0	0	1	2	2020-10-17 16:18:24.008305073	2	0	1	0	0	129	5	2	32	247	146	92.1254	44.0811	964.006	100.646
211	42	0	0	2	0	0	0	0	0	0	0	0	0	-1	5	1	15	0	1	2020-10-17 16:18:24.278326035	3	0	11	0	0	129	4	2	16	15	122	92.1254	44.0811	964.006	100.646
212	60	0	1	2	0	0	0	0	0	0	0	0	0	-1	0	0	0	0	1	2020-10-17 16:18:25.880424976	0	0	6	0	0	129	14	1	46	1	56	92.1254	44.0811	964.006	100.646
213	60	0	1	2	0	0	0	0	0	0	0	0	0	-1	0	0	0	0	1	2020-10-17 16:18:27.196382046	4	0	0	0	0	129	3	2	28	127	141	92.1254	44.0811	964.006	100.646
214	60	0	1	2	0	0	0	0	0	0	0	0	0	-1	4	1	12	0	1	2020-10-17 16:18:31.610440969	6	0	9	0	0	129	4	0	1	1100	8	92.1254	44.0811	964.006	100.646
215	60	0	1	2	0	0	0	0	0	0	0	0	0	-1	0	0	0	0	1	2020-10-17 16:18:37.692388058	6	0	9	0	0	129	5	0	1	1200	1	92.1254	44.0811	964.006	100.646
216	60	0	1	2	0	0	0	0	0	0	0	0	0	-1	12	3	36	0	1	2020-10-17 16:18:38.824491024	7	0	7	0	0	129	12	1	55	2	65	92.1254	83.8368	964.006	100.646
217	60	0	1	2	0	0	0	0	0	0	0	0	0	-1	0	0	0	0	1	2020-10-17 16:18:46.030486107	9	0	5	0	0	129	4	1	42	1	31	92.1254	83.8368	964.006	85.363
218	60	0	1	2	0	0	0	0	0	0	0	0	0	-1	4	1	12	1	0	2020-10-17 16:18:46.468502045	8	0	2	0	0	129	10	1	33	0	160	92.1254	83.8368	1052.39	85.363
219	81	1	0	1	1	2	12	1	2	1	11	1	0	-1	0	0	0	0	1	2020-10-17 16:18:47.155448914	5	0	3	0	0	129	3	2	36	511	222	92.1254	83.8368	1052.39	85.363
220	85	1	1	0	2	1	13	1	1	2	12	1	0	0.052423000	0	0	0	0	1	2020-10-17 16:18:50.243467093	9	0	9	0	0	129	5	0	1	None	7	92.1254	83.8368	1052.39	85.363
221	72	1	0	1	1	2	11	1	6	1	6	1	0	-1	6	1	18	0	1	2020-10-17 16:18:51.117460012	6	0	4	0	0	129	6	1	38	1	193	92.1254	83.8368	1052.39	85.363
222	239	1	1	0	2	1	7	1	1	6	7	1	0	0.050560000	0	0	0	0	1	2020-10-17 16:18:51.167500019	1	0	8	0	0	129	15	1	58	1	82	92.1254	83.8368	1052.39	85.363
223	72	1	0	1	1	2	11	1	4	1	6	1	0	-1	0	0	0	0	1	2020-10-17 16:18:54.161413908	2	0	1	0	0	129	6	2	32	247	145	-12.4784	83.8368	1052.39	85.363
224	72	1	0	1	1	2	11	1	2	1	6	1	0	-1	0	0	0	0	1	2020-10-17 16:18:54.431397915	3	0	11	0	0	129	5	2	16	15	120	-12.4784	83.8368	1052.39	85.363
225	206	1	1	0	2	1	4	1	1	4	3	1	0	0.050690000	0	0	0	0	1	2020-10-17 16:18:56.033510922	0	0	6	0	0	129	15	1	46	1	48	-12.4784	83.8368	1052.39	85.363
226	286	1	1	0	2	1	9	1	1	2	9	1	0	0.050609000	0	0	0	0	1	2020-10-17 16:18:57.349420071	4	0	0	0	0	129	4	2	28	127	135	-12.4784	83.8368	1052.39	85.363
227	72	1	0	1	1	2	11	1	3	1	6	1	0	-1	6	1	18	0	1	2020-10-17 16:19:02.639507055	9	0	9	0	0	129	6	0	1	None	10	-12.4784	83.8368	1052.39	85.363
228	208	1	1	0	2	1	5	1	1	3	4	1	0	0.052315000	0	0	0	0	1	2020-10-17 16:19:08.977555990	7	0	7	0	0	129	13	1	55	2	57	-12.4784	81.9402	1052.39	85.363
229	60	0	1	0	0	0	0	0	0	0	0	0	0	-1	6	1	18	1	2	2020-10-17 16:19:16.183542013	9	0	5	0	0	129	7	1	42	1	14	-12.4784	81.9402	1052.39	886.978
230	42	0	0	1	0	0	0	0	0	0	0	0	0	-1	0	0	0	1	2	2020-10-17 16:19:16.621524096	8	0	2	0	0	129	11	1	33	0	161	-12.4784	81.9402	1001.73	886.978
231	42	0	0	1	0	0	0	0	0	0	0	0	0	-1	0	0	0	0	1	2020-10-17 16:19:17.307490110	5	0	3	0	0	129	4	2	36	511	217	-12.4784	81.9402	1001.73	886.978
232	60	0	1	0	0	0	0	0	0	0	0	0	0	-1	0	0	0	0	1	2020-10-17 16:19:19.099493027	6	0	10	0	0	129	7	3	1	1	233	-12.4784	81.9402	1001.73	886.978
233	72	1	0	1	1	2	11	1	8	1	6	1	0	-1	6	1	18	0	1	2020-10-17 16:19:21.269507885	6	0	4	0	0	129	8	1	38	1	195	-12.4784	81.9402	1001.73	886.978
234	72	1	0	1	1	2	11	1	11	1	6	1	0	-1	0	0	0	0	1	2020-10-17 16:19:21.319567919	1	0	8	0	0	129	0	1	58	1	83	-12.4784	81.9402	1001.73	886.978
235	225	1	1	0	2	1	6	1	1	8	5	1	0	0.050644000	0	0	0	0	1	2020-10-17 16:19:24.313488007	2	0	1	0	0	129	7	2	32	255	173	-64.6268	81.9402	1001.73	886.978
236	293	1	1	0	2	1	10	1	1	11	10	1	0	0.051806000	0	0	0	0	1	2020-10-17 16:19:24.583486080	3	0	11	0	0	129	6	2	16	15	116	-64.6268	81.9402	1001.73	886.978
237	72	1	0	1	1	2	11	1	7	1	6	1	0	-1	6	1	18	0	1	2020-10-17 16:19:26.185592890	0	0	6	0	0	129	0	1	46	1	44	-64.6268	81.9402	1001.73	886.978
238	196	1	1	0	2	1	3	1	1	7	2	1	0	0.051621000	0	0	0	0	1	2020-10-17 16:19:27.502509117	4	0	0	0	0	129	5	2	28	127	127	-64.6268	81.9402	1001.73	886.978
239	72	1	0	1	1	2	11	1	5	1	6	1	0	-1	0	0	0	0	1	2020-10-17 16:19:39.129718065	7	0	7	0	0	129	14	1	55	2	67	-64.6268	81.9402	1001.73	886.978
240	142	1	1	0	2	1	1	1	1	5	15	1	0	0.051697000	0	0	0	0	1	2020-10-17 16:19:46.335671902	9	0	5	0	0	129	8	1	42	1	18	-64.6268		1001.73	886.978
241	60	0	1	2	0	0	0	0	0	0	0	0	0	-1	5	1	15	0	1	2020-10-17 16:19:46.773654938	8	0	2	0	0	129	12	1	33	0	157	-64.6268		1001.73
242	72	1	0	1	1	2	11	1	10	1	6	1	0	-1	0	0	0	0	1	2020-10-17 16:19:47.459619999	5	0	3	0	0	129	5	2	36	511	208	-64.6268
243	253	1	1	0	2	1	8	1	1	10	8	1	0	0.051483000	0	0	0	0	1	2020-10-17 16:19:51.422653913	6	0	4	0	0	129	9	1	38	1	196	-64.6268
244	60	0	1	2	0	0	0	0	0	0	0	0	0	-1	5	1	15	0	1	2020-10-17 16:19:51.472683907	1	0	8	0	0	129	1	1	58	1	90	-64.6268
245	72	1	0	1	1	2	11	1	9	1	6	1	0	-1	0	0	0	0	1	2020-10-17 16:19:54.466563940	2	0	1	0	0	129	8	2	32	255	172	-64.6268
246	182	1	1	0	2	1	2	1	1	9	1	1	0	0.051592000	0	0	0	0	1	2020-10-17 16:19:54.736574888	3	0	11	0	0	129	7	2	16	15	108
247	60	0	1	2	0	0	0	0	0	0	0	0	0	-1	0	0	0	1	0	2020-10-17 16:19:56.338696957	0	0	6	0	0	129	1	1	46	1	45
