# Supplementary material for: AI-driven cybersecurity framework for anomaly detection in power systems
Source: Sci Rep. 2025 Oct 10;15:35506. doi: 10.1038/s41598-025-19634-y (PMC12514191; doi:10.1038/s41598-025-19634-y)
Supplement: Supplementary file 1 — Supplementary Information. [file 41598_2025_19634_MOESM1_ESM.zip › Datasets/csvs/UC2/uc2_router_merged_phy_cyb_10os_60poll_encoded.csv]

	frame_len	frame_protocols	eth_src	eth_dst	ip_src	ip_dst	ip_len	ip_flags	tcp_srcport	tcp_dstport	tcp_len	tcp_flags	tcp_retransmission	tcp_rtt	flow_count	flow_final_count	packets	snort_alert	snort_alert_type	Time	LL_dnp3_src	LL_dnp3_dst	LL_dnp3_len	LL_dnp3_ctl	TL_dnp3_tr_ctl	AL_dnp3_al_func	AL_dnp3_al_ctl	AL_dnp3_obj	DNP3 Object Count	DNP3 Objects	AL_Payload	value1	value2	value3	value4
0	72	1	0	1	1	2	10	1	2	1	5	1	0	-1	0	0	0	0	1	2020-10-17 18:28:46.071741104	6	0	6	0	0	129	12	1	55	2	28		79.873
1	286	1	1	0	2	1	8	1	1	2	8	1	0	0.051147000	0	0	0	0	1	2020-10-17 18:28:54.645688057	5	0	3	0	0	129	10	1	38	1	74		79.873
2	60	0	1	2	0	0	0	0	0	0	0	0	0	-1	18	0	106	0	1	2020-10-17 18:28:55.936698914	3	0	10	0	0	129	0	2	16	15	41		79.873
3	60	0	1	2	0	0	0	0	0	0	0	0	0	-1	0	0	0	0	1	2020-10-17 18:28:56.982763052	2	0	0	0	0	129	15	2	32	255	59	-56.258	79.873
4	72	1	0	1	1	2	10	1	5	1	5	1	0	-1	3	0	9	0	1	2020-10-17 18:29:02.739701986	7	0	1	0	0	129	6	1	33	0	50	-56.258	79.873	1005.24
5	225	1	1	0	2	1	5	1	1	5	4	1	0	0.052063000	0	0	0	0	1	2020-10-17 18:29:07.594763041	1	0	7	0	0	129	0	1	58	1	30	-56.258	79.873	1005.24
6	60	0	1	2	0	0	0	0	0	0	0	0	0	-1	0	0	0	0	1	2020-10-17 18:29:20.916049004	4	0	2	0	0	129	0	2	36	511	77	-56.258	79.873	1005.24
7	72	1	0	1	1	2	10	1	4	1	5	1	0	-1	0	0	0	0	1	2020-10-17 18:29:22.107768059	8	0	4	0	0	129	4	1	42	1	8	-56.258	79.873	1005.24	1350.55
8	142	1	1	0	2	1	1	1	1	4	14	1	0	0.051124000	0	0	0	0	1	2020-10-17 18:29:28.338706017	5	0	9	0	0	129	11	3	1	1	84	-56.258	79.873	1005.24	1350.55
9	72	1	0	1	1	2	10	1	11	1	5	1	0	-1	6	0	57	0	1	2020-10-17 18:29:35.133835077	0	0	5	0	0	129	0	1	46	1	14	-56.258	79.873	1005.24	1350.55
10	196	1	1	0	2	1	2	1	1	11	1	1	0	0.051270000	0	0	0	1	2	2020-10-17 18:29:35.753779888	2	0	0	0	0	129	1	2	32	255	58	-56.2572	79.873	1005.24	1350.55
11	42	0	0	1	0	0	0	0	0	0	0	0	0	-1	6	0	57	0	1	2020-10-17 18:29:38.753695965	5	0	8	0	0	129	12	0	1	1200	1	-56.2572	79.873	1005.24	1350.55
12	60	0	1	0	0	0	0	0	0	0	0	0	0	-1	0	0	0	0	1	2020-10-17 18:29:46.224046946	6	0	6	0	0	129	13	1	55	2	27	-56.2572	79.897	1005.24	1350.55
13	72	1	0	1	1	2	10	1	6	1	5	1	0	-1	4	0	12	0	1	2020-10-17 18:29:48.554743052	5	0	8	0	0	129	13	0	1	1100	3	-56.2572	79.897	1005.24	1350.55
14	206	1	1	0	2	1	3	1	1	6	2	1	0	0.051189000	0	0	0	0	1	2020-10-17 18:29:54.794785976	7	0	8	0	0	129	7	0	1	1000	0	-56.2572	79.897	1005.24	1350.55
15	60	0	1	2	0	0	0	0	0	0	0	0	0	-1	4	0	38	0	1	2020-10-17 18:29:54.796691895	5	0	3	0	0	129	14	1	38	1	73	-56.2572	79.897	1005.24	1350.55
16	60	0	1	2	0	0	0	0	0	0	0	0	0	-1	0	0	0	0	1	2020-10-17 18:29:56.089780092	3	0	10	0	0	129	1	2	16	15	42	-56.2572	79.897	1005.24	1350.55
17	60	0	1	2	0	0	0	0	0	0	0	0	0	-1	2	0	6	0	1	2020-10-17 18:29:57.135840893	2	0	0	0	0	129	0	2	32	255	60	-56.3222	79.897	1005.24	1350.55
18	72	1	0	1	1	2	10	1	9	1	5	1	0	-1	0	0	0	0	1	2020-10-17 18:30:02.891813993	7	0	1	0	0	129	8	1	33	8	49	-56.3222	79.897	1001.25	1350.55
19	60	0	1	0	0	0	0	0	0	0	0	0	0	-1	0	0	0	1	2	2020-10-17 18:30:07.747884035	1	0	7	0	0	129	1	1	58	1	29	-56.3222	79.897	1001.25	1350.55
20	42	0	0	1	0	0	0	0	0	0	0	0	0	-1	0	0	0	0	1	2020-10-17 18:30:12.478981018	6	0	8	0	0	129	14	0	1	78	2	-56.3222	79.897	1001.25	1350.55
21	293	1	1	0	2	1	9	1	1	9	9	1	0	0.051229000	0	0	0	0	1	2020-10-17 18:30:21.068933964	4	0	2	0	0	129	1	2	36	511	78	-56.3222	79.897	1001.25	1350.55
22	60	0	1	2	0	0	0	0	0	0	0	0	0	-1	2	0	6	0	1	2020-10-17 18:30:21.561913967	6	0	8	0	0	129	15	0	1	78	5	-56.3222	79.897	1001.25	1350.55
23	60	0	1	2	0	0	0	0	0	0	0	0	0	-1	0	0	0	0	1	2020-10-17 18:30:22.259985923	8	0	4	0	0	129	5	1	42	1	9	-56.3222	79.897	1001.25	1350.55
24	60	0	1	2	0	0	0	0	0	0	0	0	0	-1	0	0	0	1	2	2020-10-17 18:30:29.163857937	8	0	8	0	0	129	6	0	1	1000	0	-56.3222	79.897	1001.25	1350.55
25	42	0	0	2	0	0	0	0	0	0	0	0	0	-1	5	0	15	0	1	2020-10-17 18:30:35.286978006	0	0	5	0	0	129	1	1	46	1	15	-56.3222	79.897	1001.25	1350.55
26	72	1	0	1	1	2	10	1	7	1	5	1	0	-1	0	0	0	0	1	2020-10-17 18:30:35.906915903	2	0	0	0	0	129	2	2	32	255	56	-57.0326	79.897	1001.25	1350.55
27	208	1	1	0	2	1	4	1	1	7	3	1	0	0.052642000	0	0	0	1	2	2020-10-17 18:30:36.012830019	8	0	8	0	0	129	7	0	1	1300	4	-57.0326	79.897	1001.25	1350.55
28	42	0	0	2	0	0	0	0	0	0	0	0	0	-1	0	0	0	0	1	2020-10-17 18:30:46.521492003	6	0	6	0	0	129	0	1	55	2	26	-57.0326	79.4864	1001.25	1350.55
29	72	1	0	1	1	2	10	1	10	1	5	1	0	-1	0	0	0	0	1	2020-10-17 18:30:55.025527954	5	0	3	0	0	129	15	1	38	1	72	-57.0326	79.4864	1001.25	1350.55
30	239	1	1	0	2	1	6	1	1	10	6	1	0	0.052305000	0	0	0	1	2	2020-10-17 18:30:56.317755938	3	0	10	0	0	129	2	2	16	15	40	-57.0326	79.4864	1001.25	1350.55
31	42	0	0	2	0	0	0	0	0	0	0	0	0	-1	0	0	0	0	1	2020-10-17 18:30:57.377638102	2	0	0	0	0	129	1	2	32	255	57	-56.6287	79.4864	1001.25	1350.55
32	60	0	1	2	0	0	0	0	0	0	0	0	0	-1	0	0	0	0	1	2020-10-17 18:31:03.137758017	7	0	1	0	0	129	9	1	33	8	51	-56.6287	79.4864	1006.3	1350.55
33	60	0	1	2	0	0	0	0	0	0	0	0	0	-1	0	0	0	0	1	2020-10-17 18:31:07.980292082	1	0	7	0	0	129	2	1	58	1	31	-56.6287	79.4864	1006.3	1350.55
34	60	0	1	2	0	0	0	0	0	0	0	0	0	-1	0	0	0	1	2	2020-10-17 18:31:08.577204943	5	0	8	0	0	129	0	0	1	1200	1	-56.6287	79.4864	1006.3	1350.55
35	42	0	0	2	0	0	0	0	0	0	0	0	0	-1	0	0	0	1	0	2020-10-17 18:31:15.356065989	5	0	8	0	0	129	1	0	1	1200	1	-56.6287	79.4864	1006.3	1350.55
36	89	1	0	1	1	2	13	1	5	1	12	1	0	-1	0	0	0	0	1	2020-10-17 18:31:21.369884968	4	0	2	0	0	129	2	2	36	511	79	-56.6287	79.4864	1006.3	1350.55
37	91	1	1	0	2	1	14	1	1	5	13	1	0	0.050594000	0	0	0	1	2	2020-10-17 18:31:21.760157108	5	0	8	0	0	129	2	0	1	1100	3	-56.6287	79.4864	1006.3	1350.55
38	42	0	0	2	0	0	0	0	0	0	0	0	0	-1	0	0	0	1	2	2020-10-17 18:31:22.557945013	8	0	4	0	0	129	8	1	42	1	7	-56.6287	79.4864	1006.3	1309.24
39	42	0	0	2	0	0	0	0	0	0	0	0	0	-1	0	0	0	0	1	2020-10-17 18:31:30.092637062	7	0	8	0	0	129	10	0	1	1000	0	-56.6287	79.4864	1006.3	1309.24
40	60	0	1	0	0	0	0	0	0	0	0	0	0	-1	0	0	0	1	2	2020-10-17 18:31:35.589386940	0	0	5	0	0	129	2	1	46	1	17	-56.6287	79.4864	1006.3	1309.24
41	42	0	0	1	0	0	0	0	0	0	0	0	0	-1	0	0	0	0	1	2020-10-17 18:31:36.225966930	2	0	0	0	0	129	3	2	32	255	61	-44.1066	79.4864	1006.3	1309.24
42	72	1	0	1	1	2	10	1	8	1	5	1	0	-1	0	0	0	0	1	2020-10-17 18:31:37.437832117	6	0	8	0	0	129	1	0	1	78	2	-44.1066	79.4864	1006.3	1309.24
43	253	1	1	0	2	1	7	1	1	8	7	1	0	0.051443000	0	0	0	1	2	2020-10-17 18:31:45.668149948	8	0	8	0	0	129	9	0	1	1000	0	-44.1066	79.4864	1006.3	1309.24
44	42	0	0	2	0	0	0	0	0	0	0	0	0	-1	0	0	0	0	1	2020-10-17 18:31:46.821463108	6	0	6	0	0	129	2	1	55	2	21	-44.1066	56.6097	1006.3	1309.24
45	72	1	0	1	1	2	10	1	3	1	5	1	0	-1	0	0	0	0	1	2020-10-17 18:31:54.453064919	6	0	8	0	0	129	3	0	1	78	5	-44.1066	56.6097	1006.3	1309.24
46	196	1	1	0	2	1	2	1	1	3	1	1	0	0.052391000	0	0	0	1	2	2020-10-17 18:31:55.254132986	5	0	3	0	0	129	3	1	38	1	83	-44.1066	56.6097	1006.3	1309.24
47	42	0	0	2	0	0	0	0	0	0	0	0	0	-1	0	0	0	1	2	2020-10-17 18:31:56.554548979	3	0	10	0	0	129	3	2	16	15	39	-44.1066	56.6097	1006.3	1309.24
48	42	0	0	2	0	0	0	0	0	0	0	0	0	-1	0	0	0	0	1	2020-10-17 18:31:57.605731010	2	0	0	0	0	129	2	2	32	255	63	-10.3432	56.6097	1006.3	1309.24
49	60	0	1	2	0	0	0	0	0	0	0	0	0	-1	0	0	0	1	0	2020-10-17 18:32:03.441288948	7	0	1	0	0	129	11	1	33	0	64	-10.3432	56.6097	142.159	1309.24
50	81	1	0	1	1	2	11	1	5	1	10	1	0	-1	0	0	0	0	1	2020-10-17 18:32:04.652512074	8	0	8	0	0	129	10	0	1	1300	4	-10.3432	56.6097	142.159	1309.24
51	85	1	1	0	2	1	12	1	1	5	11	1	0	0.051374000	0	0	0	0	1	2020-10-17 18:32:08.285917997	1	0	7	0	0	129	3	1	58	1	34	-10.3432	56.6097	142.159	1309.24
52	60	0	1	2	0	0	0	0	0	0	0	0	0	-1	0	0	0	0	1	2020-10-17 18:32:10.281131029	6	0	8	0	0	129	4	0	1	78	2	-10.3432	56.6097	142.159	1309.24
53	60	0	1	2	0	0	0	0	0	0	0	0	0	-1	0	0	0	0	1	2020-10-17 18:32:18.661818981	6	0	8	0	0	129	5	0	1	78	2	-10.3432	56.6097	142.159	1309.24
54	72	1	0	1	1	2	10	1	2	1	5	1	0	-1	9	3	27	0	1	2020-10-17 18:32:21.673078060	4	0	2	0	0	129	3	2	36	511	80	-10.3432	56.6097	142.159	1309.24
55	286	1	1	0	2	1	8	1	1	2	8	1	0	0.051697000	0	0	0	1	0	2020-10-17 18:32:22.867985964	8	0	4	0	0	129	11	1	42	1	13	-10.3432	56.6097	142.159	265.759
56	81	1	0	1	1	2	11	1	5	1	10	1	0	-1	6	2	18	0	1	2020-10-17 18:32:26.556442976	6	0	8	0	0	129	6	0	1	78	2	-10.3432	56.6097	142.159	265.759
57	85	1	1	0	2	1	12	1	1	5	11	1	0	0.052385000	0	0	0	1	2	2020-10-17 18:32:35.889827967	0	0	5	0	0	129	3	1	46	1	19	-10.3432	56.6097	142.159	265.759
58	42	0	0	1	0	0	0	0	0	0	0	0	0	-1	3	1	9	0	1	2020-10-17 18:32:36.533597946	2	0	0	0	0	129	4	2	32	255	62	-17.2284	56.6097	142.159	265.759
59	60	0	1	0	0	0	0	0	0	0	0	0	0	-1	0	0	0	1	2	2020-10-17 18:32:42.003674984	5	0	9	0	0	129	4	3	1	1	84	-17.2284	56.6097	142.159	265.759
60	42	0	0	2	0	0	0	0	0	0	0	0	0	-1	0	0	0	0	1	2020-10-17 18:32:47.133544922	6	0	6	0	0	129	7	1	55	2	24	-17.2284	54.348	142.159	265.759
61	60	0	1	2	0	0	0	0	0	0	0	0	0	-1	0	0	0	1	2	2020-10-17 18:32:55.577593088	5	0	3	0	0	129	5	1	38	1	69	-17.2284	54.348	142.159	265.759
62	42	0	0	2	0	0	0	0	0	0	0	0	0	-1	3	1	9	0	1	2020-10-17 18:32:56.870969057	3	0	10	0	0	129	4	2	16	15	43	-17.2284	54.348	142.159	265.759
63	60	0	1	2	0	0	0	0	0	0	0	0	0	-1	0	0	0	1	2	2020-10-17 18:32:57.905709028	2	0	0	0	0	129	3	2	32	247	46	129.423	54.348	142.159	265.759
64	42	0	0	2	0	0	0	0	0	0	0	0	0	-1	0	0	0	0	1	2020-10-17 18:33:03.732911110	7	0	1	0	0	129	12	1	33	0	65	129.423	54.348	132.539	265.759
65	60	0	1	2	0	0	0	0	0	0	0	0	0	-1	0	0	0	0	1	2020-10-17 18:33:08.513560056	1	0	7	0	0	129	4	1	58	1	35	129.423	54.348	132.539	265.759
66	60	0	1	2	0	0	0	0	0	0	0	0	0	-1	3	1	9	1	0	2020-10-17 18:33:21.826503038	4	0	2	0	0	129	4	2	36	511	81	129.423	54.348	132.539	265.759
67	81	1	0	1	1	2	11	1	6	1	10	1	0	-1	0	0	0	0	1	2020-10-17 18:33:23.020402908	8	0	4	0	0	129	12	1	42	1	11	129.423	54.348	132.539	119.417
68	72	1	0	1	1	2	10	1	5	1	5	1	0	-1	0	0	0	0	1	2020-10-17 18:33:36.042510986	0	0	5	0	0	129	4	1	46	1	20	129.423	54.348	132.539	119.417
69	85	1	1	0	2	1	12	1	1	6	11	1	0	0.052345000	0	0	0	0	1	2020-10-17 18:33:36.685448885	2	0	0	0	0	129	5	2	32	247	47	117.81	54.348	132.539	119.417
70	225	1	1	0	2	1	5	1	1	5	4	1	0	0.050588000	0	0	0	0	1	2020-10-17 18:33:47.285595894	6	0	6	0	0	129	8	1	55	2	22	117.81	46.2441	132.539	119.417
71	60	0	1	2	0	0	0	0	0	0	0	0	0	-1	0	0	0	0	1	2020-10-17 18:33:55.730532885	5	0	3	0	0	129	6	1	38	1	68	117.81	46.2441	132.539	119.417
72	72	1	0	1	1	2	10	1	4	1	5	1	0	-1	0	0	0	0	1	2020-10-17 18:33:57.024524927	3	0	10	0	0	129	5	2	16	15	44	117.81	46.2441	132.539	119.417
73	142	1	1	0	2	1	1	1	1	4	14	1	0	0.051458000	0	0	0	0	1	2020-10-17 18:33:58.059571981	2	0	0	0	0	129	4	2	32	247	48	114.437	46.2441	132.539	119.417
74	60	0	1	2	0	0	0	0	0	0	0	0	0	-1	3	1	9	0	1	2020-10-17 18:34:03.886552095	7	0	1	0	0	129	13	1	33	0	66	114.437	46.2441	130.643	119.417
75	72	1	0	1	1	2	10	1	11	1	5	1	0	-1	0	0	0	0	1	2020-10-17 18:34:08.666644096	1	0	7	0	0	129	5	1	58	1	36	114.437	46.2441	130.643	119.417
76	196	1	1	0	2	1	2	1	1	11	1	1	0	0.051439000	0	0	0	0	1	2020-10-17 18:34:21.978681087	4	0	2	0	0	129	5	2	36	511	82	114.437	46.2441	130.643	119.417
77	60	0	1	2	0	0	0	0	0	0	0	0	0	-1	0	0	0	0	1	2020-10-17 18:34:23.173615932	8	0	4	0	0	129	13	1	42	1	12	114.437	46.2441	130.643	118.528
78	60	0	1	2	0	0	0	0	0	0	0	0	0	-1	3	1	9	0	1	2020-10-17 18:34:23.623632908	5	0	8	0	0	129	7	0	1	1200	1	114.437	46.2441	130.643	118.528
79	60	0	1	0	0	0	0	0	0	0	0	0	0	-1	0	0	0	1	2	2020-10-17 18:34:34.806621075	5	0	8	0	0	129	8	0	1	1100	3	114.437	46.2441	130.643	118.528
80	42	0	0	1	0	0	0	0	0	0	0	0	0	-1	0	0	0	0	1	2020-10-17 18:34:36.194710016	0	0	5	0	0	129	5	1	46	1	18	114.437	46.2441	130.643	118.528
81	60	0	1	2	0	0	0	0	0	0	0	0	0	-1	0	0	0	0	1	2020-10-17 18:34:36.836668015	2	0	0	0	0	129	6	2	32	247	45	73.3055	46.2441	130.643	118.528
82	60	0	1	2	0	0	0	0	0	0	0	0	0	-1	3	1	9	0	1	2020-10-17 18:34:41.957645893	5	0	9	0	0	129	9	3	1	1	84	73.3055	46.2441	130.643	118.528
83	60	0	1	2	0	0	0	0	0	0	0	0	0	-1	0	0	0	0	1	2020-10-17 18:34:47.437772036	6	0	6	0	0	129	9	1	55	2	23	73.3055	40.4814	130.643	118.528
84	72	1	0	1	1	2	10	1	6	1	5	1	0	-1	3	1	9	0	1	2020-10-17 18:34:48.511709929	7	0	8	0	0	129	14	0	1	1000	0	73.3055	40.4814	130.643	118.528
85	206	1	1	0	2	1	3	1	1	6	2	1	0	0.051596000	0	0	0	0	1	2020-10-17 18:34:55.883714914	5	0	3	0	0	129	10	1	38	1	70	73.3055	40.4814	130.643	118.528
86	60	0	1	2	0	0	0	0	0	0	0	0	0	-1	0	0	0	0	1	2020-10-17 18:34:57.177772999	3	0	10	0	0	129	6	2	16	15	37	73.3055	40.4814	130.643	118.528
87	60	0	1	2	0	0	0	0	0	0	0	0	0	-1	0	0	0	0	1	2020-10-17 18:34:58.211801052	2	0	0	0	0	129	5	2	32	255	55	-63.8918	40.4814	130.643	118.528
88	60	0	1	2	0	0	0	0	0	0	0	0	0	-1	3	1	9	0	1	2020-10-17 18:34:58.849841118	6	0	8	0	0	129	10	0	1	78	2	-63.8918	40.4814	130.643	118.528
89	72	1	0	1	1	2	10	1	9	1	5	1	0	-1	3	1	9	0	1	2020-10-17 18:35:04.039755106	7	0	1	0	0	129	15	1	33	8	53	-63.8918	40.4814	944.16	118.528
90	293	1	1	0	2	1	9	1	1	9	9	1	0	0.051598000	0	0	0	0	1	2020-10-17 18:35:08.819830894	1	0	7	0	0	129	6	1	58	1	33	-63.8918	40.4814	944.16	118.528
91	60	0	1	2	0	0	0	0	0	0	0	0	0	-1	0	0	0	0	1	2020-10-17 18:35:22.130892992	4	0	2	0	0	129	6	2	36	511	75	-63.8918	40.4814	944.16	118.528
92	60	0	1	2	0	0	0	0	0	0	0	0	0	-1	3	1	9	0	1	2020-10-17 18:35:23.326833963	8	0	4	0	0	129	14	1	42	1	10	-63.8918	40.4814	944.16	60.3931
93	60	0	1	2	0	0	0	0	0	0	0	0	0	-1	0	0	0	1	0	2020-10-17 18:35:26.514939070	6	0	8	0	0	129	11	0	1	78	2	-63.8918	40.4814	944.16	60.3931
94	81	1	0	1	1	2	11	1	2	1	10	1	0	-1	12	2	36	0	1	2020-10-17 18:35:35.043992043	6	0	8	0	0	129	12	0	1	78	5	-63.8918	40.4814	944.16	60.3931
95	85	1	1	0	2	1	12	1	1	2	11	1	0	0.052007000	0	0	0	0	1	2020-10-17 18:35:36.347944975	0	0	5	0	0	129	6	1	46	1	16	-63.8918	40.4814	944.16	60.3931
96	72	1	0	1	1	2	10	1	7	1	5	1	0	-1	23	4	69	0	1	2020-10-17 18:35:36.989886045	2	0	0	0	0	129	7	2	32	255	67	-70.4593	40.4814	944.16	60.3931
97	208	1	1	0	2	1	4	1	1	7	3	1	0	0.051835000	0	0	0	1	0	2020-10-17 18:35:47.590030909	6	0	6	0	0	129	13	1	55	2	25	-70.4593	40.4814	944.16	60.3931
98	81	1	0	1	1	2	11	1	2	1	10	1	0	-1	5	1	80	0	1	2020-10-17 18:35:52.203937054	8	0	8	0	0	129	15	0	1	1000	0	-70.4593		944.16	60.3931
99	85	1	1	0	2	1	12	1	1	2	11	1	0	0.052365000	0	0	0	0	1	2020-10-17 18:35:55.395955086	8	0	8	0	0	129	0	0	1	1300	4	-70.4593		944.16	60.3931
100	72	1	0	1	1	2	10	1	10	1	5	1	0	-1	0	0	0	0	1	2020-10-17 18:35:56.036000013	5	0	3	0	0	129	11	1	38	1	71	-70.4593		944.16	60.3931
101	239	1	1	0	2	1	6	1	1	10	6	1	0	0.050848000	0	0	0	0	1	2020-10-17 18:35:57.330981016	3	0	10	0	0	129	7	2	16	15	38	-70.4593		944.16	60.3931
102	60	0	1	2	0	0	0	0	0	0	0	0	0	-1	5	1	15	1	2	2020-10-17 18:35:58.365037918	2	0	0	0	0	129	6	2	32	255	54	-70.4593		944.16	60.3931
103	42	0	0	2	0	0	0	0	0	0	0	0	0	-1	0	0	0	0	1	2020-10-17 18:35:59.905930996	5	0	9	0	0	129	12	3	1	1	84			944.16	60.3931
104	60	0	1	2	0	0	0	0	0	0	0	0	0	-1	0	0	0	1	2	2020-10-17 18:36:04.191982031	7	0	1	0	0	129	0	1	33	8	52			944.16	60.3931
105	42	0	0	2	0	0	0	0	0	0	0	0	0	-1	5	1	15	0	1	2020-10-17 18:36:08.973124027	1	0	7	0	0	129	7	1	58	1	32				60.3931
106	60	0	1	2	0	0	0	0	0	0	0	0	0	-1	0	0	0	1	2	2020-10-17 18:36:22.284188986	4	0	2	0	0	129	7	2	36	511	76				60.3931
107	42	0	0	2	0	0	0	0	0	0	0	0	0	-1	0	0	0	0	1	2020-10-17 18:36:23.480130911	8	0	4	0	0	129	1	1	42	1	6				60.3931
