# Supplementary material for: AI-driven cybersecurity framework for anomaly detection in power systems
Source: Sci Rep. 2025 Oct 10;15:35506. doi: 10.1038/s41598-025-19634-y (PMC12514191; doi:10.1038/s41598-025-19634-y)
Supplement: Supplementary file 1 — Supplementary Information. [file 41598_2025_19634_MOESM1_ESM.zip › Datasets/csvs/UC2/uc2_router_merged_phy_cyb_5os_30poll_encoded.csv]

	frame_len	frame_protocols	eth_src	eth_dst	ip_src	ip_dst	ip_len	ip_flags	tcp_srcport	tcp_dstport	tcp_len	tcp_flags	tcp_retransmission	tcp_rtt	flow_count	flow_final_count	packets	snort_alert	snort_alert_type	Time	LL_dnp3_src	LL_dnp3_dst	LL_dnp3_len	LL_dnp3_ctl	TL_dnp3_tr_ctl	AL_dnp3_al_func	AL_dnp3_al_ctl	AL_dnp3_obj	DNP3 Object Count	DNP3 Objects	AL_Payload	value1	value2	value3	value4
0	72	1	0	1	1	2	6	1	4	1	4	1	0	-1	0	0	0	0	1	2020-10-17 18:04:31.380242109	0	0	0	0	0	129	3	2	32	255	58	-64.2905
1	196	1	1	0	2	1	1	1	1	4	1	1	0	0.051699000	0	0	0	0	1	2020-10-17 18:04:32.696228027	1	0	2	0	0	129	14	1	38	1	72	-64.2905
2	42	0	0	2	0	0	0	0	0	0	0	0	0	-1	4	1	12	0	1	2020-10-17 18:04:38.710324049	4	0	3	0	0	129	15	1	42	1	11	-64.2905			1305.29
3	72	1	0	1	1	2	6	1	6	1	4	1	0	-1	0	0	0	0	1	2020-10-17 18:04:51.752470016	2	0	4	0	0	129	4	1	55	2	34	-64.2905	80.7208		1305.29
4	225	1	1	0	2	1	3	1	1	6	3	1	0	0.051764000	0	0	0	0	1	2020-10-17 18:04:59.470196009	3	0	1	0	0	129	1	1	33	9	44	-64.2905	80.7208	1007.03	1305.29
5	42	0	0	2	0	0	0	0	0	0	0	0	0	-1	0	0	0	0	1	2020-10-17 18:05:01.534023045	0	0	0	0	0	129	4	2	32	255	54	-56.2493	80.7208	1007.03	1305.29
6	42	0	0	2	0	0	0	0	0	0	0	0	0	-1	4	1	12	0	1	2020-10-17 18:05:02.848006964	1	0	2	0	0	129	15	1	38	1	79	-56.2493	80.7208	1007.03	1305.29
7	60	0	1	2	0	0	0	0	0	0	0	0	0	-1	4	1	12	0	1	2020-10-17 18:05:08.863121033	4	0	3	0	0	129	0	1	42	1	14	-56.2493	80.7208	1007.03	1350.55
8	72	1	0	1	1	2	6	1	5	1	4	1	0	-1	4	1	12	0	1	2020-10-17 18:05:21.905317068	2	0	4	0	0	129	5	1	55	2	33	-56.2493	79.873	1007.03	1350.55
9	239	1	1	0	2	1	4	1	1	5	5	1	0	0.050761000	0	0	0	0	1	2020-10-17 18:05:29.623336077	3	0	1	0	0	129	2	1	33	0	43	-56.2493	79.873	1005.24	1350.55
10	60	0	1	2	0	0	0	0	0	0	0	0	0	-1	0	0	0	0	1	2020-10-17 18:05:31.687392950	0	0	0	0	0	129	5	2	32	255	55	-56.258	79.873	1005.24	1350.55
11	60	0	1	2	0	0	0	0	0	0	0	0	0	-1	0	0	0	0	1	2020-10-17 18:05:33.000391006	1	0	2	0	0	129	0	1	38	1	78	-56.258	79.873	1005.24	1350.55
12	72	1	0	1	1	2	6	1	2	1	4	1	0	-1	35	6	105	0	1	2020-10-17 18:05:39.016499043	4	0	3	0	0	129	1	1	42	1	15	-56.258	79.873	1005.24	1350.55
13	286	1	1	0	2	1	5	1	1	2	6	1	0	0.050770000	0	0	0	0	1	2020-10-17 18:05:40.715425014	1	0	6	0	0	129	1	3	1	1	84	-56.258	79.873	1005.24	1350.55
14	60	0	1	2	0	0	0	0	0	0	0	0	0	-1	5	1	15	0	1	2020-10-17 18:05:52.058693886	2	0	4	0	0	129	6	1	55	2	32	-56.258	79.8731	1005.24	1350.55
15	60	0	1	2	0	0	0	0	0	0	0	0	0	-1	0	0	0	0	1	2020-10-17 18:05:53.934623003	1	0	5	0	0	129	2	0	1	1200	2	-56.258	79.8731	1005.24	1350.55
16	60	0	1	2	0	0	0	0	0	0	0	0	0	-1	5	1	15	0	1	2020-10-17 18:05:59.775721073	3	0	1	0	0	129	3	1	33	0	42	-56.258	79.8731	1005.39	1350.55
17	60	0	1	0	0	0	0	0	0	0	0	0	0	-1	5	1	15	1	2	2020-10-17 18:06:01.840755939	0	0	0	0	0	129	6	2	32	255	56	-56.4416	79.8731	1005.39	1350.55
18	42	0	0	1	0	0	0	0	0	0	0	0	0	-1	0	0	0	1	2	2020-10-17 18:06:03.152714968	1	0	2	0	0	129	3	1	38	1	77	-56.4416	79.8731	1005.39	1350.55
19	42	0	0	1	0	0	0	0	0	0	0	0	0	-1	0	0	0	0	1	2020-10-17 18:06:08.524779081	1	0	5	0	0	129	4	0	1	1100	4	-56.4416	79.8731	1005.39	1350.55
20	60	0	1	0	0	0	0	0	0	0	0	0	0	-1	0	0	0	0	1	2020-10-17 18:06:09.168803930	4	0	3	0	0	129	2	1	42	1	16	-56.4416	79.8731	1005.39	1350.55
21	72	1	0	1	1	2	6	1	3	1	4	1	0	-1	5	1	15	0	1	2020-10-17 18:06:22.211020947	2	0	4	0	0	129	7	1	55	2	31	-56.4416	79.9191	1005.39	1350.55
22	206	1	1	0	2	1	2	1	1	3	2	1	0	0.050520000	0	0	0	0	1	2020-10-17 18:06:28.405040979	3	0	5	0	0	129	4	0	1	1001	1	-56.4416	79.9191	1005.39	1350.55
23	72	1	0	1	1	2	6	1	4	1	4	1	0	-1	4	1	12	0	1	2020-10-17 18:06:29.928030968	3	0	1	0	0	129	5	1	33	9	41	-56.4416	79.9191	1002.6	1350.55
24	196	1	1	0	2	1	1	1	1	4	1	1	0	0.052224000	0	0	0	0	1	2020-10-17 18:06:31.994108915	0	0	0	0	0	129	7	2	32	255	57	-56.3873	79.9191	1002.6	1350.55
25	72	1	0	1	1	2	6	1	6	1	4	1	0	-1	4	1	12	0	1	2020-10-17 18:06:33.304088116	1	0	2	0	0	129	5	1	38	1	76	-56.3873	79.9191	1002.6	1350.55
26	225	1	1	0	2	1	3	1	1	6	3	1	0	0.050395000	0	0	0	0	1	2020-10-17 18:06:39.320194960	4	0	3	0	0	129	3	1	42	1	17	-56.3873	79.9191	1002.6	1350.55
27	60	0	1	2	0	0	0	0	0	0	0	0	0	-1	8	2	24	0	1	2020-10-17 18:06:40.885183096	2	0	5	0	0	129	8	0	1	None	3	-56.3873	79.9191	1002.6	1350.55
28	72	1	0	1	1	2	6	1	5	1	4	1	0	-1	4	1	12	0	1	2020-10-17 18:06:52.364367962	2	0	4	0	0	129	9	1	55	2	30	-56.3873	79.5984	1002.6	1350.55
29	239	1	1	0	2	1	4	1	1	5	5	1	0	0.051466000	0	0	0	0	1	2020-10-17 18:06:53.482336998	4	0	5	0	0	129	4	0	1	1000	0	-56.3873	79.5984	1002.6	1350.55
30	60	0	1	2	0	0	0	0	0	0	0	0	0	-1	0	0	0	0	1	2020-10-17 18:07:00.080387115	3	0	1	0	0	129	6	1	33	9	46	-56.3873	79.5984	1007.12	1350.55
31	60	0	1	2	0	0	0	0	0	0	0	0	0	-1	0	0	0	0	1	2020-10-17 18:07:01.375473022	2	0	5	0	0	129	10	0	1	82	6	-56.3873	79.5984	1007.12	1350.55
32	72	1	0	1	1	2	6	1	2	1	4	1	0	-1	35	6	105	0	1	2020-10-17 18:07:02.147454977	0	0	0	0	0	129	8	2	32	255	52	-55.8195	79.5984	1007.12	1350.55
33	286	1	1	0	2	1	5	1	1	2	6	1	0	0.051602000	0	0	0	0	1	2020-10-17 18:07:03.457487106	1	0	2	0	0	129	6	1	38	1	74	-55.8195	79.5984	1007.12	1350.55
34	60	0	1	2	0	0	0	0	0	0	0	0	0	-1	5	1	15	0	1	2020-10-17 18:07:09.472526073	4	0	3	0	0	129	5	1	42	1	12	-55.8195	79.5984	1007.12	1350.51
35	60	0	1	2	0	0	0	0	0	0	0	0	0	-1	0	0	0	0	1	2020-10-17 18:07:13.506565094	4	0	5	0	0	129	6	0	1	1300	5	-55.8195	79.5984	1007.12	1350.51
36	60	0	1	2	0	0	0	0	0	0	0	0	0	-1	5	1	15	1	2	2020-10-17 18:07:22.516706943	2	0	4	0	0	129	11	1	55	2	29	-55.8195	80.6649	1007.12	1350.51
37	42	0	0	1	0	0	0	0	0	0	0	0	0	-1	5	1	15	0	1	2020-10-17 18:07:30.233527899	3	0	1	0	0	129	7	1	33	9	47	-55.8195	80.6649	1007.22	1350.51
38	60	0	1	0	0	0	0	0	0	0	0	0	0	-1	0	0	0	0	1	2020-10-17 18:07:32.299427032	0	0	0	0	0	129	9	2	32	255	51	-56.7373	80.6649	1007.22	1350.51
39	72	1	0	1	1	2	6	1	3	1	4	1	0	-1	5	1	15	0	1	2020-10-17 18:07:33.609368086	1	0	2	0	0	129	7	1	38	1	75	-56.7373	80.6649	1007.22	1350.51
40	206	1	1	0	2	1	2	1	1	3	2	1	0	0.051672000	0	0	0	0	1	2020-10-17 18:07:39.713818073	4	0	3	0	0	129	7	1	42	1	10	-56.7373	80.6649	1007.22	1305.65
41	72	1	0	1	1	2	6	1	4	1	4	1	0	-1	4	1	12	0	1	2020-10-17 18:07:46.192229033	1	0	5	0	0	129	8	0	1	1200	2	-56.7373	80.6649	1007.22	1305.65
42	196	1	1	0	2	1	1	1	1	4	1	1	0	0.051673000	0	0	0	0	1	2020-10-17 18:07:52.817420006	2	0	4	0	0	129	12	1	55	2	27	-56.7373	81.6301	1007.22	1305.65
43	72	1	0	1	1	2	6	1	6	1	4	1	0	-1	4	1	12	0	1	2020-10-17 18:08:00.545542955	3	0	1	0	0	129	8	1	33	9	50	-56.7373	81.6301	1023.07	1305.65
44	225	1	1	0	2	1	3	1	1	6	3	1	0	0.050663000	0	0	0	0	1	2020-10-17 18:08:02.597510099	0	0	0	0	0	129	10	2	32	255	59	-61.7286	81.6301	1023.07	1305.65
45	60	0	1	2	0	0	0	0	0	0	0	0	0	-1	12	3	36	1	2	2020-10-17 18:08:03.941749096	1	0	2	0	0	129	9	1	38	1	83	-61.7286	81.6301	1023.07	1305.65
46	42	0	0	2	0	0	0	0	0	0	0	0	0	-1	0	0	0	0	1	2020-10-17 18:08:05.336237907	3	0	5	0	0	129	9	0	1	1001	1	-61.7286	81.6301	1023.07	1305.65
47	72	1	0	1	1	2	6	1	5	1	4	1	0	-1	4	0	12	0	1	2020-10-17 18:08:09.941292048	4	0	3	0	0	129	8	1	42	1	13	-61.7286	81.6301	1023.07	1332.72
48	239	1	1	0	2	1	4	1	1	5	5	1	0	0.051808000	0	0	0	0	1	2020-10-17 18:08:15.944331884	2	0	5	0	0	129	13	0	1	None	3	-61.7286	81.6301	1023.07	1332.72
49	60	0	1	2	0	0	0	0	0	0	0	0	0	-1	0	0	0	1	2	2020-10-17 18:08:23.133411884	2	0	4	0	0	129	14	1	55	2	26	-61.7286	54.4474	1023.07	1332.72
50	42	0	0	2	0	0	0	0	0	0	0	0	0	-1	0	0	0	0	1	2020-10-17 18:08:23.389969110	4	0	5	0	0	129	9	0	1	1300	5	-61.7286	54.4474	1023.07	1332.72
51	60	0	1	2	0	0	0	0	0	0	0	0	0	-1	6	1	18	1	2	2020-10-17 18:08:29.536164999	4	0	5	0	0	129	10	0	1	1300	5	-61.7286	54.4474	1023.07	1332.72
52	42	0	0	2	0	0	0	0	0	0	0	0	0	-1	0	0	0	1	0	2020-10-17 18:08:30.853677034	3	0	1	0	0	129	10	1	33	0	63	-61.7286	54.4474	120.214	1332.72
53	89	1	0	1	1	2	9	1	6	1	9	1	0	-1	0	0	0	0	1	2020-10-17 18:08:32.897543907	0	0	0	0	0	129	11	2	32	255	60	-32.5259	54.4474	120.214	1332.72
54	91	1	1	0	2	1	10	1	1	6	10	1	0	0.051937000	0	0	0	1	2	2020-10-17 18:08:34.241544962	1	0	2	0	0	129	10	1	38	1	82	-32.5259	54.4474	120.214	1332.72
55	42	0	0	2	0	0	0	0	0	0	0	0	0	-1	12	2	36	0	1	2020-10-17 18:08:36.012403011	2	0	5	0	0	129	15	0	1	82	6	-32.5259	54.4474	120.214	1332.72
56	60	0	1	0	0	0	0	0	0	0	0	0	0	-1	0	0	0	1	2	2020-10-17 18:08:40.165396929	4	0	3	0	0	129	11	1	42	1	8	-32.5259	54.4474	120.214	722.767
57	42	0	0	1	0	0	0	0	0	0	0	0	0	-1	0	0	0	1	2	2020-10-17 18:08:40.873655081	1	0	5	0	0	129	11	0	1	1100	4	-32.5259	54.4474	120.214	722.767
58	42	0	0	2	0	0	0	0	0	0	0	0	0	-1	6	1	18	1	2	2020-10-17 18:08:47.512048960	1	0	5	0	0	129	12	0	1	1100	4	-32.5259	54.4474	120.214	722.767
59	42	0	0	2	0	0	0	0	0	0	0	0	0	-1	0	0	0	0	1	2020-10-17 18:08:53.369596958	2	0	4	0	0	129	0	1	55	2	25	-32.5259	42.9846	120.214	722.767
60	72	1	0	1	1	2	6	1	2	1	4	1	0	-1	11	2	33	0	1	2020-10-17 18:09:01.073829889	3	0	1	0	0	129	11	1	33	0	64	-32.5259	42.9846	117.361	722.767
61	286	1	1	0	2	1	5	1	1	2	6	1	0	0.052014000	0	0	0	0	1	2020-10-17 18:09:01.444664001	4	0	5	0	0	129	12	0	1	1000	0	-32.5259	42.9846	117.361	722.767
62	60	0	1	2	0	0	0	0	0	0	0	0	0	-1	5	1	15	1	2	2020-10-17 18:09:03.124829054	0	0	0	0	0	129	12	2	32	255	61	-23.7289	42.9846	117.361	722.767
63	42	0	0	2	0	0	0	0	0	0	0	0	0	-1	0	0	0	1	0	2020-10-17 18:09:04.541743994	1	0	2	0	0	129	13	1	38	1	81	-23.7289	42.9846	117.361	722.767
64	81	1	0	1	1	2	7	1	6	1	7	1	0	-1	0	0	0	0	1	2020-10-17 18:09:10.162585020	4	0	5	0	0	129	13	0	1	1000	0	-23.7289	42.9846	117.361	722.767
65	85	1	1	0	2	1	8	1	1	6	8	1	0	0.051218000	0	0	0	0	1	2020-10-17 18:09:10.389777899	4	0	3	0	0	129	14	1	42	1	7	-23.7289	42.9846	117.361	109.761
66	60	0	1	2	0	0	0	0	0	0	0	0	0	-1	0	0	0	1	2	2020-10-17 18:09:21.651957989	4	0	5	0	0	129	15	0	1	1000	0	-23.7289	42.9846	117.361	109.761
67	42	0	0	2	0	0	0	0	0	0	0	0	0	-1	0	0	0	0	1	2020-10-17 18:09:23.603488922	2	0	4	0	0	129	1	1	55	2	24	-23.7289	46.7055	117.361	109.761
68	60	0	1	2	0	0	0	0	0	0	0	0	0	-1	5	1	15	1	2	2020-10-17 18:09:31.306734085	3	0	1	0	0	129	12	1	33	0	65	-23.7289	46.7055	139.57	109.761
69	42	0	0	2	0	0	0	0	0	0	0	0	0	-1	0	0	0	1	2	2020-10-17 18:09:33.361437082	0	0	0	0	0	129	13	2	32	255	62	-16.0959	46.7055	139.57	109.761
70	42	0	0	1	0	0	0	0	0	0	0	0	0	-1	5	1	15	0	1	2020-10-17 18:09:34.841813087	1	0	2	0	0	129	14	1	38	1	80	-16.0959	46.7055	139.57	109.761
71	60	0	1	0	0	0	0	0	0	0	0	0	0	-1	0	0	0	0	1	2020-10-17 18:09:40.693706036	4	0	3	0	0	129	0	1	42	1	20	-16.0959	46.7055	139.57	127.324
72	72	1	0	1	1	2	6	1	3	1	4	1	0	-1	6	1	17	0	1	2020-10-17 18:09:46.864912987	1	0	6	0	0	129	15	3	1	1	84	-16.0959	46.7055	139.57	127.324
73	206	1	1	0	2	1	2	1	1	3	2	1	0	0.051102000	0	0	0	0	1	2020-10-17 18:09:53.837750912	2	0	4	0	0	129	2	1	55	2	36	-16.0959	46.7789	139.57	127.324
74	72	1	0	1	1	2	6	1	4	1	4	1	0	-1	4	1	12	0	1	2020-10-17 18:10:01.533890009	3	0	1	0	0	129	13	1	33	0	66	-16.0959	46.7789	133.507	127.324
75	196	1	1	0	2	1	1	1	1	4	1	1	0	0.052094000	0	0	0	0	1	2020-10-17 18:10:03.593377113	0	0	0	0	0	129	14	2	32	247	39	136.499	46.7789	133.507	127.324
76	72	1	0	1	1	2	6	1	6	1	4	1	0	-1	4	1	12	0	1	2020-10-17 18:10:05.141380072	1	0	2	0	0	129	0	1	38	1	68	136.499	46.7789	133.507	127.324
77	225	1	1	0	2	1	3	1	1	6	3	1	0	0.050990000	0	0	0	0	1	2020-10-17 18:10:10.997680902	4	0	3	0	0	129	1	1	42	1	19	136.499	46.7789	133.507	120.708
78	60	0	1	2	0	0	0	0	0	0	0	0	0	-1	9	2	26	1	0	2020-10-17 18:10:23.989527941	2	0	4	0	0	129	3	1	55	2	35	136.499	46.2343	133.507	120.708
79	81	1	0	1	1	2	7	1	6	1	7	1	0	-1	5	1	14	0	1	2020-10-17 18:10:31.685283899	3	0	1	0	0	129	14	1	33	0	67	136.499	46.2343	132.229	120.708
80	85	1	1	0	2	1	8	1	1	6	8	1	0	0.051519000	0	0	0	0	1	2020-10-17 18:10:31.843277931	1	0	5	0	0	129	1	0	1	1200	2	136.499	46.2343	132.229	120.708
81	60	0	1	2	0	0	0	0	0	0	0	0	0	-1	0	0	0	0	1	2020-10-17 18:10:33.744369030	0	0	0	0	0	129	15	2	32	247	40	117.898	46.2343	132.229	120.708
82	72	1	0	1	1	2	6	1	5	1	4	1	0	-1	0	0	0	0	1	2020-10-17 18:10:35.293203115	1	0	2	0	0	129	2	1	38	1	69	117.898	46.2343	132.229	120.708
83	239	1	1	0	2	1	4	1	1	5	5	1	0	0.051112000	0	0	0	1	2	2020-10-17 18:10:38.509155035	1	0	5	0	0	129	3	0	1	1100	4	117.898	46.2343	132.229	120.708
84	42	0	0	2	0	0	0	0	0	0	0	0	0	-1	1	0	2	0	1	2020-10-17 18:10:41.150131941	4	0	3	0	0	129	2	1	42	1	18	117.898	46.2343	132.229	114.231
85	60	0	1	2	0	0	0	0	0	0	0	0	0	-1	0	0	0	1	2	2020-10-17 18:10:47.930916071	3	0	5	0	0	129	15	0	1	1001	1	117.898	46.2343	132.229	114.231
86	42	0	0	2	0	0	0	0	0	0	0	0	0	-1	6	1	18	1	2	2020-10-17 18:10:53.777853966	2	0	5	0	0	129	4	0	1	None	3	117.898	46.2343	132.229	114.231
87	42	0	0	2	0	0	0	0	0	0	0	0	0	-1	0	0	0	0	1	2020-10-17 18:10:54.141814947	2	0	4	0	0	129	5	1	55	2	22	117.898	36.9009	132.229	114.231
88	72	1	0	1	1	2	6	1	2	1	4	1	0	-1	34	6	102	0	1	2020-10-17 18:11:01.836714983	3	0	1	0	0	129	0	1	33	9	49	117.898	36.9009	929.389	114.231
89	286	1	1	0	2	1	5	1	1	2	6	1	0	0.051260000	0	0	0	0	1	2020-10-17 18:11:02.190656900	4	0	5	0	0	129	3	0	1	1000	0	117.898	36.9009	929.389	114.231
90	60	0	1	2	0	0	0	0	0	0	0	0	0	-1	0	0	0	0	1	2020-10-17 18:11:03.896658897	0	0	0	0	0	129	0	2	32	247	38	4.39814	36.9009	929.389	114.231
91	60	0	1	2	0	0	0	0	0	0	0	0	0	-1	0	0	0	0	1	2020-10-17 18:11:05.444591999	1	0	2	0	0	129	4	1	38	1	70	4.39814	36.9009	929.389	114.231
92	60	0	1	2	0	0	0	0	0	0	0	0	0	-1	5	1	15	1	2	2020-10-17 18:11:11.301485062	4	0	3	0	0	129	4	1	42	1	21	4.39814	36.9009	929.389	36.5257
93	42	0	0	1	0	0	0	0	0	0	0	0	0	-1	5	1	15	0	1	2020-10-17 18:11:12.561436892	2	0	5	0	0	129	6	0	1	None	3	4.39814	36.9009	929.389	36.5257
94	60	0	1	0	0	0	0	0	0	0	0	0	0	-1	0	0	0	1	0	2020-10-17 18:11:15.540360928	2	0	5	0	0	129	7	0	1	82	6	4.39814	36.9009	929.389	36.5257
95	81	1	0	1	1	2	7	1	3	1	7	1	0	-1	5	1	15	0	1	2020-10-17 18:11:23.125206947	4	0	5	0	0	129	5	0	1	1300	5	4.39814	36.9009	929.389	36.5257
96	85	1	1	0	2	1	8	1	1	3	8	1	0	0.050919000	0	0	0	0	1	2020-10-17 18:11:24.292193890	2	0	4	0	0	129	8	1	55	2	23	4.39814	78.6537	929.389	36.5257
97	72	1	0	1	1	2	6	1	3	1	4	1	0	-1	0	0	0	0	1	2020-10-17 18:11:31.988996983	3	0	1	0	0	129	1	1	33	9	48	4.39814	78.6537	1002.94	36.5257
98	206	1	1	0	2	1	2	1	1	3	2	1	0	0.051245000	0	0	0	0	1	2020-10-17 18:11:34.048998117	0	0	0	0	0	129	1	2	32	247	37	-2.21814	78.6537	1002.94	36.5257
99	72	1	0	1	1	2	6	1	4	1	4	1	0	-1	4	1	12	0	1	2020-10-17 18:11:35.596925974	1	0	2	0	0	129	5	1	38	1	71	-2.21814	78.6537	1002.94	36.5257
100	196	1	1	0	2	1	1	1	1	4	1	1	0	0.052243000	0	0	0	0	1	2020-10-17 18:11:41.453834057	4	0	3	0	0	129	6	1	42	1	9	-2.21814	78.6537	1002.94	36.5257
101	60	0	1	0	0	0	0	0	0	0	0	0	0	-1	4	1	12	1	2	2020-10-17 18:11:41.537781000	1	0	6	0	0	129	6	3	1	1	84	-2.21814	78.6537	1002.94
102	42	0	0	1	0	0	0	0	0	0	0	0	0	-1	0	0	0	0	1	2020-10-17 18:11:54.443644047	2	0	4	0	0	129	9	1	55	2	28	-2.21814	78.6537	1002.94
103	72	1	0	1	1	2	6	1	6	1	4	1	0	-1	0	0	0	0	1	2020-10-17 18:12:02.140439034	3	0	1	0	0	129	2	1	33	9	45	-2.21814		1002.94
104	225	1	1	0	2	1	3	1	1	6	3	1	0	0.050433000	0	0	0	0	1	2020-10-17 18:12:04.200426102	0	0	0	0	0	129	2	2	32	255	53	-2.21814
105	60	0	1	2	0	0	0	0	0	0	0	0	0	-1	8	2	24	0	1	2020-10-17 18:12:05.748334885	1	0	2	0	0	129	7	1	38	1	73
