# Supplementary material for: AI-driven cybersecurity framework for anomaly detection in power systems
Source: Sci Rep. 2025 Oct 10;15:35506. doi: 10.1038/s41598-025-19634-y (PMC12514191; doi:10.1038/s41598-025-19634-y)
Supplement: Supplementary file 1 — Supplementary Information. [file 41598_2025_19634_MOESM1_ESM.zip › Datasets/csvs/UC2/uc2_router_merged_phy_cyb_5os_60poll_encoded.csv]

	frame_len	frame_protocols	eth_src	eth_dst	ip_src	ip_dst	ip_len	ip_flags	tcp_srcport	tcp_dstport	tcp_len	tcp_flags	tcp_retransmission	tcp_rtt	flow_count	flow_final_count	packets	snort_alert	snort_alert_type	Time	LL_dnp3_src	LL_dnp3_dst	LL_dnp3_len	LL_dnp3_ctl	TL_dnp3_tr_ctl	AL_dnp3_al_func	AL_dnp3_al_ctl	AL_dnp3_obj	DNP3 Object Count	DNP3 Objects	AL_Payload	value1	value2	value3	value4
0	42	0	0	2	0	0	0	0	0	0	0	0	0	-1	0	0	0	0	1	2020-10-17 19:41:30.678267002	2	0	4	0	0	129	14	1	55	2	16		79.8725
1	72	1	0	1	1	2	6	1	2	1	4	1	0	-1	0	0	0	0	1	2020-10-17 19:41:38.927396059	3	0	1	0	0	129	13	1	33	0	19		79.8725	1005.24
2	286	1	1	0	2	1	5	1	1	2	6	1	0	0.050775000	0	0	0	0	1	2020-10-17 19:41:40.129343033	0	0	0	0	0	129	5	2	32	255	23	-56.2587	79.8725	1005.24
3	42	0	0	2	0	0	0	0	0	0	0	0	0	-1	0	0	0	0	1	2020-10-17 19:41:44.088387966	1	0	5	0	0	129	10	0	1	1200	2	-56.2587	79.8725	1005.24
4	42	0	0	2	0	0	0	0	0	0	0	0	0	-1	8	2	76	0	1	2020-10-17 19:42:00.631458998	1	0	5	0	0	129	11	0	1	1200	2	-56.2587	79.8725	1005.24
5	60	0	1	2	0	0	0	0	0	0	0	0	0	-1	12	3	36	0	1	2020-10-17 19:42:11.641557932	1	0	5	0	0	129	12	0	1	1100	4	-56.2587	79.8725	1005.24
6	72	1	0	1	1	2	6	1	6	1	4	1	0	-1	0	0	0	0	1	2020-10-17 19:42:17.487602949	1	0	2	0	0	129	13	1	38	1	33	-56.2587	79.8725	1005.24
7	206	1	1	0	2	1	2	1	1	6	2	1	0	0.050929000	0	0	0	0	1	2020-10-17 19:42:18.727642059	3	0	5	0	0	129	14	0	1	1000	0	-56.2587	79.8725	1005.24
8	60	0	1	2	0	0	0	0	0	0	0	0	0	-1	0	0	0	0	1	2020-10-17 19:42:22.597693920	2	0	5	0	0	129	15	0	1	78	3	-56.2587	79.8725	1005.24
9	72	1	0	1	1	2	6	1	4	1	4	1	0	-1	8	2	76	0	1	2020-10-17 19:42:24.515703916	4	0	3	0	0	129	9	1	42	1	9	-56.2587	79.8725	1005.24	1350.55
10	60	0	1	2	0	0	0	0	0	0	0	0	0	-1	0	0	0	0	1	2020-10-17 19:42:30.656697035	4	0	5	0	0	129	10	0	1	1100	1	-56.2587	79.8725	1005.24	1350.55
11	196	1	1	0	2	1	1	1	1	4	1	1	0	0.051861000	0	0	0	1	0	2020-10-17 19:42:30.830703020	2	0	4	0	0	129	0	1	55	2	15	-56.2587	78.7673	1005.24	1350.55
12	81	1	0	1	1	2	7	1	3	1	7	1	0	-1	12	2	36	0	1	2020-10-17 19:42:39.080796003	3	0	1	0	0	129	15	1	33	8	20	-56.2587	78.7673	1003.92	1350.55
13	85	1	1	0	2	1	8	1	1	3	8	1	0	0.051553000	0	0	0	0	1	2020-10-17 19:42:39.538758993	2	0	5	0	0	129	1	0	1	None	6	-56.2587	78.7673	1003.92	1350.55
14	60	0	1	0	0	0	0	0	0	0	0	0	0	-1	12	2	36	1	2	2020-10-17 19:42:40.280754089	0	0	0	0	0	129	6	2	32	255	22	-56.5545	78.7673	1003.92	1350.55
15	42	0	0	1	0	0	0	0	0	0	0	0	0	-1	0	0	0	0	1	2020-10-17 19:42:46.584842920	4	0	5	0	0	129	11	0	1	None	5	-56.5545	78.7673	1003.92	1350.55
16	60	0	1	2	0	0	0	0	0	0	0	0	0	-1	11	2	33	0	1	2020-10-17 19:42:55.537873030	1	0	6	0	0	129	14	3	1	1	35	-56.5545	78.7673	1003.92	1350.55
17	60	0	1	2	0	0	0	0	0	0	0	0	0	-1	5	1	15	0	1	2020-10-17 19:43:17.672420979	1	0	5	0	0	129	15	0	1	1200	2	-56.5545	78.7673	1003.92	1350.55
18	60	0	1	2	0	0	0	0	0	0	0	0	0	-1	0	0	0	1	0	2020-10-17 19:43:18.018212080	1	0	2	0	0	129	0	1	38	1	32	-56.5545	78.7673	1003.92	1350.55
19	81	1	0	1	1	2	7	1	3	1	7	1	0	-1	15	3	45	0	1	2020-10-17 19:43:24.843182087	4	0	3	0	0	129	12	1	42	1	8	-56.5545	78.7673	1003.92	1308.94
20	85	1	1	0	2	1	8	1	1	3	8	1	0	0.051087000	0	0	0	1	2	2020-10-17 19:43:25.496190071	3	0	5	0	0	129	0	0	1	1000	0	-56.5545	78.7673	1003.92	1308.94
21	42	0	0	1	0	0	0	0	0	0	0	0	0	-1	12	3	36	0	1	2020-10-17 19:43:31.124308109	2	0	4	0	0	129	2	1	55	2	13	-56.5545	84.6733	1003.92	1308.94
22	60	0	1	0	0	0	0	0	0	0	0	0	0	-1	0	0	0	0	1	2020-10-17 19:43:34.240032911	2	0	5	0	0	129	3	0	1	78	3	-56.5545	84.6733	1003.92	1308.94
23	60	0	1	2	0	0	0	0	0	0	0	0	0	-1	4	1	12	0	1	2020-10-17 19:43:39.305615902	3	0	1	0	0	129	1	1	33	0	27	-56.5545	84.6733	172.693	1308.94
24	60	0	1	2	0	0	0	0	0	0	0	0	0	-1	0	0	0	0	1	2020-10-17 19:43:40.308376074	4	0	5	0	0	129	13	0	1	1100	1	-56.5545	84.6733	172.693	1308.94
25	60	0	1	2	0	0	0	0	0	0	0	0	0	-1	4	1	12	1	0	2020-10-17 19:43:40.500271082	0	0	0	0	0	129	7	2	32	255	25	-42.279	84.6733	172.693	1308.94
26	81	1	0	1	1	2	7	1	3	1	7	1	0	-1	6	1	18	0	1	2020-10-17 19:43:45.917584896	4	0	5	0	0	129	14	0	1	None	5	-42.279	84.6733	172.693	1308.94
27	85	1	1	0	2	1	8	1	1	3	8	1	0	0.051689000	0	0	0	0	1	2020-10-17 19:43:56.288283110	1	0	5	0	0	129	1	0	1	1100	4	-42.279	84.6733	172.693	1308.94
28	60	0	1	0	0	0	0	0	0	0	0	0	0	-1	12	2	36	1	2	2020-10-17 19:43:58.987978935	4	0	5	0	0	129	15	0	1	1100	1	-42.279	84.6733	172.693	1308.94
29	42	0	0	1	0	0	0	0	0	0	0	0	0	-1	0	0	0	0	1	2020-10-17 19:44:04.508204937	4	0	5	0	0	129	0	0	1	None	5	-42.279	84.6733	172.693	1308.94
30	72	1	0	1	1	2	6	1	3	1	4	1	0	-1	0	0	0	0	1	2020-10-17 19:44:12.816339970	2	0	5	0	0	129	4	0	1	None	6	-42.279	84.6733	172.693	1308.94
31	225	1	1	0	2	1	3	1	1	3	3	1	0	0.051156000	0	0	0	1	0	2020-10-17 19:44:18.314053059	1	0	2	0	0	129	2	1	38	1	34	-42.279	84.6733	172.693	1308.94
32	81	1	0	1	1	2	7	1	6	1	7	1	0	-1	6	1	18	0	1	2020-10-17 19:44:25.078247070	4	0	3	0	0	129	1	1	42	1	11	-42.279	84.6733	172.693	218.677
33	85	1	1	0	2	1	8	1	1	6	8	1	0	0.050710000	0	0	0	1	0	2020-10-17 19:44:31.361834049	2	0	4	0	0	129	5	1	55	2	12	-42.279	47.7638	172.693	218.677
34	81	1	0	1	1	2	7	1	2	1	7	1	0	-1	11	2	33	0	1	2020-10-17 19:44:39.537591934	3	0	1	0	0	129	2	1	33	0	28	-42.279	47.7638	139.622	218.677
35	85	1	1	0	2	1	8	1	1	2	8	1	0	0.050664000	0	0	0	0	1	2020-10-17 19:44:40.741669893	0	0	0	0	0	129	8	2	32	255	26	-13.2316	47.7638	139.622	218.677
36	60	0	1	2	0	0	0	0	0	0	0	0	0	-1	1	0	16	0	1	2020-10-17 19:44:41.352240086	1	0	6	0	0	129	3	3	1	1	35	-13.2316	47.7638	139.622	218.677
37	60	0	1	2	0	0	0	0	0	0	0	0	0	-1	5	1	15	0	1	2020-10-17 19:45:04.788850069	1	0	5	0	0	129	4	0	1	1200	2	-13.2316	47.7638	139.622	218.677
38	72	1	0	1	1	2	6	1	5	1	4	1	0	-1	0	0	0	0	1	2020-10-17 19:45:14.824965000	3	0	5	0	0	129	3	0	1	1000	0	-13.2316	47.7638	139.622	218.677
39	239	1	1	0	2	1	4	1	1	5	5	1	0	0.052289000	0	0	0	0	1	2020-10-17 19:45:18.465959072	1	0	2	0	0	129	5	1	38	1	30	-13.2316	47.7638	139.622	218.677
40	60	0	1	2	0	0	0	0	0	0	0	0	0	-1	1	0	16	1	0	2020-10-17 19:45:20.888962030	2	0	5	0	0	129	6	0	1	78	3	-13.2316	47.7638	139.622	218.677
41	81	1	0	1	1	2	7	1	5	1	7	1	0	-1	15	3	45	0	1	2020-10-17 19:45:25.230021000	4	0	3	0	0	129	2	1	42	1	10	-13.2316	47.7638	139.622	83.3154
42	85	1	1	0	2	1	8	1	1	5	8	1	0	0.050989000	0	0	0	0	1	2020-10-17 19:45:28.561088085	4	0	5	0	0	129	3	0	1	1100	1	-13.2316	47.7638	139.622	83.3154
43	72	1	0	1	1	2	6	1	2	1	4	1	0	-1	0	0	0	0	1	2020-10-17 19:45:31.515080929	2	0	4	0	0	129	7	1	55	2	17	-13.2316	74.3846	139.622	83.3154
44	286	1	1	0	2	1	5	1	1	2	6	1	0	0.051452000	0	0	0	1	2	2020-10-17 19:45:35.042129993	4	0	5	0	0	129	4	0	1	None	5	-13.2316	74.3846	139.622	83.3154
45	42	0	0	2	0	0	0	0	0	0	0	0	0	-1	12	3	36	1	2	2020-10-17 19:45:39.690133095	3	0	1	0	0	129	4	1	33	8	29	-13.2316	74.3846	995.451	83.3154
46	42	0	0	2	0	0	0	0	0	0	0	0	0	-1	0	0	0	1	2	2020-10-17 19:45:39.732059002	2	0	5	0	0	129	8	0	1	None	6	-13.2316	74.3846	995.451	83.3154
47	42	0	0	2	0	0	0	0	0	0	0	0	0	-1	4	1	12	0	1	2020-10-17 19:45:40.894200087	0	0	0	0	0	129	9	2	32	247	18	48.3065	74.3846	995.451	83.3154
48	60	0	1	2	0	0	0	0	0	0	0	0	0	-1	0	0	0	0	1	2020-10-17 19:45:51.260196924	1	0	5	0	0	129	6	0	1	1100	4	48.3065	74.3846	995.451	83.3154
49	72	1	0	1	1	2	6	1	6	1	4	1	0	-1	0	0	0	0	1	2020-10-17 19:45:56.825213909	1	0	6	0	0	129	7	3	1	1	35	48.3065	74.3846	995.451	83.3154
50	206	1	1	0	2	1	2	1	1	6	2	1	0	0.052386000	0	0	0	0	1	2020-10-17 19:46:18.618488073	1	0	2	0	0	129	8	1	38	1	31	48.3065	74.3846	995.451	83.3154
51	60	0	1	2	0	0	0	0	0	0	0	0	0	-1	0	0	0	1	0	2020-10-17 19:46:25.382513046	4	0	3	0	0	129	5	1	42	1	7	48.3065	74.3846	995.451	83.3154
52	81	1	0	1	1	2	7	1	2	1	7	1	0	-1	0	0	0	0	1	2020-10-17 19:46:31.668571949	2	0	4	0	0	129	9	1	55	2	14	48.3065	74.3846	995.451
53	85	1	1	0	2	1	8	1	1	2	8	1	0	0.052244000	0	0	0	0	1	2020-10-17 19:46:39.843638897	3	0	1	0	0	129	5	1	33	8	21	48.3065		995.451
54	60	0	1	2	0	0	0	0	0	0	0	0	0	-1	4	1	12	0	1	2020-10-17 19:46:41.047637939	0	0	0	0	0	129	10	2	32	255	24	48.3065
