# Supplementary material for: AI-driven cybersecurity framework for anomaly detection in power systems
Source: Sci Rep. 2025 Oct 10;15:35506. doi: 10.1038/s41598-025-19634-y (PMC12514191; doi:10.1038/s41598-025-19634-y)
Supplement: Supplementary file 1 — Supplementary Information. [file 41598_2025_19634_MOESM1_ESM.zip › Datasets/csvs/UC3/uc3_DS_merged_phy_cyb_10os_30poll_encoded.csv]

	frame_len	frame_protocols	eth_src	eth_dst	ip_src	ip_dst	ip_len	ip_flags	tcp_srcport	tcp_dstport	tcp_len	tcp_flags	tcp_retransmission	tcp_rtt	flow_count	flow_final_count	packets	snort_alert	snort_alert_type	Time	LL_dnp3_src	LL_dnp3_dst	LL_dnp3_len	LL_dnp3_ctl	TL_dnp3_tr_ctl	AL_dnp3_al_func	AL_dnp3_al_ctl	AL_dnp3_obj	DNP3 Object Count	DNP3 Objects	AL_Payload	value1	value2	value3	value4
0	72	1	0	3	1	2	11	1	6	1	6	1	0	-1	0	0	0	0	1	2020-10-17 16:23:47.265566111	9	0	5	0	0	129	0	1	42	1	21				1350.55
1	239	1	3	0	2	1	7	1	1	6	7	1	0	0.000439000	0	0	0	0	1	2020-10-17 16:23:47.701529980	8	0	2	0	0	129	4	1	33	0	201				1350.55
2	72	1	0	3	1	2	11	1	4	1	6	1	0	-1	6	1	18	0	1	2020-10-17 16:23:48.389504910	5	0	3	0	0	129	13	2	36	511	300				1350.55
3	206	1	3	0	2	1	4	1	1	4	3	1	0	0.000513000	0	0	0	0	1	2020-10-17 16:23:52.353516102	6	0	4	0	0	129	1	1	38	1	269		1211.67		1350.55
4	72	1	0	3	1	2	11	1	3	1	6	1	0	-1	0	0	0	0	1	2020-10-17 16:23:52.401571989	1	0	8	0	0	129	9	1	58	1	113		1211.67		1350.55
5	208	1	3	0	2	1	5	1	1	3	4	1	0	0.000453000	0	0	0	0	1	2020-10-17 16:23:55.396509886	2	0	1	0	0	129	0	2	32	255	228	-56.2571	1211.67		1350.55
6	60	0	0	3	0	0	0	0	0	0	0	0	0	-1	11	2	33	0	1	2020-10-17 16:23:55.664500952	3	0	11	0	0	129	15	2	16	15	141	-56.2571	1211.67		1350.55
7	42	0	3	0	0	0	0	0	0	0	0	0	0	-1	0	0	0	0	1	2020-10-17 16:23:57.270627975	0	0	6	0	0	129	9	1	46	1	53	-56.2571	1211.67		1350.55
8	72	1	0	3	1	2	11	1	8	1	6	1	0	-1	0	0	0	0	1	2020-10-17 16:23:58.584523916	4	0	0	0	0	129	14	2	28	127	179	-56.2571	1211.67		1350.55
9	225	1	3	0	2	1	6	1	1	8	5	1	0	0.001592000	0	0	0	0	1	2020-10-17 16:23:59.246570110	6	0	10	0	0	129	2	3	1	1	311	-56.2571	1211.67		1350.55
10	72	1	0	3	1	2	11	1	11	1	6	1	0	-1	0	0	0	0	1	2020-10-17 16:24:10.211639881	7	0	7	0	0	129	7	1	55	2	86	-56.2571	1211.67	79.8731	1350.55
11	293	1	3	0	2	1	10	1	1	11	10	1	0	0.001764000	0	0	0	1	2	2020-10-17 16:24:11.151521921	6	0	9	0	0	129	3	0	1	1200	2	-56.2571	1211.67	79.8731	1350.55
12	42	0	3	4	0	0	0	0	0	0	0	0	0	-1	0	0	0	0	1	2020-10-17 16:24:17.417599916	9	0	5	0	0	129	1	1	42	1	22	-56.2571	1211.67	79.8731	1350.55
13	42	0	3	4	0	0	0	0	0	0	0	0	0	-1	5	1	15	0	1	2020-10-17 16:24:17.853555918	8	0	2	0	0	129	5	1	33	0	200	-56.2571	1211.67	79.8731	1350.55
14	42	0	3	4	0	0	0	0	0	0	0	0	0	-1	0	0	0	0	1	2020-10-17 16:24:18.541533947	5	0	3	0	0	129	14	2	36	511	301	-56.2571	1211.67	79.8731	1350.55
15	72	1	0	3	1	2	11	1	7	1	6	1	0	-1	0	0	0	0	1	2020-10-17 16:24:22.505511045	6	0	4	0	0	129	4	1	38	1	268	-56.2571	1204.46	79.8731	1350.55
16	196	1	3	0	2	1	3	1	1	7	2	1	0	0.000603000	0	0	0	0	1	2020-10-17 16:24:22.553606987	1	0	8	0	0	129	10	1	58	1	112	-56.2571	1204.46	79.8731	1350.55
17	72	1	0	3	1	2	11	1	5	1	6	1	0	-1	5	1	15	0	1	2020-10-17 16:24:23.523519038	6	0	9	0	0	129	5	0	1	1100	5	-56.2571	1204.46	79.8731	1350.55
18	142	1	3	0	2	1	1	1	1	5	15	1	0	0.001261000	0	0	0	0	1	2020-10-17 16:24:25.549473047	2	0	1	0	0	129	1	2	32	255	229	-56.4258	1204.46	79.8731	1350.55
19	72	1	0	3	1	2	11	1	10	1	6	1	0	-1	0	0	0	0	1	2020-10-17 16:24:25.817557096	3	0	11	0	0	129	0	2	16	15	144	-56.4258	1204.46	79.8731	1350.55
20	253	1	3	0	2	1	8	1	1	10	8	1	0	0.000701000	0	0	0	0	1	2020-10-17 16:24:27.423558950	0	0	6	0	0	129	10	1	46	1	54	-56.4258	1204.46	79.8731	1350.55
21	72	1	0	3	1	2	11	1	9	1	6	1	0	-1	5	1	15	0	1	2020-10-17 16:24:28.737478971	4	0	0	0	0	129	15	2	28	127	180	-56.4258	1204.46	79.8731	1350.55
22	182	1	3	0	2	1	2	1	1	9	1	1	0	0.001642000	0	0	0	0	1	2020-10-17 16:24:40.364736080	7	0	7	0	0	129	8	1	55	2	85	-56.4258	1204.46	79.9201	1350.55
23	89	1	0	3	1	2	14	1	8	1	13	1	0	-1	0	0	0	0	1	2020-10-17 16:24:43.931605101	8	0	9	0	0	129	6	0	1	1003	1	-56.4258	1204.46	79.9201	1350.55
24	91	1	3	0	2	1	15	1	1	8	14	1	0	0.001041000	0	0	0	1	0	2020-10-17 16:24:47.569626093	9	0	5	0	0	129	2	1	42	1	23	-56.4258	1204.46	79.9201	1350.55
25	42	0	3	4	0	0	0	0	0	0	0	0	0	-1	21	5	63	0	1	2020-10-17 16:24:48.005515099	8	0	2	0	0	129	7	1	33	0	199	-56.4258	1204.46	79.9201	1350.55
26	42	0	3	4	0	0	0	0	0	0	0	0	0	-1	0	0	0	0	1	2020-10-17 16:24:48.693542004	5	0	3	0	0	129	15	2	36	511	302	-56.4258	1204.46	79.9201	1350.55
27	42	0	3	4	0	0	0	0	0	0	0	0	0	-1	4	1	12	0	1	2020-10-17 16:24:52.657572031	6	0	4	0	0	129	6	1	38	1	267	-56.4258	1201.01	79.9201	1350.55
28	72	1	0	3	1	2	11	1	2	1	6	1	0	-1	0	0	0	0	1	2020-10-17 16:24:52.705629110	1	0	8	0	0	129	11	1	58	1	111	-56.4258	1201.01	79.9201	1350.55
29	286	1	3	0	2	1	9	1	1	2	9	1	0	0.001963000	0	0	0	0	1	2020-10-17 16:24:55.701493979	2	0	1	0	0	129	2	2	32	255	230	-56.3984	1201.01	79.9201	1350.55
30	81	1	0	3	1	2	12	1	8	1	11	1	0	-1	0	0	0	0	1	2020-10-17 16:24:55.969521999	3	0	11	0	0	129	1	2	16	15	142	-56.3984	1201.01	79.9201	1350.55
31	85	1	3	0	2	1	13	1	1	8	12	1	0	0.000977000	0	0	0	1	0	2020-10-17 16:24:57.119605064	7	0	9	0	0	129	9	0	1	None	4	-56.3984	1201.01	79.9201	1350.55
32	72	1	0	3	1	2	11	1	6	1	6	1	0	-1	18	3	54	0	1	2020-10-17 16:24:57.575604916	0	0	6	0	0	129	11	1	46	1	55	-56.3984	1201.01	79.9201	1350.55
33	239	1	3	0	2	1	7	1	1	6	7	1	0	0.001093000	0	0	0	0	1	2020-10-17 16:24:58.889528990	4	0	0	0	0	129	0	2	28	127	181	-56.3984	1201.01	79.9201	1350.55
34	72	1	0	3	1	2	11	1	4	1	6	1	0	-1	6	1	18	0	1	2020-10-17 16:25:10.517596006	7	0	7	0	0	129	10	1	55	2	84	-56.3984	1201.01	79.5727	1350.55
35	206	1	3	0	2	1	4	1	1	4	3	1	0	0.001037000	0	0	0	0	1	2020-10-17 16:25:15.381570101	7	0	9	0	0	129	11	0	1	None	10	-56.3984	1201.01	79.5727	1350.55
36	72	1	0	3	1	2	11	1	3	1	6	1	0	-1	0	0	0	0	1	2020-10-17 16:25:17.721543074	9	0	5	0	0	129	3	1	42	1	24	-56.3984	1201.01	79.5727	1350.55
37	208	1	3	0	2	1	5	1	1	3	4	1	0	0.001064000	0	0	0	0	1	2020-10-17 16:25:18.157531977	8	0	2	0	0	129	8	1	33	0	198	-56.3984	1201.01	79.5727	1350.55
38	60	0	0	4	0	0	0	0	0	0	0	0	0	-1	11	2	33	0	1	2020-10-17 16:25:18.845509052	5	0	3	0	0	129	0	2	36	511	303	-56.3984	1201.01	79.5727	1350.55
39	60	0	2	3	0	0	0	0	0	0	0	0	0	-1	0	0	0	0	1	2020-10-17 16:25:22.810516119	6	0	4	0	0	129	7	1	38	1	266	-56.3984	1200.52	79.5727	1350.55
40	42	0	3	2	0	0	0	0	0	0	0	0	0	-1	0	0	0	1	2	2020-10-17 16:25:22.858549118	1	0	8	0	0	129	12	1	58	1	110	-56.3984	1200.52	79.5727	1350.55
41	72	1	0	3	1	2	11	1	8	1	6	1	0	-1	0	0	0	0	1	2020-10-17 16:25:25.854480028	2	0	1	0	0	129	3	2	32	255	231	-56.3844	1200.52	79.5727	1350.55
42	225	1	3	0	2	1	6	1	1	8	5	1	0	0.001086000	0	0	0	0	1	2020-10-17 16:25:26.122520924	3	0	11	0	0	129	2	2	16	15	143	-56.3844	1200.52	79.5727	1350.55
43	60	0	0	3	0	0	0	0	0	0	0	0	0	-1	0	0	0	0	1	2020-10-17 16:25:27.546535969	9	0	9	0	0	129	4	0	1	1001	0	-56.3844	1200.52	79.5727	1350.55
44	42	0	3	0	0	0	0	0	0	0	0	0	0	-1	0	0	0	0	1	2020-10-17 16:25:27.726557016	0	0	6	0	0	129	12	1	46	1	56	-56.3844	1200.52	79.5727	1350.55
45	72	1	0	3	1	2	11	1	11	1	6	1	0	-1	0	0	0	0	1	2020-10-17 16:25:29.042484045	4	0	0	0	0	129	1	2	28	127	170	-56.3844	1200.52	79.5727	1350.55
46	293	1	3	0	2	1	10	1	1	11	10	1	0	0.001279000	0	0	0	1	2	2020-10-17 16:25:39.430556059	9	0	9	0	0	129	5	0	1	None	7	-56.3844	1200.52	79.5727	1350.55
47	60	0	0	4	0	0	0	0	0	0	0	0	0	-1	0	0	0	0	1	2020-10-17 16:25:40.668595076	7	0	7	0	0	129	12	1	55	2	78	-56.3844	1200.52	80.486	1350.55
48	42	0	3	4	0	0	0	0	0	0	0	0	0	-1	0	0	0	1	2	2020-10-17 16:25:47.872574091	9	0	5	0	0	129	6	1	42	1	19	-56.3844	1200.52	80.486	1318.34
49	81	1	0	3	1	2	12	1	8	1	11	1	0	-1	0	0	0	0	1	2020-10-17 16:25:48.308530092	8	0	2	0	0	129	9	1	33	0	203	-56.3844	1200.52	80.486	1318.34
50	85	1	3	0	2	1	13	1	1	8	12	1	0	0.001145000	0	0	0	0	1	2020-10-17 16:25:48.996494055	5	0	3	0	0	129	1	2	36	511	298	-56.3844	1200.52	80.486	1318.34
51	42	0	3	4	0	0	0	0	0	0	0	0	0	-1	0	0	0	1	0	2020-10-17 16:25:52.961515903	6	0	4	0	0	129	8	1	38	1	265	-56.3844	1207.1	80.486	1318.34
52	60	0	0	4	0	0	0	0	0	0	0	0	0	-1	0	0	0	1	2	2020-10-17 16:25:53.009576082	1	0	8	0	0	129	13	1	58	1	114	-56.3844	1207.1	80.486	1318.34
53	42	0	3	4	0	0	0	0	0	0	0	0	0	-1	5	1	15	0	1	2020-10-17 16:25:56.005489111	2	0	1	0	0	129	4	2	32	255	212	-56.6875	1207.1	80.486	1318.34
54	72	1	0	3	1	2	11	1	7	1	6	1	0	-1	5	1	15	0	1	2020-10-17 16:25:56.273461103	3	0	11	0	0	129	3	2	16	15	140	-56.6875	1207.1	80.486	1318.34
55	196	1	3	0	2	1	3	1	1	7	2	1	0	0.002068000	0	0	0	0	1	2020-10-17 16:25:57.879558086	0	0	6	0	0	129	13	1	46	1	57	-56.6875	1207.1	80.486	1318.34
56	72	1	0	3	1	2	11	1	5	1	6	1	0	-1	0	0	0	0	1	2020-10-17 16:25:59.193490028	4	0	0	0	0	129	2	2	28	127	177	-56.6875	1207.1	80.486	1318.34
57	142	1	3	0	2	1	1	1	1	5	15	1	0	0.002209000	0	0	0	0	1	2020-10-17 16:26:10.820630074	7	0	7	0	0	129	13	1	55	2	83	-56.6875	1207.1	80.678	1318.34
58	72	1	0	3	1	2	11	1	10	1	6	1	0	-1	5	1	15	0	1	2020-10-17 16:26:18.024547100	9	0	5	0	0	129	7	1	42	1	14	-56.6875	1207.1	80.678	1310.85
59	253	1	3	0	2	1	8	1	1	10	8	1	0	0.002213000	0	0	0	0	1	2020-10-17 16:26:18.460517883	8	0	2	0	0	129	10	1	33	0	207	-56.6875	1207.1	80.678	1310.85
60	72	1	0	3	1	2	11	1	9	1	6	1	0	-1	0	0	0	0	1	2020-10-17 16:26:19.148510933	5	0	3	0	0	129	2	2	36	511	294	-56.6875	1207.1	80.678	1310.85
61	182	1	3	0	2	1	2	1	1	9	1	1	0	0.002038000	0	0	0	0	1	2020-10-17 16:26:23.114525080	6	0	4	0	0	129	9	1	38	1	264	-56.6875	1207.29	80.678	1310.85
62	60	0	0	4	0	0	0	0	0	0	0	0	0	-1	0	0	0	1	2	2020-10-17 16:26:23.162559986	1	0	8	0	0	129	14	1	58	1	118	-56.6875	1207.29	80.678	1310.85
63	60	0	0	4	0	0	0	0	0	0	0	0	0	-1	5	1	15	1	2	2020-10-17 16:26:26.158474922	2	0	1	0	0	129	5	2	32	255	213	-56.7556	1207.29	80.678	1310.85
64	60	0	0	4	0	0	0	0	0	0	0	0	0	-1	0	0	0	1	2	2020-10-17 16:26:26.496463060	3	0	11	0	0	129	4	2	16	15	138	-56.7556	1207.29	80.678	1310.85
65	42	0	3	0	0	0	0	0	0	0	0	0	0	-1	4	1	12	0	1	2020-10-17 16:26:28.104574919	0	0	6	0	0	129	14	1	46	1	58	-56.7556	1207.29	80.678	1310.85
66	60	0	0	3	0	0	0	0	0	0	0	0	0	-1	0	0	0	1	2	2020-10-17 16:26:29.424484968	4	0	0	0	0	129	3	2	28	127	173	-56.7556	1207.29	80.678	1310.85
67	60	0	0	4	0	0	0	0	0	0	0	0	0	-1	9	2	26	1	2	2020-10-17 16:26:40.972800970	7	0	7	0	0	129	14	1	55	2	82	-56.7556	1207.29	80.6764	1310.85
68	42	0	3	4	0	0	0	0	0	0	0	0	0	-1	4	1	12	0	1	2020-10-17 16:26:48.175591946	9	0	5	0	0	129	8	1	42	1	15	-56.7556	1207.29	80.6764	1310.71
69	60	0	0	4	0	0	0	0	0	0	0	0	0	-1	0	0	0	1	2	2020-10-17 16:26:48.611566067	8	0	2	0	0	129	11	1	33	0	206	-56.7556	1207.29	80.6764	1310.71
70	42	0	3	4	0	0	0	0	0	0	0	0	0	-1	0	0	0	0	1	2020-10-17 16:26:49.299568892	5	0	3	0	0	129	3	2	36	511	295	-56.7556	1207.29	80.6764	1310.71
71	60	0	0	4	0	0	0	0	0	0	0	0	0	-1	0	0	0	1	2	2020-10-17 16:26:53.265644072	6	0	4	0	0	129	10	1	38	1	263	-56.7556	1207.18	80.6764	1310.71
72	42	0	3	4	0	0	0	0	0	0	0	0	0	-1	0	0	0	0	1	2020-10-17 16:26:53.313704967	1	0	8	0	0	129	15	1	58	1	117	-56.7556	1207.18	80.6764	1310.71
73	72	1	0	3	1	2	11	1	2	1	6	1	0	-1	4	1	12	0	1	2020-10-17 16:26:56.309525013	2	0	1	0	0	129	6	2	32	255	214	-56.8574	1207.18	80.6764	1310.71
74	286	1	3	0	2	1	9	1	1	2	9	1	0	0.002422000	0	0	0	0	1	2020-10-17 16:26:56.723562002	3	0	11	0	0	129	5	2	16	15	136	-56.8574	1207.18	80.6764	1310.71
75	81	1	0	3	1	2	12	1	4	1	11	1	0	-1	12	2	36	0	1	2020-10-17 16:26:58.407594919	0	0	6	0	0	129	15	1	46	1	59	-56.8574	1207.18	80.6764	1310.71
76	85	1	3	0	2	1	13	1	1	4	12	1	0	0.001818000	0	0	0	1	0	2020-10-17 16:26:59.719533920	4	0	0	0	0	129	4	2	28	127	174	-56.8574	1207.18	80.6764	1310.71
77	72	1	0	3	1	2	11	1	6	1	6	1	0	-1	13	2	38	0	1	2020-10-17 16:27:11.215601921	7	0	7	0	0	129	15	1	55	2	81	-56.8574	1207.18	80.6674	1310.71
78	239	1	3	0	2	1	7	1	1	6	7	1	0	0.001638000	0	0	0	0	1	2020-10-17 16:27:18.416563034	9	0	5	0	0	129	9	1	42	1	16	-56.8574	1207.18	80.6674	1310.67
79	72	1	0	3	1	2	11	1	4	1	6	1	0	-1	0	0	0	0	1	2020-10-17 16:27:18.842530012	8	0	2	0	0	129	12	1	33	0	205	-56.8574	1207.18	80.6674	1310.67
80	206	1	3	0	2	1	4	1	1	4	3	1	0	0.001463000	0	0	0	0	1	2020-10-17 16:27:19.528497934	5	0	3	0	0	129	4	2	36	511	296	-56.8574	1207.18	80.6674	1310.67
81	72	1	0	3	1	2	11	1	3	1	6	1	0	-1	0	0	0	0	1	2020-10-17 16:27:23.566539049	6	0	4	0	0	129	11	1	38	1	262	-56.8574	1207.12	80.6674	1310.67
82	208	1	3	0	2	1	5	1	1	3	4	1	0	0.001451000	0	0	0	0	1	2020-10-17 16:27:23.612571955	1	0	8	0	0	129	0	1	58	1	116	-56.8574	1207.12	80.6674	1310.67
83	72	1	0	3	1	2	11	1	8	1	6	1	0	-1	11	2	33	0	1	2020-10-17 16:27:26.540493965	2	0	1	0	0	129	7	2	32	255	215	-56.9415	1207.12	80.6674	1310.67
84	225	1	3	0	2	1	6	1	1	8	5	1	0	0.001644000	0	0	0	0	1	2020-10-17 16:27:26.952455044	3	0	11	0	0	129	6	2	16	15	137	-56.9415	1207.12	80.6674	1310.67
85	72	1	0	3	1	2	11	1	11	1	6	1	0	-1	0	0	0	0	1	2020-10-17 16:27:28.708560944	0	0	6	0	0	129	0	1	46	1	60	-56.9415	1207.12	80.6674	1310.67
86	293	1	3	0	2	1	10	1	1	11	10	1	0	0.001774000	0	0	0	0	1	2020-10-17 16:27:30.016479015	4	0	0	0	0	129	5	2	28	127	176	-56.9415	1207.12	80.6674	1310.67
87	42	0	3	4	0	0	0	0	0	0	0	0	0	-1	0	0	0	0	1	2020-10-17 16:27:41.440617085	7	0	7	0	0	129	0	1	55	2	80	-56.9415	1207.12	80.6605	1310.67
88	60	0	0	4	0	0	0	0	0	0	0	0	0	-1	0	0	0	1	2	2020-10-17 16:27:48.710546017	9	0	5	0	0	129	10	1	42	1	17	-56.9415	1207.12	80.6605	1310.65
89	60	0	0	3	0	0	0	0	0	0	0	0	0	-1	0	0	0	0	1	2020-10-17 16:27:49.148531914	8	0	2	0	0	129	13	1	33	0	204	-56.9415	1207.12	80.6605	1310.65
90	42	0	3	0	0	0	0	0	0	0	0	0	0	-1	0	0	0	1	2	2020-10-17 16:27:49.830521107	5	0	3	0	0	129	5	2	36	511	297	-56.9415	1207.12	80.6605	1310.65
91	42	0	3	4	0	0	0	0	0	0	0	0	0	-1	5	1	15	0	1	2020-10-17 16:27:53.830509901	6	0	4	0	0	129	12	1	38	1	261	-56.9415	1207.08	80.6605	1310.65
92	60	0	0	4	0	0	0	0	0	0	0	0	0	-1	0	0	0	1	2	2020-10-17 16:27:53.870595932	1	0	8	0	0	129	1	1	58	1	115	-56.9415	1207.08	80.6605	1310.65
93	42	0	3	4	0	0	0	0	0	0	0	0	0	-1	0	0	0	0	1	2020-10-17 16:27:56.766477108	2	0	1	0	0	129	8	2	32	255	216	-57.008	1207.08	80.6605	1310.65
94	60	0	0	4	0	0	0	0	0	0	0	0	0	-1	0	0	0	1	2	2020-10-17 16:27:57.178512096	3	0	11	0	0	129	7	2	16	15	139	-57.008	1207.08	80.6605	1310.65
95	72	1	0	3	1	2	11	1	7	1	6	1	0	-1	0	0	0	0	1	2020-10-17 16:27:59.008564949	0	0	6	0	0	129	1	1	46	1	61	-57.008	1207.08	80.6605	1310.65
96	196	1	3	0	2	1	3	1	1	7	2	1	0	0.001626000	5	1	15	0	1	2020-10-17 16:28:00.316473961	4	0	0	0	0	129	6	2	28	127	175	-57.008	1207.08	80.6605	1310.65
97	72	1	0	3	1	2	11	1	5	1	6	1	0	-1	0	0	0	0	1	2020-10-17 16:28:11.676619053	7	0	7	0	0	129	1	1	55	2	79	-57.008	1207.08	80.6557	1310.65
98	142	1	3	0	2	1	1	1	1	5	15	1	0	0.000703000	0	0	0	0	1	2020-10-17 16:28:13.458569050	8	0	9	0	0	129	14	0	1	20	3	-57.008	1207.08	80.6557	1310.65
99	81	1	0	3	1	2	12	1	2	1	11	1	0	-1	0	0	0	0	1	2020-10-17 16:28:19.025546074	9	0	5	0	0	129	11	1	42	1	20	-57.008	1207.08	80.6557	1321.74
100	85	1	3	0	2	1	13	1	1	2	12	1	0	0.000620000	0	0	0	1	0	2020-10-17 16:28:19.449538946	8	0	2	0	0	129	15	1	33	0	243	-57.008	1207.08	80.6557	1321.74
101	72	1	0	3	1	2	11	1	10	1	6	1	0	-1	0	0	0	0	1	2020-10-17 16:28:20.127506971	5	0	3	0	0	129	6	2	36	511	292	-57.008	1207.08	80.6557	1321.74
102	253	1	3	0	2	1	8	1	1	10	8	1	0	0.000775000	0	0	0	0	1	2020-10-17 16:28:24.127538919	6	0	4	0	0	129	13	1	38	1	279	-57.008	1224.34	80.6557	1321.74
103	72	1	0	3	1	2	11	1	9	1	6	1	0	-1	5	1	15	0	1	2020-10-17 16:28:24.183559895	1	0	8	0	0	129	2	1	58	1	124	-57.008	1224.34	80.6557	1321.74
104	182	1	3	0	2	1	2	1	1	9	1	1	0	0.001703000	0	0	0	0	1	2020-10-17 16:28:26.989480019	2	0	1	0	0	129	9	2	32	255	232	-49.6967	1224.34	80.6557	1321.74
105	42	0	3	4	0	0	0	0	0	0	0	0	0	-1	21	5	63	0	1	2020-10-17 16:28:27.419473886	3	0	11	0	0	129	8	2	16	15	159	-49.6967	1224.34	80.6557	1321.74
106	42	0	3	4	0	0	0	0	0	0	0	0	0	-1	0	0	0	0	1	2020-10-17 16:28:29.307569027	0	0	6	0	0	129	2	1	46	1	42	-49.6967	1224.34	80.6557	1321.74
107	42	0	3	4	0	0	0	0	0	0	0	0	0	-1	4	1	12	0	1	2020-10-17 16:28:30.637506962	4	0	0	0	0	129	7	2	28	127	161	-49.6967	1224.34	80.6557	1321.74
108	72	1	0	3	1	2	11	1	2	1	6	1	0	-1	0	0	0	0	1	2020-10-17 16:28:41.992619038	7	0	7	0	0	129	2	1	55	2	88	-49.6967	1224.34	84.7967	1321.74
109	286	1	3	0	2	1	9	1	1	2	9	1	0	0.001859000	0	0	0	0	1	2020-10-17 16:28:42.978588104	9	0	9	0	0	129	12	0	1	20	3	-49.6967	1224.34	84.7967	1321.74
110	81	1	0	3	1	2	12	1	2	1	11	1	0	-1	12	2	36	0	1	2020-10-17 16:28:49.344552040	9	0	5	0	0	129	13	1	42	1	12	-49.6967	1224.34	84.7967	1342.81
111	85	1	3	0	2	1	13	1	1	2	12	1	0	0.002291000	0	0	0	1	0	2020-10-17 16:28:49.760545015	8	0	2	0	0	129	0	1	33	0	245	-49.6967	1224.34	84.7967	1342.81
112	72	1	0	3	1	2	11	1	6	1	6	1	0	-1	6	1	18	0	1	2020-10-17 16:28:49.918529034	9	0	9	0	0	129	14	0	1	20	8	-49.6967	1224.34	84.7967	1342.81
113	239	1	3	0	2	1	7	1	1	6	7	1	0	0.000875000	0	0	0	0	1	2020-10-17 16:28:50.436497927	5	0	3	0	0	129	7	2	36	511	290	-49.6967	1224.34	84.7967	1342.81
114	72	1	0	3	1	2	11	1	4	1	6	1	0	-1	6	1	18	0	1	2020-10-17 16:28:54.464572906	6	0	4	0	0	129	14	1	38	1	280	-49.6967	1253.25	84.7967	1342.81
115	206	1	3	0	2	1	4	1	1	4	3	1	0	0.001014000	0	0	0	0	1	2020-10-17 16:28:54.524590969	1	0	8	0	0	129	3	1	58	1	126	-49.6967	1253.25	84.7967	1342.81
116	72	1	0	3	1	2	11	1	3	1	6	1	0	-1	0	0	0	0	1	2020-10-17 16:28:57.290518999	2	0	1	0	0	129	10	2	32	255	227	-50.178	1253.25	84.7967	1342.81
117	208	1	3	0	2	1	5	1	1	3	4	1	0	0.000809000	0	0	0	0	1	2020-10-17 16:28:57.732517004	3	0	11	0	0	129	9	2	16	15	158	-50.178	1253.25	84.7967	1342.81
118	42	0	3	0	0	0	0	0	0	0	0	0	0	-1	6	1	18	0	1	2020-10-17 16:28:59.604594946	0	0	6	0	0	129	3	1	46	1	43	-50.178	1253.25	84.7967	1342.81
119	60	0	0	3	0	0	0	0	0	0	0	0	0	-1	0	0	0	1	2	2020-10-17 16:29:00.960558891	4	0	0	0	0	129	8	2	28	127	184	-50.178	1253.25	84.7967	1342.81
120	72	1	0	3	1	2	11	1	8	1	6	1	0	-1	5	1	15	0	1	2020-10-17 16:29:12.300657034	7	0	7	0	0	129	3	1	55	2	87	-50.178	1253.25	94.6856	1342.81
121	225	1	3	0	2	1	6	1	1	8	5	1	0	0.002097000	0	0	0	0	1	2020-10-17 16:29:17.230580091	7	0	9	0	0	129	4	0	1	20	3	-50.178	1253.25	94.6856	1342.81
122	42	0	3	4	0	0	0	0	0	0	0	0	0	-1	0	0	0	0	1	2020-10-17 16:29:19.656590939	9	0	5	0	0	129	15	1	42	1	27	-50.178	1253.25	94.6856	102.035
123	72	1	0	3	1	2	11	1	11	1	6	1	0	-1	0	0	0	0	1	2020-10-17 16:29:20.076560020	8	0	2	0	0	129	1	1	33	0	234	-50.178	1253.25	94.6856	102.035
124	293	1	3	0	2	1	10	1	1	11	10	1	0	0.002012000	0	0	0	0	1	2020-10-17 16:29:20.746547937	5	0	3	0	0	129	8	2	36	511	281	-50.178	1253.25	94.6856	102.035
125	42	0	3	4	0	0	0	0	0	0	0	0	0	-1	5	1	15	0	1	2020-10-17 16:29:24.807514906	6	0	4	0	0	129	15	1	38	1	278	-50.178	1288.3	94.6856	102.035
126	60	0	0	3	0	0	0	0	0	0	0	0	0	-1	0	0	0	0	1	2020-10-17 16:29:24.863562107	1	0	8	0	0	129	4	1	58	1	109	-50.178	1288.3	94.6856	102.035
127	42	0	3	0	0	0	0	0	0	0	0	0	0	-1	0	0	0	1	2	2020-10-17 16:29:27.585470915	2	0	1	0	0	129	11	2	32	255	211	-49.4101	1288.3	94.6856	102.035
128	42	0	3	4	0	0	0	0	0	0	0	0	0	-1	0	0	0	0	1	2020-10-17 16:29:28.055470943	3	0	11	0	0	129	10	2	16	15	149	-49.4101	1288.3	94.6856	102.035
129	60	0	0	4	0	0	0	0	0	0	0	0	0	-1	0	0	0	1	2	2020-10-17 16:29:29.149571896	7	0	9	0	0	129	5	0	1	20	9	-49.4101	1288.3	94.6856	102.035
130	72	1	0	3	1	2	11	1	7	1	6	1	0	-1	5	1	15	0	1	2020-10-17 16:29:29.907583952	0	0	6	0	0	129	4	1	46	1	44	-49.4101	1288.3	94.6856	102.035
131	196	1	3	0	2	1	3	1	1	7	2	1	0	0.002043000	0	0	0	0	1	2020-10-17 16:29:31.276478052	4	0	0	0	0	129	9	2	28	127	186	-49.4101	1288.3	94.6856	102.035
132	60	0	0	4	0	0	0	0	0	0	0	0	0	-1	0	0	0	0	1	2020-10-17 16:29:42.612610102	7	0	7	0	0	129	6	1	55	2	89	-49.4101	1288.3	46.5528	102.035
133	72	1	0	3	1	2	11	1	5	1	6	1	0	-1	0	0	0	0	1	2020-10-17 16:29:49.964572906	9	0	5	0	0	129	0	1	42	1	26	-49.4101	1288.3	46.5528	84.7103
134	142	1	3	0	2	1	1	1	1	5	15	1	0	0.002141000	0	0	0	1	2	2020-10-17 16:29:50.404515028	8	0	2	0	0	129	2	1	33	0	235	-49.4101	1288.3	46.5528	84.7103
135	60	0	0	4	0	0	0	0	0	0	0	0	0	-1	0	0	0	1	2	2020-10-17 16:29:51.042516947	5	0	3	0	0	129	9	2	36	511	282	-49.4101	1288.3	46.5528	84.7103
136	81	1	0	3	1	2	12	1	6	1	11	1	0	-1	5	1	15	0	1	2020-10-17 16:29:55.066512108	6	0	4	0	0	129	0	1	38	1	277	-49.4101	1290.08	46.5528	84.7103
137	85	1	3	0	2	1	13	1	1	6	12	1	0	0.001413000	0	0	0	0	1	2020-10-17 16:29:55.112560987	1	0	8	0	0	129	5	1	58	1	108	-49.4101	1290.08	46.5528	84.7103
138	72	1	0	3	1	2	11	1	10	1	6	1	0	-1	0	0	0	0	1	2020-10-17 16:29:57.812478065	2	0	1	0	0	129	12	2	32	255	219	-49.5289	1290.08	46.5528	84.7103
139	253	1	3	0	2	1	8	1	1	10	8	1	0	0.000322000	0	0	0	1	0	2020-10-17 16:29:58.292449951	3	0	11	0	0	129	11	2	16	15	150	-49.5289	1290.08	46.5528	84.7103
140	72	1	0	3	1	2	11	1	9	1	6	1	0	-1	0	0	0	0	1	2020-10-17 16:30:00.132559061	0	0	6	0	0	129	5	1	46	1	45	-49.5289	1290.08	46.5528	84.7103
141	182	1	3	0	2	1	2	1	1	9	1	1	0	0.002116000	0	0	0	0	1	2020-10-17 16:30:01.520498036	4	0	0	0	0	129	10	2	28	127	162	-49.5289	1290.08	46.5528	84.7103
142	42	0	3	4	0	0	0	0	0	0	0	0	0	-1	13	3	39	0	1	2020-10-17 16:30:12.928605080	7	0	7	0	0	129	7	1	55	2	90	-49.5289	1290.08	39.9998	84.7103
143	42	0	3	4	0	0	0	0	0	0	0	0	0	-1	0	0	0	0	1	2020-10-17 16:30:20.283549070	9	0	5	0	0	129	1	1	42	1	29	-49.5289	1290.08	39.9998	83.8174
144	42	0	3	4	0	0	0	0	0	0	0	0	0	-1	0	0	0	0	1	2020-10-17 16:30:20.723535061	8	0	2	0	0	129	3	1	33	0	241	-49.5289	1290.08	39.9998	83.8174
145	42	0	3	4	0	0	0	0	0	0	0	0	0	-1	4	1	12	0	1	2020-10-17 16:30:21.343508005	5	0	3	0	0	129	10	2	36	511	283	-49.5289	1290.08	39.9998	83.8174
146	42	0	3	4	0	0	0	0	0	0	0	0	0	-1	4	1	12	0	1	2020-10-17 16:30:25.301517010	6	0	4	0	0	129	1	1	38	1	276	-49.5289	1289.41	39.9998	83.8174
147	42	0	3	4	0	0	0	0	0	0	0	0	0	-1	0	0	0	0	1	2020-10-17 16:30:25.385576010	1	0	8	0	0	129	6	1	58	1	107	-49.5289	1289.41	39.9998	83.8174
148	81	1	0	3	1	2	12	1	6	1	11	1	0	-1	4	1	12	0	1	2020-10-17 16:30:28.039484024	2	0	1	0	0	129	13	2	32	255	220	-50.8214	1289.41	39.9998	83.8174
149	85	1	3	0	2	1	13	1	1	6	12	1	0	0.001349000	0	0	0	1	0	2020-10-17 16:30:28.519474982	3	0	11	0	0	129	12	2	16	15	151	-50.8214	1289.41	39.9998	83.8174
150	42	0	3	4	0	0	0	0	0	0	0	0	0	-1	0	0	0	0	1	2020-10-17 16:30:30.359556913	0	0	6	0	0	129	6	1	46	1	46	-50.8214	1289.41	39.9998	83.8174
151	72	1	0	3	1	2	11	1	2	1	6	1	0	-1	0	0	0	0	1	2020-10-17 16:30:31.747486115	4	0	0	0	0	129	11	2	28	127	166	-50.8214	1289.41	39.9998	83.8174
152	286	1	3	0	2	1	9	1	1	2	9	1	0	0.000368000	0	0	0	0	1	2020-10-17 16:30:43.239610910	7	0	7	0	0	129	8	1	55	2	95	-50.8214	1289.41	37.0424	83.8174
153	42	0	3	4	0	0	0	0	0	0	0	0	0	-1	0	0	0	0	1	2020-10-17 16:30:50.588545084	9	0	5	0	0	129	2	1	42	1	28	-50.8214	1289.41	37.0424	83.2734
154	42	0	3	4	0	0	0	0	0	0	0	0	0	-1	6	1	18	0	1	2020-10-17 16:30:51.036727905	8	0	2	0	0	129	4	1	33	0	239	-50.8214	1289.41	37.0424	83.2734
155	42	0	3	4	0	0	0	0	0	0	0	0	0	-1	0	0	0	0	1	2020-10-17 16:30:51.648499966	5	0	3	0	0	129	11	2	36	511	285	-50.8214	1289.41	37.0424	83.2734
156	42	0	3	4	0	0	0	0	0	0	0	0	0	-1	6	1	18	0	1	2020-10-17 16:30:55.532516956	6	0	4	0	0	129	2	1	38	1	275	-50.8214	1288.74	37.0424	83.2734
157	42	0	3	4	0	0	0	0	0	0	0	0	0	-1	6	1	18	0	1	2020-10-17 16:30:55.610543013	1	0	8	0	0	129	7	1	58	1	101	-50.8214	1288.74	37.0424	83.2734
158	42	0	3	4	0	0	0	0	0	0	0	0	0	-1	0	0	0	0	1	2020-10-17 16:30:58.274468899	2	0	1	0	0	129	14	2	32	255	222	-51.831	1288.74	37.0424	83.2734
159	42	0	3	4	0	0	0	0	0	0	0	0	0	-1	0	0	0	0	1	2020-10-17 16:30:58.744466066	3	0	11	0	0	129	13	2	16	15	156	-51.831	1288.74	37.0424	83.2734
160	72	1	0	3	1	2	11	1	6	1	6	1	0	-1	6	1	18	0	1	2020-10-17 16:31:00.582572937	0	0	6	0	0	129	7	1	46	1	47	-51.831	1288.74	37.0424	83.2734
161	239	1	3	0	2	1	7	1	1	6	7	1	0	0.000514000	0	0	0	0	1	2020-10-17 16:31:01.974479914	4	0	0	0	0	129	12	2	28	127	169	-51.831	1288.74	37.0424	83.2734
162	72	1	0	3	1	2	11	1	4	1	6	1	0	-1	0	0	0	0	1	2020-10-17 16:31:13.556760073	7	0	7	0	0	129	9	1	55	2	91	-51.831	1288.74	37.3103	83.2734
163	206	1	3	0	2	1	4	1	1	4	3	1	0	0.000524000	0	0	0	0	1	2020-10-17 16:31:20.900655031	9	0	5	0	0	129	3	1	42	1	30	-51.831	1288.74	37.3103	83.6475
164	72	1	0	3	1	2	11	1	3	1	6	1	0	-1	0	0	0	0	1	2020-10-17 16:31:21.340564013	8	0	2	0	0	129	5	1	33	0	242	-51.831	1288.74	37.3103	83.6475
165	208	1	3	0	2	1	5	1	1	3	4	1	0	0.000403000	0	0	0	0	1	2020-10-17 16:31:21.958548069	5	0	3	0	0	129	12	2	36	511	284	-51.831	1288.74	37.3103	83.6475
166	42	0	3	4	0	0	0	0	0	0	0	0	0	-1	11	2	33	0	1	2020-10-17 16:31:25.764585972	6	0	4	0	0	129	3	1	38	1	274	-51.831	1288.54	37.3103	83.6475
167	72	1	0	3	1	2	11	1	8	1	6	1	0	-1	0	0	0	0	1	2020-10-17 16:31:25.844625950	1	0	8	0	0	129	8	1	58	1	105	-51.831	1288.54	37.3103	83.6475
168	225	1	3	0	2	1	6	1	1	8	5	1	0	0.000536000	0	0	0	0	1	2020-10-17 16:31:28.568521023	2	0	1	0	0	129	15	2	32	255	221	-52.6347	1288.54	37.3103	83.6475
169	72	1	0	3	1	2	11	1	11	1	6	1	0	-1	0	0	0	0	1	2020-10-17 16:31:29.056508064	3	0	11	0	0	129	14	2	16	15	153	-52.6347	1288.54	37.3103	83.6475
170	293	1	3	0	2	1	10	1	1	11	10	1	0	0.000734000	0	0	0	0	1	2020-10-17 16:31:30.892604113	0	0	6	0	0	129	8	1	46	1	48	-52.6347	1288.54	37.3103	83.6475
171	42	0	3	4	0	0	0	0	0	0	0	0	0	-1	0	0	0	0	1	2020-10-17 16:31:32.268707991	4	0	0	0	0	129	13	2	28	127	168	-52.6347	1288.54	37.3103	83.6475
172	42	0	3	4	0	0	0	0	0	0	0	0	0	-1	5	1	15	0	1	2020-10-17 16:31:43.867621899	7	0	7	0	0	129	10	1	55	2	94	-52.6347	1288.54	36.4579	83.6475
173	72	1	0	3	1	2	11	1	7	1	6	1	0	-1	5	1	15	0	1	2020-10-17 16:31:51.215595007	9	0	5	0	0	129	4	1	42	1	31	-52.6347	1288.54	36.4579	82.8917
174	196	1	3	0	2	1	3	1	1	7	2	1	0	0.000589000	0	0	0	0	1	2020-10-17 16:31:51.671601057	8	0	2	0	0	129	6	1	33	0	240	-52.6347	1288.54	36.4579	82.8917
175	72	1	0	3	1	2	11	1	5	1	6	1	0	-1	0	0	0	0	1	2020-10-17 16:31:52.267560959	5	0	3	0	0	129	13	2	36	511	286	-52.6347	1288.54	36.4579	82.8917
176	142	1	3	0	2	1	1	1	1	5	15	1	0	0.000642000	0	0	0	0	1	2020-10-17 16:31:55.995584965	6	0	4	0	0	129	4	1	38	1	273	-52.6347	1288.16	36.4579	82.8917
177	72	1	0	3	1	2	11	1	10	1	6	1	0	-1	5	1	15	0	1	2020-10-17 16:31:56.079616070	1	0	8	0	0	129	9	1	58	1	102	-52.6347	1288.16	36.4579	82.8917
178	253	1	3	0	2	1	8	1	1	10	8	1	0	0.001571000	0	0	0	0	1	2020-10-17 16:31:58.863512039	2	0	1	0	0	129	0	2	32	255	223	-53.1832	1288.16	36.4579	82.8917
179	60	0	0	3	0	0	0	0	0	0	0	0	0	-1	0	0	0	0	1	2020-10-17 16:31:59.359510899	3	0	11	0	0	129	15	2	16	15	157	-53.1832	1288.16	36.4579	82.8917
180	42	0	3	0	0	0	0	0	0	0	0	0	0	-1	0	0	0	1	2	2020-10-17 16:32:01.211610079	0	0	6	0	0	129	9	1	46	1	49	-53.1832	1288.16	36.4579	82.8917
181	72	1	0	3	1	2	11	1	9	1	6	1	0	-1	0	0	0	0	1	2020-10-17 16:32:02.571647882	4	0	0	0	0	129	14	2	28	127	167	-53.1832	1288.16	36.4579	82.8917
182	182	1	3	0	2	1	2	1	1	9	1	1	0	0.000569000	0	0	0	0	1	2020-10-17 16:32:14.187648058	7	0	7	0	0	129	11	1	55	2	97	-53.1832	1288.16	36.1526	82.8917
183	42	0	3	4	0	0	0	0	0	0	0	0	0	-1	21	5	63	0	1	2020-10-17 16:32:21.535562992	9	0	5	0	0	129	5	1	42	1	34	-53.1832	1288.16	36.1526	82.8979
184	42	0	3	4	0	0	0	0	0	0	0	0	0	-1	0	0	0	0	1	2020-10-17 16:32:21.987525940	8	0	2	0	0	129	7	1	33	0	237	-53.1832	1288.16	36.1526	82.8979
185	42	0	3	4	0	0	0	0	0	0	0	0	0	-1	4	1	12	0	1	2020-10-17 16:32:22.579504013	5	0	3	0	0	129	14	2	36	511	289	-53.1832	1288.16	36.1526	82.8979
186	72	1	0	3	1	2	11	1	2	1	6	1	0	-1	0	0	0	0	1	2020-10-17 16:32:26.223520994	6	0	4	0	0	129	5	1	38	1	272	-53.1832	1288.09	36.1526	82.8979
187	286	1	3	0	2	1	9	1	1	2	9	1	0	0.000857000	0	0	0	0	1	2020-10-17 16:32:26.311579943	1	0	8	0	0	129	10	1	58	1	104	-53.1832	1288.09	36.1526	82.8979
188	42	0	3	0	0	0	0	0	0	0	0	0	0	-1	18	3	54	0	1	2020-10-17 16:32:29.159467936	2	0	1	0	0	129	1	2	32	255	224	-53.6449	1288.09	36.1526	82.8979
189	60	0	0	3	0	0	0	0	0	0	0	0	0	-1	0	0	0	1	2	2020-10-17 16:32:29.655456066	3	0	11	0	0	129	0	2	16	15	155	-53.6449	1288.09	36.1526	82.8979
190	72	1	0	3	1	2	11	1	6	1	6	1	0	-1	6	1	18	0	1	2020-10-17 16:32:31.523547887	0	0	6	0	0	129	10	1	46	1	50	-53.6449	1288.09	36.1526	82.8979
191	239	1	3	0	2	1	7	1	1	6	7	1	0	0.000856000	0	0	0	0	1	2020-10-17 16:32:32.873486996	4	0	0	0	0	129	15	2	28	127	165	-53.6449	1288.09	36.1526	82.8979
192	72	1	0	3	1	2	11	1	4	1	6	1	0	-1	0	0	0	0	1	2020-10-17 16:32:44.495624065	7	0	7	0	0	129	12	1	55	2	93	-53.6449	1288.09	36.3704	82.8979
193	206	1	3	0	2	1	4	1	1	4	3	1	0	0.000930000	0	0	0	0	1	2020-10-17 16:32:51.761559963	9	0	5	0	0	129	6	1	42	1	32	-53.6449	1288.09	36.3704	82.6856
194	72	1	0	3	1	2	11	1	3	1	6	1	0	-1	0	0	0	0	1	2020-10-17 16:32:52.221518993	8	0	2	0	0	129	8	1	33	0	238	-53.6449	1288.09	36.3704	82.6856
195	208	1	3	0	2	1	5	1	1	3	4	1	0	0.000842000	0	0	0	0	1	2020-10-17 16:32:52.823498964	5	0	3	0	0	129	15	2	36	511	288	-53.6449	1288.09	36.3704	82.6856
196	42	0	3	4	0	0	0	0	0	0	0	0	0	-1	11	2	33	0	1	2020-10-17 16:32:56.451525927	6	0	4	0	0	129	6	1	38	1	271	-53.6449	1287.86	36.3704	82.6856
197	72	1	0	3	1	2	11	1	8	1	6	1	0	-1	0	0	0	0	1	2020-10-17 16:32:56.539587021	1	0	8	0	0	129	11	1	58	1	103	-53.6449	1287.86	36.3704	82.6856
198	225	1	3	0	2	1	6	1	1	8	5	1	0	0.002020000	0	0	0	0	1	2020-10-17 16:32:59.463468075	2	0	1	0	0	129	2	2	32	255	226	-54.019	1287.86	36.3704	82.6856
199	72	1	0	3	1	2	11	1	11	1	6	1	0	-1	0	0	0	0	1	2020-10-17 16:32:59.949455976	3	0	11	0	0	129	1	2	16	15	154	-54.019	1287.86	36.3704	82.6856
200	293	1	3	0	2	1	10	1	1	11	10	1	0	0.002145000	0	0	0	0	1	2020-10-17 16:33:01.751585960	0	0	6	0	0	129	11	1	46	1	51	-54.019	1287.86	36.3704	82.6856
201	42	0	3	4	0	0	0	0	0	0	0	0	0	-1	5	1	15	0	1	2020-10-17 16:33:03.099482059	4	0	0	0	0	129	0	2	28	127	164	-54.019	1287.86	36.3704	82.6856
202	42	0	3	4	0	0	0	0	0	0	0	0	0	-1	0	0	0	0	1	2020-10-17 16:33:14.799707890	7	0	7	0	0	129	13	1	55	2	96	-54.019	1287.86	36.2897	82.6856
203	60	0	1	4	0	0	0	0	0	0	0	0	0	-1	5	1	15	0	1	2020-10-17 16:33:22.063535929	9	0	5	0	0	129	7	1	42	1	33	-54.019	1287.86	36.2897	82.7855
204	60	0	1	4	0	0	0	0	0	0	0	0	0	-1	0	0	0	0	1	2020-10-17 16:33:22.515536070	8	0	2	0	0	129	9	1	33	0	236	-54.019	1287.86	36.2897	82.7855
205	42	0	3	1	0	0	0	0	0	0	0	0	0	-1	0	0	0	0	1	2020-10-17 16:33:23.051496983	5	0	3	0	0	129	0	2	36	511	287	-54.019	1287.86	36.2897	82.7855
206	72	1	0	3	1	2	11	1	7	1	6	1	0	-1	0	0	0	0	1	2020-10-17 16:33:26.763533115	6	0	4	0	0	129	7	1	38	1	270	-54.019	1287.85	36.2897	82.7855
207	196	1	3	0	2	1	3	1	1	7	2	1	0	0.001944000	0	0	0	0	1	2020-10-17 16:33:26.887598991	1	0	8	0	0	129	12	1	58	1	106	-54.019	1287.85	36.2897	82.7855
208	60	0	1	3	0	0	0	0	0	0	0	0	0	-1	0	0	0	0	1	2020-10-17 16:33:29.779467106	2	0	1	0	0	129	3	2	32	255	225	-54.3033	1287.85	36.2897	82.7855
209	42	0	3	1	0	0	0	0	0	0	0	0	0	-1	0	0	0	1	2	2020-10-17 16:33:30.255467891	3	0	11	0	0	129	2	2	16	15	152	-54.3033	1287.85	36.2897	82.7855
210	60	0	1	3	0	0	0	0	0	0	0	0	0	-1	0	0	0	1	2	2020-10-17 16:33:32.047549009	0	0	6	0	0	129	12	1	46	1	52	-54.3033	1287.85	36.2897	82.7855
211	72	1	1	3	1	2	11	1	5	1	6	1	0	-1	0	0	0	0	1	2020-10-17 16:33:33.409492016	4	0	0	0	0	129	1	2	28	127	163	-54.3033	1287.85	36.2897	82.7855
212	142	1	3	1	2	1	1	1	1	5	15	1	0	0.001551000	0	0	0	1	2	2020-10-17 16:33:45.086616993	6	0	9	0	0	129	8	0	1	20	3	-54.3033	1287.85	36.2897	82.7855
213	72	1	1	3	1	2	11	1	10	1	6	1	0	-1	5	1	15	0	1	2020-10-17 16:33:45.134578943	7	0	7	0	0	129	14	1	55	2	92	-54.3033	1287.85	36.3294	82.7855
214	253	1	3	1	2	1	8	1	1	10	8	1	0	0.001173000	0	0	0	0	1	2020-10-17 16:33:52.298593998	9	0	5	0	0	129	8	1	42	1	36	-54.3033	1287.85	36.3294	86.1946
215	72	1	1	3	1	2	11	1	9	1	6	1	0	-1	0	0	0	0	1	2020-10-17 16:33:52.766582966	8	0	2	0	0	129	10	1	33	0	244	-54.3033	1287.85	36.3294	86.1946
216	182	1	3	1	2	1	2	1	1	9	1	1	0	0.001437000	0	0	0	0	1	2020-10-17 16:33:53.024554968	6	0	9	0	0	129	9	0	1	1100	5	-54.3033	1287.85	36.3294	86.1946
217	60	0	0	4	0	0	0	0	0	0	0	0	0	-1	5	1	15	1	2	2020-10-17 16:33:53.278556108	5	0	3	0	0	129	1	2	36	511	291	-54.3033	1287.85	36.3294	86.1946
218	60	0	1	3	0	0	0	0	0	0	0	0	0	-1	0	0	0	1	2	2020-10-17 16:33:57.071526051	6	0	4	0	0	129	10	1	38	1	258	-54.3033	730.036	36.3294	86.1946
219	42	0	3	4	0	0	0	0	0	0	0	0	0	-1	4	1	12	0	1	2020-10-17 16:33:57.117608070	1	0	8	0	0	129	13	1	58	1	125	-54.3033	730.036	36.3294	86.1946
220	60	0	0	4	0	0	0	0	0	0	0	0	0	-1	0	0	0	1	2	2020-10-17 16:34:00.081526041	2	0	1	0	0	129	4	2	32	255	233	-64.4055	730.036	36.3294	86.1946
221	42	0	3	4	0	0	0	0	0	0	0	0	0	-1	0	0	0	0	1	2020-10-17 16:34:00.555510998	3	0	11	0	0	129	3	2	16	15	160	-64.4055	730.036	36.3294	86.1946
222	60	0	0	4	0	0	0	0	0	0	0	0	0	-1	0	0	0	1	2	2020-10-17 16:34:02.275594950	0	0	6	0	0	129	13	1	46	1	64	-64.4055	730.036	36.3294	86.1946
223	42	0	3	4	0	0	0	0	0	0	0	0	0	-1	0	0	0	0	1	2020-10-17 16:34:03.647527933	4	0	0	0	0	129	2	2	28	127	178	-64.4055	730.036	36.3294	86.1946
224	42	0	3	4	0	0	0	0	0	0	0	0	0	-1	4	1	12	0	1	2020-10-17 16:34:10.331506014	6	0	10	0	0	129	11	3	1	1	312	-64.4055	730.036	36.3294	86.1946
225	42	0	3	4	0	0	0	0	0	0	0	0	0	-1	4	1	12	0	1	2020-10-17 16:34:15.459652901	7	0	7	0	0	129	15	1	55	2	100	-64.4055	730.036	41.0816	86.1946
226	60	0	1	3	0	0	0	0	0	0	0	0	0	-1	0	0	0	0	1	2020-10-17 16:34:20.953506947	6	0	9	0	0	129	12	0	1	20	8	-64.4055	730.036	41.0816	86.1946
227	42	0	3	4	0	0	0	0	0	0	0	0	0	-1	0	0	0	1	2	2020-10-17 16:34:22.591536045	9	0	5	0	0	129	9	1	42	1	37	-64.4055	730.036	41.0816	103.06
228	42	0	3	4	0	0	0	0	0	0	0	0	0	-1	4	1	12	0	1	2020-10-17 16:34:23.025521994	8	0	2	0	0	129	11	1	33	0	247	-64.4055	730.036	41.0816	103.06
229	60	0	0	4	0	0	0	0	0	0	0	0	0	-1	0	0	0	1	2	2020-10-17 16:34:23.507493019	5	0	3	0	0	129	2	2	36	511	307	-64.4055	730.036	41.0816	103.06
230	42	0	3	4	0	0	0	0	0	0	0	0	0	-1	0	0	0	0	1	2020-10-17 16:34:27.395524979	6	0	4	0	0	129	13	1	38	1	254	-64.4055	233.36	41.0816	103.06
231	60	0	0	4	0	0	0	0	0	0	0	0	0	-1	0	0	0	1	2	2020-10-17 16:34:27.433531046	1	0	8	0	0	129	14	1	58	1	129	-64.4055	233.36	41.0816	103.06
232	42	0	3	4	0	0	0	0	0	0	0	0	0	-1	4	1	12	0	1	2020-10-17 16:34:30.375467062	2	0	1	0	0	129	5	2	32	247	195	92.3535	233.36	41.0816	103.06
233	60	0	0	4	0	0	0	0	0	0	0	0	0	-1	0	0	0	1	2	2020-10-17 16:34:30.855463028	3	0	11	0	0	129	4	2	16	15	132	92.3535	233.36	41.0816	103.06
234	42	0	3	4	0	0	0	0	0	0	0	0	0	-1	0	0	0	0	1	2020-10-17 16:34:32.587553024	0	0	6	0	0	129	14	1	46	1	69	92.3535	233.36	41.0816	103.06
235	72	1	0	3	1	2	11	1	2	1	6	1	0	-1	0	0	0	0	1	2020-10-17 16:34:33.951477051	4	0	0	0	0	129	3	2	28	127	188	92.3535	233.36	41.0816	103.06
236	286	1	3	1	2	1	9	1	1	2	9	1	0	0.001516000	0	0	0	0	1	2020-10-17 16:34:37.675570965	6	0	10	0	0	129	14	3	1	1	312	92.3535	233.36	41.0816	103.06
237	60	0	1	3	0	0	0	0	0	0	0	0	0	-1	6	1	18	0	1	2020-10-17 16:34:45.775646925	7	0	7	0	0	129	0	1	55	2	99	92.3535	233.36	45.4563	103.06
238	42	0	3	4	0	0	0	0	0	0	0	0	0	-1	0	0	0	1	2	2020-10-17 16:34:52.903537035	9	0	5	0	0	129	10	1	42	1	39	92.3535	233.36	45.4563	123.746
239	42	0	3	4	0	0	0	0	0	0	0	0	0	-1	0	0	0	0	1	2020-10-17 16:34:53.261516093	8	0	2	0	0	129	12	1	33	0	249	92.3535	233.36	45.4563	123.746
240	42	0	3	4	0	0	0	0	0	0	0	0	0	-1	6	1	18	0	1	2020-10-17 16:34:53.735511065	5	0	3	0	0	129	3	2	36	511	309	92.3535	233.36	45.4563	123.746
241	42	0	3	4	0	0	0	0	0	0	0	0	0	-1	1	0	2	0	1	2020-10-17 16:34:57.723551989	6	0	4	0	0	129	15	1	38	1	252	92.3535	174.937	45.4563	123.746
242	60	0	0	4	0	0	0	0	0	0	0	0	0	-1	6	1	18	0	1	2020-10-17 16:34:57.771579981	1	0	8	0	0	129	15	1	58	1	127	92.3535	174.937	45.4563	123.746
243	42	0	3	4	0	0	0	0	0	0	0	0	0	-1	0	0	0	1	2	2020-10-17 16:35:00.691473961	2	0	1	0	0	129	6	2	32	247	196	121.717	174.937	45.4563	123.746
244	60	0	1	3	0	0	0	0	0	0	0	0	0	-1	0	0	0	1	2	2020-10-17 16:35:01.161478996	3	0	11	0	0	129	5	2	16	15	146	121.717	174.937	45.4563	123.746
245	60	0	0	4	0	0	0	0	0	0	0	0	0	-1	0	0	0	1	2	2020-10-17 16:35:02.898583889	0	0	6	0	0	129	15	1	46	1	70	121.717	174.937	45.4563	123.746
246	60	0	0	4	0	0	0	0	0	0	0	0	0	-1	6	1	18	0	1	2020-10-17 16:35:04.258477926	4	0	0	0	0	129	4	2	28	127	189	121.717	174.937	45.4563	123.746
247	72	1	0	3	1	2	11	1	6	1	6	1	0	-1	0	0	0	0	1	2020-10-17 16:35:16.074604034	7	0	7	0	0	129	1	1	55	2	98	121.717	174.937	45.9081	123.746
248	239	1	3	1	2	1	7	1	1	6	7	1	0	0.000440000	0	0	0	1	2	2020-10-17 16:35:23.141546011	9	0	5	0	0	129	11	1	42	1	40	121.717	174.937	45.9081	119.681
249	72	1	0	3	1	2	11	1	4	1	6	1	0	-1	0	0	0	0	1	2020-10-17 16:35:23.494533062	8	0	2	0	0	129	13	1	33	0	250	121.717	174.937	45.9081	119.681
250	206	1	3	1	2	1	4	1	1	4	3	1	0	0.000528000	0	0	0	0	1	2020-10-17 16:35:23.984496117	5	0	3	0	0	129	4	2	36	511	310	121.717	174.937	45.9081	119.681
251	72	1	0	3	1	2	11	1	3	1	6	1	0	-1	0	0	0	0	1	2020-10-17 16:35:27.981538057	6	0	4	0	0	129	0	1	38	1	251	121.717	161.95	45.9081	119.681
252	208	1	3	1	2	1	5	1	1	3	4	1	0	0.000417000	0	0	0	0	1	2020-10-17 16:35:28.017563105	1	0	8	0	0	129	0	1	58	1	128	121.717	161.95	45.9081	119.681
253	60	0	1	3	0	0	0	0	0	0	0	0	0	-1	6	1	18	1	2	2020-10-17 16:35:30.919476032	2	0	1	0	0	129	7	2	32	247	197	117.219	161.95	45.9081	119.681
254	42	0	3	4	0	0	0	0	0	0	0	0	0	-1	5	1	15	0	1	2020-10-17 16:35:31.469502926	3	0	11	0	0	129	6	2	16	15	147	117.219	161.95	45.9081	119.681
255	72	1	0	3	1	2	11	1	8	1	6	1	0	-1	0	0	0	0	1	2020-10-17 16:35:33.129561901	0	0	6	0	0	129	0	1	46	1	71	117.219	161.95	45.9081	119.681
256	225	1	3	1	2	1	6	1	1	8	5	1	0	0.000614000	0	0	0	0	1	2020-10-17 16:35:34.487487078	4	0	0	0	0	129	5	2	28	127	190	117.219	161.95	45.9081	119.681
257	72	1	0	3	1	2	11	1	11	1	6	1	0	-1	0	0	0	0	1	2020-10-17 16:35:40.435556889	6	0	9	0	0	129	1	0	1	1200	2	117.219	161.95	45.9081	119.681
258	293	1	3	1	2	1	10	1	1	11	10	1	0	0.000839000	0	0	0	0	1	2020-10-17 16:35:46.309602976	7	0	7	0	0	129	2	1	55	2	76	117.219	161.95	45.2462	119.681
259	42	0	3	4	0	0	0	0	0	0	0	0	0	-1	5	1	15	0	1	2020-10-17 16:35:53.292567015	9	0	5	0	0	129	12	1	42	1	38	117.219	161.95	45.2462	109.431
260	42	0	3	4	0	0	0	0	0	0	0	0	0	-1	0	0	0	0	1	2020-10-17 16:35:53.647522926	8	0	2	0	0	129	14	1	33	0	248	117.219	161.95	45.2462	109.431
261	72	1	0	3	1	2	11	1	7	1	6	1	0	-1	5	1	15	0	1	2020-10-17 16:35:54.135499001	5	0	3	0	0	129	5	2	36	511	308	117.219	161.95	45.2462	109.431
262	196	1	3	1	2	1	3	1	1	7	2	1	0	0.000587000	0	0	0	0	1	2020-10-17 16:35:58.133527040	6	0	4	0	0	129	2	1	38	1	253	117.219	897.678	45.2462	109.431
263	72	1	0	3	1	2	11	1	5	1	6	1	0	-1	0	0	0	0	1	2020-10-17 16:35:58.169545889	1	0	8	0	0	129	1	1	58	1	130	117.219	897.678	45.2462	109.431
264	142	1	3	1	2	1	1	1	1	5	15	1	0	0.000611000	0	0	0	0	1	2020-10-17 16:36:01.070456028	2	0	1	0	0	129	8	2	32	247	194	70.9342	897.678	45.2462	109.431
265	60	0	1	3	0	0	0	0	0	0	0	0	0	-1	0	0	0	1	2	2020-10-17 16:36:01.622456074	3	0	11	0	0	129	7	2	16	15	131	70.9342	897.678	45.2462	109.431
266	72	1	1	3	1	2	11	1	10	1	6	1	0	-1	5	1	15	0	1	2020-10-17 16:36:02.740561008	6	0	9	0	0	129	3	0	1	1100	5	70.9342	897.678	45.2462	109.431
267	253	1	3	1	2	1	8	1	1	10	8	1	0	0.000614000	0	0	0	0	1	2020-10-17 16:36:03.282696009	0	0	6	0	0	129	1	1	46	1	68	70.9342	897.678	45.2462	109.431
268	72	1	1	3	1	2	11	1	9	1	6	1	0	-1	6	1	17	0	1	2020-10-17 16:36:04.639518976	4	0	0	0	0	129	6	2	28	127	187	70.9342	897.678	45.2462	109.431
269	182	1	3	1	2	1	2	1	1	9	1	1	0	0.000500000	0	0	0	0	1	2020-10-17 16:36:16.461663961	7	0	7	0	0	129	3	1	55	2	72	70.9342	897.678	39.0415	109.431
270	60	0	1	3	0	0	0	0	0	0	0	0	0	-1	4	1	12	0	1	2020-10-17 16:36:23.183582067	8	0	9	0	0	129	15	0	1	1003	1	70.9342	897.678	39.0415	109.431
271	60	0	0	4	0	0	0	0	0	0	0	0	0	-1	0	0	0	1	2	2020-10-17 16:36:23.445584059	9	0	5	0	0	129	13	1	42	1	35	70.9342	897.678	39.0415	80.3018
272	60	0	0	4	0	0	0	0	0	0	0	0	0	-1	0	0	0	1	2	2020-10-17 16:36:23.799515963	8	0	2	0	0	129	0	1	33	0	246	70.9342	897.678	39.0415	80.3018
273	60	0	0	4	0	0	0	0	0	0	0	0	0	-1	4	1	12	1	2	2020-10-17 16:36:24.287548065	5	0	3	0	0	129	6	2	36	511	293	70.9342	897.678	39.0415	80.3018
274	60	0	1	3	0	0	0	0	0	0	0	0	0	-1	4	1	12	1	2	2020-10-17 16:36:28.285542965	6	0	4	0	0	129	4	1	38	1	255	70.9342	1215.62	39.0415	80.3018
275	42	0	3	4	0	0	0	0	0	0	0	0	0	-1	4	1	12	0	1	2020-10-17 16:36:28.321599007	1	0	8	0	0	129	2	1	58	1	120	70.9342	1215.62	39.0415	80.3018
276	42	0	3	4	0	0	0	0	0	0	0	0	0	-1	0	0	0	0	1	2020-10-17 16:36:31.223515034	2	0	1	0	0	129	9	2	32	247	193	2.21697	1215.62	39.0415	80.3018
277	42	0	3	4	0	0	0	0	0	0	0	0	0	-1	0	0	0	0	1	2020-10-17 16:36:31.775496960	3	0	11	0	0	129	8	2	16	15	133	2.21697	1215.62	39.0415	80.3018
278	72	1	0	3	1	2	11	1	2	1	6	1	0	-1	4	1	12	0	1	2020-10-17 16:36:33.435548067	0	0	6	0	0	129	2	1	46	1	67	2.21697	1215.62	39.0415	80.3018
279	286	1	3	1	2	1	9	1	1	2	9	1	0	0.000678000	0	0	0	0	1	2020-10-17 16:36:34.791476965	4	0	0	0	0	129	7	2	28	127	182	2.21697	1215.62	39.0415	80.3018
280	60	0	1	3	0	0	0	0	0	0	0	0	0	-1	6	1	18	1	2	2020-10-17 16:36:45.401582003	7	0	9	0	0	129	4	0	1	None	4	2.21697	1215.62	39.0415	80.3018
281	60	0	1	3	0	0	0	0	0	0	0	0	0	-1	12	2	36	1	2	2020-10-17 16:36:46.615587950	7	0	7	0	0	129	5	1	55	2	75	2.21697	1215.62	37.5888	80.3018
282	72	1	0	3	1	2	11	1	6	1	6	1	0	-1	6	1	18	0	1	2020-10-17 16:36:53.597557068	9	0	5	0	0	129	14	1	42	1	25	2.21697	1215.62	37.5888	65.2627
283	239	1	3	1	2	1	7	1	1	6	7	1	0	0.001815000	0	0	0	0	1	2020-10-17 16:36:53.951522112	8	0	2	0	0	129	1	1	33	0	202	2.21697	1215.62	37.5888	65.2627
284	72	1	0	3	1	2	11	1	4	1	6	1	0	-1	0	0	0	0	1	2020-10-17 16:36:54.439496994	5	0	3	0	0	129	7	2	36	511	304	2.21697	1215.62	37.5888	65.2627
285	206	1	3	1	2	1	4	1	1	4	3	1	0	0.001701000	0	0	0	0	1	2020-10-17 16:36:58.437536001	6	0	4	0	0	129	5	1	38	1	256	2.21697	1252.45	37.5888	65.2627
286	72	1	0	3	1	2	11	1	3	1	6	1	0	-1	6	1	18	0	1	2020-10-17 16:36:58.473548889	1	0	8	0	0	129	3	1	58	1	123	2.21697	1252.45	37.5888	65.2627
287	208	1	3	1	2	1	5	1	1	3	4	1	0	0.001752000	0	0	0	0	1	2020-10-17 16:36:58.581537008	9	0	9	0	0	129	15	0	1	1001	0	2.21697	1252.45	37.5888	65.2627
288	60	0	1	3	0	0	0	0	0	0	0	0	0	-1	5	1	15	1	2	2020-10-17 16:37:01.375545979	2	0	1	0	0	129	10	2	32	247	192	-46.2874	1252.45	37.5888	65.2627
289	42	0	3	4	0	0	0	0	0	0	0	0	0	-1	0	0	0	0	1	2020-10-17 16:37:01.927470922	3	0	11	0	0	129	9	2	16	15	148	-46.2874	1252.45	37.5888	65.2627
290	72	1	1	3	1	2	11	1	8	1	6	1	0	-1	0	0	0	0	1	2020-10-17 16:37:03.587558031	0	0	6	0	0	129	3	1	46	1	66	-46.2874	1252.45	37.5888	65.2627
291	225	1	3	1	2	1	6	1	1	8	5	1	0	0.002080000	0	0	0	0	1	2020-10-17 16:37:04.943487883	4	0	0	0	0	129	8	2	28	127	185	-46.2874	1252.45	37.5888	65.2627
292	72	1	1	3	1	2	11	1	11	1	6	1	0	-1	0	0	0	0	1	2020-10-17 16:37:10.299576998	7	0	9	0	0	129	6	0	1	None	4	-46.2874	1252.45	37.5888	65.2627
293	293	1	3	1	2	1	10	1	1	11	10	1	0	0.001576000	0	0	0	0	1	2020-10-17 16:37:16.767601013	7	0	7	0	0	129	7	1	55	2	74	-46.2874	1252.45	79.7039	65.2627
294	42	0	3	4	0	0	0	0	0	0	0	0	0	-1	5	1	15	0	1	2020-10-17 16:37:23.749545097	9	0	5	0	0	129	0	1	42	1	41	-46.2874	1252.45	79.7039	43.2023
295	42	0	3	4	0	0	0	0	0	0	0	0	0	-1	0	0	0	0	1	2020-10-17 16:37:24.103518009	8	0	2	0	0	129	2	1	33	0	210	-46.2874	1252.45	79.7039	43.2023
296	72	1	0	3	1	2	11	1	7	1	6	1	0	-1	5	1	15	0	1	2020-10-17 16:37:24.419564962	7	0	9	0	0	129	8	0	1	80	11	-46.2874	1252.45	79.7039	43.2023
297	196	1	3	1	2	1	3	1	1	7	2	1	0	0.001907000	0	0	0	0	1	2020-10-17 16:37:24.591502905	5	0	3	0	0	129	8	2	36	511	305	-46.2874	1252.45	79.7039	43.2023
298	72	1	0	3	1	2	11	1	5	1	6	1	0	-1	0	0	0	0	1	2020-10-17 16:37:28.589526892	6	0	4	0	0	129	6	1	38	1	257	-46.2874	1233.59	79.7039	43.2023
299	142	1	3	1	2	1	1	1	1	5	15	1	0	0.001947000	0	0	0	0	1	2020-10-17 16:37:28.625540018	1	0	8	0	0	129	4	1	58	1	121	-46.2874	1233.59	79.7039	43.2023
300	60	0	1	3	0	0	0	0	0	0	0	0	0	-1	0	0	0	1	2	2020-10-17 16:37:31.527456999	2	0	1	0	0	129	11	2	32	247	191	-0.934492	1233.59	79.7039	43.2023
301	72	1	1	3	1	2	11	1	10	1	6	1	0	-1	5	1	15	0	1	2020-10-17 16:37:32.079452991	3	0	11	0	0	129	10	2	16	15	145	-0.934492	1233.59	79.7039	43.2023
302	253	1	3	1	2	1	8	1	1	10	8	1	0	0.001556000	0	0	0	0	1	2020-10-17 16:37:33.739557981	0	0	6	0	0	129	4	1	46	1	65	-0.934492	1233.59	79.7039	43.2023
303	72	1	1	3	1	2	11	1	9	1	6	1	0	-1	5	1	15	0	1	2020-10-17 16:37:35.095499039	4	0	0	0	0	129	9	2	28	127	183	-0.934492	1233.59	79.7039	43.2023
304	182	1	3	1	2	1	2	1	1	9	1	1	0	0.000624000	0	0	0	0	1	2020-10-17 16:37:35.571522951	9	0	9	0	0	129	1	0	1	1300	6	-0.934492	1233.59	79.7039	43.2023
305	60	0	1	3	0	0	0	0	0	0	0	0	0	-1	4	1	12	1	2	2020-10-17 16:37:46.919608116	7	0	7	0	0	129	9	1	55	2	73	-0.934492	1233.59	81.4584	43.2023
306	60	0	0	4	0	0	0	0	0	0	0	0	0	-1	4	1	12	1	2	2020-10-17 16:37:53.901556969	9	0	5	0	0	129	2	1	42	1	13	-0.934492	1233.59	81.4584	1223.88
307	60	0	0	4	0	0	0	0	0	0	0	0	0	-1	0	0	0	1	2	2020-10-17 16:37:54.255528927	8	0	2	0	0	129	3	1	33	0	209	-0.934492	1233.59	81.4584	1223.88
308	60	0	0	4	0	0	0	0	0	0	0	0	0	-1	4	1	12	1	2	2020-10-17 16:37:54.743494987	5	0	3	0	0	129	9	2	36	511	306	-0.934492	1233.59	81.4584	1223.88
309	60	0	1	3	0	0	0	0	0	0	0	0	0	-1	4	1	12	0	1	2020-10-17 16:37:55.681515932	6	0	10	0	0	129	7	3	1	1	311	-0.934492	1233.59	81.4584	1223.88
310	42	0	3	4	0	0	0	0	0	0	0	0	0	-1	0	0	0	1	2	2020-10-17 16:37:58.741533041	6	0	4	0	0	129	8	1	38	1	260	-0.934492	1220.7	81.4584	1223.88
311	42	0	3	4	0	0	0	0	0	0	0	0	0	-1	0	0	0	0	1	2020-10-17 16:37:58.777575016	1	0	8	0	0	129	5	1	58	1	122	-0.934492	1220.7	81.4584	1223.88
312	42	0	3	4	0	0	0	0	0	0	0	0	0	-1	4	1	12	0	1	2020-10-17 16:38:01.679461002	2	0	1	0	0	129	12	2	32	255	217	-68.92	1220.7	81.4584	1223.88
313	72	1	0	3	1	2	11	1	2	1	6	1	0	-1	0	0	0	0	1	2020-10-17 16:38:02.231456041	3	0	11	0	0	129	11	2	16	15	134	-68.92	1220.7	81.4584	1223.88
314	286	1	3	1	2	1	9	1	1	2	9	1	0	0.002227000	0	0	0	0	1	2020-10-17 16:38:03.891542912	0	0	6	0	0	129	5	1	46	1	62	-68.92	1220.7	81.4584	1223.88
315	60	0	1	3	0	0	0	0	0	0	0	0	0	-1	6	1	18	1	2	2020-10-17 16:38:05.247482061	4	0	0	0	0	129	10	2	28	127	172	-68.92	1220.7	81.4584	1223.88
316	60	0	1	3	0	0	0	0	0	0	0	0	0	-1	12	2	36	1	2	2020-10-17 16:38:17.072654963	7	0	7	0	0	129	10	1	55	2	77	-68.92	1220.7	81.4584	1223.88
317	72	1	1	3	1	2	11	1	6	1	6	1	0	-1	6	1	18	0	1	2020-10-17 16:38:24.053587914	9	0	5	0	0	129	3	1	42	1	18	-68.92	1220.7		1223.88
318	239	1	3	1	2	1	7	1	1	6	7	1	0	0.000307000	0	0	0	0	1	2020-10-17 16:38:24.407615900	8	0	2	0	0	129	4	1	33	0	208	-68.92	1220.7
319	72	1	1	3	1	2	11	1	4	1	6	1	0	-1	0	0	0	0	1	2020-10-17 16:38:24.895545959	5	0	3	0	0	129	10	2	36	511	299	-68.92	1220.7
320	206	1	3	1	2	1	4	1	1	4	3	1	0	0.000698000	0	0	0	0	1	2020-10-17 16:38:28.893578053	6	0	4	0	0	129	9	1	38	1	259	-68.92	1220.7
321	72	1	1	3	1	2	11	1	3	1	6	1	0	-1	6	1	18	0	1	2020-10-17 16:38:28.929582119	1	0	8	0	0	129	6	1	58	1	119	-68.92
322	208	1	3	1	2	1	5	1	1	3	4	1	0	0.001665000	0	0	0	0	1	2020-10-17 16:38:31.831528902	2	0	1	0	0	129	13	2	32	255	218	-68.92
323	42	0	3	4	0	0	0	0	0	0	0	0	0	-1	5	1	15	0	1	2020-10-17 16:38:32.383507013	3	0	11	0	0	129	12	2	16	15	135
324	60	0	1	3	0	0	0	0	0	0	0	0	0	-1	0	0	0	1	2	2020-10-17 16:38:34.043593884	0	0	6	0	0	129	6	1	46	1	63
325	42	0	3	4	0	0	0	0	0	0	0	0	0	-1	5	1	15	0	1	2020-10-17 16:38:35.399533033	4	0	0	0	0	129	11	2	28	127	171
