# Supplementary material for: AI-driven cybersecurity framework for anomaly detection in power systems
Source: Sci Rep. 2025 Oct 10;15:35506. doi: 10.1038/s41598-025-19634-y (PMC12514191; doi:10.1038/s41598-025-19634-y)
Supplement: Supplementary file 1 — Supplementary Information. [file 41598_2025_19634_MOESM1_ESM.zip › Datasets/csvs/UC3/uc3_DS_merged_phy_cyb_10os_60poll_encoded.csv]

	frame_len	frame_protocols	eth_src	eth_dst	ip_src	ip_dst	ip_len	ip_flags	tcp_srcport	tcp_dstport	tcp_len	tcp_flags	tcp_retransmission	tcp_rtt	flow_count	flow_final_count	packets	snort_alert	snort_alert_type	Time	LL_dnp3_src	LL_dnp3_dst	LL_dnp3_len	LL_dnp3_ctl	TL_dnp3_tr_ctl	AL_dnp3_al_func	AL_dnp3_al_ctl	AL_dnp3_obj	DNP3 Object Count	DNP3 Objects	AL_Payload	value1	value2	value3	value4
0	72	1	0	3	1	2	10	1	5	1	5	1	0	-1	0	0	0	0	1	2020-10-17 18:38:56.128047943	5	0	3	0	0	129	15	1	38	1	99		1211.68
1	225	1	3	0	2	1	5	1	1	5	4	1	0	0.001006000	0	0	0	0	1	2020-10-17 18:38:57.423139095	3	0	10	0	0	129	10	2	16	15	55		1211.68
2	72	1	0	3	1	2	10	1	4	1	5	1	0	-1	7	1	47	0	1	2020-10-17 18:38:58.457103968	2	0	0	0	0	129	9	2	32	255	72	-56.2583	1211.68
3	142	1	3	0	2	1	1	1	1	4	14	1	0	0.001016000	0	0	0	0	1	2020-10-17 18:39:04.284059048	7	0	1	0	0	129	3	1	33	0	68	-56.2583	1211.68
4	72	1	0	3	1	2	10	1	11	1	5	1	0	-1	5	1	15	0	1	2020-10-17 18:39:09.068067074	1	0	7	0	0	129	10	1	58	1	43	-56.2583	1211.68
5	196	1	3	0	2	1	2	1	1	11	1	1	0	0.001024000	0	0	0	0	1	2020-10-17 18:39:16.833004951	5	0	8	0	0	129	0	0	1	1200	1	-56.2583	1211.68
6	60	0	0	4	0	0	0	0	0	0	0	0	0	-1	4	1	12	0	1	2020-10-17 18:39:22.377058029	4	0	2	0	0	129	10	2	36	511	103	-56.2583	1211.68
7	42	0	3	0	0	0	0	0	0	0	0	0	0	-1	0	0	0	0	1	2020-10-17 18:39:23.573003054	8	0	4	0	0	129	4	1	42	1	13	-56.2583	1211.68		1350.55
8	60	0	0	3	0	0	0	0	0	0	0	0	0	-1	0	0	0	0	1	2020-10-17 18:39:28.577037096	5	0	8	0	0	129	1	0	1	1100	5	-56.2583	1211.68		1350.55
9	60	0	0	4	0	0	0	0	0	0	0	0	0	-1	0	0	0	0	1	2020-10-17 18:39:36.594105005	0	0	5	0	0	129	10	1	46	1	21	-56.2583	1211.68		1350.55
10	60	0	0	4	0	0	0	0	0	0	0	0	0	-1	4	1	12	0	1	2020-10-17 18:39:37.236044884	2	0	0	0	0	129	11	2	32	255	73	-56.4089	1211.68		1350.55
11	72	1	0	3	1	2	10	1	6	1	5	1	0	-1	4	1	12	0	1	2020-10-17 18:39:43.592986107	5	0	9	0	0	129	2	3	1	1	117	-56.4089	1211.68		1350.55
12	206	1	3	0	2	1	3	1	1	6	2	1	0	0.002030000	0	0	0	0	1	2020-10-17 18:39:46.847976923	5	0	9	0	0	129	3	3	1	1	116	-56.4089	1211.68		1350.55
13	42	0	3	4	0	0	0	0	0	0	0	0	0	-1	4	1	12	0	1	2020-10-17 18:39:47.836142063	6	0	6	0	0	129	1	1	55	2	37	-56.4089	1211.68	100.068	1350.55
14	42	0	3	4	0	0	0	0	0	0	0	0	0	-1	0	0	0	0	1	2020-10-17 18:39:51.062041998	7	0	8	0	0	129	4	0	1	1000	0	-56.4089	1211.68	100.068	1350.55
15	72	1	0	3	1	2	10	1	9	1	5	1	0	-1	4	1	12	0	1	2020-10-17 18:39:56.281011105	5	0	3	0	0	129	4	1	38	1	98	-56.4089	1200.86	100.068	1350.55
16	293	1	3	0	2	1	9	1	1	9	9	1	0	0.002022000	0	0	0	0	1	2020-10-17 18:39:56.601069927	6	0	8	0	0	129	2	0	1	78	4	-56.4089	1200.86	100.068	1350.55
17	42	0	3	4	0	0	0	0	0	0	0	0	0	-1	0	0	0	0	1	2020-10-17 18:39:57.575068951	3	0	10	0	0	129	11	2	16	15	54	-56.4089	1200.86	100.068	1350.55
18	42	0	3	4	0	0	0	0	0	0	0	0	0	-1	4	1	64	0	1	2020-10-17 18:39:58.609101057	2	0	0	0	0	129	10	2	32	255	74	-58.7529	1200.86	100.068	1350.55
19	81	1	0	3	1	2	11	1	5	1	10	1	0	-1	24	4	72	0	1	2020-10-17 18:40:01.601066113	6	0	8	0	0	129	3	0	1	78	9	-58.7529	1200.86	100.068	1350.55
20	85	1	3	0	2	1	12	1	1	5	11	1	0	0.001930000	0	0	0	1	0	2020-10-17 18:40:04.436001062	7	0	1	0	0	129	5	1	33	8	66	-58.7529	1200.86	100.068	1350.55
21	60	0	2	3	0	0	0	0	0	0	0	0	0	-1	11	2	33	0	1	2020-10-17 18:40:07.342036009	8	0	8	0	0	129	5	0	1	1000	0	-58.7529	1200.86	100.068	1350.55
22	42	0	3	2	0	0	0	0	0	0	0	0	0	-1	0	0	0	0	1	2020-10-17 18:40:09.220098972	1	0	7	0	0	129	11	1	58	1	44	-58.7529	1200.86	100.068	1350.55
23	60	0	0	3	0	0	0	0	0	0	0	0	0	-1	0	0	0	0	1	2020-10-17 18:40:15.404989004	8	0	8	0	0	129	6	0	1	1300	6	-58.7529	1200.86	100.068	1350.55
24	42	0	3	0	0	0	0	0	0	0	0	0	0	-1	0	0	0	1	2	2020-10-17 18:40:22.530083895	4	0	2	0	0	129	11	2	36	511	102	-58.7529	1200.86	100.068	1350.55
25	72	1	0	3	1	2	10	1	7	1	5	1	0	-1	5	1	15	0	1	2020-10-17 18:40:23.725001097	8	0	4	0	0	129	7	1	42	1	12	-58.7529	1200.86	100.068	1313.48
26	208	1	3	0	2	1	4	1	1	7	3	1	0	0.001175000	0	0	0	0	1	2020-10-17 18:40:36.747080088	0	0	5	0	0	129	11	1	46	1	23	-58.7529	1200.86	100.068	1313.48
27	42	0	3	4	0	0	0	0	0	0	0	0	0	-1	0	0	0	0	1	2020-10-17 18:40:37.388994932	2	0	0	0	0	129	12	2	32	255	71	-56.6415	1200.86	100.068	1313.48
28	72	1	0	3	1	2	10	1	10	1	5	1	0	-1	5	1	80	0	1	2020-10-17 18:40:47.988225937	6	0	6	0	0	129	4	1	55	2	39	-56.6415	1200.86	79.4577	1313.48
29	239	1	3	0	2	1	6	1	1	10	6	1	0	0.001212000	0	0	0	0	1	2020-10-17 18:40:56.513037920	5	0	3	0	0	129	5	1	38	1	97	-56.6415	1207.61	79.4577	1313.48
30	42	0	3	4	0	0	0	0	0	0	0	0	0	-1	0	0	0	0	1	2020-10-17 18:40:57.814002991	3	0	10	0	0	129	12	2	16	15	53	-56.6415	1207.61	79.4577	1313.48
31	42	0	3	4	0	0	0	0	0	0	0	0	0	-1	9	1	79	0	1	2020-10-17 18:40:58.841063976	2	0	0	0	0	129	11	2	32	255	70	-56.7535	1207.61	79.4577	1313.48
32	42	0	3	0	0	0	0	0	0	0	0	0	0	-1	5	1	15	0	1	2020-10-17 18:41:04.669030905	7	0	1	0	0	129	6	1	33	8	69	-56.7535	1207.61	79.4577	1313.48
33	60	0	0	3	0	0	0	0	0	0	0	0	0	-1	0	0	0	1	2	2020-10-17 18:41:09.371046066	1	0	7	0	0	129	12	1	58	1	45	-56.7535	1207.61	79.4577	1313.48
34	81	1	0	3	1	2	11	1	5	1	10	1	0	-1	5	1	15	0	1	2020-10-17 18:41:12.128993988	5	0	8	0	0	129	6	0	1	1200	1	-56.7535	1207.61	79.4577	1313.48
35	85	1	3	0	2	1	12	1	1	5	11	1	0	0.001367000	0	0	0	1	0	2020-10-17 18:41:17.620975018	5	0	8	0	0	129	7	0	1	1200	1	-56.7535	1207.61	79.4577	1313.48
36	72	1	0	3	1	2	10	1	8	1	5	1	0	-1	16	4	48	0	1	2020-10-17 18:41:22.748043060	4	0	2	0	0	129	12	2	36	511	101	-56.7535	1207.61	79.4577	1313.48
37	253	1	3	0	2	1	7	1	1	8	7	1	0	0.001300000	0	0	0	0	1	2020-10-17 18:41:23.876992941	8	0	4	0	0	129	8	1	42	1	11	-56.7535	1207.61	79.4577	1305.32
38	72	1	0	3	1	2	10	1	3	1	5	1	0	-1	4	1	64	0	1	2020-10-17 18:41:30.227998972	5	0	8	0	0	129	8	0	1	20	3	-56.7535	1207.61	79.4577	1305.32
39	196	1	3	0	2	1	2	1	1	3	1	1	0	0.001390000	0	0	0	0	1	2020-10-17 18:41:36.047976971	5	0	8	0	0	129	9	0	1	20	7	-56.7535	1207.61	79.4577	1305.32
40	42	0	3	4	0	0	0	0	0	0	0	0	0	-1	4	1	64	0	1	2020-10-17 18:41:36.972078085	0	0	5	0	0	129	12	1	46	1	24	-56.7535	1207.61	79.4577	1305.32
41	42	0	3	4	0	0	0	0	0	0	0	0	0	-1	4	1	12	0	1	2020-10-17 18:41:37.612015009	2	0	0	0	0	129	13	2	32	255	77	-59.5381	1207.61	79.4577	1305.32
42	42	0	3	4	0	0	0	0	0	0	0	0	0	-1	0	0	0	0	1	2020-10-17 18:41:48.226119041	6	0	6	0	0	129	5	1	55	2	36	-59.5381	1207.61	84.537	1305.32
43	89	1	0	3	1	2	13	1	5	1	12	1	0	-1	12	2	36	0	1	2020-10-17 18:41:54.922004938	7	0	8	0	0	129	7	0	1	1000	0	-59.5381	1207.61	84.537	1305.32
44	91	1	3	0	2	1	14	1	1	5	13	1	0	0.001213000	0	0	0	1	0	2020-10-17 18:41:56.752074003	5	0	3	0	0	129	10	1	38	1	115	-59.5381	307.339	84.537	1305.32
45	89	1	0	3	1	2	13	1	5	1	12	1	0	-1	12	2	36	0	1	2020-10-17 18:41:58.040010929	3	0	10	0	0	129	13	2	16	15	62	-59.5381	307.339	84.537	1305.32
46	91	1	3	0	2	1	14	1	1	5	13	1	0	0.000944000	0	0	0	1	0	2020-10-17 18:41:59.068072081	2	0	0	0	0	129	12	2	32	255	78	-24.9518	307.339	84.537	1305.32
47	72	1	0	3	1	2	10	1	2	1	5	1	0	-1	0	0	0	0	1	2020-10-17 18:41:59.492002010	7	0	8	0	0	129	8	0	1	1000	0	-24.9518	307.339	84.537	1305.32
48	286	1	3	0	2	1	8	1	1	2	8	1	0	0.000639000	0	0	0	0	1	2020-10-17 18:42:04.230000019	7	0	8	0	0	129	9	0	1	1000	0	-24.9518	307.339	84.537	1305.32
49	81	1	0	3	1	2	11	1	6	1	10	1	0	-1	11	2	33	0	1	2020-10-17 18:42:04.907999992	7	0	1	0	0	129	10	1	33	8	89	-24.9518	307.339	84.537	1305.32
50	85	1	3	0	2	1	12	1	1	6	11	1	0	0.001597000	0	0	0	1	0	2020-10-17 18:42:09.593048096	1	0	7	0	0	129	13	1	58	1	51	-24.9518	307.339	84.537	1305.32
51	42	0	3	0	0	0	0	0	0	0	0	0	0	-1	6	1	31	0	1	2020-10-17 18:42:14.767092943	6	0	8	0	0	129	6	0	1	78	4	-24.9518	307.339	84.537	1305.32
52	60	0	0	3	0	0	0	0	0	0	0	0	0	-1	0	0	0	0	1	2020-10-17 18:42:22.977163076	4	0	2	0	0	129	13	2	36	511	109	-24.9518	307.339	84.537	1305.32
53	42	0	3	4	0	0	0	0	0	0	0	0	0	-1	0	0	0	1	2	2020-10-17 18:42:23.229082108	6	0	8	0	0	129	7	0	1	78	4	-24.9518	307.339	84.537	1305.32
54	42	0	3	4	0	0	0	0	0	0	0	0	0	-1	0	0	0	0	1	2020-10-17 18:42:24.105004072	8	0	4	0	0	129	9	1	42	1	14	-24.9518	307.339	84.537	1344.11
55	42	0	3	4	0	0	0	0	0	0	0	0	0	-1	5	1	15	0	1	2020-10-17 18:42:36.212102890	6	0	8	0	0	129	8	0	1	20	8	-24.9518	307.339	84.537	1344.11
56	72	1	0	3	1	2	10	1	5	1	5	1	0	-1	5	1	15	0	1	2020-10-17 18:42:37.268080949	0	0	5	0	0	129	13	1	46	1	29	-24.9518	307.339	84.537	1344.11
57	225	1	3	0	2	1	5	1	1	5	4	1	0	0.001589000	0	0	0	0	1	2020-10-17 18:42:37.916011095	2	0	0	0	0	129	14	2	32	255	79	-13.1198	307.339	84.537	1344.11
58	81	1	0	3	1	2	11	1	2	1	10	1	0	-1	0	0	0	0	1	2020-10-17 18:42:40.411072969	6	0	8	0	0	129	9	0	1	78	4	-13.1198	307.339	84.537	1344.11
59	85	1	3	0	2	1	12	1	1	2	11	1	0	0.001373000	0	0	0	1	0	2020-10-17 18:42:48.096050024	7	0	8	0	0	129	11	0	1	20	3	-13.1198	307.339	84.537	1344.11
60	72	1	0	3	1	2	10	1	4	1	5	1	0	-1	0	0	0	0	1	2020-10-17 18:42:48.532145977	6	0	6	0	0	129	10	1	55	2	31	-13.1198	307.339	89.3555	1344.11
61	142	1	3	0	2	1	1	1	1	4	14	1	0	0.000613000	0	0	0	0	1	2020-10-17 18:42:57.048041105	5	0	3	0	0	129	11	1	38	1	114	-13.1198	103.299	89.3555	1344.11
62	72	1	0	3	1	2	10	1	11	1	5	1	0	-1	10	2	95	0	1	2020-10-17 18:42:58.344048977	3	0	10	0	0	129	14	2	16	15	61	-13.1198	103.299	89.3555	1344.11
63	196	1	3	0	2	1	2	1	1	11	1	1	0	0.000640000	0	0	0	0	1	2020-10-17 18:42:58.568075895	6	0	8	0	0	129	11	0	1	20	3	-13.1198	103.299	89.3555	1344.11
64	81	1	0	3	1	2	11	1	2	1	10	1	0	-1	9	2	92	0	1	2020-10-17 18:42:59.364111900	2	0	0	0	0	129	13	2	32	255	81	-3.06771	103.299	89.3555	1344.11
65	85	1	3	0	2	1	12	1	1	2	11	1	0	0.000870000	0	0	0	1	0	2020-10-17 18:43:05.208017111	7	0	1	0	0	129	12	1	33	0	91	-3.06771	103.299	89.3555	1344.11
66	72	1	0	3	1	2	10	1	6	1	5	1	0	-1	4	1	12	0	1	2020-10-17 18:43:09.819099903	1	0	7	0	0	129	14	1	58	1	47	-3.06771	103.299	89.3555	1344.11
67	206	1	3	0	2	1	3	1	1	6	2	1	0	0.000627000	0	0	0	0	1	2020-10-17 18:43:23.202094078	4	0	2	0	0	129	14	2	36	511	107	-3.06771	103.299	89.3555	1344.11
68	60	0	0	4	0	0	0	0	0	0	0	0	0	-1	0	0	0	1	2	2020-10-17 18:43:24.337054968	8	0	4	0	0	129	10	1	42	1	15	-3.06771	103.299	89.3555	1350.52
69	81	1	0	3	1	2	11	1	10	1	10	1	0	-1	4	1	12	0	1	2020-10-17 18:43:37.563113928	0	0	5	0	0	129	14	1	46	1	25	-3.06771	103.299	89.3555	1350.52
70	85	1	3	0	2	1	12	1	1	10	11	1	0	0.002111000	0	0	0	0	1	2020-10-17 18:43:38.141043901	2	0	0	0	0	129	15	2	32	255	82	-2.34835	103.299	89.3555	1350.52
71	60	0	0	4	0	0	0	0	0	0	0	0	0	-1	0	0	0	1	2	2020-10-17 18:43:48.835110903	6	0	6	0	0	129	12	1	55	2	33	-2.34835	103.299	38.8334	1350.52
72	42	0	3	4	0	0	0	0	0	0	0	0	0	-1	0	0	0	0	1	2020-10-17 18:43:57.282016039	5	0	3	0	0	129	12	1	38	1	113	-2.34835	106.261	38.8334	1350.52
73	60	0	0	4	0	0	0	0	0	0	0	0	0	-1	0	0	0	0	1	2020-10-17 18:43:58.572998047	3	0	10	0	0	129	15	2	16	15	59	-2.34835	106.261	38.8334	1350.52
74	42	0	3	4	0	0	0	0	0	0	0	0	0	-1	0	0	0	1	2	2020-10-17 18:43:59.595061064	2	0	0	0	0	129	14	2	32	255	83	-3.6277	106.261	38.8334	1350.52
75	72	1	0	3	1	2	10	1	9	1	5	1	0	-1	0	0	0	0	1	2020-10-17 18:44:05.451003075	7	0	1	0	0	129	13	1	33	0	92	-3.6277	106.261	38.8334	1350.52
76	293	1	3	0	2	1	9	1	1	9	9	1	0	0.000847000	0	0	0	0	1	2020-10-17 18:44:10.048058987	1	0	7	0	0	129	15	1	58	1	48	-3.6277	106.261	38.8334	1350.52
77	42	0	3	4	0	0	0	0	0	0	0	0	0	-1	4	1	12	0	1	2020-10-17 18:44:23.425052881	4	0	2	0	0	129	15	2	36	511	104	-3.6277	106.261	38.8334	1350.52
78	60	0	0	4	0	0	0	0	0	0	0	0	0	-1	16	3	100	1	2	2020-10-17 18:44:24.567070961	8	0	4	0	0	129	11	1	42	1	16	-3.6277	106.261	38.8334	1350.54
79	60	0	0	3	0	0	0	0	0	0	0	0	0	-1	0	0	0	0	1	2020-10-17 18:44:37.865128994	0	0	5	0	0	129	15	1	46	1	26	-3.6277	106.261	38.8334	1350.54
80	42	0	3	0	0	0	0	0	0	0	0	0	0	-1	0	0	0	0	1	2020-10-17 18:44:38.374052048	2	0	0	0	0	129	0	2	32	255	84	-5.71701	106.261	38.8334	1350.54
81	60	0	0	4	0	0	0	0	0	0	0	0	0	-1	0	0	0	1	2	2020-10-17 18:44:49.143191099	6	0	6	0	0	129	13	1	55	2	34	-5.71701	106.261	36.0431	1350.54
82	81	1	0	3	1	2	11	1	10	1	10	1	0	-1	0	0	0	0	1	2020-10-17 18:44:57.509040116	5	0	3	0	0	129	13	1	38	1	112	-5.71701	105.358	36.0431	1350.54
83	85	1	3	0	2	1	12	1	1	10	11	1	0	0.000783000	0	0	0	0	1	2020-10-17 18:44:58.870055914	3	0	10	0	0	129	0	2	16	15	58	-5.71701	105.358	36.0431	1350.54
84	60	0	0	4	0	0	0	0	0	0	0	0	0	-1	6	1	18	1	2	2020-10-17 18:44:59.895126104	2	0	0	0	0	129	15	2	32	255	85	-6.66852	105.358	36.0431	1350.54
85	42	0	3	0	0	0	0	0	0	0	0	0	0	-1	12	2	36	0	1	2020-10-17 18:45:05.758043051	7	0	1	0	0	129	14	1	33	0	94	-6.66852	105.358	36.0431	1350.54
86	60	0	0	3	0	0	0	0	0	0	0	0	0	-1	0	0	0	1	2	2020-10-17 18:45:10.354114056	1	0	7	0	0	129	0	1	58	1	50	-6.66852	105.358	36.0431	1350.54
87	60	0	0	4	0	0	0	0	0	0	0	0	0	-1	5	1	15	1	2	2020-10-17 18:45:23.651108980	4	0	2	0	0	129	0	2	36	511	105	-6.66852	105.358	36.0431	1350.54
88	60	0	0	4	0	0	0	0	0	0	0	0	0	-1	0	0	0	0	1	2020-10-17 18:45:24.797051907	8	0	4	0	0	129	12	1	42	1	17	-6.66852	105.358	36.0431	1350.55
89	72	1	0	3	1	2	10	1	7	1	5	1	0	-1	0	0	0	0	1	2020-10-17 18:45:38.090131044	0	0	5	0	0	129	0	1	46	1	27	-6.66852	105.358	36.0431	1350.55
90	208	1	3	0	2	1	4	1	1	7	3	1	0	0.001855000	0	0	0	1	2	2020-10-17 18:45:38.607052088	2	0	0	0	0	129	1	2	32	255	86	-8.0692	105.358	36.0431	1350.55
91	42	0	3	4	0	0	0	0	0	0	0	0	0	-1	0	0	0	0	1	2020-10-17 18:45:49.453134060	6	0	6	0	0	129	14	1	55	2	35	-8.0692	105.358	35.8315	1350.55
92	60	0	0	4	0	0	0	0	0	0	0	0	0	-1	10	2	95	0	1	2020-10-17 18:45:57.809024096	5	0	3	0	0	129	14	1	38	1	111	-8.0692	104.972	35.8315	1350.55
93	42	0	3	4	0	0	0	0	0	0	0	0	0	-1	0	0	0	0	1	2020-10-17 18:45:59.161024094	3	0	10	0	0	129	1	2	16	15	57	-8.0692	104.972	35.8315	1350.55
94	72	1	0	3	1	2	10	1	10	1	5	1	0	-1	0	0	0	0	1	2020-10-17 18:46:00.202096939	2	0	0	0	0	129	0	2	32	255	87	-8.70113	104.972	35.8315	1350.55
95	239	1	3	0	2	1	6	1	1	10	6	1	0	0.000929000	0	0	0	1	2	2020-10-17 18:46:06.065999985	7	0	1	0	0	129	15	1	33	0	93	-8.70113	104.972	35.8315	1350.55
96	42	0	3	4	0	0	0	0	0	0	0	0	0	-1	0	0	0	0	1	2020-10-17 18:46:10.654083967	1	0	7	0	0	129	1	1	58	1	49	-8.70113	104.972	35.8315	1350.55
97	72	1	0	3	1	2	10	1	8	1	5	1	0	-1	29	6	85	0	1	2020-10-17 18:46:23.873035908	4	0	2	0	0	129	1	2	36	511	106	-8.70113	104.972	35.8315	1350.55
98	253	1	3	0	2	1	7	1	1	8	7	1	0	0.002006000	0	0	0	0	1	2020-10-17 18:46:24.830097914	8	0	4	0	0	129	1	1	42	1	18	-8.70113	104.972	35.8315	1350.55
99	72	1	0	3	1	2	10	1	3	1	5	1	0	-1	0	0	0	0	1	2020-10-17 18:46:25.435079098	8	0	4	0	0	129	3	1	42	1	19	-8.70113	104.972	35.8315	1350.55
100	196	1	3	0	2	1	2	1	1	3	1	1	0	0.001975000	0	0	0	0	1	2020-10-17 18:46:38.313138008	0	0	5	0	0	129	1	1	46	1	28	-8.70113	104.972	35.8315	1350.55
101	60	0	0	4	0	0	0	0	0	0	0	0	0	-1	0	0	0	1	2	2020-10-17 18:46:38.861038923	2	0	0	0	0	129	2	2	32	255	88	-9.64224	104.972	35.8315	1350.55
102	42	0	3	4	0	0	0	0	0	0	0	0	0	-1	4	1	12	0	1	2020-10-17 18:46:40.073143005	8	0	8	0	0	129	4	0	1	1000	0	-9.64224	104.972	35.8315	1350.55
103	60	0	0	4	0	0	0	0	0	0	0	0	0	-1	4	1	64	0	1	2020-10-17 18:46:43.788089991	8	0	8	0	0	129	5	0	1	20	3	-9.64224	104.972	35.8315	1350.55
104	42	0	3	4	0	0	0	0	0	0	0	0	0	-1	0	0	0	1	2	2020-10-17 18:46:49.444113016	8	0	8	0	0	129	6	0	1	20	3	-9.64224	104.972	35.8315	1350.55
105	60	0	0	4	0	0	0	0	0	0	0	0	0	-1	4	1	12	0	1	2020-10-17 18:46:49.782171011	6	0	6	0	0	129	15	1	55	2	32	-9.64224	104.972	38.9246	1350.55
106	42	0	3	4	0	0	0	0	0	0	0	0	0	-1	0	0	0	1	2	2020-10-17 18:46:58.118093014	5	0	3	0	0	129	15	1	38	1	110	-9.64224	127.419	38.9246	1350.55
107	72	1	0	3	1	2	10	1	2	1	5	1	0	-1	24	4	72	0	1	2020-10-17 18:46:58.580094099	8	0	8	0	0	129	7	0	1	20	7	-9.64224	127.419	38.9246	1350.55
108	286	1	3	0	2	1	8	1	1	2	8	1	0	0.001303000	0	0	0	0	1	2020-10-17 18:46:59.473027945	3	0	10	0	0	129	2	2	16	15	52	-9.64224	127.419	38.9246	1350.55
109	60	0	1	4	0	0	0	0	0	0	0	0	0	-1	0	0	0	0	1	2020-10-17 18:47:00.509088993	2	0	0	0	0	129	1	2	32	255	80	-17.9203	127.419	38.9246	1350.55
110	60	0	1	4	0	0	0	0	0	0	0	0	0	-1	0	0	0	0	1	2020-10-17 18:47:06.377036095	7	0	1	0	0	129	0	1	33	0	90	-17.9203	127.419	38.9246	1350.55
111	42	0	3	1	0	0	0	0	0	0	0	0	0	-1	0	0	0	0	1	2020-10-17 18:47:10.882323027	1	0	7	0	0	129	2	1	58	1	46	-17.9203	127.419	38.9246	1350.55
112	60	0	1	3	0	0	0	0	0	0	0	0	0	-1	0	0	0	0	1	2020-10-17 18:47:12.191965103	5	0	9	0	0	129	0	3	1	1	117	-17.9203	127.419	38.9246	1350.55
113	42	0	3	1	0	0	0	0	0	0	0	0	0	-1	0	0	0	0	1	2020-10-17 18:47:24.099124908	4	0	2	0	0	129	2	2	36	511	108	-17.9203	127.419	38.9246	1350.55
114	60	0	1	3	0	0	0	0	0	0	0	0	0	-1	0	0	0	1	2	2020-10-17 18:47:25.667113066	8	0	4	0	0	129	8	1	42	1	20	-17.9203	127.419	38.9246	146.035
115	42	0	3	4	0	0	0	0	0	0	0	0	0	-1	11	2	33	0	1	2020-10-17 18:47:38.536106109	0	0	5	0	0	129	2	1	46	1	30	-17.9203	127.419	38.9246	146.035
116	42	0	3	4	0	0	0	0	0	0	0	0	0	-1	5	1	15	0	1	2020-10-17 18:47:38.739989042	5	0	8	0	0	129	1	0	1	1100	5	-17.9203	127.419	38.9246	146.035
117	60	0	1	3	0	0	0	0	0	0	0	0	0	-1	0	0	0	1	2	2020-10-17 18:47:39.093981981	2	0	0	0	0	129	3	2	32	247	64	110.343	127.419	38.9246	146.035
118	42	0	3	4	0	0	0	0	0	0	0	0	0	-1	0	0	0	0	1	2020-10-17 18:47:44.992990971	5	0	8	0	0	129	2	0	1	1200	1	110.343	127.419	38.9246	146.035
119	72	1	1	3	1	2	10	1	5	1	5	1	0	-1	5	1	15	0	1	2020-10-17 18:47:50.016083001	6	0	6	0	0	129	0	1	55	2	40	110.343	127.419	43.8332	146.035
120	225	1	3	1	2	1	5	1	1	5	4	1	0	0.000891000	0	0	0	0	1	2020-10-17 18:47:52.447988033	7	0	8	0	0	129	1	0	1	1000	0	110.343	127.419	43.8332	146.035
121	72	1	1	3	1	2	10	1	4	1	5	1	0	-1	5	1	15	0	1	2020-10-17 18:47:57.316101074	6	0	8	0	0	129	1	0	1	78	4	110.343	127.419	43.8332	146.035
122	142	1	3	1	2	1	1	1	1	4	14	1	0	0.001453000	0	0	0	0	1	2020-10-17 18:47:58.355010033	5	0	3	0	0	129	3	1	38	1	95	110.343	743.232	43.8332	146.035
123	72	1	1	3	1	2	10	1	11	1	5	1	0	-1	0	0	0	0	1	2020-10-17 18:47:59.703989029	3	0	10	0	0	129	3	2	16	15	60	110.343	743.232	43.8332	146.035
124	196	1	3	1	2	1	2	1	1	11	1	1	0	0.002021000	0	0	0	0	1	2020-10-17 18:48:00.740056038	2	0	0	0	0	129	2	2	32	247	63	16.5764	743.232	43.8332	146.035
125	60	0	1	3	0	0	0	0	0	0	0	0	0	-1	5	1	15	1	2	2020-10-17 18:48:03.692080975	8	0	8	0	0	129	9	0	1	1300	2	16.5764	743.232	43.8332	146.035
126	60	0	1	3	0	0	0	0	0	0	0	0	0	-1	8	2	24	1	2	2020-10-17 18:48:06.621980906	7	0	1	0	0	129	2	1	33	8	65	16.5764	743.232	43.8332	146.035
127	72	1	1	3	1	2	10	1	6	1	5	1	0	-1	0	0	0	0	1	2020-10-17 18:48:10.112063885	6	0	8	0	0	129	2	0	1	78	9	16.5764	743.232	43.8332	146.035
128	206	1	3	1	2	1	3	1	1	6	2	1	0	0.000696000	0	0	0	0	1	2020-10-17 18:48:11.104060888	1	0	7	0	0	129	3	1	58	1	41	16.5764	743.232	43.8332	146.035
129	42	0	3	4	0	0	0	0	0	0	0	0	0	-1	8	2	24	0	1	2020-10-17 18:48:14.705070972	8	0	8	0	0	129	10	0	1	1300	6	16.5764	743.232	43.8332	146.035
130	42	0	3	4	0	0	0	0	0	0	0	0	0	-1	0	0	0	0	1	2020-10-17 18:48:21.544961929	5	0	9	0	0	129	4	3	1	1	116	16.5764	743.232	43.8332	146.035
131	72	1	0	3	1	2	10	1	9	1	5	1	0	-1	4	1	12	0	1	2020-10-17 18:48:24.320039988	4	0	2	0	0	129	3	2	36	511	100	16.5764	743.232	43.8332	146.035
132	293	1	3	1	2	1	9	1	1	9	9	1	0	0.000370000	0	0	0	0	1	2020-10-17 18:48:25.820102930	8	0	4	0	0	129	11	1	42	1	10	16.5764	743.232	43.8332	146.035
133	60	0	1	3	0	0	0	0	0	0	0	0	0	-1	0	0	0	0	1	2020-10-17 18:48:38.688059092	0	0	5	0	0	129	3	1	46	1	22	16.5764	743.232	43.8332
134	60	0	0	4	0	0	0	0	0	0	0	0	0	-1	0	0	0	0	1	2020-10-17 18:48:39.246002913	2	0	0	0	0	129	4	2	32	255	76	-72.0276	743.232	43.8332
135	42	0	3	4	0	0	0	0	0	0	0	0	0	-1	0	0	0	1	2	2020-10-17 18:48:50.169117928	6	0	6	0	0	129	3	1	55	2	38	-72.0276	743.232	43.8332
136	60	0	0	4	0	0	0	0	0	0	0	0	0	-1	31	5	103	1	2	2020-10-17 18:48:58.507994890	5	0	3	0	0	129	5	1	38	1	96	-72.0276	743.232
137	60	0	0	4	0	0	0	0	0	0	0	0	0	-1	6	1	18	1	2	2020-10-17 18:48:59.856008053	3	0	10	0	0	129	4	2	16	15	56	-72.0276
138	81	1	0	3	1	2	11	1	5	1	10	1	0	-1	0	0	0	0	1	2020-10-17 18:49:00.892045975	2	0	0	0	0	129	3	2	32	255	75	-72.0276
139	85	1	3	1	2	1	12	1	1	5	11	1	0	0.001826000	0	0	0	1	0	2020-10-17 18:49:06.774990082	7	0	1	0	0	129	3	1	33	8	67
140	60	0	0	3	0	0	0	0	0	0	0	0	0	-1	6	1	18	0	1	2020-10-17 18:49:11.257077932	1	0	7	0	0	129	4	1	58	1	42
