# Supplementary material for: AI-driven cybersecurity framework for anomaly detection in power systems
Source: Sci Rep. 2025 Oct 10;15:35506. doi: 10.1038/s41598-025-19634-y (PMC12514191; doi:10.1038/s41598-025-19634-y)
Supplement: Supplementary file 1 — Supplementary Information. [file 41598_2025_19634_MOESM1_ESM.zip › Datasets/csvs/UC3/uc3_DS_merged_phy_cyb_5os_30poll_encoded.csv]

	frame_len	frame_protocols	eth_src	eth_dst	ip_src	ip_dst	ip_len	ip_flags	tcp_srcport	tcp_dstport	tcp_len	tcp_flags	tcp_retransmission	tcp_rtt	flow_count	flow_final_count	packets	snort_alert	snort_alert_type	Time	LL_dnp3_src	LL_dnp3_dst	LL_dnp3_len	LL_dnp3_ctl	TL_dnp3_tr_ctl	AL_dnp3_al_func	AL_dnp3_al_ctl	AL_dnp3_obj	DNP3 Object Count	DNP3 Objects	AL_Payload	value1	value2	value3	value4
0	42	0	1	2	0	0	0	0	0	0	0	0	0	-1	0	0	0	0	1	2020-10-17 17:49:53.474678040	3	0	1	0	0	129	15	1	33	0	55
1	42	0	1	2	0	0	0	0	0	0	0	0	0	-1	6	1	18	0	1	2020-10-17 17:49:55.614700079	0	0	0	0	0	129	6	2	32	255	67	-56.2588
2	42	0	1	2	0	0	0	0	0	0	0	0	0	-1	0	0	0	0	1	2020-10-17 17:49:56.743670940	1	0	2	0	0	129	6	1	38	1	99	-56.2588	1211.67
3	42	0	1	0	0	0	0	0	0	0	0	0	0	-1	5	1	15	0	1	2020-10-17 17:50:01.562601089	1	0	5	0	0	129	7	0	1	1200	2	-56.2588	1211.67
4	60	0	0	1	0	0	0	0	0	0	0	0	0	-1	0	0	0	0	1	2020-10-17 17:50:02.618684053	4	0	3	0	0	129	9	1	42	1	18	-56.2588	1211.67		1350.56
5	42	0	1	2	0	0	0	0	0	0	0	0	0	-1	0	0	0	0	1	2020-10-17 17:50:12.457640886	1	0	5	0	0	129	8	0	1	1100	6	-56.2588	1211.67		1350.56
6	42	0	1	2	0	0	0	0	0	0	0	0	0	-1	0	0	0	0	1	2020-10-17 17:50:15.584665060	2	0	4	0	0	129	0	1	55	2	40	-56.2588	1211.67	79.9076	1350.56
7	42	0	1	2	0	0	0	0	0	0	0	0	0	-1	5	1	15	0	1	2020-10-17 17:50:19.632600069	1	0	6	0	0	129	9	3	1	1	107	-56.2588	1211.67	79.9076	1350.56
8	72	1	0	1	1	2	6	1	3	1	4	1	0	-1	0	0	0	0	1	2020-10-17 17:50:23.628613949	3	0	1	0	0	129	0	1	33	0	60	-56.2588	1211.67	79.9076	1350.56
9	206	1	1	0	2	1	2	1	1	3	2	1	0	0.001168000	0	0	0	0	1	2020-10-17 17:50:24.858606100	1	0	6	0	0	129	10	3	1	1	106	-56.2588	1211.67	79.9076	1350.56
10	42	0	1	2	0	0	0	0	0	0	0	0	0	-1	0	0	0	0	1	2020-10-17 17:50:25.768666983	0	0	0	0	0	129	7	2	32	255	70	-14.9833	1211.67	79.9076	1350.56
11	42	0	1	2	0	0	0	0	0	0	0	0	0	-1	5	1	15	0	1	2020-10-17 17:50:26.897627115	1	0	2	0	0	129	11	1	38	1	100	-14.9833	1233.13	79.9076	1350.56
12	72	1	0	1	1	2	6	1	4	1	4	1	0	-1	0	0	0	0	1	2020-10-17 17:50:32.771637917	4	0	3	0	0	129	10	1	42	1	19	-14.9833	1233.13	79.9076	1349.48
13	196	1	1	0	2	1	1	1	1	4	1	1	0	0.001174000	0	0	0	0	1	2020-10-17 17:50:34.699629068	3	0	5	0	0	129	1	0	1	999	5	-14.9833	1233.13	79.9076	1349.48
14	42	0	1	2	0	0	0	0	0	0	0	0	0	-1	0	0	0	0	1	2020-10-17 17:50:45.736666918	2	0	4	0	0	129	1	1	55	2	39	-14.9833	1233.13	79.9443	1349.48
15	72	1	0	1	1	2	6	1	6	1	4	1	0	-1	5	1	15	0	1	2020-10-17 17:50:46.040631056	2	0	5	0	0	129	2	0	1	82	10	-14.9833	1233.13	79.9443	1349.48
16	225	1	1	0	2	1	3	1	1	6	3	1	0	0.001190000	0	0	0	0	1	2020-10-17 17:50:53.270701885	2	0	5	0	0	129	3	0	1	None	4	-14.9833	1233.13	79.9443	1349.48
17	81	1	0	1	1	2	7	1	6	1	7	1	0	-1	10	2	30	0	1	2020-10-17 17:50:53.782612085	3	0	1	0	0	129	2	1	33	0	54	-14.9833	1233.13	79.9443	1349.48
18	85	1	1	0	2	1	8	1	1	6	8	1	0	0.000596000	0	0	0	0	1	2020-10-17 17:50:55.920660973	0	0	0	0	0	129	8	2	32	255	68	-56.4988	1233.13	79.9443	1349.48
19	72	1	0	1	1	2	6	1	5	1	4	1	0	-1	4	1	12	0	1	2020-10-17 17:50:57.050609112	1	0	2	0	0	129	12	1	38	1	98	-56.4988	1200.73	79.9443	1349.48
20	239	1	1	0	2	1	4	1	1	5	5	1	0	0.002195000	0	0	0	0	1	2020-10-17 17:51:02.924643040	4	0	3	0	0	129	11	1	42	1	20	-56.4988	1200.73	79.9443	1350.55
21	42	0	1	2	0	0	0	0	0	0	0	0	0	-1	8	2	24	0	1	2020-10-17 17:51:06.220643997	4	0	5	0	0	129	12	0	1	1000	0	-56.4988	1200.73	79.9443	1350.55
22	42	0	1	2	0	0	0	0	0	0	0	0	0	-1	4	1	12	0	1	2020-10-17 17:51:15.888690948	2	0	4	0	0	129	4	1	55	2	36	-56.4988	1200.73	80.5352	1350.55
23	42	0	1	2	0	0	0	0	0	0	0	0	0	-1	0	0	0	0	1	2020-10-17 17:51:21.885636091	4	0	5	0	0	129	13	0	1	1300	7	-56.4988	1200.73	80.5352	1350.55
24	81	1	0	1	1	2	7	1	6	1	7	1	0	-1	12	2	36	0	1	2020-10-17 17:51:23.936615944	3	0	1	0	0	129	3	1	33	0	57	-56.4988	1200.73	80.5352	1350.55
25	85	1	1	0	2	1	8	1	1	6	8	1	0	0.002035000	0	0	0	1	0	2020-10-17 17:51:26.073657036	0	0	0	0	0	129	9	2	32	255	66	-56.5861	1200.73	80.5352	1350.55
26	72	1	0	1	1	2	6	1	2	1	4	1	0	-1	6	1	18	0	1	2020-10-17 17:51:27.203605890	1	0	2	0	0	129	13	1	38	1	97	-56.5861	1206.74	80.5352	1350.55
27	286	1	1	0	2	1	5	1	1	2	6	1	0	0.001176000	0	0	0	0	1	2020-10-17 17:51:33.076648951	4	0	3	0	0	129	14	1	42	1	14	-56.5861	1206.74	80.5352	1310.04
28	60	0	0	1	0	0	0	0	0	0	0	0	0	-1	6	1	18	0	1	2020-10-17 17:51:46.041671991	2	0	4	0	0	129	5	1	55	2	38	-56.5861	1206.74	80.7201	1310.04
29	42	0	1	0	0	0	0	0	0	0	0	0	0	-1	0	0	0	1	2	2020-10-17 17:51:54.089633942	3	0	1	0	0	129	4	1	33	0	59	-56.5861	1206.74	80.7201	1310.04
30	89	1	0	1	1	2	9	1	6	1	9	1	0	-1	6	1	18	0	1	2020-10-17 17:51:56.225672960	0	0	0	0	0	129	10	2	32	255	64	-56.7609	1206.74	80.7201	1310.04
31	91	1	1	0	2	1	10	1	1	6	10	1	0	0.001933000	0	0	0	1	0	2020-10-17 17:51:57.355616093	1	0	2	0	0	129	14	1	38	1	96	-56.7609	1207.5	80.7201	1310.04
32	42	0	1	2	0	0	0	0	0	0	0	0	0	-1	10	2	30	0	1	2020-10-17 17:52:03.229630947	4	0	3	0	0	129	15	1	42	1	12	-56.7609	1207.5	80.7201	1305.34
33	72	1	0	1	1	2	6	1	3	1	4	1	0	-1	0	0	0	0	1	2020-10-17 17:52:16.194879055	2	0	4	0	0	129	6	1	55	2	37	-56.7609	1207.5	80.7146	1305.34
34	206	1	1	0	2	1	2	1	1	3	2	1	0	0.002097000	0	0	0	0	1	2020-10-17 17:52:24.241630077	3	0	1	0	0	129	5	1	33	0	58	-56.7609	1207.5	80.7146	1305.34
35	42	0	1	2	0	0	0	0	0	0	0	0	0	-1	0	0	0	0	1	2020-10-17 17:52:26.377657890	0	0	0	0	0	129	11	2	32	255	65	-56.8727	1207.5	80.7146	1305.34
36	42	0	1	2	0	0	0	0	0	0	0	0	0	-1	5	1	15	0	1	2020-10-17 17:52:27.581633091	1	0	2	0	0	129	15	1	38	1	95	-56.8727	1207.38	80.7146	1305.34
37	89	1	0	1	1	2	9	1	6	1	9	1	0	-1	0	0	0	0	1	2020-10-17 17:52:33.452651024	4	0	3	0	0	129	0	1	42	1	13	-56.8727	1207.38	80.7146	1305.23
38	91	1	1	0	2	1	10	1	1	6	10	1	0	0.001903000	0	0	0	1	0	2020-10-17 17:52:45.197669029	1	0	5	0	0	129	0	0	1	20	3	-56.8727	1207.38	80.7146	1305.23
39	72	1	0	1	1	2	6	1	4	1	4	1	0	-1	0	0	0	0	1	2020-10-17 17:52:46.433689117	2	0	4	0	0	129	7	1	55	2	35	-56.8727	1207.38	80.8433	1305.23
40	196	1	1	0	2	1	1	1	1	4	1	1	0	0.002191000	0	0	0	0	1	2020-10-17 17:52:53.941602945	1	0	5	0	0	129	1	0	1	1100	6	-56.8727	1207.38	80.8433	1305.23
41	72	1	0	1	1	2	6	1	6	1	4	1	0	-1	5	1	15	0	1	2020-10-17 17:52:54.483609915	3	0	1	0	0	129	6	1	33	0	63	-56.8727	1207.38	80.8433	1305.23
42	225	1	1	0	2	1	3	1	1	6	3	1	0	0.002024000	0	0	0	0	1	2020-10-17 17:52:56.607655048	0	0	0	0	0	129	12	2	32	255	72	-61.3948	1207.38	80.8433	1305.23
43	72	1	0	1	1	2	6	1	5	1	4	1	0	-1	13	3	39	0	1	2020-10-17 17:52:57.893610954	1	0	2	0	0	129	2	1	38	1	92	-61.3948	619.507	80.8433	1305.23
44	239	1	1	0	2	1	4	1	1	5	5	1	0	0.001213000	0	0	0	0	1	2020-10-17 17:53:00.940596104	1	0	5	0	0	129	3	0	1	20	8	-61.3948	619.507	80.8433	1305.23
45	60	0	0	2	0	0	0	0	0	0	0	0	0	-1	0	0	0	1	2	2020-10-17 17:53:03.761631966	4	0	3	0	0	129	1	1	42	1	17	-61.3948	619.507	80.8433	1322.17
46	60	0	0	2	0	0	0	0	0	0	0	0	0	-1	4	1	12	1	2	2020-10-17 17:53:16.742687941	2	0	4	0	0	129	8	1	55	2	34	-61.3948	619.507	87.5389	1322.17
47	81	1	0	1	1	2	7	1	3	1	7	1	0	-1	0	0	0	0	1	2020-10-17 17:53:24.713627100	3	0	1	0	0	129	7	1	33	0	80	-61.3948	619.507	87.5389	1322.17
48	85	1	1	0	2	1	8	1	1	3	8	1	0	0.001806000	0	0	0	1	0	2020-10-17 17:53:26.851660013	0	0	0	0	0	129	13	2	32	255	73	-19.4119	619.507	87.5389	1322.17
49	60	0	0	2	0	0	0	0	0	0	0	0	0	-1	0	0	0	1	2	2020-10-17 17:53:28.152612925	1	0	2	0	0	129	4	1	38	1	105	-19.4119	167.677	87.5389	1322.17
50	42	0	1	0	0	0	0	0	0	0	0	0	0	-1	4	1	12	0	1	2020-10-17 17:53:34.069634914	4	0	3	0	0	129	2	1	42	1	21	-19.4119	167.677	87.5389	1347.02
51	60	0	0	1	0	0	0	0	0	0	0	0	0	-1	0	0	0	0	1	2020-10-17 17:53:39.810632944	2	0	5	0	0	129	9	0	1	None	4	-19.4119	167.677	87.5389	1347.02
52	42	0	1	2	0	0	0	0	0	0	0	0	0	-1	0	0	0	1	2	2020-10-17 17:53:45.849652052	2	0	5	0	0	129	10	0	1	20	3	-19.4119	167.677	87.5389	1347.02
53	42	0	1	2	0	0	0	0	0	0	0	0	0	-1	4	1	12	0	1	2020-10-17 17:53:47.045671940	2	0	4	0	0	129	11	1	55	2	30	-19.4119	167.677	78.557	1347.02
54	42	0	1	2	0	0	0	0	0	0	0	0	0	-1	0	0	0	0	1	2020-10-17 17:53:52.181642056	2	0	5	0	0	129	12	0	1	20	9	-19.4119	167.677	78.557	1347.02
55	60	0	0	2	0	0	0	0	0	0	0	0	0	-1	4	1	12	1	2	2020-10-17 17:53:54.941617966	3	0	1	0	0	129	8	1	33	0	85	-19.4119	167.677	78.557	1347.02
56	60	0	0	2	0	0	0	0	0	0	0	0	0	-1	0	0	0	1	2	2020-10-17 17:53:57.085738897	0	0	0	0	0	129	14	2	32	255	76	-10.3108	167.677	78.557	1347.02
57	60	0	0	2	0	0	0	0	0	0	0	0	0	-1	0	0	0	1	2	2020-10-17 17:53:58.389614105	1	0	2	0	0	129	5	1	38	1	103	-10.3108	96.5568	78.557	1347.02
58	72	1	0	1	1	2	6	1	2	1	4	1	0	-1	12	2	36	0	1	2020-10-17 17:54:04.369635105	4	0	3	0	0	129	3	1	42	1	22	-10.3108	96.5568	78.557	1345.42
59	286	1	1	0	2	1	5	1	1	2	6	1	0	0.000282000	0	0	0	0	1	2020-10-17 17:54:08.390727043	4	0	5	0	0	129	4	0	1	1000	0	-10.3108	96.5568	78.557	1345.42
60	81	1	0	1	1	2	7	1	2	1	7	1	0	-1	0	0	0	0	1	2020-10-17 17:54:14.518686055	4	0	5	0	0	129	5	0	1	1000	0	-10.3108	96.5568	78.557	1345.42
61	85	1	1	0	2	1	8	1	1	2	8	1	0	0.001929000	0	0	0	1	0	2020-10-17 17:54:17.279673100	2	0	4	0	0	129	13	1	55	2	32	-10.3108	96.5568	38.9454	1345.42
62	60	0	0	2	0	0	0	0	0	0	0	0	0	-1	6	1	18	1	2	2020-10-17 17:54:22.983649969	4	0	5	0	0	129	6	0	1	1300	7	-10.3108	96.5568	38.9454	1345.42
63	60	0	0	2	0	0	0	0	0	0	0	0	0	-1	6	1	18	1	2	2020-10-17 17:54:25.241616964	3	0	1	0	0	129	9	1	33	0	86	-10.3108	96.5568	38.9454	1345.42
64	60	0	0	2	0	0	0	0	0	0	0	0	0	-1	0	0	0	1	2	2020-10-17 17:54:27.389698029	0	0	0	0	0	129	15	2	32	255	77	-11.9189	96.5568	38.9454	1345.42
65	42	0	1	2	0	0	0	0	0	0	0	0	0	-1	10	2	30	0	1	2020-10-17 17:54:28.695607901	1	0	2	0	0	129	6	1	38	1	102	-11.9189	84.8637	38.9454	1345.42
66	81	1	0	1	1	2	7	1	2	1	7	1	0	-1	0	0	0	0	1	2020-10-17 17:54:34.696685076	4	0	3	0	0	129	7	1	42	1	23	-11.9189	84.8637	38.9454	1344.56
67	85	1	1	0	2	1	8	1	1	2	8	1	0	0.000457000	0	0	0	1	0	2020-10-17 17:54:46.368637085	4	0	5	0	0	129	8	0	1	20	3	-11.9189	84.8637	38.9454	1344.56
68	42	0	1	2	0	0	0	0	0	0	0	0	0	-1	0	0	0	0	1	2020-10-17 17:54:47.572715044	2	0	4	0	0	129	14	1	55	2	31	-11.9189	84.8637	34.1278	1344.56
69	72	1	0	1	1	2	6	1	3	1	4	1	0	-1	0	0	0	0	1	2020-10-17 17:54:55.552674055	3	0	1	0	0	129	10	1	33	0	78	-11.9189	84.8637	34.1278	1344.56
70	206	1	1	0	2	1	2	1	1	3	2	1	0	0.002168000	0	0	0	0	1	2020-10-17 17:54:57.346642971	4	0	5	0	0	129	9	0	1	20	8	-11.9189	84.8637	34.1278	1344.56
71	42	0	1	2	0	0	0	0	0	0	0	0	0	-1	5	1	15	0	1	2020-10-17 17:54:57.712699890	0	0	0	0	0	129	0	2	32	255	74	-21.8846	84.8637	34.1278	1344.56
72	72	1	0	1	1	2	6	1	4	1	4	1	0	-1	1	0	2	0	1	2020-10-17 17:54:59.016674042	1	0	2	0	0	129	7	1	38	1	101	-21.8846	104.294	34.1278	1344.56
73	196	1	1	0	2	1	1	1	1	4	1	1	0	0.000253000	0	0	0	0	1	2020-10-17 17:55:05.002687931	4	0	3	0	0	129	10	1	42	1	29	-21.8846	104.294	34.1278	972.924
74	72	1	0	1	1	2	6	1	6	1	4	1	0	-1	5	1	15	0	1	2020-10-17 17:55:16.299680948	3	0	5	0	0	129	11	0	1	20	3	-21.8846	104.294	34.1278	972.924
75	225	1	1	0	2	1	3	1	1	6	3	1	0	0.001288000	0	0	0	0	1	2020-10-17 17:55:17.893707991	2	0	4	0	0	129	15	1	55	2	33	-21.8846	104.294	42.6149	972.924
76	60	0	0	1	0	0	0	0	0	0	0	0	0	-1	6	1	17	0	1	2020-10-17 17:55:25.863646984	3	0	1	0	0	129	12	1	33	0	79	-21.8846	104.294	42.6149	972.924
77	42	0	1	0	0	0	0	0	0	0	0	0	0	-1	0	0	0	1	2	2020-10-17 17:55:28.016688108	0	0	0	0	0	129	1	2	32	255	75	-20.0806	104.294	42.6149	972.924
78	72	1	0	1	1	2	6	1	5	1	4	1	0	-1	9	2	26	0	1	2020-10-17 17:55:29.319617033	1	0	2	0	0	129	8	1	38	1	104	-20.0806	157.242	42.6149	972.924
79	239	1	1	0	2	1	4	1	1	5	5	1	0	0.001341000	0	0	0	0	1	2020-10-17 17:55:31.244647980	1	0	6	0	0	129	9	3	1	1	107	-20.0806	157.242	42.6149	972.924
80	60	0	0	2	0	0	0	0	0	0	0	0	0	-1	0	0	0	1	2	2020-10-17 17:55:35.334636927	4	0	3	0	0	129	11	1	42	1	28	-20.0806	157.242	42.6149	130.615
81	60	0	0	2	0	0	0	0	0	0	0	0	0	-1	4	1	12	1	2	2020-10-17 17:55:48.206893921	2	0	4	0	0	129	0	1	55	2	44	-20.0806	157.242	45.9671	130.615
82	60	0	0	2	0	0	0	0	0	0	0	0	0	-1	0	0	0	0	1	2020-10-17 17:55:56.101650953	3	0	1	0	0	129	13	1	33	0	83	-20.0806	157.242	45.9671	130.615
83	81	1	0	1	1	2	7	1	5	1	7	1	0	-1	4	1	12	0	1	2020-10-17 17:55:58.245666027	0	0	0	0	0	129	2	2	32	247	52	122.171	157.242	45.9671	130.615
84	85	1	1	0	2	1	8	1	1	5	8	1	0	0.000430000	0	0	0	1	0	2020-10-17 17:55:59.569612980	1	0	2	0	0	129	10	1	38	1	87	122.171	161.449	45.9671	130.615
85	42	0	1	2	0	0	0	0	0	0	0	0	0	-1	0	0	0	0	1	2020-10-17 17:56:05.577658892	4	0	3	0	0	129	12	1	42	1	27	122.171	161.449	45.9671	120.853
86	42	0	1	2	0	0	0	0	0	0	0	0	0	-1	4	1	12	0	1	2020-10-17 17:56:18.524682999	2	0	4	0	0	129	1	1	55	2	43	122.171	161.449	46.1399	120.853
87	42	0	1	2	0	0	0	0	0	0	0	0	0	-1	0	0	0	0	1	2020-10-17 17:56:26.351643085	3	0	1	0	0	129	14	1	33	0	84	122.171	161.449	46.1399	120.853
88	72	1	0	1	1	2	6	1	2	1	4	1	0	-1	18	3	54	0	1	2020-10-17 17:56:27.261648893	1	0	5	0	0	129	11	0	1	1200	2	122.171	161.449	46.1399	120.853
89	286	1	1	0	2	1	5	1	1	2	6	1	0	0.000470000	0	0	0	0	1	2020-10-17 17:56:28.471664906	0	0	0	0	0	129	3	2	32	247	53	116.486	161.449	46.1399	120.853
90	81	1	0	1	1	2	7	1	5	1	7	1	0	-1	17	3	51	0	1	2020-10-17 17:56:29.803612947	1	0	2	0	0	129	12	1	38	1	88	116.486	221.664	46.1399	120.853
91	85	1	1	0	2	1	8	1	1	5	8	1	0	0.000229000	0	0	0	1	0	2020-10-17 17:56:35.819641113	4	0	3	0	0	129	13	1	42	1	26	116.486	221.664	46.1399	115.548
92	42	0	1	2	0	0	0	0	0	0	0	0	0	-1	5	1	15	0	1	2020-10-17 17:56:38.289640903	3	0	5	0	0	129	15	0	1	20	3	116.486	221.664	46.1399	115.548
93	42	0	1	2	0	0	0	0	0	0	0	0	0	-1	0	0	0	0	1	2020-10-17 17:56:48.851732016	2	0	4	0	0	129	2	1	55	2	45	116.486	221.664	42.5616	115.548
94	72	1	0	1	1	2	6	1	3	1	4	1	0	-1	5	1	15	0	1	2020-10-17 17:56:56.579689026	3	0	1	0	0	129	0	1	33	0	82	116.486	221.664	42.5616	115.548
95	206	1	1	0	2	1	2	1	1	3	2	1	0	0.002161000	0	0	0	0	1	2020-10-17 17:56:58.719713926	0	0	0	0	0	129	4	2	32	247	51	63.3247	221.664	42.5616	115.548
96	42	0	1	2	0	0	0	0	0	0	0	0	0	-1	0	0	0	0	1	2020-10-17 17:57:00.039659977	1	0	2	0	0	129	13	1	38	1	89	63.3247	1144.54	42.5616	115.548
97	72	1	0	1	1	2	6	1	4	1	4	1	0	-1	5	1	15	0	1	2020-10-17 17:57:06.047700882	4	0	3	0	0	129	14	1	42	1	25	63.3247	1144.54	42.5616	98.8932
98	196	1	1	0	2	1	1	1	1	4	1	1	0	0.001418000	0	0	0	0	1	2020-10-17 17:57:19.086721897	2	0	4	0	0	129	3	1	55	2	46	63.3247	1144.54	40.9462	98.8932
99	42	0	1	0	0	0	0	0	0	0	0	0	0	-1	0	0	0	0	1	2020-10-17 17:57:19.408689976	3	0	5	0	0	129	1	0	1	1001	1	63.3247	1144.54	40.9462	98.8932
100	60	0	0	1	0	0	0	0	0	0	0	0	0	-1	0	0	0	1	2	2020-10-17 17:57:23.583633900	2	0	5	0	0	129	4	0	1	None	4	63.3247	1144.54	40.9462	98.8932
101	72	1	0	1	1	2	6	1	6	1	4	1	0	-1	0	0	0	0	1	2020-10-17 17:57:26.808636904	3	0	1	0	0	129	2	1	33	9	81	63.3247	1144.54	40.9462	98.8932
102	225	1	1	0	2	1	3	1	1	6	3	1	0	0.001381000	0	0	0	0	1	2020-10-17 17:57:28.873650074	0	0	0	0	0	129	5	2	32	247	49	34.2978	1144.54	40.9462	98.8932
103	72	1	0	1	1	2	6	1	5	1	4	1	0	-1	13	3	39	0	1	2020-10-17 17:57:30.191617012	1	0	2	0	0	129	14	1	38	1	90	34.2978	1266.05	40.9462	98.8932
104	239	1	1	0	2	1	4	1	1	5	5	1	0	0.000480000	0	0	0	0	1	2020-10-17 17:57:36.200644016	4	0	3	0	0	129	15	1	42	1	24	34.2978	1266.05	40.9462	77.5748
105	60	0	0	2	0	0	0	0	0	0	0	0	0	-1	4	1	12	1	2	2020-10-17 17:57:43.178678989	2	0	5	0	0	129	5	0	1	None	4	34.2978	1266.05	40.9462	77.5748
106	60	0	0	2	0	0	0	0	0	0	0	0	0	-1	4	1	12	1	2	2020-10-17 17:57:49.240669012	2	0	4	0	0	129	6	1	55	2	47	34.2978	1266.05	85.3034	77.5748
107	42	0	1	2	0	0	0	0	0	0	0	0	0	-1	0	0	0	0	1	2020-10-17 17:57:50.896719933	4	0	5	0	0	129	0	0	1	1300	7	34.2978	1266.05	85.3034	77.5748
108	60	0	0	2	0	0	0	0	0	0	0	0	0	-1	0	0	0	0	1	2020-10-17 17:57:56.865647078	4	0	5	0	0	129	1	0	1	1000	0	34.2978	1266.05	85.3034	77.5748
109	60	0	0	1	0	0	0	0	0	0	0	0	0	-1	0	0	0	0	1	2020-10-17 17:57:56.961604118	3	0	1	0	0	129	3	1	33	9	61	34.2978	1266.05	85.3034	77.5748
110	42	0	1	0	0	0	0	0	0	0	0	0	0	-1	0	0	0	1	2	2020-10-17 17:57:59.025650024	0	0	0	0	0	129	6	2	32	247	50	20.1756	1266.05	85.3034	77.5748
111	42	0	1	2	0	0	0	0	0	0	0	0	0	-1	4	1	12	0	1	2020-10-17 17:58:00.344614029	1	0	2	0	0	129	15	1	38	1	91	20.1756	1261.19	85.3034	77.5748
112	42	0	1	2	0	0	0	0	0	0	0	0	0	-1	0	0	0	0	1	2020-10-17 17:58:06.354659081	4	0	3	0	0	129	2	1	42	1	11	20.1756	1261.19	85.3034	1074.68
113	72	1	0	1	1	2	6	1	2	1	4	1	0	-1	18	3	54	0	1	2020-10-17 17:58:10.864835024	1	0	5	0	0	129	0	0	1	1100	6	20.1756	1261.19	85.3034	1074.68
114	286	1	1	0	2	1	5	1	1	2	6	1	0	0.001520000	0	0	0	0	1	2020-10-17 17:58:19.393662930	2	0	4	0	0	129	7	1	55	2	48	20.1756	1261.19	81.919	1074.68
115	42	0	1	2	0	0	0	0	0	0	0	0	0	-1	22	4	66	0	1	2020-10-17 17:58:25.687608957	1	0	6	0	0	129	1	3	1	1	106	20.1756	1261.19	81.919	1074.68
116	42	0	1	2	0	0	0	0	0	0	0	0	0	-1	0	0	0	0	1	2020-10-17 17:58:27.113648891	3	0	1	0	0	129	4	1	33	9	62	20.1756	1261.19	81.919	1074.68
117	72	1	0	1	1	2	6	1	3	1	4	1	0	-1	0	0	0	0	1	2020-10-17 17:58:29.177658081	0	0	0	0	0	129	7	2	32	255	71	-50.9078	1261.19	81.919	1074.68
118	206	1	1	0	2	1	2	1	1	3	2	1	0	0.001501000	0	0	0	0	1	2020-10-17 17:58:30.496618032	1	0	2	0	0	129	2	1	38	1	93	-50.9078	1208.7	81.919	1074.68
119	42	0	1	2	0	0	0	0	0	0	0	0	0	-1	5	1	15	0	1	2020-10-17 17:58:36.507639885	4	0	3	0	0	129	3	1	42	1	16	-50.9078	1208.7	81.919	1298.6
120	72	1	0	1	1	2	6	1	4	1	4	1	0	-1	5	1	15	0	1	2020-10-17 17:58:49.546677113	2	0	4	0	0	129	8	1	55	2	42	-50.9078	1208.7	80.0418	1298.6
121	196	1	1	0	2	1	1	1	1	4	1	1	0	0.000564000	0	0	0	0	1	2020-10-17 17:58:57.266655922	3	0	1	0	0	129	5	1	33	9	56	-50.9078	1208.7	80.0418	1298.6
122	72	1	0	1	1	2	6	1	6	1	4	1	0	-1	0	0	0	0	1	2020-10-17 17:58:59.330662012	0	0	0	0	0	129	8	2	32	255	69	-50.9078	1208.7	80.0418	1298.6
123	225	1	1	0	2	1	3	1	1	6	3	1	0	0.000522000	0	0	0	0	1	2020-10-17 17:59:00.649612904	1	0	2	0	0	129	3	1	38	1	94		1208.7	80.0418	1298.6
124	72	1	0	1	1	2	6	1	5	1	4	1	0	-1	13	3	39	0	1	2020-10-17 17:59:06.660655022	4	0	3	0	0	129	4	1	42	1	15			80.0418	1298.6
125	239	1	1	0	2	1	4	1	1	5	5	1	0	0.001649000	0	0	0	0	1	2020-10-17 17:59:19.699713945	2	0	4	0	0	129	9	1	55	2	41			80.0418
