# Supplementary material for: AI-driven cybersecurity framework for anomaly detection in power systems
Source: Sci Rep. 2025 Oct 10;15:35506. doi: 10.1038/s41598-025-19634-y (PMC12514191; doi:10.1038/s41598-025-19634-y)
Supplement: Supplementary file 1 — Supplementary Information. [file 41598_2025_19634_MOESM1_ESM.zip › Datasets/csvs/UC3/uc3_DS_merged_phy_cyb_5os_60poll_encoded.csv]

	frame_len	frame_protocols	eth_src	eth_dst	ip_src	ip_dst	ip_len	ip_flags	tcp_srcport	tcp_dstport	tcp_len	tcp_flags	tcp_retransmission	tcp_rtt	flow_count	flow_final_count	packets	snort_alert	snort_alert_type	Time	LL_dnp3_src	LL_dnp3_dst	LL_dnp3_len	LL_dnp3_ctl	TL_dnp3_tr_ctl	AL_dnp3_al_func	AL_dnp3_al_ctl	AL_dnp3_obj	DNP3 Object Count	DNP3 Objects	AL_Payload	value1	value2	value3	value4
0	60	0	0	2	0	0	0	0	0	0	0	0	0	-1	0	0	0	0	1	2020-10-17 19:26:26.944940090	3	0	1	0	0	129	9	1	33	0	35
1	60	0	0	2	0	0	0	0	0	0	0	0	0	-1	5	1	15	0	1	2020-10-17 19:26:34.887908936	2	0	4	0	0	129	6	1	55	2	27			79.8731
2	72	1	0	1	1	2	6	1	6	1	4	1	0	-1	0	0	0	0	1	2020-10-17 19:26:36.829921007	0	0	0	0	0	129	6	2	32	255	46	-56.2576		79.8731
3	206	1	1	0	2	1	2	1	1	6	2	1	0	0.000774000	0	0	0	0	1	2020-10-17 19:26:50.421850920	1	0	2	0	0	129	0	1	38	1	61	-56.2576	1211.67	79.8731
4	42	0	1	0	0	0	0	0	0	0	0	0	0	-1	14	3	42	0	1	2020-10-17 19:26:55.091856956	1	0	5	0	0	129	1	0	1	1100	6	-56.2576	1211.67	79.8731
5	60	0	0	1	0	0	0	0	0	0	0	0	0	-1	0	0	0	0	1	2020-10-17 19:27:00.496876955	4	0	3	0	0	129	3	1	42	1	14	-56.2576	1211.67	79.8731	1350.55
6	60	0	0	1	0	0	0	0	0	0	0	0	0	-1	0	0	0	0	1	2020-10-17 19:27:10.493859053	1	0	5	0	0	129	2	0	1	1200	3	-56.2576	1211.67	79.8731	1350.55
7	42	0	1	0	0	0	0	0	0	0	0	0	0	-1	0	0	0	0	1	2020-10-17 19:27:18.249972105	3	0	5	0	0	129	10	0	1	1000	0	-56.2576	1211.67	79.8731	1350.55
8	72	1	0	1	1	2	6	1	2	1	4	1	0	-1	4	1	12	0	1	2020-10-17 19:27:22.590888023	2	0	5	0	0	129	7	0	1	78	5	-56.2576	1211.67	79.8731	1350.55
9	286	1	1	0	2	1	5	1	1	2	6	1	0	0.001802000	0	0	0	0	1	2020-10-17 19:27:27.096901894	3	0	1	0	0	129	11	1	33	8	34	-56.2576	1211.67	79.8731	1350.55
10	72	1	0	1	1	2	6	1	4	1	4	1	0	-1	8	2	76	0	1	2020-10-17 19:27:29.271912098	4	0	3	0	0	129	4	1	42	1	15	-56.2576	1211.67	79.8731	1350.55
11	196	1	1	0	2	1	1	1	1	4	1	1	0	0.001791000	0	0	0	0	1	2020-10-17 19:27:32.499864101	4	0	5	0	0	129	5	0	1	1100	2	-56.2576	1211.67	79.8731	1350.55
12	42	0	1	2	0	0	0	0	0	0	0	0	0	-1	8	2	76	0	1	2020-10-17 19:27:35.038860083	2	0	4	0	0	129	8	1	55	2	23	-56.2576	1211.67	78.7769	1350.55
13	42	0	1	2	0	0	0	0	0	0	0	0	0	-1	0	0	0	0	1	2020-10-17 19:27:36.981899977	0	0	0	0	0	129	7	2	32	255	44	-59.2574	1211.67	78.7769	1350.55
14	42	0	1	2	0	0	0	0	0	0	0	0	0	-1	4	1	12	0	1	2020-10-17 19:27:38.161840916	4	0	5	0	0	129	6	0	1	1300	7	-59.2574	1211.67	78.7769	1350.55
15	72	1	0	1	1	2	6	1	3	1	4	1	0	-1	30	5	90	0	1	2020-10-17 19:27:42.610857964	2	0	5	0	0	129	9	0	1	78	10	-59.2574	1211.67	78.7769	1350.55
16	225	1	1	0	2	1	3	1	1	3	3	1	0	0.001962000	0	0	0	0	1	2020-10-17 19:27:50.572881937	1	0	2	0	0	129	3	1	38	1	60	-59.2574	1205.31	78.7769	1350.55
17	42	0	1	2	0	0	0	0	0	0	0	0	0	-1	5	1	15	0	1	2020-10-17 19:27:54.931816101	1	0	6	0	0	129	4	3	1	1	63	-59.2574	1205.31	78.7769	1350.55
18	42	0	1	2	0	0	0	0	0	0	0	0	0	-1	5	1	15	0	1	2020-10-17 19:27:58.941838026	1	0	6	0	0	129	5	3	1	1	62	-59.2574	1205.31	78.7769	1350.55
19	42	0	1	2	0	0	0	0	0	0	0	0	0	-1	0	0	0	0	1	2020-10-17 19:28:27.249905109	3	0	1	0	0	129	12	1	33	8	36	-59.2574	1205.31	78.7769	1350.55
20	81	1	0	1	1	2	7	1	3	1	7	1	0	-1	0	0	0	0	1	2020-10-17 19:28:29.492860079	4	0	3	0	0	129	7	1	42	1	11	-59.2574	1205.31	78.7769	1303.63
21	85	1	1	0	2	1	8	1	1	3	8	1	0	0.002076000	0	0	0	1	0	2020-10-17 19:28:35.259888887	2	0	4	0	0	129	10	1	55	2	26	-59.2574	1205.31	78.9574	1303.63
22	42	0	1	0	0	0	0	0	0	0	0	0	0	-1	15	3	45	0	1	2020-10-17 19:28:37.215862989	0	0	0	0	0	129	8	2	32	255	43	-56.591	1205.31	78.9574	1303.63
23	60	0	0	1	0	0	0	0	0	0	0	0	0	-1	0	0	0	1	2	2020-10-17 19:28:43.474844933	2	0	5	0	0	129	11	0	1	78	5	-56.591	1205.31	78.9574	1303.63
24	72	1	0	1	1	2	6	1	5	1	4	1	0	-1	0	0	0	0	1	2020-10-17 19:28:46.591837883	2	0	5	0	0	129	12	0	1	78	5	-56.591	1205.31	78.9574	1303.63
25	239	1	1	0	2	1	4	1	1	5	5	1	0	0.001893000	0	0	0	0	1	2020-10-17 19:28:50.725843906	1	0	2	0	0	129	6	1	38	1	59	-56.591	1205.05	78.9574	1303.63
26	42	0	1	2	0	0	0	0	0	0	0	0	0	-1	18	4	80	0	1	2020-10-17 19:28:51.133888960	2	0	5	0	0	129	13	0	1	78	5	-56.591	1205.05	78.9574	1303.63
27	42	0	1	2	0	0	0	0	0	0	0	0	0	-1	0	0	0	0	1	2020-10-17 19:28:54.818860054	2	0	5	0	0	129	14	0	1	20	9	-56.591	1205.05	78.9574	1303.63
28	42	0	1	2	0	0	0	0	0	0	0	0	0	-1	4	1	12	0	1	2020-10-17 19:29:00.002882957	2	0	5	0	0	129	15	0	1	20	4	-56.591	1205.05	78.9574	1303.63
29	81	1	0	1	1	2	7	1	3	1	7	1	0	-1	0	0	0	0	1	2020-10-17 19:29:14.026871920	4	0	5	0	0	129	8	0	1	20	4	-56.591	1205.05	78.9574	1303.63
30	85	1	1	0	2	1	8	1	1	3	8	1	0	0.000505000	0	0	0	1	0	2020-10-17 19:29:17.978842974	4	0	5	0	0	129	9	0	1	20	8	-56.591	1205.05	78.9574	1303.63
31	81	1	0	1	1	2	7	1	6	1	7	1	0	-1	24	4	72	0	1	2020-10-17 19:29:27.486937046	3	0	1	0	0	129	13	1	33	8	40	-56.591	1205.05	78.9574	1303.63
32	85	1	1	0	2	1	8	1	1	6	8	1	0	0.000881000	0	0	0	1	0	2020-10-17 19:29:29.812927008	4	0	3	0	0	129	10	1	42	1	18	-56.591	1205.05	78.9574	549.197
33	81	1	0	1	1	2	7	1	2	1	7	1	0	-1	11	2	33	0	1	2020-10-17 19:29:35.562907934	2	0	4	0	0	129	0	1	55	2	28	-56.591	1205.05	35.7593	549.197
34	85	1	1	0	2	1	8	1	1	2	8	1	0	0.000862000	0	0	0	0	1	2020-10-17 19:29:37.519912004	0	0	0	0	0	129	9	2	32	255	51	-55.6064	1205.05	35.7593	549.197
35	42	0	1	2	0	0	0	0	0	0	0	0	0	-1	0	0	0	1	0	2020-10-17 19:29:51.027915001	1	0	2	0	0	129	7	1	38	1	56	-55.6064	1266.29	35.7593	549.197
36	60	0	0	1	0	0	0	0	0	0	0	0	0	-1	0	0	0	0	1	2020-10-17 19:30:07.345851898	1	0	5	0	0	129	8	0	1	20	4	-55.6064	1266.29	35.7593	549.197
37	42	0	1	0	0	0	0	0	0	0	0	0	0	-1	0	0	0	1	2	2020-10-17 19:30:14.221834898	1	0	5	0	0	129	9	0	1	20	8	-55.6064	1266.29	35.7593	549.197
38	42	0	1	2	0	0	0	0	0	0	0	0	0	-1	6	1	31	0	1	2020-10-17 19:30:25.498816013	1	0	6	0	0	129	10	3	1	1	63	-55.6064	1266.29	35.7593	549.197
39	42	0	1	2	0	0	0	0	0	0	0	0	0	-1	0	0	0	0	1	2020-10-17 19:30:27.707887888	3	0	1	0	0	129	14	1	33	8	39	-55.6064	1266.29	35.7593	549.197
40	72	1	0	1	1	2	6	1	6	1	4	1	0	-1	5	1	15	0	1	2020-10-17 19:30:30.049877882	4	0	3	0	0	129	11	1	42	1	16	-55.6064	1266.29	35.7593	96.8784
41	206	1	1	0	2	1	2	1	1	6	2	1	0	0.001251000	0	0	0	0	1	2020-10-17 19:30:35.882904053	2	0	4	0	0	129	1	1	55	2	29	-55.6064	1266.29	40.2916	96.8784
42	42	0	1	0	0	0	0	0	0	0	0	0	0	-1	0	0	0	0	1	2020-10-17 19:30:37.822913885	0	0	0	0	0	129	10	2	32	247	32	106.944	1266.29	40.2916	96.8784
43	60	0	0	1	0	0	0	0	0	0	0	0	0	-1	0	0	0	1	2	2020-10-17 19:30:47.163938999	3	0	1	0	0	129	15	1	33	8	50	106.944	1266.29	40.2916	96.8784
44	72	1	0	1	1	2	6	1	5	1	4	1	0	-1	5	1	15	0	1	2020-10-17 19:30:51.347884893	1	0	2	0	0	129	11	1	38	1	52	106.944	222.119	40.2916	96.8784
45	239	1	1	0	2	1	4	1	1	5	5	1	0	0.001339000	0	0	0	0	1	2020-10-17 19:31:02.122926950	3	0	5	0	0	129	0	0	1	20	4	106.944	222.119	40.2916	96.8784
46	60	0	0	2	0	0	0	0	0	0	0	0	0	-1	5	1	15	1	2	2020-10-17 19:31:15.315861940	1	0	2	0	0	129	12	1	38	1	54	106.944	176.28	40.2916	96.8784
47	60	0	0	2	0	0	0	0	0	0	0	0	0	-1	4	1	12	1	2	2020-10-17 19:31:22.357919931	4	0	3	0	0	129	12	1	42	1	17	106.944	176.28	40.2916	123.658
48	81	1	0	1	1	2	7	1	5	1	7	1	0	-1	0	0	0	0	1	2020-10-17 19:31:28.680880070	2	0	4	0	0	129	2	1	55	2	30	106.944	176.28	45.873	123.658
49	85	1	1	0	2	1	8	1	1	5	8	1	0	0.001610000	0	0	0	0	1	2020-10-17 19:31:36.926898956	3	0	1	0	0	129	1	1	33	0	49	106.944	176.28	45.873	123.658
50	60	0	0	2	0	0	0	0	0	0	0	0	0	-1	0	0	0	1	2	2020-10-17 19:31:38.137923002	0	0	0	0	0	129	11	2	32	247	33	124.917	176.28	45.873	123.658
51	72	1	0	1	1	2	6	1	2	1	4	1	0	-1	4	1	12	0	1	2020-10-17 19:32:15.563862085	1	0	2	0	0	129	13	1	38	1	53	124.917	160.76	45.873	123.658
52	286	1	1	0	2	1	5	1	1	2	6	1	0	0.000275000	0	0	0	0	1	2020-10-17 19:32:22.595892906	4	0	3	0	0	129	13	1	42	1	19	124.917	160.76	45.873	119.844
53	72	1	0	1	1	2	6	1	4	1	4	1	0	-1	4	1	12	0	1	2020-10-17 19:32:23.431854010	1	0	5	0	0	129	14	0	1	1200	3	124.917	160.76	45.873	119.844
54	196	1	1	0	2	1	1	1	1	4	1	1	0	0.001283000	0	0	0	0	1	2020-10-17 19:32:28.912877083	2	0	4	0	0	129	3	1	55	2	22	124.917	160.76	45.4374	119.844
55	60	0	0	2	0	0	0	0	0	0	0	0	0	-1	0	0	0	0	1	2020-10-17 19:32:37.161935091	3	0	1	0	0	129	2	1	33	0	48	124.917	160.76	45.4374	119.844
56	42	0	1	2	0	0	0	0	0	0	0	0	0	-1	8	2	76	1	2	2020-10-17 19:32:37.535867929	1	0	5	0	0	129	15	0	1	1100	6	124.917	160.76	45.4374	119.844
57	81	1	0	1	1	2	7	1	5	1	7	1	0	-1	0	0	0	0	1	2020-10-17 19:32:38.361910105	0	0	0	0	0	129	12	2	32	247	31	80.1855	160.76	45.4374	119.844
58	85	1	1	0	2	1	8	1	1	5	8	1	0	0.001226000	0	0	0	1	0	2020-10-17 19:32:50.835892916	3	0	5	0	0	129	3	0	1	10000	1	80.1855	160.76	45.4374	119.844
59	60	0	0	2	0	0	0	0	0	0	0	0	0	-1	0	0	0	0	1	2020-10-17 19:33:02.117928028	2	0	5	0	0	129	4	0	1	78	5	80.1855	160.76	45.4374	119.844
60	42	0	1	2	0	0	0	0	0	0	0	0	0	-1	0	0	0	1	2	2020-10-17 19:33:07.711843967	2	0	5	0	0	129	5	0	1	78	10	80.1855	160.76	45.4374	119.844
61	60	0	0	2	0	0	0	0	0	0	0	0	0	-1	0	0	0	0	1	2020-10-17 19:33:15.350917101	4	0	5	0	0	129	14	0	1	1100	2	80.1855	160.76	45.4374	119.844
62	42	0	1	2	0	0	0	0	0	0	0	0	0	-1	0	0	0	1	2	2020-10-17 19:33:15.716841936	1	0	2	0	0	129	0	1	38	1	55	80.1855	1197.63	45.4374	119.844
63	81	1	0	1	1	2	7	1	2	1	7	1	0	-1	10	2	30	0	1	2020-10-17 19:33:19.868853092	4	0	5	0	0	129	15	0	1	1300	7	80.1855	1197.63	45.4374	119.844
64	85	1	1	0	2	1	8	1	1	2	8	1	0	0.000874000	0	0	0	1	0	2020-10-17 19:33:22.748862982	4	0	3	0	0	129	0	1	42	1	20	80.1855	1197.63	45.4374	103.205
65	60	0	0	2	0	0	0	0	0	0	0	0	0	-1	12	2	36	1	2	2020-10-17 19:33:29.065875053	2	0	4	0	0	129	6	1	55	2	21	80.1855	1197.63	70.815	103.205
66	60	0	0	2	0	0	0	0	0	0	0	0	0	-1	0	0	0	1	2	2020-10-17 19:33:31.897819996	1	0	6	0	0	129	1	3	1	1	62	80.1855	1197.63	70.815	103.205
67	60	0	0	2	0	0	0	0	0	0	0	0	0	-1	6	1	18	1	2	2020-10-17 19:33:37.314887047	3	0	1	0	0	129	4	1	33	16	41	80.1855	1197.63	70.815	103.205
68	72	1	0	1	1	2	6	1	3	1	4	1	0	-1	6	1	18	0	1	2020-10-17 19:33:38.514863014	0	0	0	0	0	129	13	2	32	255	42	-75.3731	1197.63	70.815	103.205
69	225	1	1	0	2	1	3	1	1	3	3	1	0	0.000361000	0	0	0	0	1	2020-10-17 19:33:45.085917950	3	0	5	0	0	129	5	0	1	1000	0	-75.3731	1197.63	70.815	103.205
70	42	0	1	2	0	0	0	0	0	0	0	0	0	-1	5	1	15	0	1	2020-10-17 19:34:15.869904041	1	0	2	0	0	129	2	1	38	1	57	-75.3731	1198.99	70.815	103.205
71	42	0	1	2	0	0	0	0	0	0	0	0	0	-1	5	1	15	0	1	2020-10-17 19:34:22.899904013	4	0	3	0	0	129	1	1	42	1	13	-75.3731	1198.99	70.815	1302.21
72	42	0	1	2	0	0	0	0	0	0	0	0	0	-1	0	0	0	0	1	2020-10-17 19:34:29.217921019	2	0	4	0	0	129	7	1	55	2	24	-75.3731	1198.99	77.914	1302.21
73	89	1	0	1	1	2	9	1	3	1	9	1	0	-1	0	0	0	0	1	2020-10-17 19:34:37.465924978	3	0	1	0	0	129	6	1	33	8	38	-75.3731	1198.99	77.914	1302.21
74	91	1	1	0	2	1	10	1	1	3	10	1	0	0.001404000	0	0	0	0	1	2020-10-17 19:34:38.666914940	0	0	0	0	0	129	14	2	32	255	47	-66.7004	1198.99	77.914	1302.21
75	42	0	1	0	0	0	0	0	0	0	0	0	0	-1	0	0	0	0	1	2020-10-17 19:35:16.022927046	1	0	2	0	0	129	3	1	38	1	58	-66.7004	1198.99	77.914	1302.21
76	60	0	0	1	0	0	0	0	0	0	0	0	0	-1	0	0	0	1	2	2020-10-17 19:35:23.052870035	4	0	3	0	0	129	2	1	42	1	12	-66.7004		77.914	1302.21
77	89	1	0	1	1	2	9	1	3	1	9	1	0	-1	11	2	32	0	1	2020-10-17 19:35:29.369880915	2	0	4	0	0	129	8	1	55	2	25	-66.7004		77.914
78	91	1	1	0	2	1	10	1	1	3	10	1	0	0.001209000	0	0	0	1	0	2020-10-17 19:35:37.618886948	3	0	1	0	0	129	7	1	33	8	37	-66.7004
79	60	0	0	2	0	0	0	0	0	0	0	0	0	-1	10	2	29	1	2	2020-10-17 19:35:38.818886995	0	0	0	0	0	129	15	2	32	255	45	-66.7004
