# Supplementary material for: AI-driven cybersecurity framework for anomaly detection in power systems
Source: Sci Rep. 2025 Oct 10;15:35506. doi: 10.1038/s41598-025-19634-y (PMC12514191; doi:10.1038/s41598-025-19634-y)
Supplement: Supplementary file 1 — Supplementary Information. [file 41598_2025_19634_MOESM1_ESM.zip › Datasets/csvs/UC3/uc3_master_merged_phy_cyb_10os_30poll_encoded.csv]

	frame_len	frame_protocols	eth_src	eth_dst	ip_src	ip_dst	ip_len	ip_flags	tcp_srcport	tcp_dstport	tcp_len	tcp_flags	tcp_retransmission	tcp_rtt	flow_count	flow_final_count	packets	snort_alert	snort_alert_type	Time	LL_dnp3_src	LL_dnp3_dst	LL_dnp3_len	LL_dnp3_ctl	TL_dnp3_tr_ctl	AL_dnp3_al_func	AL_dnp3_al_ctl	AL_dnp3_obj	DNP3 Object Count	DNP3 Objects	AL_Payload	value1	value2	value3	value4	value5
0	72	1	1	0	1	2	11	1	2	1	6	1	0	-1	0	0	0	0	1	2020-10-17 16:23:40.414860725	7	0	7	0	0	129	6	1	55	2	83			79.8731
1	286	1	0	1	2	1	9	1	1	2	9	1	0	0.151232695	0	0	0	0	1	2020-10-17 16:23:47.621923923	9	0	5	0	0	129	0	1	42	1	19			79.8731		1236.1
2	72	1	1	0	1	2	11	1	6	1	6	1	0	-1	30	5	84	0	1	2020-10-17 16:23:48.057896137	8	0	2	0	0	129	4	1	33	0	196			79.8731	1005.24	1236.1
3	239	1	0	1	2	1	7	1	1	6	7	1	0	0.151164652	0	0	0	0	1	2020-10-17 16:23:48.745896816	5	0	3	0	0	129	13	2	36	511	293			79.8731	1005.24	1236.1
4	72	1	1	0	1	2	11	1	4	1	6	1	0	-1	0	0	0	0	1	2020-10-17 16:23:52.709904671	6	0	4	0	0	129	1	1	38	1	262		1211.67	79.8731	1005.24	1236.1
5	206	1	0	1	2	1	4	1	1	4	3	1	0	0.151240190	0	0	0	0	1	2020-10-17 16:23:52.757966518	1	0	8	0	0	129	9	1	58	1	111		1211.67	79.8731	1005.24	1236.1
6	72	1	1	0	1	2	11	1	3	1	6	1	0	-1	0	0	0	0	1	2020-10-17 16:23:55.753044367	2	0	1	0	0	129	0	2	32	255	222	-56.2571	1211.67	79.8731	1005.24	1236.1
7	208	1	0	1	2	1	5	1	1	3	4	1	0	0.151211008	0	0	0	0	1	2020-10-17 16:23:56.021046877	3	0	11	0	0	129	15	2	16	15	137	-56.2571	1211.67	79.8731	1005.24	1236.1
8	72	1	1	0	1	2	11	1	8	1	6	1	0	-1	11	2	33	1	2	2020-10-17 16:23:57.627161026	0	0	6	0	0	129	9	1	46	1	51	-56.2571	1211.67	79.8731	1005.24	1236.1
9	72	1	1	0	1	2	11	1	11	1	6	1	0	-1	0	0	0	0	1	2020-10-17 16:23:58.941100836	4	0	0	0	0	129	14	2	28	127	174	-56.2571	1211.67	79.8731	1005.24	1236.1
10	225	1	0	1	2	1	6	1	1	8	5	1	0	0.152219834	0	0	0	0	1	2020-10-17 16:23:59.603175640	6	0	10	0	0	129	2	3	1	1	304	-56.2571	1211.67	79.8731	1005.24	1236.1
11	293	1	0	1	2	1	10	1	1	11	10	1	0	0.152369768	0	0	0	0	1	2020-10-17 16:24:10.568395853	7	0	7	0	0	129	7	1	55	2	84	-56.2571	1211.67	79.8731	1005.24	1236.1
12	72	1	1	0	1	2	11	1	7	1	6	1	0	-1	5	1	15	0	1	2020-10-17 16:24:11.508291006	6	0	9	0	0	129	3	0	1	1200	2	-56.2571	1211.67	79.8731	1005.24	1236.1
13	196	1	0	1	2	1	3	1	1	7	2	1	0	0.151407230	5	1	15	0	1	2020-10-17 16:24:17.774476528	9	0	5	0	0	129	1	1	42	1	20	-56.2571	1211.67	79.8731	1005.24	1236.11
14	72	1	1	0	1	2	11	1	5	1	6	1	0	-1	0	0	0	0	1	2020-10-17 16:24:18.210440636	8	0	2	0	0	129	5	1	33	0	195	-56.2571	1211.67	79.8731	1005.4	1236.11
15	142	1	0	1	2	1	1	1	1	5	15	1	0	0.152460974	0	0	0	0	1	2020-10-17 16:24:18.898408890	5	0	3	0	0	129	14	2	36	511	294	-56.2571	1211.67	79.8731	1005.4	1236.11
16	72	1	1	0	1	2	11	1	10	1	6	1	0	-1	0	0	0	0	1	2020-10-17 16:24:22.862497330	6	0	4	0	0	129	4	1	38	1	261	-56.2571	1204.46	79.8731	1005.4	1236.11
17	253	1	0	1	2	1	8	1	1	10	8	1	0	0.151449208	0	0	0	0	1	2020-10-17 16:24:22.910523176	1	0	8	0	0	129	10	1	58	1	110	-56.2571	1204.46	79.8731	1005.4	1236.11
18	72	1	1	0	1	2	11	1	9	1	6	1	0	-1	5	1	15	0	1	2020-10-17 16:24:23.880502224	6	0	9	0	0	129	5	0	1	1100	4	-56.2571	1204.46	79.8731	1005.4	1236.11
19	182	1	0	1	2	1	2	1	1	9	1	1	0	0.152418210	0	0	0	0	1	2020-10-17 16:24:25.906494141	2	0	1	0	0	129	1	2	32	255	223	-56.4258	1204.46	79.8731	1005.4	1236.11
20	89	1	1	0	1	2	14	1	8	1	13	1	0	6.741440926	0	0	0	1	0	2020-10-17 16:24:26.174598694	3	0	11	0	0	129	0	2	16	15	140	-56.4258	1204.46	79.8731	1005.4	1236.11
21	91	1	0	1	2	1	15	1	1	8	14	1	0	0.151830115	0	0	0	0	1	2020-10-17 16:24:27.780643463	0	0	6	0	0	129	10	1	46	1	52	-56.4258	1204.46	79.8731	1005.4	1236.11
22	60	0	0	1	0	0	0	0	0	0	0	0	0	-1	9	2	27	0	1	2020-10-17 16:24:29.094510794	4	0	0	0	0	129	15	2	28	127	175	-56.4258	1204.46	79.8731	1005.4	1236.11
23	42	0	1	0	0	0	0	0	0	0	0	0	0	-1	0	0	0	0	1	2020-10-17 16:24:40.721989870	7	0	7	0	0	129	8	1	55	2	82	-56.4258	1204.46	79.9201	1005.4	1236.11
24	72	1	1	0	1	2	11	1	2	1	6	1	0	30.000806480	16	4	48	0	1	2020-10-17 16:24:44.288923264	8	0	9	0	0	129	6	0	1	1003	1	-56.4258	1204.46	79.9201	1005.4	1236.11
25	286	1	0	1	2	1	9	1	1	2	9	1	0	0.152728719	0	0	0	0	1	2020-10-17 16:24:47.927020550	9	0	5	0	0	129	2	1	42	1	21	-56.4258	1204.46	79.9201	1005.4	1236.1
26	81	1	1	0	1	2	12	1	8	1	11	1	0	11.753427696	0	0	0	1	0	2020-10-17 16:24:48.362940073	8	0	2	0	0	129	7	1	33	0	194	-56.4258	1204.46	79.9201	1003.82	1236.1
27	85	1	0	1	2	1	13	1	1	8	12	1	0	0.151687655	0	0	0	0	1	2020-10-17 16:24:49.050978184	5	0	3	0	0	129	15	2	36	511	295	-56.4258	1204.46	79.9201	1003.82	1236.1
28	72	1	1	0	1	2	11	1	6	1	6	1	0	30.000723602	18	3	54	0	1	2020-10-17 16:24:53.014971018	6	0	4	0	0	129	6	1	38	1	260	-56.4258	1201.01	79.9201	1003.82	1236.1
29	239	1	0	1	2	1	7	1	1	6	7	1	0	0.151828889	6	1	18	0	1	2020-10-17 16:24:53.063014507	1	0	8	0	0	129	11	1	58	1	109	-56.4258	1201.01	79.9201	1003.82	1236.1
30	72	1	1	0	1	2	11	1	4	1	6	1	0	30.000783846	0	0	0	0	1	2020-10-17 16:24:56.058991909	2	0	1	0	0	129	2	2	32	255	224	-56.3984	1201.01	79.9201	1003.82	1236.1
31	206	1	0	1	2	1	4	1	1	4	3	1	0	0.151760590	0	0	0	0	1	2020-10-17 16:24:56.327009439	3	0	11	0	0	129	1	2	16	15	138	-56.3984	1201.01	79.9201	1003.82	1236.1
32	72	1	1	0	1	2	11	1	3	1	6	1	0	30.000717897	0	0	0	0	1	2020-10-17 16:24:57.477141380	7	0	9	0	0	129	9	0	1	None	3	-56.3984	1201.01	79.9201	1003.82	1236.1
33	208	1	0	1	2	1	5	1	1	3	4	1	0	0.151794221	0	0	0	1	2	2020-10-17 16:24:57.933172703	0	0	6	0	0	129	11	1	46	1	53	-56.3984	1201.01	79.9201	1003.82	1236.1
34	72	1	1	0	1	2	11	1	8	1	6	1	0	11.202389822	11	2	33	0	1	2020-10-17 16:24:59.247123003	4	0	0	0	0	129	0	2	28	127	176	-56.3984	1201.01	79.9201	1003.82	1236.1
35	72	1	1	0	1	2	11	1	11	1	6	1	0	30.000658544	0	0	0	1	2	2020-10-17 16:25:10.875353813	7	0	7	0	0	129	10	1	55	2	81	-56.3984	1201.01	79.5727	1003.82	1236.1
36	225	1	0	1	2	1	6	1	1	8	5	1	0	0.151816490	0	0	0	0	1	2020-10-17 16:25:15.739451647	7	0	9	0	0	129	11	0	1	None	7	-56.3984	1201.01	79.5727	1003.82	1236.1
37	293	1	0	1	2	1	10	1	1	11	10	1	0	0.151898180	0	0	0	1	2	2020-10-17 16:25:18.079421282	9	0	5	0	0	129	3	1	42	1	22	-56.3984	1201.01	79.5727	1003.82	1236.11
38	81	1	1	0	1	2	12	1	8	1	11	1	0	0.866135498	0	0	0	1	0	2020-10-17 16:25:18.515428542	8	0	2	0	0	129	8	1	33	0	193	-56.3984	1201.01	79.5727	1003.39	1236.11
39	85	1	0	1	2	1	13	1	1	8	12	1	0	0.151869470	5	1	15	1	2	2020-10-17 16:25:19.203444481	5	0	3	0	0	129	0	2	36	511	296	-56.3984	1201.01	79.5727	1003.39	1236.11
40	72	1	1	0	1	2	11	1	7	1	6	1	0	30.000648030	5	1	15	0	1	2020-10-17 16:25:23.168464899	6	0	4	0	0	129	7	1	38	1	259	-56.3984	1200.52	79.5727	1003.39	1236.11
41	196	1	0	1	2	1	3	1	1	7	2	1	0	0.152801777	0	0	0	0	1	2020-10-17 16:25:23.216490984	1	0	8	0	0	129	12	1	58	1	108	-56.3984	1200.52	79.5727	1003.39	1236.11
42	72	1	1	0	1	2	11	1	5	1	6	1	0	30.000569430	0	0	0	0	1	2020-10-17 16:25:26.212515116	2	0	1	0	0	129	3	2	32	255	225	-56.3844	1200.52	79.5727	1003.39	1236.11
43	142	1	0	1	2	1	1	1	1	5	15	1	0	0.152982376	0	0	0	0	1	2020-10-17 16:25:26.480537891	3	0	11	0	0	129	2	2	16	15	139	-56.3844	1200.52	79.5727	1003.39	1236.11
44	72	1	1	0	1	2	11	1	10	1	6	1	0	30.000504898	5	1	15	0	1	2020-10-17 16:25:27.904569626	9	0	9	0	0	129	4	0	1	1001	0	-56.3844	1200.52	79.5727	1003.39	1236.11
45	253	1	0	1	2	1	8	1	1	10	8	1	0	0.152977605	0	0	0	0	1	2020-10-17 16:25:28.084617615	0	0	6	0	0	129	12	1	46	1	54	-56.3844	1200.52	79.5727	1003.39	1236.11
46	72	1	1	0	1	2	11	1	9	1	6	1	0	30.000661634	0	0	0	1	2	2020-10-17 16:25:29.400488853	4	0	0	0	0	129	1	2	28	127	166	-56.3844	1200.52	79.5727	1003.39	1236.11
47	182	1	0	1	2	1	2	1	1	9	1	1	0	0.152748473	0	0	0	1	2	2020-10-17 16:25:39.788724661	9	0	9	0	0	129	5	0	1	None	6	-56.3844	1200.52	79.5727	1003.39	1236.11
48	72	1	1	0	1	2	11	1	2	1	6	1	0	30.000419723	26	6	77	0	1	2020-10-17 16:25:41.026804209	7	0	7	0	0	129	12	1	55	2	75	-56.3844	1200.52	80.486	1003.39	1236.11
49	286	1	0	1	2	1	9	1	1	2	9	1	0	0.153174302	0	0	0	0	1	2020-10-17 16:25:48.230927706	9	0	5	0	0	129	6	1	42	1	17	-56.3844	1200.52	80.486	1003.39	1006.02
50	81	1	1	0	1	2	12	1	4	1	11	1	0	25.925905051	12	2	36	1	0	2020-10-17 16:25:48.666875601	8	0	2	0	0	129	9	1	33	0	198	-56.3844	1200.52	80.486	1009.38	1006.02
51	85	1	0	1	2	1	13	1	1	4	12	1	0	0.152577695	0	0	0	0	1	2020-10-17 16:25:49.354865074	5	0	3	0	0	129	1	2	36	511	291	-56.3844	1200.52	80.486	1009.38	1006.02
52	60	0	0	1	0	0	0	0	0	0	0	0	0	-1	6	1	18	0	1	2020-10-17 16:25:53.319864273	6	0	4	0	0	129	8	1	38	1	258	-56.3844	1207.1	80.486	1009.38	1006.02
53	42	0	1	0	0	0	0	0	0	0	0	0	0	-1	0	0	0	0	1	2020-10-17 16:25:53.367945671	1	0	8	0	0	129	13	1	58	1	112	-56.3844	1207.1	80.486	1009.38	1006.02
54	72	1	1	0	1	2	11	1	6	1	6	1	0	30.000157014	7	1	20	0	1	2020-10-17 16:25:56.363943577	2	0	1	0	0	129	4	2	32	255	207	-56.6875	1207.1	80.486	1009.38	1006.02
55	239	1	0	1	2	1	7	1	1	6	7	1	0	0.152387106	0	0	0	0	1	2020-10-17 16:25:56.631959915	3	0	11	0	0	129	3	2	16	15	136	-56.6875	1207.1	80.486	1009.38	1006.02
56	72	1	1	0	1	2	11	1	4	1	6	1	0	3.921749737	0	0	0	0	1	2020-10-17 16:25:58.238051176	0	0	6	0	0	129	13	1	46	1	55	-56.6875	1207.1	80.486	1009.38	1006.02
57	206	1	0	1	2	1	4	1	1	4	3	1	0	0.152267137	0	0	0	0	1	2020-10-17 16:25:59.552014828	4	0	0	0	0	129	2	2	28	127	172	-56.6875	1207.1	80.486	1009.38	1006.02
58	72	1	1	0	1	2	11	1	3	1	6	1	0	30.000302944	0	0	0	0	1	2020-10-17 16:26:11.179337502	7	0	7	0	0	129	13	1	55	2	80	-56.6875	1207.1	80.678	1009.38	1006.02
59	208	1	0	1	2	1	5	1	1	3	4	1	0	0.152266220	0	0	0	0	1	2020-10-17 16:26:18.383337975	9	0	5	0	0	129	7	1	42	1	12	-56.6875	1207.1	80.678	1009.38	1003.52
60	72	1	1	0	1	2	11	1	8	1	6	1	0	28.982149645	11	2	33	0	1	2020-10-17 16:26:18.819382906	8	0	2	0	0	129	10	1	33	0	202	-56.6875	1207.1	80.678	1008.85	1003.52
61	72	1	1	0	1	2	11	1	11	1	6	1	0	30.000103485	0	0	0	0	1	2020-10-17 16:26:19.507370471	5	0	3	0	0	129	2	2	36	511	287	-56.6875	1207.1	80.678	1008.85	1003.52
62	225	1	0	1	2	1	6	1	1	8	5	1	0	0.152319235	0	0	0	0	1	2020-10-17 16:26:23.473405361	6	0	4	0	0	129	9	1	38	1	257	-56.6875	1207.29	80.678	1008.85	1003.52
63	293	1	0	1	2	1	10	1	1	11	10	1	0	0.152387699	0	0	0	1	2	2020-10-17 16:26:23.521445513	1	0	8	0	0	129	14	1	58	1	116	-56.6875	1207.29	80.678	1008.85	1003.52
64	72	1	1	0	1	2	11	1	7	1	6	1	0	30.000190639	10	2	30	0	1	2020-10-17 16:26:26.517373085	2	0	1	0	0	129	5	2	32	255	208	-56.7556	1207.29	80.678	1008.85	1003.52
65	196	1	0	1	2	1	3	1	1	7	2	1	0	0.152307169	0	0	0	0	1	2020-10-17 16:26:26.930573225	3	0	11	0	0	129	4	2	16	15	134	-56.7556	1207.29	80.678	1008.85	1003.52
66	72	1	1	0	1	2	11	1	5	1	6	1	0	30.001004562	0	0	0	0	1	2020-10-17 16:26:28.540805817	0	0	6	0	0	129	14	1	46	1	56	-56.7556	1207.29	80.678	1008.85	1003.52
67	142	1	0	1	2	1	1	1	1	5	15	1	0	0.151406200	0	0	0	0	1	2020-10-17 16:26:29.858515263	4	0	0	0	0	129	3	2	28	127	168	-56.7556	1207.29	80.678	1008.85	1003.52
68	81	1	1	0	1	2	12	1	2	1	11	1	0	16.603841169	0	0	0	1	0	2020-10-17 16:26:41.423120022	7	0	7	0	0	129	14	1	55	2	79	-56.7556	1207.29	80.6764	1008.85	1003.52
69	85	1	0	1	2	1	13	1	1	2	12	1	0	0.151310366	0	0	0	0	1	2020-10-17 16:26:48.623188257	9	0	5	0	0	129	8	1	42	1	13	-56.7556	1207.29	80.6764	1008.85	1003.46
70	72	1	1	0	1	2	11	1	10	1	6	1	0	30.001000253	5	1	15	0	1	2020-10-17 16:26:49.048830748	8	0	2	0	0	129	11	1	33	0	201	-56.7556	1207.29	80.6764	1008.73	1003.46
71	253	1	0	1	2	1	8	1	1	10	8	1	0	0.151529047	0	0	0	0	1	2020-10-17 16:26:49.735294342	5	0	3	0	0	129	3	2	36	511	288	-56.7556	1207.29	80.6764	1008.73	1003.46
72	72	1	1	0	1	2	11	1	9	1	6	1	0	30.000188158	0	0	0	0	1	2020-10-17 16:26:53.703843832	6	0	4	0	0	129	10	1	38	1	256	-56.7556	1207.18	80.6764	1008.73	1003.46
73	182	1	0	1	2	1	2	1	1	9	1	1	0	0.152423844	0	0	0	0	1	2020-10-17 16:26:53.747687578	1	0	8	0	0	129	15	1	58	1	115	-56.7556	1207.18	80.6764	1008.73	1003.46
74	72	1	1	0	1	2	11	1	2	1	6	1	0	13.245600490	25	6	75	0	1	2020-10-17 16:26:56.747331858	2	0	1	0	0	129	6	2	32	255	209	-56.8574	1207.18	80.6764	1008.73	1003.46
75	286	1	0	1	2	1	9	1	1	2	9	1	0	0.152611856	0	0	0	0	1	2020-10-17 16:26:57.159037113	3	0	11	0	0	129	5	2	16	15	132	-56.8574	1207.18	80.6764	1008.73	1003.46
76	81	1	1	0	1	2	12	1	2	1	11	1	0	4.711016716	12	2	36	1	0	2020-10-17 16:26:58.848352432	0	0	6	0	0	129	15	1	46	1	57	-56.8574	1207.18	80.6764	1008.73	1003.46
77	85	1	0	1	2	1	13	1	1	2	12	1	0	0.153081013	6	1	18	0	1	2020-10-17 16:27:00.154171705	4	0	0	0	0	129	4	2	28	127	169	-56.8574	1207.18	80.6764	1008.73	1003.46
78	72	1	1	0	1	2	11	1	6	1	6	1	0	30.000761617	6	1	18	0	1	2020-10-17 16:27:11.647205830	7	0	7	0	0	129	15	1	55	2	78	-56.8574	1207.18	80.6674	1008.73	1003.46
79	239	1	0	1	2	1	7	1	1	6	7	1	0	0.151639174	0	0	0	0	1	2020-10-17 16:27:18.848464727	9	0	5	0	0	129	9	1	42	1	14	-56.8574	1207.18	80.6674	1008.73	1003.45
80	72	1	1	0	1	2	11	1	4	1	6	1	0	30.000703337	0	0	0	0	1	2020-10-17 16:27:19.283359766	8	0	2	0	0	129	12	1	33	0	200	-56.8574	1207.18	80.6674	1008.69	1003.45
81	206	1	0	1	2	1	4	1	1	4	3	1	0	0.151785012	0	0	0	0	1	2020-10-17 16:27:19.963624477	5	0	3	0	0	129	4	2	36	511	289	-56.8574	1207.18	80.6674	1008.69	1003.45
82	72	1	1	0	1	2	11	1	3	1	6	1	0	30.000858699	0	0	0	0	1	2020-10-17 16:27:24.037942171	6	0	4	0	0	129	11	1	38	1	255	-56.8574	20.0	80.6674	1008.69	1003.45
83	208	1	0	1	2	1	5	1	1	3	4	1	0	0.151607714	0	0	0	1	2	2020-10-17 16:27:24.079279184	1	0	8	0	0	129	0	1	58	1	114	-56.8574	20.0	80.6674	1008.69	1003.45
84	60	0	0	1	0	0	0	0	0	0	0	0	0	-1	6	1	18	0	1	2020-10-17 16:27:26.975404978	2	0	1	0	0	129	7	2	32	255	210	-56.9415	20.0	80.6674	1008.69	1003.45
85	42	0	1	0	0	0	0	0	0	0	0	0	0	-1	0	0	0	0	1	2020-10-17 16:27:27.387396097	3	0	11	0	0	129	6	2	16	15	133	-56.9415	20.0	80.6674	1008.69	1003.45
86	72	1	1	0	1	2	11	1	8	1	6	1	0	30.000710004	5	1	15	0	1	2020-10-17 16:27:29.139492750	0	0	6	0	0	129	0	1	46	1	58	-56.9415	20.0	80.6674	1008.69	1003.45
87	72	1	1	0	1	2	11	1	11	1	6	1	0	30.000825573	0	0	0	0	1	2020-10-17 16:27:30.451403618	4	0	0	0	0	129	5	2	28	127	171	-56.9415	20.0	80.6674	1008.69	1003.45
88	225	1	0	1	2	1	6	1	1	8	5	1	0	0.152783705	0	0	0	0	1	2020-10-17 16:27:41.883563519	7	0	7	0	0	129	0	1	55	2	77	-56.9415	20.0	80.6605	1008.69	1003.45
89	293	1	0	1	2	1	10	1	1	11	10	1	0	0.152650922	0	0	0	1	2	2020-10-17 16:27:49.147187471	9	0	5	0	0	129	10	1	42	1	15	-56.9415	20.0	80.6605	1008.69	20.0
90	72	1	1	0	1	2	11	1	7	1	6	1	0	30.000728441	10	2	30	1	2	2020-10-17 16:27:49.586411953	8	0	2	0	0	129	13	1	33	0	199	-56.9415	20.0	80.6605	20.0	20.0
91	196	1	0	1	2	1	3	1	1	7	2	1	0	0.152794821	0	0	0	0	1	2020-10-17 16:27:50.259726763	5	0	3	0	0	129	5	2	36	511	290	-56.9415	20.0	80.6605	20.0	20.0
92	72	1	1	0	1	2	11	1	5	1	6	1	0	30.000668308	0	0	0	0	1	2020-10-17 16:27:54.263632298	6	0	4	0	0	129	12	1	38	1	254	-56.9415	1207.08	80.6605	20.0	20.0
93	142	1	0	1	2	1	1	1	1	5	15	1	0	0.152860173	0	0	0	1	2	2020-10-17 16:27:54.312082529	1	0	8	0	0	129	1	1	58	1	113	-56.9415	1207.08	80.6605	20.0	20.0
94	81	1	1	0	1	2	12	1	6	1	11	1	0	9.673002750	5	1	15	1	0	2020-10-17 16:27:57.198437929	2	0	1	0	0	129	8	2	32	255	211	-57.008	1207.08	80.6605	20.0	20.0
95	85	1	0	1	2	1	13	1	1	6	12	1	0	0.152145544	0	0	0	0	1	2020-10-17 16:27:57.627918243	3	0	11	0	0	129	7	2	16	15	135	-57.008	1207.08	80.6605	20.0	20.0
96	72	1	1	0	1	2	11	1	10	1	6	1	0	30.000478693	0	0	0	0	1	2020-10-17 16:27:59.444051504	0	0	6	0	0	129	1	1	46	1	59	-57.008	1207.08	80.6605	20.0	20.0
97	253	1	0	1	2	1	8	1	1	10	8	1	0	0.150966141	0	0	0	0	1	2020-10-17 16:28:00.770967007	4	0	0	0	0	129	6	2	28	127	170	-57.008	1207.08	80.6605	20.0	20.0
98	72	1	1	0	1	2	11	1	9	1	6	1	0	30.000551765	0	0	0	0	1	2020-10-17 16:28:12.124944687	7	0	7	0	0	129	1	1	55	2	76	-57.008	1207.08	80.6557	20.0	20.0
99	182	1	0	1	2	1	2	1	1	9	1	1	0	0.152814135	0	0	0	0	1	2020-10-17 16:28:13.905294895	8	0	9	0	0	129	14	0	1	1003	1	-57.008	1207.08	80.6557	20.0	20.0
100	81	1	1	0	1	2	12	1	6	1	11	1	0	11.732114695	25	6	75	1	0	2020-10-17 16:28:19.462400436	9	0	5	0	0	129	11	1	42	1	18	-57.008	1207.08	80.6557	20.0	20.0
101	85	1	0	1	2	1	13	1	1	6	12	1	0	0.152040452	0	0	0	0	1	2020-10-17 16:28:19.898555994	8	0	2	0	0	129	15	1	33	0	237	-57.008	1207.08	80.6557	20.0	20.0
102	72	1	1	0	1	2	11	1	2	1	6	1	0	25.136245919	0	0	0	0	1	2020-10-17 16:28:20.565910578	5	0	3	0	0	129	6	2	36	511	285	-57.008	1207.08	80.6557	20.0	20.0
103	286	1	0	1	2	1	9	1	1	2	9	1	0	0.151106680	0	0	0	0	1	2020-10-17 16:28:24.598602772	6	0	4	0	0	129	13	1	38	1	272	-57.008	20.0	80.6557	20.0	20.0
104	72	1	1	0	1	2	11	1	6	1	6	1	0	8.290937102	24	4	72	0	1	2020-10-17 16:28:24.659882069	1	0	8	0	0	129	2	1	58	1	121	-57.008	20.0	80.6557	20.0	20.0
105	239	1	0	1	2	1	7	1	1	6	7	1	0	0.151265864	0	0	0	0	1	2020-10-17 16:28:27.427975655	2	0	1	0	0	129	9	2	32	255	226	-49.6967	20.0	80.6557	20.0	20.0
106	72	1	1	0	1	2	11	1	4	1	6	1	0	30.000219135	0	0	0	0	1	2020-10-17 16:28:27.856215715	3	0	11	0	0	129	8	2	16	15	155	-49.6967	20.0	80.6557	20.0	20.0
107	206	1	0	1	2	1	4	1	1	4	3	1	0	0.151227960	0	0	0	0	1	2020-10-17 16:28:29.735079527	0	0	6	0	0	129	2	1	46	1	40	-49.6967	20.0	80.6557	20.0	20.0
108	72	1	1	0	1	2	11	1	3	1	6	1	0	30.000284084	0	0	0	0	1	2020-10-17 16:28:31.080157280	4	0	0	0	0	129	7	2	28	127	157	-49.6967	20.0	80.6557	20.0	20.0
109	208	1	0	1	2	1	5	1	1	3	4	1	0	0.151136503	0	0	0	0	1	2020-10-17 16:28:42.435364008	7	0	7	0	0	129	2	1	55	2	86	-49.6967	20.0	20.0	20.0	20.0
110	72	1	1	0	1	2	11	1	8	1	6	1	0	30.000246390	11	2	33	0	1	2020-10-17 16:28:43.415409565	9	0	9	0	0	129	12	0	1	1001	0	-49.6967	20.0	20.0	20.0	20.0
111	72	1	1	0	1	2	11	1	11	1	6	1	0	30.000127208	0	0	0	0	1	2020-10-17 16:28:49.790934324	9	0	5	0	0	129	13	1	42	1	10	-49.6967	20.0	20.0	20.0	20.0
112	225	1	0	1	2	1	6	1	1	8	5	1	0	0.151152985	0	0	0	0	1	2020-10-17 16:28:50.199101210	8	0	2	0	0	129	0	1	33	0	239	-49.6967	20.0	20.0	20.0	20.0
113	293	1	0	1	2	1	10	1	1	11	10	1	0	0.151327632	0	0	0	0	1	2020-10-17 16:28:50.354887486	9	0	9	0	0	129	14	0	1	None	6	-49.6967	20.0	20.0	20.0	20.0
114	72	1	1	0	1	2	11	1	7	1	6	1	0	30.000134216	10	2	30	0	1	2020-10-17 16:28:50.880290031	5	0	3	0	0	129	7	2	36	511	283	-49.6967	20.0	20.0	20.0	20.0
115	196	1	0	1	2	1	3	1	1	7	2	1	0	0.151294097	0	0	0	0	1	2020-10-17 16:28:54.943134785	6	0	4	0	0	129	14	1	38	1	273	-49.6967	20.0	20.0	20.0	20.0
116	72	1	1	0	1	2	11	1	5	1	6	1	0	30.000005730	0	0	0	0	1	2020-10-17 16:28:54.985253334	1	0	8	0	0	129	3	1	58	1	123	-49.6967	20.0	20.0	20.0	20.0
117	142	1	0	1	2	1	1	1	1	5	15	1	0	0.151416311	0	0	0	0	1	2020-10-17 16:28:57.724931479	2	0	1	0	0	129	10	2	32	255	221	-50.178	20.0	20.0	20.0	20.0
118	72	1	1	0	1	2	11	1	10	1	6	1	0	30.001153969	5	1	15	0	1	2020-10-17 16:28:58.186717272	3	0	11	0	0	129	9	2	16	15	154	-50.178	20.0	20.0	20.0	20.0
119	253	1	0	1	2	1	8	1	1	10	8	1	0	0.152279523	0	0	0	1	2	2020-10-17 16:29:00.041241884	0	0	6	0	0	129	3	1	46	1	41	-50.178	20.0	20.0	20.0	20.0
120	60	0	0	1	0	0	0	0	0	0	0	0	0	-1	0	0	0	0	1	2020-10-17 16:29:01.401746273	4	0	0	0	0	129	8	2	28	127	179	-50.178	20.0	20.0	20.0	20.0
121	42	0	1	0	0	0	0	0	0	0	0	0	0	-1	0	0	0	0	1	2020-10-17 16:29:12.743369341	7	0	7	0	0	129	3	1	55	2	85	-50.178	20.0	20.0	20.0	20.0
122	72	1	1	0	1	2	11	1	9	1	6	1	0	30.000198559	5	1	15	0	1	2020-10-17 16:29:17.667304277	7	0	9	0	0	129	4	0	1	None	3	-50.178	20.0	20.0	20.0	20.0
123	182	1	0	1	2	1	2	1	1	9	1	1	0	0.151327399	0	0	0	0	1	2020-10-17 16:29:20.099490881	9	0	5	0	0	129	15	1	42	1	25	-50.178	20.0	20.0	20.0	20.0
124	60	0	2	2	0	0	0	0	0	0	0	0	0	-1	8	2	24	0	1	2020-10-17 16:29:20.527806282	8	0	2	0	0	129	1	1	33	0	228	-50.178	20.0	20.0	20.0	20.0
125	60	0	2	2	0	0	0	0	0	0	0	0	0	-1	0	0	0	0	1	2020-10-17 16:29:21.176686049	5	0	3	0	0	129	8	2	36	511	274	-50.178	20.0	20.0	20.0	20.0
126	60	0	2	2	0	0	0	0	0	0	0	0	0	-1	4	1	12	0	1	2020-10-17 16:29:25.275248289	6	0	4	0	0	129	15	1	38	1	271	-50.178	20.0	20.0	20.0	20.0
127	72	1	1	0	1	2	11	1	2	1	6	1	0	30.000985300	8	2	24	0	1	2020-10-17 16:29:25.320499659	1	0	8	0	0	129	4	1	58	1	107	-50.178	20.0	20.0	20.0	20.0
128	286	1	0	1	2	1	9	1	1	2	9	1	0	0.151548034	0	0	0	1	2	2020-10-17 16:29:28.021089792	2	0	1	0	0	129	11	2	32	255	206	-49.4101	20.0	20.0	20.0	20.0
129	72	1	1	0	1	2	11	1	6	1	6	1	0	30.000850410	24	4	72	0	1	2020-10-17 16:29:28.501044273	3	0	11	0	0	129	10	2	16	15	145	-49.4101	20.0	20.0	20.0	20.0
130	239	1	0	1	2	1	7	1	1	6	7	1	0	0.151559762	0	0	0	0	1	2020-10-17 16:29:29.583288431	7	0	9	0	0	129	5	0	1	None	8	-49.4101	20.0	20.0	20.0	20.0
131	72	1	1	0	1	2	11	1	4	1	6	1	0	30.000789660	0	0	0	0	1	2020-10-17 16:29:30.340769291	0	0	6	0	0	129	4	1	46	1	42	-49.4101	20.0	20.0	20.0	20.0
132	206	1	0	1	2	1	4	1	1	4	3	1	0	0.151717638	0	0	0	0	1	2020-10-17 16:29:31.729392529	4	0	0	0	0	129	9	2	28	127	181	-49.4101	20.0	20.0	20.0	20.0
133	72	1	1	0	1	2	11	1	3	1	6	1	0	30.000916086	0	0	0	0	1	2020-10-17 16:29:43.059587240	7	0	7	0	0	129	6	1	55	2	87	-49.4101	20.0	20.0	20.0	20.0
134	208	1	0	1	2	1	5	1	1	3	4	1	0	0.151589344	6	1	18	0	1	2020-10-17 16:29:50.420197487	9	0	5	0	0	129	0	1	42	1	24	-49.4101	20.0	20.0	20.0	20.0
135	72	1	1	0	1	2	11	1	8	1	6	1	0	30.000852933	5	1	15	0	1	2020-10-17 16:29:50.860088348	8	0	2	0	0	129	2	1	33	0	229	-49.4101	20.0	20.0	20.0	20.0
136	72	1	1	0	1	2	11	1	11	1	6	1	0	30.000674731	0	0	0	0	1	2020-10-17 16:29:51.473236561	5	0	3	0	0	129	9	2	36	511	275	-49.4101	20.0	20.0	20.0	20.0
137	225	1	0	1	2	1	6	1	1	8	5	1	0	0.152688316	0	0	0	0	1	2020-10-17 16:29:55.511147021	6	0	4	0	0	129	0	1	38	1	270	-49.4101	1290.08	20.0	20.0	20.0
138	293	1	0	1	2	1	10	1	1	11	10	1	0	0.152825059	0	0	0	1	2	2020-10-17 16:29:55.594089985	1	0	8	0	0	129	5	1	58	1	106	-49.4101	1290.08	20.0	20.0	20.0
139	72	1	1	0	1	2	11	1	7	1	6	1	0	30.000806750	10	2	30	1	2	2020-10-17 16:29:58.249131203	2	0	1	0	0	129	12	2	32	255	213	-49.5289	1290.08	20.0	20.0	20.0
140	196	1	0	1	2	1	3	1	1	7	2	1	0	0.152622739	0	0	0	1	2	2020-10-17 16:29:58.729232073	3	0	11	0	0	129	11	2	16	15	146	-49.5289	1290.08	20.0	20.0	20.0
141	72	1	1	0	1	2	11	1	5	1	6	1	0	30.000755298	0	0	0	0	1	2020-10-17 16:30:00.568720102	0	0	6	0	0	129	5	1	46	1	43	-49.5289	1290.08	20.0	20.0	20.0
142	142	1	0	1	2	1	1	1	1	5	15	1	0	0.297858083	0	0	0	0	1	2020-10-17 16:30:01.957194328	4	0	0	0	0	129	10	2	28	127	158	-49.5289	1290.08	20.0	20.0	20.0
143	72	1	1	0	1	2	11	1	10	1	6	1	0	30.000713914	5	1	15	0	1	2020-10-17 16:30:13.368225098	7	0	7	0	0	129	7	1	55	2	88	-49.5289	1290.08	20.0	20.0	20.0
144	253	1	0	1	2	1	8	1	1	10	8	1	0	0.302040866	0	0	0	0	1	2020-10-17 16:30:20.724211931	9	0	5	0	0	129	1	1	42	1	27	-49.5289	1290.08	20.0	20.0	20.0
145	72	1	1	0	1	2	11	1	9	1	6	1	0	30.000777459	0	0	0	0	1	2020-10-17 16:30:21.168815374	8	0	2	0	0	129	3	1	33	0	235	-49.5289	1290.08	20.0	20.0	20.0
146	182	1	0	1	2	1	2	1	1	9	1	1	0	0.305722949	5	1	15	1	2	2020-10-17 16:30:21.781740427	5	0	3	0	0	129	10	2	36	511	276	-49.5289	1290.08	20.0	20.0	20.0
147	60	0	0	1	0	0	0	0	0	0	0	0	0	-1	0	0	0	0	1	2020-10-17 16:30:25.741800785	6	0	4	0	0	129	1	1	38	1	269	-49.5289	1289.41	20.0	20.0	20.0
148	42	0	1	0	0	0	0	0	0	0	0	0	0	-1	0	0	0	1	2	2020-10-17 16:30:25.821248055	1	0	8	0	0	129	6	1	58	1	105	-49.5289	1289.41	20.0	20.0	20.0
149	72	1	1	0	1	2	11	1	2	1	6	1	0	30.000370819	20	5	60	0	1	2020-10-17 16:30:28.485164165	2	0	1	0	0	129	13	2	32	255	214	-50.8214	1289.41	20.0	20.0	20.0
150	286	1	0	1	2	1	9	1	1	2	9	1	0	0.243411674	0	0	0	1	2	2020-10-17 16:30:28.954049349	3	0	11	0	0	129	12	2	16	15	147	-50.8214	1289.41	20.0	20.0	20.0
151	72	1	1	0	1	2	11	1	6	1	6	1	0	30.000407705	25	4	74	0	1	2020-10-17 16:30:30.793469429	0	0	6	0	0	129	6	1	46	1	44	-50.8214	1289.41	20.0	20.0	20.0
152	239	1	0	1	2	1	7	1	1	6	7	1	0	0.239442587	0	0	0	0	1	2020-10-17 16:30:32.185441971	4	0	0	0	0	129	11	2	28	127	162	-50.8214	1289.41	20.0	20.0	20.0
153	72	1	1	0	1	2	11	1	4	1	6	1	0	30.000228360	0	0	0	0	1	2020-10-17 16:30:43.684348583	7	0	7	0	0	129	8	1	55	2	93	-50.8214	1289.41	20.0	20.0	20.0
154	206	1	0	1	2	1	4	1	1	4	3	1	0	0.229219478	0	0	0	0	1	2020-10-17 16:30:51.036288023	9	0	5	0	0	129	2	1	42	1	26	-50.8214	1289.41	20.0	20.0	20.0
155	72	1	1	0	1	2	11	1	3	1	6	1	0	30.000337062	0	0	0	0	1	2020-10-17 16:30:51.477279186	8	0	2	0	0	129	4	1	33	0	233	-50.8214	1289.41	20.0	20.0	20.0
156	208	1	0	1	2	1	5	1	1	3	4	1	0	0.227586657	0	0	0	1	2	2020-10-17 16:30:52.086595535	5	0	3	0	0	129	11	2	36	511	278	-50.8214	1289.41	20.0	20.0	20.0
157	72	1	1	0	1	2	11	1	8	1	6	1	0	30.000272263	16	3	48	0	1	2020-10-17 16:30:55.974883556	6	0	4	0	0	129	2	1	38	1	268	-50.8214	1288.74	20.0	20.0	20.0
158	72	1	1	0	1	2	11	1	11	1	6	1	0	30.000100980	0	0	0	0	1	2020-10-17 16:30:56.053878307	1	0	8	0	0	129	7	1	58	1	99	-50.8214	1288.74	20.0	20.0	20.0
159	225	1	0	1	2	1	6	1	1	8	5	1	0	0.230166240	0	0	0	0	1	2020-10-17 16:30:58.705895662	2	0	1	0	0	129	14	2	32	255	216	-51.831	1288.74	20.0	20.0	20.0
160	293	1	0	1	2	1	10	1	1	11	10	1	0	0.226141186	0	0	0	0	1	2020-10-17 16:30:59.192868948	3	0	11	0	0	129	13	2	16	15	152	-51.831	1288.74	20.0	20.0	20.0
161	72	1	1	0	1	2	11	1	7	1	6	1	0	30.000248316	5	1	15	0	1	2020-10-17 16:31:01.012559652	0	0	6	0	0	129	7	1	46	1	45	-51.831	1288.74	20.0	20.0	20.0
162	196	1	0	1	2	1	3	1	1	7	2	1	0	0.229710427	0	0	0	0	1	2020-10-17 16:31:02.410443306	4	0	0	0	0	129	12	2	28	127	165	-51.831	1288.74	20.0	20.0	20.0
163	72	1	1	0	1	2	11	1	5	1	6	1	0	30.001066164	0	0	0	1	2	2020-10-17 16:31:13.996488094	7	0	7	0	0	129	9	1	55	2	89	-51.831	1288.74	20.0	20.0	20.0
164	142	1	0	1	2	1	1	1	1	5	15	1	0	0.227397758	0	0	0	0	1	2020-10-17 16:31:21.344581604	9	0	5	0	0	129	3	1	42	1	28	-51.831	1288.74	20.0	20.0	20.0
165	72	1	1	0	1	2	11	1	10	1	6	1	0	30.000888982	5	1	15	0	1	2020-10-17 16:31:21.789159298	8	0	2	0	0	129	5	1	33	0	236	-51.831	1288.74	20.0	20.0	20.0
166	253	1	0	1	2	1	8	1	1	10	8	1	0	0.306657549	0	0	0	0	1	2020-10-17 16:31:22.404838800	5	0	3	0	0	129	12	2	36	511	277	-51.831	1288.74	20.0	20.0	20.0
167	72	1	1	0	1	2	11	1	9	1	6	1	0	30.001212864	6	1	17	0	1	2020-10-17 16:31:26.206434727	6	0	4	0	0	129	3	1	38	1	267	-51.831	1288.54	20.0	20.0	20.0
168	182	1	0	1	2	1	2	1	1	9	1	1	0	0.294443569	0	0	0	1	2	2020-10-17 16:31:26.290135622	1	0	8	0	0	129	8	1	58	1	103	-51.831	1288.54	20.0	20.0	20.0
169	72	1	1	0	1	2	11	1	2	1	6	1	0	30.000679375	20	5	60	0	1	2020-10-17 16:31:29.002454519	2	0	1	0	0	129	15	2	32	255	215	-52.6347	1288.54	20.0	20.0	20.0
170	286	1	0	1	2	1	9	1	1	2	9	1	0	0.223406585	0	0	0	1	2	2020-10-17 16:31:29.494269371	3	0	11	0	0	129	14	2	16	15	149	-52.6347	1288.54	20.0	20.0	20.0
171	60	0	0	1	0	0	0	0	0	0	0	0	0	-1	18	3	54	0	1	2020-10-17 16:31:31.350647926	0	0	6	0	0	129	8	1	46	1	46	-52.6347	1288.54	20.0	20.0	20.0
172	42	0	1	0	0	0	0	0	0	0	0	0	0	-1	0	0	0	1	2	2020-10-17 16:31:32.707055092	4	0	0	0	0	129	13	2	28	127	164	-52.6347	1288.54	20.0	20.0	20.0
173	72	1	1	0	1	2	11	1	6	1	6	1	0	30.000546544	6	1	18	0	1	2020-10-17 16:31:44.316732168	7	0	7	0	0	129	10	1	55	2	92	-52.6347	1288.54	20.0	20.0	20.0
174	239	1	0	1	2	1	7	1	1	6	7	1	0	0.224729900	0	0	0	0	1	2020-10-17 16:31:51.661251545	9	0	5	0	0	129	4	1	42	1	29	-52.6347	1288.54	20.0	20.0	20.0
175	72	1	1	0	1	2	11	1	4	1	6	1	0	30.001011975	0	0	0	0	1	2020-10-17 16:31:52.124941826	8	0	2	0	0	129	6	1	33	0	234	-52.6347	1288.54	20.0	20.0	20.0
176	206	1	0	1	2	1	4	1	1	4	3	1	0	0.233516976	0	0	0	0	1	2020-10-17 16:31:52.723340511	5	0	3	0	0	129	13	2	36	511	279	-52.6347	1288.54	20.0	20.0	20.0
177	72	1	1	0	1	2	11	1	3	1	6	1	0	30.000478482	6	1	18	0	1	2020-10-17 16:31:56.435367107	6	0	4	0	0	129	4	1	38	1	266	-52.6347	1288.16	20.0	20.0	20.0
178	208	1	0	1	2	1	5	1	1	3	4	1	0	0.227851640	0	0	0	1	2	2020-10-17 16:31:56.522564649	1	0	8	0	0	129	9	1	58	1	100	-52.6347	1288.16	20.0	20.0	20.0
179	72	1	1	0	1	2	11	1	8	1	6	1	0	30.001036823	10	2	30	0	1	2020-10-17 16:31:59.302830935	2	0	1	0	0	129	0	2	32	255	217	-53.1832	1288.16	20.0	20.0	20.0
180	72	1	1	0	1	2	11	1	11	1	6	1	0	30.001017947	0	0	0	0	1	2020-10-17 16:31:59.798564196	3	0	11	0	0	129	15	2	16	15	153	-53.1832	1288.16	20.0	20.0	20.0
181	225	1	0	1	2	1	6	1	1	8	5	1	0	0.333061391	0	0	0	0	1	2020-10-17 16:32:01.654751062	0	0	6	0	0	129	9	1	46	1	47	-53.1832	1288.16	20.0	20.0	20.0
182	293	1	0	1	2	1	10	1	1	11	10	1	0	0.330573529	0	0	0	0	1	2020-10-17 16:32:03.007481813	4	0	0	0	0	129	14	2	28	127	163	-53.1832	1288.16	20.0	20.0	20.0
183	72	1	1	0	1	2	11	1	7	1	6	1	0	30.000388125	5	1	15	0	1	2020-10-17 16:32:14.633291245	7	0	7	0	0	129	11	1	55	2	95	-53.1832	1288.16	20.0	20.0	20.0
184	196	1	0	1	2	1	3	1	1	7	2	1	0	0.227685184	0	0	0	0	1	2020-10-17 16:32:21.973545551	9	0	5	0	0	129	5	1	42	1	32	-53.1832	1288.16	20.0	20.0	20.0
185	72	1	1	0	1	2	11	1	5	1	6	1	0	30.000596403	0	0	0	0	1	2020-10-17 16:32:22.433113575	8	0	2	0	0	129	7	1	33	0	231	-53.1832	1288.16	20.0	20.0	20.0
186	142	1	0	1	2	1	1	1	1	5	15	1	0	0.227762597	0	0	0	1	2	2020-10-17 16:32:23.034926414	5	0	3	0	0	129	14	2	36	511	282	-53.1832	1288.16	20.0	20.0	20.0
187	72	1	1	0	1	2	11	1	10	1	6	1	0	30.000347775	5	1	15	0	1	2020-10-17 16:32:26.663230419	6	0	4	0	0	129	5	1	38	1	265	-53.1832	1288.09	20.0	20.0	20.0
188	253	1	0	1	2	1	8	1	1	10	8	1	0	0.290792560	0	0	0	0	1	2020-10-17 16:32:26.751029015	1	0	8	0	0	129	10	1	58	1	102	-53.1832	1288.09	20.0	20.0	20.0
189	72	1	1	0	1	2	11	1	9	1	6	1	0	30.000618354	5	1	15	0	1	2020-10-17 16:32:29.598846436	2	0	1	0	0	129	1	2	32	255	218	-53.6449	1288.09	20.0	20.0	20.0
190	182	1	0	1	2	1	2	1	1	9	1	1	0	0.296613759	0	0	0	1	2	2020-10-17 16:32:30.090948105	3	0	11	0	0	129	0	2	16	15	151	-53.6449	1288.09	20.0	20.0	20.0
191	72	1	1	0	1	2	11	1	2	1	6	1	0	30.000504086	26	6	78	0	1	2020-10-17 16:32:31.962873220	0	0	6	0	0	129	10	1	46	1	48	-53.6449	1288.09	20.0	20.0	20.0
192	286	1	0	1	2	1	9	1	1	2	9	1	0	0.235853627	0	0	0	1	2	2020-10-17 16:32:33.310817957	4	0	0	0	0	129	15	2	28	127	161	-53.6449	1288.09	20.0	20.0	20.0
193	72	1	1	0	1	2	11	1	6	1	6	1	0	30.001283026	18	3	54	0	1	2020-10-17 16:32:44.937613726	7	0	7	0	0	129	12	1	55	2	91	-53.6449	1288.09	20.0	20.0	20.0
194	239	1	0	1	2	1	7	1	1	6	7	1	0	0.297439780	0	0	0	0	1	2020-10-17 16:32:52.199300528	9	0	5	0	0	129	6	1	42	1	30	-53.6449	1288.09	20.0	20.0	50.2328
195	72	1	1	0	1	2	11	1	4	1	6	1	0	30.000299785	0	0	0	0	1	2020-10-17 16:32:52.657943249	8	0	2	0	0	129	8	1	33	0	232	-53.6449	1288.09	20.0	90.2404	50.2328
196	206	1	0	1	2	1	4	1	1	4	3	1	0	0.302752555	0	0	0	0	1	2020-10-17 16:32:53.263336658	5	0	3	0	0	129	15	2	36	511	281	-53.6449	1288.09	20.0	90.2404	50.2328
197	72	1	1	0	1	2	11	1	3	1	6	1	0	30.001143644	6	1	18	0	1	2020-10-17 16:32:56.895157099	6	0	4	0	0	129	6	1	38	1	264	-53.6449	1287.86	20.0	90.2404	50.2328
198	208	1	0	1	2	1	5	1	1	3	4	1	0	0.294958808	0	0	0	1	2	2020-10-17 16:32:56.983180046	1	0	8	0	0	129	11	1	58	1	101	-53.6449	1287.86	20.0	90.2404	50.2328
199	72	1	1	0	1	2	11	1	8	1	6	1	0	30.000724975	10	2	30	0	1	2020-10-17 16:32:59.902134180	2	0	1	0	0	129	2	2	32	255	220	-54.019	1287.86	20.0	90.2404	50.2328
200	72	1	1	0	1	2	11	1	11	1	6	1	0	30.000361032	0	0	0	0	1	2020-10-17 16:33:00.393364906	3	0	11	0	0	129	1	2	16	15	150	-54.019	1287.86	20.0	90.2404	50.2328
201	60	0	0	1	0	0	0	0	0	0	0	0	0	-1	0	0	0	0	1	2020-10-17 16:33:02.192373037	0	0	6	0	0	129	11	1	46	1	49	-54.019	1287.86	20.0	90.2404	50.2328
202	42	0	1	0	0	0	0	0	0	0	0	0	0	-1	0	0	0	0	1	2020-10-17 16:33:03.546411991	4	0	0	0	0	129	0	2	28	127	160	-54.019	1287.86	20.0	90.2404	50.2328
203	225	1	0	1	2	1	6	1	1	8	5	1	0	0.224965246	0	0	0	0	1	2020-10-17 16:33:15.241760254	7	0	7	0	0	129	13	1	55	2	94	-54.019	1287.86	20.0	90.2404	50.2328
204	293	1	0	1	2	1	10	1	1	11	10	1	0	0.232442312	0	0	0	0	1	2020-10-17 16:33:22.509683371	9	0	5	0	0	129	7	1	42	1	31	-54.019	1287.86	20.0	90.2404	20.0
205	72	1	1	0	1	2	11	1	7	1	6	1	0	30.000264818	5	1	15	0	1	2020-10-17 16:33:22.977793455	8	0	2	0	0	129	9	1	33	0	230	-54.019	1287.86	20.0	20.0	20.0
206	196	1	0	1	2	1	3	1	1	7	2	1	0	0.222768005	0	0	0	0	1	2020-10-17 16:33:23.490921497	5	0	3	0	0	129	0	2	36	511	280	-54.019	1287.86	20.0	20.0	20.0
207	72	1	1	0	1	2	11	1	5	1	6	1	0	30.000233672	0	0	0	0	1	2020-10-17 16:33:27.209825754	6	0	4	0	0	129	7	1	38	1	263	-54.019	20.0	20.0	20.0	20.0
208	142	1	0	1	2	1	1	1	1	5	15	1	0	0.240288419	5	1	15	1	2	2020-10-17 16:33:27.329685450	1	0	8	0	0	129	12	1	58	1	104	-54.019	20.0	20.0	20.0	20.0
209	72	1	1	0	1	2	11	1	10	1	6	1	0	30.001200567	0	0	0	0	1	2020-10-17 16:33:30.223498583	2	0	1	0	0	129	3	2	32	255	219	-54.3033	20.0	20.0	20.0	20.0
210	253	1	0	1	2	1	8	1	1	10	8	1	0	0.303358251	0	0	0	0	1	2020-10-17 16:33:30.695452213	3	0	11	0	0	129	2	2	16	15	148	-54.3033	20.0	20.0	20.0	20.0
211	72	1	1	0	1	2	11	1	9	1	6	1	0	30.000296400	5	1	15	0	1	2020-10-17 16:33:32.487613201	0	0	6	0	0	129	12	1	46	1	50	-54.3033	20.0	20.0	20.0	20.0
212	182	1	0	1	2	1	2	1	1	9	1	1	0	0.319266969	0	0	0	1	2	2020-10-17 16:33:33.859495401	4	0	0	0	0	129	1	2	28	127	159	-54.3033	20.0	20.0	20.0	20.0
213	72	1	1	0	1	2	11	1	2	1	6	1	0	30.001245093	26	6	78	0	1	2020-10-17 16:33:45.557910919	6	0	9	0	0	129	8	0	1	1200	2	-54.3033	20.0	20.0	20.0	20.0
214	286	1	0	1	2	1	9	1	1	2	9	1	0	0.240135895	0	0	0	1	2	2020-10-17 16:33:45.598266602	7	0	7	0	0	129	14	1	55	2	90	-54.3033	20.0	20.0	20.0	20.0
215	81	1	1	0	1	2	12	1	4	1	11	1	0	24.006698442	6	1	18	1	0	2020-10-17 16:33:52.732740879	9	0	5	0	0	129	8	1	42	1	34	-54.3033	20.0	20.0	20.0	53.4217
216	85	1	0	1	2	1	13	1	1	4	12	1	0	0.312184329	0	0	0	1	2	2020-10-17 16:33:53.239202976	8	0	2	0	0	129	10	1	33	0	238	-54.3033	20.0	20.0	97.0535	53.4217
217	72	1	1	0	1	2	11	1	6	1	6	1	0	30.000623818	12	2	36	0	1	2020-10-17 16:33:53.471455574	6	0	9	0	0	129	9	0	1	1100	4	-54.3033	20.0	20.0	97.0535	53.4217
218	239	1	0	1	2	1	7	1	1	6	7	1	0	0.314589089	0	0	0	0	1	2020-10-17 16:33:53.719579458	5	0	3	0	0	129	1	2	36	511	284	-54.3033	20.0	20.0	97.0535	53.4217
219	72	1	1	0	1	2	11	1	4	1	6	1	0	5.681338332	0	0	0	0	1	2020-10-17 16:33:57.526679993	6	0	4	0	0	129	10	1	38	1	252	-54.3033	20.0	20.0	97.0535	53.4217
220	206	1	0	1	2	1	4	1	1	4	3	1	0	0.311922794	6	1	18	0	1	2020-10-17 16:33:57.575651407	1	0	8	0	0	129	13	1	58	1	122	-54.3033	20.0	20.0	97.0535	53.4217
221	72	1	1	0	1	2	11	1	3	1	6	1	0	30.000932270	0	0	0	0	1	2020-10-17 16:34:00.519677877	2	0	1	0	0	129	4	2	32	255	227	-64.4055	20.0	20.0	97.0535	53.4217
222	208	1	0	1	2	1	5	1	1	3	4	1	0	0.305251519	0	0	0	1	2	2020-10-17 16:34:00.999443293	3	0	11	0	0	129	3	2	16	15	156	-64.4055	20.0	20.0	97.0535	53.4217
223	72	1	1	0	1	2	11	1	8	1	6	1	0	30.001152103	10	2	30	0	1	2020-10-17 16:34:02.720027685	0	0	6	0	0	129	13	1	46	1	61	-64.4055	20.0	20.0	97.0535	53.4217
224	72	1	1	0	1	2	11	1	11	1	6	1	0	30.000585585	0	0	0	0	1	2020-10-17 16:34:04.087643147	4	0	0	0	0	129	2	2	28	127	173	-64.4055	20.0	20.0	97.0535	53.4217
225	225	1	0	1	2	1	6	1	1	8	5	1	0	0.333818208	0	0	0	0	1	2020-10-17 16:34:10.771597624	6	0	10	0	0	129	11	3	1	1	305	-64.4055	20.0	20.0	97.0535	53.4217
226	293	1	0	1	2	1	10	1	1	11	10	1	0	0.347214041	0	0	0	0	1	2020-10-17 16:34:15.906324387	7	0	7	0	0	129	15	1	55	2	98	-64.4055	20.0	20.0	97.0535	53.4217
227	72	1	1	0	1	2	11	1	7	1	6	1	0	30.000247079	5	1	15	0	1	2020-10-17 16:34:21.406376123	6	0	9	0	0	129	12	0	1	1100	4	-64.4055	20.0	20.0	97.0535	53.4217
228	196	1	0	1	2	1	3	1	1	7	2	1	0	0.229290665	0	0	0	0	1	2020-10-17 16:34:23.030426502	9	0	5	0	0	129	9	1	42	1	35	-64.4055	20.0	20.0	97.0535	20.0
229	72	1	1	0	1	2	11	1	5	1	6	1	0	30.000743873	0	0	0	0	1	2020-10-17 16:34:23.473925114	8	0	2	0	0	129	11	1	33	0	241	-64.4055	20.0	20.0	112.665	20.0
230	142	1	0	1	2	1	1	1	1	5	15	1	0	0.227553642	5	1	15	1	2	2020-10-17 16:34:23.947729111	5	0	3	0	0	129	2	2	36	511	300	-64.4055	20.0	20.0	112.665	20.0
231	72	1	1	0	1	2	11	1	10	1	6	1	0	30.000560248	5	1	15	0	1	2020-10-17 16:34:27.862667322	6	0	4	0	0	129	13	1	38	1	248	-64.4055	20.0	20.0	112.665	20.0
232	253	1	0	1	2	1	8	1	1	10	8	1	0	0.290467775	0	0	0	0	1	2020-10-17 16:34:27.900523186	1	0	8	0	0	129	14	1	58	1	126	-64.4055	20.0	20.0	112.665	20.0
233	72	1	1	0	1	2	11	1	9	1	6	1	0	30.000786494	0	0	0	0	1	2020-10-17 16:34:30.830531597	2	0	1	0	0	129	5	2	32	247	190	92.3535	20.0	20.0	112.665	20.0
234	182	1	0	1	2	1	2	1	1	9	1	1	0	0.308403755	0	0	0	1	2	2020-10-17 16:34:31.296638489	3	0	11	0	0	129	4	2	16	15	129	92.3535	20.0	20.0	112.665	20.0
235	60	0	0	1	0	0	0	0	0	0	0	0	0	-1	8	2	24	0	1	2020-10-17 16:34:33.032002449	0	0	6	0	0	129	14	1	46	1	66	92.3535	20.0	20.0	112.665	20.0
236	42	0	1	0	0	0	0	0	0	0	0	0	0	-1	0	0	0	1	2	2020-10-17 16:34:34.399453402	4	0	0	0	0	129	3	2	28	127	183	92.3535	20.0	20.0	112.665	20.0
237	72	1	1	0	1	2	11	1	2	1	6	1	0	30.000762482	18	4	54	0	1	2020-10-17 16:34:38.116111755	6	0	10	0	0	129	14	3	1	1	305	92.3535	20.0	20.0	112.665	20.0
238	286	1	0	1	2	1	9	1	1	2	9	1	0	0.309656813	0	0	0	1	2	2020-10-17 16:34:46.214657545	7	0	7	0	0	129	0	1	55	2	97	92.3535	20.0	20.0	112.665	20.0
239	81	1	1	0	1	2	12	1	6	1	11	1	0	23.647855095	0	0	0	1	0	2020-10-17 16:34:53.354641676	9	0	5	0	0	129	10	1	42	1	37	92.3535	20.0	20.0	112.665	20.0
240	85	1	0	1	2	1	13	1	1	6	12	1	0	0.305154152	0	0	0	1	2	2020-10-17 16:34:53.708186865	8	0	2	0	0	129	12	1	33	0	243	92.3535	20.0	20.0	134.274	20.0
241	72	1	1	0	1	2	11	1	6	1	6	1	0	6.047221006	24	4	72	1	2	2020-10-17 16:34:54.197027922	5	0	3	0	0	129	3	2	36	511	302	92.3535	20.0	20.0	134.274	20.0
242	239	1	0	1	2	1	7	1	1	6	7	1	0	0.328303771	0	0	0	0	1	2020-10-17 16:34:58.194863319	6	0	4	0	0	129	15	1	38	1	246	92.3535	20.0	20.0	134.274	20.0
243	72	1	1	0	1	2	11	1	4	1	6	1	0	30.001100629	0	0	0	0	1	2020-10-17 16:34:58.232211590	1	0	8	0	0	129	15	1	58	1	124	92.3535	20.0	20.0	134.274	20.0
244	81	1	1	0	1	2	12	1	6	1	11	1	0	0.260934854	0	0	0	1	0	2020-10-17 16:35:01.132462502	2	0	1	0	0	129	6	2	32	247	191	121.717	20.0	20.0	134.274	20.0
245	206	1	0	1	2	1	4	1	1	4	3	1	0	0.299444545	0	0	0	0	1	2020-10-17 16:35:01.682545185	3	0	11	0	0	129	5	2	16	15	142	121.717	20.0	20.0	134.274	20.0
246	85	1	0	1	2	1	13	1	1	6	12	1	0	0.303018364	0	0	0	0	1	2020-10-17 16:35:03.342844009	0	0	6	0	0	129	15	1	46	1	67	121.717	20.0	20.0	134.274	20.0
247	72	1	1	0	1	2	11	1	3	1	6	1	0	30.000776368	0	0	0	0	1	2020-10-17 16:35:04.699980259	4	0	0	0	0	129	4	2	28	127	184	121.717	20.0	20.0	134.274	20.0
248	208	1	0	1	2	1	5	1	1	3	4	1	0	0.313603067	0	0	0	1	2	2020-10-17 16:35:16.523351431	7	0	7	0	0	129	1	1	55	2	96	121.717	20.0	20.0	134.274	20.0
249	72	1	1	0	1	2	11	1	8	1	6	1	0	30.001078712	11	2	32	0	1	2020-10-17 16:35:23.507499456	9	0	5	0	0	129	11	1	42	1	38	121.717	20.0	20.0	134.274	68.0398
250	72	1	1	0	1	2	11	1	11	1	6	1	0	30.000762680	0	0	0	0	1	2020-10-17 16:35:23.860527277	8	0	2	0	0	129	13	1	33	0	244	121.717	20.0	20.0	131.67	68.0398
251	225	1	0	1	2	1	6	1	1	8	5	1	0	0.343453351	0	0	0	0	1	2020-10-17 16:35:24.350435019	5	0	3	0	0	129	4	2	36	511	303	121.717	20.0	20.0	131.67	68.0398
252	293	1	0	1	2	1	10	1	1	11	10	1	0	0.324608399	0	0	0	1	2	2020-10-17 16:35:28.347500563	6	0	4	0	0	129	0	1	38	1	245	121.717	161.95	20.0	131.67	68.0398
253	72	1	1	0	1	2	11	1	7	1	6	1	0	30.000642070	5	1	15	1	2	2020-10-17 16:35:28.383495808	1	0	8	0	0	129	0	1	58	1	125	121.717	161.95	20.0	131.67	68.0398
254	196	1	0	1	2	1	3	1	1	7	2	1	0	0.296313816	5	1	15	0	1	2020-10-17 16:35:31.285474539	2	0	1	0	0	129	7	2	32	247	192	117.219	161.95	20.0	131.67	68.0398
255	72	1	1	0	1	2	11	1	5	1	6	1	0	30.000334591	0	0	0	0	1	2020-10-17 16:35:31.835561037	3	0	11	0	0	129	6	2	16	15	143	117.219	161.95	20.0	131.67	68.0398
256	142	1	0	1	2	1	1	1	1	5	15	1	0	0.330166958	0	0	0	1	2	2020-10-17 16:35:33.495695114	0	0	6	0	0	129	0	1	46	1	68	117.219	161.95	20.0	131.67	68.0398
257	72	1	1	0	1	2	11	1	10	1	6	1	0	30.000630256	5	1	15	0	1	2020-10-17 16:35:34.853617668	4	0	0	0	0	129	5	2	28	127	185	117.219	161.95	20.0	131.67	68.0398
258	253	1	0	1	2	1	8	1	1	10	8	1	0	0.305532080	0	0	0	0	1	2020-10-17 16:35:40.801723480	6	0	9	0	0	129	1	0	1	1200	2	117.219	161.95	20.0	131.67	68.0398
259	72	1	1	0	1	2	11	1	9	1	6	1	0	30.000570772	0	0	0	0	1	2020-10-17 16:35:46.675814152	7	0	7	0	0	129	2	1	55	2	73	117.219	161.95	45.2462	131.67	68.0398
260	182	1	0	1	2	1	2	1	1	9	1	1	0	0.321018158	0	0	0	1	2	2020-10-17 16:35:53.658899784	9	0	5	0	0	129	12	1	42	1	36	117.219	161.95	45.2462	131.67	61.0552
261	72	1	1	0	1	2	11	1	2	1	6	1	0	30.000374855	29	6	84	1	2	2020-10-17 16:35:54.013799429	8	0	2	0	0	129	14	1	33	0	242	117.219	161.95	45.2462	116.756	61.0552
262	286	1	0	1	2	1	9	1	1	2	9	1	0	0.307630639	0	0	0	1	2	2020-10-17 16:35:54.501812457	5	0	3	0	0	129	5	2	36	511	301	117.219	161.95	45.2462	116.756	61.0552
263	81	1	1	0	1	2	12	1	2	1	11	1	0	4.625806503	12	2	36	1	0	2020-10-17 16:35:58.499819756	6	0	4	0	0	129	2	1	38	1	247	117.219	897.678	45.2462	116.756	61.0552
264	85	1	0	1	2	1	13	1	1	2	12	1	0	0.298128379	6	1	18	0	1	2020-10-17 16:35:58.535828113	1	0	8	0	0	129	1	1	58	1	127	117.219	897.678	45.2462	116.756	61.0552
265	60	0	0	1	0	0	0	0	0	0	0	0	0	-1	0	0	0	0	1	2020-10-17 16:36:01.436834097	2	0	1	0	0	129	8	2	32	247	189	70.9342	897.678	45.2462	116.756	61.0552
266	42	0	1	0	0	0	0	0	0	0	0	0	0	-1	0	0	0	0	1	2020-10-17 16:36:01.988795519	3	0	11	0	0	129	7	2	16	15	128	70.9342	897.678	45.2462	116.756	61.0552
267	72	1	1	0	1	2	11	1	6	1	6	1	0	29.436841615	6	1	18	1	2	2020-10-17 16:36:03.106948376	6	0	9	0	0	129	3	0	1	1100	4	70.9342	897.678	45.2462	116.756	61.0552
268	239	1	0	1	2	1	7	1	1	6	7	1	0	0.307761663	0	0	0	0	1	2020-10-17 16:36:03.649142027	0	0	6	0	0	129	1	1	46	1	65	70.9342	897.678	45.2462	116.756	61.0552
269	72	1	1	0	1	2	11	1	4	1	6	1	0	30.000570544	0	0	0	0	1	2020-10-17 16:36:05.005946636	4	0	0	0	0	129	6	2	28	127	182	70.9342	897.678	45.2462	116.756	61.0552
270	206	1	0	1	2	1	4	1	1	4	3	1	0	0.328134697	0	0	0	0	1	2020-10-17 16:36:16.828217983	7	0	7	0	0	129	3	1	55	2	69	70.9342	897.678	39.0415	116.756	61.0552
271	72	1	1	0	1	2	11	1	3	1	6	1	0	30.000414627	0	0	0	0	1	2020-10-17 16:36:23.550164938	8	0	9	0	0	129	15	0	1	1003	1	70.9342	897.678	39.0415	116.756	61.0552
272	208	1	0	1	2	1	5	1	1	3	4	1	0	0.295981398	0	0	0	1	2	2020-10-17 16:36:23.812224150	9	0	5	0	0	129	13	1	42	1	33	70.9342	897.678	39.0415	116.756	47.7268
273	72	1	1	0	1	2	11	1	8	1	6	1	0	30.000593704	10	2	30	0	1	2020-10-17 16:36:24.166095495	8	0	2	0	0	129	0	1	33	0	240	70.9342	897.678	39.0415	177.845	47.7268
274	72	1	1	0	1	2	11	1	11	1	6	1	0	30.000400840	0	0	0	0	1	2020-10-17 16:36:24.654209614	5	0	3	0	0	129	6	2	36	511	286	70.9342	897.678	39.0415	177.845	47.7268
275	225	1	0	1	2	1	6	1	1	8	5	1	0	0.331519794	0	0	0	0	1	2020-10-17 16:36:28.652231455	6	0	4	0	0	129	4	1	38	1	249	70.9342	1215.62	39.0415	177.845	47.7268
276	293	1	0	1	2	1	10	1	1	11	10	1	0	0.334845566	0	0	0	0	1	2020-10-17 16:36:28.688229084	1	0	8	0	0	129	2	1	58	1	117	70.9342	1215.62	39.0415	177.845	47.7268
277	72	1	1	0	1	2	11	1	7	1	6	1	0	30.000856281	10	2	30	0	1	2020-10-17 16:36:31.590238333	2	0	1	0	0	129	9	2	32	247	188	2.21697	1215.62	39.0415	177.845	47.7268
278	196	1	0	1	2	1	3	1	1	7	2	1	0	0.295302021	0	0	0	0	1	2020-10-17 16:36:32.142235279	3	0	11	0	0	129	8	2	16	15	130	2.21697	1215.62	39.0415	177.845	47.7268
279	72	1	1	0	1	2	11	1	5	1	6	1	0	30.001109609	0	0	0	0	1	2020-10-17 16:36:33.802241087	0	0	6	0	0	129	2	1	46	1	64	2.21697	1215.62	39.0415	177.845	47.7268
280	142	1	0	1	2	1	1	1	1	5	15	1	0	0.313217337	0	0	0	0	1	2020-10-17 16:36:35.158222914	4	0	0	0	0	129	7	2	28	127	177	2.21697	1215.62	39.0415	177.845	47.7268
281	81	1	1	0	1	2	12	1	2	1	11	1	0	11.609550837	0	0	0	1	0	2020-10-17 16:36:45.768446207	7	0	9	0	0	129	4	0	1	None	3	2.21697	1215.62	39.0415	177.845	47.7268
282	85	1	0	1	2	1	13	1	1	2	12	1	0	0.306433418	5	1	15	1	2	2020-10-17 16:36:46.982477188	7	0	7	0	0	129	5	1	55	2	72	2.21697	1215.62	37.5888	177.845	47.7268
283	72	1	1	0	1	2	11	1	10	1	6	1	0	30.000391338	0	0	0	0	1	2020-10-17 16:36:53.964504004	9	0	5	0	0	129	14	1	42	1	23	2.21697	1215.62	37.5888	177.845	45.8129
284	253	1	0	1	2	1	8	1	1	10	8	1	0	0.299135902	0	0	0	0	1	2020-10-17 16:36:54.318508148	8	0	2	0	0	129	1	1	33	0	197	2.21697	1215.62	37.5888	1023.95	45.8129
285	72	1	1	0	1	2	11	1	9	1	6	1	0	30.000952966	0	0	0	0	1	2020-10-17 16:36:54.806441069	5	0	3	0	0	129	7	2	36	511	297	2.21697	1215.62	37.5888	1023.95	45.8129
286	182	1	0	1	2	1	2	1	1	9	1	1	0	0.326693398	4	1	12	1	2	2020-10-17 16:36:58.804562092	6	0	4	0	0	129	5	1	38	1	250	2.21697	1252.45	37.5888	1023.95	45.8129
287	72	1	1	0	1	2	11	1	2	1	6	1	0	13.160412436	22	5	66	0	1	2020-10-17 16:36:58.840544462	1	0	8	0	0	129	3	1	58	1	120	2.21697	1252.45	37.5888	1023.95	45.8129
288	286	1	0	1	2	1	9	1	1	2	9	1	0	0.315886154	0	0	0	1	2	2020-10-17 16:36:58.948512793	9	0	9	0	0	129	15	0	1	1001	0	2.21697	1252.45	37.5888	1023.95	45.8129
289	72	1	1	0	1	2	11	1	6	1	6	1	0	30.001207785	24	4	72	1	2	2020-10-17 16:37:01.742585897	2	0	1	0	0	129	10	2	32	247	187	-46.2874	1252.45	37.5888	1023.95	45.8129
290	239	1	0	1	2	1	7	1	1	6	7	1	0	0.319498770	0	0	0	0	1	2020-10-17 16:37:02.294489384	3	0	11	0	0	129	9	2	16	15	144	-46.2874	1252.45	37.5888	1023.95	45.8129
291	72	1	1	0	1	2	11	1	4	1	6	1	0	30.000863740	0	0	0	0	1	2020-10-17 16:37:03.954638004	0	0	6	0	0	129	3	1	46	1	63	-46.2874	1252.45	37.5888	1023.95	45.8129
292	206	1	0	1	2	1	4	1	1	4	3	1	0	0.331418206	0	0	0	0	1	2020-10-17 16:37:05.310629845	4	0	0	0	0	129	8	2	28	127	180	-46.2874	1252.45	37.5888	1023.95	45.8129
293	72	1	1	0	1	2	11	1	3	1	6	1	0	30.000996130	0	0	0	0	1	2020-10-17 16:37:10.666719437	7	0	9	0	0	129	6	0	1	None	3	-46.2874	1252.45	37.5888	1023.95	45.8129
294	208	1	0	1	2	1	5	1	1	3	4	1	0	0.295554322	0	0	0	0	1	2020-10-17 16:37:17.134812593	7	0	7	0	0	129	7	1	55	2	71	-46.2874	1252.45	79.7039	1023.95	45.8129
295	72	1	1	0	1	2	11	1	8	1	6	1	0	30.000475997	10	2	30	0	1	2020-10-17 16:37:24.116809845	9	0	5	0	0	129	0	1	42	1	39	-46.2874	1252.45	79.7039	1023.95	1010.24
296	72	1	1	0	1	2	11	1	11	1	6	1	0	30.001134391	0	0	0	1	2	2020-10-17 16:37:24.470793724	8	0	2	0	0	129	2	1	33	0	205	-46.2874	1252.45	79.7039	1027.88	1010.24
297	225	1	0	1	2	1	6	1	1	8	5	1	0	0.235422673	0	0	0	0	1	2020-10-17 16:37:24.786822796	7	0	9	0	0	129	8	0	1	80	9	-46.2874	1252.45	79.7039	1027.88	1010.24
298	293	1	0	1	2	1	10	1	1	11	10	1	0	0.272455864	0	0	0	0	1	2020-10-17 16:37:24.958821058	5	0	3	0	0	129	8	2	36	511	298	-46.2874	1252.45	79.7039	1027.88	1010.24
299	72	1	1	0	1	2	11	1	7	1	6	1	0	30.000513470	10	2	30	0	1	2020-10-17 16:37:28.956884861	6	0	4	0	0	129	6	1	38	1	251	-46.2874	1233.59	79.7039	1027.88	1010.24
300	196	1	0	1	2	1	3	1	1	7	2	1	0	0.227527954	0	0	0	0	1	2020-10-17 16:37:28.992845774	1	0	8	0	0	129	4	1	58	1	118	-46.2874	1233.59	79.7039	1027.88	1010.24
301	72	1	1	0	1	2	11	1	5	1	6	1	0	30.000627046	0	0	0	0	1	2020-10-17 16:37:31.894798279	2	0	1	0	0	129	11	2	32	247	186	-0.934492	1233.59	79.7039	1027.88	1010.24
302	142	1	0	1	2	1	1	1	1	5	15	1	0	0.227560778	0	0	0	0	1	2020-10-17 16:37:32.446843386	3	0	11	0	0	129	10	2	16	15	141	-0.934492	1233.59	79.7039	1027.88	1010.24
303	72	1	1	0	1	2	11	1	10	1	6	1	0	30.000988582	5	1	15	1	2	2020-10-17 16:37:34.106938601	0	0	6	0	0	129	4	1	46	1	62	-0.934492	1233.59	79.7039	1027.88	1010.24
304	253	1	0	1	2	1	8	1	1	10	8	1	0	0.226962293	0	0	0	0	1	2020-10-17 16:37:35.462907314	4	0	0	0	0	129	9	2	28	127	178	-0.934492	1233.59	79.7039	1027.88	1010.24
305	60	0	0	1	0	0	0	0	0	0	0	0	0	-1	0	0	0	0	1	2020-10-17 16:37:35.938971519	9	0	9	0	0	129	1	0	1	1300	5	-0.934492	1233.59	79.7039	1027.88	1010.24
306	42	0	1	0	0	0	0	0	0	0	0	0	0	-1	0	0	0	0	1	2020-10-17 16:37:47.287179708	7	0	7	0	0	129	9	1	55	2	70	-0.934492	1233.59	81.4584	1027.88	1010.24
307	72	1	1	0	1	2	11	1	9	1	6	1	0	30.000373404	0	0	0	0	1	2020-10-17 16:37:54.269129753	9	0	5	0	0	129	2	1	42	1	11	-0.934492	1233.59	81.4584	1027.88	999.331
308	182	1	0	1	2	1	2	1	1	9	1	1	0	0.227428243	4	1	12	1	2	2020-10-17 16:37:54.623164415	8	0	2	0	0	129	3	1	33	0	204	-0.934492	1233.59	81.4584	1002.07	999.331
309	72	1	1	0	1	2	11	1	2	1	6	1	0	30.001056701	28	6	78	0	1	2020-10-17 16:37:55.111062527	5	0	3	0	0	129	9	2	36	511	299	-0.934492	1233.59	81.4584	1002.07	999.331
310	286	1	0	1	2	1	9	1	1	2	9	1	0	0.307581286	0	0	0	1	2	2020-10-17 16:37:56.049138308	6	0	10	0	0	129	7	3	1	1	304	-0.934492	1233.59	81.4584	1002.07	999.331
311	72	1	1	0	1	2	11	1	6	1	6	1	0	30.000527632	24	4	72	0	1	2020-10-17 16:37:59.109159708	6	0	4	0	0	129	8	1	38	1	253	-0.934492	1233.59	81.4584	1002.07	999.331
312	239	1	0	1	2	1	7	1	1	6	7	1	0	0.303486898	0	0	0	1	2	2020-10-17 16:37:59.145185947	1	0	8	0	0	129	5	1	58	1	119	-0.934492		81.4584	1002.07	999.331
313	72	1	1	0	1	2	11	1	4	1	6	1	0	30.000566059	0	0	0	0	1	2020-10-17 16:38:02.047134399	2	0	1	0	0	129	12	2	32	255	212	-0.934492		81.4584	1002.07	999.331
314	206	1	0	1	2	1	4	1	1	4	3	1	0	0.308160937	0	0	0	0	1	2020-10-17 16:38:02.599147558	3	0	11	0	0	129	11	2	16	15	131			81.4584	1002.07	999.331
315	72	1	1	0	1	2	11	1	3	1	6	1	0	30.000545285	5	1	15	0	1	2020-10-17 16:38:04.259219407	0	0	6	0	0	129	5	1	46	1	60			81.4584	1002.07	999.331
316	208	1	0	1	2	1	5	1	1	3	4	1	0	0.307958681	0	0	0	0	1	2020-10-17 16:38:05.615215778	4	0	0	0	0	129	10	2	28	127	167			81.4584	1002.07	999.331
317	72	1	1	0	1	2	11	1	8	1	6	1	0	30.000638384	10	2	30	0	1	2020-10-17 16:38:17.440485477	7	0	7	0	0	129	10	1	55	2	74			81.4584	1002.07	999.331
318	72	1	1	0	1	2	11	1	11	1	6	1	0	30.001326648	0	0	0	0	1	2020-10-17 16:38:24.421528101	9	0	5	0	0	129	3	1	42	1	16				1002.07	999.331
319	225	1	0	1	2	1	6	1	1	8	5	1	0	0.230015386	0	0	0	0	1	2020-10-17 16:38:24.775560379	8	0	2	0	0	129	4	1	33	0	203				1002.07
320	293	1	0	1	2	1	10	1	1	11	10	1	0	0.225831486	0	0	0	1	2	2020-10-17 16:38:25.263478041	5	0	3	0	0	129	10	2	36	511	292
