# Supplementary material for: AI-driven cybersecurity framework for anomaly detection in power systems
Source: Sci Rep. 2025 Oct 10;15:35506. doi: 10.1038/s41598-025-19634-y (PMC12514191; doi:10.1038/s41598-025-19634-y)
Supplement: Supplementary file 1 — Supplementary Information. [file 41598_2025_19634_MOESM1_ESM.zip › Datasets/csvs/UC3/uc3_master_merged_phy_cyb_10os_60poll.csv]

	frame_len	frame_protocols	eth_src	eth_dst	ip_src	ip_dst	ip_len	ip_flags	tcp_srcport	tcp_dstport	tcp_len	tcp_flags	tcp_retransmission	tcp_rtt	flow_count	flow_final_count	packets	snort_alert	snort_alert_type	Time	LL_dnp3_src	LL_dnp3_dst	LL_dnp3_len	LL_dnp3_ctl	TL_dnp3_tr_ctl	AL_dnp3_al_func	AL_dnp3_al_ctl	AL_dnp3_obj	DNP3 Object Count	DNP3 Objects	AL_Payload	value1	value2	value3	value4	value5
0	72	eth:ethertype:ip:tcp:dnp3	00:50:56:9c:5f:cc	00:00:00:aa:00:25	172.16.0.2	192.168.0.5	58	0x00004000	42197	20000	18	0x00000018	0	-1	0	0	0	0	None	2020-10-17 18:38:56.544455290	560	1	148	0x00000044	0x000000c0	129	0x000000cf	['258', '258', '258', '258']	38	1	[OrderedDict([('dnp3.al.obj', '258'), ('dnp3.al.obj_tree', OrderedDict([('Qualifier Field, Prefix: None, Range: 8-bit Start and Stop Indices', OrderedDict([('dnp3.al.objq.prefix', '0'), ('dnp3.al.objq.range', '0')])), ('Number of Items: 9', OrderedDict([('dnp3.al.range.start', '0'), ('dnp3.al.range.stop', '8')])), ('Point Number 0 (Quality: Online), Value: 1', OrderedDict([('dnp3.al.point_index',…		1211.68
1	225	eth:ethertype:ip:tcp:dnp3	00:00:00:aa:00:25	00:50:56:9c:5f:cc	192.168.0.5	172.16.0.2	211	0x00004000	20000	42197	171	0x00000018	0	0.151727702	0	0	0	0	None	2020-10-17 18:38:57.839556217	399	1	73	0x00000044	0x000000c0	129	0x000000ca	['258', '258', '258']	16	15	[OrderedDict([('dnp3.al.obj', '258'), ('dnp3.al.obj_tree', OrderedDict([('Qualifier Field, Prefix: None, Range: 8-bit Start and Stop Indices', OrderedDict([('dnp3.al.objq.prefix', '0'), ('dnp3.al.objq.range', '0')])), ('Number of Items: 4', OrderedDict([('dnp3.al.range.start', '0'), ('dnp3.al.range.stop', '3')])), ('Point Number 0 (Quality: Online), Value: 1', OrderedDict([('dnp3.al.point_index',…		1211.68
2	72	eth:ethertype:ip:tcp:dnp3	00:50:56:9c:5f:cc	00:00:00:aa:00:25	172.16.0.2	192.168.0.5	58	0x00004000	38177	20000	18	0x00000018	0	-1	2	0	32	0	None	2020-10-17 18:38:58.873573303	390	1	121	0x00000044	0x000000c0	129	0x000000c9	['258', '258', '258']	32	255	[OrderedDict([('dnp3.al.obj', '258'), ('dnp3.al.obj_tree', OrderedDict([('Qualifier Field, Prefix: None, Range: 8-bit Start and Stop Indices', OrderedDict([('dnp3.al.objq.prefix', '0'), ('dnp3.al.objq.range', '0')])), ('Number of Items: 8', OrderedDict([('dnp3.al.range.start', '0'), ('dnp3.al.range.stop', '7')])), ('Point Number 0 (Quality: Online), Value: 1', OrderedDict([('dnp3.al.point_index',…	-56.2583	1211.68
3	142	eth:ethertype:ip:tcp:dnp3	00:00:00:aa:00:25	00:50:56:9c:5f:cc	192.168.0.5	172.16.0.2	128	0x00004000	20000	38177	88	0x00000018	0	0.151794362	0	0	0	0	None	2020-10-17 18:39:04.700546503	631	1	131	0x00000044	0x000000c0	129	0x000000c3	['258', '258', '258', '258']	33	0	[OrderedDict([('dnp3.al.obj', '258'), ('dnp3.al.obj_tree', OrderedDict([('Qualifier Field, Prefix: None, Range: 8-bit Start and Stop Indices', OrderedDict([('dnp3.al.objq.prefix', '0'), ('dnp3.al.objq.range', '0')])), ('Number of Items: 8', OrderedDict([('dnp3.al.range.start', '0'), ('dnp3.al.range.stop', '7')])), ('Point Number 0 (Quality: Online), Value: 1', OrderedDict([('dnp3.al.point_index',…	-56.2583	1211.68		1005.24
4	72	eth:ethertype:ip:tcp:dnp3	00:50:56:9c:5f:cc	00:00:00:aa:00:25	172.16.0.2	192.168.0.5	58	0x00004000	59717	20000	18	0x00000018	0	-1	5	1	15	0	None	2020-10-17 18:39:09.484563112	1200	1	208	0x00000044	0x000000c0	129	0x000000ca	['258', '258', '258', '258']	58	1	[OrderedDict([('dnp3.al.obj', '258'), ('dnp3.al.obj_tree', OrderedDict([('Qualifier Field, Prefix: None, Range: 8-bit Start and Stop Indices', OrderedDict([('dnp3.al.objq.prefix', '0'), ('dnp3.al.objq.range', '0')])), ('Number of Items: 14', OrderedDict([('dnp3.al.range.start', '0'), ('dnp3.al.range.stop', '13')])), ('Point Number 0 (Quality: Online), Value: 1', OrderedDict([('dnp3.al.point_index…	-56.2583	1211.68		1005.24
5	196	eth:ethertype:ip:tcp:dnp3	00:00:00:aa:00:25	00:50:56:9c:5f:cc	192.168.0.5	172.16.0.2	182	0x00004000	20000	59717	142	0x00000018	0	0.151840835	0	0	0	0	None	2020-10-17 18:39:17.249609470	560	1	22	0x00000044	0x000000c0	129	0x000000c0	['10499']	1	1200	[OrderedDict([('dnp3.al.obj', '10499'), ('dnp3.al.obj_tree', OrderedDict([('Qualifier Field, Prefix: 2-Octet Index Prefix, Range: 16-bit Single Field Quantity', OrderedDict([('dnp3.al.objq.prefix', '2'), ('dnp3.al.objq.range', '8')])), ('Number of Items: 1', OrderedDict([('dnp3.al.range.quantity', '1')])), ('Point Number 0, Value: 1200 [Status: Req. Accepted/Init/Queued (0x00)]', OrderedDict([('d…	-56.2583	1211.68		1005.24
6	72	eth:ethertype:ip:tcp:dnp3	00:50:56:9c:5f:cc	00:00:00:aa:00:25	172.16.0.2	192.168.0.5	58	0x00004000	51683	20000	18	0x00000018	0	-1	12	3	36	0	None	2020-10-17 18:39:22.793691874	493	1	133	0x00000044	0x000000c0	129	0x000000ca	['258', '258', '258']	36	511	[OrderedDict([('dnp3.al.obj', '258'), ('dnp3.al.obj_tree', OrderedDict([('Qualifier Field, Prefix: None, Range: 8-bit Start and Stop Indices', OrderedDict([('dnp3.al.objq.prefix', '0'), ('dnp3.al.objq.range', '0')])), ('Number of Items: 9', OrderedDict([('dnp3.al.range.start', '0'), ('dnp3.al.range.stop', '8')])), ('Point Number 0 (Quality: Online), Value: 1', OrderedDict([('dnp3.al.point_index',…	-56.2583	1211.68		1005.24
7	206	eth:ethertype:ip:tcp:dnp3	00:00:00:aa:00:25	00:50:56:9c:5f:cc	192.168.0.5	172.16.0.2	192	0x00004000	20000	51683	152	0x00000018	0	0.152792361	0	0	0	0	None	2020-10-17 18:39:23.989655972	968	1	160	0x00000044	0x000000c0	129	0x000000c4	['258', '258', '258', '258']	42	1	[OrderedDict([('dnp3.al.obj', '258'), ('dnp3.al.obj_tree', OrderedDict([('Qualifier Field, Prefix: None, Range: 8-bit Start and Stop Indices', OrderedDict([('dnp3.al.objq.prefix', '0'), ('dnp3.al.objq.range', '0')])), ('Number of Items: 10', OrderedDict([('dnp3.al.range.start', '0'), ('dnp3.al.range.stop', '9')])), ('Point Number 0 (Quality: Online), Value: 1', OrderedDict([('dnp3.al.point_index'…	-56.2583	1211.68		1005.24	1236.11
8	72	eth:ethertype:ip:tcp:dnp3	00:50:56:9c:5f:cc	00:00:00:aa:00:25	172.16.0.2	192.168.0.5	58	0x00004000	56207	20000	18	0x00000018	0	-1	8	2	24	0	None	2020-10-17 18:39:28.993703842	560	1	22	0x00000044	0x000000c0	129	0x000000c1	['10499']	1	1100	[OrderedDict([('dnp3.al.obj', '10499'), ('dnp3.al.obj_tree', OrderedDict([('Qualifier Field, Prefix: 2-Octet Index Prefix, Range: 16-bit Single Field Quantity', OrderedDict([('dnp3.al.objq.prefix', '2'), ('dnp3.al.objq.range', '8')])), ('Number of Items: 1', OrderedDict([('dnp3.al.range.quantity', '1')])), ('Point Number 1, Value: 1100 [Status: Req. Accepted/Init/Queued (0x00)]', OrderedDict([('d…	-56.2583	1211.68		1005.24	1236.11
9	293	eth:ethertype:ip:tcp:dnp3	00:00:00:aa:00:25	00:50:56:9c:5f:cc	192.168.0.5	172.16.0.2	279	0x00004000	20000	56207	239	0x00000018	0	0.152743237	0	0	0	0	None	2020-10-17 18:39:37.010888577	1195	1	172	0x00000044	0x000000c0	129	0x000000ca	['258', '258', '258', '258']	46	1	[OrderedDict([('dnp3.al.obj', '258'), ('dnp3.al.obj_tree', OrderedDict([('Qualifier Field, Prefix: None, Range: 8-bit Start and Stop Indices', OrderedDict([('dnp3.al.objq.prefix', '0'), ('dnp3.al.objq.range', '0')])), ('Number of Items: 11', OrderedDict([('dnp3.al.range.start', '0'), ('dnp3.al.range.stop', '10')])), ('Point Number 0 (Quality: Online), Value: 1', OrderedDict([('dnp3.al.point_index…	-56.2583	1211.68		1005.24	1236.11
10	60	eth:ethertype:arp	00:00:00:aa:00:25	00:50:56:9c:5f:cc	0.0.0.0	0.0.0.0	0	0x00000000	0	0	0	0x00000000	0	-1	4	1	64	0	None	2020-10-17 18:39:37.652829647	390	1	121	0x00000044	0x000000c0	129	0x000000cb	['258', '258', '258']	32	255	[OrderedDict([('dnp3.al.obj', '258'), ('dnp3.al.obj_tree', OrderedDict([('Qualifier Field, Prefix: None, Range: 8-bit Start and Stop Indices', OrderedDict([('dnp3.al.objq.prefix', '0'), ('dnp3.al.objq.range', '0')])), ('Number of Items: 8', OrderedDict([('dnp3.al.range.start', '0'), ('dnp3.al.range.stop', '7')])), ('Point Number 0 (Quality: Online), Value: 1', OrderedDict([('dnp3.al.point_index',…	-56.4089	1211.68		1005.24	1236.11
11	42	eth:ethertype:arp	00:50:56:9c:5f:cc	00:00:00:aa:00:25	0.0.0.0	0.0.0.0	0	0x00000000	0	0	0	0x00000000	0	-1	0	0	0	0	None	2020-10-17 18:39:44.009826183	560	1	28	0x00000044	0x000000c0	129	0x000000c2	['3073']	1	1	[OrderedDict([('dnp3.al.obj', '3073'), ('dnp3.al.obj_tree', OrderedDict([('Qualifier Field, Prefix: 2-Octet Index Prefix, Range: 16-bit Single Field Quantity', OrderedDict([('dnp3.al.objq.prefix', '2'), ('dnp3.al.objq.range', '8')])), ('Number of Items: 1', OrderedDict([('dnp3.al.range.quantity', '1')])), ('Point Number 1 [Pulse On] [Trip]', OrderedDict([('dnp3.al.index', '1'), ('Control Code [0x…	-56.4089	1211.68		1005.24	1236.11
12	81	eth:ethertype:ip:tcp:dnp3	00:50:56:9c:5f:cc	00:00:00:aa:00:25	172.16.0.2	192.168.0.5	67	0x00004000	42197	20000	27	0x00000018	0	20.552456507	24	4	72	1	DNP3	2020-10-17 18:39:47.264863491	560	1	28	0x00000044	0x000000c0	129	0x000000c3	['3073']	1	1	[OrderedDict([('dnp3.al.obj', '3073'), ('dnp3.al.obj_tree', OrderedDict([('Qualifier Field, Prefix: 2-Octet Index Prefix, Range: 16-bit Single Field Quantity', OrderedDict([('dnp3.al.objq.prefix', '2'), ('dnp3.al.objq.range', '8')])), ('Number of Items: 1', OrderedDict([('dnp3.al.range.quantity', '1')])), ('Point Number 1 [Pulse On] [Close]', OrderedDict([('dnp3.al.index', '1'), ('Control Code [0…	-56.4089	1211.68		1005.24	1236.11
13	85	eth:ethertype:ip:tcp:dnp3	00:00:00:aa:00:25	00:50:56:9c:5f:cc	192.168.0.5	172.16.0.2	71	0x00004000	20000	42197	31	0x00000018	0	0.152697555	0	0	0	1	arpspoof	2020-10-17 18:39:48.253039597	601	1	201	0x00000044	0x000000c0	129	0x000000c1	['258', '258', '258', '258']	55	2	[OrderedDict([('dnp3.al.obj', '258'), ('dnp3.al.obj_tree', OrderedDict([('Qualifier Field, Prefix: None, Range: 8-bit Start and Stop Indices', OrderedDict([('dnp3.al.objq.prefix', '0'), ('dnp3.al.objq.range', '0')])), ('Number of Items: 13', OrderedDict([('dnp3.al.range.start', '0'), ('dnp3.al.range.stop', '12')])), ('Point Number 0 (Quality: Online), Value: 1', OrderedDict([('dnp3.al.point_index…	-56.4089	1211.68	100.068	1005.24	1236.11
14	72	eth:ethertype:ip:tcp:dnp3	00:50:56:9c:5f:cc	00:00:00:aa:00:25	172.16.0.2	192.168.0.5	58	0x00004000	53941	20000	18	0x00000018	0	-1	16	3	48	0	None	2020-10-17 18:39:51.478924513	631	1	22	0x00000044	0x000000c0	129	0x000000c4	['10499']	1	1000	[OrderedDict([('dnp3.al.obj', '10499'), ('dnp3.al.obj_tree', OrderedDict([('Qualifier Field, Prefix: 2-Octet Index Prefix, Range: 16-bit Single Field Quantity', OrderedDict([('dnp3.al.objq.prefix', '2'), ('dnp3.al.objq.range', '8')])), ('Number of Items: 1', OrderedDict([('dnp3.al.range.quantity', '1')])), ('Point Number 0, Value: 1000 [Status: Req. Accepted/Init/Queued (0x00)]', OrderedDict([('d…	-56.4089	1211.68	100.068	1005.24	1236.11
15	208	eth:ethertype:ip:tcp:dnp3	00:00:00:aa:00:25	00:50:56:9c:5f:cc	192.168.0.5	172.16.0.2	194	0x00004000	20000	53941	154	0x00000018	0	0.151929733	0	0	0	0	None	2020-10-17 18:39:56.697981596	560	1	148	0x00000044	0x000000c0	129	0x000000c4	['258', '258', '258', '258']	38	1	[OrderedDict([('dnp3.al.obj', '258'), ('dnp3.al.obj_tree', OrderedDict([('Qualifier Field, Prefix: None, Range: 8-bit Start and Stop Indices', OrderedDict([('dnp3.al.objq.prefix', '0'), ('dnp3.al.objq.range', '0')])), ('Number of Items: 9', OrderedDict([('dnp3.al.range.start', '0'), ('dnp3.al.range.stop', '8')])), ('Point Number 0 (Quality: Online), Value: 1', OrderedDict([('dnp3.al.point_index',…	-56.4089	1200.86	100.068	1005.24	1236.11
16	72	eth:ethertype:ip:tcp:dnp3	00:50:56:9c:5f:cc	00:00:00:aa:00:25	172.16.0.2	192.168.0.5	58	0x00004000	58329	20000	18	0x00000018	0	-1	5	1	80	0	None	2020-10-17 18:39:57.018055677	601	1	22	0x00000044	0x000000c0	129	0x000000c2	['10499']	1	78	[OrderedDict([('dnp3.al.obj', '10499'), ('dnp3.al.obj_tree', OrderedDict([('Qualifier Field, Prefix: 2-Octet Index Prefix, Range: 16-bit Single Field Quantity', OrderedDict([('dnp3.al.objq.prefix', '2'), ('dnp3.al.objq.range', '8')])), ('Number of Items: 1', OrderedDict([('dnp3.al.range.quantity', '1')])), ('Point Number 0, Value: 78 [Status: Req. Accepted/Init/Queued (0x00)]', OrderedDict([('dnp…	-56.4089	1200.86	100.068	1005.24	1236.11
17	239	eth:ethertype:ip:tcp:dnp3	00:00:00:aa:00:25	00:50:56:9c:5f:cc	192.168.0.5	172.16.0.2	225	0x00004000	20000	58329	185	0x00000018	0	0.151965707	0	0	0	1	arpspoof	2020-10-17 18:39:57.992054224	399	1	73	0x00000044	0x000000c0	129	0x000000cb	['258', '258', '258']	16	15	[OrderedDict([('dnp3.al.obj', '258'), ('dnp3.al.obj_tree', OrderedDict([('Qualifier Field, Prefix: None, Range: 8-bit Start and Stop Indices', OrderedDict([('dnp3.al.objq.prefix', '0'), ('dnp3.al.objq.range', '0')])), ('Number of Items: 4', OrderedDict([('dnp3.al.range.start', '0'), ('dnp3.al.range.stop', '3')])), ('Point Number 0 (Quality: Online), Value: 1', OrderedDict([('dnp3.al.point_index',…	-56.4089	1200.86	100.068	1005.24	1236.11
18	81	eth:ethertype:ip:tcp:dnp3	00:50:56:9c:5f:cc	00:00:00:aa:00:25	172.16.0.2	192.168.0.5	67	0x00004000	42197	20000	27	0x00000018	0	11.592017257	19	3	109	1	DNP3	2020-10-17 18:39:59.026091576	390	1	121	0x00000044	0x000000c0	129	0x000000ca	['258', '258', '258']	32	255	[OrderedDict([('dnp3.al.obj', '258'), ('dnp3.al.obj_tree', OrderedDict([('Qualifier Field, Prefix: None, Range: 8-bit Start and Stop Indices', OrderedDict([('dnp3.al.objq.prefix', '0'), ('dnp3.al.objq.range', '0')])), ('Number of Items: 8', OrderedDict([('dnp3.al.range.start', '0'), ('dnp3.al.range.stop', '7')])), ('Point Number 0 (Quality: Online), Value: 1', OrderedDict([('dnp3.al.point_index',…	-58.7529	1200.86	100.068	1005.24	1236.11
19	85	eth:ethertype:ip:tcp:dnp3	00:00:00:aa:00:25	00:50:56:9c:5f:cc	192.168.0.5	172.16.0.2	71	0x00004000	20000	42197	31	0x00000018	0	0.152077298	0	0	0	0	None	2020-10-17 18:40:02.018102884	601	1	22	0x00000044	0x000000c0	129	0x000000c3	['10499']	1	78	[OrderedDict([('dnp3.al.obj', '10499'), ('dnp3.al.obj_tree', OrderedDict([('Qualifier Field, Prefix: 2-Octet Index Prefix, Range: 16-bit Single Field Quantity', OrderedDict([('dnp3.al.objq.prefix', '2'), ('dnp3.al.objq.range', '8')])), ('Number of Items: 1', OrderedDict([('dnp3.al.range.quantity', '1')])), ('Point Number 2, Value: 78 [Status: Req. Accepted/Init/Queued (0x00)]', OrderedDict([('dnp…	-58.7529	1200.86	100.068	1005.24	1236.11
20	72	eth:ethertype:ip:tcp:dnp3	00:50:56:9c:5f:cc	00:00:00:aa:00:25	172.16.0.2	192.168.0.5	58	0x00004000	54845	20000	18	0x00000018	0	-1	16	4	48	0	None	2020-10-17 18:40:04.853099108	631	1	131	0x00000044	0x000000c0	129	0x000000c5	['258', '258', '258', '258']	33	8	[OrderedDict([('dnp3.al.obj', '258'), ('dnp3.al.obj_tree', OrderedDict([('Qualifier Field, Prefix: None, Range: 8-bit Start and Stop Indices', OrderedDict([('dnp3.al.objq.prefix', '0'), ('dnp3.al.objq.range', '0')])), ('Number of Items: 8', OrderedDict([('dnp3.al.range.start', '0'), ('dnp3.al.range.stop', '7')])), ('Point Number 0 (Quality: Online), Value: 1', OrderedDict([('dnp3.al.point_index',…	-58.7529	1200.86	100.068	1001.04	1236.11
21	253	eth:ethertype:ip:tcp:dnp3	00:00:00:aa:00:25	00:50:56:9c:5f:cc	192.168.0.5	172.16.0.2	239	0x00004000	20000	54845	199	0x00000018	0	0.152054546	0	0	0	0	None	2020-10-17 18:40:07.759119511	968	1	22	0x00000044	0x000000c0	129	0x000000c5	['10499']	1	1000	[OrderedDict([('dnp3.al.obj', '10499'), ('dnp3.al.obj_tree', OrderedDict([('Qualifier Field, Prefix: 2-Octet Index Prefix, Range: 16-bit Single Field Quantity', OrderedDict([('dnp3.al.objq.prefix', '2'), ('dnp3.al.objq.range', '8')])), ('Number of Items: 1', OrderedDict([('dnp3.al.range.quantity', '1')])), ('Point Number 0, Value: 1000 [Status: Req. Accepted/Init/Queued (0x00)]', OrderedDict([('d…	-58.7529	1200.86	100.068	1001.04	1236.11
22	72	eth:ethertype:ip:tcp:dnp3	00:50:56:9c:5f:cc	00:00:00:aa:00:25	172.16.0.2	192.168.0.5	58	0x00004000	34231	20000	18	0x00000018	0	-1	4	1	64	0	None	2020-10-17 18:40:09.637195826	1200	1	208	0x00000044	0x000000c0	129	0x000000cb	['258', '258', '258', '258']	58	1	[OrderedDict([('dnp3.al.obj', '258'), ('dnp3.al.obj_tree', OrderedDict([('Qualifier Field, Prefix: None, Range: 8-bit Start and Stop Indices', OrderedDict([('dnp3.al.objq.prefix', '0'), ('dnp3.al.objq.range', '0')])), ('Number of Items: 14', OrderedDict([('dnp3.al.range.start', '0'), ('dnp3.al.range.stop', '13')])), ('Point Number 0 (Quality: Online), Value: 1', OrderedDict([('dnp3.al.point_index…	-58.7529	1200.86	100.068	1001.04	1236.11
23	196	eth:ethertype:ip:tcp:dnp3	00:00:00:aa:00:25	00:50:56:9c:5f:cc	192.168.0.5	172.16.0.2	182	0x00004000	20000	34231	142	0x00000018	0	0.152126510	0	0	0	0	None	2020-10-17 18:40:15.822153330	968	1	22	0x00000044	0x000000c0	129	0x000000c6	['10499']	1	1300	[OrderedDict([('dnp3.al.obj', '10499'), ('dnp3.al.obj_tree', OrderedDict([('Qualifier Field, Prefix: 2-Octet Index Prefix, Range: 16-bit Single Field Quantity', OrderedDict([('dnp3.al.objq.prefix', '2'), ('dnp3.al.objq.range', '8')])), ('Number of Items: 1', OrderedDict([('dnp3.al.range.quantity', '1')])), ('Point Number 1, Value: 1300 [Status: Req. Accepted/Init/Queued (0x00)]', OrderedDict([('d…	-58.7529	1200.86	100.068	1001.04	1236.11
24	89	eth:ethertype:ip:tcp:dnp3	00:50:56:9c:5f:cc	00:00:00:aa:00:25	172.16.0.2	192.168.0.5	75	0x00004000	42197	20000	35	0x00000018	0	14.864205306	20	4	112	1	DNP3	2020-10-17 18:40:22.947346210	493	1	133	0x00000044	0x000000c0	129	0x000000cb	['258', '258', '258']	36	511	[OrderedDict([('dnp3.al.obj', '258'), ('dnp3.al.obj_tree', OrderedDict([('Qualifier Field, Prefix: None, Range: 8-bit Start and Stop Indices', OrderedDict([('dnp3.al.objq.prefix', '0'), ('dnp3.al.objq.range', '0')])), ('Number of Items: 9', OrderedDict([('dnp3.al.range.start', '0'), ('dnp3.al.range.stop', '8')])), ('Point Number 0 (Quality: Online), Value: 1', OrderedDict([('dnp3.al.point_index',…	-58.7529	1200.86	100.068	1001.04	1236.11
25	91	eth:ethertype:ip:tcp:dnp3	00:00:00:aa:00:25	00:50:56:9c:5f:cc	192.168.0.5	172.16.0.2	77	0x00004000	20000	42197	37	0x00000018	0	0.151916833	0	0	0	0	None	2020-10-17 18:40:24.142249346	968	1	160	0x00000044	0x000000c0	129	0x000000c7	['258', '258', '258', '258']	42	1	[OrderedDict([('dnp3.al.obj', '258'), ('dnp3.al.obj_tree', OrderedDict([('Qualifier Field, Prefix: None, Range: 8-bit Start and Stop Indices', OrderedDict([('dnp3.al.objq.prefix', '0'), ('dnp3.al.objq.range', '0')])), ('Number of Items: 10', OrderedDict([('dnp3.al.range.start', '0'), ('dnp3.al.range.stop', '9')])), ('Point Number 0 (Quality: Online), Value: 1', OrderedDict([('dnp3.al.point_index'…	-58.7529	1200.86	100.068	1001.04	1006.8
26	89	eth:ethertype:ip:tcp:dnp3	00:50:56:9c:5f:cc	00:00:00:aa:00:25	172.16.0.2	192.168.0.5	75	0x00004000	42197	20000	35	0x00000018	0	3.103353442	12	2	36	1	DNP3	2020-10-17 18:40:37.164482594	1195	1	172	0x00000044	0x000000c0	129	0x000000cb	['258', '258', '258', '258']	46	1	[OrderedDict([('dnp3.al.obj', '258'), ('dnp3.al.obj_tree', OrderedDict([('Qualifier Field, Prefix: None, Range: 8-bit Start and Stop Indices', OrderedDict([('dnp3.al.objq.prefix', '0'), ('dnp3.al.objq.range', '0')])), ('Number of Items: 11', OrderedDict([('dnp3.al.range.start', '0'), ('dnp3.al.range.stop', '10')])), ('Point Number 0 (Quality: Online), Value: 1', OrderedDict([('dnp3.al.point_index…	-58.7529	1200.86	100.068	1001.04	1006.8
27	91	eth:ethertype:ip:tcp:dnp3	00:00:00:aa:00:25	00:50:56:9c:5f:cc	192.168.0.5	172.16.0.2	77	0x00004000	20000	42197	37	0x00000018	0	0.151684059	0	0	0	0	None	2020-10-17 18:40:37.806371212	390	1	121	0x00000044	0x000000c0	129	0x000000cc	['258', '258', '258']	32	255	[OrderedDict([('dnp3.al.obj', '258'), ('dnp3.al.obj_tree', OrderedDict([('Qualifier Field, Prefix: None, Range: 8-bit Start and Stop Indices', OrderedDict([('dnp3.al.objq.prefix', '0'), ('dnp3.al.objq.range', '0')])), ('Number of Items: 8', OrderedDict([('dnp3.al.range.start', '0'), ('dnp3.al.range.stop', '7')])), ('Point Number 0 (Quality: Online), Value: 1', OrderedDict([('dnp3.al.point_index',…	-56.6415	1200.86	100.068	1001.04	1006.8
28	72	eth:ethertype:ip:tcp:dnp3	00:50:56:9c:5f:cc	00:00:00:aa:00:25	172.16.0.2	192.168.0.5	58	0x00004000	33385	20000	18	0x00000018	0	-1	0	0	0	0	None	2020-10-17 18:40:48.405785084	601	1	201	0x00000044	0x000000c0	129	0x000000c4	['258', '258', '258', '258']	55	2	[OrderedDict([('dnp3.al.obj', '258'), ('dnp3.al.obj_tree', OrderedDict([('Qualifier Field, Prefix: None, Range: 8-bit Start and Stop Indices', OrderedDict([('dnp3.al.objq.prefix', '0'), ('dnp3.al.objq.range', '0')])), ('Number of Items: 13', OrderedDict([('dnp3.al.range.start', '0'), ('dnp3.al.range.stop', '12')])), ('Point Number 0 (Quality: Online), Value: 1', OrderedDict([('dnp3.al.point_index…	-56.6415	1200.86	79.4577	1001.04	1006.8
29	286	eth:ethertype:ip:tcp:dnp3	00:00:00:aa:00:25	00:50:56:9c:5f:cc	192.168.0.5	172.16.0.2	272	0x00004000	20000	33385	232	0x00000018	0	0.151343864	6	1	18	0	None	2020-10-17 18:40:57.016575574	560	1	148	0x00000044	0x000000c0	129	0x000000c5	['258', '258', '258', '258']	38	1	[OrderedDict([('dnp3.al.obj', '258'), ('dnp3.al.obj_tree', OrderedDict([('Qualifier Field, Prefix: None, Range: 8-bit Start and Stop Indices', OrderedDict([('dnp3.al.objq.prefix', '0'), ('dnp3.al.objq.range', '0')])), ('Number of Items: 9', OrderedDict([('dnp3.al.range.start', '0'), ('dnp3.al.range.stop', '8')])), ('Point Number 0 (Quality: Online), Value: 1', OrderedDict([('dnp3.al.point_index',…	-56.6415	20.0	79.4577	1001.04	1006.8
30	60	eth:ethertype:arp	00:00:00:aa:00:25	00:50:56:9c:5f:cc	0.0.0.0	0.0.0.0	0	0x00000000	0	0	0	0x00000000	0	-1	0	0	0	0	None	2020-10-17 18:40:58.306299448	399	1	73	0x00000044	0x000000c0	129	0x000000cc	['258', '258', '258']	16	15	[OrderedDict([('dnp3.al.obj', '258'), ('dnp3.al.obj_tree', OrderedDict([('Qualifier Field, Prefix: None, Range: 8-bit Start and Stop Indices', OrderedDict([('dnp3.al.objq.prefix', '0'), ('dnp3.al.objq.range', '0')])), ('Number of Items: 4', OrderedDict([('dnp3.al.range.start', '0'), ('dnp3.al.range.stop', '3')])), ('Point Number 0 (Quality: Online), Value: 1', OrderedDict([('dnp3.al.point_index',…	-56.6415	20.0	79.4577	1001.04	1006.8
31	42	eth:ethertype:arp	00:50:56:9c:5f:cc	00:00:00:aa:00:25	0.0.0.0	0.0.0.0	0	0x00000000	0	0	0	0x00000000	0	-1	0	0	0	0	None	2020-10-17 18:40:59.334050894	390	1	121	0x00000044	0x000000c0	129	0x000000cb	['258', '258', '258']	32	255	[OrderedDict([('dnp3.al.obj', '258'), ('dnp3.al.obj_tree', OrderedDict([('Qualifier Field, Prefix: None, Range: 8-bit Start and Stop Indices', OrderedDict([('dnp3.al.objq.prefix', '0'), ('dnp3.al.objq.range', '0')])), ('Number of Items: 8', OrderedDict([('dnp3.al.range.start', '0'), ('dnp3.al.range.stop', '7')])), ('Point Number 0 (Quality: Online), Value: 1', OrderedDict([('dnp3.al.point_index',…	-56.7535	20.0	79.4577	1001.04	1006.8
32	81	eth:ethertype:ip:tcp:dnp3	00:50:56:9c:5f:cc	00:00:00:aa:00:25	172.16.0.2	192.168.0.5	67	0x00004000	51683	20000	27	0x00000018	0	46.626102825	5	1	15	1	DNP3	2020-10-17 18:41:05.173001766	631	1	131	0x00000044	0x000000c0	129	0x000000c6	['258', '258', '258', '258']	33	8	[OrderedDict([('dnp3.al.obj', '258'), ('dnp3.al.obj_tree', OrderedDict([('Qualifier Field, Prefix: None, Range: 8-bit Start and Stop Indices', OrderedDict([('dnp3.al.objq.prefix', '0'), ('dnp3.al.objq.range', '0')])), ('Number of Items: 8', OrderedDict([('dnp3.al.range.start', '0'), ('dnp3.al.range.stop', '7')])), ('Point Number 0 (Quality: Online), Value: 1', OrderedDict([('dnp3.al.point_index',…	-56.7535	20.0	79.4577	20.0	1006.8
33	85	eth:ethertype:ip:tcp:dnp3	00:00:00:aa:00:25	00:50:56:9c:5f:cc	192.168.0.5	172.16.0.2	71	0x00004000	20000	51683	31	0x00000018	0	0.152275186	0	0	0	1	arpspoof	2020-10-17 18:41:09.858693600	1200	1	208	0x00000044	0x000000c0	129	0x000000cc	['258', '258', '258', '258']	58	1	[OrderedDict([('dnp3.al.obj', '258'), ('dnp3.al.obj_tree', OrderedDict([('Qualifier Field, Prefix: None, Range: 8-bit Start and Stop Indices', OrderedDict([('dnp3.al.objq.prefix', '0'), ('dnp3.al.objq.range', '0')])), ('Number of Items: 14', OrderedDict([('dnp3.al.range.start', '0'), ('dnp3.al.range.stop', '13')])), ('Point Number 0 (Quality: Online), Value: 1', OrderedDict([('dnp3.al.point_index…	-56.7535	20.0	79.4577	20.0	1006.8
34	72	eth:ethertype:ip:tcp:dnp3	00:50:56:9c:5f:cc	00:00:00:aa:00:25	172.16.0.2	192.168.0.5	58	0x00004000	42197	20000	18	0x00000018	0	9.280824636	16	3	61	0	None	2020-10-17 18:41:12.618186235	560	1	22	0x00000044	0x000000c0	129	0x000000c6	['10499']	1	1200	[OrderedDict([('dnp3.al.obj', '10499'), ('dnp3.al.obj_tree', OrderedDict([('Qualifier Field, Prefix: 2-Octet Index Prefix, Range: 16-bit Single Field Quantity', OrderedDict([('dnp3.al.objq.prefix', '2'), ('dnp3.al.objq.range', '8')])), ('Number of Items: 1', OrderedDict([('dnp3.al.range.quantity', '1')])), ('Point Number 0, Value: 1200 [Status: Req. Accepted/Init/Queued (0x00)]', OrderedDict([('d…	-56.7535	20.0	79.4577	20.0	1006.8
35	225	eth:ethertype:ip:tcp:dnp3	00:00:00:aa:00:25	00:50:56:9c:5f:cc	192.168.0.5	172.16.0.2	211	0x00004000	20000	42197	171	0x00000018	0	0.152293293	0	0	0	0	None	2020-10-17 18:41:18.114872932	560	1	22	0x00000044	0x000000c0	129	0x000000c7	['10499']	1	1200	[OrderedDict([('dnp3.al.obj', '10499'), ('dnp3.al.obj_tree', OrderedDict([('Qualifier Field, Prefix: 2-Octet Index Prefix, Range: 16-bit Single Field Quantity', OrderedDict([('dnp3.al.objq.prefix', '2'), ('dnp3.al.objq.range', '8')])), ('Number of Items: 1', OrderedDict([('dnp3.al.range.quantity', '1')])), ('Point Number 0, Value: 1200 [Status: Req. Accepted/Init/Queued (0x00)]', OrderedDict([('d…	-56.7535	20.0	79.4577	20.0	1006.8
36	81	eth:ethertype:ip:tcp:dnp3	00:50:56:9c:5f:cc	00:00:00:aa:00:25	172.16.0.2	192.168.0.5	67	0x00004000	33385	20000	27	0x00000018	0	8.612958329	0	0	0	1	DNP3	2020-10-17 18:41:23.242167234	493	1	133	0x00000044	0x000000c0	129	0x000000cc	['258', '258', '258']	36	511	[OrderedDict([('dnp3.al.obj', '258'), ('dnp3.al.obj_tree', OrderedDict([('Qualifier Field, Prefix: None, Range: 8-bit Start and Stop Indices', OrderedDict([('dnp3.al.objq.prefix', '0'), ('dnp3.al.objq.range', '0')])), ('Number of Items: 9', OrderedDict([('dnp3.al.range.start', '0'), ('dnp3.al.range.stop', '8')])), ('Point Number 0 (Quality: Online), Value: 1', OrderedDict([('dnp3.al.point_index',…	-56.7535	20.0	79.4577	20.0	1006.8
37	85	eth:ethertype:ip:tcp:dnp3	00:00:00:aa:00:25	00:50:56:9c:5f:cc	192.168.0.5	172.16.0.2	71	0x00004000	20000	33385	31	0x00000018	0	0.152057630	0	0	0	0	None	2020-10-17 18:41:24.370328665	968	1	160	0x00000044	0x000000c0	129	0x000000c8	['258', '258', '258', '258']	42	1	[OrderedDict([('dnp3.al.obj', '258'), ('dnp3.al.obj_tree', OrderedDict([('Qualifier Field, Prefix: None, Range: 8-bit Start and Stop Indices', OrderedDict([('dnp3.al.objq.prefix', '0'), ('dnp3.al.objq.range', '0')])), ('Number of Items: 10', OrderedDict([('dnp3.al.range.start', '0'), ('dnp3.al.range.stop', '9')])), ('Point Number 0 (Quality: Online), Value: 1', OrderedDict([('dnp3.al.point_index'…	-56.7535	20.0	79.4577	20.0	1002.56
38	72	eth:ethertype:ip:tcp:dnp3	00:50:56:9c:5f:cc	00:00:00:aa:00:25	172.16.0.2	192.168.0.5	58	0x00004000	38177	20000	18	0x00000018	0	60.001161739	0	0	0	0	None	2020-10-17 18:41:30.721069336	560	1	22	0x00000044	0x000000c0	129	0x000000c8	['10499']	1	1200	[OrderedDict([('dnp3.al.obj', '10499'), ('dnp3.al.obj_tree', OrderedDict([('Qualifier Field, Prefix: 2-Octet Index Prefix, Range: 16-bit Single Field Quantity', OrderedDict([('dnp3.al.objq.prefix', '2'), ('dnp3.al.objq.range', '8')])), ('Number of Items: 1', OrderedDict([('dnp3.al.range.quantity', '1')])), ('Point Number 0, Value: 1200 [Status: Req. Accepted/Init/Queued (0x00)]', OrderedDict([('d…	-56.7535	20.0	79.4577	20.0	1002.56
39	142	eth:ethertype:ip:tcp:dnp3	00:00:00:aa:00:25	00:50:56:9c:5f:cc	192.168.0.5	172.16.0.2	128	0x00004000	20000	38177	88	0x00000018	0	0.151336294	0	0	0	0	None	2020-10-17 18:41:36.548943996	560	1	22	0x00000044	0x000000c0	129	0x000000c9	['10499']	1	1100	[OrderedDict([('dnp3.al.obj', '10499'), ('dnp3.al.obj_tree', OrderedDict([('Qualifier Field, Prefix: 2-Octet Index Prefix, Range: 16-bit Single Field Quantity', OrderedDict([('dnp3.al.objq.prefix', '2'), ('dnp3.al.objq.range', '8')])), ('Number of Items: 1', OrderedDict([('dnp3.al.range.quantity', '1')])), ('Point Number 1, Value: 1100 [Status: Req. Accepted/Init/Queued (0x00)]', OrderedDict([('d…	-56.7535	20.0	79.4577	20.0	1002.56
40	72	eth:ethertype:ip:tcp:dnp3	00:50:56:9c:5f:cc	00:00:00:aa:00:25	172.16.0.2	192.168.0.5	58	0x00004000	59717	20000	18	0x00000018	0	60.001152018	10	2	95	0	None	2020-10-17 18:41:37.458445311	1195	1	172	0x00000044	0x000000c0	129	0x000000cc	['258', '258', '258', '258']	46	1	[OrderedDict([('dnp3.al.obj', '258'), ('dnp3.al.obj_tree', OrderedDict([('Qualifier Field, Prefix: None, Range: 8-bit Start and Stop Indices', OrderedDict([('dnp3.al.objq.prefix', '0'), ('dnp3.al.objq.range', '0')])), ('Number of Items: 11', OrderedDict([('dnp3.al.range.start', '0'), ('dnp3.al.range.stop', '10')])), ('Point Number 0 (Quality: Online), Value: 1', OrderedDict([('dnp3.al.point_index…	-56.7535	20.0	79.4577	20.0	1002.56
41	196	eth:ethertype:ip:tcp:dnp3	00:00:00:aa:00:25	00:50:56:9c:5f:cc	192.168.0.5	172.16.0.2	182	0x00004000	20000	59717	142	0x00000018	0	0.151366324	0	0	0	0	None	2020-10-17 18:41:38.107015848	390	1	121	0x00000044	0x000000c0	129	0x000000cd	['258', '258', '258']	32	255	[OrderedDict([('dnp3.al.obj', '258'), ('dnp3.al.obj_tree', OrderedDict([('Qualifier Field, Prefix: None, Range: 8-bit Start and Stop Indices', OrderedDict([('dnp3.al.objq.prefix', '0'), ('dnp3.al.objq.range', '0')])), ('Number of Items: 8', OrderedDict([('dnp3.al.range.start', '0'), ('dnp3.al.range.stop', '7')])), ('Point Number 0 (Quality: Online), Value: 1', OrderedDict([('dnp3.al.point_index',…	-59.5381	20.0	79.4577	20.0	1002.56
42	81	eth:ethertype:ip:tcp:dnp3	00:50:56:9c:5f:cc	00:00:00:aa:00:25	172.16.0.2	192.168.0.5	67	0x00004000	33385	20000	27	0x00000018	0	4.848477280	9	2	92	1	DNP3	2020-10-17 18:41:48.725039005	601	1	201	0x00000044	0x000000c0	129	0x000000c5	['258', '258', '258', '258']	55	2	[OrderedDict([('dnp3.al.obj', '258'), ('dnp3.al.obj_tree', OrderedDict([('Qualifier Field, Prefix: None, Range: 8-bit Start and Stop Indices', OrderedDict([('dnp3.al.objq.prefix', '0'), ('dnp3.al.objq.range', '0')])), ('Number of Items: 13', OrderedDict([('dnp3.al.range.start', '0'), ('dnp3.al.range.stop', '12')])), ('Point Number 0 (Quality: Online), Value: 1', OrderedDict([('dnp3.al.point_index…	-59.5381	20.0	20.0	20.0	1002.56
43	85	eth:ethertype:ip:tcp:dnp3	00:00:00:aa:00:25	00:50:56:9c:5f:cc	192.168.0.5	172.16.0.2	71	0x00004000	20000	33385	31	0x00000018	0	0.151569891	0	0	0	0	None	2020-10-17 18:41:55.415857553	631	1	22	0x00000044	0x000000c0	129	0x000000c7	['10499']	1	1000	[OrderedDict([('dnp3.al.obj', '10499'), ('dnp3.al.obj_tree', OrderedDict([('Qualifier Field, Prefix: 2-Octet Index Prefix, Range: 16-bit Single Field Quantity', OrderedDict([('dnp3.al.objq.prefix', '2'), ('dnp3.al.objq.range', '8')])), ('Number of Items: 1', OrderedDict([('dnp3.al.range.quantity', '1')])), ('Point Number 0, Value: 1000 [Status: Req. Accepted/Init/Queued (0x00)]', OrderedDict([('d…	-59.5381	20.0	20.0	20.0	1002.56
44	72	eth:ethertype:ip:tcp:dnp3	00:50:56:9c:5f:cc	00:00:00:aa:00:25	172.16.0.2	192.168.0.5	58	0x00004000	51683	20000	18	0x00000018	0	13.222766287	4	1	12	0	None	2020-10-17 18:41:57.246401310	560	1	148	0x00000044	0x000000c0	129	0x000000ca	['258', '258', '258', '258']	38	1	[OrderedDict([('dnp3.al.obj', '258'), ('dnp3.al.obj_tree', OrderedDict([('Qualifier Field, Prefix: None, Range: 8-bit Start and Stop Indices', OrderedDict([('dnp3.al.objq.prefix', '0'), ('dnp3.al.objq.range', '0')])), ('Number of Items: 9', OrderedDict([('dnp3.al.range.start', '0'), ('dnp3.al.range.stop', '8')])), ('Point Number 0 (Quality: Online), Value: 1', OrderedDict([('dnp3.al.point_index',…	-59.5381	307.339	20.0	20.0	1002.56
45	206	eth:ethertype:ip:tcp:dnp3	00:00:00:aa:00:25	00:50:56:9c:5f:cc	192.168.0.5	172.16.0.2	192	0x00004000	20000	51683	152	0x00000018	0	0.151408198	0	0	0	1	arpspoof	2020-10-17 18:41:58.535773038	399	1	73	0x00000044	0x000000c0	129	0x000000cd	['258', '258', '258']	16	15	[OrderedDict([('dnp3.al.obj', '258'), ('dnp3.al.obj_tree', OrderedDict([('Qualifier Field, Prefix: None, Range: 8-bit Start and Stop Indices', OrderedDict([('dnp3.al.objq.prefix', '0'), ('dnp3.al.objq.range', '0')])), ('Number of Items: 4', OrderedDict([('dnp3.al.range.start', '0'), ('dnp3.al.range.stop', '3')])), ('Point Number 0 (Quality: Online), Value: 1', OrderedDict([('dnp3.al.point_index',…	-59.5381	307.339	20.0	20.0	1002.56
46	81	eth:ethertype:ip:tcp:dnp3	00:50:56:9c:5f:cc	00:00:00:aa:00:25	172.16.0.2	192.168.0.5	67	0x00004000	58329	20000	27	0x00000018	0	43.616646861	4	1	12	1	DNP3	2020-10-17 18:41:59.560932875	390	1	121	0x00000044	0x000000c0	129	0x000000cc	['258', '258', '258']	32	255	[OrderedDict([('dnp3.al.obj', '258'), ('dnp3.al.obj_tree', OrderedDict([('Qualifier Field, Prefix: None, Range: 8-bit Start and Stop Indices', OrderedDict([('dnp3.al.objq.prefix', '0'), ('dnp3.al.objq.range', '0')])), ('Number of Items: 8', OrderedDict([('dnp3.al.range.start', '0'), ('dnp3.al.range.stop', '7')])), ('Point Number 0 (Quality: Online), Value: 1', OrderedDict([('dnp3.al.point_index',…	-24.9518	307.339	20.0	20.0	1002.56
47	85	eth:ethertype:ip:tcp:dnp3	00:00:00:aa:00:25	00:50:56:9c:5f:cc	192.168.0.5	172.16.0.2	71	0x00004000	20000	58329	31	0x00000018	0	0.152816754	0	0	0	1	arpspoof	2020-10-17 18:41:59.986772060	631	1	22	0x00000044	0x000000c0	129	0x000000c8	['10499']	1	1000	[OrderedDict([('dnp3.al.obj', '10499'), ('dnp3.al.obj_tree', OrderedDict([('Qualifier Field, Prefix: 2-Octet Index Prefix, Range: 16-bit Single Field Quantity', OrderedDict([('dnp3.al.objq.prefix', '2'), ('dnp3.al.objq.range', '8')])), ('Number of Items: 1', OrderedDict([('dnp3.al.range.quantity', '1')])), ('Point Number 0, Value: 1000 [Status: Req. Accepted/Init/Queued (0x00)]', OrderedDict([('d…	-24.9518	307.339	20.0	20.0	1002.56
48	72	eth:ethertype:ip:tcp:dnp3	00:50:56:9c:5f:cc	00:00:00:aa:00:25	172.16.0.2	192.168.0.5	58	0x00004000	56207	20000	18	0x00000018	0	60.001073105	4	1	12	0	None	2020-10-17 18:42:04.719841719	631	1	22	0x00000044	0x000000c0	129	0x000000c9	['10499']	1	1000	[OrderedDict([('dnp3.al.obj', '10499'), ('dnp3.al.obj_tree', OrderedDict([('Qualifier Field, Prefix: 2-Octet Index Prefix, Range: 16-bit Single Field Quantity', OrderedDict([('dnp3.al.objq.prefix', '2'), ('dnp3.al.objq.range', '8')])), ('Number of Items: 1', OrderedDict([('dnp3.al.range.quantity', '1')])), ('Point Number 0, Value: 1000 [Status: Req. Accepted/Init/Queued (0x00)]', OrderedDict([('d…	-24.9518	307.339	20.0	20.0	1002.56
49	293	eth:ethertype:ip:tcp:dnp3	00:00:00:aa:00:25	00:50:56:9c:5f:cc	192.168.0.5	172.16.0.2	279	0x00004000	20000	56207	239	0x00000018	0	0.151559644	0	0	0	1	arpspoof	2020-10-17 18:42:05.406223297	631	1	131	0x00000044	0x000000c0	129	0x000000ca	['258', '258', '258', '258']	33	8	[OrderedDict([('dnp3.al.obj', '258'), ('dnp3.al.obj_tree', OrderedDict([('Qualifier Field, Prefix: None, Range: 8-bit Start and Stop Indices', OrderedDict([('dnp3.al.objq.prefix', '0'), ('dnp3.al.objq.range', '0')])), ('Number of Items: 8', OrderedDict([('dnp3.al.range.start', '0'), ('dnp3.al.range.stop', '7')])), ('Point Number 0 (Quality: Online), Value: 1', OrderedDict([('dnp3.al.point_index',…	-24.9518	307.339	20.0	1050.83	1002.56
50	81	eth:ethertype:ip:tcp:dnp3	00:50:56:9c:5f:cc	00:00:00:aa:00:25	172.16.0.2	192.168.0.5	67	0x00004000	58329	20000	27	0x00000018	0	7.911555782	22	4	118	1	arpspoof	2020-10-17 18:42:10.086171865	1200	1	208	0x00000044	0x000000c0	129	0x000000cd	['258', '258', '258', '258']	58	1	[OrderedDict([('dnp3.al.obj', '258'), ('dnp3.al.obj_tree', OrderedDict([('Qualifier Field, Prefix: None, Range: 8-bit Start and Stop Indices', OrderedDict([('dnp3.al.objq.prefix', '0'), ('dnp3.al.objq.range', '0')])), ('Number of Items: 14', OrderedDict([('dnp3.al.range.start', '0'), ('dnp3.al.range.stop', '13')])), ('Point Number 0 (Quality: Online), Value: 1', OrderedDict([('dnp3.al.point_index…	-24.9518	307.339	20.0	1050.83	1002.56
51	85	eth:ethertype:ip:tcp:dnp3	00:00:00:aa:00:25	00:50:56:9c:5f:cc	192.168.0.5	172.16.0.2	71	0x00004000	20000	58329	31	0x00000018	0	0.151477935	0	0	0	1	arpspoof	2020-10-17 18:42:15.258288622	601	1	22	0x00000044	0x000000c0	129	0x000000c6	['10499']	1	78	[OrderedDict([('dnp3.al.obj', '10499'), ('dnp3.al.obj_tree', OrderedDict([('Qualifier Field, Prefix: 2-Octet Index Prefix, Range: 16-bit Single Field Quantity', OrderedDict([('dnp3.al.objq.prefix', '2'), ('dnp3.al.objq.range', '8')])), ('Number of Items: 1', OrderedDict([('dnp3.al.range.quantity', '1')])), ('Point Number 0, Value: 78 [Status: Req. Accepted/Init/Queued (0x00)]', OrderedDict([('dnp…	-24.9518	307.339	20.0	1050.83	1002.56
52	72	eth:ethertype:ip:tcp:dnp3	00:50:56:9c:5f:cc	00:00:00:aa:00:25	172.16.0.2	192.168.0.5	58	0x00004000	53941	20000	18	0x00000018	0	60.001099951	17	3	51	0	None	2020-10-17 18:42:23.467625618	493	1	133	0x00000044	0x000000c0	129	0x000000cd	['258', '258', '258']	36	511	[OrderedDict([('dnp3.al.obj', '258'), ('dnp3.al.obj_tree', OrderedDict([('Qualifier Field, Prefix: None, Range: 8-bit Start and Stop Indices', OrderedDict([('dnp3.al.objq.prefix', '0'), ('dnp3.al.objq.range', '0')])), ('Number of Items: 9', OrderedDict([('dnp3.al.range.start', '0'), ('dnp3.al.range.stop', '8')])), ('Point Number 0 (Quality: Online), Value: 1', OrderedDict([('dnp3.al.point_index',…	-24.9518	307.339	20.0	1050.83	1002.56
53	208	eth:ethertype:ip:tcp:dnp3	00:00:00:aa:00:25	00:50:56:9c:5f:cc	192.168.0.5	172.16.0.2	194	0x00004000	20000	53941	154	0x00000018	0	0.152554333	0	0	0	1	arpspoof	2020-10-17 18:42:23.721799135	601	1	22	0x00000044	0x000000c0	129	0x000000c7	['10499']	1	78	[OrderedDict([('dnp3.al.obj', '10499'), ('dnp3.al.obj_tree', OrderedDict([('Qualifier Field, Prefix: 2-Octet Index Prefix, Range: 16-bit Single Field Quantity', OrderedDict([('dnp3.al.objq.prefix', '2'), ('dnp3.al.objq.range', '8')])), ('Number of Items: 1', OrderedDict([('dnp3.al.range.quantity', '1')])), ('Point Number 0, Value: 78 [Status: Req. Accepted/Init/Queued (0x00)]', OrderedDict([('dnp…	-24.9518	307.339	20.0	1050.83	1002.56
54	72	eth:ethertype:ip:tcp:dnp3	00:50:56:9c:5f:cc	00:00:00:aa:00:25	172.16.0.2	192.168.0.5	58	0x00004000	58329	20000	18	0x00000018	0	8.168491753	10	2	95	0	None	2020-10-17 18:42:24.604396820	968	1	160	0x00000044	0x000000c0	129	0x000000c9	['258', '258', '258', '258']	42	1	[OrderedDict([('dnp3.al.obj', '258'), ('dnp3.al.obj_tree', OrderedDict([('Qualifier Field, Prefix: None, Range: 8-bit Start and Stop Indices', OrderedDict([('dnp3.al.objq.prefix', '0'), ('dnp3.al.objq.range', '0')])), ('Number of Items: 10', OrderedDict([('dnp3.al.range.start', '0'), ('dnp3.al.range.stop', '9')])), ('Point Number 0 (Quality: Online), Value: 1', OrderedDict([('dnp3.al.point_index'…	-24.9518	307.339	20.0	1050.83	1021.12
55	239	eth:ethertype:ip:tcp:dnp3	00:00:00:aa:00:25	00:50:56:9c:5f:cc	192.168.0.5	172.16.0.2	225	0x00004000	20000	58329	185	0x00000018	0	0.151604266	0	0	0	0	None	2020-10-17 18:42:36.704616308	601	1	22	0x00000044	0x000000c0	129	0x000000c8	['10499']	1	78	[OrderedDict([('dnp3.al.obj', '10499'), ('dnp3.al.obj_tree', OrderedDict([('Qualifier Field, Prefix: 2-Octet Index Prefix, Range: 16-bit Single Field Quantity', OrderedDict([('dnp3.al.objq.prefix', '2'), ('dnp3.al.objq.range', '8')])), ('Number of Items: 1', OrderedDict([('dnp3.al.range.quantity', '1')])), ('Point Number 2, Value: 78 [Status: Req. Accepted/Init/Queued (0x00)]', OrderedDict([('dnp…	-24.9518	307.339	20.0	1050.83	1021.12
56	60	eth:ethertype:arp	00:00:00:aa:00:25	00:50:56:9c:5f:cc	0.0.0.0	0.0.0.0	0	0x00000000	0	0	0	0x00000000	0	-1	11	2	32	0	None	2020-10-17 18:42:37.761893988	1195	1	172	0x00000044	0x000000c0	129	0x000000cd	['258', '258', '258', '258']	46	1	[OrderedDict([('dnp3.al.obj', '258'), ('dnp3.al.obj_tree', OrderedDict([('Qualifier Field, Prefix: None, Range: 8-bit Start and Stop Indices', OrderedDict([('dnp3.al.objq.prefix', '0'), ('dnp3.al.objq.range', '0')])), ('Number of Items: 11', OrderedDict([('dnp3.al.range.start', '0'), ('dnp3.al.range.stop', '10')])), ('Point Number 0 (Quality: Online), Value: 1', OrderedDict([('dnp3.al.point_index…	-24.9518	307.339	20.0	1050.83	1021.12
57	42	eth:ethertype:arp	00:50:56:9c:5f:cc	00:00:00:aa:00:25	0.0.0.0	0.0.0.0	0	0x00000000	0	0	0	0x00000000	0	-1	0	0	0	0	None	2020-10-17 18:42:38.406645298	390	1	121	0x00000044	0x000000c0	129	0x000000ce	['258', '258', '258']	32	255	[OrderedDict([('dnp3.al.obj', '258'), ('dnp3.al.obj_tree', OrderedDict([('Qualifier Field, Prefix: None, Range: 8-bit Start and Stop Indices', OrderedDict([('dnp3.al.objq.prefix', '0'), ('dnp3.al.objq.range', '0')])), ('Number of Items: 8', OrderedDict([('dnp3.al.range.start', '0'), ('dnp3.al.range.stop', '7')])), ('Point Number 0 (Quality: Online), Value: 1', OrderedDict([('dnp3.al.point_index',…	-13.1198	307.339	20.0	1050.83	1021.12
58	72	eth:ethertype:ip:tcp:dnp3	00:50:56:9c:5f:cc	00:00:00:aa:00:25	172.16.0.2	192.168.0.5	58	0x00004000	54845	20000	18	0x00000018	0	60.000901249	18	4	53	0	None	2020-10-17 18:42:40.906247377	601	1	22	0x00000044	0x000000c0	129	0x000000c9	['10499']	1	78	[OrderedDict([('dnp3.al.obj', '10499'), ('dnp3.al.obj_tree', OrderedDict([('Qualifier Field, Prefix: 2-Octet Index Prefix, Range: 16-bit Single Field Quantity', OrderedDict([('dnp3.al.objq.prefix', '2'), ('dnp3.al.objq.range', '8')])), ('Number of Items: 1', OrderedDict([('dnp3.al.range.quantity', '1')])), ('Point Number 0, Value: 78 [Status: Req. Accepted/Init/Queued (0x00)]', OrderedDict([('dnp…	-13.1198	307.339	20.0	1050.83	1021.12
59	253	eth:ethertype:ip:tcp:dnp3	00:00:00:aa:00:25	00:50:56:9c:5f:cc	192.168.0.5	172.16.0.2	239	0x00004000	20000	54845	199	0x00000018	0	0.152692683	0	0	0	0	None	2020-10-17 18:42:48.596621275	631	1	22	0x00000044	0x000000c0	129	0x000000cb	['10499']	1	1000	[OrderedDict([('dnp3.al.obj', '10499'), ('dnp3.al.obj_tree', OrderedDict([('Qualifier Field, Prefix: 2-Octet Index Prefix, Range: 16-bit Single Field Quantity', OrderedDict([('dnp3.al.objq.prefix', '2'), ('dnp3.al.objq.range', '8')])), ('Number of Items: 1', OrderedDict([('dnp3.al.range.quantity', '1')])), ('Point Number 0, Value: 1000 [Status: Req. Accepted/Init/Queued (0x00)]', OrderedDict([('d…	-13.1198	307.339	20.0	1050.83	1021.12
60	72	eth:ethertype:ip:tcp:dnp3	00:50:56:9c:5f:cc	00:00:00:aa:00:25	172.16.0.2	192.168.0.5	58	0x00004000	34231	20000	18	0x00000018	0	60.000815950	4	1	12	1	arpspoof	2020-10-17 18:42:49.032679319	601	1	201	0x00000044	0x000000c0	129	0x000000ca	['258', '258', '258', '258']	55	2	[OrderedDict([('dnp3.al.obj', '258'), ('dnp3.al.obj_tree', OrderedDict([('Qualifier Field, Prefix: None, Range: 8-bit Start and Stop Indices', OrderedDict([('dnp3.al.objq.prefix', '0'), ('dnp3.al.objq.range', '0')])), ('Number of Items: 13', OrderedDict([('dnp3.al.range.start', '0'), ('dnp3.al.range.stop', '12')])), ('Point Number 0 (Quality: Online), Value: 1', OrderedDict([('dnp3.al.point_index…	-13.1198	307.339	20.0	1050.83	1021.12
61	196	eth:ethertype:ip:tcp:dnp3	00:00:00:aa:00:25	00:50:56:9c:5f:cc	192.168.0.5	172.16.0.2	182	0x00004000	20000	34231	142	0x00000018	0	0.152725505	0	0	0	1	arpspoof	2020-10-17 18:42:57.548465729	560	1	148	0x00000044	0x000000c0	129	0x000000cb	['258', '258', '258', '258']	38	1	[OrderedDict([('dnp3.al.obj', '258'), ('dnp3.al.obj_tree', OrderedDict([('Qualifier Field, Prefix: None, Range: 8-bit Start and Stop Indices', OrderedDict([('dnp3.al.objq.prefix', '0'), ('dnp3.al.objq.range', '0')])), ('Number of Items: 9', OrderedDict([('dnp3.al.range.start', '0'), ('dnp3.al.range.stop', '8')])), ('Point Number 0 (Quality: Online), Value: 1', OrderedDict([('dnp3.al.point_index',…	-13.1198	20.0	20.0	1050.83	1021.12
62	72	eth:ethertype:ip:tcp:dnp3	00:50:56:9c:5f:cc	00:00:00:aa:00:25	172.16.0.2	192.168.0.5	58	0x00004000	33385	20000	18	0x00000018	0	46.235631360	32	6	148	0	None	2020-10-17 18:42:58.838490963	399	1	73	0x00000044	0x000000c0	129	0x000000ce	['258', '258', '258']	16	15	[OrderedDict([('dnp3.al.obj', '258'), ('dnp3.al.obj_tree', OrderedDict([('Qualifier Field, Prefix: None, Range: 8-bit Start and Stop Indices', OrderedDict([('dnp3.al.objq.prefix', '0'), ('dnp3.al.objq.range', '0')])), ('Number of Items: 4', OrderedDict([('dnp3.al.range.start', '0'), ('dnp3.al.range.stop', '3')])), ('Point Number 0 (Quality: Online), Value: 1', OrderedDict([('dnp3.al.point_index',…	-13.1198	20.0	20.0	1050.83	1021.12
63	286	eth:ethertype:ip:tcp:dnp3	00:00:00:aa:00:25	00:50:56:9c:5f:cc	192.168.0.5	172.16.0.2	272	0x00004000	20000	33385	232	0x00000018	0	0.152050902	0	0	0	1	arpspoof	2020-10-17 18:42:59.060546875	601	1	22	0x00000044	0x000000c0	129	0x000000cb	['10499']	1	78	[OrderedDict([('dnp3.al.obj', '10499'), ('dnp3.al.obj_tree', OrderedDict([('Qualifier Field, Prefix: 2-Octet Index Prefix, Range: 16-bit Single Field Quantity', OrderedDict([('dnp3.al.objq.prefix', '2'), ('dnp3.al.objq.range', '8')])), ('Number of Items: 1', OrderedDict([('dnp3.al.range.quantity', '1')])), ('Point Number 0, Value: 78 [Status: Req. Accepted/Init/Queued (0x00)]', OrderedDict([('dnp…	-13.1198	20.0	20.0	1050.83	1021.12
64	72	eth:ethertype:ip:tcp:dnp3	00:50:56:9c:5f:cc	00:00:00:aa:00:25	172.16.0.2	192.168.0.5	58	0x00004000	42197	20000	18	0x00000018	0	60.000717180	21	4	63	0	None	2020-10-17 18:42:59.862067699	390	1	121	0x00000044	0x000000c0	129	0x000000cd	['258', '258', '258']	32	255	[OrderedDict([('dnp3.al.obj', '258'), ('dnp3.al.obj_tree', OrderedDict([('Qualifier Field, Prefix: None, Range: 8-bit Start and Stop Indices', OrderedDict([('dnp3.al.objq.prefix', '0'), ('dnp3.al.objq.range', '0')])), ('Number of Items: 8', OrderedDict([('dnp3.al.range.start', '0'), ('dnp3.al.range.stop', '7')])), ('Point Number 0 (Quality: Online), Value: 1', OrderedDict([('dnp3.al.point_index',…	-3.06771	20.0	20.0	1050.83	1021.12
65	225	eth:ethertype:ip:tcp:dnp3	00:00:00:aa:00:25	00:50:56:9c:5f:cc	192.168.0.5	172.16.0.2	211	0x00004000	20000	42197	171	0x00000018	0	0.317876776	0	0	0	0	None	2020-10-17 18:43:05.716507435	631	1	131	0x00000044	0x000000c0	129	0x000000cc	['258', '258', '258', '258']	33	0	[OrderedDict([('dnp3.al.obj', '258'), ('dnp3.al.obj_tree', OrderedDict([('Qualifier Field, Prefix: None, Range: 8-bit Start and Stop Indices', OrderedDict([('dnp3.al.objq.prefix', '0'), ('dnp3.al.objq.range', '0')])), ('Number of Items: 8', OrderedDict([('dnp3.al.range.start', '0'), ('dnp3.al.range.stop', '7')])), ('Point Number 0 (Quality: Online), Value: 1', OrderedDict([('dnp3.al.point_index',…	-3.06771	20.0	20.0	20.0	1021.12
66	72	eth:ethertype:ip:tcp:dnp3	00:50:56:9c:5f:cc	00:00:00:aa:00:25	172.16.0.2	192.168.0.5	58	0x00004000	38177	20000	18	0x00000018	0	60.000686413	5	1	15	0	None	2020-10-17 18:43:10.313830137	1200	1	208	0x00000044	0x000000c0	129	0x000000ce	['258', '258', '258', '258']	58	1	[OrderedDict([('dnp3.al.obj', '258'), ('dnp3.al.obj_tree', OrderedDict([('Qualifier Field, Prefix: None, Range: 8-bit Start and Stop Indices', OrderedDict([('dnp3.al.objq.prefix', '0'), ('dnp3.al.objq.range', '0')])), ('Number of Items: 14', OrderedDict([('dnp3.al.range.start', '0'), ('dnp3.al.range.stop', '13')])), ('Point Number 0 (Quality: Online), Value: 1', OrderedDict([('dnp3.al.point_index…	-3.06771	20.0	20.0	20.0	1021.12
67	142	eth:ethertype:ip:tcp:dnp3	00:00:00:aa:00:25	00:50:56:9c:5f:cc	192.168.0.5	172.16.0.2	128	0x00004000	20000	38177	88	0x00000018	0	0.313558820	0	0	0	0	None	2020-10-17 18:43:23.690875292	493	1	133	0x00000044	0x000000c0	129	0x000000ce	['258', '258', '258']	36	511	[OrderedDict([('dnp3.al.obj', '258'), ('dnp3.al.obj_tree', OrderedDict([('Qualifier Field, Prefix: None, Range: 8-bit Start and Stop Indices', OrderedDict([('dnp3.al.objq.prefix', '0'), ('dnp3.al.objq.range', '0')])), ('Number of Items: 9', OrderedDict([('dnp3.al.range.start', '0'), ('dnp3.al.range.stop', '8')])), ('Point Number 0 (Quality: Online), Value: 1', OrderedDict([('dnp3.al.point_index',…	-3.06771	20.0	20.0	20.0	1021.12
68	72	eth:ethertype:ip:tcp:dnp3	00:50:56:9c:5f:cc	00:00:00:aa:00:25	172.16.0.2	192.168.0.5	58	0x00004000	59717	20000	18	0x00000018	0	60.000544644	0	0	0	0	None	2020-10-17 18:43:24.832976103	968	1	160	0x00000044	0x000000c0	129	0x000000ca	['258', '258', '258', '258']	42	1	[OrderedDict([('dnp3.al.obj', '258'), ('dnp3.al.obj_tree', OrderedDict([('Qualifier Field, Prefix: None, Range: 8-bit Start and Stop Indices', OrderedDict([('dnp3.al.objq.prefix', '0'), ('dnp3.al.objq.range', '0')])), ('Number of Items: 10', OrderedDict([('dnp3.al.range.start', '0'), ('dnp3.al.range.stop', '9')])), ('Point Number 0 (Quality: Online), Value: 1', OrderedDict([('dnp3.al.point_index'…	-3.06771	20.0	20.0	20.0	1030.04
69	196	eth:ethertype:ip:tcp:dnp3	00:00:00:aa:00:25	00:50:56:9c:5f:cc	192.168.0.5	172.16.0.2	182	0x00004000	20000	59717	142	0x00000018	0	0.307414562	5	1	15	1	arpspoof	2020-10-17 18:43:38.058117867	1195	1	172	0x00000044	0x000000c0	129	0x000000ce	['258', '258', '258', '258']	46	1	[OrderedDict([('dnp3.al.obj', '258'), ('dnp3.al.obj_tree', OrderedDict([('Qualifier Field, Prefix: None, Range: 8-bit Start and Stop Indices', OrderedDict([('dnp3.al.objq.prefix', '0'), ('dnp3.al.objq.range', '0')])), ('Number of Items: 11', OrderedDict([('dnp3.al.range.start', '0'), ('dnp3.al.range.stop', '10')])), ('Point Number 0 (Quality: Online), Value: 1', OrderedDict([('dnp3.al.point_index…	-3.06771	20.0	20.0	20.0	1030.04
70	72	eth:ethertype:ip:tcp:dnp3	00:50:56:9c:5f:cc	00:00:00:aa:00:25	172.16.0.2	192.168.0.5	58	0x00004000	51683	20000	18	0x00000018	0	60.000616991	8	2	24	0	None	2020-10-17 18:43:38.642349720	390	1	121	0x00000044	0x000000c0	129	0x000000cf	['258', '258', '258']	32	255	[OrderedDict([('dnp3.al.obj', '258'), ('dnp3.al.obj_tree', OrderedDict([('Qualifier Field, Prefix: None, Range: 8-bit Start and Stop Indices', OrderedDict([('dnp3.al.objq.prefix', '0'), ('dnp3.al.objq.range', '0')])), ('Number of Items: 8', OrderedDict([('dnp3.al.range.start', '0'), ('dnp3.al.range.stop', '7')])), ('Point Number 0 (Quality: Online), Value: 1', OrderedDict([('dnp3.al.point_index',…	-2.34835	20.0	20.0	20.0	1030.04
71	206	eth:ethertype:ip:tcp:dnp3	00:00:00:aa:00:25	00:50:56:9c:5f:cc	192.168.0.5	172.16.0.2	192	0x00004000	20000	51683	152	0x00000018	0	0.319285628	0	0	0	0	None	2020-10-17 18:43:49.336852312	601	1	201	0x00000044	0x000000c0	129	0x000000cc	['258', '258', '258', '258']	55	2	[OrderedDict([('dnp3.al.obj', '258'), ('dnp3.al.obj_tree', OrderedDict([('Qualifier Field, Prefix: None, Range: 8-bit Start and Stop Indices', OrderedDict([('dnp3.al.objq.prefix', '0'), ('dnp3.al.objq.range', '0')])), ('Number of Items: 13', OrderedDict([('dnp3.al.range.start', '0'), ('dnp3.al.range.stop', '12')])), ('Point Number 0 (Quality: Online), Value: 1', OrderedDict([('dnp3.al.point_index…	-2.34835	20.0	20.0	20.0	1030.04
72	72	eth:ethertype:ip:tcp:dnp3	00:50:56:9c:5f:cc	00:00:00:aa:00:25	172.16.0.2	192.168.0.5	58	0x00004000	56207	20000	18	0x00000018	0	60.000536436	12	3	36	1	arpspoof	2020-10-17 18:43:57.777507782	560	1	148	0x00000044	0x000000c0	129	0x000000cc	['258', '258', '258', '258']	38	1	[OrderedDict([('dnp3.al.obj', '258'), ('dnp3.al.obj_tree', OrderedDict([('Qualifier Field, Prefix: None, Range: 8-bit Start and Stop Indices', OrderedDict([('dnp3.al.objq.prefix', '0'), ('dnp3.al.objq.range', '0')])), ('Number of Items: 9', OrderedDict([('dnp3.al.range.start', '0'), ('dnp3.al.range.stop', '8')])), ('Point Number 0 (Quality: Online), Value: 1', OrderedDict([('dnp3.al.point_index',…	-2.34835	106.261	20.0	20.0	1030.04
73	293	eth:ethertype:ip:tcp:dnp3	00:00:00:aa:00:25	00:50:56:9c:5f:cc	192.168.0.5	172.16.0.2	279	0x00004000	20000	56207	239	0x00000018	0	0.220961297	0	0	0	1	arpspoof	2020-10-17 18:43:59.066283941	399	1	73	0x00000044	0x000000c0	129	0x000000cf	['258', '258', '258']	16	15	[OrderedDict([('dnp3.al.obj', '258'), ('dnp3.al.obj_tree', OrderedDict([('Qualifier Field, Prefix: None, Range: 8-bit Start and Stop Indices', OrderedDict([('dnp3.al.objq.prefix', '0'), ('dnp3.al.objq.range', '0')])), ('Number of Items: 4', OrderedDict([('dnp3.al.range.start', '0'), ('dnp3.al.range.stop', '3')])), ('Point Number 0 (Quality: Online), Value: 1', OrderedDict([('dnp3.al.point_index',…	-2.34835	106.261	20.0	20.0	1030.04
74	60	eth:ethertype:arp	00:00:00:aa:00:25	00:50:56:9c:5f:cc	0.0.0.0	0.0.0.0	0	0x00000000	0	0	0	0x00000000	0	-1	31	5	103	0	None	2020-10-17 18:44:00.089850187	390	1	121	0x00000044	0x000000c0	129	0x000000ce	['258', '258', '258']	32	255	[OrderedDict([('dnp3.al.obj', '258'), ('dnp3.al.obj_tree', OrderedDict([('Qualifier Field, Prefix: None, Range: 8-bit Start and Stop Indices', OrderedDict([('dnp3.al.objq.prefix', '0'), ('dnp3.al.objq.range', '0')])), ('Number of Items: 8', OrderedDict([('dnp3.al.range.start', '0'), ('dnp3.al.range.stop', '7')])), ('Point Number 0 (Quality: Online), Value: 1', OrderedDict([('dnp3.al.point_index',…	-3.6277	106.261	20.0	20.0	1030.04
75	42	eth:ethertype:arp	00:50:56:9c:5f:cc	00:00:00:aa:00:25	0.0.0.0	0.0.0.0	0	0x00000000	0	0	0	0x00000000	0	-1	0	0	0	1	arpspoof	2020-10-17 18:44:05.944986820	631	1	131	0x00000044	0x000000c0	129	0x000000cd	['258', '258', '258', '258']	33	0	[OrderedDict([('dnp3.al.obj', '258'), ('dnp3.al.obj_tree', OrderedDict([('Qualifier Field, Prefix: None, Range: 8-bit Start and Stop Indices', OrderedDict([('dnp3.al.objq.prefix', '0'), ('dnp3.al.objq.range', '0')])), ('Number of Items: 8', OrderedDict([('dnp3.al.range.start', '0'), ('dnp3.al.range.stop', '7')])), ('Point Number 0 (Quality: Online), Value: 1', OrderedDict([('dnp3.al.point_index',…	-3.6277	106.261	20.0	89.8523	1030.04
76	81	eth:ethertype:ip:tcp:dnp3	00:50:56:9c:5f:cc	00:00:00:aa:00:25	172.16.0.2	192.168.0.5	67	0x00004000	42197	20000	27	0x00000018	0	15.377624186	6	1	18	1	DNP3	2020-10-17 18:44:10.554146051	1200	1	208	0x00000044	0x000000c0	129	0x000000cf	['258', '258', '258', '258']	58	1	[OrderedDict([('dnp3.al.obj', '258'), ('dnp3.al.obj_tree', OrderedDict([('Qualifier Field, Prefix: None, Range: 8-bit Start and Stop Indices', OrderedDict([('dnp3.al.objq.prefix', '0'), ('dnp3.al.objq.range', '0')])), ('Number of Items: 14', OrderedDict([('dnp3.al.range.start', '0'), ('dnp3.al.range.stop', '13')])), ('Point Number 0 (Quality: Online), Value: 1', OrderedDict([('dnp3.al.point_index…	-3.6277	106.261	20.0	89.8523	1030.04
77	85	eth:ethertype:ip:tcp:dnp3	00:00:00:aa:00:25	00:50:56:9c:5f:cc	192.168.0.5	172.16.0.2	71	0x00004000	20000	42197	31	0x00000018	0	0.223986670	0	0	0	1	arpspoof	2020-10-17 18:44:23.917916298	493	1	133	0x00000044	0x000000c0	129	0x000000cf	['258', '258', '258']	36	511	[OrderedDict([('dnp3.al.obj', '258'), ('dnp3.al.obj_tree', OrderedDict([('Qualifier Field, Prefix: None, Range: 8-bit Start and Stop Indices', OrderedDict([('dnp3.al.objq.prefix', '0'), ('dnp3.al.objq.range', '0')])), ('Number of Items: 9', OrderedDict([('dnp3.al.range.start', '0'), ('dnp3.al.range.stop', '8')])), ('Point Number 0 (Quality: Online), Value: 1', OrderedDict([('dnp3.al.point_index',…	-3.6277	106.261	20.0	89.8523	1030.04
78	81	eth:ethertype:ip:tcp:dnp3	00:50:56:9c:5f:cc	00:00:00:aa:00:25	172.16.0.2	192.168.0.5	67	0x00004000	42197	20000	27	0x00000018	0	5.268818368	18	3	54	1	DNP3	2020-10-17 18:44:25.063802003	968	1	160	0x00000044	0x000000c0	129	0x000000cb	['258', '258', '258', '258']	42	1	[OrderedDict([('dnp3.al.obj', '258'), ('dnp3.al.obj_tree', OrderedDict([('Qualifier Field, Prefix: None, Range: 8-bit Start and Stop Indices', OrderedDict([('dnp3.al.objq.prefix', '0'), ('dnp3.al.objq.range', '0')])), ('Number of Items: 10', OrderedDict([('dnp3.al.range.start', '0'), ('dnp3.al.range.stop', '9')])), ('Point Number 0 (Quality: Online), Value: 1', OrderedDict([('dnp3.al.point_index'…	-3.6277	106.261	20.0	89.8523	1029.46
79	85	eth:ethertype:ip:tcp:dnp3	00:00:00:aa:00:25	00:50:56:9c:5f:cc	192.168.0.5	172.16.0.2	71	0x00004000	20000	42197	31	0x00000018	0	0.227868302	0	0	0	1	arpspoof	2020-10-17 18:44:38.357978821	1195	1	172	0x00000044	0x000000c0	129	0x000000cf	['258', '258', '258', '258']	46	1	[OrderedDict([('dnp3.al.obj', '258'), ('dnp3.al.obj_tree', OrderedDict([('Qualifier Field, Prefix: None, Range: 8-bit Start and Stop Indices', OrderedDict([('dnp3.al.objq.prefix', '0'), ('dnp3.al.objq.range', '0')])), ('Number of Items: 11', OrderedDict([('dnp3.al.range.start', '0'), ('dnp3.al.range.stop', '10')])), ('Point Number 0 (Quality: Online), Value: 1', OrderedDict([('dnp3.al.point_index…	-3.6277	106.261	20.0	89.8523	1029.46
80	72	eth:ethertype:ip:tcp:dnp3	00:50:56:9c:5f:cc	00:00:00:aa:00:25	172.16.0.2	192.168.0.5	58	0x00004000	53941	20000	18	0x00000018	0	60.000473485	11	2	33	0	None	2020-10-17 18:44:38.875208616	390	1	121	0x00000044	0x000000c0	129	0x000000c0	['258', '258', '258']	32	255	[OrderedDict([('dnp3.al.obj', '258'), ('dnp3.al.obj_tree', OrderedDict([('Qualifier Field, Prefix: None, Range: 8-bit Start and Stop Indices', OrderedDict([('dnp3.al.objq.prefix', '0'), ('dnp3.al.objq.range', '0')])), ('Number of Items: 8', OrderedDict([('dnp3.al.range.start', '0'), ('dnp3.al.range.stop', '7')])), ('Point Number 0 (Quality: Online), Value: 1', OrderedDict([('dnp3.al.point_index',…	-5.71701	106.261	20.0	89.8523	1029.46
81	208	eth:ethertype:ip:tcp:dnp3	00:00:00:aa:00:25	00:50:56:9c:5f:cc	192.168.0.5	172.16.0.2	194	0x00004000	20000	53941	154	0x00000018	0	0.294347614	0	0	0	0	None	2020-10-17 18:44:49.640221834	601	1	201	0x00000044	0x000000c0	129	0x000000cd	['258', '258', '258', '258']	55	2	[OrderedDict([('dnp3.al.obj', '258'), ('dnp3.al.obj_tree', OrderedDict([('Qualifier Field, Prefix: None, Range: 8-bit Start and Stop Indices', OrderedDict([('dnp3.al.objq.prefix', '0'), ('dnp3.al.objq.range', '0')])), ('Number of Items: 13', OrderedDict([('dnp3.al.range.start', '0'), ('dnp3.al.range.stop', '12')])), ('Point Number 0 (Quality: Online), Value: 1', OrderedDict([('dnp3.al.point_index…	-5.71701	106.261	20.0	89.8523	1029.46
82	72	eth:ethertype:ip:tcp:dnp3	00:50:56:9c:5f:cc	00:00:00:aa:00:25	172.16.0.2	192.168.0.5	58	0x00004000	58329	20000	18	0x00000018	0	60.000462735	5	1	15	0	None	2020-10-17 18:44:58.002113104	560	1	148	0x00000044	0x000000c0	129	0x000000cd	['258', '258', '258', '258']	38	1	[OrderedDict([('dnp3.al.obj', '258'), ('dnp3.al.obj_tree', OrderedDict([('Qualifier Field, Prefix: None, Range: 8-bit Start and Stop Indices', OrderedDict([('dnp3.al.objq.prefix', '0'), ('dnp3.al.objq.range', '0')])), ('Number of Items: 9', OrderedDict([('dnp3.al.range.start', '0'), ('dnp3.al.range.stop', '8')])), ('Point Number 0 (Quality: Online), Value: 1', OrderedDict([('dnp3.al.point_index',…	-5.71701	105.358	20.0	89.8523	1029.46
83	239	eth:ethertype:ip:tcp:dnp3	00:00:00:aa:00:25	00:50:56:9c:5f:cc	192.168.0.5	172.16.0.2	225	0x00004000	20000	58329	185	0x00000018	0	0.227616588	0	0	0	1	arpspoof	2020-10-17 18:44:59.361649036	399	1	73	0x00000044	0x000000c0	129	0x000000c0	['258', '258', '258']	16	15	[OrderedDict([('dnp3.al.obj', '258'), ('dnp3.al.obj_tree', OrderedDict([('Qualifier Field, Prefix: None, Range: 8-bit Start and Stop Indices', OrderedDict([('dnp3.al.objq.prefix', '0'), ('dnp3.al.objq.range', '0')])), ('Number of Items: 4', OrderedDict([('dnp3.al.range.start', '0'), ('dnp3.al.range.stop', '3')])), ('Point Number 0 (Quality: Online), Value: 1', OrderedDict([('dnp3.al.point_index',…	-5.71701	105.358	20.0	89.8523	1029.46
84	81	eth:ethertype:ip:tcp:dnp3	00:50:56:9c:5f:cc	00:00:00:aa:00:25	172.16.0.2	192.168.0.5	67	0x00004000	42197	20000	27	0x00000018	0	12.290437353	15	3	45	1	DNP3	2020-10-17 18:45:00.385571003	390	1	121	0x00000044	0x000000c0	129	0x000000cf	['258', '258', '258']	32	255	[OrderedDict([('dnp3.al.obj', '258'), ('dnp3.al.obj_tree', OrderedDict([('Qualifier Field, Prefix: None, Range: 8-bit Start and Stop Indices', OrderedDict([('dnp3.al.objq.prefix', '0'), ('dnp3.al.objq.range', '0')])), ('Number of Items: 8', OrderedDict([('dnp3.al.range.start', '0'), ('dnp3.al.range.stop', '7')])), ('Point Number 0 (Quality: Online), Value: 1', OrderedDict([('dnp3.al.point_index',…	-6.66852	105.358	20.0	89.8523	1029.46
85	85	eth:ethertype:ip:tcp:dnp3	00:00:00:aa:00:25	00:50:56:9c:5f:cc	192.168.0.5	172.16.0.2	71	0x00004000	20000	42197	31	0x00000018	0	0.315759088	0	0	0	1	arpspoof	2020-10-17 18:45:06.260514974	631	1	131	0x00000044	0x000000c0	129	0x000000ce	['258', '258', '258', '258']	33	0	[OrderedDict([('dnp3.al.obj', '258'), ('dnp3.al.obj_tree', OrderedDict([('Qualifier Field, Prefix: None, Range: 8-bit Start and Stop Indices', OrderedDict([('dnp3.al.objq.prefix', '0'), ('dnp3.al.objq.range', '0')])), ('Number of Items: 8', OrderedDict([('dnp3.al.range.start', '0'), ('dnp3.al.range.stop', '7')])), ('Point Number 0 (Quality: Online), Value: 1', OrderedDict([('dnp3.al.point_index',…	-6.66852	105.358	20.0	20.0	1029.46
86	81	eth:ethertype:ip:tcp:dnp3	00:50:56:9c:5f:cc	00:00:00:aa:00:25	172.16.0.2	192.168.0.5	67	0x00004000	42197	20000	27	0x00000018	0	5.516025743	12	3	36	1	DNP3	2020-10-17 18:45:10.845472097	1200	1	208	0x00000044	0x000000c0	129	0x000000c0	['258', '258', '258', '258']	58	1	[OrderedDict([('dnp3.al.obj', '258'), ('dnp3.al.obj_tree', OrderedDict([('Qualifier Field, Prefix: None, Range: 8-bit Start and Stop Indices', OrderedDict([('dnp3.al.objq.prefix', '0'), ('dnp3.al.objq.range', '0')])), ('Number of Items: 14', OrderedDict([('dnp3.al.range.start', '0'), ('dnp3.al.range.stop', '13')])), ('Point Number 0 (Quality: Online), Value: 1', OrderedDict([('dnp3.al.point_index…	-6.66852	105.358	20.0	20.0	1029.46
87	85	eth:ethertype:ip:tcp:dnp3	00:00:00:aa:00:25	00:50:56:9c:5f:cc	192.168.0.5	172.16.0.2	71	0x00004000	20000	42197	31	0x00000018	0	0.311848922	0	0	0	0	None	2020-10-17 18:45:24.141966105	493	1	133	0x00000044	0x000000c0	129	0x000000c0	['258', '258', '258']	36	511	[OrderedDict([('dnp3.al.obj', '258'), ('dnp3.al.obj_tree', OrderedDict([('Qualifier Field, Prefix: None, Range: 8-bit Start and Stop Indices', OrderedDict([('dnp3.al.objq.prefix', '0'), ('dnp3.al.objq.range', '0')])), ('Number of Items: 9', OrderedDict([('dnp3.al.range.start', '0'), ('dnp3.al.range.stop', '8')])), ('Point Number 0 (Quality: Online), Value: 1', OrderedDict([('dnp3.al.point_index',…	-6.66852	105.358	20.0	20.0	1029.46
88	72	eth:ethertype:ip:tcp:dnp3	00:50:56:9c:5f:cc	00:00:00:aa:00:25	172.16.0.2	192.168.0.5	58	0x00004000	54845	20000	18	0x00000018	0	60.000275493	4	1	12	0	None	2020-10-17 18:45:25.289917946	968	1	160	0x00000044	0x000000c0	129	0x000000cc	['258', '258', '258', '258']	42	1	[OrderedDict([('dnp3.al.obj', '258'), ('dnp3.al.obj_tree', OrderedDict([('Qualifier Field, Prefix: None, Range: 8-bit Start and Stop Indices', OrderedDict([('dnp3.al.objq.prefix', '0'), ('dnp3.al.objq.range', '0')])), ('Number of Items: 10', OrderedDict([('dnp3.al.range.start', '0'), ('dnp3.al.range.stop', '9')])), ('Point Number 0 (Quality: Online), Value: 1', OrderedDict([('dnp3.al.point_index'…	-6.66852	105.358	20.0	20.0	1029.29
89	253	eth:ethertype:ip:tcp:dnp3	00:00:00:aa:00:25	00:50:56:9c:5f:cc	192.168.0.5	172.16.0.2	239	0x00004000	20000	54845	199	0x00000018	0	0.293687169	0	0	0	0	None	2020-10-17 18:45:38.581912279	1195	1	172	0x00000044	0x000000c0	129	0x000000c0	['258', '258', '258', '258']	46	1	[OrderedDict([('dnp3.al.obj', '258'), ('dnp3.al.obj_tree', OrderedDict([('Qualifier Field, Prefix: None, Range: 8-bit Start and Stop Indices', OrderedDict([('dnp3.al.objq.prefix', '0'), ('dnp3.al.objq.range', '0')])), ('Number of Items: 11', OrderedDict([('dnp3.al.range.start', '0'), ('dnp3.al.range.stop', '10')])), ('Point Number 0 (Quality: Online), Value: 1', OrderedDict([('dnp3.al.point_index…	-6.66852	105.358	20.0	20.0	1029.29
90	72	eth:ethertype:ip:tcp:dnp3	00:50:56:9c:5f:cc	00:00:00:aa:00:25	172.16.0.2	192.168.0.5	58	0x00004000	34231	20000	18	0x00000018	0	60.000310958	4	1	80	0	None	2020-10-17 18:45:39.129302979	390	1	121	0x00000044	0x000000c0	129	0x000000c1	['258', '258', '258']	32	255	[OrderedDict([('dnp3.al.obj', '258'), ('dnp3.al.obj_tree', OrderedDict([('Qualifier Field, Prefix: None, Range: 8-bit Start and Stop Indices', OrderedDict([('dnp3.al.objq.prefix', '0'), ('dnp3.al.objq.range', '0')])), ('Number of Items: 8', OrderedDict([('dnp3.al.range.start', '0'), ('dnp3.al.range.stop', '7')])), ('Point Number 0 (Quality: Online), Value: 1', OrderedDict([('dnp3.al.point_index',…	-8.0692	105.358	20.0	20.0	1029.29
91	196	eth:ethertype:ip:tcp:dnp3	00:00:00:aa:00:25	00:50:56:9c:5f:cc	192.168.0.5	172.16.0.2	182	0x00004000	20000	34231	142	0x00000018	0	0.300333787	0	0	0	1	arpspoof	2020-10-17 18:45:49.955265522	601	1	201	0x00000044	0x000000c0	129	0x000000ce	['258', '258', '258', '258']	55	2	[OrderedDict([('dnp3.al.obj', '258'), ('dnp3.al.obj_tree', OrderedDict([('Qualifier Field, Prefix: None, Range: 8-bit Start and Stop Indices', OrderedDict([('dnp3.al.objq.prefix', '0'), ('dnp3.al.objq.range', '0')])), ('Number of Items: 13', OrderedDict([('dnp3.al.range.start', '0'), ('dnp3.al.range.stop', '12')])), ('Point Number 0 (Quality: Online), Value: 1', OrderedDict([('dnp3.al.point_index…	-8.0692	105.358	20.0	20.0	1029.29
92	60	eth:ethertype:arp	00:50:56:9c:8e:41	ff:ff:ff:ff:ff:ff	0.0.0.0	0.0.0.0	0	0x00000000	0	0	0	0x00000000	0	-1	28	5	78	0	None	2020-10-17 18:45:58.312106609	560	1	148	0x00000044	0x000000c0	129	0x000000ce	['258', '258', '258', '258']	38	1	[OrderedDict([('dnp3.al.obj', '258'), ('dnp3.al.obj_tree', OrderedDict([('Qualifier Field, Prefix: None, Range: 8-bit Start and Stop Indices', OrderedDict([('dnp3.al.objq.prefix', '0'), ('dnp3.al.objq.range', '0')])), ('Number of Items: 9', OrderedDict([('dnp3.al.range.start', '0'), ('dnp3.al.range.stop', '8')])), ('Point Number 0 (Quality: Online), Value: 1', OrderedDict([('dnp3.al.point_index',…	-8.0692	20.0	20.0	20.0	1029.29
93	60	eth:ethertype:arp	00:50:56:9c:8e:41	ff:ff:ff:ff:ff:ff	0.0.0.0	0.0.0.0	0	0x00000000	0	0	0	0x00000000	0	-1	0	0	0	0	None	2020-10-17 18:45:59.665516615	399	1	73	0x00000044	0x000000c0	129	0x000000c1	['258', '258', '258']	16	15	[OrderedDict([('dnp3.al.obj', '258'), ('dnp3.al.obj_tree', OrderedDict([('Qualifier Field, Prefix: None, Range: 8-bit Start and Stop Indices', OrderedDict([('dnp3.al.objq.prefix', '0'), ('dnp3.al.objq.range', '0')])), ('Number of Items: 4', OrderedDict([('dnp3.al.range.start', '0'), ('dnp3.al.range.stop', '3')])), ('Point Number 0 (Quality: Online), Value: 1', OrderedDict([('dnp3.al.point_index',…	-8.0692	20.0	20.0	20.0	1029.29
94	60	eth:ethertype:arp	00:50:56:9c:8e:41	ff:ff:ff:ff:ff:ff	0.0.0.0	0.0.0.0	0	0x00000000	0	0	0	0x00000000	0	-1	0	0	0	0	None	2020-10-17 18:46:00.701564550	390	1	121	0x00000044	0x000000c0	129	0x000000c0	['258', '258', '258']	32	255	[OrderedDict([('dnp3.al.obj', '258'), ('dnp3.al.obj_tree', OrderedDict([('Qualifier Field, Prefix: None, Range: 8-bit Start and Stop Indices', OrderedDict([('dnp3.al.objq.prefix', '0'), ('dnp3.al.objq.range', '0')])), ('Number of Items: 8', OrderedDict([('dnp3.al.range.start', '0'), ('dnp3.al.range.stop', '7')])), ('Point Number 0 (Quality: Online), Value: 1', OrderedDict([('dnp3.al.point_index',…	-8.70113	20.0	20.0	20.0	1029.29
95	72	eth:ethertype:ip:tcp:dnp3	00:50:56:9c:5f:cc	00:00:00:aa:00:25	172.16.0.2	192.168.0.5	58	0x00004000	33385	20000	18	0x00000018	0	60.001044589	6	1	18	0	None	2020-10-17 18:46:06.572461843	631	1	131	0x00000044	0x000000c0	129	0x000000cf	['258', '258', '258', '258']	33	0	[OrderedDict([('dnp3.al.obj', '258'), ('dnp3.al.obj_tree', OrderedDict([('Qualifier Field, Prefix: None, Range: 8-bit Start and Stop Indices', OrderedDict([('dnp3.al.objq.prefix', '0'), ('dnp3.al.objq.range', '0')])), ('Number of Items: 8', OrderedDict([('dnp3.al.range.start', '0'), ('dnp3.al.range.stop', '7')])), ('Point Number 0 (Quality: Online), Value: 1', OrderedDict([('dnp3.al.point_index',…	-8.70113	20.0	20.0	20.0	1029.29
96	286	eth:ethertype:ip:tcp:dnp3	00:00:00:aa:00:25	00:50:56:9c:5f:cc	192.168.0.5	172.16.0.2	272	0x00004000	20000	33385	232	0x00000018	0	0.318209228	0	0	0	1	arpspoof	2020-10-17 18:46:11.149972677	1200	1	208	0x00000044	0x000000c0	129	0x000000c1	['258', '258', '258', '258']	58	1	[OrderedDict([('dnp3.al.obj', '258'), ('dnp3.al.obj_tree', OrderedDict([('Qualifier Field, Prefix: None, Range: 8-bit Start and Stop Indices', OrderedDict([('dnp3.al.objq.prefix', '0'), ('dnp3.al.objq.range', '0')])), ('Number of Items: 14', OrderedDict([('dnp3.al.range.start', '0'), ('dnp3.al.range.stop', '13')])), ('Point Number 0 (Quality: Online), Value: 1', OrderedDict([('dnp3.al.point_index…	-8.70113	20.0	20.0	20.0	1029.29
97	60	eth:ethertype:arp	00:00:00:aa:00:25	00:50:56:9c:5f:cc	0.0.0.0	0.0.0.0	0	0x00000000	0	0	0	0x00000000	0	-1	16	3	48	0	None	2020-10-17 18:46:24.368304014	493	1	133	0x00000044	0x000000c0	129	0x000000c1	['258', '258', '258']	36	511	[OrderedDict([('dnp3.al.obj', '258'), ('dnp3.al.obj_tree', OrderedDict([('Qualifier Field, Prefix: None, Range: 8-bit Start and Stop Indices', OrderedDict([('dnp3.al.objq.prefix', '0'), ('dnp3.al.objq.range', '0')])), ('Number of Items: 9', OrderedDict([('dnp3.al.range.start', '0'), ('dnp3.al.range.stop', '8')])), ('Point Number 0 (Quality: Online), Value: 1', OrderedDict([('dnp3.al.point_index',…	-8.70113	20.0	20.0	20.0	1029.29
98	42	eth:ethertype:arp	00:50:56:9c:5f:cc	00:00:00:aa:00:25	0.0.0.0	0.0.0.0	0	0x00000000	0	0	0	0x00000000	0	-1	0	0	0	0	None	2020-10-17 18:46:25.330227137	968	1	160	0x00000044	0x000000c0	129	0x000000c1	['258', '258', '258', '258']	42	1	[OrderedDict([('dnp3.al.obj', '258'), ('dnp3.al.obj_tree', OrderedDict([('Qualifier Field, Prefix: None, Range: 8-bit Start and Stop Indices', OrderedDict([('dnp3.al.objq.prefix', '0'), ('dnp3.al.objq.range', '0')])), ('Number of Items: 10', OrderedDict([('dnp3.al.range.start', '0'), ('dnp3.al.range.stop', '9')])), ('Point Number 0 (Quality: Online), Value: 1', OrderedDict([('dnp3.al.point_index'…	-8.70113	20.0	20.0	20.0	1029.2
99	81	eth:ethertype:ip:tcp:dnp3	00:50:56:9c:5f:cc	00:00:00:aa:00:25	172.16.0.2	192.168.0.5	67	0x00004000	51683	20000	27	0x00000018	0	50.015674574	5	1	15	1	DNP3	2020-10-17 18:46:25.936233997	968	1	160	0x00000044	0x000000c0	129	0x000000c3	['258', '258', '258', '258']	42	1	[OrderedDict([('dnp3.al.obj', '258'), ('dnp3.al.obj_tree', OrderedDict([('Qualifier Field, Prefix: None, Range: 8-bit Start and Stop Indices', OrderedDict([('dnp3.al.objq.prefix', '0'), ('dnp3.al.objq.range', '0')])), ('Number of Items: 10', OrderedDict([('dnp3.al.range.start', '0'), ('dnp3.al.range.stop', '9')])), ('Point Number 0 (Quality: Online), Value: 1', OrderedDict([('dnp3.al.point_index'…	-8.70113	20.0	20.0	20.0	20.0
100	85	eth:ethertype:ip:tcp:dnp3	00:00:00:aa:00:25	00:50:56:9c:5f:cc	192.168.0.5	172.16.0.2	71	0x00004000	20000	51683	31	0x00000018	0	0.227181369	0	0	0	1	arpspoof	2020-10-17 18:46:38.804467916	1195	1	172	0x00000044	0x000000c0	129	0x000000c1	['258', '258', '258', '258']	46	1	[OrderedDict([('dnp3.al.obj', '258'), ('dnp3.al.obj_tree', OrderedDict([('Qualifier Field, Prefix: None, Range: 8-bit Start and Stop Indices', OrderedDict([('dnp3.al.objq.prefix', '0'), ('dnp3.al.objq.range', '0')])), ('Number of Items: 11', OrderedDict([('dnp3.al.range.start', '0'), ('dnp3.al.range.stop', '10')])), ('Point Number 0 (Quality: Online), Value: 1', OrderedDict([('dnp3.al.point_index…	-8.70113	20.0	20.0	20.0	20.0
101	72	eth:ethertype:ip:tcp:dnp3	00:50:56:9c:5f:cc	00:00:00:aa:00:25	172.16.0.2	192.168.0.5	58	0x00004000	42197	20000	18	0x00000018	0	20.468775249	0	0	0	0	None	2020-10-17 18:46:39.362612247	390	1	121	0x00000044	0x000000c0	129	0x000000c2	['258', '258', '258']	32	255	[OrderedDict([('dnp3.al.obj', '258'), ('dnp3.al.obj_tree', OrderedDict([('Qualifier Field, Prefix: None, Range: 8-bit Start and Stop Indices', OrderedDict([('dnp3.al.objq.prefix', '0'), ('dnp3.al.objq.range', '0')])), ('Number of Items: 8', OrderedDict([('dnp3.al.range.start', '0'), ('dnp3.al.range.stop', '7')])), ('Point Number 0 (Quality: Online), Value: 1', OrderedDict([('dnp3.al.point_index',…	-9.64224	20.0	20.0	20.0	20.0
102	225	eth:ethertype:ip:tcp:dnp3	00:00:00:aa:00:25	00:50:56:9c:5f:cc	192.168.0.5	172.16.0.2	211	0x00004000	20000	42197	171	0x00000018	0	0.228681959	5	1	15	0	None	2020-10-17 18:46:40.571672440	968	1	22	0x00000044	0x000000c0	129	0x000000c4	['10499']	1	1000	[OrderedDict([('dnp3.al.obj', '10499'), ('dnp3.al.obj_tree', OrderedDict([('Qualifier Field, Prefix: 2-Octet Index Prefix, Range: 16-bit Single Field Quantity', OrderedDict([('dnp3.al.objq.prefix', '2'), ('dnp3.al.objq.range', '8')])), ('Number of Items: 1', OrderedDict([('dnp3.al.range.quantity', '1')])), ('Point Number 0, Value: 1000 [Status: Req. Accepted/Init/Queued (0x00)]', OrderedDict([('d…	-9.64224	20.0	20.0	20.0	20.0
103	72	eth:ethertype:ip:tcp:dnp3	00:50:56:9c:5f:cc	00:00:00:aa:00:25	172.16.0.2	192.168.0.5	58	0x00004000	38177	20000	18	0x00000018	0	60.000482054	0	0	0	0	None	2020-10-17 18:46:44.287975788	968	1	22	0x00000044	0x000000c0	129	0x000000c5	['10499']	1	1000	[OrderedDict([('dnp3.al.obj', '10499'), ('dnp3.al.obj_tree', OrderedDict([('Qualifier Field, Prefix: 2-Octet Index Prefix, Range: 16-bit Single Field Quantity', OrderedDict([('dnp3.al.objq.prefix', '2'), ('dnp3.al.objq.range', '8')])), ('Number of Items: 1', OrderedDict([('dnp3.al.range.quantity', '1')])), ('Point Number 0, Value: 1000 [Status: Req. Accepted/Init/Queued (0x00)]', OrderedDict([('d…	-9.64224	20.0	20.0	20.0	20.0
104	142	eth:ethertype:ip:tcp:dnp3	00:00:00:aa:00:25	00:50:56:9c:5f:cc	192.168.0.5	172.16.0.2	128	0x00004000	20000	38177	88	0x00000018	0	0.228991516	0	0	0	0	None	2020-10-17 18:46:49.942489862	968	1	22	0x00000044	0x000000c0	129	0x000000c6	['10499']	1	1300	[OrderedDict([('dnp3.al.obj', '10499'), ('dnp3.al.obj_tree', OrderedDict([('Qualifier Field, Prefix: 2-Octet Index Prefix, Range: 16-bit Single Field Quantity', OrderedDict([('dnp3.al.objq.prefix', '2'), ('dnp3.al.objq.range', '8')])), ('Number of Items: 1', OrderedDict([('dnp3.al.range.quantity', '1')])), ('Point Number 0, Value: 1300 [Status: Req. Accepted/Init/Queued (0x00)]', OrderedDict([('d…	-9.64224	20.0	20.0	20.0	20.0
105	72	eth:ethertype:ip:tcp:dnp3	00:50:56:9c:5f:cc	00:00:00:aa:00:25	172.16.0.2	192.168.0.5	58	0x00004000	59717	20000	18	0x00000018	0	60.000669677	10	2	95	0	None	2020-10-17 18:46:50.284456015	601	1	201	0x00000044	0x000000c0	129	0x000000cf	['258', '258', '258', '258']	55	2	[OrderedDict([('dnp3.al.obj', '258'), ('dnp3.al.obj_tree', OrderedDict([('Qualifier Field, Prefix: None, Range: 8-bit Start and Stop Indices', OrderedDict([('dnp3.al.objq.prefix', '0'), ('dnp3.al.objq.range', '0')])), ('Number of Items: 13', OrderedDict([('dnp3.al.range.start', '0'), ('dnp3.al.range.stop', '12')])), ('Point Number 0 (Quality: Online), Value: 1', OrderedDict([('dnp3.al.point_index…	-9.64224	20.0	20.0	20.0	20.0
106	196	eth:ethertype:ip:tcp:dnp3	00:00:00:aa:00:25	00:50:56:9c:5f:cc	192.168.0.5	172.16.0.2	182	0x00004000	20000	59717	142	0x00000018	0	0.226212343	0	0	0	0	None	2020-10-17 18:46:58.623896599	560	1	148	0x00000044	0x000000c0	129	0x000000cf	['258', '258', '258', '258']	38	1	[OrderedDict([('dnp3.al.obj', '258'), ('dnp3.al.obj_tree', OrderedDict([('Qualifier Field, Prefix: None, Range: 8-bit Start and Stop Indices', OrderedDict([('dnp3.al.objq.prefix', '0'), ('dnp3.al.objq.range', '0')])), ('Number of Items: 9', OrderedDict([('dnp3.al.range.start', '0'), ('dnp3.al.range.stop', '8')])), ('Point Number 0 (Quality: Online), Value: 1', OrderedDict([('dnp3.al.point_index',…	-9.64224	20.0	20.0	20.0	20.0
107	81	eth:ethertype:ip:tcp:dnp3	00:50:56:9c:5f:cc	00:00:00:aa:00:25	172.16.0.2	192.168.0.5	67	0x00004000	51683	20000	27	0x00000018	0	4.341736291	0	0	0	1	DNP3	2020-10-17 18:46:59.092285872	968	1	22	0x00000044	0x000000c0	129	0x000000c7	['10499']	1	1300	[OrderedDict([('dnp3.al.obj', '10499'), ('dnp3.al.obj_tree', OrderedDict([('Qualifier Field, Prefix: 2-Octet Index Prefix, Range: 16-bit Single Field Quantity', OrderedDict([('dnp3.al.objq.prefix', '2'), ('dnp3.al.objq.range', '8')])), ('Number of Items: 1', OrderedDict([('dnp3.al.range.quantity', '1')])), ('Point Number 1, Value: 1300 [Status: Req. Accepted/Init/Queued (0x00)]', OrderedDict([('d…	-9.64224	20.0	20.0	20.0	20.0
108	85	eth:ethertype:ip:tcp:dnp3	00:00:00:aa:00:25	00:50:56:9c:5f:cc	192.168.0.5	172.16.0.2	71	0x00004000	20000	51683	31	0x00000018	0	0.229178087	5	1	80	1	arpspoof	2020-10-17 18:46:59.974103928	399	1	73	0x00000044	0x000000c0	129	0x000000c2	['258', '258', '258']	16	15	[OrderedDict([('dnp3.al.obj', '258'), ('dnp3.al.obj_tree', OrderedDict([('Qualifier Field, Prefix: None, Range: 8-bit Start and Stop Indices', OrderedDict([('dnp3.al.objq.prefix', '0'), ('dnp3.al.objq.range', '0')])), ('Number of Items: 4', OrderedDict([('dnp3.al.range.start', '0'), ('dnp3.al.range.stop', '3')])), ('Point Number 0 (Quality: Online), Value: 1', OrderedDict([('dnp3.al.point_index',…	-9.64224	20.0	20.0	20.0	20.0
109	81	eth:ethertype:ip:tcp:dnp3	00:50:56:9c:5f:cc	00:00:00:aa:00:25	172.16.0.2	192.168.0.5	67	0x00004000	51683	20000	27	0x00000018	0	4.510555790	8	2	24	1	DNP3	2020-10-17 18:47:01.009398937	390	1	121	0x00000044	0x000000c0	129	0x000000c1	['258', '258', '258']	32	255	[OrderedDict([('dnp3.al.obj', '258'), ('dnp3.al.obj_tree', OrderedDict([('Qualifier Field, Prefix: None, Range: 8-bit Start and Stop Indices', OrderedDict([('dnp3.al.objq.prefix', '0'), ('dnp3.al.objq.range', '0')])), ('Number of Items: 8', OrderedDict([('dnp3.al.range.start', '0'), ('dnp3.al.range.stop', '7')])), ('Point Number 0 (Quality: Online), Value: 1', OrderedDict([('dnp3.al.point_index',…	-17.9203	20.0	20.0	20.0	20.0
110	85	eth:ethertype:ip:tcp:dnp3	00:00:00:aa:00:25	00:50:56:9c:5f:cc	192.168.0.5	172.16.0.2	71	0x00004000	20000	51683	31	0x00000018	0	0.222513983	0	0	0	0	None	2020-10-17 18:47:06.892110586	631	1	131	0x00000044	0x000000c0	129	0x000000c0	['258', '258', '258', '258']	33	0	[OrderedDict([('dnp3.al.obj', '258'), ('dnp3.al.obj_tree', OrderedDict([('Qualifier Field, Prefix: None, Range: 8-bit Start and Stop Indices', OrderedDict([('dnp3.al.objq.prefix', '0'), ('dnp3.al.objq.range', '0')])), ('Number of Items: 8', OrderedDict([('dnp3.al.range.start', '0'), ('dnp3.al.range.stop', '7')])), ('Point Number 0 (Quality: Online), Value: 1', OrderedDict([('dnp3.al.point_index',…	-17.9203	20.0	20.0	20.0	20.0
111	72	eth:ethertype:ip:tcp:dnp3	00:50:56:9c:5f:cc	00:00:00:aa:00:25	172.16.0.2	192.168.0.5	58	0x00004000	51683	20000	18	0x00000018	0	0.453770540	0	0	0	0	None	2020-10-17 18:47:11.373337984	1200	1	208	0x00000044	0x000000c0	129	0x000000c2	['258', '258', '258', '258']	58	1	[OrderedDict([('dnp3.al.obj', '258'), ('dnp3.al.obj_tree', OrderedDict([('Qualifier Field, Prefix: None, Range: 8-bit Start and Stop Indices', OrderedDict([('dnp3.al.objq.prefix', '0'), ('dnp3.al.objq.range', '0')])), ('Number of Items: 14', OrderedDict([('dnp3.al.range.start', '0'), ('dnp3.al.range.stop', '13')])), ('Point Number 0 (Quality: Online), Value: 1', OrderedDict([('dnp3.al.point_index…	-17.9203	20.0	20.0	20.0	20.0
112	206	eth:ethertype:ip:tcp:dnp3	00:00:00:aa:00:25	00:50:56:9c:5f:cc	192.168.0.5	172.16.0.2	192	0x00004000	20000	51683	152	0x00000018	0	0.232610861	0	0	0	1	arpspoof	2020-10-17 18:47:12.685790062	560	1	28	0x00000044	0x000000c0	129	0x000000c0	['3073']	1	1	[OrderedDict([('dnp3.al.obj', '3073'), ('dnp3.al.obj_tree', OrderedDict([('Qualifier Field, Prefix: 2-Octet Index Prefix, Range: 16-bit Single Field Quantity', OrderedDict([('dnp3.al.objq.prefix', '2'), ('dnp3.al.objq.range', '8')])), ('Number of Items: 1', OrderedDict([('dnp3.al.range.quantity', '1')])), ('Point Number 1 [Pulse On] [Trip]', OrderedDict([('dnp3.al.index', '1'), ('Control Code [0x…	-17.9203	20.0	20.0	20.0	20.0
113	72	eth:ethertype:ip:tcp:dnp3	00:50:56:9c:5f:cc	00:00:00:aa:00:25	172.16.0.2	192.168.0.5	58	0x00004000	56207	20000	18	0x00000018	0	60.001097335	12	3	36	0	None	2020-10-17 18:47:24.589648724	493	1	133	0x00000044	0x000000c0	129	0x000000c2	['258', '258', '258']	36	511	[OrderedDict([('dnp3.al.obj', '258'), ('dnp3.al.obj_tree', OrderedDict([('Qualifier Field, Prefix: None, Range: 8-bit Start and Stop Indices', OrderedDict([('dnp3.al.objq.prefix', '0'), ('dnp3.al.objq.range', '0')])), ('Number of Items: 9', OrderedDict([('dnp3.al.range.start', '0'), ('dnp3.al.range.stop', '8')])), ('Point Number 0 (Quality: Online), Value: 1', OrderedDict([('dnp3.al.point_index',…	-17.9203	20.0	20.0	20.0	20.0
114	293	eth:ethertype:ip:tcp:dnp3	00:00:00:aa:00:25	00:50:56:9c:5f:cc	192.168.0.5	172.16.0.2	279	0x00004000	20000	56207	239	0x00000018	0	0.226381012	0	0	0	1	arpspoof	2020-10-17 18:47:26.088471889	968	1	160	0x00000044	0x000000c0	129	0x000000c8	['258', '258', '258', '258']	42	1	[OrderedDict([('dnp3.al.obj', '258'), ('dnp3.al.obj_tree', OrderedDict([('Qualifier Field, Prefix: None, Range: 8-bit Start and Stop Indices', OrderedDict([('dnp3.al.objq.prefix', '0'), ('dnp3.al.objq.range', '0')])), ('Number of Items: 10', OrderedDict([('dnp3.al.range.start', '0'), ('dnp3.al.range.stop', '9')])), ('Point Number 0 (Quality: Online), Value: 1', OrderedDict([('dnp3.al.point_index'…	-17.9203	20.0	20.0	20.0	71.0863
115	81	eth:ethertype:ip:tcp:dnp3	00:50:56:9c:5f:cc	00:00:00:aa:00:25	172.16.0.2	192.168.0.5	67	0x00004000	33385	20000	27	0x00000018	0	26.309309315	12	2	36	1	DNP3	2020-10-17 18:47:38.957557440	1195	1	172	0x00000044	0x000000c0	129	0x000000c2	['258', '258', '258', '258']	46	1	[OrderedDict([('dnp3.al.obj', '258'), ('dnp3.al.obj_tree', OrderedDict([('Qualifier Field, Prefix: None, Range: 8-bit Start and Stop Indices', OrderedDict([('dnp3.al.objq.prefix', '0'), ('dnp3.al.objq.range', '0')])), ('Number of Items: 11', OrderedDict([('dnp3.al.range.start', '0'), ('dnp3.al.range.stop', '10')])), ('Point Number 0 (Quality: Online), Value: 1', OrderedDict([('dnp3.al.point_index…	-17.9203	20.0	20.0	20.0	71.0863
116	85	eth:ethertype:ip:tcp:dnp3	00:00:00:aa:00:25	00:50:56:9c:5f:cc	192.168.0.5	172.16.0.2	71	0x00004000	20000	33385	31	0x00000018	0	0.223940456	6	1	18	1	arpspoof	2020-10-17 18:47:39.161422253	560	1	22	0x00000044	0x000000c0	129	0x000000c1	['10499']	1	1100	[OrderedDict([('dnp3.al.obj', '10499'), ('dnp3.al.obj_tree', OrderedDict([('Qualifier Field, Prefix: 2-Octet Index Prefix, Range: 16-bit Single Field Quantity', OrderedDict([('dnp3.al.objq.prefix', '2'), ('dnp3.al.objq.range', '8')])), ('Number of Items: 1', OrderedDict([('dnp3.al.range.quantity', '1')])), ('Point Number 1, Value: 1100 [Status: Req. Accepted/Init/Queued (0x00)]', OrderedDict([('d…	-17.9203	20.0	20.0	20.0	71.0863
117	72	eth:ethertype:ip:tcp:dnp3	00:50:56:9c:5f:cc	00:00:00:aa:00:25	172.16.0.2	192.168.0.5	58	0x00004000	53941	20000	18	0x00000018	0	60.000543474	22	4	66	0	None	2020-10-17 18:47:39.515413046	390	1	121	0x00000044	0x000000c0	129	0x000000c3	['258', '258', '258']	32	247	[OrderedDict([('dnp3.al.obj', '258'), ('dnp3.al.obj_tree', OrderedDict([('Qualifier Field, Prefix: None, Range: 8-bit Start and Stop Indices', OrderedDict([('dnp3.al.objq.prefix', '0'), ('dnp3.al.objq.range', '0')])), ('Number of Items: 8', OrderedDict([('dnp3.al.range.start', '0'), ('dnp3.al.range.stop', '7')])), ('Point Number 0 (Quality: Online), Value: 1', OrderedDict([('dnp3.al.point_index',…	110.343	20.0	20.0	20.0	71.0863
118	208	eth:ethertype:ip:tcp:dnp3	00:00:00:aa:00:25	00:50:56:9c:5f:cc	192.168.0.5	172.16.0.2	194	0x00004000	20000	53941	154	0x00000018	0	0.224914903	0	0	0	0	None	2020-10-17 18:47:45.414473057	560	1	22	0x00000044	0x000000c0	129	0x000000c2	['10499']	1	1200	[OrderedDict([('dnp3.al.obj', '10499'), ('dnp3.al.obj_tree', OrderedDict([('Qualifier Field, Prefix: 2-Octet Index Prefix, Range: 16-bit Single Field Quantity', OrderedDict([('dnp3.al.objq.prefix', '2'), ('dnp3.al.objq.range', '8')])), ('Number of Items: 1', OrderedDict([('dnp3.al.range.quantity', '1')])), ('Point Number 0, Value: 1200 [Status: Req. Accepted/Init/Queued (0x00)]', OrderedDict([('d…	110.343	20.0	20.0	20.0	71.0863
119	81	eth:ethertype:ip:tcp:dnp3	00:50:56:9c:5f:cc	00:00:00:aa:00:25	172.16.0.2	192.168.0.5	67	0x00004000	33385	20000	27	0x00000018	0	8.238056816	0	0	0	1	DNP3	2020-10-17 18:47:50.437638521	601	1	201	0x00000044	0x000000c0	129	0x000000c0	['258', '258', '258', '258']	55	2	[OrderedDict([('dnp3.al.obj', '258'), ('dnp3.al.obj_tree', OrderedDict([('Qualifier Field, Prefix: None, Range: 8-bit Start and Stop Indices', OrderedDict([('dnp3.al.objq.prefix', '0'), ('dnp3.al.objq.range', '0')])), ('Number of Items: 13', OrderedDict([('dnp3.al.range.start', '0'), ('dnp3.al.range.stop', '12')])), ('Point Number 0 (Quality: Online), Value: 1', OrderedDict([('dnp3.al.point_index…	110.343	20.0	20.0	20.0	71.0863
120	85	eth:ethertype:ip:tcp:dnp3	00:00:00:aa:00:25	00:50:56:9c:5f:cc	192.168.0.5	172.16.0.2	71	0x00004000	20000	33385	31	0x00000018	0	0.225453653	5	1	80	1	arpspoof	2020-10-17 18:47:52.869560719	631	1	22	0x00000044	0x000000c0	129	0x000000c1	['10499']	1	1000	[OrderedDict([('dnp3.al.obj', '10499'), ('dnp3.al.obj_tree', OrderedDict([('Qualifier Field, Prefix: 2-Octet Index Prefix, Range: 16-bit Single Field Quantity', OrderedDict([('dnp3.al.objq.prefix', '2'), ('dnp3.al.objq.range', '8')])), ('Number of Items: 1', OrderedDict([('dnp3.al.range.quantity', '1')])), ('Point Number 0, Value: 1000 [Status: Req. Accepted/Init/Queued (0x00)]', OrderedDict([('d…	110.343	20.0		20.0	71.0863
121	72	eth:ethertype:ip:tcp:dnp3	00:50:56:9c:5f:cc	00:00:00:aa:00:25	172.16.0.2	192.168.0.5	58	0x00004000	58329	20000	18	0x00000018	0	60.000410689	0	0	0	0	None	2020-10-17 18:47:57.737711430	601	1	22	0x00000044	0x000000c0	129	0x000000c1	['10499']	1	78	[OrderedDict([('dnp3.al.obj', '10499'), ('dnp3.al.obj_tree', OrderedDict([('Qualifier Field, Prefix: 2-Octet Index Prefix, Range: 16-bit Single Field Quantity', OrderedDict([('dnp3.al.objq.prefix', '2'), ('dnp3.al.objq.range', '8')])), ('Number of Items: 1', OrderedDict([('dnp3.al.range.quantity', '1')])), ('Point Number 0, Value: 78 [Status: Req. Accepted/Init/Queued (0x00)]', OrderedDict([('dnp…	110.343	20.0		20.0	71.0863
122	239	eth:ethertype:ip:tcp:dnp3	00:00:00:aa:00:25	00:50:56:9c:5f:cc	192.168.0.5	172.16.0.2	225	0x00004000	20000	58329	185	0x00000018	0	0.233657590	0	0	0	1	arpspoof	2020-10-17 18:47:58.776636600	560	1	148	0x00000044	0x000000c0	129	0x000000c3	['258', '258', '258', '258']	38	1	[OrderedDict([('dnp3.al.obj', '258'), ('dnp3.al.obj_tree', OrderedDict([('Qualifier Field, Prefix: None, Range: 8-bit Start and Stop Indices', OrderedDict([('dnp3.al.objq.prefix', '0'), ('dnp3.al.objq.range', '0')])), ('Number of Items: 9', OrderedDict([('dnp3.al.range.start', '0'), ('dnp3.al.range.stop', '8')])), ('Point Number 0 (Quality: Online), Value: 1', OrderedDict([('dnp3.al.point_index',…	110.343	20.0		20.0	71.0863
123	81	eth:ethertype:ip:tcp:dnp3	00:50:56:9c:5f:cc	00:00:00:aa:00:25	172.16.0.2	192.168.0.5	67	0x00004000	33385	20000	27	0x00000018	0	12.674043930	29	6	85	1	DNP3	2020-10-17 18:48:00.125647783	399	1	73	0x00000044	0x000000c0	129	0x000000c3	['258', '258', '258']	16	15	[OrderedDict([('dnp3.al.obj', '258'), ('dnp3.al.obj_tree', OrderedDict([('Qualifier Field, Prefix: None, Range: 8-bit Start and Stop Indices', OrderedDict([('dnp3.al.objq.prefix', '0'), ('dnp3.al.objq.range', '0')])), ('Number of Items: 4', OrderedDict([('dnp3.al.range.start', '0'), ('dnp3.al.range.stop', '3')])), ('Point Number 0 (Quality: Online), Value: 1', OrderedDict([('dnp3.al.point_index',…	110.343			20.0	71.0863
124	85	eth:ethertype:ip:tcp:dnp3	00:00:00:aa:00:25	00:50:56:9c:5f:cc	192.168.0.5	172.16.0.2	71	0x00004000	20000	33385	31	0x00000018	0	0.308773229	0	0	0	0	None	2020-10-17 18:48:01.161696911	390	1	121	0x00000044	0x000000c0	129	0x000000c2	['258', '258', '258']	32	247	[OrderedDict([('dnp3.al.obj', '258'), ('dnp3.al.obj_tree', OrderedDict([('Qualifier Field, Prefix: None, Range: 8-bit Start and Stop Indices', OrderedDict([('dnp3.al.objq.prefix', '0'), ('dnp3.al.objq.range', '0')])), ('Number of Items: 8', OrderedDict([('dnp3.al.range.start', '0'), ('dnp3.al.range.stop', '7')])), ('Point Number 0 (Quality: Online), Value: 1', OrderedDict([('dnp3.al.point_index',…	16.5764			20.0	71.0863
125	72	eth:ethertype:ip:tcp:dnp3	00:50:56:9c:5f:cc	00:00:00:aa:00:25	172.16.0.2	192.168.0.5	58	0x00004000	54845	20000	18	0x00000018	0	60.001284282	0	0	0	0	None	2020-10-17 18:48:04.113731623	968	1	22	0x00000044	0x000000c0	129	0x000000c9	['10499']	1	1300	[OrderedDict([('dnp3.al.obj', '10499'), ('dnp3.al.obj_tree', OrderedDict([('Qualifier Field, Prefix: 2-Octet Index Prefix, Range: 16-bit Single Field Quantity', OrderedDict([('dnp3.al.objq.prefix', '2'), ('dnp3.al.objq.range', '8')])), ('Number of Items: 1', OrderedDict([('dnp3.al.range.quantity', '1')])), ('Point Number 0, Value: 1300 [Status: Req. Accepted/Init/Queued (0x00)]', OrderedDict([('d…	16.5764			20.0	71.0863
126	253	eth:ethertype:ip:tcp:dnp3	00:00:00:aa:00:25	00:50:56:9c:5f:cc	192.168.0.5	172.16.0.2	239	0x00004000	20000	54845	199	0x00000018	0	0.302164515	4	1	12	0	None	2020-10-17 18:48:07.043706894	631	1	131	0x00000044	0x000000c0	129	0x000000c2	['258', '258', '258', '258']	33	8	[OrderedDict([('dnp3.al.obj', '258'), ('dnp3.al.obj_tree', OrderedDict([('Qualifier Field, Prefix: None, Range: 8-bit Start and Stop Indices', OrderedDict([('dnp3.al.objq.prefix', '0'), ('dnp3.al.objq.range', '0')])), ('Number of Items: 8', OrderedDict([('dnp3.al.range.start', '0'), ('dnp3.al.range.stop', '7')])), ('Point Number 0 (Quality: Online), Value: 1', OrderedDict([('dnp3.al.point_index',…	16.5764			20.0	71.0863
127	72	eth:ethertype:ip:tcp:dnp3	00:50:56:9c:5f:cc	00:00:00:aa:00:25	172.16.0.2	192.168.0.5	58	0x00004000	34231	20000	18	0x00000018	0	60.000753424	0	0	0	0	None	2020-10-17 18:48:10.533790827	601	1	22	0x00000044	0x000000c0	129	0x000000c2	['10499']	1	78	[OrderedDict([('dnp3.al.obj', '10499'), ('dnp3.al.obj_tree', OrderedDict([('Qualifier Field, Prefix: 2-Octet Index Prefix, Range: 16-bit Single Field Quantity', OrderedDict([('dnp3.al.objq.prefix', '2'), ('dnp3.al.objq.range', '8')])), ('Number of Items: 1', OrderedDict([('dnp3.al.range.quantity', '1')])), ('Point Number 2, Value: 78 [Status: Req. Accepted/Init/Queued (0x00)]', OrderedDict([('dnp…	16.5764				71.0863
128	196	eth:ethertype:ip:tcp:dnp3	00:00:00:aa:00:25	00:50:56:9c:5f:cc	192.168.0.5	172.16.0.2	182	0x00004000	20000	34231	142	0x00000018	0	0.298876008	0	0	0	0	None	2020-10-17 18:48:11.525824070	1200	1	208	0x00000044	0x000000c0	129	0x000000c3	['258', '258', '258', '258']	58	1	[OrderedDict([('dnp3.al.obj', '258'), ('dnp3.al.obj_tree', OrderedDict([('Qualifier Field, Prefix: None, Range: 8-bit Start and Stop Indices', OrderedDict([('dnp3.al.objq.prefix', '0'), ('dnp3.al.objq.range', '0')])), ('Number of Items: 14', OrderedDict([('dnp3.al.range.start', '0'), ('dnp3.al.range.stop', '13')])), ('Point Number 0 (Quality: Online), Value: 1', OrderedDict([('dnp3.al.point_index…	16.5764				71.0863
129	81	eth:ethertype:ip:tcp:dnp3	00:50:56:9c:5f:cc	00:00:00:aa:00:25	172.16.0.2	192.168.0.5	67	0x00004000	33385	20000	27	0x00000018	0	3.973330764	10	2	88	1	DNP3	2020-10-17 18:48:15.126796483	968	1	22	0x00000044	0x000000c0	129	0x000000ca	['10499']	1	1300	[OrderedDict([('dnp3.al.obj', '10499'), ('dnp3.al.obj_tree', OrderedDict([('Qualifier Field, Prefix: 2-Octet Index Prefix, Range: 16-bit Single Field Quantity', OrderedDict([('dnp3.al.objq.prefix', '2'), ('dnp3.al.objq.range', '8')])), ('Number of Items: 1', OrderedDict([('dnp3.al.range.quantity', '1')])), ('Point Number 1, Value: 1300 [Status: Req. Accepted/Init/Queued (0x00)]', OrderedDict([('d…	16.5764				71.0863
130	85	eth:ethertype:ip:tcp:dnp3	00:00:00:aa:00:25	00:50:56:9c:5f:cc	192.168.0.5	172.16.0.2	71	0x00004000	20000	33385	31	0x00000018	0	0.228300408	0	0	0	1	arpspoof	2020-10-17 18:48:21.966816425	560	1	28	0x00000044	0x000000c0	129	0x000000c4	['3073']	1	1	[OrderedDict([('dnp3.al.obj', '3073'), ('dnp3.al.obj_tree', OrderedDict([('Qualifier Field, Prefix: 2-Octet Index Prefix, Range: 16-bit Single Field Quantity', OrderedDict([('dnp3.al.objq.prefix', '2'), ('dnp3.al.objq.range', '8')])), ('Number of Items: 1', OrderedDict([('dnp3.al.range.quantity', '1')])), ('Point Number 1 [Pulse On] [Close]', OrderedDict([('dnp3.al.index', '1'), ('Control Code [0…	16.5764				71.0863
131	60	eth:ethertype:arp	00:00:00:aa:00:25	00:50:56:9c:5f:cc	0.0.0.0	0.0.0.0	0	0x00000000	0	0	0	0x00000000	0	-1	6	1	18	0	None	2020-10-17 18:48:24.741909742	493	1	133	0x00000044	0x000000c0	129	0x000000c3	['258', '258', '258']	36	511	[OrderedDict([('dnp3.al.obj', '258'), ('dnp3.al.obj_tree', OrderedDict([('Qualifier Field, Prefix: None, Range: 8-bit Start and Stop Indices', OrderedDict([('dnp3.al.objq.prefix', '0'), ('dnp3.al.objq.range', '0')])), ('Number of Items: 9', OrderedDict([('dnp3.al.range.start', '0'), ('dnp3.al.range.stop', '8')])), ('Point Number 0 (Quality: Online), Value: 1', OrderedDict([('dnp3.al.point_index',…	16.5764				71.0863
132	42	eth:ethertype:arp	00:50:56:9c:5f:cc	00:00:00:aa:00:25	0.0.0.0	0.0.0.0	0	0x00000000	0	0	0	0x00000000	0	-1	0	0	0	1	arpspoof	2020-10-17 18:48:26.241906643	968	1	160	0x00000044	0x000000c0	129	0x000000cb	['258', '258', '258', '258']	42	1	[OrderedDict([('dnp3.al.obj', '258'), ('dnp3.al.obj_tree', OrderedDict([('Qualifier Field, Prefix: None, Range: 8-bit Start and Stop Indices', OrderedDict([('dnp3.al.objq.prefix', '0'), ('dnp3.al.objq.range', '0')])), ('Number of Items: 10', OrderedDict([('dnp3.al.range.start', '0'), ('dnp3.al.range.stop', '9')])), ('Point Number 0 (Quality: Online), Value: 1', OrderedDict([('dnp3.al.point_index'…	16.5764				71.0863
133	81	eth:ethertype:ip:tcp:dnp3	00:50:56:9c:5f:cc	00:00:00:aa:00:25	172.16.0.2	192.168.0.5	67	0x00004000	51683	20000	27	0x00000018	0	42.882026925	18	3	54	1	DNP3	2020-10-17 18:48:39.109987736	1195	1	172	0x00000044	0x000000c0	129	0x000000c3	['258', '258', '258', '258']	46	1	[OrderedDict([('dnp3.al.obj', '258'), ('dnp3.al.obj_tree', OrderedDict([('Qualifier Field, Prefix: None, Range: 8-bit Start and Stop Indices', OrderedDict([('dnp3.al.objq.prefix', '0'), ('dnp3.al.objq.range', '0')])), ('Number of Items: 11', OrderedDict([('dnp3.al.range.start', '0'), ('dnp3.al.range.stop', '10')])), ('Point Number 0 (Quality: Online), Value: 1', OrderedDict([('dnp3.al.point_index…	16.5764
134	85	eth:ethertype:ip:tcp:dnp3	00:00:00:aa:00:25	00:50:56:9c:5f:cc	192.168.0.5	172.16.0.2	71	0x00004000	20000	51683	31	0x00000018	0	0.308371261	0	0	0	0	None	2020-10-17 18:48:39.667963505	390	1	121	0x00000044	0x000000c0	129	0x000000c4	['258', '258', '258']	32	255	[OrderedDict([('dnp3.al.obj', '258'), ('dnp3.al.obj_tree', OrderedDict([('Qualifier Field, Prefix: None, Range: 8-bit Start and Stop Indices', OrderedDict([('dnp3.al.objq.prefix', '0'), ('dnp3.al.objq.range', '0')])), ('Number of Items: 8', OrderedDict([('dnp3.al.range.start', '0'), ('dnp3.al.range.stop', '7')])), ('Point Number 0 (Quality: Online), Value: 1', OrderedDict([('dnp3.al.point_index',…	16.5764
