# Supplementary material for: AI-driven cybersecurity framework for anomaly detection in power systems
Source: Sci Rep. 2025 Oct 10;15:35506. doi: 10.1038/s41598-025-19634-y (PMC12514191; doi:10.1038/s41598-025-19634-y)
Supplement: Supplementary file 1 — Supplementary Information. [file 41598_2025_19634_MOESM1_ESM.zip › Datasets/csvs/UC3/uc3_master_merged_phy_cyb_10os_60poll_encoded.csv]

	frame_len	frame_protocols	eth_src	eth_dst	ip_src	ip_dst	ip_len	ip_flags	tcp_srcport	tcp_dstport	tcp_len	tcp_flags	tcp_retransmission	tcp_rtt	flow_count	flow_final_count	packets	snort_alert	snort_alert_type	Time	LL_dnp3_src	LL_dnp3_dst	LL_dnp3_len	LL_dnp3_ctl	TL_dnp3_tr_ctl	AL_dnp3_al_func	AL_dnp3_al_ctl	AL_dnp3_obj	DNP3 Object Count	DNP3 Objects	AL_Payload	value1	value2	value3	value4	value5
0	72	1	1	0	1	2	10	1	5	1	5	1	0	-1	0	0	0	0	1	2020-10-17 18:38:56.544455290	5	0	3	0	0	129	15	1	38	1	90		1211.68
1	225	1	0	1	2	1	5	1	1	5	4	1	0	0.151727702	0	0	0	0	1	2020-10-17 18:38:57.839556217	3	0	10	0	0	129	10	2	16	15	50		1211.68
2	72	1	1	0	1	2	10	1	4	1	5	1	0	-1	2	0	32	0	1	2020-10-17 18:38:58.873573303	2	0	0	0	0	129	9	2	32	255	65	-56.2583	1211.68
3	142	1	0	1	2	1	1	1	1	4	14	1	0	0.151794362	0	0	0	0	1	2020-10-17 18:39:04.700546503	7	0	1	0	0	129	3	1	33	0	61	-56.2583	1211.68		1005.24
4	72	1	1	0	1	2	10	1	11	1	5	1	0	-1	5	1	15	0	1	2020-10-17 18:39:09.484563112	1	0	7	0	0	129	10	1	58	1	38	-56.2583	1211.68		1005.24
5	196	1	0	1	2	1	2	1	1	11	1	1	0	0.151840835	0	0	0	0	1	2020-10-17 18:39:17.249609470	5	0	8	0	0	129	0	0	1	1200	1	-56.2583	1211.68		1005.24
6	72	1	1	0	1	2	10	1	6	1	5	1	0	-1	12	3	36	0	1	2020-10-17 18:39:22.793691874	4	0	2	0	0	129	10	2	36	511	94	-56.2583	1211.68		1005.24
7	206	1	0	1	2	1	3	1	1	6	2	1	0	0.152792361	0	0	0	0	1	2020-10-17 18:39:23.989655972	8	0	4	0	0	129	4	1	42	1	10	-56.2583	1211.68		1005.24	1236.11
8	72	1	1	0	1	2	10	1	9	1	5	1	0	-1	8	2	24	0	1	2020-10-17 18:39:28.993703842	5	0	8	0	0	129	1	0	1	1100	4	-56.2583	1211.68		1005.24	1236.11
9	293	1	0	1	2	1	9	1	1	9	9	1	0	0.152743237	0	0	0	0	1	2020-10-17 18:39:37.010888577	0	0	5	0	0	129	10	1	46	1	18	-56.2583	1211.68		1005.24	1236.11
10	60	0	0	1	0	0	0	0	0	0	0	0	0	-1	4	1	64	0	1	2020-10-17 18:39:37.652829647	2	0	0	0	0	129	11	2	32	255	66	-56.4089	1211.68		1005.24	1236.11
11	42	0	1	0	0	0	0	0	0	0	0	0	0	-1	0	0	0	0	1	2020-10-17 18:39:44.009826183	5	0	9	0	0	129	2	3	1	1	108	-56.4089	1211.68		1005.24	1236.11
12	81	1	1	0	1	2	11	1	5	1	10	1	0	20.552456507	24	4	72	1	0	2020-10-17 18:39:47.264863491	5	0	9	0	0	129	3	3	1	1	107	-56.4089	1211.68		1005.24	1236.11
13	85	1	0	1	2	1	12	1	1	5	11	1	0	0.152697555	0	0	0	1	2	2020-10-17 18:39:48.253039597	6	0	6	0	0	129	1	1	55	2	34	-56.4089	1211.68	100.068	1005.24	1236.11
14	72	1	1	0	1	2	10	1	7	1	5	1	0	-1	16	3	48	0	1	2020-10-17 18:39:51.478924513	7	0	8	0	0	129	4	0	1	1000	0	-56.4089	1211.68	100.068	1005.24	1236.11
15	208	1	0	1	2	1	4	1	1	7	3	1	0	0.151929733	0	0	0	0	1	2020-10-17 18:39:56.697981596	5	0	3	0	0	129	4	1	38	1	89	-56.4089	1200.86	100.068	1005.24	1236.11
16	72	1	1	0	1	2	10	1	10	1	5	1	0	-1	5	1	80	0	1	2020-10-17 18:39:57.018055677	6	0	8	0	0	129	2	0	1	78	3	-56.4089	1200.86	100.068	1005.24	1236.11
17	239	1	0	1	2	1	6	1	1	10	6	1	0	0.151965707	0	0	0	1	2	2020-10-17 18:39:57.992054224	3	0	10	0	0	129	11	2	16	15	49	-56.4089	1200.86	100.068	1005.24	1236.11
18	81	1	1	0	1	2	11	1	5	1	10	1	0	11.592017257	19	3	109	1	0	2020-10-17 18:39:59.026091576	2	0	0	0	0	129	10	2	32	255	67	-58.7529	1200.86	100.068	1005.24	1236.11
19	85	1	0	1	2	1	12	1	1	5	11	1	0	0.152077298	0	0	0	0	1	2020-10-17 18:40:02.018102884	6	0	8	0	0	129	3	0	1	78	6	-58.7529	1200.86	100.068	1005.24	1236.11
20	72	1	1	0	1	2	10	1	8	1	5	1	0	-1	16	4	48	0	1	2020-10-17 18:40:04.853099108	7	0	1	0	0	129	5	1	33	8	60	-58.7529	1200.86	100.068	1001.04	1236.11
21	253	1	0	1	2	1	7	1	1	8	7	1	0	0.152054546	0	0	0	0	1	2020-10-17 18:40:07.759119511	8	0	8	0	0	129	5	0	1	1000	0	-58.7529	1200.86	100.068	1001.04	1236.11
22	72	1	1	0	1	2	10	1	3	1	5	1	0	-1	4	1	64	0	1	2020-10-17 18:40:09.637195826	1	0	7	0	0	129	11	1	58	1	39	-58.7529	1200.86	100.068	1001.04	1236.11
23	196	1	0	1	2	1	2	1	1	3	1	1	0	0.152126510	0	0	0	0	1	2020-10-17 18:40:15.822153330	8	0	8	0	0	129	6	0	1	1300	5	-58.7529	1200.86	100.068	1001.04	1236.11
24	89	1	1	0	1	2	13	1	5	1	12	1	0	14.864205306	20	4	112	1	0	2020-10-17 18:40:22.947346210	4	0	2	0	0	129	11	2	36	511	93	-58.7529	1200.86	100.068	1001.04	1236.11
25	91	1	0	1	2	1	14	1	1	5	13	1	0	0.151916833	0	0	0	0	1	2020-10-17 18:40:24.142249346	8	0	4	0	0	129	7	1	42	1	9	-58.7529	1200.86	100.068	1001.04	1006.8
26	89	1	1	0	1	2	13	1	5	1	12	1	0	3.103353442	12	2	36	1	0	2020-10-17 18:40:37.164482594	0	0	5	0	0	129	11	1	46	1	20	-58.7529	1200.86	100.068	1001.04	1006.8
27	91	1	0	1	2	1	14	1	1	5	13	1	0	0.151684059	0	0	0	0	1	2020-10-17 18:40:37.806371212	2	0	0	0	0	129	12	2	32	255	64	-56.6415	1200.86	100.068	1001.04	1006.8
28	72	1	1	0	1	2	10	1	2	1	5	1	0	-1	0	0	0	0	1	2020-10-17 18:40:48.405785084	6	0	6	0	0	129	4	1	55	2	35	-56.6415	1200.86	79.4577	1001.04	1006.8
29	286	1	0	1	2	1	8	1	1	2	8	1	0	0.151343864	6	1	18	0	1	2020-10-17 18:40:57.016575574	5	0	3	0	0	129	5	1	38	1	88	-56.6415	20.0	79.4577	1001.04	1006.8
30	60	0	0	1	0	0	0	0	0	0	0	0	0	-1	0	0	0	0	1	2020-10-17 18:40:58.306299448	3	0	10	0	0	129	12	2	16	15	48	-56.6415	20.0	79.4577	1001.04	1006.8
31	42	0	1	0	0	0	0	0	0	0	0	0	0	-1	0	0	0	0	1	2020-10-17 18:40:59.334050894	2	0	0	0	0	129	11	2	32	255	63	-56.7535	20.0	79.4577	1001.04	1006.8
32	81	1	1	0	1	2	11	1	6	1	10	1	0	46.626102825	5	1	15	1	0	2020-10-17 18:41:05.173001766	7	0	1	0	0	129	6	1	33	8	62	-56.7535	20.0	79.4577	20.0	1006.8
33	85	1	0	1	2	1	12	1	1	6	11	1	0	0.152275186	0	0	0	1	2	2020-10-17 18:41:09.858693600	1	0	7	0	0	129	12	1	58	1	40	-56.7535	20.0	79.4577	20.0	1006.8
34	72	1	1	0	1	2	10	1	5	1	5	1	0	9.280824636	16	3	61	0	1	2020-10-17 18:41:12.618186235	5	0	8	0	0	129	6	0	1	1200	1	-56.7535	20.0	79.4577	20.0	1006.8
35	225	1	0	1	2	1	5	1	1	5	4	1	0	0.152293293	0	0	0	0	1	2020-10-17 18:41:18.114872932	5	0	8	0	0	129	7	0	1	1200	1	-56.7535	20.0	79.4577	20.0	1006.8
36	81	1	1	0	1	2	11	1	2	1	10	1	0	8.612958329	0	0	0	1	0	2020-10-17 18:41:23.242167234	4	0	2	0	0	129	12	2	36	511	92	-56.7535	20.0	79.4577	20.0	1006.8
37	85	1	0	1	2	1	12	1	1	2	11	1	0	0.152057630	0	0	0	0	1	2020-10-17 18:41:24.370328665	8	0	4	0	0	129	8	1	42	1	8	-56.7535	20.0	79.4577	20.0	1002.56
38	72	1	1	0	1	2	10	1	4	1	5	1	0	60.001161739	0	0	0	0	1	2020-10-17 18:41:30.721069336	5	0	8	0	0	129	8	0	1	1200	1	-56.7535	20.0	79.4577	20.0	1002.56
39	142	1	0	1	2	1	1	1	1	4	14	1	0	0.151336294	0	0	0	0	1	2020-10-17 18:41:36.548943996	5	0	8	0	0	129	9	0	1	1100	4	-56.7535	20.0	79.4577	20.0	1002.56
40	72	1	1	0	1	2	10	1	11	1	5	1	0	60.001152018	10	2	95	0	1	2020-10-17 18:41:37.458445311	0	0	5	0	0	129	12	1	46	1	21	-56.7535	20.0	79.4577	20.0	1002.56
41	196	1	0	1	2	1	2	1	1	11	1	1	0	0.151366324	0	0	0	0	1	2020-10-17 18:41:38.107015848	2	0	0	0	0	129	13	2	32	255	69	-59.5381	20.0	79.4577	20.0	1002.56
42	81	1	1	0	1	2	11	1	2	1	10	1	0	4.848477280	9	2	92	1	0	2020-10-17 18:41:48.725039005	6	0	6	0	0	129	5	1	55	2	33	-59.5381	20.0	20.0	20.0	1002.56
43	85	1	0	1	2	1	12	1	1	2	11	1	0	0.151569891	0	0	0	0	1	2020-10-17 18:41:55.415857553	7	0	8	0	0	129	7	0	1	1000	0	-59.5381	20.0	20.0	20.0	1002.56
44	72	1	1	0	1	2	10	1	6	1	5	1	0	13.222766287	4	1	12	0	1	2020-10-17 18:41:57.246401310	5	0	3	0	0	129	10	1	38	1	106	-59.5381	307.339	20.0	20.0	1002.56
45	206	1	0	1	2	1	3	1	1	6	2	1	0	0.151408198	0	0	0	1	2	2020-10-17 18:41:58.535773038	3	0	10	0	0	129	13	2	16	15	56	-59.5381	307.339	20.0	20.0	1002.56
46	81	1	1	0	1	2	11	1	10	1	10	1	0	43.616646861	4	1	12	1	0	2020-10-17 18:41:59.560932875	2	0	0	0	0	129	12	2	32	255	70	-24.9518	307.339	20.0	20.0	1002.56
47	85	1	0	1	2	1	12	1	1	10	11	1	0	0.152816754	0	0	0	1	2	2020-10-17 18:41:59.986772060	7	0	8	0	0	129	8	0	1	1000	0	-24.9518	307.339	20.0	20.0	1002.56
48	72	1	1	0	1	2	10	1	9	1	5	1	0	60.001073105	4	1	12	0	1	2020-10-17 18:42:04.719841719	7	0	8	0	0	129	9	0	1	1000	0	-24.9518	307.339	20.0	20.0	1002.56
49	293	1	0	1	2	1	9	1	1	9	9	1	0	0.151559644	0	0	0	1	2	2020-10-17 18:42:05.406223297	7	0	1	0	0	129	10	1	33	8	81	-24.9518	307.339	20.0	1050.83	1002.56
50	81	1	1	0	1	2	11	1	10	1	10	1	0	7.911555782	22	4	118	1	2	2020-10-17 18:42:10.086171865	1	0	7	0	0	129	13	1	58	1	46	-24.9518	307.339	20.0	1050.83	1002.56
51	85	1	0	1	2	1	12	1	1	10	11	1	0	0.151477935	0	0	0	1	2	2020-10-17 18:42:15.258288622	6	0	8	0	0	129	6	0	1	78	3	-24.9518	307.339	20.0	1050.83	1002.56
52	72	1	1	0	1	2	10	1	7	1	5	1	0	60.001099951	17	3	51	0	1	2020-10-17 18:42:23.467625618	4	0	2	0	0	129	13	2	36	511	100	-24.9518	307.339	20.0	1050.83	1002.56
53	208	1	0	1	2	1	4	1	1	7	3	1	0	0.152554333	0	0	0	1	2	2020-10-17 18:42:23.721799135	6	0	8	0	0	129	7	0	1	78	3	-24.9518	307.339	20.0	1050.83	1002.56
54	72	1	1	0	1	2	10	1	10	1	5	1	0	8.168491753	10	2	95	0	1	2020-10-17 18:42:24.604396820	8	0	4	0	0	129	9	1	42	1	11	-24.9518	307.339	20.0	1050.83	1021.12
55	239	1	0	1	2	1	6	1	1	10	6	1	0	0.151604266	0	0	0	0	1	2020-10-17 18:42:36.704616308	6	0	8	0	0	129	8	0	1	78	6	-24.9518	307.339	20.0	1050.83	1021.12
56	60	0	0	1	0	0	0	0	0	0	0	0	0	-1	11	2	32	0	1	2020-10-17 18:42:37.761893988	0	0	5	0	0	129	13	1	46	1	26	-24.9518	307.339	20.0	1050.83	1021.12
57	42	0	1	0	0	0	0	0	0	0	0	0	0	-1	0	0	0	0	1	2020-10-17 18:42:38.406645298	2	0	0	0	0	129	14	2	32	255	71	-13.1198	307.339	20.0	1050.83	1021.12
58	72	1	1	0	1	2	10	1	8	1	5	1	0	60.000901249	18	4	53	0	1	2020-10-17 18:42:40.906247377	6	0	8	0	0	129	9	0	1	78	3	-13.1198	307.339	20.0	1050.83	1021.12
59	253	1	0	1	2	1	7	1	1	8	7	1	0	0.152692683	0	0	0	0	1	2020-10-17 18:42:48.596621275	7	0	8	0	0	129	11	0	1	1000	0	-13.1198	307.339	20.0	1050.83	1021.12
60	72	1	1	0	1	2	10	1	3	1	5	1	0	60.000815950	4	1	12	1	2	2020-10-17 18:42:49.032679319	6	0	6	0	0	129	10	1	55	2	28	-13.1198	307.339	20.0	1050.83	1021.12
61	196	1	0	1	2	1	2	1	1	3	1	1	0	0.152725505	0	0	0	1	2	2020-10-17 18:42:57.548465729	5	0	3	0	0	129	11	1	38	1	105	-13.1198	20.0	20.0	1050.83	1021.12
62	72	1	1	0	1	2	10	1	2	1	5	1	0	46.235631360	32	6	148	0	1	2020-10-17 18:42:58.838490963	3	0	10	0	0	129	14	2	16	15	55	-13.1198	20.0	20.0	1050.83	1021.12
63	286	1	0	1	2	1	8	1	1	2	8	1	0	0.152050902	0	0	0	1	2	2020-10-17 18:42:59.060546875	6	0	8	0	0	129	11	0	1	78	3	-13.1198	20.0	20.0	1050.83	1021.12
64	72	1	1	0	1	2	10	1	5	1	5	1	0	60.000717180	21	4	63	0	1	2020-10-17 18:42:59.862067699	2	0	0	0	0	129	13	2	32	255	73	-3.06771	20.0	20.0	1050.83	1021.12
65	225	1	0	1	2	1	5	1	1	5	4	1	0	0.317876776	0	0	0	0	1	2020-10-17 18:43:05.716507435	7	0	1	0	0	129	12	1	33	0	83	-3.06771	20.0	20.0	20.0	1021.12
66	72	1	1	0	1	2	10	1	4	1	5	1	0	60.000686413	5	1	15	0	1	2020-10-17 18:43:10.313830137	1	0	7	0	0	129	14	1	58	1	42	-3.06771	20.0	20.0	20.0	1021.12
67	142	1	0	1	2	1	1	1	1	4	14	1	0	0.313558820	0	0	0	0	1	2020-10-17 18:43:23.690875292	4	0	2	0	0	129	14	2	36	511	98	-3.06771	20.0	20.0	20.0	1021.12
68	72	1	1	0	1	2	10	1	11	1	5	1	0	60.000544644	0	0	0	0	1	2020-10-17 18:43:24.832976103	8	0	4	0	0	129	10	1	42	1	12	-3.06771	20.0	20.0	20.0	1030.04
69	196	1	0	1	2	1	2	1	1	11	1	1	0	0.307414562	5	1	15	1	2	2020-10-17 18:43:38.058117867	0	0	5	0	0	129	14	1	46	1	22	-3.06771	20.0	20.0	20.0	1030.04
70	72	1	1	0	1	2	10	1	6	1	5	1	0	60.000616991	8	2	24	0	1	2020-10-17 18:43:38.642349720	2	0	0	0	0	129	15	2	32	255	74	-2.34835	20.0	20.0	20.0	1030.04
71	206	1	0	1	2	1	3	1	1	6	2	1	0	0.319285628	0	0	0	0	1	2020-10-17 18:43:49.336852312	6	0	6	0	0	129	12	1	55	2	30	-2.34835	20.0	20.0	20.0	1030.04
72	72	1	1	0	1	2	10	1	9	1	5	1	0	60.000536436	12	3	36	1	2	2020-10-17 18:43:57.777507782	5	0	3	0	0	129	12	1	38	1	104	-2.34835	106.261	20.0	20.0	1030.04
73	293	1	0	1	2	1	9	1	1	9	9	1	0	0.220961297	0	0	0	1	2	2020-10-17 18:43:59.066283941	3	0	10	0	0	129	15	2	16	15	53	-2.34835	106.261	20.0	20.0	1030.04
74	60	0	0	1	0	0	0	0	0	0	0	0	0	-1	31	5	103	0	1	2020-10-17 18:44:00.089850187	2	0	0	0	0	129	14	2	32	255	75	-3.6277	106.261	20.0	20.0	1030.04
75	42	0	1	0	0	0	0	0	0	0	0	0	0	-1	0	0	0	1	2	2020-10-17 18:44:05.944986820	7	0	1	0	0	129	13	1	33	0	84	-3.6277	106.261	20.0	89.8523	1030.04
76	81	1	1	0	1	2	11	1	5	1	10	1	0	15.377624186	6	1	18	1	0	2020-10-17 18:44:10.554146051	1	0	7	0	0	129	15	1	58	1	43	-3.6277	106.261	20.0	89.8523	1030.04
77	85	1	0	1	2	1	12	1	1	5	11	1	0	0.223986670	0	0	0	1	2	2020-10-17 18:44:23.917916298	4	0	2	0	0	129	15	2	36	511	95	-3.6277	106.261	20.0	89.8523	1030.04
78	81	1	1	0	1	2	11	1	5	1	10	1	0	5.268818368	18	3	54	1	0	2020-10-17 18:44:25.063802003	8	0	4	0	0	129	11	1	42	1	13	-3.6277	106.261	20.0	89.8523	1029.46
79	85	1	0	1	2	1	12	1	1	5	11	1	0	0.227868302	0	0	0	1	2	2020-10-17 18:44:38.357978821	0	0	5	0	0	129	15	1	46	1	23	-3.6277	106.261	20.0	89.8523	1029.46
80	72	1	1	0	1	2	10	1	7	1	5	1	0	60.000473485	11	2	33	0	1	2020-10-17 18:44:38.875208616	2	0	0	0	0	129	0	2	32	255	76	-5.71701	106.261	20.0	89.8523	1029.46
81	208	1	0	1	2	1	4	1	1	7	3	1	0	0.294347614	0	0	0	0	1	2020-10-17 18:44:49.640221834	6	0	6	0	0	129	13	1	55	2	31	-5.71701	106.261	20.0	89.8523	1029.46
82	72	1	1	0	1	2	10	1	10	1	5	1	0	60.000462735	5	1	15	0	1	2020-10-17 18:44:58.002113104	5	0	3	0	0	129	13	1	38	1	103	-5.71701	105.358	20.0	89.8523	1029.46
83	239	1	0	1	2	1	6	1	1	10	6	1	0	0.227616588	0	0	0	1	2	2020-10-17 18:44:59.361649036	3	0	10	0	0	129	0	2	16	15	52	-5.71701	105.358	20.0	89.8523	1029.46
84	81	1	1	0	1	2	11	1	5	1	10	1	0	12.290437353	15	3	45	1	0	2020-10-17 18:45:00.385571003	2	0	0	0	0	129	15	2	32	255	77	-6.66852	105.358	20.0	89.8523	1029.46
85	85	1	0	1	2	1	12	1	1	5	11	1	0	0.315759088	0	0	0	1	2	2020-10-17 18:45:06.260514974	7	0	1	0	0	129	14	1	33	0	86	-6.66852	105.358	20.0	20.0	1029.46
86	81	1	1	0	1	2	11	1	5	1	10	1	0	5.516025743	12	3	36	1	0	2020-10-17 18:45:10.845472097	1	0	7	0	0	129	0	1	58	1	45	-6.66852	105.358	20.0	20.0	1029.46
87	85	1	0	1	2	1	12	1	1	5	11	1	0	0.311848922	0	0	0	0	1	2020-10-17 18:45:24.141966105	4	0	2	0	0	129	0	2	36	511	96	-6.66852	105.358	20.0	20.0	1029.46
88	72	1	1	0	1	2	10	1	8	1	5	1	0	60.000275493	4	1	12	0	1	2020-10-17 18:45:25.289917946	8	0	4	0	0	129	12	1	42	1	14	-6.66852	105.358	20.0	20.0	1029.29
89	253	1	0	1	2	1	7	1	1	8	7	1	0	0.293687169	0	0	0	0	1	2020-10-17 18:45:38.581912279	0	0	5	0	0	129	0	1	46	1	24	-6.66852	105.358	20.0	20.0	1029.29
90	72	1	1	0	1	2	10	1	3	1	5	1	0	60.000310958	4	1	80	0	1	2020-10-17 18:45:39.129302979	2	0	0	0	0	129	1	2	32	255	78	-8.0692	105.358	20.0	20.0	1029.29
91	196	1	0	1	2	1	2	1	1	3	1	1	0	0.300333787	0	0	0	1	2	2020-10-17 18:45:49.955265522	6	0	6	0	0	129	14	1	55	2	32	-8.0692	105.358	20.0	20.0	1029.29
92	60	0	2	2	0	0	0	0	0	0	0	0	0	-1	28	5	78	0	1	2020-10-17 18:45:58.312106609	5	0	3	0	0	129	14	1	38	1	102	-8.0692	20.0	20.0	20.0	1029.29
93	60	0	2	2	0	0	0	0	0	0	0	0	0	-1	0	0	0	0	1	2020-10-17 18:45:59.665516615	3	0	10	0	0	129	1	2	16	15	51	-8.0692	20.0	20.0	20.0	1029.29
94	60	0	2	2	0	0	0	0	0	0	0	0	0	-1	0	0	0	0	1	2020-10-17 18:46:00.701564550	2	0	0	0	0	129	0	2	32	255	79	-8.70113	20.0	20.0	20.0	1029.29
95	72	1	1	0	1	2	10	1	2	1	5	1	0	60.001044589	6	1	18	0	1	2020-10-17 18:46:06.572461843	7	0	1	0	0	129	15	1	33	0	85	-8.70113	20.0	20.0	20.0	1029.29
96	286	1	0	1	2	1	8	1	1	2	8	1	0	0.318209228	0	0	0	1	2	2020-10-17 18:46:11.149972677	1	0	7	0	0	129	1	1	58	1	44	-8.70113	20.0	20.0	20.0	1029.29
97	60	0	0	1	0	0	0	0	0	0	0	0	0	-1	16	3	48	0	1	2020-10-17 18:46:24.368304014	4	0	2	0	0	129	1	2	36	511	97	-8.70113	20.0	20.0	20.0	1029.29
98	42	0	1	0	0	0	0	0	0	0	0	0	0	-1	0	0	0	0	1	2020-10-17 18:46:25.330227137	8	0	4	0	0	129	1	1	42	1	15	-8.70113	20.0	20.0	20.0	1029.2
99	81	1	1	0	1	2	11	1	6	1	10	1	0	50.015674574	5	1	15	1	0	2020-10-17 18:46:25.936233997	8	0	4	0	0	129	3	1	42	1	16	-8.70113	20.0	20.0	20.0	20.0
100	85	1	0	1	2	1	12	1	1	6	11	1	0	0.227181369	0	0	0	1	2	2020-10-17 18:46:38.804467916	0	0	5	0	0	129	1	1	46	1	25	-8.70113	20.0	20.0	20.0	20.0
101	72	1	1	0	1	2	10	1	5	1	5	1	0	20.468775249	0	0	0	0	1	2020-10-17 18:46:39.362612247	2	0	0	0	0	129	2	2	32	255	80	-9.64224	20.0	20.0	20.0	20.0
102	225	1	0	1	2	1	5	1	1	5	4	1	0	0.228681959	5	1	15	0	1	2020-10-17 18:46:40.571672440	8	0	8	0	0	129	4	0	1	1000	0	-9.64224	20.0	20.0	20.0	20.0
103	72	1	1	0	1	2	10	1	4	1	5	1	0	60.000482054	0	0	0	0	1	2020-10-17 18:46:44.287975788	8	0	8	0	0	129	5	0	1	1000	0	-9.64224	20.0	20.0	20.0	20.0
104	142	1	0	1	2	1	1	1	1	4	14	1	0	0.228991516	0	0	0	0	1	2020-10-17 18:46:49.942489862	8	0	8	0	0	129	6	0	1	1300	2	-9.64224	20.0	20.0	20.0	20.0
105	72	1	1	0	1	2	10	1	11	1	5	1	0	60.000669677	10	2	95	0	1	2020-10-17 18:46:50.284456015	6	0	6	0	0	129	15	1	55	2	29	-9.64224	20.0	20.0	20.0	20.0
106	196	1	0	1	2	1	2	1	1	11	1	1	0	0.226212343	0	0	0	0	1	2020-10-17 18:46:58.623896599	5	0	3	0	0	129	15	1	38	1	101	-9.64224	20.0	20.0	20.0	20.0
107	81	1	1	0	1	2	11	1	6	1	10	1	0	4.341736291	0	0	0	1	0	2020-10-17 18:46:59.092285872	8	0	8	0	0	129	7	0	1	1300	5	-9.64224	20.0	20.0	20.0	20.0
108	85	1	0	1	2	1	12	1	1	6	11	1	0	0.229178087	5	1	80	1	2	2020-10-17 18:46:59.974103928	3	0	10	0	0	129	2	2	16	15	47	-9.64224	20.0	20.0	20.0	20.0
109	81	1	1	0	1	2	11	1	6	1	10	1	0	4.510555790	8	2	24	1	0	2020-10-17 18:47:01.009398937	2	0	0	0	0	129	1	2	32	255	72	-17.9203	20.0	20.0	20.0	20.0
110	85	1	0	1	2	1	12	1	1	6	11	1	0	0.222513983	0	0	0	0	1	2020-10-17 18:47:06.892110586	7	0	1	0	0	129	0	1	33	0	82	-17.9203	20.0	20.0	20.0	20.0
111	72	1	1	0	1	2	10	1	6	1	5	1	0	0.453770540	0	0	0	0	1	2020-10-17 18:47:11.373337984	1	0	7	0	0	129	2	1	58	1	41	-17.9203	20.0	20.0	20.0	20.0
112	206	1	0	1	2	1	3	1	1	6	2	1	0	0.232610861	0	0	0	1	2	2020-10-17 18:47:12.685790062	5	0	9	0	0	129	0	3	1	1	108	-17.9203	20.0	20.0	20.0	20.0
113	72	1	1	0	1	2	10	1	9	1	5	1	0	60.001097335	12	3	36	0	1	2020-10-17 18:47:24.589648724	4	0	2	0	0	129	2	2	36	511	99	-17.9203	20.0	20.0	20.0	20.0
114	293	1	0	1	2	1	9	1	1	9	9	1	0	0.226381012	0	0	0	1	2	2020-10-17 18:47:26.088471889	8	0	4	0	0	129	8	1	42	1	17	-17.9203	20.0	20.0	20.0	71.0863
115	81	1	1	0	1	2	11	1	2	1	10	1	0	26.309309315	12	2	36	1	0	2020-10-17 18:47:38.957557440	0	0	5	0	0	129	2	1	46	1	27	-17.9203	20.0	20.0	20.0	71.0863
116	85	1	0	1	2	1	12	1	1	2	11	1	0	0.223940456	6	1	18	1	2	2020-10-17 18:47:39.161422253	5	0	8	0	0	129	1	0	1	1100	4	-17.9203	20.0	20.0	20.0	71.0863
117	72	1	1	0	1	2	10	1	7	1	5	1	0	60.000543474	22	4	66	0	1	2020-10-17 18:47:39.515413046	2	0	0	0	0	129	3	2	32	247	58	110.343	20.0	20.0	20.0	71.0863
118	208	1	0	1	2	1	4	1	1	7	3	1	0	0.224914903	0	0	0	0	1	2020-10-17 18:47:45.414473057	5	0	8	0	0	129	2	0	1	1200	1	110.343	20.0	20.0	20.0	71.0863
119	81	1	1	0	1	2	11	1	2	1	10	1	0	8.238056816	0	0	0	1	0	2020-10-17 18:47:50.437638521	6	0	6	0	0	129	0	1	55	2	36	110.343	20.0	20.0	20.0	71.0863
120	85	1	0	1	2	1	12	1	1	2	11	1	0	0.225453653	5	1	80	1	2	2020-10-17 18:47:52.869560719	7	0	8	0	0	129	1	0	1	1000	0	110.343	20.0		20.0	71.0863
121	72	1	1	0	1	2	10	1	10	1	5	1	0	60.000410689	0	0	0	0	1	2020-10-17 18:47:57.737711430	6	0	8	0	0	129	1	0	1	78	3	110.343	20.0		20.0	71.0863
122	239	1	0	1	2	1	6	1	1	10	6	1	0	0.233657590	0	0	0	1	2	2020-10-17 18:47:58.776636600	5	0	3	0	0	129	3	1	38	1	87	110.343	20.0		20.0	71.0863
123	81	1	1	0	1	2	11	1	2	1	10	1	0	12.674043930	29	6	85	1	0	2020-10-17 18:48:00.125647783	3	0	10	0	0	129	3	2	16	15	54	110.343			20.0	71.0863
124	85	1	0	1	2	1	12	1	1	2	11	1	0	0.308773229	0	0	0	0	1	2020-10-17 18:48:01.161696911	2	0	0	0	0	129	2	2	32	247	57	16.5764			20.0	71.0863
125	72	1	1	0	1	2	10	1	8	1	5	1	0	60.001284282	0	0	0	0	1	2020-10-17 18:48:04.113731623	8	0	8	0	0	129	9	0	1	1300	2	16.5764			20.0	71.0863
126	253	1	0	1	2	1	7	1	1	8	7	1	0	0.302164515	4	1	12	0	1	2020-10-17 18:48:07.043706894	7	0	1	0	0	129	2	1	33	8	59	16.5764			20.0	71.0863
127	72	1	1	0	1	2	10	1	3	1	5	1	0	60.000753424	0	0	0	0	1	2020-10-17 18:48:10.533790827	6	0	8	0	0	129	2	0	1	78	6	16.5764				71.0863
128	196	1	0	1	2	1	2	1	1	3	1	1	0	0.298876008	0	0	0	0	1	2020-10-17 18:48:11.525824070	1	0	7	0	0	129	3	1	58	1	37	16.5764				71.0863
129	81	1	1	0	1	2	11	1	2	1	10	1	0	3.973330764	10	2	88	1	0	2020-10-17 18:48:15.126796483	8	0	8	0	0	129	10	0	1	1300	5	16.5764				71.0863
130	85	1	0	1	2	1	12	1	1	2	11	1	0	0.228300408	0	0	0	1	2	2020-10-17 18:48:21.966816425	5	0	9	0	0	129	4	3	1	1	107	16.5764				71.0863
131	60	0	0	1	0	0	0	0	0	0	0	0	0	-1	6	1	18	0	1	2020-10-17 18:48:24.741909742	4	0	2	0	0	129	3	2	36	511	91	16.5764				71.0863
132	42	0	1	0	0	0	0	0	0	0	0	0	0	-1	0	0	0	1	2	2020-10-17 18:48:26.241906643	8	0	4	0	0	129	11	1	42	1	7	16.5764				71.0863
133	81	1	1	0	1	2	11	1	6	1	10	1	0	42.882026925	18	3	54	1	0	2020-10-17 18:48:39.109987736	0	0	5	0	0	129	3	1	46	1	19	16.5764
134	85	1	0	1	2	1	12	1	1	6	11	1	0	0.308371261	0	0	0	0	1	2020-10-17 18:48:39.667963505	2	0	0	0	0	129	4	2	32	255	68	16.5764
