# Supplementary material for: AI-driven cybersecurity framework for anomaly detection in power systems
Source: Sci Rep. 2025 Oct 10;15:35506. doi: 10.1038/s41598-025-19634-y (PMC12514191; doi:10.1038/s41598-025-19634-y)
Supplement: Supplementary file 1 — Supplementary Information. [file 41598_2025_19634_MOESM1_ESM.zip › Datasets/csvs/UC3/uc3_master_merged_phy_cyb_5os_30poll_encoded.csv]

	frame_len	frame_protocols	eth_src	eth_dst	ip_src	ip_dst	ip_len	ip_flags	tcp_srcport	tcp_dstport	tcp_len	tcp_flags	tcp_retransmission	tcp_rtt	flow_count	flow_final_count	packets	snort_alert	snort_alert_type	Time	LL_dnp3_src	LL_dnp3_dst	LL_dnp3_len	LL_dnp3_ctl	TL_dnp3_tr_ctl	AL_dnp3_al_func	AL_dnp3_al_ctl	AL_dnp3_obj	DNP3 Object Count	DNP3 Objects	AL_Payload	value1	value2	value3	value4	value5
0	60	0	0	1	0	0	0	0	0	0	0	0	0	-1	0	0	0	0	1	2020-10-17 17:49:53.869575500	3	0	1	0	0	129	15	1	33	0	54				1005.25
1	42	0	1	0	0	0	0	0	0	0	0	0	0	-1	0	0	0	0	1	2020-10-17 17:49:56.009526491	0	0	0	0	0	129	6	2	32	255	67	-56.2588			1005.25
2	72	1	1	0	1	2	6	1	3	1	4	1	0	-1	5	1	15	0	1	2020-10-17 17:49:57.138546944	1	0	2	0	0	129	6	1	38	1	101	-56.2588	1211.67		1005.25
3	206	1	0	1	2	1	2	1	1	3	2	1	0	0.151952388	0	0	0	0	1	2020-10-17 17:50:01.957462072	1	0	5	0	0	129	7	0	1	1200	2	-56.2588	1211.67		1005.25
4	72	1	1	0	1	2	6	1	4	1	4	1	0	-1	5	1	15	0	1	2020-10-17 17:50:03.013622522	4	0	3	0	0	129	9	1	42	1	16	-56.2588	1211.67		1005.25	1236.11
5	196	1	0	1	2	1	1	1	1	4	1	1	0	0.151812691	0	0	0	0	1	2020-10-17 17:50:12.852589369	1	0	5	0	0	129	8	0	1	1100	5	-56.2588	1211.67		1005.25	1236.11
6	72	1	1	0	1	2	6	1	6	1	4	1	0	-1	5	1	15	0	1	2020-10-17 17:50:15.979615211	2	0	4	0	0	129	0	1	55	2	38	-56.2588	1211.67	79.9076	1005.25	1236.11
7	225	1	0	1	2	1	3	1	1	6	3	1	0	0.151941348	0	0	0	0	1	2020-10-17 17:50:20.027540684	1	0	6	0	0	129	9	3	1	1	109	-56.2588	1211.67	79.9076	1005.25	1236.11
8	81	1	1	0	1	2	7	1	6	1	7	1	0	4.667673354	10	2	30	0	1	2020-10-17 17:50:24.023552656	3	0	1	0	0	129	0	1	33	0	60	-56.2588	1211.67	79.9076	1005.18	1236.11
9	85	1	0	1	2	1	8	1	1	6	8	1	0	0.151241820	0	0	0	0	1	2020-10-17 17:50:25.253550053	1	0	6	0	0	129	10	3	1	1	108	-56.2588	1211.67	79.9076	1005.18	1236.11
10	72	1	1	0	1	2	6	1	5	1	4	1	0	-1	4	1	12	0	1	2020-10-17 17:50:26.163654804	0	0	0	0	0	129	7	2	32	255	71	-14.9833	1211.67	79.9076	1005.18	1236.11
11	239	1	0	1	2	1	4	1	1	5	5	1	0	0.153008799	0	0	0	0	1	2020-10-17 17:50:27.292640686	1	0	2	0	0	129	11	1	38	1	102	-14.9833	1233.13	79.9076	1005.18	1236.11
12	60	0	2	2	0	0	0	0	0	0	0	0	0	-1	4	1	12	0	1	2020-10-17 17:50:33.166603804	4	0	3	0	0	129	10	1	42	1	17	-14.9833	1233.13	79.9076	1005.18	1235.43
13	60	0	2	2	0	0	0	0	0	0	0	0	0	-1	0	0	0	0	1	2020-10-17 17:50:35.094666243	3	0	5	0	0	129	1	0	1	999	4	-14.9833	1233.13	79.9076	1005.18	1235.43
14	60	0	2	2	0	0	0	0	0	0	0	0	0	-1	4	1	12	0	1	2020-10-17 17:50:46.131711959	2	0	4	0	0	129	1	1	55	2	37	-14.9833	1233.13	79.9443	1005.18	1235.43
15	81	1	1	0	1	2	7	1	6	1	7	1	0	10.742300190	16	3	48	1	0	2020-10-17 17:50:46.435677052	2	0	5	0	0	129	2	0	1	82	7	-14.9833	1233.13	79.9443	1005.18	1235.43
16	85	1	0	1	2	1	8	1	1	6	8	1	0	0.152827146	0	0	0	0	1	2020-10-17 17:50:53.665791988	2	0	5	0	0	129	3	0	1	None	3	-14.9833	1233.13	79.9443	1005.18	1235.43
17	72	1	1	0	1	2	6	1	2	1	4	1	0	-1	6	1	18	0	1	2020-10-17 17:50:54.177682161	3	0	1	0	0	129	2	1	33	0	53	-14.9833	1233.13	79.9443	999.812	1235.43
18	286	1	0	1	2	1	5	1	1	2	6	1	0	0.151890994	0	0	0	1	2	2020-10-17 17:50:56.315757036	0	0	0	0	0	129	8	2	32	255	68	-56.4988	1233.13	79.9443	999.812	1235.43
19	89	1	1	0	1	2	9	1	6	1	9	1	0	7.022309470	12	2	36	1	0	2020-10-17 17:50:57.445718288	1	0	2	0	0	129	12	1	38	1	100	-56.4988	1200.73	79.9443	999.812	1235.43
20	91	1	0	1	2	1	10	1	1	6	10	1	0	0.152641793	0	0	0	0	1	2020-10-17 17:51:03.319793701	4	0	3	0	0	129	11	1	42	1	18	-56.4988	1200.73	79.9443	999.812	1236.1
21	72	1	1	0	1	2	6	1	3	1	4	1	0	30.001196786	10	2	30	0	1	2020-10-17 17:51:06.615775108	4	0	5	0	0	129	12	0	1	1000	0	-56.4988	1200.73	79.9443	999.812	1236.1
22	206	1	0	1	2	1	2	1	1	3	2	1	0	0.152780337	0	0	0	0	1	2020-10-17 17:51:16.283858538	2	0	4	0	0	129	4	1	55	2	34	-56.4988	1200.73	80.5352	999.812	1236.1
23	89	1	1	0	1	2	9	1	6	1	9	1	0	5.073381098	5	1	15	1	0	2020-10-17 17:51:22.280817509	4	0	5	0	0	129	13	0	1	1300	6	-56.4988	1200.73	80.5352	999.812	1236.1
24	60	0	0	1	0	0	0	0	0	0	0	0	0	-1	0	0	0	0	1	2020-10-17 17:51:24.331817627	3	0	1	0	0	129	3	1	33	0	57	-56.4988	1200.73	80.5352	1005.03	1236.1
25	42	0	1	0	0	0	0	0	0	0	0	0	0	-1	0	0	0	0	1	2020-10-17 17:51:26.468868494	0	0	0	0	0	129	9	2	32	255	66	-56.5861	1200.73	80.5352	1005.03	1236.1
26	91	1	0	1	2	1	10	1	1	6	10	1	0	0.152628306	0	0	0	0	1	2020-10-17 17:51:27.598811388	1	0	2	0	0	129	13	1	38	1	99	-56.5861	1206.74	80.5352	1005.03	1236.1
27	72	1	1	0	1	2	6	1	4	1	4	1	0	30.001222042	0	0	0	0	1	2020-10-17 17:51:33.471888304	4	0	3	0	0	129	14	1	42	1	11	-56.5861	1206.74	80.5352	1005.03	1003.54
28	196	1	0	1	2	1	1	1	1	4	1	1	0	0.152906364	0	0	0	0	1	2020-10-17 17:51:46.436966658	2	0	4	0	0	129	5	1	55	2	36	-56.5861	1206.74	80.7201	1005.03	1003.54
29	72	1	1	0	1	2	6	1	6	1	4	1	0	1.886274100	5	1	15	0	1	2020-10-17 17:51:54.484981775	3	0	1	0	0	129	4	1	33	0	59	-56.5861	1206.74	80.7201	1005.05	1003.54
30	225	1	0	1	2	1	3	1	1	6	3	1	0	0.152816648	0	0	0	0	1	2020-10-17 17:51:56.621006250	0	0	0	0	0	129	10	2	32	255	64	-56.7609	1206.74	80.7201	1005.05	1003.54
31	72	1	1	0	1	2	6	1	5	1	4	1	0	30.001063659	13	3	39	0	1	2020-10-17 17:51:57.750978708	1	0	2	0	0	129	14	1	38	1	98	-56.7609	1207.5	80.7201	1005.05	1003.54
32	239	1	0	1	2	1	4	1	1	5	5	1	0	0.151917546	0	0	0	1	2	2020-10-17 17:52:03.624984264	4	0	3	0	0	129	15	1	42	1	9	-56.7609	1207.5	80.7201	1005.05	1002.57
33	81	1	1	0	1	2	7	1	3	1	7	1	0	10.918533103	4	1	12	1	0	2020-10-17 17:52:16.590359449	2	0	4	0	0	129	6	1	55	2	35	-56.7609	1207.5	80.7146	1005.05	1002.57
34	85	1	0	1	2	1	8	1	1	3	8	1	0	0.152580582	0	0	0	1	2	2020-10-17 17:52:24.725905895	3	0	1	0	0	129	5	1	33	0	58	-56.7609	1207.5	80.7146	1004.89	1002.57
35	72	1	1	0	1	2	6	1	2	1	4	1	0	30.001109610	24	5	72	0	1	2020-10-17 17:52:26.849645615	0	0	0	0	0	129	11	2	32	255	65	-56.8727	1207.5	80.7146	1004.89	1002.57
36	286	1	0	1	2	1	5	1	1	2	6	1	0	0.150987094	0	0	0	0	1	2020-10-17 17:52:28.059988022	1	0	2	0	0	129	15	1	38	1	97	-56.8727	20.0	80.7146	1004.89	1002.57
37	81	1	1	0	1	2	7	1	2	1	7	1	0	0.151330902	6	1	18	1	0	2020-10-17 17:52:33.931654930	4	0	3	0	0	129	0	1	42	1	10	-56.8727	20.0	80.7146	1004.89	20.0
38	85	1	0	1	2	1	8	1	1	2	8	1	0	0.152634071	0	0	0	1	2	2020-10-17 17:52:45.671539307	1	0	5	0	0	129	0	0	1	1200	2	-56.8727	20.0	80.7146	1004.89	20.0
39	81	1	1	0	1	2	7	1	2	1	7	1	0	7.078933103	16	3	48	1	0	2020-10-17 17:52:46.911608219	2	0	4	0	0	129	7	1	55	2	33	-56.8727	20.0	20.0	1004.89	20.0
40	85	1	0	1	2	1	8	1	1	2	8	1	0	0.151181918	0	0	0	0	1	2020-10-17 17:52:54.417395592	1	0	5	0	0	129	1	0	1	1100	5	-56.8727	20.0	20.0	1004.89	20.0
41	72	1	1	0	1	2	6	1	3	1	4	1	0	18.930161396	0	0	0	0	1	2020-10-17 17:52:54.956233978	3	0	1	0	0	129	6	1	33	0	63	-56.8727	20.0	20.0	1014.54	20.0
42	206	1	0	1	2	1	2	1	1	3	2	1	0	0.152854447	5	1	15	0	1	2020-10-17 17:52:57.093257904	0	0	0	0	0	129	12	2	32	255	73	-61.3948	20.0	20.0	1014.54	20.0
43	72	1	1	0	1	2	6	1	4	1	4	1	0	30.001128397	1	0	2	0	1	2020-10-17 17:52:58.395591497	1	0	2	0	0	129	2	1	38	1	93	-61.3948	20.0	20.0	1014.54	20.0
44	196	1	0	1	2	1	1	1	1	4	1	1	0	0.150973698	5	1	15	0	1	2020-10-17 17:53:01.411288977	1	0	5	0	0	129	3	0	1	1100	5	-61.3948	20.0	20.0	1014.54	20.0
45	72	1	1	0	1	2	6	1	6	1	4	1	0	30.001030812	1	0	2	0	1	2020-10-17 17:53:04.239636421	4	0	3	0	0	129	1	1	42	1	15	-61.3948	20.0	20.0	1014.54	20.0
46	225	1	0	1	2	1	3	1	1	6	3	1	0	0.152046566	0	0	0	0	1	2020-10-17 17:53:17.219327688	2	0	4	0	0	129	8	1	55	2	32	-61.3948	20.0	20.0	1014.54	20.0
47	60	0	0	1	0	0	0	0	0	0	0	0	0	-1	6	1	17	0	1	2020-10-17 17:53:25.185057163	3	0	1	0	0	129	7	1	33	0	81	-61.3948	20.0	20.0	1049.68	20.0
48	42	0	1	0	0	0	0	0	0	0	0	0	0	-1	0	0	0	1	2	2020-10-17 17:53:27.328570127	0	0	0	0	0	129	13	2	32	255	74	-19.4119	20.0	20.0	1049.68	20.0
49	72	1	1	0	1	2	6	1	5	1	4	1	0	30.001121924	8	2	24	0	1	2020-10-17 17:53:28.633324146	1	0	2	0	0	129	4	1	38	1	107	-19.4119	167.677	20.0	1049.68	20.0
50	239	1	0	1	2	1	4	1	1	5	5	1	0	0.152068046	0	0	0	1	2	2020-10-17 17:53:34.539154768	4	0	3	0	0	129	2	1	42	1	19	-19.4119	167.677	20.0	1049.68	20.0
51	81	1	1	0	1	2	7	1	5	1	7	1	0	3.144861751	8	2	24	1	0	2020-10-17 17:53:40.284775496	2	0	5	0	0	129	9	0	1	None	3	-19.4119	167.677	20.0	1049.68	20.0
52	85	1	0	1	2	1	8	1	1	5	8	1	0	0.151119647	0	0	0	0	1	2020-10-17 17:53:46.319077253	2	0	5	0	0	129	10	0	1	None	3	-19.4119	167.677	20.0	1049.68	20.0
53	72	1	1	0	1	2	6	1	2	1	4	1	0	22.466893945	22	4	66	0	1	2020-10-17 17:53:47.523188353	2	0	4	0	0	129	11	1	55	2	28	-19.4119	167.677	20.0	1049.68	20.0
54	286	1	0	1	2	1	5	1	1	2	6	1	0	0.151172492	6	1	18	0	1	2020-10-17 17:53:52.660071611	2	0	5	0	0	129	12	0	1	82	7	-19.4119	167.677	20.0	1049.68	20.0
55	81	1	1	0	1	2	7	1	5	1	7	1	0	15.514091045	11	2	33	1	0	2020-10-17 17:53:55.416522503	3	0	1	0	0	129	8	1	33	0	86	-19.4119	167.677	20.0	1049.01	20.0
56	85	1	0	1	2	1	8	1	1	5	8	1	0	0.150951324	0	0	0	0	1	2020-10-17 17:53:57.556790829	0	0	0	0	0	129	14	2	32	255	77	-10.3108	167.677	20.0	1049.01	20.0
57	72	1	1	0	1	2	6	1	3	1	4	1	0	30.001240783	10	2	30	0	1	2020-10-17 17:53:58.860481024	1	0	2	0	0	129	5	1	38	1	105	-10.3108	96.5568	20.0	1049.01	20.0
58	206	1	0	1	2	1	2	1	1	3	2	1	0	0.152894668	0	0	0	0	1	2020-10-17 17:54:04.843062162	4	0	3	0	0	129	3	1	42	1	20	-10.3108	96.5568	20.0	1049.01	20.0
59	72	1	1	0	1	2	6	1	4	1	4	1	0	30.000975017	5	1	15	0	1	2020-10-17 17:54:08.856544971	4	0	5	0	0	129	4	0	1	1000	0	-10.3108	96.5568	20.0	1049.01	20.0
60	196	1	0	1	2	1	1	1	1	4	1	1	0	0.152136382	0	0	0	1	2	2020-10-17 17:54:14.984789848	4	0	5	0	0	129	5	0	1	1000	0	-10.3108	96.5568	20.0	1049.01	20.0
61	72	1	1	0	1	2	6	1	6	1	4	1	0	30.000992209	0	0	0	0	1	2020-10-17 17:54:17.743195295	2	0	4	0	0	129	13	1	55	2	30	-10.3108	96.5568	38.9454	1049.01	20.0
62	225	1	0	1	2	1	3	1	1	6	3	1	0	0.152101032	0	0	0	0	1	2020-10-17 17:54:23.456871271	4	0	5	0	0	129	6	0	1	1300	6	-10.3108	96.5568	38.9454	1049.01	20.0
63	60	0	2	2	0	0	0	0	0	0	0	0	0	-1	5	1	15	0	1	2020-10-17 17:54:25.723106861	3	0	1	0	0	129	9	1	33	0	87	-10.3108	96.5568	38.9454	20.0	20.0
64	60	0	0	1	0	0	0	0	0	0	0	0	0	-1	0	0	0	0	1	2020-10-17 17:54:27.864391565	0	0	0	0	0	129	15	2	32	255	78	-11.9189	96.5568	38.9454	20.0	20.0
65	42	0	1	0	0	0	0	0	0	0	0	0	0	-1	0	0	0	0	1	2020-10-17 17:54:29.186329126	1	0	2	0	0	129	6	1	38	1	104	-11.9189	20.0	38.9454	20.0	20.0
66	60	0	2	2	0	0	0	0	0	0	0	0	0	-1	4	1	12	0	1	2020-10-17 17:54:35.170758486	4	0	3	0	0	129	7	1	42	1	21	-11.9189	20.0	38.9454	20.0	20.0
67	60	0	2	2	0	0	0	0	0	0	0	0	0	-1	0	0	0	0	1	2020-10-17 17:54:46.838614941	4	0	5	0	0	129	8	0	1	1000	0	-11.9189	20.0	38.9454	20.0	20.0
68	72	1	1	0	1	2	6	1	5	1	4	1	0	11.039881188	4	1	12	0	1	2020-10-17 17:54:48.062622070	2	0	4	0	0	129	14	1	55	2	29	-11.9189	20.0	20.0	20.0	20.0
69	239	1	0	1	2	1	4	1	1	5	5	1	0	0.151189603	0	0	0	1	2	2020-10-17 17:54:56.034962893	3	0	1	0	0	129	10	1	33	0	79	-11.9189	20.0	20.0	20.0	20.0
70	72	1	1	0	1	2	6	1	2	1	4	1	0	30.000837772	36	7	108	0	1	2020-10-17 17:54:57.818844557	4	0	5	0	0	129	9	0	1	1300	6	-11.9189	20.0	20.0	20.0	20.0
71	286	1	0	1	2	1	5	1	1	2	6	1	0	0.152270466	0	0	0	0	1	2020-10-17 17:54:58.187416077	0	0	0	0	0	129	0	2	32	255	75	-21.8846	20.0	20.0	20.0	20.0
72	72	1	1	0	1	2	6	1	3	1	4	1	0	30.000918363	21	4	63	0	1	2020-10-17 17:54:59.490616083	1	0	2	0	0	129	7	1	38	1	103	-21.8846	20.0	20.0	20.0	20.0
73	206	1	0	1	2	1	2	1	1	3	2	1	0	0.152245786	0	0	0	0	1	2020-10-17 17:55:05.490574837	4	0	3	0	0	129	10	1	42	1	27	-21.8846	20.0	20.0	20.0	20.0
74	72	1	1	0	1	2	6	1	4	1	4	1	0	30.000844144	5	1	15	0	1	2020-10-17 17:55:16.774442434	3	0	5	0	0	129	11	0	1	999	4	-21.8846	20.0	20.0	20.0	20.0
75	196	1	0	1	2	1	1	1	1	4	1	1	0	0.151293800	0	0	0	0	1	2020-10-17 17:55:18.370905399	2	0	4	0	0	129	15	1	55	2	31	-21.8846	20.0	20.0	20.0	20.0
76	72	1	1	0	1	2	6	1	6	1	4	1	0	30.000901781	0	0	0	0	1	2020-10-17 17:55:26.345983267	3	0	1	0	0	129	12	1	33	0	80	-21.8846	20.0	20.0	20.0	20.0
77	225	1	0	1	2	1	3	1	1	6	3	1	0	0.151265407	0	0	0	0	1	2020-10-17 17:55:28.489855289	0	0	0	0	0	129	1	2	32	255	76	-20.0806	20.0	20.0	20.0	20.0
78	60	0	0	1	0	0	0	0	0	0	0	0	0	-1	9	2	27	0	1	2020-10-17 17:55:29.814339399	1	0	2	0	0	129	8	1	38	1	106	-20.0806	20.0	20.0	20.0	20.0
79	42	0	1	0	0	0	0	0	0	0	0	0	0	-1	0	0	0	0	1	2020-10-17 17:55:31.720108509	1	0	6	0	0	129	9	3	1	1	109	-20.0806	20.0	20.0	20.0	20.0
80	72	1	1	0	1	2	6	1	5	1	4	1	0	30.000741786	4	1	12	0	1	2020-10-17 17:55:35.822282791	4	0	3	0	0	129	11	1	42	1	26	-20.0806	20.0	20.0	20.0	20.0
81	239	1	0	1	2	1	4	1	1	5	5	1	0	0.152354197	0	0	0	0	1	2020-10-17 17:55:48.694280386	2	0	4	0	0	129	0	1	55	2	43	-20.0806	20.0	20.0	20.0	20.0
82	72	1	1	0	1	2	6	1	2	1	4	1	0	30.000840940	36	7	108	0	1	2020-10-17 17:55:56.595590353	3	0	1	0	0	129	13	1	33	0	84	-20.0806	20.0	20.0	151.435	20.0
83	286	1	0	1	2	1	5	1	1	2	6	1	0	0.152551893	0	0	0	1	2	2020-10-17 17:55:58.716103315	0	0	0	0	0	129	2	2	32	247	51	122.171	20.0	20.0	151.435	20.0
84	72	1	1	0	1	2	6	1	3	1	4	1	0	30.000826362	21	4	63	0	1	2020-10-17 17:56:00.047564507	1	0	2	0	0	129	10	1	38	1	88	122.171	161.449	20.0	151.435	20.0
85	206	1	0	1	2	1	2	1	1	3	2	1	0	0.240097646	0	0	0	0	1	2020-10-17 17:56:06.062913895	4	0	3	0	0	129	12	1	42	1	25	122.171	161.449	20.0	151.435	68.5733
86	72	1	1	0	1	2	6	1	4	1	4	1	0	30.000695150	5	1	15	0	1	2020-10-17 17:56:19.022093058	2	0	4	0	0	129	1	1	55	2	42	122.171	161.449	20.0	151.435	68.5733
87	196	1	0	1	2	1	1	1	1	4	1	1	0	0.227944119	0	0	0	1	2	2020-10-17 17:56:26.823563099	3	0	1	0	0	129	14	1	33	0	85	122.171	161.449	20.0	134.24	68.5733
88	72	1	1	0	1	2	6	1	6	1	4	1	0	30.000806190	0	0	0	0	1	2020-10-17 17:56:27.731428146	1	0	5	0	0	129	11	0	1	1200	2	122.171	161.449	20.0	134.24	68.5733
89	225	1	0	1	2	1	3	1	1	6	3	1	0	0.308203170	0	0	0	1	2	2020-10-17 17:56:28.963264227	0	0	0	0	0	129	3	2	32	247	52	116.486	161.449	20.0	134.24	68.5733
90	60	0	0	1	0	0	0	0	0	0	0	0	0	-1	13	3	39	0	1	2020-10-17 17:56:30.283495665	1	0	2	0	0	129	12	1	38	1	89	116.486	221.664	20.0	134.24	68.5733
91	42	0	1	0	0	0	0	0	0	0	0	0	0	-1	0	0	0	0	1	2020-10-17 17:56:36.291505575	4	0	3	0	0	129	13	1	42	1	24	116.486	221.664	20.0	134.24	64.4689
92	72	1	1	0	1	2	6	1	5	1	4	1	0	30.000754011	0	0	0	0	1	2020-10-17 17:56:38.766185045	3	0	5	0	0	129	15	0	1	999	4	116.486	221.664	20.0	134.24	64.4689
93	239	1	0	1	2	1	4	1	1	5	5	1	0	0.305916508	0	0	0	1	2	2020-10-17 17:56:49.330107450	2	0	4	0	0	129	2	1	55	2	44	116.486	221.664	20.0	134.24	64.4689
94	81	1	1	0	1	2	7	1	6	1	7	1	0	17.304838162	30	6	90	1	0	2020-10-17 17:56:57.052927732	3	0	1	0	0	129	0	1	33	0	83	116.486	221.664	20.0	110.503	64.4689
95	85	1	0	1	2	1	8	1	1	6	8	1	0	0.306713255	0	0	0	0	1	2020-10-17 17:56:59.116502047	0	0	0	0	0	129	4	2	32	247	50	63.3247	221.664	20.0	110.503	64.4689
96	72	1	1	0	1	2	6	1	2	1	4	1	0	30.000253204	6	1	18	0	1	2020-10-17 17:57:00.436417818	1	0	2	0	0	129	13	1	38	1	90	63.3247	1144.54	20.0	110.503	64.4689
97	286	1	0	1	2	1	5	1	1	2	6	1	0	0.320995528	0	0	0	1	2	2020-10-17 17:57:06.444492102	4	0	3	0	0	129	14	1	42	1	23	63.3247	1144.54	20.0	110.503	58.0022
98	81	1	1	0	1	2	7	1	6	1	7	1	0	8.513421089	21	4	63	1	0	2020-10-17 17:57:19.483607531	2	0	4	0	0	129	3	1	55	2	45	63.3247	1144.54	40.9462	110.503	58.0022
99	85	1	0	1	2	1	8	1	1	6	8	1	0	0.232435071	0	0	0	0	1	2020-10-17 17:57:19.805557966	3	0	5	0	0	129	1	0	1	1001	1	63.3247	1144.54	40.9462	110.503	58.0022
100	72	1	1	0	1	2	6	1	3	1	4	1	0	30.000722783	0	0	0	0	1	2020-10-17 17:57:23.980479240	2	0	5	0	0	129	4	0	1	None	3	63.3247	1144.54	40.9462	110.503	58.0022
101	206	1	0	1	2	1	2	1	1	3	2	1	0	0.229605449	0	0	0	0	1	2020-10-17 17:57:27.205528259	3	0	1	0	0	129	2	1	33	9	82	63.3247	1144.54	40.9462	882.889	58.0022
102	72	1	1	0	1	2	6	1	4	1	4	1	0	30.001059041	6	1	17	0	1	2020-10-17 17:57:29.270581961	0	0	0	0	0	129	5	2	32	247	48	34.2978	1144.54	40.9462	882.889	58.0022
103	196	1	0	1	2	1	1	1	1	4	1	1	0	0.242553218	0	0	0	1	2	2020-10-17 17:57:30.588507652	1	0	2	0	0	129	14	1	38	1	91	34.2978	1266.05	40.9462	882.889	58.0022
104	72	1	1	0	1	2	6	1	6	1	4	1	0	3.643278100	0	0	0	1	2	2020-10-17 17:57:36.597590923	4	0	3	0	0	129	15	1	42	1	22	34.2978	1266.05	40.9462	882.889	47.8581
105	225	1	0	1	2	1	3	1	1	6	3	1	0	0.334917814	5	1	15	1	2	2020-10-17 17:57:43.575645924	2	0	5	0	0	129	5	0	1	None	3	34.2978	1266.05	40.9462	882.889	47.8581
106	81	1	1	0	1	2	7	1	6	1	7	1	0	2.705503745	4	1	12	1	0	2020-10-17 17:57:49.637669563	2	0	4	0	0	129	6	1	55	2	46	34.2978	1266.05	85.3034	882.889	47.8581
107	85	1	0	1	2	1	8	1	1	6	8	1	0	0.310193876	0	0	0	1	2	2020-10-17 17:57:51.293789864	4	0	5	0	0	129	0	0	1	1300	6	34.2978	1266.05	85.3034	882.889	47.8581
108	60	0	0	1	0	0	0	0	0	0	0	0	0	-1	4	1	12	0	1	2020-10-17 17:57:57.262670040	4	0	5	0	0	129	1	0	1	1000	0	34.2978	1266.05	85.3034	882.889	47.8581
109	42	0	1	0	0	0	0	0	0	0	0	0	0	-1	0	0	0	0	1	2020-10-17 17:57:57.358624697	3	0	1	0	0	129	3	1	33	9	61	34.2978	1266.05	85.3034	1042.27	47.8581
110	72	1	1	0	1	2	6	1	5	1	4	1	0	30.001080701	1	0	2	0	1	2020-10-17 17:57:59.422708988	0	0	0	0	0	129	6	2	32	247	49	20.1756	1266.05	85.3034	1042.27	47.8581
111	239	1	0	1	2	1	4	1	1	5	5	1	0	0.306900900	4	1	12	1	2	2020-10-17 17:58:00.741685390	1	0	2	0	0	129	15	1	38	1	92	20.1756	1261.19	85.3034	1042.27	47.8581
112	72	1	1	0	1	2	6	1	2	1	4	1	0	30.001117611	33	6	98	0	1	2020-10-17 17:58:06.751828909	4	0	3	0	0	129	2	1	42	1	8	20.1756	1261.19	85.3034	1042.27	942.827
113	286	1	0	1	2	1	5	1	1	2	6	1	0	0.306601910	0	0	0	1	2	2020-10-17 17:58:11.261947155	1	0	5	0	0	129	0	0	1	1100	5	20.1756	1261.19	85.3034	1042.27	942.827
114	72	1	1	0	1	2	6	1	3	1	4	1	0	30.000465053	21	4	63	0	1	2020-10-17 17:58:19.790828705	2	0	4	0	0	129	7	1	55	2	47	20.1756	1261.19	81.919	1042.27	942.827
115	206	1	0	1	2	1	2	1	1	3	2	1	0	0.228358160	0	0	0	0	1	2020-10-17 17:58:26.084784746	1	0	6	0	0	129	1	3	1	1	108	20.1756	1261.19	81.919	1042.27	942.827
116	72	1	1	0	1	2	6	1	4	1	4	1	0	30.001498188	5	1	15	0	1	2020-10-17 17:58:27.510860920	3	0	1	0	0	129	4	1	33	9	62	20.1756	1261.19	81.919	1003.82	942.827
117	196	1	0	1	2	1	1	1	1	4	1	1	0	0.233814045	0	0	0	0	1	2020-10-17 17:58:29.574909210	0	0	0	0	0	129	7	2	32	255	72	-50.9078	1261.19	81.919	1003.82	942.827
118	72	1	1	0	1	2	6	1	6	1	4	1	0	26.985415348	5	1	15	1	2	2020-10-17 17:58:30.893892765	1	0	2	0	0	129	2	1	38	1	94	-50.9078	1208.7	81.919	1003.82	942.827
119	225	1	0	1	2	1	3	1	1	6	3	1	0	0.236619680	0	0	0	1	2	2020-10-17 17:58:36.904927015	4	0	3	0	0	129	3	1	42	1	14	-50.9078	1208.7	81.919	1003.82	998.58
120	72	1	1	0	1	2	6	1	5	1	4	1	0	30.001013617	12	3	36	0	1	2020-10-17 17:58:49.944005728	2	0	4	0	0	129	8	1	55	2	41	-50.9078	1208.7	80.0418	1003.82	998.58
121	239	1	0	1	2	1	4	1	1	5	5	1	0	0.298504652	0	0	0	1	2	2020-10-17 17:58:57.664062262	3	0	1	0	0	129	5	1	33	9	55	-50.9078	1208.7	80.0418	1004.37	998.58
122	60	0	0	1	0	0	0	0	0	0	0	0	0	-1	8	2	24	0	1	2020-10-17 17:58:59.728131056	0	0	0	0	0	129	8	2	32	255	70	-69.235	1208.7	80.0418	1004.37	998.58
123	42	0	1	0	0	0	0	0	0	0	0	0	0	-1	0	0	0	0	1	2020-10-17 17:59:01.047028303	1	0	2	0	0	129	3	1	38	1	95	-69.235	1204.77	80.0418	1004.37	998.58
124	81	1	1	0	1	2	7	1	2	1	7	1	0	22.835239162	0	0	0	1	0	2020-10-17 17:59:07.058094025	4	0	3	0	0	129	4	1	42	1	13	-69.235	1204.77	80.0418	1004.37	1001.94
125	85	1	0	1	2	1	8	1	1	2	8	1	0	0.230208472	6	1	18	1	2	2020-10-17 17:59:20.097200871	2	0	4	0	0	129	9	1	55	2	39	-69.235	1204.77	80.4126	1004.37	1001.94
126	81	1	1	0	1	2	7	1	2	1	7	1	0	5.719394325	12	2	36	1	0	2020-10-17 17:59:27.817157984	3	0	1	0	0	129	6	1	33	9	56	-69.235	1204.77	80.4126	1004.37	1001.94
127	85	1	0	1	2	1	8	1	1	2	8	1	0	0.314907548	6	1	18	1	2	2020-10-17 17:59:29.881155252	0	0	0	0	0	129	9	2	32	255	69	-69.235	1204.77	80.4126		1001.94
128	72	1	1	0	1	2	6	1	2	1	4	1	0	0.900672969	0	0	0	0	1	2020-10-17 17:59:31.199208736	1	0	2	0	0	129	4	1	38	1	96		1204.77	80.4126		1001.94
129	286	1	0	1	2	1	5	1	1	2	6	1	0	0.303438179	0	0	0	1	2	2020-10-17 17:59:37.210245609	4	0	3	0	0	129	5	1	42	1	12			80.4126		1001.94
130	81	1	1	0	1	2	7	1	2	1	7	1	0	4.832172057	16	3	48	1	0	2020-10-17 17:59:50.250388384	2	0	4	0	0	129	10	1	55	2	40			80.4126
