# Supplementary material for: AI-driven cybersecurity framework for anomaly detection in power systems
Source: Sci Rep. 2025 Oct 10;15:35506. doi: 10.1038/s41598-025-19634-y (PMC12514191; doi:10.1038/s41598-025-19634-y)
Supplement: Supplementary file 1 — Supplementary Information. [file 41598_2025_19634_MOESM1_ESM.zip › Datasets/csvs/UC3/uc3_master_merged_phy_cyb_5os_60poll_encoded.csv]

	frame_len	frame_protocols	eth_src	eth_dst	ip_src	ip_dst	ip_len	ip_flags	tcp_srcport	tcp_dstport	tcp_len	tcp_flags	tcp_retransmission	tcp_rtt	flow_count	flow_final_count	packets	snort_alert	snort_alert_type	Time	LL_dnp3_src	LL_dnp3_dst	LL_dnp3_len	LL_dnp3_ctl	TL_dnp3_tr_ctl	AL_dnp3_al_func	AL_dnp3_al_ctl	AL_dnp3_obj	DNP3 Object Count	DNP3 Objects	AL_Payload	value1	value2	value3	value4
0	60	0	0	1	0	0	0	0	0	0	0	0	0	-1	0	0	0	0	1	2020-10-17 19:26:35.327264309	2	0	4	0	0	129	6	1	55	2	22			79.8731
1	42	0	1	0	0	0	0	0	0	0	0	0	0	-1	0	0	0	0	1	2020-10-17 19:26:37.269298792	0	0	0	0	0	129	6	2	32	255	38	-56.2576		79.8731
2	72	1	1	0	1	2	6	1	2	1	4	1	0	-1	4	1	12	0	1	2020-10-17 19:26:50.861374140	1	0	2	0	0	129	0	1	38	1	52	-56.2576	1211.67	79.8731
3	286	1	0	1	2	1	5	1	1	2	6	1	0	0.152521771	0	0	0	0	1	2020-10-17 19:26:55.531403065	1	0	5	0	0	129	1	0	1	1100	5	-56.2576	1211.67	79.8731
4	72	1	1	0	1	2	6	1	4	1	4	1	0	-1	8	2	76	0	1	2020-10-17 19:27:00.936442137	4	0	3	0	0	129	3	1	42	1	10	-56.2576	1211.67	79.8731	1350.55
5	196	1	0	1	2	1	1	1	1	4	1	1	0	0.152547914	0	0	0	0	1	2020-10-17 19:27:10.933518171	1	0	5	0	0	129	2	0	1	1200	3	-56.2576	1211.67	79.8731	1350.55
6	72	1	1	0	1	2	6	1	3	1	4	1	0	-1	42	8	178	0	1	2020-10-17 19:27:18.689679623	3	0	5	0	0	129	10	0	1	1000	0	-56.2576	1211.67	79.8731	1350.55
7	225	1	0	1	2	1	3	1	1	3	3	1	0	0.152759558	0	0	0	0	1	2020-10-17 19:27:23.030597687	2	0	5	0	0	129	7	0	1	78	4	-56.2576	1211.67	79.8731	1350.55
8	81	1	1	0	1	2	7	1	3	1	7	1	0	4.517176688	10	2	30	1	0	2020-10-17 19:27:27.536656618	3	0	1	0	0	129	11	1	33	8	29	-56.2576	1211.67	79.8731	1350.55
9	85	1	0	1	2	1	8	1	1	3	8	1	0	0.152852313	0	0	0	1	2	2020-10-17 19:27:29.711673498	4	0	3	0	0	129	4	1	42	1	11	-56.2576	1211.67	79.8731	1350.55
10	72	1	1	0	1	2	6	1	5	1	4	1	0	-1	15	3	45	0	1	2020-10-17 19:27:32.939642668	4	0	5	0	0	129	5	0	1	1100	2	-56.2576	1211.67	79.8731	1350.55
11	239	1	0	1	2	1	4	1	1	5	5	1	0	0.152644900	0	0	0	0	1	2020-10-17 19:27:35.478728771	2	0	4	0	0	129	8	1	55	2	19	-56.2576	1211.67	78.7769	1350.55
12	81	1	1	0	1	2	7	1	3	1	7	1	0	15.250856031	22	5	92	1	0	2020-10-17 19:27:37.421706915	0	0	0	0	0	129	7	2	32	255	37	-59.2574	1211.67	78.7769	1350.55
13	85	1	0	1	2	1	8	1	1	3	8	1	0	0.151258963	0	0	0	0	1	2020-10-17 19:27:38.601690054	4	0	5	0	0	129	6	0	1	1300	6	-59.2574	1211.67	78.7769	1350.55
14	60	0	0	1	0	0	0	0	0	0	0	0	0	-1	18	3	54	0	1	2020-10-17 19:27:43.050731659	2	0	5	0	0	129	9	0	1	78	7	-59.2574	1211.67	78.7769	1350.55
15	42	0	1	0	0	0	0	0	0	0	0	0	0	-1	0	0	0	0	1	2020-10-17 19:27:51.012833357	1	0	2	0	0	129	3	1	38	1	51	-59.2574	1205.31	78.7769	1350.55
16	81	1	1	0	1	2	7	1	6	1	7	1	0	-1	6	1	18	1	0	2020-10-17 19:27:55.371772051	1	0	6	0	0	129	4	3	1	1	54	-59.2574	1205.31	78.7769	1350.55
17	85	1	0	1	2	1	8	1	1	6	8	1	0	0.151642538	0	0	0	0	1	2020-10-17 19:27:59.381830931	1	0	6	0	0	129	5	3	1	1	53	-59.2574	1205.31	78.7769	1350.55
18	81	1	1	0	1	2	7	1	2	1	7	1	0	47.551767531	11	2	33	1	0	2020-10-17 19:28:27.774593830	3	0	1	0	0	129	12	1	33	8	30	-59.2574	1205.31	78.7769	1350.55
19	85	1	0	1	2	1	8	1	1	2	8	1	0	0.151565875	0	0	0	1	2	2020-10-17 19:28:30.026407957	4	0	3	0	0	129	7	1	42	1	8	-59.2574	1205.31	78.7769	20.0
20	72	1	1	0	1	2	6	1	6	1	4	1	0	8.695012321	11	2	46	0	1	2020-10-17 19:28:35.778445721	2	0	4	0	0	129	10	1	55	2	21	-59.2574	1205.31	20.0	20.0
21	206	1	0	1	2	1	2	1	1	6	2	1	0	0.151964714	5	1	15	1	2	2020-10-17 19:28:37.739953518	0	0	0	0	0	129	8	2	32	255	36	-56.591	1205.31	20.0	20.0
22	72	1	1	0	1	2	6	1	5	1	4	1	0	28.623177700	5	1	15	0	1	2020-10-17 19:28:43.995889664	2	0	5	0	0	129	11	0	1	78	4	-56.591	1205.31	20.0	20.0
23	239	1	0	1	2	1	4	1	1	5	5	1	0	0.152053556	0	0	0	1	2	2020-10-17 19:28:47.103583574	2	0	5	0	0	129	12	0	1	78	4	-56.591	1205.31	20.0	20.0
24	81	1	1	0	1	2	7	1	5	1	7	1	0	3.075645869	4	1	12	1	0	2020-10-17 19:28:51.248024702	1	0	2	0	0	129	6	1	38	1	50	-56.591	1205.05	20.0	20.0
25	85	1	0	1	2	1	8	1	1	5	8	1	0	0.152323452	0	0	0	1	2	2020-10-17 19:28:51.647649765	2	0	5	0	0	129	13	0	1	78	4	-56.591	1205.05	20.0	20.0
26	72	1	1	0	1	2	6	1	2	1	4	1	0	12.297120011	4	1	12	0	1	2020-10-17 19:28:55.334231853	2	0	5	0	0	129	14	0	1	78	7	-56.591	1205.05	20.0	20.0
27	286	1	0	1	2	1	5	1	1	2	6	1	0	0.151011112	0	0	0	0	1	2020-10-17 19:29:00.519497871	2	0	5	0	0	129	15	0	1	78	4	-56.591	1205.05	20.0	20.0
28	72	1	1	0	1	2	6	1	4	1	4	1	0	60.000460201	4	1	12	0	1	2020-10-17 19:29:14.542582512	4	0	5	0	0	129	8	0	1	1100	2	-56.591	1205.05	20.0	20.0
29	196	1	0	1	2	1	1	1	1	4	1	1	0	0.151947992	0	0	0	1	2	2020-10-17 19:29:18.494263887	4	0	5	0	0	129	9	0	1	1300	6	-56.591	1205.05	20.0	20.0
30	81	1	1	0	1	2	7	1	5	1	7	1	0	5.510077319	8	2	76	1	0	2020-10-17 19:29:27.995700359	3	0	1	0	0	129	13	1	33	8	33	-56.591	1205.05	20.0	20.0
31	85	1	0	1	2	1	8	1	1	5	8	1	0	0.151969894	0	0	0	1	2	2020-10-17 19:29:30.338301420	4	0	3	0	0	129	10	1	42	1	14	-56.591	1205.05	20.0	20.0
32	81	1	1	0	1	2	7	1	2	1	7	1	0	7.420394352	10	2	30	1	0	2020-10-17 19:29:36.082799673	2	0	4	0	0	129	0	1	55	2	23	-56.591	1205.05	20.0	20.0
33	85	1	0	1	2	1	8	1	1	2	8	1	0	0.151608456	0	0	0	1	2	2020-10-17 19:29:38.031656027	0	0	0	0	0	129	9	2	32	255	43	-55.6064	1205.05	20.0	20.0
34	72	1	1	0	1	2	6	1	3	1	4	1	0	39.928190876	24	4	72	0	1	2020-10-17 19:29:51.559276819	1	0	2	0	0	129	7	1	38	1	48	-55.6064	20.0	20.0	20.0
35	225	1	0	1	2	1	3	1	1	3	3	1	0	0.151124364	0	0	0	0	1	2020-10-17 19:29:51.858077049	1	0	2	0	0	129	7	1	38	1	48	-55.6064	20.0	20.0	20.0
36	89	1	1	0	1	2	9	1	3	1	9	1	0	4.206834739	10	2	30	1	0	2020-10-17 19:30:07.862592220	1	0	5	0	0	129	8	0	1	1200	3	-55.6064	20.0	20.0	20.0
37	91	1	0	1	2	1	10	1	1	3	10	1	0	0.152103888	0	0	0	1	2	2020-10-17 19:30:14.738156080	1	0	5	0	0	129	9	0	1	1100	5	-55.6064	20.0	20.0	20.0
38	89	1	1	0	1	2	9	1	3	1	9	1	0	3.858169455	11	2	32	1	0	2020-10-17 19:30:26.022458076	1	0	6	0	0	129	10	3	1	1	54	-55.6064	20.0	20.0	20.0
39	91	1	0	1	2	1	10	1	1	3	10	1	0	0.151889523	5	1	15	1	2	2020-10-17 19:30:28.219708204	3	0	1	0	0	129	14	1	33	8	32	-55.6064	20.0	20.0	20.0
40	60	0	0	1	0	0	0	0	0	0	0	0	0	-1	9	2	26	0	1	2020-10-17 19:30:30.571772814	4	0	3	0	0	129	11	1	42	1	12	-55.6064	20.0	20.0	96.8784
41	42	0	1	0	0	0	0	0	0	0	0	0	0	-1	0	0	0	1	2	2020-10-17 19:30:36.406141281	2	0	4	0	0	129	1	1	55	2	24	-55.6064	20.0	20.0	96.8784
42	72	1	1	0	1	2	6	1	6	1	4	1	0	60.001134023	62	12	186	0	1	2020-10-17 19:30:38.359808445	0	0	0	0	0	129	10	2	32	247	27	106.944	20.0	20.0	96.8784
43	206	1	0	1	2	1	2	1	1	6	2	1	0	0.236803110	0	0	0	1	2	2020-10-17 19:30:47.690216303	3	0	1	0	0	129	15	1	33	8	42	106.944	20.0	20.0	96.8784
44	72	1	1	0	1	2	6	1	5	1	4	1	0	51.111045304	10	2	95	0	1	2020-10-17 19:30:51.890088797	1	0	2	0	0	129	11	1	38	1	44	106.944	20.0	20.0	96.8784
45	239	1	0	1	2	1	4	1	1	5	5	1	0	0.313672654	0	0	0	1	2	2020-10-17 19:31:02.638061523	3	0	5	0	0	129	0	0	1	10000	1	106.944	20.0	20.0	96.8784
46	72	1	1	0	1	2	6	1	2	1	4	1	0	52.429040769	8	2	24	0	1	2020-10-17 19:31:15.854293585	1	0	2	0	0	129	12	1	38	1	46	106.944	20.0	20.0	96.8784
47	286	1	0	1	2	1	5	1	1	2	6	1	0	0.298673374	4	1	12	1	2	2020-10-17 19:31:22.886166811	4	0	3	0	0	129	12	1	42	1	13	106.944	20.0	20.0	20.0
48	72	1	1	0	1	2	6	1	4	1	4	1	0	60.001062185	4	1	12	0	1	2020-10-17 19:31:29.202207565	2	0	4	0	0	129	2	1	55	2	25	106.944	20.0	20.0	20.0
49	196	1	0	1	2	1	1	1	1	4	1	1	0	0.317184504	0	0	0	1	2	2020-10-17 19:31:37.450438261	3	0	1	0	0	129	1	1	33	0	41	106.944	20.0	20.0	20.0
50	81	1	1	0	1	2	7	1	2	1	7	1	0	7.985304719	16	3	48	1	0	2020-10-17 19:31:38.652155876	0	0	0	0	0	129	11	2	32	247	28	124.917	20.0	20.0	20.0
51	85	1	0	1	2	1	8	1	1	2	8	1	0	0.232139346	0	0	0	0	1	2020-10-17 19:32:16.005812645	1	0	2	0	0	129	13	1	38	1	45	124.917	160.76	20.0	20.0
52	81	1	1	0	1	2	7	1	2	1	7	1	0	2.884204826	6	1	18	1	0	2020-10-17 19:32:23.037949800	4	0	3	0	0	129	13	1	42	1	15	124.917	160.76	20.0	119.844
53	85	1	0	1	2	1	8	1	1	2	8	1	0	0.223488987	0	0	0	1	2	2020-10-17 19:32:23.873853922	1	0	5	0	0	129	14	0	1	1200	3	124.917	160.76	20.0	119.844
54	60	0	0	1	0	0	0	0	0	0	0	0	0	-1	6	1	18	0	1	2020-10-17 19:32:29.354939938	2	0	4	0	0	129	3	1	55	2	18	124.917	160.76	45.4374	119.844
55	42	0	1	0	0	0	0	0	0	0	0	0	0	-1	0	0	0	0	1	2020-10-17 19:32:37.604070425	3	0	1	0	0	129	2	1	33	0	40	124.917	160.76	45.4374	119.844
56	72	1	1	0	1	2	6	1	3	1	4	1	0	51.631918107	6	1	18	0	1	2020-10-17 19:32:37.978003740	1	0	5	0	0	129	15	0	1	1100	5	124.917	160.76	45.4374	119.844
57	225	1	0	1	2	1	3	1	1	3	3	1	0	0.234275652	0	0	0	0	1	2020-10-17 19:32:38.804100513	0	0	0	0	0	129	12	2	32	247	26	80.1855	160.76	45.4374	119.844
58	81	1	1	0	1	2	7	1	2	1	7	1	0	4.318875905	0	0	0	1	0	2020-10-17 19:32:51.278108835	3	0	5	0	0	129	3	0	1	10000	1	80.1855	160.76	45.4374	119.844
59	85	1	0	1	2	1	8	1	1	2	8	1	0	0.225190195	0	0	0	1	2	2020-10-17 19:33:02.560253382	2	0	5	0	0	129	4	0	1	78	4	80.1855	160.76	45.4374	119.844
60	81	1	1	0	1	2	7	1	2	1	7	1	0	3.382709887	10	2	30	1	0	2020-10-17 19:33:08.154223204	2	0	5	0	0	129	5	0	1	78	7	80.1855	160.76	45.4374	119.844
61	85	1	0	1	2	1	8	1	1	2	8	1	0	0.303872253	0	0	0	1	2	2020-10-17 19:33:15.793335199	4	0	5	0	0	129	14	0	1	1100	2	80.1855	160.76	45.4374	119.844
62	81	1	1	0	1	2	7	1	2	1	7	1	0	4.875963363	15	3	45	1	0	2020-10-17 19:33:16.159286499	1	0	2	0	0	129	0	1	38	1	47	80.1855	1197.63	45.4374	119.844
63	85	1	0	1	2	1	8	1	1	2	8	1	0	0.309302678	0	0	0	1	2	2020-10-17 19:33:20.311286449	4	0	5	0	0	129	15	0	1	1300	6	80.1855	1197.63	45.4374	119.844
64	81	1	1	0	1	2	7	1	5	1	7	1	0	44.214245834	32	7	96	1	0	2020-10-17 19:33:23.191329002	4	0	3	0	0	129	0	1	42	1	16	80.1855	1197.63	45.4374	103.205
65	85	1	0	1	2	1	8	1	1	5	8	1	0	0.301928797	0	0	0	0	1	2020-10-17 19:33:29.508396387	2	0	4	0	0	129	6	1	55	2	17	80.1855	1197.63	70.815	103.205
66	81	1	1	0	1	2	7	1	5	1	7	1	0	3.647695509	12	2	36	1	0	2020-10-17 19:33:32.340368509	1	0	6	0	0	129	1	3	1	1	53	80.1855	1197.63	70.815	103.205
67	85	1	0	1	2	1	8	1	1	5	8	1	0	0.303985859	0	0	0	1	2	2020-10-17 19:33:37.757439137	3	0	1	0	0	129	4	1	33	16	34	80.1855	1197.63	70.815	103.205
68	72	1	1	0	1	2	6	1	6	1	4	1	0	60.001167917	26	5	78	0	1	2020-10-17 19:33:38.957450390	0	0	0	0	0	129	13	2	32	255	35	-75.3731	1197.63	70.815	103.205
69	206	1	0	1	2	1	2	1	1	6	2	1	0	0.219938532	0	0	0	1	2	2020-10-17 19:33:45.528587341	3	0	5	0	0	129	5	0	1	1000	0	-75.3731	1197.63	70.815	103.205
70	72	1	1	0	1	2	6	1	5	1	4	1	0	11.532472550	10	2	95	0	1	2020-10-17 19:34:16.312850237	1	0	2	0	0	129	2	1	38	1	49	-75.3731	1197.63	70.815	103.205
71	239	1	0	1	2	1	4	1	1	5	5	1	0	0.311564876	0	0	0	0	1	2020-10-17 19:34:23.342805147	4	0	3	0	0	129	1	1	42	1	9	-75.3731		70.815	103.205
72	60	0	0	1	0	0	0	0	0	0	0	0	0	-1	4	1	12	0	1	2020-10-17 19:34:29.660879374	2	0	4	0	0	129	7	1	55	2	20	-75.3731		70.815
73	42	0	1	0	0	0	0	0	0	0	0	0	0	-1	0	0	0	1	2	2020-10-17 19:34:37.908977032	3	0	1	0	0	129	6	1	33	8	31	-75.3731
74	72	1	1	0	1	2	6	1	2	1	4	1	0	35.260264356	8	2	24	0	1	2020-10-17 19:34:39.109973907	0	0	0	0	0	129	14	2	32	255	39	-75.3731
