# Supplementary material for: AI-driven cybersecurity framework for anomaly detection in power systems
Source: Sci Rep. 2025 Oct 10;15:35506. doi: 10.1038/s41598-025-19634-y (PMC12514191; doi:10.1038/s41598-025-19634-y)
Supplement: Supplementary file 1 — Supplementary Information. [file 41598_2025_19634_MOESM1_ESM.zip › Datasets/csvs/UC3/uc3_router_merged_phy_cyb_10os_30poll_encoded.csv]

	frame_len	frame_protocols	eth_src	eth_dst	ip_src	ip_dst	ip_len	ip_flags	tcp_srcport	tcp_dstport	tcp_len	tcp_flags	tcp_retransmission	tcp_rtt	flow_count	flow_final_count	packets	snort_alert	snort_alert_type	Time	LL_dnp3_src	LL_dnp3_dst	LL_dnp3_len	LL_dnp3_ctl	TL_dnp3_tr_ctl	AL_dnp3_al_func	AL_dnp3_al_ctl	AL_dnp3_obj	DNP3 Object Count	DNP3 Objects	AL_Payload	value1	value2	value3	value4
0	60	0	2	0	0	0	0	0	0	0	0	0	0	-1	0	0	0	0	1	2020-10-17 16:23:47.555135250	9	0	5	0	0	129	0	1	42	1	19				1350.55
1	42	0	0	2	0	0	0	0	0	0	0	0	0	-1	0	0	0	0	1	2020-10-17 16:23:47.991117716	8	0	2	0	0	129	4	1	33	0	199				1350.55
2	72	2	0	2	1	2	11	1	6	1	6	1	0	-1	12	2	36	0	1	2020-10-17 16:23:48.679076910	5	0	3	0	0	129	13	2	36	511	298				1350.55
3	239	2	2	0	2	1	7	1	1	6	7	1	0	0.050614439	0	0	0	0	1	2020-10-17 16:23:52.643069983	6	0	4	0	0	129	1	1	38	1	267		1211.67		1350.55
4	72	2	0	2	1	2	11	1	4	1	6	1	0	-1	0	0	0	0	1	2020-10-17 16:23:52.691133261	1	0	8	0	0	129	9	1	58	1	111		1211.67		1350.55
5	206	2	2	0	2	1	4	1	1	4	3	1	0	0.050707077	0	0	0	0	1	2020-10-17 16:23:55.686091661	2	0	1	0	0	129	0	2	32	255	226	-56.2571	1211.67		1350.55
6	72	2	0	2	1	2	11	1	3	1	6	1	0	-1	0	0	0	0	1	2020-10-17 16:23:55.954123020	3	0	11	0	0	129	15	2	16	15	139	-56.2571	1211.67		1350.55
7	208	2	2	0	2	1	5	1	1	3	4	1	0	0.050646966	0	0	0	1	2	2020-10-17 16:23:57.560233593	0	0	6	0	0	129	9	1	46	1	51	-56.2571	1211.67		1350.55
8	42	0	0	2	0	0	0	0	0	0	0	0	0	-1	11	2	33	0	1	2020-10-17 16:23:58.874116659	4	0	0	0	0	129	14	2	28	127	177	-56.2571	1211.67		1350.55
9	72	2	0	2	1	2	11	1	8	1	6	1	0	-1	0	0	0	0	1	2020-10-17 16:23:59.536182165	6	0	10	0	0	129	2	3	1	1	309	-56.2571	1211.67		1350.55
10	60	0	2	0	0	0	0	0	0	0	0	0	0	-1	0	0	0	0	1	2020-10-17 16:24:10.501258612	7	0	7	0	0	129	7	1	55	2	84	-56.2571	1211.67	79.8731	1350.55
11	72	2	0	2	1	2	11	1	11	1	6	1	0	-1	0	0	0	0	1	2020-10-17 16:24:11.441131115	6	0	9	0	0	129	3	0	1	1200	2	-56.2571	1211.67	79.8731	1350.55
12	225	2	2	0	2	1	6	1	1	8	5	1	0	0.051714513	0	0	0	0	1	2020-10-17 16:24:17.707230091	9	0	5	0	0	129	1	1	42	1	20	-56.2571	1211.67	79.8731	1350.55
13	293	2	2	0	2	1	10	1	1	11	10	1	0	0.051894353	0	0	0	0	1	2020-10-17 16:24:18.143186569	8	0	2	0	0	129	5	1	33	0	198	-56.2571	1211.67	79.8731	1350.55
14	60	0	2	3	0	0	0	0	0	0	0	0	0	-1	0	0	0	0	1	2020-10-17 16:24:18.831160069	5	0	3	0	0	129	14	2	36	511	299	-56.2571	1211.67	79.8731	1350.55
15	60	0	2	3	0	0	0	0	0	0	0	0	0	-1	5	1	15	0	1	2020-10-17 16:24:22.795174122	6	0	4	0	0	129	4	1	38	1	266	-56.2571	1204.46	79.8731	1350.55
16	60	0	2	3	0	0	0	0	0	0	0	0	0	-1	0	0	0	0	1	2020-10-17 16:24:22.843226433	1	0	8	0	0	129	10	1	58	1	110	-56.2571	1204.46	79.8731	1350.55
17	72	2	0	2	1	2	11	1	7	1	6	1	0	-1	5	1	15	0	1	2020-10-17 16:24:23.813173771	6	0	9	0	0	129	5	0	1	1100	4	-56.2571	1204.46	79.8731	1350.55
18	196	2	2	0	2	1	3	1	1	7	2	1	0	0.050801641	0	0	0	0	1	2020-10-17 16:24:25.839135170	2	0	1	0	0	129	1	2	32	255	227	-56.4258	1204.46	79.8731	1350.55
19	72	2	0	2	1	2	11	1	5	1	6	1	0	-1	0	0	0	0	1	2020-10-17 16:24:26.107235670	3	0	11	0	0	129	0	2	16	15	142	-56.4258	1204.46	79.8731	1350.55
20	142	2	2	0	2	1	1	1	1	5	15	1	0	0.051907960	0	0	0	0	1	2020-10-17 16:24:27.713258743	0	0	6	0	0	129	10	1	46	1	52	-56.4258	1204.46	79.8731	1350.55
21	72	2	0	2	1	2	11	1	10	1	6	1	0	-1	0	0	0	0	1	2020-10-17 16:24:29.027134418	4	0	0	0	0	129	15	2	28	127	178	-56.4258	1204.46	79.8731	1350.55
22	253	2	2	0	2	1	8	1	1	10	8	1	0	0.050883474	0	0	0	0	1	2020-10-17 16:24:40.654424906	7	0	7	0	0	129	8	1	55	2	83	-56.4258	1204.46	79.9201	1350.55
23	72	2	0	2	1	2	11	1	9	1	6	1	0	-1	5	1	15	0	1	2020-10-17 16:24:44.221312284	8	0	9	0	0	129	6	0	1	1003	1	-56.4258	1204.46	79.9201	1350.55
24	182	2	2	0	2	1	2	1	1	9	1	1	0	0.051830119	0	0	0	1	0	2020-10-17 16:24:47.859341383	9	0	5	0	0	129	2	1	42	1	21	-56.4258	1204.46	79.9201	1350.55
25	89	2	0	2	1	2	14	1	8	1	13	1	0	-1	0	0	0	0	1	2020-10-17 16:24:48.295221090	8	0	2	0	0	129	7	1	33	0	197	-56.4258	1204.46	79.9201	1350.55
26	91	2	2	0	2	1	15	1	1	8	14	1	0	0.051242835	0	0	0	0	1	2020-10-17 16:24:48.983243942	5	0	3	0	0	129	15	2	36	511	300	-56.4258	1204.46	79.9201	1350.55
27	60	0	2	3	0	0	0	0	0	0	0	0	0	-1	21	5	63	0	1	2020-10-17 16:24:52.947286367	6	0	4	0	0	129	6	1	38	1	265	-56.4258	1201.01	79.9201	1350.55
28	60	0	2	3	0	0	0	0	0	0	0	0	0	-1	0	0	0	0	1	2020-10-17 16:24:52.995326042	1	0	8	0	0	129	11	1	58	1	109	-56.4258	1201.01	79.9201	1350.55
29	60	0	2	3	0	0	0	0	0	0	0	0	0	-1	4	1	12	0	1	2020-10-17 16:24:55.991208792	2	0	1	0	0	129	2	2	32	255	228	-56.3984	1201.01	79.9201	1350.55
30	72	2	0	2	1	2	11	1	2	1	6	1	0	-1	0	0	0	0	1	2020-10-17 16:24:56.259244442	3	0	11	0	0	129	1	2	16	15	140	-56.3984	1201.01	79.9201	1350.55
31	286	2	2	0	2	1	9	1	1	2	9	1	0	0.052169092	0	0	0	1	0	2020-10-17 16:24:57.409331083	7	0	9	0	0	129	9	0	1	None	3	-56.3984	1201.01	79.9201	1350.55
32	81	2	0	2	1	2	12	1	8	1	11	1	0	-1	0	0	0	0	1	2020-10-17 16:24:57.865364552	0	0	6	0	0	129	11	1	46	1	53	-56.3984	1201.01	79.9201	1350.55
33	85	2	2	0	2	1	13	1	1	8	12	1	0	0.051125942	0	0	0	0	1	2020-10-17 16:24:59.179281235	4	0	0	0	0	129	0	2	28	127	179	-56.3984	1201.01	79.9201	1350.55
34	72	2	0	2	1	2	11	1	6	1	6	1	0	-1	18	3	54	0	1	2020-10-17 16:25:10.807365894	7	0	7	0	0	129	10	1	55	2	82	-56.3984	1201.01	79.5727	1350.55
35	239	2	2	0	2	1	7	1	1	6	7	1	0	0.051272700	6	1	18	0	1	2020-10-17 16:25:15.671333313	7	0	9	0	0	129	11	0	1	None	7	-56.3984	1201.01	79.5727	1350.55
36	72	2	0	2	1	2	11	1	4	1	6	1	0	-1	0	0	0	0	1	2020-10-17 16:25:18.011303425	9	0	5	0	0	129	3	1	42	1	22	-56.3984	1201.01	79.5727	1350.55
37	206	2	2	0	2	1	4	1	1	4	3	1	0	0.051221326	0	0	0	0	1	2020-10-17 16:25:18.447315216	8	0	2	0	0	129	8	1	33	0	196	-56.3984	1201.01	79.5727	1350.55
38	72	2	0	2	1	2	11	1	3	1	6	1	0	-1	0	0	0	0	1	2020-10-17 16:25:19.135308743	5	0	3	0	0	129	0	2	36	511	301	-56.3984	1201.01	79.5727	1350.55
39	208	2	2	0	2	1	5	1	1	3	4	1	0	0.051261846	0	0	0	1	2	2020-10-17 16:25:23.100320578	6	0	4	0	0	129	7	1	38	1	264	-56.3984	1200.52	79.5727	1350.55
40	42	0	0	3	0	0	0	0	0	0	0	0	0	-1	11	2	33	0	1	2020-10-17 16:25:23.148329735	1	0	8	0	0	129	12	1	58	1	108	-56.3984	1200.52	79.5727	1350.55
41	72	2	0	2	1	2	11	1	8	1	6	1	0	-1	0	0	0	1	2	2020-10-17 16:25:26.144309998	2	0	1	0	0	129	3	2	32	255	229	-56.3844	1200.52	79.5727	1350.55
42	42	0	0	2	0	0	0	0	0	0	0	0	0	-1	0	0	0	0	1	2020-10-17 16:25:26.412309647	3	0	11	0	0	129	2	2	16	15	141	-56.3844	1200.52	79.5727	1350.55
43	72	2	0	2	1	2	11	1	11	1	6	1	0	-1	0	0	0	0	1	2020-10-17 16:25:27.836324930	9	0	9	0	0	129	4	0	1	1001	0	-56.3844	1200.52	79.5727	1350.55
44	225	2	2	0	2	1	6	1	1	8	5	1	0	0.051271066	0	0	0	0	1	2020-10-17 16:25:28.016348839	0	0	6	0	0	129	12	1	46	1	54	-56.3844	1200.52	79.5727	1350.55
45	60	0	2	0	0	0	0	0	0	0	0	0	0	-1	0	0	0	0	1	2020-10-17 16:25:29.332267523	4	0	0	0	0	129	1	2	28	127	168	-56.3844	1200.52	79.5727	1350.55
46	293	2	2	0	2	1	10	1	1	11	10	1	0	0.051398333	0	0	0	1	2	2020-10-17 16:25:39.720367193	9	0	9	0	0	129	5	0	1	None	6	-56.3844	1200.52	79.5727	1350.55
47	42	0	0	3	0	0	0	0	0	0	0	0	0	-1	0	0	0	0	1	2020-10-17 16:25:40.958410025	7	0	7	0	0	129	12	1	55	2	76	-56.3844	1200.52	80.486	1350.55
48	60	0	2	3	0	0	0	0	0	0	0	0	0	-1	0	0	0	1	0	2020-10-17 16:25:48.162412882	9	0	5	0	0	129	6	1	42	1	17	-56.3844	1200.52	80.486	1318.34
49	81	2	0	2	1	2	12	1	8	1	11	1	0	-1	0	0	0	0	1	2020-10-17 16:25:48.598360538	8	0	2	0	0	129	9	1	33	0	201	-56.3844	1200.52	80.486	1318.34
50	85	2	2	0	2	1	13	1	1	8	12	1	0	0.051328426	0	0	0	0	1	2020-10-17 16:25:49.286325932	5	0	3	0	0	129	1	2	36	511	296	-56.3844	1200.52	80.486	1318.34
51	60	0	2	3	0	0	0	0	0	0	0	0	0	-1	5	1	15	1	2	2020-10-17 16:25:53.251338481	6	0	4	0	0	129	8	1	38	1	263	-56.3844	1207.1	80.486	1318.34
52	42	0	0	3	0	0	0	0	0	0	0	0	0	-1	0	0	0	0	1	2020-10-17 16:25:53.299402475	1	0	8	0	0	129	13	1	58	1	112	-56.3844	1207.1	80.486	1318.34
53	60	0	2	3	0	0	0	0	0	0	0	0	0	-1	0	0	0	0	1	2020-10-17 16:25:56.295347452	2	0	1	0	0	129	4	2	32	255	210	-56.6875	1207.1	80.486	1318.34
54	72	2	0	2	1	2	11	1	7	1	6	1	0	-1	5	1	15	0	1	2020-10-17 16:25:56.563318253	3	0	11	0	0	129	3	2	16	15	138	-56.6875	1207.1	80.486	1318.34
55	196	2	2	0	2	1	3	1	1	7	2	1	0	0.052245926	0	0	0	0	1	2020-10-17 16:25:58.169411182	0	0	6	0	0	129	13	1	46	1	55	-56.6875	1207.1	80.486	1318.34
56	72	2	0	2	1	2	11	1	5	1	6	1	0	-1	0	0	0	0	1	2020-10-17 16:25:59.483346462	4	0	0	0	0	129	2	2	28	127	175	-56.6875	1207.1	80.486	1318.34
57	142	2	2	0	2	1	1	1	1	5	15	1	0	0.052439944	0	0	0	0	1	2020-10-17 16:26:11.110525370	7	0	7	0	0	129	13	1	55	2	81	-56.6875	1207.1	80.678	1318.34
58	72	2	0	2	1	2	11	1	10	1	6	1	0	-1	5	1	15	0	1	2020-10-17 16:26:18.314458132	9	0	5	0	0	129	7	1	42	1	12	-56.6875	1207.1	80.678	1310.85
59	253	2	2	0	2	1	8	1	1	10	8	1	0	0.052432258	0	0	0	0	1	2020-10-17 16:26:18.750432491	8	0	2	0	0	129	10	1	33	0	205	-56.6875	1207.1	80.678	1310.85
60	72	2	0	2	1	2	11	1	9	1	6	1	0	-1	0	0	0	0	1	2020-10-17 16:26:19.438411236	5	0	3	0	0	129	2	2	36	511	292	-56.6875	1207.1	80.678	1310.85
61	182	2	2	0	2	1	2	1	1	9	1	1	0	0.052217904	0	0	0	1	2	2020-10-17 16:26:23.404441118	6	0	4	0	0	129	9	1	38	1	262	-56.6875	1207.29	80.678	1310.85
62	42	0	0	3	0	0	0	0	0	0	0	0	0	-1	0	0	0	1	2	2020-10-17 16:26:23.452483416	1	0	8	0	0	129	14	1	58	1	116	-56.6875	1207.29	80.678	1310.85
63	42	0	0	3	0	0	0	0	0	0	0	0	0	-1	5	1	15	1	2	2020-10-17 16:26:26.448374033	2	0	1	0	0	129	5	2	32	255	211	-56.7556	1207.29	80.678	1310.85
64	42	0	0	3	0	0	0	0	0	0	0	0	0	-1	0	0	0	0	1	2020-10-17 16:26:26.861540556	3	0	11	0	0	129	4	2	16	15	136	-56.7556	1207.29	80.678	1310.85
65	60	0	2	0	0	0	0	0	0	0	0	0	0	-1	4	1	12	1	2	2020-10-17 16:26:28.471771955	0	0	6	0	0	129	14	1	46	1	56	-56.7556	1207.29	80.678	1310.85
66	42	0	0	2	0	0	0	0	0	0	0	0	0	-1	0	0	0	1	2	2020-10-17 16:26:29.789443493	4	0	0	0	0	129	3	2	28	127	171	-56.7556	1207.29	80.678	1310.85
67	42	0	0	3	0	0	0	0	0	0	0	0	0	-1	9	2	26	1	2	2020-10-17 16:26:41.353921890	7	0	7	0	0	129	14	1	55	2	80	-56.7556	1207.29	80.6764	1310.85
68	42	0	0	3	0	0	0	0	0	0	0	0	0	-1	4	1	12	0	1	2020-10-17 16:26:48.553873301	9	0	5	0	0	129	8	1	42	1	13	-56.7556	1207.29	80.6764	1310.71
69	60	0	2	3	0	0	0	0	0	0	0	0	0	-1	0	0	0	0	1	2020-10-17 16:26:48.979524374	8	0	2	0	0	129	11	1	33	0	204	-56.7556	1207.29	80.6764	1310.71
70	60	0	2	3	0	0	0	0	0	0	0	0	0	-1	0	0	0	1	2	2020-10-17 16:26:49.665935755	5	0	3	0	0	129	3	2	36	511	293	-56.7556	1207.29	80.6764	1310.71
71	42	0	0	3	0	0	0	0	0	0	0	0	0	-1	0	0	0	0	1	2020-10-17 16:26:53.634453535	6	0	4	0	0	129	10	1	38	1	261	-56.7556	1207.18	80.6764	1310.71
72	60	0	2	3	0	0	0	0	0	0	0	0	0	-1	4	1	12	0	1	2020-10-17 16:26:53.678239107	1	0	8	0	0	129	15	1	58	1	115	-56.7556	1207.18	80.6764	1310.71
73	72	2	0	2	1	2	11	1	2	1	6	1	0	-1	0	0	0	0	1	2020-10-17 16:26:56.677925825	2	0	1	0	0	129	6	2	32	255	212	-56.8574	1207.18	80.6764	1310.71
74	286	2	2	0	2	1	9	1	1	2	9	1	0	0.052628656	0	0	0	1	0	2020-10-17 16:26:57.089622259	3	0	11	0	0	129	5	2	16	15	134	-56.8574	1207.18	80.6764	1310.71
75	81	2	0	2	1	2	12	1	4	1	11	1	0	-1	12	2	36	0	1	2020-10-17 16:26:58.778915644	0	0	6	0	0	129	15	1	46	1	57	-56.8574	1207.18	80.6764	1310.71
76	85	2	2	0	2	1	13	1	1	4	12	1	0	0.052009011	0	0	0	0	1	2020-10-17 16:27:00.084707022	4	0	0	0	0	129	4	2	28	127	172	-56.8574	1207.18	80.6764	1310.71
77	72	2	0	2	1	2	11	1	6	1	6	1	0	-1	13	2	38	0	1	2020-10-17 16:27:11.577596426	7	0	7	0	0	129	15	1	55	2	79	-56.8574	1207.18	80.6674	1310.71
78	239	2	2	0	2	1	7	1	1	6	7	1	0	0.051833114	0	0	0	0	1	2020-10-17 16:27:18.778778553	9	0	5	0	0	129	9	1	42	1	14	-56.8574	1207.18	80.6674	1310.67
79	72	2	0	2	1	2	11	1	4	1	6	1	0	-1	0	0	0	0	1	2020-10-17 16:27:19.213637114	8	0	2	0	0	129	12	1	33	0	203	-56.8574	1207.18	80.6674	1310.67
80	206	2	2	0	2	1	4	1	1	4	3	1	0	0.051661462	0	0	0	0	1	2020-10-17 16:27:19.893903971	5	0	3	0	0	129	4	2	36	511	294	-56.8574	1207.18	80.6674	1310.67
81	72	2	0	2	1	2	11	1	3	1	6	1	0	-1	0	0	0	0	1	2020-10-17 16:27:23.968211174	6	0	4	0	0	129	11	1	38	1	260	-56.8574	20.0	80.6674	1310.67
82	208	2	2	0	2	1	5	1	1	3	4	1	0	0.051644208	0	0	0	0	1	2020-10-17 16:27:24.009503365	1	0	8	0	0	129	0	1	58	1	114	-56.8574	20.0	80.6674	1310.67
83	72	2	0	2	1	2	11	1	8	1	6	1	0	-1	11	2	33	0	1	2020-10-17 16:27:26.905602217	2	0	1	0	0	129	7	2	32	255	213	-56.9415	20.0	80.6674	1310.67
84	72	2	0	2	1	2	11	1	11	1	6	1	0	-1	0	0	0	0	1	2020-10-17 16:27:27.317624807	3	0	11	0	0	129	6	2	16	15	135	-56.9415	20.0	80.6674	1310.67
85	225	2	2	0	2	1	6	1	1	8	5	1	0	0.051842043	0	0	0	0	1	2020-10-17 16:27:29.069642782	0	0	6	0	0	129	0	1	46	1	58	-56.9415	20.0	80.6674	1310.67
86	293	2	2	0	2	1	10	1	1	11	10	1	0	0.051928048	0	0	0	1	2	2020-10-17 16:27:30.381531954	4	0	0	0	0	129	5	2	28	127	174	-56.9415	20.0	80.6674	1310.67
87	42	0	0	3	0	0	0	0	0	0	0	0	0	-1	0	0	0	0	1	2020-10-17 16:27:41.813584805	7	0	7	0	0	129	0	1	55	2	78	-56.9415	20.0	80.6605	1310.67
88	60	0	2	3	0	0	0	0	0	0	0	0	0	-1	0	0	0	1	2	2020-10-17 16:27:49.077116728	9	0	5	0	0	129	10	1	42	1	15	-56.9415	20.0	80.6605	20.0
89	42	0	0	2	0	0	0	0	0	0	0	0	0	-1	0	0	0	0	1	2020-10-17 16:27:49.516347408	8	0	2	0	0	129	13	1	33	0	202	-56.9415	20.0	80.6605	20.0
90	60	0	2	0	0	0	0	0	0	0	0	0	0	-1	0	0	0	0	1	2020-10-17 16:27:50.189646721	5	0	3	0	0	129	5	2	36	511	295	-56.9415	20.0	80.6605	20.0
91	60	0	2	3	0	0	0	0	0	0	0	0	0	-1	5	1	15	1	2	2020-10-17 16:27:54.193547964	6	0	4	0	0	129	12	1	38	1	259	-56.9415	1207.08	80.6605	20.0
92	42	0	0	3	0	0	0	0	0	0	0	0	0	-1	0	0	0	0	1	2020-10-17 16:27:54.241934538	1	0	8	0	0	129	1	1	58	1	113	-56.9415	1207.08	80.6605	20.0
93	60	0	2	3	0	0	0	0	0	0	0	0	0	-1	0	0	0	1	2	2020-10-17 16:27:57.128260612	2	0	1	0	0	129	8	2	32	255	214	-57.008	1207.08	80.6605	20.0
94	42	0	0	3	0	0	0	0	0	0	0	0	0	-1	0	0	0	0	1	2020-10-17 16:27:57.557729244	3	0	11	0	0	129	7	2	16	15	137	-57.008	1207.08	80.6605	20.0
95	72	2	0	2	1	2	11	1	7	1	6	1	0	-1	5	1	15	0	1	2020-10-17 16:27:59.373851776	0	0	6	0	0	129	1	1	46	1	59	-57.008	1207.08	80.6605	20.0
96	196	2	2	0	2	1	3	1	1	7	2	1	0	0.051786856	0	0	0	0	1	2020-10-17 16:28:00.700777054	4	0	0	0	0	129	6	2	28	127	173	-57.008	1207.08	80.6605	20.0
97	72	2	0	2	1	2	11	1	5	1	6	1	0	-1	0	0	0	0	1	2020-10-17 16:28:12.054607868	7	0	7	0	0	129	1	1	55	2	77	-57.008	1207.08	80.6557	20.0
98	142	2	2	0	2	1	1	1	1	5	15	1	0	0.050890579	0	0	0	1	0	2020-10-17 16:28:13.834918261	8	0	9	0	0	129	14	0	1	1003	1	-57.008	1207.08	80.6557	20.0
99	81	2	0	2	1	2	12	1	2	1	11	1	0	-1	0	0	0	0	1	2020-10-17 16:28:19.391969204	9	0	5	0	0	129	11	1	42	1	18	-57.008	1207.08	80.6557	20.0
100	85	2	2	0	2	1	13	1	1	2	12	1	0	0.050783252	0	0	0	0	1	2020-10-17 16:28:19.828119278	8	0	2	0	0	129	15	1	33	0	241	-57.008	1207.08	80.6557	20.0
101	72	2	0	2	1	2	11	1	10	1	6	1	0	-1	5	1	15	0	1	2020-10-17 16:28:20.495465040	5	0	3	0	0	129	6	2	36	511	290	-57.008	1207.08	80.6557	20.0
102	253	2	2	0	2	1	8	1	1	10	8	1	0	0.050989075	0	0	0	0	1	2020-10-17 16:28:24.528049231	6	0	4	0	0	129	13	1	38	1	277	-57.008	20.0	80.6557	20.0
103	72	2	0	2	1	2	11	1	9	1	6	1	0	-1	0	0	0	0	1	2020-10-17 16:28:24.589417934	1	0	8	0	0	129	2	1	58	1	122	-57.008	20.0	80.6557	20.0
104	182	2	2	0	2	1	2	1	1	9	1	1	0	0.051891974	0	0	0	0	1	2020-10-17 16:28:27.357468128	2	0	1	0	0	129	9	2	32	255	230	-49.6967	20.0	80.6557	20.0
105	60	0	2	3	0	0	0	0	0	0	0	0	0	-1	21	5	63	0	1	2020-10-17 16:28:27.785671711	3	0	11	0	0	129	8	2	16	15	157	-49.6967	20.0	80.6557	20.0
106	60	0	2	3	0	0	0	0	0	0	0	0	0	-1	0	0	0	0	1	2020-10-17 16:28:29.664515257	0	0	6	0	0	129	2	1	46	1	40	-49.6967	20.0	80.6557	20.0
107	60	0	2	3	0	0	0	0	0	0	0	0	0	-1	4	1	12	0	1	2020-10-17 16:28:31.009605408	4	0	0	0	0	129	7	2	28	127	159	-49.6967	20.0	80.6557	20.0
108	72	2	0	2	1	2	11	1	2	1	6	1	0	-1	0	0	0	0	1	2020-10-17 16:28:42.364656687	7	0	7	0	0	129	2	1	55	2	86	-49.6967	20.0	20.0	20.0
109	286	2	2	0	2	1	9	1	1	2	9	1	0	0.052058757	0	0	0	1	0	2020-10-17 16:28:43.344727039	9	0	9	0	0	129	12	0	1	1001	0	-49.6967	20.0	20.0	20.0
110	81	2	0	2	1	2	12	1	2	1	11	1	0	-1	12	2	36	0	1	2020-10-17 16:28:49.720127583	9	0	5	0	0	129	13	1	42	1	10	-49.6967	20.0	20.0	20.0
111	85	2	2	0	2	1	13	1	1	2	12	1	0	0.052470277	0	0	0	0	1	2020-10-17 16:28:50.128330707	8	0	2	0	0	129	0	1	33	0	243	-49.6967	20.0	20.0	20.0
112	72	2	0	2	1	2	11	1	6	1	6	1	0	-1	12	2	36	0	1	2020-10-17 16:28:50.284111738	9	0	9	0	0	129	14	0	1	None	6	-49.6967	20.0	20.0	20.0
113	239	2	2	0	2	1	7	1	1	6	7	1	0	0.051031989	0	0	0	0	1	2020-10-17 16:28:50.809487820	5	0	3	0	0	129	7	2	36	511	288	-49.6967	20.0	20.0	20.0
114	72	2	0	2	1	2	11	1	4	1	6	1	0	-1	0	0	0	0	1	2020-10-17 16:28:54.872277021	6	0	4	0	0	129	14	1	38	1	278	-49.6967	20.0	20.0	20.0
115	206	2	2	0	2	1	4	1	1	4	3	1	0	0.051206893	0	0	0	0	1	2020-10-17 16:28:54.914431810	1	0	8	0	0	129	3	1	58	1	124	-49.6967	20.0	20.0	20.0
116	72	2	0	2	1	2	11	1	3	1	6	1	0	-1	0	0	0	0	1	2020-10-17 16:28:57.654062033	2	0	1	0	0	129	10	2	32	255	225	-50.178	20.0	20.0	20.0
117	208	2	2	0	2	1	5	1	1	3	4	1	0	0.051043980	0	0	0	0	1	2020-10-17 16:28:58.115817308	3	0	11	0	0	129	9	2	16	15	156	-50.178	20.0	20.0	20.0
118	60	0	2	0	0	0	0	0	0	0	0	0	0	-1	6	1	18	1	2	2020-10-17 16:28:59.970310450	0	0	6	0	0	129	3	1	46	1	41	-50.178	20.0	20.0	20.0
119	42	0	0	2	0	0	0	0	0	0	0	0	0	-1	0	0	0	0	1	2020-10-17 16:29:01.330837250	4	0	0	0	0	129	8	2	28	127	182	-50.178	20.0	20.0	20.0
120	72	2	0	2	1	2	11	1	8	1	6	1	0	-1	5	1	15	0	1	2020-10-17 16:29:12.672304153	7	0	7	0	0	129	3	1	55	2	85	-50.178	20.0	20.0	20.0
121	72	2	0	2	1	2	11	1	11	1	6	1	0	-1	0	0	0	0	1	2020-10-17 16:29:17.596192360	7	0	9	0	0	129	4	0	1	None	3	-50.178	20.0	20.0	20.0
122	225	2	2	0	2	1	6	1	1	8	5	1	0	0.052290162	0	0	0	0	1	2020-10-17 16:29:20.028327227	9	0	5	0	0	129	15	1	42	1	25	-50.178	20.0	20.0	20.0
123	60	0	2	3	0	0	0	0	0	0	0	0	0	-1	0	0	0	0	1	2020-10-17 16:29:20.456665039	8	0	2	0	0	129	1	1	33	0	232	-50.178	20.0	20.0	20.0
124	293	2	2	0	2	1	10	1	1	11	10	1	0	0.052159235	0	0	0	0	1	2020-10-17 16:29:21.105542660	5	0	3	0	0	129	8	2	36	511	279	-50.178	20.0	20.0	20.0
125	60	0	2	3	0	0	0	0	0	0	0	0	0	-1	5	1	15	1	2	2020-10-17 16:29:25.204053164	6	0	4	0	0	129	15	1	38	1	276	-50.178	20.0	20.0	20.0
126	42	0	0	2	0	0	0	0	0	0	0	0	0	-1	0	0	0	0	1	2020-10-17 16:29:25.249339581	1	0	8	0	0	129	4	1	58	1	107	-50.178	20.0	20.0	20.0
127	60	0	2	0	0	0	0	0	0	0	0	0	0	-1	0	0	0	0	1	2020-10-17 16:29:27.949854374	2	0	1	0	0	129	11	2	32	255	209	-49.4101	20.0	20.0	20.0
128	60	0	2	3	0	0	0	0	0	0	0	0	0	-1	0	0	0	1	2	2020-10-17 16:29:28.429814339	3	0	11	0	0	129	10	2	16	15	147	-49.4101	20.0	20.0	20.0
129	42	0	0	3	0	0	0	0	0	0	0	0	0	-1	0	0	0	0	1	2020-10-17 16:29:29.512015342	7	0	9	0	0	129	5	0	1	None	8	-49.4101	20.0	20.0	20.0
130	72	2	0	2	1	2	11	1	7	1	6	1	0	-1	5	1	15	0	1	2020-10-17 16:29:30.269541502	0	0	6	0	0	129	4	1	46	1	42	-49.4101	20.0	20.0	20.0
131	196	2	2	0	2	1	3	1	1	7	2	1	0	0.052262852	0	0	0	1	2	2020-10-17 16:29:31.658130169	4	0	0	0	0	129	9	2	28	127	184	-49.4101	20.0	20.0	20.0
132	42	0	0	3	0	0	0	0	0	0	0	0	0	-1	0	0	0	0	1	2020-10-17 16:29:42.988220215	7	0	7	0	0	129	6	1	55	2	87	-49.4101	20.0	20.0	20.0
133	72	2	0	2	1	2	11	1	5	1	6	1	0	-1	0	0	0	0	1	2020-10-17 16:29:50.348719835	9	0	5	0	0	129	0	1	42	1	24	-49.4101	20.0	20.0	20.0
134	142	2	2	0	2	1	1	1	1	5	15	1	0	0.052325012	0	0	0	1	2	2020-10-17 16:29:50.788579226	8	0	2	0	0	129	2	1	33	0	233	-49.4101	20.0	20.0	20.0
135	42	0	0	3	0	0	0	0	0	0	0	0	0	-1	0	0	0	1	0	2020-10-17 16:29:51.401728868	5	0	3	0	0	129	9	2	36	511	280	-49.4101	20.0	20.0	20.0
136	81	2	0	2	1	2	12	1	6	1	11	1	0	-1	5	1	15	0	1	2020-10-17 16:29:55.439625025	6	0	4	0	0	129	0	1	38	1	275	-49.4101	1290.08	20.0	20.0
137	85	2	2	0	2	1	13	1	1	6	12	1	0	0.051593136	0	0	0	0	1	2020-10-17 16:29:55.522545575	1	0	8	0	0	129	5	1	58	1	106	-49.4101	1290.08	20.0	20.0
138	72	2	0	2	1	2	11	1	10	1	6	1	0	-1	0	0	0	0	1	2020-10-17 16:29:58.177567482	2	0	1	0	0	129	12	2	32	255	217	-49.5289	1290.08	20.0	20.0
139	253	2	2	0	2	1	8	1	1	10	8	1	0	0.050446908	0	0	0	0	1	2020-10-17 16:29:58.657646179	3	0	11	0	0	129	11	2	16	15	148	-49.5289	1290.08	20.0	20.0
140	72	2	0	2	1	2	11	1	9	1	6	1	0	-1	0	0	0	0	1	2020-10-17 16:30:00.497154713	0	0	6	0	0	129	5	1	46	1	43	-49.5289	1290.08	20.0	20.0
141	182	2	2	0	2	1	2	1	1	9	1	1	0	0.052293566	0	0	0	0	1	2020-10-17 16:30:01.885579824	4	0	0	0	0	129	10	2	28	127	160	-49.5289	1290.08	20.0	20.0
142	60	0	2	3	0	0	0	0	0	0	0	0	0	-1	13	3	39	0	1	2020-10-17 16:30:13.296493769	7	0	7	0	0	129	7	1	55	2	88	-49.5289	1290.08	20.0	20.0
143	60	0	2	3	0	0	0	0	0	0	0	0	0	-1	0	0	0	0	1	2020-10-17 16:30:20.652389526	9	0	5	0	0	129	1	1	42	1	27	-49.5289	1290.08	20.0	20.0
144	60	0	2	3	0	0	0	0	0	0	0	0	0	-1	4	1	12	0	1	2020-10-17 16:30:21.096997976	8	0	2	0	0	129	3	1	33	0	239	-49.5289	1290.08	20.0	20.0
145	60	0	2	3	0	0	0	0	0	0	0	0	0	-1	0	0	0	0	1	2020-10-17 16:30:21.709891796	5	0	3	0	0	129	10	2	36	511	281	-49.5289	1290.08	20.0	20.0
146	60	0	2	3	0	0	0	0	0	0	0	0	0	-1	4	1	12	0	1	2020-10-17 16:30:25.669908762	6	0	4	0	0	129	1	1	38	1	274	-49.5289	1289.41	20.0	20.0
147	60	0	2	3	0	0	0	0	0	0	0	0	0	-1	0	0	0	1	0	2020-10-17 16:30:25.749402285	1	0	8	0	0	129	6	1	58	1	105	-49.5289	1289.41	20.0	20.0
148	81	2	0	2	1	2	12	1	6	1	11	1	0	-1	4	1	12	0	1	2020-10-17 16:30:28.413273573	2	0	1	0	0	129	13	2	32	255	218	-50.8214	1289.41	20.0	20.0
149	85	2	2	0	2	1	13	1	1	6	12	1	0	0.051522413	0	0	0	0	1	2020-10-17 16:30:28.882128239	3	0	11	0	0	129	12	2	16	15	149	-50.8214	1289.41	20.0	20.0
150	60	0	2	3	0	0	0	0	0	0	0	0	0	-1	0	0	0	0	1	2020-10-17 16:30:30.721541643	0	0	6	0	0	129	6	1	46	1	44	-50.8214	1289.41	20.0	20.0
151	72	2	0	2	1	2	11	1	2	1	6	1	0	-1	0	0	0	0	1	2020-10-17 16:30:32.113476753	4	0	0	0	0	129	11	2	28	127	164	-50.8214	1289.41	20.0	20.0
152	286	2	2	0	2	1	9	1	1	2	9	1	0	0.050535471	0	0	0	0	1	2020-10-17 16:30:43.612238169	7	0	7	0	0	129	8	1	55	2	93	-50.8214	1289.41	20.0	20.0
153	60	0	2	3	0	0	0	0	0	0	0	0	0	-1	0	0	0	0	1	2020-10-17 16:30:50.964139223	9	0	5	0	0	129	2	1	42	1	26	-50.8214	1289.41	20.0	20.0
154	60	0	2	3	0	0	0	0	0	0	0	0	0	-1	6	1	18	0	1	2020-10-17 16:30:51.405109644	8	0	2	0	0	129	4	1	33	0	237	-50.8214	1289.41	20.0	20.0
155	60	0	2	3	0	0	0	0	0	0	0	0	0	-1	6	1	18	0	1	2020-10-17 16:30:52.014418840	5	0	3	0	0	129	11	2	36	511	283	-50.8214	1289.41	20.0	20.0
156	60	0	2	3	0	0	0	0	0	0	0	0	0	-1	0	0	0	0	1	2020-10-17 16:30:55.902704716	6	0	4	0	0	129	2	1	38	1	273	-50.8214	1288.74	20.0	20.0
157	60	0	2	3	0	0	0	0	0	0	0	0	0	-1	6	1	18	0	1	2020-10-17 16:30:55.981749296	1	0	8	0	0	129	7	1	58	1	99	-50.8214	1288.74	20.0	20.0
158	60	0	2	3	0	0	0	0	0	0	0	0	0	-1	0	0	0	0	1	2020-10-17 16:30:58.633681297	2	0	1	0	0	129	14	2	32	255	220	-51.831	1288.74	20.0	20.0
159	60	0	2	3	0	0	0	0	0	0	0	0	0	-1	0	0	0	0	1	2020-10-17 16:30:59.120626926	3	0	11	0	0	129	13	2	16	15	154	-51.831	1288.74	20.0	20.0
160	72	2	0	2	1	2	11	1	6	1	6	1	0	-1	6	1	18	0	1	2020-10-17 16:31:00.940313101	0	0	6	0	0	129	7	1	46	1	45	-51.831	1288.74	20.0	20.0
161	239	2	2	0	2	1	7	1	1	6	7	1	0	0.050704147	0	0	0	0	1	2020-10-17 16:31:02.338158131	4	0	0	0	0	129	12	2	28	127	167	-51.831	1288.74	20.0	20.0
162	72	2	0	2	1	2	11	1	4	1	6	1	0	-1	0	0	0	0	1	2020-10-17 16:31:13.924103022	7	0	7	0	0	129	9	1	55	2	89	-51.831	1288.74	20.0	20.0
163	206	2	2	0	2	1	4	1	1	4	3	1	0	0.050689082	0	0	0	0	1	2020-10-17 16:31:21.272084713	9	0	5	0	0	129	3	1	42	1	28	-51.831	1288.74	20.0	20.0
164	72	2	0	2	1	2	11	1	3	1	6	1	0	-1	0	0	0	0	1	2020-10-17 16:31:21.716694355	8	0	2	0	0	129	5	1	33	0	240	-51.831	1288.74	20.0	20.0
165	208	2	2	0	2	1	5	1	1	3	4	1	0	0.050568651	0	0	0	0	1	2020-10-17 16:31:22.332322359	5	0	3	0	0	129	12	2	36	511	282	-51.831	1288.74	20.0	20.0
166	60	0	2	3	0	0	0	0	0	0	0	0	0	-1	11	2	33	0	1	2020-10-17 16:31:26.133904218	6	0	4	0	0	129	3	1	38	1	272	-51.831	1288.54	20.0	20.0
167	72	2	0	2	1	2	11	1	8	1	6	1	0	-1	0	0	0	0	1	2020-10-17 16:31:26.217663527	1	0	8	0	0	129	8	1	58	1	103	-51.831	1288.54	20.0	20.0
168	72	2	0	2	1	2	11	1	11	1	6	1	0	-1	0	0	0	0	1	2020-10-17 16:31:28.929870367	2	0	1	0	0	129	15	2	32	255	219	-52.6347	1288.54	20.0	20.0
169	225	2	2	0	2	1	6	1	1	8	5	1	0	0.050683128	0	0	0	0	1	2020-10-17 16:31:29.421660423	3	0	11	0	0	129	14	2	16	15	151	-52.6347	1288.54	20.0	20.0
170	293	2	2	0	2	1	10	1	1	11	10	1	0	0.050863825	0	0	0	0	1	2020-10-17 16:31:31.278120279	0	0	6	0	0	129	8	1	46	1	46	-52.6347	1288.54	20.0	20.0
171	60	0	2	3	0	0	0	0	0	0	0	0	0	-1	5	1	15	0	1	2020-10-17 16:31:32.634443045	4	0	0	0	0	129	13	2	28	127	166	-52.6347	1288.54	20.0	20.0
172	60	0	2	3	0	0	0	0	0	0	0	0	0	-1	0	0	0	0	1	2020-10-17 16:31:44.244022369	7	0	7	0	0	129	10	1	55	2	92	-52.6347	1288.54	20.0	20.0
173	72	2	0	2	1	2	11	1	7	1	6	1	0	-1	5	1	15	0	1	2020-10-17 16:31:51.588448524	9	0	5	0	0	129	4	1	42	1	29	-52.6347	1288.54	20.0	20.0
174	196	2	2	0	2	1	3	1	1	7	2	1	0	0.050768127	0	0	0	0	1	2020-10-17 16:31:52.052170038	8	0	2	0	0	129	6	1	33	0	238	-52.6347	1288.54	20.0	20.0
175	72	2	0	2	1	2	11	1	5	1	6	1	0	-1	0	0	0	0	1	2020-10-17 16:31:52.650567532	5	0	3	0	0	129	13	2	36	511	284	-52.6347	1288.54	20.0	20.0
176	142	2	2	0	2	1	1	1	1	5	15	1	0	0.050849322	0	0	0	0	1	2020-10-17 16:31:56.362569332	6	0	4	0	0	129	4	1	38	1	271	-52.6347	1288.16	20.0	20.0
177	72	2	0	2	1	2	11	1	10	1	6	1	0	-1	5	1	15	0	1	2020-10-17 16:31:56.449762821	1	0	8	0	0	129	9	1	58	1	100	-52.6347	1288.16	20.0	20.0
178	253	2	2	0	2	1	8	1	1	10	8	1	0	0.051741173	0	0	0	1	2	2020-10-17 16:31:59.229937077	2	0	1	0	0	129	0	2	32	255	221	-53.1832	1288.16	20.0	20.0
179	42	0	0	2	0	0	0	0	0	0	0	0	0	-1	0	0	0	0	1	2020-10-17 16:31:59.725683689	3	0	11	0	0	129	15	2	16	15	155	-53.1832	1288.16	20.0	20.0
180	60	0	2	0	0	0	0	0	0	0	0	0	0	-1	0	0	0	0	1	2020-10-17 16:32:01.581870317	0	0	6	0	0	129	9	1	46	1	47	-53.1832	1288.16	20.0	20.0
181	72	2	0	2	1	2	11	1	9	1	6	1	0	-1	5	1	15	0	1	2020-10-17 16:32:02.934566736	4	0	0	0	0	129	14	2	28	127	165	-53.1832	1288.16	20.0	20.0
182	182	2	2	0	2	1	2	1	1	9	1	1	0	0.050735679	0	0	0	0	1	2020-10-17 16:32:14.560286045	7	0	7	0	0	129	11	1	55	2	95	-53.1832	1288.16	20.0	20.0
183	60	0	2	3	0	0	0	0	0	0	0	0	0	-1	16	4	48	0	1	2020-10-17 16:32:21.900471210	9	0	5	0	0	129	5	1	42	1	32	-53.1832	1288.16	20.0	20.0
184	60	0	2	3	0	0	0	0	0	0	0	0	0	-1	0	0	0	0	1	2020-10-17 16:32:22.360050917	8	0	2	0	0	129	7	1	33	0	235	-53.1832	1288.16	20.0	20.0
185	60	0	2	3	0	0	0	0	0	0	0	0	0	-1	4	1	12	0	1	2020-10-17 16:32:22.961837769	5	0	3	0	0	129	14	2	36	511	287	-53.1832	1288.16	20.0	20.0
186	72	2	0	2	1	2	11	1	2	1	6	1	0	-1	0	0	0	0	1	2020-10-17 16:32:26.590116978	6	0	4	0	0	129	5	1	38	1	270	-53.1832	1288.09	20.0	20.0
187	286	2	2	0	2	1	9	1	1	2	9	1	0	0.051022394	0	0	0	0	1	2020-10-17 16:32:26.677887440	1	0	8	0	0	129	10	1	58	1	102	-53.1832	1288.09	20.0	20.0
188	60	0	2	0	0	0	0	0	0	0	0	0	0	-1	18	3	54	1	2	2020-10-17 16:32:29.525680542	2	0	1	0	0	129	1	2	32	255	222	-53.6449	1288.09	20.0	20.0
189	42	0	0	2	0	0	0	0	0	0	0	0	0	-1	0	0	0	0	1	2020-10-17 16:32:30.017806768	3	0	11	0	0	129	0	2	16	15	153	-53.6449	1288.09	20.0	20.0
190	72	2	0	2	1	2	11	1	6	1	6	1	0	-1	6	1	18	0	1	2020-10-17 16:32:31.889679432	0	0	6	0	0	129	10	1	46	1	48	-53.6449	1288.09	20.0	20.0
191	239	2	2	0	2	1	7	1	1	6	7	1	0	0.051038548	0	0	0	0	1	2020-10-17 16:32:33.237585306	4	0	0	0	0	129	15	2	28	127	163	-53.6449	1288.09	20.0	20.0
192	72	2	0	2	1	2	11	1	4	1	6	1	0	-1	0	0	0	0	1	2020-10-17 16:32:44.864346981	7	0	7	0	0	129	12	1	55	2	91	-53.6449	1288.09	20.0	20.0
193	206	2	2	0	2	1	4	1	1	4	3	1	0	0.051134351	0	0	0	0	1	2020-10-17 16:32:52.125927448	9	0	5	0	0	129	6	1	42	1	30	-53.6449	1288.09	20.0	82.6856
194	72	2	0	2	1	2	11	1	3	1	6	1	0	-1	0	0	0	0	1	2020-10-17 16:32:52.584565639	8	0	2	0	0	129	8	1	33	0	236	-53.6449	1288.09	20.0	82.6856
195	208	2	2	0	2	1	5	1	1	3	4	1	0	0.051015975	0	0	0	0	1	2020-10-17 16:32:53.189958096	5	0	3	0	0	129	15	2	36	511	286	-53.6449	1288.09	20.0	82.6856
196	60	0	2	3	0	0	0	0	0	0	0	0	0	-1	11	2	33	0	1	2020-10-17 16:32:56.821711063	6	0	4	0	0	129	6	1	38	1	269	-53.6449	1287.86	20.0	82.6856
197	72	2	0	2	1	2	11	1	8	1	6	1	0	-1	0	0	0	0	1	2020-10-17 16:32:56.909757137	1	0	8	0	0	129	11	1	58	1	101	-53.6449	1287.86	20.0	82.6856
198	72	2	0	2	1	2	11	1	11	1	6	1	0	-1	0	0	0	0	1	2020-10-17 16:32:59.828646421	2	0	1	0	0	129	2	2	32	255	224	-54.019	1287.86	20.0	82.6856
199	225	2	2	0	2	1	6	1	1	8	5	1	0	0.052172503	0	0	0	0	1	2020-10-17 16:33:00.319862127	3	0	11	0	0	129	1	2	16	15	152	-54.019	1287.86	20.0	82.6856
200	293	2	2	0	2	1	10	1	1	11	10	1	0	0.052305909	0	0	0	0	1	2020-10-17 16:33:02.118896008	0	0	6	0	0	129	11	1	46	1	49	-54.019	1287.86	20.0	82.6856
201	60	0	2	3	0	0	0	0	0	0	0	0	0	-1	5	1	15	0	1	2020-10-17 16:33:03.472929478	4	0	0	0	0	129	0	2	28	127	162	-54.019	1287.86	20.0	82.6856
202	60	0	2	3	0	0	0	0	0	0	0	0	0	-1	0	0	0	0	1	2020-10-17 16:33:15.168146133	7	0	7	0	0	129	13	1	55	2	94	-54.019	1287.86	20.0	82.6856
203	42	0	1	3	0	0	0	0	0	0	0	0	0	-1	5	1	15	1	2	2020-10-17 16:33:22.436010361	9	0	5	0	0	129	7	1	42	1	31	-54.019	1287.86	20.0	20.0
204	42	0	0	1	0	0	0	0	0	0	0	0	0	-1	0	0	0	0	1	2020-10-17 16:33:22.904146671	8	0	2	0	0	129	9	1	33	0	234	-54.019	1287.86	20.0	20.0
205	42	0	1	0	0	0	0	0	0	0	0	0	0	-1	0	0	0	1	2	2020-10-17 16:33:23.417233706	5	0	3	0	0	129	0	2	36	511	285	-54.019	1287.86	20.0	20.0
206	42	0	0	1	0	0	0	0	0	0	0	0	0	-1	0	0	0	0	1	2020-10-17 16:33:27.136095762	6	0	4	0	0	129	7	1	38	1	268	-54.019	20.0	20.0	20.0
207	72	2	0	2	1	2	11	1	7	1	6	1	0	-1	0	0	0	0	1	2020-10-17 16:33:27.255992889	1	0	8	0	0	129	12	1	58	1	104	-54.019	20.0	20.0	20.0
208	42	0	1	3	0	0	0	0	0	0	0	0	0	-1	0	0	0	0	1	2020-10-17 16:33:30.149772644	2	0	1	0	0	129	3	2	32	255	223	-54.3033	20.0	20.0	20.0
209	196	2	2	0	2	1	3	1	1	7	2	1	0	0.052100792	0	0	0	1	2	2020-10-17 16:33:30.621679783	3	0	11	0	0	129	2	2	16	15	150	-54.3033	20.0	20.0	20.0
210	42	0	1	0	0	0	0	0	0	0	0	0	0	-1	0	0	0	0	1	2020-10-17 16:33:32.413804770	0	0	6	0	0	129	12	1	46	1	50	-54.3033	20.0	20.0	20.0
211	72	2	0	1	1	2	11	1	5	1	6	1	0	-1	0	0	0	0	1	2020-10-17 16:33:33.785730600	4	0	0	0	0	129	1	2	28	127	161	-54.3033	20.0	20.0	20.0
212	142	2	1	0	2	1	1	1	1	5	15	1	0	0.197319220	0	0	0	0	1	2020-10-17 16:33:45.484016895	6	0	9	0	0	129	8	0	1	1200	2	-54.3033	20.0	20.0	20.0
213	72	2	0	1	1	2	11	1	10	1	6	1	0	-1	5	1	15	0	1	2020-10-17 16:33:45.524353266	7	0	7	0	0	129	14	1	55	2	90	-54.3033	20.0	20.0	20.0
214	253	2	1	0	2	1	8	1	1	10	8	1	0	0.201517684	0	0	0	0	1	2020-10-17 16:33:52.658744335	9	0	5	0	0	129	8	1	42	1	34	-54.3033	20.0	20.0	86.1946
215	253	1	1	0	2	1	8	1	1	10	8	1	1	-1	0	0	0	0	1	2020-10-17 16:33:53.165259361	8	0	2	0	0	129	10	1	33	0	242	-54.3033	20.0	20.0	86.1946
216	72	2	0	1	1	2	11	1	9	1	6	1	0	-1	0	0	0	0	1	2020-10-17 16:33:53.397492886	6	0	9	0	0	129	9	0	1	1100	4	-54.3033	20.0	20.0	86.1946
217	182	2	1	0	2	1	2	1	1	9	1	1	0	0.205171330	5	1	15	1	2	2020-10-17 16:33:53.645599842	5	0	3	0	0	129	1	2	36	511	289	-54.3033	20.0	20.0	86.1946
218	42	0	0	3	0	0	0	0	0	0	0	0	0	-1	0	0	0	1	2	2020-10-17 16:33:57.452671051	6	0	4	0	0	129	10	1	38	1	256	-54.3033	20.0	20.0	86.1946
219	42	0	1	0	0	0	0	0	0	0	0	0	0	-1	0	0	0	0	1	2020-10-17 16:33:57.501627445	1	0	8	0	0	129	13	1	58	1	123	-54.3033	20.0	20.0	86.1946
220	60	0	2	3	0	0	0	0	0	0	0	0	0	-1	4	1	12	1	2	2020-10-17 16:34:00.445590258	2	0	1	0	0	129	4	2	32	255	231	-64.4055	20.0	20.0	86.1946
221	42	0	0	3	0	0	0	0	0	0	0	0	0	-1	0	0	0	0	1	2020-10-17 16:34:00.925386667	3	0	11	0	0	129	3	2	16	15	158	-64.4055	20.0	20.0	86.1946
222	60	0	2	3	0	0	0	0	0	0	0	0	0	-1	0	0	0	1	2	2020-10-17 16:34:02.645956516	0	0	6	0	0	129	13	1	46	1	62	-64.4055	20.0	20.0	86.1946
223	42	0	0	3	0	0	0	0	0	0	0	0	0	-1	0	0	0	0	1	2020-10-17 16:34:04.013560295	4	0	0	0	0	129	2	2	28	127	176	-64.4055	20.0	20.0	86.1946
224	60	0	2	3	0	0	0	0	0	0	0	0	0	-1	4	1	12	0	1	2020-10-17 16:34:10.697438240	6	0	10	0	0	129	11	3	1	1	310	-64.4055	20.0	20.0	86.1946
225	60	0	2	3	0	0	0	0	0	0	0	0	0	-1	0	0	0	0	1	2020-10-17 16:34:15.832114458	7	0	7	0	0	129	15	1	55	2	98	-64.4055	20.0	20.0	86.1946
226	60	0	2	3	0	0	0	0	0	0	0	0	0	-1	4	1	12	1	2	2020-10-17 16:34:21.332149506	6	0	9	0	0	129	12	0	1	1100	4	-64.4055	20.0	20.0	86.1946
227	42	0	1	0	0	0	0	0	0	0	0	0	0	-1	0	0	0	0	1	2020-10-17 16:34:22.956208944	9	0	5	0	0	129	9	1	42	1	35	-64.4055	20.0	20.0	20.0
228	60	0	2	3	0	0	0	0	0	0	0	0	0	-1	0	0	0	0	1	2020-10-17 16:34:23.399682999	8	0	2	0	0	129	11	1	33	0	245	-64.4055	20.0	20.0	20.0
229	60	0	2	3	0	0	0	0	0	0	0	0	0	-1	4	1	12	1	2	2020-10-17 16:34:23.873449802	5	0	3	0	0	129	2	2	36	511	305	-64.4055	20.0	20.0	20.0
230	42	0	0	3	0	0	0	0	0	0	0	0	0	-1	0	0	0	0	1	2020-10-17 16:34:27.788348675	6	0	4	0	0	129	13	1	38	1	252	-64.4055	20.0	20.0	20.0
231	60	0	2	3	0	0	0	0	0	0	0	0	0	-1	0	0	0	1	2	2020-10-17 16:34:27.826258421	1	0	8	0	0	129	14	1	58	1	127	-64.4055	20.0	20.0	20.0
232	42	0	0	3	0	0	0	0	0	0	0	0	0	-1	0	0	0	0	1	2020-10-17 16:34:30.756175518	2	0	1	0	0	129	5	2	32	247	193	92.3535	20.0	20.0	20.0
233	60	0	2	3	0	0	0	0	0	0	0	0	0	-1	4	1	12	1	2	2020-10-17 16:34:31.222275496	3	0	11	0	0	129	4	2	16	15	130	92.3535	20.0	20.0	20.0
234	42	0	0	3	0	0	0	0	0	0	0	0	0	-1	0	0	0	0	1	2020-10-17 16:34:32.957685471	0	0	6	0	0	129	14	1	46	1	67	92.3535	20.0	20.0	20.0
235	60	0	2	3	0	0	0	0	0	0	0	0	0	-1	0	0	0	0	1	2020-10-17 16:34:34.325086117	4	0	0	0	0	129	3	2	28	127	186	92.3535	20.0	20.0	20.0
236	72	2	0	2	1	2	11	1	2	1	6	1	0	-1	0	0	0	0	1	2020-10-17 16:34:38.041695118	6	0	10	0	0	129	14	3	1	1	310	92.3535	20.0	20.0	20.0
237	286	2	1	0	2	1	9	1	1	2	9	1	0	0.142866852	0	0	0	1	2	2020-10-17 16:34:46.140170336	7	0	7	0	0	129	0	1	55	2	97	92.3535	20.0	20.0	20.0
238	42	0	1	0	0	0	0	0	0	0	0	0	0	-1	6	1	18	0	1	2020-10-17 16:34:53.280079365	9	0	5	0	0	129	10	1	42	1	37	92.3535	20.0	20.0	20.0
239	60	0	2	3	0	0	0	0	0	0	0	0	0	-1	0	0	0	0	1	2020-10-17 16:34:53.633632183	8	0	2	0	0	129	12	1	33	0	247	92.3535	20.0	20.0	20.0
240	60	0	2	3	0	0	0	0	0	0	0	0	0	-1	0	0	0	0	1	2020-10-17 16:34:54.122456789	5	0	3	0	0	129	3	2	36	511	307	92.3535	20.0	20.0	20.0
241	60	0	2	3	0	0	0	0	0	0	0	0	0	-1	6	1	18	0	1	2020-10-17 16:34:58.120283842	6	0	4	0	0	129	15	1	38	1	250	92.3535	20.0	20.0	20.0
242	60	0	2	3	0	0	0	0	0	0	0	0	0	-1	1	0	2	1	2	2020-10-17 16:34:58.157638073	1	0	8	0	0	129	15	1	58	1	125	92.3535	20.0	20.0	20.0
243	42	0	0	3	0	0	0	0	0	0	0	0	0	-1	6	1	18	0	1	2020-10-17 16:35:01.057832718	2	0	1	0	0	129	6	2	32	247	194	121.717	20.0	20.0	20.0
244	60	0	2	3	0	0	0	0	0	0	0	0	0	-1	0	0	0	1	2	2020-10-17 16:35:01.607900620	3	0	11	0	0	129	5	2	16	15	144	121.717	20.0	20.0	20.0
245	42	0	1	0	0	0	0	0	0	0	0	0	0	-1	0	0	0	1	2	2020-10-17 16:35:03.268181561	0	0	6	0	0	129	15	1	46	1	68	121.717	20.0	20.0	20.0
246	42	0	0	3	0	0	0	0	0	0	0	0	0	-1	0	0	0	1	2	2020-10-17 16:35:04.625337601	4	0	0	0	0	129	4	2	28	127	187	121.717	20.0	20.0	20.0
247	42	0	0	3	0	0	0	0	0	0	0	0	0	-1	6	1	18	0	1	2020-10-17 16:35:16.448561430	7	0	7	0	0	129	1	1	55	2	96	121.717	20.0	20.0	20.0
248	72	2	0	2	1	2	11	1	6	1	6	1	0	-1	0	0	0	0	1	2020-10-17 16:35:23.432654858	9	0	5	0	0	129	11	1	42	1	38	121.717	20.0	20.0	119.681
249	239	2	1	0	2	1	7	1	1	6	7	1	0	0.138882851	0	0	0	0	1	2020-10-17 16:35:23.785644770	8	0	2	0	0	129	13	1	33	0	248	121.717	20.0	20.0	119.681
250	72	2	0	2	1	2	11	1	4	1	6	1	0	-1	0	0	0	0	1	2020-10-17 16:35:24.275596380	5	0	3	0	0	129	4	2	36	511	308	121.717	20.0	20.0	119.681
251	206	2	1	0	2	1	4	1	1	4	3	1	0	0.128693503	0	0	0	0	1	2020-10-17 16:35:28.272645712	6	0	4	0	0	129	0	1	38	1	249	121.717	161.95	20.0	119.681
252	72	2	0	2	1	2	11	1	3	1	6	1	0	-1	0	0	0	0	1	2020-10-17 16:35:28.308666468	1	0	8	0	0	129	0	1	58	1	126	121.717	161.95	20.0	119.681
253	208	2	1	0	2	1	5	1	1	3	4	1	0	0.126986688	0	0	0	1	2	2020-10-17 16:35:31.210594893	2	0	1	0	0	129	7	2	32	247	195	117.219	161.95	20.0	119.681
254	42	0	1	0	0	0	0	0	0	0	0	0	0	-1	11	2	33	0	1	2020-10-17 16:35:31.760630846	3	0	11	0	0	129	6	2	16	15	145	117.219	161.95	20.0	119.681
255	60	0	2	3	0	0	0	0	0	0	0	0	0	-1	0	0	0	0	1	2020-10-17 16:35:33.420774698	0	0	6	0	0	129	0	1	46	1	69	117.219	161.95	20.0	119.681
256	72	2	0	2	1	2	11	1	8	1	6	1	0	-1	5	1	15	0	1	2020-10-17 16:35:34.778678179	4	0	0	0	0	129	5	2	28	127	188	117.219	161.95	20.0	119.681
257	72	2	0	2	1	2	11	1	11	1	6	1	0	-1	0	0	0	0	1	2020-10-17 16:35:40.726765633	6	0	9	0	0	129	1	0	1	1200	2	117.219	161.95	20.0	119.681
258	225	2	1	0	2	1	6	1	1	8	5	1	0	0.129615071	0	0	0	0	1	2020-10-17 16:35:46.600759029	7	0	7	0	0	129	2	1	55	2	74	117.219	161.95	45.2462	119.681
259	293	2	1	0	2	1	10	1	1	11	10	1	0	0.125559191	0	0	0	0	1	2020-10-17 16:35:53.583742619	9	0	5	0	0	129	12	1	42	1	36	117.219	161.95	45.2462	109.431
260	60	0	2	3	0	0	0	0	0	0	0	0	0	-1	0	0	0	0	1	2020-10-17 16:35:53.938700199	8	0	2	0	0	129	14	1	33	0	246	117.219	161.95	45.2462	109.431
261	60	0	2	3	0	0	0	0	0	0	0	0	0	-1	0	0	0	0	1	2020-10-17 16:35:54.426679850	5	0	3	0	0	129	5	2	36	511	306	117.219	161.95	45.2462	109.431
262	72	2	0	2	1	2	11	1	7	1	6	1	0	-1	5	1	15	0	1	2020-10-17 16:35:58.424706697	6	0	4	0	0	129	2	1	38	1	251	117.219	897.678	45.2462	109.431
263	196	2	1	0	2	1	3	1	1	7	2	1	0	0.129183713	0	0	0	0	1	2020-10-17 16:35:58.460704803	1	0	8	0	0	129	1	1	58	1	128	117.219	897.678	45.2462	109.431
264	72	2	0	2	1	2	11	1	5	1	6	1	0	-1	0	0	0	0	1	2020-10-17 16:36:01.361647129	2	0	1	0	0	129	8	2	32	247	192	70.9342	897.678	45.2462	109.431
265	142	2	1	0	2	1	1	1	1	5	15	1	0	0.126863829	0	0	0	1	2	2020-10-17 16:36:01.913637877	3	0	11	0	0	129	7	2	16	15	129	70.9342	897.678	45.2462	109.431
266	42	0	1	0	0	0	0	0	0	0	0	0	0	-1	0	0	0	0	1	2020-10-17 16:36:03.031764746	6	0	9	0	0	129	3	0	1	1100	4	70.9342	897.678	45.2462	109.431
267	72	2	0	1	1	2	11	1	10	1	6	1	0	-1	5	1	15	0	1	2020-10-17 16:36:03.573899031	0	0	6	0	0	129	1	1	46	1	66	70.9342	897.678	45.2462	109.431
268	253	2	1	0	2	1	8	1	1	10	8	1	0	0.206121181	0	0	0	0	1	2020-10-17 16:36:04.930733919	4	0	0	0	0	129	6	2	28	127	185	70.9342	897.678	45.2462	109.431
269	253	1	1	0	2	1	8	1	1	10	8	1	1	-1	1	0	2	0	1	2020-10-17 16:36:16.752879620	7	0	7	0	0	129	3	1	55	2	70	70.9342	897.678	39.0415	109.431
270	72	2	0	1	1	2	11	1	9	1	6	1	0	-1	5	1	15	0	1	2020-10-17 16:36:23.474797010	8	0	9	0	0	129	15	0	1	1003	1	70.9342	897.678	39.0415	109.431
271	182	2	1	0	2	1	2	1	1	9	1	1	0	0.193911465	0	0	0	1	2	2020-10-17 16:36:23.736829758	9	0	5	0	0	129	13	1	42	1	33	70.9342	897.678	39.0415	80.3018
272	42	0	1	0	0	0	0	0	0	0	0	0	0	-1	4	1	12	1	2	2020-10-17 16:36:24.090734720	8	0	2	0	0	129	0	1	33	0	244	70.9342	897.678	39.0415	80.3018
273	42	0	0	3	0	0	0	0	0	0	0	0	0	-1	0	0	0	1	2	2020-10-17 16:36:24.578806877	5	0	3	0	0	129	6	2	36	511	291	70.9342	897.678	39.0415	80.3018
274	42	0	0	3	0	0	0	0	0	0	0	0	0	-1	0	0	0	1	2	2020-10-17 16:36:28.576802015	6	0	4	0	0	129	4	1	38	1	253	70.9342	1215.62	39.0415	80.3018
275	42	0	0	3	0	0	0	0	0	0	0	0	0	-1	4	1	12	1	2	2020-10-17 16:36:28.612819910	1	0	8	0	0	129	2	1	58	1	118	70.9342	1215.62	39.0415	80.3018
276	42	0	1	0	0	0	0	0	0	0	0	0	0	-1	4	1	12	0	1	2020-10-17 16:36:31.514789819	2	0	1	0	0	129	9	2	32	247	191	2.21697	1215.62	39.0415	80.3018
277	60	0	2	3	0	0	0	0	0	0	0	0	0	-1	4	1	12	0	1	2020-10-17 16:36:32.066772699	3	0	11	0	0	129	8	2	16	15	131	2.21697	1215.62	39.0415	80.3018
278	60	0	2	3	0	0	0	0	0	0	0	0	0	-1	0	0	0	0	1	2020-10-17 16:36:33.726781845	0	0	6	0	0	129	2	1	46	1	65	2.21697	1215.62	39.0415	80.3018
279	60	0	2	3	0	0	0	0	0	0	0	0	0	-1	4	1	12	0	1	2020-10-17 16:36:35.082732677	4	0	0	0	0	129	7	2	28	127	180	2.21697	1215.62	39.0415	80.3018
280	72	2	0	2	1	2	11	1	2	1	6	1	0	-1	0	0	0	0	1	2020-10-17 16:36:45.692865133	7	0	9	0	0	129	4	0	1	None	3	2.21697	1215.62	39.0415	80.3018
281	286	2	1	0	2	1	9	1	1	2	9	1	0	0.122831072	0	0	0	1	2	2020-10-17 16:36:46.906872988	7	0	7	0	0	129	5	1	55	2	73	2.21697	1215.62	37.5888	80.3018
282	42	0	1	0	0	0	0	0	0	0	0	0	0	-1	6	1	18	1	2	2020-10-17 16:36:53.888856649	9	0	5	0	0	129	14	1	42	1	23	2.21697	1215.62	37.5888	65.2627
283	42	0	1	0	0	0	0	0	0	0	0	0	0	-1	18	3	54	0	1	2020-10-17 16:36:54.242845535	8	0	2	0	0	129	1	1	33	0	200	2.21697	1215.62	37.5888	65.2627
284	72	2	0	2	1	2	11	1	6	1	6	1	0	-1	0	0	0	0	1	2020-10-17 16:36:54.730791807	5	0	3	0	0	129	7	2	36	511	302	2.21697	1215.62	37.5888	65.2627
285	239	2	1	0	2	1	7	1	1	6	7	1	0	0.124175072	0	0	0	0	1	2020-10-17 16:36:58.728876352	6	0	4	0	0	129	5	1	38	1	254	2.21697	1252.45	37.5888	65.2627
286	72	2	0	2	1	2	11	1	4	1	6	1	0	-1	0	0	0	0	1	2020-10-17 16:36:58.764868498	1	0	8	0	0	129	3	1	58	1	121	2.21697	1252.45	37.5888	65.2627
287	206	2	1	0	2	1	4	1	1	4	3	1	0	0.132948158	0	0	0	0	1	2020-10-17 16:36:58.872825146	9	0	9	0	0	129	15	0	1	1001	0	2.21697	1252.45	37.5888	65.2627
288	72	2	0	2	1	2	11	1	3	1	6	1	0	-1	6	1	18	0	1	2020-10-17 16:37:01.666863918	2	0	1	0	0	129	10	2	32	247	190	-46.2874	1252.45	37.5888	65.2627
289	208	2	1	0	2	1	5	1	1	3	4	1	0	0.127287789	0	0	0	1	2	2020-10-17 16:37:02.218784094	3	0	11	0	0	129	9	2	16	15	146	-46.2874	1252.45	37.5888	65.2627
290	42	0	1	0	0	0	0	0	0	0	0	0	0	-1	5	1	15	0	1	2020-10-17 16:37:03.878892660	0	0	6	0	0	129	3	1	46	1	64	-46.2874	1252.45	37.5888	65.2627
291	60	0	2	3	0	0	0	0	0	0	0	0	0	-1	0	0	0	0	1	2020-10-17 16:37:05.234838486	4	0	0	0	0	129	8	2	28	127	183	-46.2874	1252.45	37.5888	65.2627
292	72	2	0	1	1	2	11	1	8	1	6	1	0	-1	5	1	15	0	1	2020-10-17 16:37:10.590924501	7	0	9	0	0	129	6	0	1	None	3	-46.2874	1252.45	37.5888	65.2627
293	72	2	0	1	1	2	11	1	11	1	6	1	0	-1	0	0	0	0	1	2020-10-17 16:37:17.058963776	7	0	7	0	0	129	7	1	55	2	72	-46.2874	1252.45	79.7039	65.2627
294	225	2	1	0	2	1	6	1	1	8	5	1	0	0.232541078	0	0	0	0	1	2020-10-17 16:37:24.040885210	9	0	5	0	0	129	0	1	42	1	39	-46.2874	1252.45	79.7039	43.2023
295	60	0	2	3	0	0	0	0	0	0	0	0	0	-1	0	0	0	0	1	2020-10-17 16:37:24.394876003	8	0	2	0	0	129	2	1	33	0	208	-46.2874	1252.45	79.7039	43.2023
296	293	2	1	0	2	1	10	1	1	11	10	1	0	0.230048421	0	0	0	0	1	2020-10-17 16:37:24.710927248	7	0	9	0	0	129	8	0	1	80	9	-46.2874	1252.45	79.7039	43.2023
297	60	0	2	3	0	0	0	0	0	0	0	0	0	-1	0	0	0	0	1	2020-10-17 16:37:24.882863283	5	0	3	0	0	129	8	2	36	511	303	-46.2874	1252.45	79.7039	43.2023
298	72	2	0	2	1	2	11	1	7	1	6	1	0	-1	5	1	15	0	1	2020-10-17 16:37:28.880913258	6	0	4	0	0	129	6	1	38	1	255	-46.2874	1233.59	79.7039	43.2023
299	196	2	1	0	2	1	3	1	1	7	2	1	0	0.127142198	0	0	0	0	1	2020-10-17 16:37:28.916901827	1	0	8	0	0	129	4	1	58	1	119	-46.2874	1233.59	79.7039	43.2023
300	72	2	0	2	1	2	11	1	5	1	6	1	0	-1	0	0	0	0	1	2020-10-17 16:37:31.818825006	2	0	1	0	0	129	11	2	32	247	189	-0.934492	1233.59	79.7039	43.2023
301	142	2	1	0	2	1	1	1	1	5	15	1	0	0.127245373	0	0	0	1	2	2020-10-17 16:37:32.370819569	3	0	11	0	0	129	10	2	16	15	143	-0.934492	1233.59	79.7039	43.2023
302	42	0	1	0	0	0	0	0	0	0	0	0	0	-1	0	0	0	0	1	2020-10-17 16:37:34.030971766	0	0	6	0	0	129	4	1	46	1	63	-0.934492	1233.59	79.7039	43.2023
303	72	2	0	1	1	2	11	1	10	1	6	1	0	-1	5	1	15	0	1	2020-10-17 16:37:35.386885643	4	0	0	0	0	129	9	2	28	127	181	-0.934492	1233.59	79.7039	43.2023
304	253	2	1	0	2	1	8	1	1	10	8	1	0	0.190231142	0	0	0	0	1	2020-10-17 16:37:35.862937927	9	0	9	0	0	129	1	0	1	1300	5	-0.934492	1233.59	79.7039	43.2023
305	72	2	0	1	1	2	11	1	9	1	6	1	0	-1	5	1	15	0	1	2020-10-17 16:37:47.211034536	7	0	7	0	0	129	9	1	55	2	71	-0.934492	1233.59	81.4584	43.2023
306	182	2	1	0	2	1	2	1	1	9	1	1	0	0.196021755	0	0	0	1	2	2020-10-17 16:37:54.192970514	9	0	5	0	0	129	2	1	42	1	11	-0.934492	1233.59	81.4584	1223.88
307	42	0	1	0	0	0	0	0	0	0	0	0	0	-1	4	1	12	1	2	2020-10-17 16:37:54.546982050	8	0	2	0	0	129	3	1	33	0	207	-0.934492	1233.59	81.4584	1223.88
308	42	0	0	3	0	0	0	0	0	0	0	0	0	-1	4	1	12	1	2	2020-10-17 16:37:55.034920692	5	0	3	0	0	129	9	2	36	511	304	-0.934492	1233.59	81.4584	1223.88
309	42	0	0	3	0	0	0	0	0	0	0	0	0	-1	4	1	12	1	2	2020-10-17 16:37:55.972946167	6	0	10	0	0	129	7	3	1	1	309	-0.934492	1233.59	81.4584	1223.88
310	42	0	0	3	0	0	0	0	0	0	0	0	0	-1	0	0	0	1	2	2020-10-17 16:37:59.032954216	6	0	4	0	0	129	8	1	38	1	258	-0.934492	1220.7	81.4584	1223.88
311	42	0	1	0	0	0	0	0	0	0	0	0	0	-1	4	1	12	0	1	2020-10-17 16:37:59.069011450	1	0	8	0	0	129	5	1	58	1	120	-0.934492	1220.7	81.4584	1223.88
312	60	0	2	3	0	0	0	0	0	0	0	0	0	-1	0	0	0	0	1	2020-10-17 16:38:01.970902205	2	0	1	0	0	129	12	2	32	255	215	-68.92	1220.7	81.4584	1223.88
313	60	0	2	3	0	0	0	0	0	0	0	0	0	-1	0	0	0	0	1	2020-10-17 16:38:02.522905588	3	0	11	0	0	129	11	2	16	15	132	-68.92	1220.7	81.4584	1223.88
314	60	0	2	3	0	0	0	0	0	0	0	0	0	-1	4	1	12	0	1	2020-10-17 16:38:04.182986498	0	0	6	0	0	129	5	1	46	1	60	-68.92	1220.7	81.4584	1223.88
315	72	2	0	2	1	2	11	1	2	1	6	1	0	-1	6	1	18	0	1	2020-10-17 16:38:05.538951159	4	0	0	0	0	129	10	2	28	127	170	-68.92	1220.7	81.4584	1223.88
316	286	2	1	0	2	1	9	1	1	2	9	1	0	0.135289999	0	0	0	1	2	2020-10-17 16:38:17.364143133	7	0	7	0	0	129	10	1	55	2	75	-68.92	1220.7	81.4584	1223.88
317	42	0	1	0	0	0	0	0	0	0	0	0	0	-1	0	0	0	1	2	2020-10-17 16:38:24.345094919	9	0	5	0	0	129	3	1	42	1	16	-68.92	1220.7		1223.88
318	42	0	1	0	0	0	0	0	0	0	0	0	0	-1	18	3	54	0	1	2020-10-17 16:38:24.699117184	8	0	2	0	0	129	4	1	33	0	206	-68.92	1220.7
319	72	2	0	1	1	2	11	1	6	1	6	1	0	-1	0	0	0	0	1	2020-10-17 16:38:25.187031269	5	0	3	0	0	129	10	2	36	511	297	-68.92	1220.7
320	239	2	1	0	2	1	7	1	1	6	7	1	0	0.196880084	0	0	0	0	1	2020-10-17 16:38:29.185079098	6	0	4	0	0	129	9	1	38	1	257	-68.92	1220.7
321	72	2	0	1	1	2	11	1	4	1	6	1	0	-1	0	0	0	0	1	2020-10-17 16:38:29.221077442	1	0	8	0	0	129	6	1	58	1	117	-68.92
322	239	1	1	0	2	1	7	1	1	6	7	1	1	-1	0	0	0	0	1	2020-10-17 16:38:32.123066425	2	0	1	0	0	129	13	2	32	255	216	-68.92
323	206	2	1	0	2	1	4	1	1	4	3	1	0	0.202225787	0	0	0	0	1	2020-10-17 16:38:32.675031900	3	0	11	0	0	129	12	2	16	15	133
324	72	2	0	1	1	2	11	1	3	1	6	1	0	-1	6	1	18	0	1	2020-10-17 16:38:34.335092545	0	0	6	0	0	129	6	1	46	1	61
325	208	2	1	0	2	1	5	1	1	3	4	1	0	0.194397647	0	0	0	1	2	2020-10-17 16:38:35.691067934	4	0	0	0	0	129	11	2	28	127	169
