# Supplementary material for: AI-driven cybersecurity framework for anomaly detection in power systems
Source: Sci Rep. 2025 Oct 10;15:35506. doi: 10.1038/s41598-025-19634-y (PMC12514191; doi:10.1038/s41598-025-19634-y)
Supplement: Supplementary file 1 — Supplementary Information. [file 41598_2025_19634_MOESM1_ESM.zip › Datasets/csvs/UC3/uc3_router_merged_phy_cyb_10os_60poll_encoded.csv]

	frame_len	frame_protocols	eth_src	eth_dst	ip_src	ip_dst	ip_len	ip_flags	tcp_srcport	tcp_dstport	tcp_len	tcp_flags	tcp_retransmission	tcp_rtt	flow_count	flow_final_count	packets	snort_alert	snort_alert_type	Time	LL_dnp3_src	LL_dnp3_dst	LL_dnp3_len	LL_dnp3_ctl	TL_dnp3_tr_ctl	AL_dnp3_al_func	AL_dnp3_al_ctl	AL_dnp3_obj	DNP3 Object Count	DNP3 Objects	AL_Payload	value1	value2	value3
0	72	2	0	2	1	2	10	1	4	1	5	1	0	-1	0	0	0	0	1	2020-10-17 18:38:57.787705898	3	0	10	0	0	129	10	2	16	15	50
1	142	2	2	0	2	1	1	1	1	4	14	1	0	0.051229000	0	0	0	0	1	2020-10-17 18:38:58.821707010	2	0	0	0	0	129	9	2	32	255	65	-56.2583
2	72	2	0	2	1	2	10	1	11	1	5	1	0	-1	3	1	9	0	1	2020-10-17 18:39:04.648657084	7	0	1	0	0	129	3	1	33	0	61	-56.2583
3	196	2	2	0	2	1	2	1	1	11	1	1	0	0.051259000	0	0	0	0	1	2020-10-17 18:39:09.432672977	1	0	7	0	0	129	10	1	58	1	38	-56.2583
4	42	0	0	3	0	0	0	0	0	0	0	0	0	-1	3	1	9	0	1	2020-10-17 18:39:17.197659016	5	0	8	0	0	129	0	0	1	1200	1	-56.2583
5	60	0	2	0	0	0	0	0	0	0	0	0	0	-1	0	0	0	0	1	2020-10-17 18:39:22.741729021	4	0	2	0	0	129	10	2	36	511	93	-56.2583
6	42	0	0	2	0	0	0	0	0	0	0	0	0	-1	0	0	0	0	1	2020-10-17 18:39:23.937681913	8	0	4	0	0	129	4	1	42	1	10	-56.2583		1350.55
7	42	0	0	3	0	0	0	0	0	0	0	0	0	-1	0	0	0	0	1	2020-10-17 18:39:28.941730022	5	0	8	0	0	129	1	0	1	1100	4	-56.2583		1350.55
8	42	0	0	3	0	0	0	0	0	0	0	0	0	-1	3	1	9	0	1	2020-10-17 18:39:36.958837986	0	0	5	0	0	129	10	1	46	1	18	-56.2583		1350.55
9	72	2	0	2	1	2	10	1	6	1	5	1	0	-1	3	1	9	0	1	2020-10-17 18:39:37.600781918	2	0	0	0	0	129	11	2	32	255	66	-56.4089		1350.55
10	206	2	2	0	2	1	3	1	1	6	2	1	0	0.052220000	0	0	0	0	1	2020-10-17 18:39:43.957748890	5	0	9	0	0	129	2	3	1	1	107	-56.4089		1350.55
11	60	0	2	3	0	0	0	0	0	0	0	0	0	-1	3	1	9	0	1	2020-10-17 18:39:47.212749958	5	0	9	0	0	129	3	3	1	1	106	-56.4089		1350.55
12	60	0	2	3	0	0	0	0	0	0	0	0	0	-1	3	1	9	0	1	2020-10-17 18:39:48.200928926	6	0	6	0	0	129	1	1	55	2	34	-56.4089	100.068	1350.55
13	72	2	0	2	1	2	10	1	9	1	5	1	0	-1	0	0	0	0	1	2020-10-17 18:39:51.426826954	7	0	8	0	0	129	4	0	1	1000	0	-56.4089	100.068	1350.55
14	293	2	2	0	2	1	9	1	1	9	9	1	0	0.052195000	0	0	0	0	1	2020-10-17 18:39:56.645828009	5	0	3	0	0	129	4	1	38	1	89	-56.4089	100.068	1350.55
15	60	0	2	3	0	0	0	0	0	0	0	0	0	-1	0	0	0	0	1	2020-10-17 18:39:56.965886116	6	0	8	0	0	129	2	0	1	78	3	-56.4089	100.068	1350.55
16	60	0	2	3	0	0	0	0	0	0	0	0	0	-1	9	2	66	1	0	2020-10-17 18:39:57.939888000	3	0	10	0	0	129	11	2	16	15	49	-56.4089	100.068	1350.55
17	81	2	0	2	1	2	11	1	5	1	10	1	0	-1	18	3	54	0	1	2020-10-17 18:39:58.973929882	2	0	0	0	0	129	10	2	32	255	67	-58.7529	100.068	1350.55
18	85	2	2	0	2	1	12	1	1	5	11	1	0	0.052109000	0	0	0	1	2	2020-10-17 18:40:01.965903997	6	0	8	0	0	129	3	0	1	78	6	-58.7529	100.068	1350.55
19	42	0	0	2	0	0	0	0	0	0	0	0	0	-1	16	3	48	0	1	2020-10-17 18:40:04.800872087	7	0	1	0	0	129	5	1	33	8	60	-58.7529	100.068	1350.55
20	60	0	2	0	0	0	0	0	0	0	0	0	0	-1	0	0	0	0	1	2020-10-17 18:40:07.706902027	8	0	8	0	0	129	5	0	1	1000	0	-58.7529	100.068	1350.55
21	72	2	0	2	1	2	10	1	7	1	5	1	0	-1	0	0	0	0	1	2020-10-17 18:40:09.584963083	1	0	7	0	0	129	11	1	58	1	39	-58.7529	100.068	1350.55
22	208	2	2	0	2	1	4	1	1	7	3	1	0	0.051366000	0	0	0	0	1	2020-10-17 18:40:15.769893885	8	0	8	0	0	129	6	0	1	1300	5	-58.7529	100.068	1350.55
23	60	0	2	3	0	0	0	0	0	0	0	0	0	-1	5	1	80	0	1	2020-10-17 18:40:22.895004034	4	0	2	0	0	129	11	2	36	511	92	-58.7529	100.068	1350.55
24	72	2	0	2	1	2	10	1	10	1	5	1	0	-1	0	0	0	0	1	2020-10-17 18:40:24.089915037	8	0	4	0	0	129	7	1	42	1	9	-58.7529	100.068	1313.48
25	239	2	2	0	2	1	6	1	1	10	6	1	0	0.051386000	0	0	0	0	1	2020-10-17 18:40:37.112076998	0	0	5	0	0	129	11	1	46	1	20	-58.7529	100.068	1313.48
26	60	0	2	3	0	0	0	0	0	0	0	0	0	-1	0	0	0	0	1	2020-10-17 18:40:37.753988981	2	0	0	0	0	129	12	2	32	255	64	-56.6415	100.068	1313.48
27	60	0	2	3	0	0	0	0	0	0	0	0	0	-1	9	1	79	0	1	2020-10-17 18:40:48.353274107	6	0	6	0	0	129	4	1	55	2	35	-56.6415	79.4577	1313.48
28	60	0	2	0	0	0	0	0	0	0	0	0	0	-1	5	1	15	1	2	2020-10-17 18:40:56.964020014	5	0	3	0	0	129	5	1	38	1	88	-56.6415	79.4577	1313.48
29	42	0	0	2	0	0	0	0	0	0	0	0	0	-1	0	0	0	1	0	2020-10-17 18:40:58.253760099	3	0	10	0	0	129	12	2	16	15	48	-56.6415	79.4577	1313.48
30	81	2	0	2	1	2	11	1	5	1	10	1	0	-1	5	1	15	0	1	2020-10-17 18:40:59.281505108	2	0	0	0	0	129	11	2	32	255	63	-56.7535	79.4577	1313.48
31	85	2	2	0	2	1	12	1	1	5	11	1	0	0.051540000	0	0	0	0	1	2020-10-17 18:41:05.120409012	7	0	1	0	0	129	6	1	33	8	62	-56.7535	79.4577	1313.48
32	72	2	0	2	1	2	10	1	8	1	5	1	0	-1	16	4	48	0	1	2020-10-17 18:41:09.806067944	1	0	7	0	0	129	12	1	58	1	40	-56.7535	79.4577	1313.48
33	253	2	2	0	2	1	7	1	1	8	7	1	0	0.051481000	0	0	0	0	1	2020-10-17 18:41:12.565540075	5	0	8	0	0	129	6	0	1	1200	1	-56.7535	79.4577	1313.48
34	72	2	0	2	1	2	10	1	3	1	5	1	0	-1	4	1	64	0	1	2020-10-17 18:41:18.062222004	5	0	8	0	0	129	7	0	1	1200	1	-56.7535	79.4577	1313.48
35	196	2	2	0	2	1	2	1	1	3	1	1	0	0.051575000	0	0	0	0	1	2020-10-17 18:41:23.189523935	4	0	2	0	0	129	12	2	36	511	91	-56.7535	79.4577	1313.48
36	60	0	2	3	0	0	0	0	0	0	0	0	0	-1	4	1	64	0	1	2020-10-17 18:41:24.317621946	8	0	4	0	0	129	8	1	42	1	8	-56.7535	79.4577	1305.32
37	60	0	2	3	0	0	0	0	0	0	0	0	0	-1	4	1	12	0	1	2020-10-17 18:41:30.668339014	5	0	8	0	0	129	8	0	1	1200	1	-56.7535	79.4577	1305.32
38	60	0	2	3	0	0	0	0	0	0	0	0	0	-1	0	0	0	1	0	2020-10-17 18:41:36.496189117	5	0	8	0	0	129	9	0	1	1100	4	-56.7535	79.4577	1305.32
39	89	2	0	2	1	2	13	1	5	1	12	1	0	-1	12	2	36	0	1	2020-10-17 18:41:37.405714989	0	0	5	0	0	129	12	1	46	1	21	-56.7535	79.4577	1305.32
40	91	2	2	0	2	1	14	1	1	5	13	1	0	0.051388000	0	0	0	1	0	2020-10-17 18:41:38.054255009	2	0	0	0	0	129	13	2	32	255	69	-59.5381	79.4577	1305.32
41	89	2	0	2	1	2	13	1	5	1	12	1	0	-1	12	2	36	0	1	2020-10-17 18:41:48.672374964	6	0	6	0	0	129	5	1	55	2	33	-59.5381	20.0	1305.32
42	91	2	2	0	2	1	14	1	1	5	13	1	0	0.051132000	0	0	0	0	1	2020-10-17 18:41:55.363193989	7	0	8	0	0	129	7	0	1	1000	0	-59.5381	20.0	1305.32
43	72	2	0	2	1	2	10	1	2	1	5	1	0	-1	0	0	0	0	1	2020-10-17 18:41:57.193758011	5	0	3	0	0	129	10	1	38	1	105	-59.5381	20.0	1305.32
44	286	2	2	0	2	1	8	1	1	2	8	1	0	0.050809000	0	0	0	1	0	2020-10-17 18:41:58.483114004	3	0	10	0	0	129	13	2	16	15	56	-59.5381	20.0	1305.32
45	81	2	0	2	1	2	11	1	6	1	10	1	0	-1	11	2	33	0	1	2020-10-17 18:41:59.508275986	2	0	0	0	0	129	12	2	32	255	70	-24.9518	20.0	1305.32
46	85	2	2	0	2	1	12	1	1	6	11	1	0	0.051761000	0	0	0	0	1	2020-10-17 18:41:59.934120893	7	0	8	0	0	129	8	0	1	1000	0	-24.9518	20.0	1305.32
47	60	0	2	0	0	0	0	0	0	0	0	0	0	-1	6	1	31	1	2	2020-10-17 18:42:04.667227983	7	0	8	0	0	129	9	0	1	1000	0	-24.9518	20.0	1305.32
48	42	0	0	2	0	0	0	0	0	0	0	0	0	-1	0	0	0	0	1	2020-10-17 18:42:05.353568077	7	0	1	0	0	129	10	1	33	8	81	-24.9518	20.0	1305.32
49	60	0	2	3	0	0	0	0	0	0	0	0	0	-1	0	0	0	0	1	2020-10-17 18:42:10.033540010	1	0	7	0	0	129	13	1	58	1	46	-24.9518	20.0	1305.32
50	60	0	2	3	0	0	0	0	0	0	0	0	0	-1	0	0	0	0	1	2020-10-17 18:42:15.205720901	6	0	8	0	0	129	6	0	1	78	3	-24.9518	20.0	1305.32
51	60	0	2	3	0	0	0	0	0	0	0	0	0	-1	5	1	15	0	1	2020-10-17 18:42:23.415066957	4	0	2	0	0	129	13	2	36	511	99	-24.9518	20.0	1305.32
52	72	2	0	2	1	2	10	1	5	1	5	1	0	-1	5	1	15	0	1	2020-10-17 18:42:23.669243097	6	0	8	0	0	129	7	0	1	78	3	-24.9518	20.0	1305.32
53	225	2	2	0	2	1	5	1	1	5	4	1	0	0.051754000	0	0	0	1	0	2020-10-17 18:42:24.551836014	8	0	4	0	0	129	9	1	42	1	11	-24.9518	20.0	1344.11
54	81	2	0	2	1	2	11	1	2	1	10	1	0	-1	0	0	0	0	1	2020-10-17 18:42:36.652087927	6	0	8	0	0	129	8	0	1	78	6	-24.9518	20.0	1344.11
55	85	2	2	0	2	1	12	1	1	2	11	1	0	0.051533000	0	0	0	0	1	2020-10-17 18:42:37.709372997	0	0	5	0	0	129	13	1	46	1	26	-24.9518	20.0	1344.11
56	72	2	0	2	1	2	10	1	4	1	5	1	0	-1	0	0	0	0	1	2020-10-17 18:42:38.354135990	2	0	0	0	0	129	14	2	32	255	71	-13.1198	20.0	1344.11
57	142	2	2	0	2	1	1	1	1	4	14	1	0	0.050786000	0	0	0	0	1	2020-10-17 18:42:40.853770018	6	0	8	0	0	129	9	0	1	78	3	-13.1198	20.0	1344.11
58	72	2	0	2	1	2	10	1	11	1	5	1	0	-1	10	2	95	0	1	2020-10-17 18:42:48.544161081	7	0	8	0	0	129	11	0	1	1000	0	-13.1198	20.0	1344.11
59	196	2	2	0	2	1	2	1	1	11	1	1	0	0.050813000	0	0	0	1	0	2020-10-17 18:42:48.980190039	6	0	6	0	0	129	10	1	55	2	28	-13.1198	20.0	1344.11
60	81	2	0	2	1	2	11	1	2	1	10	1	0	-1	9	2	92	0	1	2020-10-17 18:42:57.496011972	5	0	3	0	0	129	11	1	38	1	104	-13.1198	20.0	1344.11
61	85	2	2	0	2	1	12	1	1	2	11	1	0	0.051035000	0	0	0	0	1	2020-10-17 18:42:58.786065102	3	0	10	0	0	129	14	2	16	15	55	-13.1198	20.0	1344.11
62	72	2	0	2	1	2	10	1	6	1	5	1	0	-1	4	1	12	0	1	2020-10-17 18:42:59.008095979	6	0	8	0	0	129	11	0	1	78	3	-13.1198	20.0	1344.11
63	206	2	2	0	2	1	3	1	1	6	2	1	0	0.050825000	0	0	0	1	2	2020-10-17 18:42:59.809652090	2	0	0	0	0	129	13	2	32	255	73	-3.06771	20.0	1344.11
64	42	0	0	3	0	0	0	0	0	0	0	0	0	-1	0	0	0	1	0	2020-10-17 18:43:05.664108038	7	0	1	0	0	129	12	1	33	0	83	-3.06771	20.0	1344.11
65	81	2	0	2	1	2	11	1	10	1	10	1	0	-1	4	1	12	0	1	2020-10-17 18:43:10.261409997	1	0	7	0	0	129	14	1	58	1	42	-3.06771	20.0	1344.11
66	85	2	2	0	2	1	12	1	1	10	11	1	0	0.052281000	0	0	0	1	2	2020-10-17 18:43:23.638489008	4	0	2	0	0	129	14	2	36	511	97	-3.06771	20.0	1344.11
67	42	0	0	3	0	0	0	0	0	0	0	0	0	-1	0	0	0	0	1	2020-10-17 18:43:24.780596972	8	0	4	0	0	129	10	1	42	1	12	-3.06771	20.0	1350.52
68	60	0	2	3	0	0	0	0	0	0	0	0	0	-1	0	0	0	1	2	2020-10-17 18:43:38.005785942	0	0	5	0	0	129	14	1	46	1	22	-3.06771	20.0	1350.52
69	42	0	0	3	0	0	0	0	0	0	0	0	0	-1	0	0	0	0	1	2020-10-17 18:43:38.590018988	2	0	0	0	0	129	15	2	32	255	74	-2.34835	20.0	1350.52
70	60	0	2	3	0	0	0	0	0	0	0	0	0	-1	0	0	0	0	1	2020-10-17 18:43:49.284550905	6	0	6	0	0	129	12	1	55	2	30	-2.34835	20.0	1350.52
71	72	2	0	2	1	2	10	1	9	1	5	1	0	-1	4	1	12	0	1	2020-10-17 18:43:57.725198984	5	0	3	0	0	129	12	1	38	1	103	-2.34835	20.0	1350.52
72	293	2	2	0	2	1	9	1	1	9	9	1	0	0.051008000	0	0	0	0	1	2020-10-17 18:43:59.013979912	3	0	10	0	0	129	15	2	16	15	53	-2.34835	20.0	1350.52
73	60	0	2	3	0	0	0	0	0	0	0	0	0	-1	4	1	64	1	2	2020-10-17 18:44:00.037563086	2	0	0	0	0	129	14	2	32	255	75	-3.6277	20.0	1350.52
74	42	0	0	3	0	0	0	0	0	0	0	0	0	-1	12	2	36	1	2	2020-10-17 18:44:05.892709970	7	0	1	0	0	129	13	1	33	0	84	-3.6277	20.0	1350.52
75	42	0	0	2	0	0	0	0	0	0	0	0	0	-1	0	0	0	0	1	2020-10-17 18:44:10.501866102	1	0	7	0	0	129	15	1	58	1	43	-3.6277	20.0	1350.52
76	60	0	2	0	0	0	0	0	0	0	0	0	0	-1	0	0	0	1	2	2020-10-17 18:44:23.865672112	4	0	2	0	0	129	15	2	36	511	94	-3.6277	20.0	1350.52
77	42	0	0	3	0	0	0	0	0	0	0	0	0	-1	0	0	0	1	0	2020-10-17 18:44:25.011543989	8	0	4	0	0	129	11	1	42	1	13	-3.6277	20.0	1350.54
78	81	2	0	2	1	2	11	1	10	1	10	1	0	-1	6	1	18	0	1	2020-10-17 18:44:38.305742979	0	0	5	0	0	129	15	1	46	1	23	-3.6277	20.0	1350.54
79	85	2	2	0	2	1	12	1	1	10	11	1	0	0.050954000	0	0	0	1	2	2020-10-17 18:44:38.823021889	2	0	0	0	0	129	0	2	32	255	76	-5.71701	20.0	1350.54
80	42	0	0	3	0	0	0	0	0	0	0	0	0	-1	0	0	0	0	1	2020-10-17 18:44:49.588066101	6	0	6	0	0	129	13	1	55	2	31	-5.71701	20.0	1350.54
81	60	0	2	0	0	0	0	0	0	0	0	0	0	-1	12	2	36	1	2	2020-10-17 18:44:57.949991941	5	0	3	0	0	129	13	1	38	1	102	-5.71701	20.0	1350.54
82	42	0	0	2	0	0	0	0	0	0	0	0	0	-1	0	0	0	1	2	2020-10-17 18:44:59.309504032	3	0	10	0	0	129	0	2	16	15	52	-5.71701	20.0	1350.54
83	42	0	0	3	0	0	0	0	0	0	0	0	0	-1	5	1	15	1	2	2020-10-17 18:45:00.333425999	2	0	0	0	0	129	15	2	32	255	77	-6.66852	20.0	1350.54
84	42	0	0	3	0	0	0	0	0	0	0	0	0	-1	0	0	0	0	1	2020-10-17 18:45:06.208379984	7	0	1	0	0	129	14	1	33	0	86	-6.66852	20.0	1350.54
85	72	2	0	2	1	2	10	1	7	1	5	1	0	-1	0	0	0	0	1	2020-10-17 18:45:10.793411016	1	0	7	0	0	129	0	1	58	1	45	-6.66852	20.0	1350.54
86	208	2	2	0	2	1	4	1	1	7	3	1	0	0.052004000	0	0	0	0	1	2020-10-17 18:45:24.089905977	4	0	2	0	0	129	0	2	36	511	95	-6.66852	20.0	1350.54
87	60	0	2	3	0	0	0	0	0	0	0	0	0	-1	10	2	95	1	2	2020-10-17 18:45:25.237812042	8	0	4	0	0	129	12	1	42	1	14	-6.66852	20.0	1350.55
88	42	0	0	3	0	0	0	0	0	0	0	0	0	-1	0	0	0	0	1	2020-10-17 18:45:38.529861927	0	0	5	0	0	129	0	1	46	1	24	-6.66852	20.0	1350.55
89	72	2	0	2	1	2	10	1	10	1	5	1	0	-1	0	0	0	0	1	2020-10-17 18:45:39.077269077	2	0	0	0	0	129	1	2	32	255	78	-8.0692	20.0	1350.55
90	60	0	2	3	0	0	0	0	0	0	0	0	0	-1	0	0	0	0	1	2020-10-17 18:45:49.903285980	6	0	6	0	0	129	14	1	55	2	32	-8.0692	20.0	1350.55
91	239	2	2	0	2	1	6	1	1	10	6	1	0	0.051054000	0	0	0	0	1	2020-10-17 18:45:58.260122061	5	0	3	0	0	129	14	1	38	1	101	-8.0692	20.0	1350.55
92	60	0	2	3	0	0	0	0	0	0	0	0	0	-1	0	0	0	0	1	2020-10-17 18:45:59.613523960	3	0	10	0	0	129	1	2	16	15	51	-8.0692	20.0	1350.55
93	72	2	0	2	1	2	10	1	8	1	5	1	0	-1	29	6	85	0	1	2020-10-17 18:46:00.649540901	2	0	0	0	0	129	0	2	32	255	79	-8.70113	20.0	1350.55
94	253	2	2	0	2	1	7	1	1	8	7	1	0	0.052150000	0	0	0	0	1	2020-10-17 18:46:06.520442963	7	0	1	0	0	129	15	1	33	0	85	-8.70113	20.0	1350.55
95	72	2	0	2	1	2	10	1	3	1	5	1	0	-1	4	1	12	0	1	2020-10-17 18:46:11.097980976	1	0	7	0	0	129	1	1	58	1	44	-8.70113	20.0	1350.55
96	196	2	2	0	2	1	2	1	1	3	1	1	0	0.052149000	0	0	0	1	2	2020-10-17 18:46:24.316365004	4	0	2	0	0	129	1	2	36	511	96	-8.70113	20.0	1350.55
97	42	0	0	3	0	0	0	0	0	0	0	0	0	-1	0	0	0	0	1	2020-10-17 18:46:25.278250933	8	0	4	0	0	129	1	1	42	1	15	-8.70113	20.0	1350.55
98	60	0	2	3	0	0	0	0	0	0	0	0	0	-1	4	1	64	1	2	2020-10-17 18:46:25.884269953	8	0	4	0	0	129	3	1	42	1	16	-8.70113	20.0	20.0
99	42	0	0	3	0	0	0	0	0	0	0	0	0	-1	0	0	0	0	1	2020-10-17 18:46:38.752537966	0	0	5	0	0	129	1	1	46	1	25	-8.70113	20.0	20.0
100	60	0	2	3	0	0	0	0	0	0	0	0	0	-1	4	1	12	1	2	2020-10-17 18:46:39.310672998	2	0	0	0	0	129	2	2	32	255	80	-9.64224	20.0	20.0
101	42	0	0	3	0	0	0	0	0	0	0	0	0	-1	0	0	0	0	1	2020-10-17 18:46:40.519757032	8	0	8	0	0	129	4	0	1	1000	0	-9.64224	20.0	20.0
102	60	0	2	3	0	0	0	0	0	0	0	0	0	-1	0	0	0	0	1	2020-10-17 18:46:44.236063957	8	0	8	0	0	129	5	0	1	1000	0	-9.64224	20.0	20.0
103	72	2	0	2	1	2	10	1	2	1	5	1	0	-1	20	0	60	0	1	2020-10-17 18:46:49.890563965	8	0	8	0	0	129	6	0	1	1300	2	-9.64224	20.0	20.0
104	286	2	2	0	2	1	8	1	1	2	8	1	0	0.051466000	0	0	0	0	1	2020-10-17 18:46:50.232521057	6	0	6	0	0	129	15	1	55	2	29	-9.64224	20.0	20.0
105	42	0	1	3	0	0	0	0	0	0	0	0	0	-1	0	0	0	1	2	2020-10-17 18:46:58.571976900	5	0	3	0	0	129	15	1	38	1	100	-9.64224	20.0	20.0
106	42	0	0	1	0	0	0	0	0	0	0	0	0	-1	0	0	0	0	1	2020-10-17 18:46:59.040429115	8	0	8	0	0	129	7	0	1	1300	5	-9.64224	20.0	20.0
107	42	0	1	0	0	0	0	0	0	0	0	0	0	-1	0	0	0	1	2	2020-10-17 18:46:59.922236919	3	0	10	0	0	129	2	2	16	15	47	-9.64224	20.0	20.0
108	42	0	0	1	0	0	0	0	0	0	0	0	0	-1	0	0	0	0	1	2020-10-17 18:47:00.957484007	2	0	0	0	0	129	1	2	32	255	72	-17.9203	20.0	20.0
109	42	0	1	3	0	0	0	0	0	0	0	0	0	-1	0	0	0	1	2	2020-10-17 18:47:06.840156078	7	0	1	0	0	129	0	1	33	0	82	-17.9203	20.0	20.0
110	42	0	1	0	0	0	0	0	0	0	0	0	0	-1	5	0	15	0	1	2020-10-17 18:47:11.321444035	1	0	7	0	0	129	2	1	58	1	41	-17.9203	20.0	20.0
111	60	0	2	3	0	0	0	0	0	0	0	0	0	-1	4	0	12	0	1	2020-10-17 18:47:12.633929014	5	0	9	0	0	129	0	3	1	1	107	-17.9203	20.0	20.0
112	60	0	2	3	0	0	0	0	0	0	0	0	0	-1	4	0	12	1	2	2020-10-17 18:47:24.537775040	4	0	2	0	0	129	2	2	36	511	98	-17.9203	20.0	20.0
113	42	0	1	0	0	0	0	0	0	0	0	0	0	-1	0	0	0	0	1	2020-10-17 18:47:26.036621094	8	0	4	0	0	129	8	1	42	1	17	-17.9203	20.0	146.035
114	60	0	2	3	0	0	0	0	0	0	0	0	0	-1	0	0	0	0	1	2020-10-17 18:47:38.905716896	0	0	5	0	0	129	2	1	46	1	27	-17.9203	20.0	146.035
115	72	2	0	1	1	2	10	1	5	1	5	1	0	-1	4	0	12	0	1	2020-10-17 18:47:39.109594107	5	0	8	0	0	129	1	0	1	1100	4	-17.9203	20.0	146.035
116	225	2	1	0	2	1	5	1	1	5	4	1	0	0.217296000	0	0	0	0	1	2020-10-17 18:47:39.463618040	2	0	0	0	0	129	3	2	32	247	58	110.343	20.0	146.035
117	225	1	1	0	2	1	5	1	1	5	4	1	1	-1	0	0	0	0	1	2020-10-17 18:47:45.362680912	5	0	8	0	0	129	2	0	1	1200	1	110.343	20.0	146.035
118	72	2	0	1	1	2	10	1	4	1	5	1	0	-1	4	0	12	0	1	2020-10-17 18:47:50.385812998	6	0	6	0	0	129	0	1	55	2	36	110.343	20.0	146.035
119	142	2	1	0	2	1	1	1	1	4	14	1	0	0.212997000	0	0	0	0	1	2020-10-17 18:47:52.817750931	7	0	8	0	0	129	1	0	1	1000	0	110.343		146.035
120	142	1	1	0	2	1	1	1	1	4	14	1	1	-1	0	0	0	0	1	2020-10-17 18:47:57.685895920	6	0	8	0	0	129	1	0	1	78	3	110.343		146.035
121	72	2	0	1	1	2	10	1	11	1	5	1	0	-1	0	0	0	0	1	2020-10-17 18:47:58.724837065	5	0	3	0	0	129	3	1	38	1	87	110.343		146.035
122	196	2	1	0	2	1	2	1	1	11	1	1	0	0.206867000	4	0	12	1	2	2020-10-17 18:48:00.073815107	3	0	10	0	0	129	3	2	16	15	54	110.343		146.035
123	42	0	1	0	0	0	0	0	0	0	0	0	0	-1	0	0	0	1	2	2020-10-17 18:48:01.109905958	2	0	0	0	0	129	2	2	32	247	57	16.5764		146.035
124	42	0	1	0	0	0	0	0	0	0	0	0	0	-1	6	0	18	0	1	2020-10-17 18:48:04.061950922	8	0	8	0	0	129	9	0	1	1300	2	16.5764		146.035
125	72	2	0	1	1	2	10	1	6	1	5	1	0	-1	0	0	0	0	1	2020-10-17 18:48:06.991893053	7	0	1	0	0	129	2	1	33	8	59	16.5764		146.035
126	206	2	1	0	2	1	3	1	1	6	2	1	0	0.218748000	0	0	0	0	1	2020-10-17 18:48:10.482008934	6	0	8	0	0	129	2	0	1	78	6	16.5764		146.035
127	206	1	1	0	2	1	3	1	1	6	2	1	1	-1	3	0	9	0	1	2020-10-17 18:48:11.474019051	1	0	7	0	0	129	3	1	58	1	37	16.5764		146.035
128	60	0	2	3	0	0	0	0	0	0	0	0	0	-1	3	0	9	0	1	2020-10-17 18:48:15.075046062	8	0	8	0	0	129	10	0	1	1300	5	16.5764		146.035
129	60	0	2	3	0	0	0	0	0	0	0	0	0	-1	0	0	0	0	1	2020-10-17 18:48:21.915046930	5	0	9	0	0	129	4	3	1	1	106	16.5764		146.035
130	72	2	0	2	1	2	10	1	9	1	5	1	0	-1	3	0	9	1	2	2020-10-17 18:48:24.690135956	4	0	2	0	0	129	3	2	36	511	90	16.5764		146.035
131	42	0	1	0	0	0	0	0	0	0	0	0	0	-1	0	0	0	0	1	2020-10-17 18:48:26.190174103	8	0	4	0	0	129	11	1	42	1	7	16.5764		146.035
132	293	2	1	0	2	1	9	1	1	9	9	1	0	0.120411000	0	0	0	1	2	2020-10-17 18:48:39.058273077	0	0	5	0	0	129	3	1	46	1	19	16.5764
133	42	0	0	3	0	0	0	0	0	0	0	0	0	-1	1	0	13	0	1	2020-10-17 18:48:39.616209030	2	0	0	0	0	129	4	2	32	255	68	16.5764
