# Supplementary material for: AI-driven cybersecurity framework for anomaly detection in power systems
Source: Sci Rep. 2025 Oct 10;15:35506. doi: 10.1038/s41598-025-19634-y (PMC12514191; doi:10.1038/s41598-025-19634-y)
Supplement: Supplementary file 1 — Supplementary Information. [file 41598_2025_19634_MOESM1_ESM.zip › Datasets/csvs/UC3/uc3_router_merged_phy_cyb_5os_30poll_encoded.csv]

	frame_len	frame_protocols	eth_src	eth_dst	ip_src	ip_dst	ip_len	ip_flags	tcp_srcport	tcp_dstport	tcp_len	tcp_flags	tcp_retransmission	tcp_rtt	flow_count	flow_final_count	packets	snort_alert	snort_alert_type	Time	LL_dnp3_src	LL_dnp3_dst	LL_dnp3_len	LL_dnp3_ctl	TL_dnp3_tr_ctl	AL_dnp3_al_func	AL_dnp3_al_ctl	AL_dnp3_obj	DNP3 Object Count	DNP3 Objects	AL_Payload	value1	value2	value3	value4
0	60	0	1	2	0	0	0	0	0	0	0	0	0	-1	0	0	0	0	1	2020-10-17 17:49:45.793667078	2	0	4	0	0	129	15	1	55	2	38			79.8722
1	60	0	1	2	0	0	0	0	0	0	0	0	0	-1	0	0	0	0	1	2020-10-17 17:49:53.836720943	3	0	1	0	0	129	15	1	33	0	52			79.8722
2	72	1	0	1	1	2	6	1	2	1	4	1	0	-1	0	0	0	0	1	2020-10-17 17:49:55.976747036	0	0	0	0	0	129	6	2	32	255	64	-56.2588		79.8722
3	286	1	1	0	2	1	5	1	1	2	6	1	0	0.052275000	0	0	0	0	1	2020-10-17 17:49:57.105746031	1	0	2	0	0	129	6	1	38	1	96	-56.2588	1211.67	79.8722
4	60	0	1	2	0	0	0	0	0	0	0	0	0	-1	6	1	18	0	1	2020-10-17 17:50:01.924722910	1	0	5	0	0	129	7	0	1	1200	2	-56.2588	1211.67	79.8722
5	60	0	1	2	0	0	0	0	0	0	0	0	0	-1	0	0	0	0	1	2020-10-17 17:50:02.980835915	4	0	3	0	0	129	9	1	42	1	15	-56.2588	1211.67	79.8722	1350.56
6	60	0	1	2	0	0	0	0	0	0	0	0	0	-1	6	1	18	0	1	2020-10-17 17:50:12.819914103	1	0	5	0	0	129	8	0	1	1100	5	-56.2588	1211.67	79.8722	1350.56
7	60	0	1	2	0	0	0	0	0	0	0	0	0	-1	0	0	0	0	1	2020-10-17 17:50:15.946965933	2	0	4	0	0	129	0	1	55	2	37	-56.2588	1211.67	79.9076	1350.56
8	60	0	1	0	0	0	0	0	0	0	0	0	0	-1	5	1	15	0	1	2020-10-17 17:50:19.994942904	1	0	6	0	0	129	9	3	1	1	104	-56.2588	1211.67	79.9076	1350.56
9	42	0	0	1	0	0	0	0	0	0	0	0	0	-1	0	0	0	0	1	2020-10-17 17:50:23.991007090	3	0	1	0	0	129	0	1	33	0	57	-56.2588	1211.67	79.9076	1350.56
10	60	0	1	2	0	0	0	0	0	0	0	0	0	-1	0	0	0	0	1	2020-10-17 17:50:25.221012115	1	0	6	0	0	129	10	3	1	1	103	-56.2588	1211.67	79.9076	1350.56
11	60	0	1	2	0	0	0	0	0	0	0	0	0	-1	0	0	0	0	1	2020-10-17 17:50:26.131091118	0	0	0	0	0	129	7	2	32	255	67	-14.9833	1211.67	79.9076	1350.56
12	60	0	1	2	0	0	0	0	0	0	0	0	0	-1	5	1	15	0	1	2020-10-17 17:50:27.260082005	1	0	2	0	0	129	11	1	38	1	97	-14.9833	1233.13	79.9076	1350.56
13	72	1	0	1	1	2	6	1	3	1	4	1	0	-1	0	0	0	0	1	2020-10-17 17:50:33.134144068	4	0	3	0	0	129	10	1	42	1	16	-14.9833	1233.13	79.9076	1349.48
14	206	1	1	0	2	1	2	1	1	3	2	1	0	0.051367000	0	0	0	0	1	2020-10-17 17:50:35.062170029	3	0	5	0	0	129	1	0	1	999	4	-14.9833	1233.13	79.9076	1349.48
15	60	0	1	2	0	0	0	0	0	0	0	0	0	-1	0	0	0	0	1	2020-10-17 17:50:46.099327087	2	0	4	0	0	129	1	1	55	2	36	-14.9833	1233.13	79.9443	1349.48
16	60	0	1	2	0	0	0	0	0	0	0	0	0	-1	5	1	15	0	1	2020-10-17 17:50:46.403284073	2	0	5	0	0	129	2	0	1	82	7	-14.9833	1233.13	79.9443	1349.48
17	72	1	0	1	1	2	6	1	4	1	4	1	0	-1	0	0	0	0	1	2020-10-17 17:50:53.633446932	2	0	5	0	0	129	3	0	1	None	3	-14.9833	1233.13	79.9443	1349.48
18	196	1	1	0	2	1	1	1	1	4	1	1	0	0.051321000	0	0	0	0	1	2020-10-17 17:50:54.145354986	3	0	1	0	0	129	2	1	33	0	51	-14.9833	1233.13	79.9443	1349.48
19	60	0	1	2	0	0	0	0	0	0	0	0	0	-1	0	0	0	0	1	2020-10-17 17:50:56.283440113	0	0	0	0	0	129	8	2	32	255	65	-56.4988	1233.13	79.9443	1349.48
20	72	1	0	1	1	2	6	1	6	1	4	1	0	-1	5	1	15	0	1	2020-10-17 17:50:57.413402081	1	0	2	0	0	129	12	1	38	1	95	-56.4988	1200.73	79.9443	1349.48
21	225	1	1	0	2	1	3	1	1	6	3	1	0	0.051388000	0	0	0	0	1	2020-10-17 17:51:03.287512064	4	0	3	0	0	129	11	1	42	1	17	-56.4988	1200.73	79.9443	1350.55
22	81	1	0	1	1	2	7	1	6	1	7	1	0	-1	10	2	30	0	1	2020-10-17 17:51:06.583540916	4	0	5	0	0	129	12	0	1	1000	0	-56.4988	1200.73	79.9443	1350.55
23	85	1	1	0	2	1	8	1	1	6	8	1	0	0.050737000	0	0	0	0	1	2020-10-17 17:51:16.251705885	2	0	4	0	0	129	4	1	55	2	33	-56.4988	1200.73	80.5352	1350.55
24	72	1	0	1	1	2	6	1	5	1	4	1	0	-1	4	1	12	0	1	2020-10-17 17:51:22.248720884	4	0	5	0	0	129	13	0	1	1300	6	-56.4988	1200.73	80.5352	1350.55
25	239	1	1	0	2	1	4	1	1	5	5	1	0	0.052392000	0	0	0	0	1	2020-10-17 17:51:24.299721956	3	0	1	0	0	129	3	1	33	0	54	-56.4988	1200.73	80.5352	1350.55
26	60	0	1	2	0	0	0	0	0	0	0	0	0	-1	12	3	36	0	1	2020-10-17 17:51:26.436801910	0	0	0	0	0	129	9	2	32	255	63	-56.5861	1200.73	80.5352	1350.55
27	60	0	1	2	0	0	0	0	0	0	0	0	0	-1	0	0	0	0	1	2020-10-17 17:51:27.566755056	1	0	2	0	0	129	13	1	38	1	94	-56.5861	1206.74	80.5352	1350.55
28	60	0	1	2	0	0	0	0	0	0	0	0	0	-1	0	0	0	1	0	2020-10-17 17:51:33.439873934	4	0	3	0	0	129	14	1	42	1	11	-56.5861	1206.74	80.5352	1310.04
29	81	1	0	1	1	2	7	1	6	1	7	1	0	-1	12	2	36	0	1	2020-10-17 17:51:46.405044079	2	0	4	0	0	129	5	1	55	2	35	-56.5861	1206.74	80.7201	1310.04
30	85	1	1	0	2	1	8	1	1	6	8	1	0	0.052244000	0	0	0	0	1	2020-10-17 17:51:54.453095913	3	0	1	0	0	129	4	1	33	0	56	-56.5861	1206.74	80.7201	1310.04
31	72	1	0	1	1	2	6	1	2	1	4	1	0	-1	6	1	18	0	1	2020-10-17 17:51:56.589173079	0	0	0	0	0	129	10	2	32	255	61	-56.7609	1206.74	80.7201	1310.04
32	286	1	1	0	2	1	5	1	1	2	6	1	0	0.051332000	0	0	0	1	2	2020-10-17 17:51:57.719125032	1	0	2	0	0	129	14	1	38	1	93	-56.7609	1207.5	80.7201	1310.04
33	42	0	0	1	0	0	0	0	0	0	0	0	0	-1	6	1	18	0	1	2020-10-17 17:52:03.593185902	4	0	3	0	0	129	15	1	42	1	9	-56.7609	1207.5	80.7201	1305.34
34	60	0	1	0	0	0	0	0	0	0	0	0	0	-1	0	0	0	1	0	2020-10-17 17:52:16.558641911	2	0	4	0	0	129	6	1	55	2	34	-56.7609	1207.5	80.7146	1305.34
35	89	1	0	1	1	2	9	1	6	1	9	1	0	-1	6	1	18	0	1	2020-10-17 17:52:24.694264889	3	0	1	0	0	129	5	1	33	0	55	-56.7609	1207.5	80.7146	1305.34
36	91	1	1	0	2	1	10	1	1	6	10	1	0	0.052112000	0	0	0	0	1	2020-10-17 17:52:26.818006039	0	0	0	0	0	129	11	2	32	255	62	-56.8727	1207.5	80.7146	1305.34
37	60	0	1	2	0	0	0	0	0	0	0	0	0	-1	10	2	30	0	1	2020-10-17 17:52:28.028357029	1	0	2	0	0	129	15	1	38	1	92	-56.8727	20.0	80.7146	1305.34
38	72	1	0	1	1	2	6	1	3	1	4	1	0	-1	0	0	0	0	1	2020-10-17 17:52:33.900074005	4	0	3	0	0	129	0	1	42	1	10	-56.8727	20.0	80.7146	20.0
39	206	1	1	0	2	1	2	1	1	3	2	1	0	0.052273000	0	0	0	0	1	2020-10-17 17:52:45.640064955	1	0	5	0	0	129	0	0	1	1200	2	-56.8727	20.0	80.7146	20.0
40	60	0	1	2	0	0	0	0	0	0	0	0	0	-1	0	0	0	0	1	2020-10-17 17:52:46.880098104	2	0	4	0	0	129	7	1	55	2	32	-56.8727	20.0	20.0	20.0
41	60	0	1	2	0	0	0	0	0	0	0	0	0	-1	5	1	15	1	0	2020-10-17 17:52:54.385982990	1	0	5	0	0	129	1	0	1	1100	5	-56.8727	20.0	20.0	20.0
42	89	1	0	1	1	2	9	1	6	1	9	1	0	-1	0	0	0	0	1	2020-10-17 17:52:54.924806118	3	0	1	0	0	129	6	1	33	0	60	-56.8727	20.0	20.0	20.0
43	91	1	1	0	2	1	10	1	1	6	10	1	0	0.052100000	0	0	0	0	1	2020-10-17 17:52:57.061844110	0	0	0	0	0	129	12	2	32	255	69	-61.3948	20.0	20.0	20.0
44	72	1	0	1	1	2	6	1	4	1	4	1	0	-1	0	0	0	0	1	2020-10-17 17:52:58.364186049	1	0	2	0	0	129	2	1	38	1	89	-61.3948	20.0	20.0	20.0
45	196	1	1	0	2	1	1	1	1	4	1	1	0	0.052361000	0	0	0	0	1	2020-10-17 17:53:01.379923105	1	0	5	0	0	129	3	0	1	1100	5	-61.3948	20.0	20.0	20.0
46	72	1	0	1	1	2	6	1	6	1	4	1	0	-1	5	1	15	0	1	2020-10-17 17:53:04.208266020	4	0	3	0	0	129	1	1	42	1	14	-61.3948	20.0	20.0	20.0
47	225	1	1	0	2	1	3	1	1	6	3	1	0	0.052231000	0	0	0	0	1	2020-10-17 17:53:17.188066959	2	0	4	0	0	129	8	1	55	2	31	-61.3948	20.0	20.0	20.0
48	72	1	0	1	1	2	6	1	5	1	4	1	0	-1	13	3	39	0	1	2020-10-17 17:53:25.153851032	3	0	1	0	0	129	7	1	33	0	77	-61.3948	20.0	20.0	20.0
49	239	1	1	0	2	1	4	1	1	5	5	1	0	0.051402000	0	0	0	1	2	2020-10-17 17:53:27.297373056	0	0	0	0	0	129	13	2	32	255	70	-19.4119	20.0	20.0	20.0
50	42	0	0	2	0	0	0	0	0	0	0	0	0	-1	0	0	0	1	2	2020-10-17 17:53:28.602150917	1	0	2	0	0	129	4	1	38	1	102	-19.4119	167.677	20.0	20.0
51	42	0	0	2	0	0	0	0	0	0	0	0	0	-1	4	1	12	1	0	2020-10-17 17:53:34.508007050	4	0	3	0	0	129	2	1	42	1	18	-19.4119	167.677	20.0	20.0
52	81	1	0	1	1	2	7	1	3	1	7	1	0	-1	0	0	0	0	1	2020-10-17 17:53:40.253695965	2	0	5	0	0	129	9	0	1	None	3	-19.4119	167.677	20.0	20.0
53	85	1	1	0	2	1	8	1	1	3	8	1	0	0.052015000	0	0	0	1	2	2020-10-17 17:53:46.288043022	2	0	5	0	0	129	10	0	1	None	3	-19.4119	167.677	20.0	20.0
54	42	0	0	2	0	0	0	0	0	0	0	0	0	-1	0	0	0	0	1	2020-10-17 17:53:47.492140055	2	0	4	0	0	129	11	1	55	2	27	-19.4119	167.677	20.0	20.0
55	60	0	1	0	0	0	0	0	0	0	0	0	0	-1	8	2	24	1	2	2020-10-17 17:53:52.629087925	2	0	5	0	0	129	12	0	1	82	7	-19.4119	167.677	20.0	20.0
56	42	0	0	1	0	0	0	0	0	0	0	0	0	-1	0	0	0	0	1	2020-10-17 17:53:55.385548115	3	0	1	0	0	129	8	1	33	0	82	-19.4119	167.677	20.0	20.0
57	60	0	1	2	0	0	0	0	0	0	0	0	0	-1	0	0	0	0	1	2020-10-17 17:53:57.525836945	0	0	0	0	0	129	14	2	32	255	73	-10.3108	167.677	20.0	20.0
58	60	0	1	2	0	0	0	0	0	0	0	0	0	-1	0	0	0	0	1	2020-10-17 17:53:58.829543114	1	0	2	0	0	129	5	1	38	1	100	-10.3108	96.5568	20.0	20.0
59	60	0	1	2	0	0	0	0	0	0	0	0	0	-1	4	1	12	1	2	2020-10-17 17:54:04.812156916	4	0	3	0	0	129	3	1	42	1	19	-10.3108	96.5568	20.0	20.0
60	42	0	0	2	0	0	0	0	0	0	0	0	0	-1	0	0	0	1	2	2020-10-17 17:54:08.825674057	4	0	5	0	0	129	4	0	1	1000	0	-10.3108	96.5568	20.0	20.0
61	42	0	0	2	0	0	0	0	0	0	0	0	0	-1	0	0	0	1	2	2020-10-17 17:54:14.953973055	4	0	5	0	0	129	5	0	1	1000	0	-10.3108	96.5568	20.0	20.0
62	42	0	0	2	0	0	0	0	0	0	0	0	0	-1	6	1	18	0	1	2020-10-17 17:54:17.712352037	2	0	4	0	0	129	13	1	55	2	29	-10.3108	96.5568	38.9454	20.0
63	72	1	0	1	1	2	6	1	2	1	4	1	0	-1	6	1	18	0	1	2020-10-17 17:54:23.426105022	4	0	5	0	0	129	6	0	1	1300	6	-10.3108	96.5568	38.9454	20.0
64	286	1	1	0	2	1	5	1	1	2	6	1	0	0.050463000	0	0	0	1	0	2020-10-17 17:54:25.692363024	3	0	1	0	0	129	9	1	33	0	83	-10.3108	96.5568	38.9454	20.0
65	81	1	0	1	1	2	7	1	2	1	7	1	0	-1	6	1	18	0	1	2020-10-17 17:54:27.833688021	0	0	0	0	0	129	15	2	32	255	74	-11.9189	96.5568	38.9454	20.0
66	85	1	1	0	2	1	8	1	1	2	8	1	0	0.052107000	0	0	0	1	2	2020-10-17 17:54:29.155621052	1	0	2	0	0	129	6	1	38	1	99	-11.9189	20.0	38.9454	20.0
67	42	0	0	2	0	0	0	0	0	0	0	0	0	-1	6	1	18	1	2	2020-10-17 17:54:35.140089989	4	0	3	0	0	129	7	1	42	1	20	-11.9189	20.0	38.9454	20.0
68	42	0	0	2	0	0	0	0	0	0	0	0	0	-1	0	0	0	1	2	2020-10-17 17:54:46.808024883	4	0	5	0	0	129	8	0	1	1000	0	-11.9189	20.0	38.9454	20.0
69	42	0	0	2	0	0	0	0	0	0	0	0	0	-1	5	1	15	0	1	2020-10-17 17:54:48.032073974	2	0	4	0	0	129	14	1	55	2	28	-11.9189	20.0	20.0	20.0
70	60	0	1	2	0	0	0	0	0	0	0	0	0	-1	5	1	15	1	0	2020-10-17 17:54:56.004431963	3	0	1	0	0	129	10	1	33	0	75	-11.9189	20.0	20.0	20.0
71	81	1	0	1	1	2	7	1	2	1	7	1	0	-1	0	0	0	0	1	2020-10-17 17:54:57.788332939	4	0	5	0	0	129	9	0	1	1300	6	-11.9189	20.0	20.0	20.0
72	85	1	1	0	2	1	8	1	1	2	8	1	0	0.050627000	0	0	0	0	1	2020-10-17 17:54:58.156877041	0	0	0	0	0	129	0	2	32	255	71	-21.8846	20.0	20.0	20.0
73	60	0	1	2	0	0	0	0	0	0	0	0	0	-1	0	0	0	0	1	2020-10-17 17:54:59.460087061	1	0	2	0	0	129	7	1	38	1	98	-21.8846	20.0	20.0	20.0
74	72	1	0	1	1	2	6	1	3	1	4	1	0	-1	0	0	0	0	1	2020-10-17 17:55:05.460071087	4	0	3	0	0	129	10	1	42	1	26	-21.8846	20.0	20.0	20.0
75	206	1	1	0	2	1	2	1	1	3	2	1	0	0.052340000	5	1	15	0	1	2020-10-17 17:55:16.744054079	3	0	5	0	0	129	11	0	1	999	4	-21.8846	20.0	20.0	20.0
76	60	0	1	2	0	0	0	0	0	0	0	0	0	-1	0	0	0	0	1	2020-10-17 17:55:18.340544939	2	0	4	0	0	129	15	1	55	2	30	-21.8846	20.0	20.0	20.0
77	72	1	0	1	1	2	6	1	4	1	4	1	0	-1	6	1	17	0	1	2020-10-17 17:55:26.315675020	3	0	1	0	0	129	12	1	33	0	76	-21.8846	20.0	20.0	20.0
78	196	1	1	0	2	1	1	1	1	4	1	1	0	0.050429000	0	0	0	0	1	2020-10-17 17:55:28.459547043	0	0	0	0	0	129	1	2	32	255	72	-20.0806	20.0	20.0	20.0
79	72	1	0	1	1	2	6	1	6	1	4	1	0	-1	1	0	2	0	1	2020-10-17 17:55:29.784006119	1	0	2	0	0	129	8	1	38	1	101	-20.0806	20.0	20.0	20.0
80	225	1	1	0	2	1	3	1	1	6	3	1	0	0.051487000	0	0	0	1	2	2020-10-17 17:55:31.689835072	1	0	6	0	0	129	9	3	1	1	104	-20.0806	20.0	20.0	20.0
81	42	0	0	1	0	0	0	0	0	0	0	0	0	-1	6	1	17	0	1	2020-10-17 17:55:35.792022943	4	0	3	0	0	129	11	1	42	1	25	-20.0806	20.0	20.0	20.0
82	60	0	1	0	0	0	0	0	0	0	0	0	0	-1	0	0	0	0	1	2020-10-17 17:55:48.664098978	2	0	4	0	0	129	0	1	55	2	41	-20.0806	20.0	20.0	20.0
83	72	1	0	1	1	2	6	1	5	1	4	1	0	-1	8	2	24	0	1	2020-10-17 17:55:56.565466881	3	0	1	0	0	129	13	1	33	0	80	-20.0806	20.0	20.0	20.0
84	239	1	1	0	2	1	4	1	1	5	5	1	0	0.051509000	0	0	0	1	2	2020-10-17 17:55:58.685988903	0	0	0	0	0	129	2	2	32	247	49	122.171	20.0	20.0	20.0
85	42	0	0	2	0	0	0	0	0	0	0	0	0	-1	4	1	12	1	2	2020-10-17 17:56:00.017482996	1	0	2	0	0	129	10	1	38	1	84	122.171	161.449	20.0	20.0
86	42	0	0	2	0	0	0	0	0	0	0	0	0	-1	0	0	0	1	2	2020-10-17 17:56:06.032860041	4	0	3	0	0	129	12	1	42	1	24	122.171	161.449	20.0	120.853
87	42	0	0	2	0	0	0	0	0	0	0	0	0	-1	4	1	12	1	0	2020-10-17 17:56:18.992096901	2	0	4	0	0	129	1	1	55	2	40	122.171	161.449	20.0	120.853
88	81	1	0	1	1	2	7	1	5	1	7	1	0	-1	0	0	0	0	1	2020-10-17 17:56:26.793661118	3	0	1	0	0	129	14	1	33	0	81	122.171	161.449	20.0	120.853
89	85	1	1	0	2	1	8	1	1	5	8	1	0	0.050595000	0	0	0	0	1	2020-10-17 17:56:27.701534033	1	0	5	0	0	129	11	0	1	1200	2	122.171	161.449	20.0	120.853
90	60	0	1	2	0	0	0	0	0	0	0	0	0	-1	0	0	0	0	1	2020-10-17 17:56:28.933368921	0	0	0	0	0	129	3	2	32	247	50	116.486	161.449	20.0	120.853
91	60	0	1	2	0	0	0	0	0	0	0	0	0	-1	4	1	12	0	1	2020-10-17 17:56:30.253628016	1	0	2	0	0	129	12	1	38	1	85	116.486	221.664	20.0	120.853
92	60	0	1	2	0	0	0	0	0	0	0	0	0	-1	0	0	0	0	1	2020-10-17 17:56:36.261637926	4	0	3	0	0	129	13	1	42	1	23	116.486	221.664	20.0	115.548
93	72	1	0	1	1	2	6	1	2	1	4	1	0	-1	24	4	72	0	1	2020-10-17 17:56:38.736354113	3	0	5	0	0	129	15	0	1	999	4	116.486	221.664	20.0	115.548
94	286	1	1	0	2	1	5	1	1	2	6	1	0	0.050638000	0	0	0	1	0	2020-10-17 17:56:49.300347090	2	0	4	0	0	129	2	1	55	2	42	116.486	221.664	20.0	115.548
95	81	1	0	1	1	2	7	1	5	1	7	1	0	-1	11	2	33	0	1	2020-10-17 17:56:57.023195028	3	0	1	0	0	129	0	1	33	0	79	116.486	221.664	20.0	115.548
96	85	1	1	0	2	1	8	1	1	5	8	1	0	0.050413000	0	0	0	0	1	2020-10-17 17:56:59.086807966	0	0	0	0	0	129	4	2	32	247	48	63.3247	221.664	20.0	115.548
97	60	0	1	2	0	0	0	0	0	0	0	0	0	-1	5	1	15	0	1	2020-10-17 17:57:00.406749964	1	0	2	0	0	129	13	1	38	1	86	63.3247	1144.54	20.0	115.548
98	60	0	1	2	0	0	0	0	0	0	0	0	0	-1	5	1	15	0	1	2020-10-17 17:57:06.414865971	4	0	3	0	0	129	14	1	42	1	22	63.3247	1144.54	20.0	98.8932
99	72	1	0	1	1	2	6	1	3	1	4	1	0	-1	0	0	0	0	1	2020-10-17 17:57:19.454045057	2	0	4	0	0	129	3	1	55	2	43	63.3247	1144.54	40.9462	98.8932
100	206	1	1	0	2	1	2	1	1	3	2	1	0	0.052345000	0	0	0	0	1	2020-10-17 17:57:19.776025057	3	0	5	0	0	129	1	0	1	1001	1	63.3247	1144.54	40.9462	98.8932
101	60	0	1	2	0	0	0	0	0	0	0	0	0	-1	0	0	0	0	1	2020-10-17 17:57:23.950995922	2	0	5	0	0	129	4	0	1	None	3	63.3247	1144.54	40.9462	98.8932
102	72	1	0	1	1	2	6	1	4	1	4	1	0	-1	5	1	15	0	1	2020-10-17 17:57:27.176048994	3	0	1	0	0	129	2	1	33	9	78	63.3247	1144.54	40.9462	98.8932
103	196	1	1	0	2	1	1	1	1	4	1	1	0	0.051611000	0	0	0	0	1	2020-10-17 17:57:29.241123915	0	0	0	0	0	129	5	2	32	247	46	34.2978	1144.54	40.9462	98.8932
104	60	0	1	0	0	0	0	0	0	0	0	0	0	-1	0	0	0	1	2	2020-10-17 17:57:30.559072971	1	0	2	0	0	129	14	1	38	1	87	34.2978	1266.05	40.9462	98.8932
105	42	0	0	1	0	0	0	0	0	0	0	0	0	-1	0	0	0	0	1	2020-10-17 17:57:36.568169117	4	0	3	0	0	129	15	1	42	1	21	34.2978	1266.05	40.9462	77.5748
106	72	1	0	1	1	2	6	1	6	1	4	1	0	-1	0	0	0	0	1	2020-10-17 17:57:43.546289921	2	0	5	0	0	129	5	0	1	None	3	34.2978	1266.05	40.9462	77.5748
107	225	1	1	0	2	1	3	1	1	6	3	1	0	0.051564000	0	0	0	0	1	2020-10-17 17:57:49.608360052	2	0	4	0	0	129	6	1	55	2	44	34.2978	1266.05	85.3034	77.5748
108	72	1	0	1	1	2	6	1	5	1	4	1	0	-1	13	3	39	0	1	2020-10-17 17:57:51.264437914	4	0	5	0	0	129	0	0	1	1300	6	34.2978	1266.05	85.3034	77.5748
109	239	1	1	0	2	1	4	1	1	5	5	1	0	0.050659000	0	0	0	1	2	2020-10-17 17:57:57.233412027	4	0	5	0	0	129	1	0	1	1000	0	34.2978	1266.05	85.3034	77.5748
110	42	0	0	2	0	0	0	0	0	0	0	0	0	-1	8	2	24	1	2	2020-10-17 17:57:57.329360962	3	0	1	0	0	129	3	1	33	9	58	34.2978	1266.05	85.3034	77.5748
111	42	0	0	2	0	0	0	0	0	0	0	0	0	-1	0	0	0	0	1	2020-10-17 17:57:59.393441916	0	0	0	0	0	129	6	2	32	247	47	20.1756	1266.05	85.3034	77.5748
112	60	0	1	2	0	0	0	0	0	0	0	0	0	-1	0	0	0	1	2	2020-10-17 17:58:00.712428093	1	0	2	0	0	129	15	1	38	1	88	20.1756	1261.19	85.3034	77.5748
113	42	0	0	2	0	0	0	0	0	0	0	0	0	-1	4	1	12	1	2	2020-10-17 17:58:06.722547054	4	0	3	0	0	129	2	1	42	1	8	20.1756	1261.19	85.3034	1074.68
114	42	0	0	1	0	0	0	0	0	0	0	0	0	-1	0	0	0	0	1	2020-10-17 17:58:11.232759953	1	0	5	0	0	129	0	0	1	1100	5	20.1756	1261.19	85.3034	1074.68
115	60	0	1	0	0	0	0	0	0	0	0	0	0	-1	0	0	0	0	1	2020-10-17 17:58:19.761706114	2	0	4	0	0	129	7	1	55	2	45	20.1756	1261.19	81.919	1074.68
116	60	0	1	2	0	0	0	0	0	0	0	0	0	-1	0	0	0	0	1	2020-10-17 17:58:26.055707932	1	0	6	0	0	129	1	3	1	1	103	20.1756	1261.19	81.919	1074.68
117	60	0	1	2	0	0	0	0	0	0	0	0	0	-1	0	0	0	0	1	2020-10-17 17:58:27.481776953	3	0	1	0	0	129	4	1	33	9	59	20.1756	1261.19	81.919	1074.68
118	72	1	0	1	1	2	6	1	2	1	4	1	0	-1	24	4	72	0	1	2020-10-17 17:58:29.545823097	0	0	0	0	0	129	7	2	32	255	68	-50.9078	1261.19	81.919	1074.68
119	286	1	1	0	2	1	5	1	1	2	6	1	0	0.051722000	0	0	0	0	1	2020-10-17 17:58:30.864800930	1	0	2	0	0	129	2	1	38	1	90	-50.9078	1208.7	81.919	1074.68
120	60	0	1	2	0	0	0	0	0	0	0	0	0	-1	16	3	48	0	1	2020-10-17 17:58:36.875890970	4	0	3	0	0	129	3	1	42	1	13	-50.9078	1208.7	81.919	1298.6
121	60	0	1	2	0	0	0	0	0	0	0	0	0	-1	0	0	0	0	1	2020-10-17 17:58:49.915065050	2	0	4	0	0	129	8	1	55	2	39	-50.9078	1208.7	81.919	1298.6
122	72	1	0	1	1	2	6	1	3	1	4	1	0	-1	5	1	15	0	1	2020-10-17 17:58:57.635149002	3	0	1	0	0	129	5	1	33	9	53	-50.9078	1208.7		1298.6
123	206	1	1	0	2	1	2	1	1	3	2	1	0	0.051678000	0	0	0	0	1	2020-10-17 17:58:59.699182987	0	0	0	0	0	129	8	2	32	255	66	-50.9078	1208.7		1298.6
124	60	0	1	2	0	0	0	0	0	0	0	0	0	-1	0	0	0	0	1	2020-10-17 17:59:01.018141985	1	0	2	0	0	129	3	1	38	1	91		1208.7		1298.6
125	72	1	0	1	1	2	6	1	4	1	4	1	0	-1	5	1	15	0	1	2020-10-17 17:59:07.029278040	4	0	3	0	0	129	4	1	42	1	12				1298.6
