# Supplementary material for: AI-driven cybersecurity framework for anomaly detection in power systems
Source: Sci Rep. 2025 Oct 10;15:35506. doi: 10.1038/s41598-025-19634-y (PMC12514191; doi:10.1038/s41598-025-19634-y)
Supplement: Supplementary file 1 — Supplementary Information. [file 41598_2025_19634_MOESM1_ESM.zip › Datasets/csvs/UC3/uc3_router_merged_phy_cyb_5os_60poll_encoded.csv]

	frame_len	frame_protocols	eth_src	eth_dst	ip_src	ip_dst	ip_len	ip_flags	tcp_srcport	tcp_dstport	tcp_len	tcp_flags	tcp_retransmission	tcp_rtt	flow_count	flow_final_count	packets	snort_alert	snort_alert_type	Time	LL_dnp3_src	LL_dnp3_dst	LL_dnp3_len	LL_dnp3_ctl	TL_dnp3_tr_ctl	AL_dnp3_al_func	AL_dnp3_al_ctl	AL_dnp3_obj	DNP3 Object Count	DNP3 Objects	AL_Payload	value1	value2	value3
0	72	1	0	2	1	2	6	1	4	1	4	1	0	-1	0	0	0	0	1	2020-10-17 19:26:37.218951941	0	0	0	0	0	129	6	2	32	255	37	-56.2576
1	196	1	2	0	2	1	1	1	1	4	1	1	0	0.051990000	0	0	0	0	1	2020-10-17 19:26:50.811026096	1	0	2	0	0	129	0	1	38	1	51	-56.2576	1211.67
2	60	0	2	3	0	0	0	0	0	0	0	0	0	-1	8	2	76	0	1	2020-10-17 19:26:55.481060982	1	0	5	0	0	129	1	0	1	1100	5	-56.2576	1211.67
3	60	0	2	3	0	0	0	0	0	0	0	0	0	-1	0	0	0	0	1	2020-10-17 19:27:00.886126995	4	0	3	0	0	129	3	1	42	1	10	-56.2576	1211.67	1350.55
4	60	0	2	3	0	0	0	0	0	0	0	0	0	-1	4	1	12	0	1	2020-10-17 19:27:10.883210897	1	0	5	0	0	129	2	0	1	1200	3	-56.2576	1211.67	1350.55
5	72	1	0	2	1	2	6	1	3	1	4	1	0	-1	30	5	90	0	1	2020-10-17 19:27:18.639381886	3	0	5	0	0	129	10	0	1	1000	0	-56.2576	1211.67	1350.55
6	225	1	2	0	2	1	3	1	1	3	3	1	0	0.052179000	0	0	0	0	1	2020-10-17 19:27:22.980320930	2	0	5	0	0	129	7	0	1	78	4	-56.2576	1211.67	1350.55
7	60	0	2	3	0	0	0	0	0	0	0	0	0	-1	5	1	15	0	1	2020-10-17 19:27:27.486388922	3	0	1	0	0	129	11	1	33	8	28	-56.2576	1211.67	1350.55
8	60	0	2	3	0	0	0	0	0	0	0	0	0	-1	5	1	15	0	1	2020-10-17 19:27:29.661427021	4	0	3	0	0	129	4	1	42	1	11	-56.2576	1211.67	1350.55
9	60	0	2	3	0	0	0	0	0	0	0	0	0	-1	0	0	0	1	0	2020-10-17 19:27:32.889406919	4	0	5	0	0	129	5	0	1	1100	2	-56.2576	1211.67	1350.55
10	81	1	0	2	1	2	7	1	3	1	7	1	0	-1	0	0	0	0	1	2020-10-17 19:27:35.428438902	2	0	4	0	0	129	8	1	55	2	19	-56.2576	1211.67	1350.55
11	85	1	2	0	2	1	8	1	1	3	8	1	0	0.052278000	0	0	0	0	1	2020-10-17 19:27:37.371479988	0	0	0	0	0	129	7	2	32	255	36	-59.2574	1211.67	1350.55
12	60	0	2	0	0	0	0	0	0	0	0	0	0	-1	15	3	45	1	2	2020-10-17 19:27:38.551429987	4	0	5	0	0	129	6	0	1	1300	6	-59.2574	1211.67	1350.55
13	42	0	0	2	0	0	0	0	0	0	0	0	0	-1	0	0	0	0	1	2020-10-17 19:27:43.000482082	2	0	5	0	0	129	9	0	1	78	7	-59.2574	1211.67	1350.55
14	72	1	0	2	1	2	6	1	5	1	4	1	0	-1	0	0	0	0	1	2020-10-17 19:27:50.962599039	1	0	2	0	0	129	3	1	38	1	50	-59.2574	1205.31	1350.55
15	239	1	2	0	2	1	4	1	1	5	5	1	0	0.052082000	0	0	0	0	1	2020-10-17 19:27:55.321542025	1	0	6	0	0	129	4	3	1	1	53	-59.2574	1205.31	1350.55
16	60	0	2	3	0	0	0	0	0	0	0	0	0	-1	18	4	80	0	1	2020-10-17 19:27:59.331614017	1	0	6	0	0	129	5	3	1	1	52	-59.2574	1205.31	1350.55
17	60	0	2	3	0	0	0	0	0	0	0	0	0	-1	0	0	0	0	1	2020-10-17 19:28:27.724385023	3	0	1	0	0	129	12	1	33	8	29	-59.2574	1205.31	1350.55
18	60	0	2	3	0	0	0	0	0	0	0	0	0	-1	4	1	12	1	0	2020-10-17 19:28:29.976185083	4	0	3	0	0	129	7	1	42	1	8	-59.2574	1205.31	20.0
19	81	1	0	2	1	2	7	1	3	1	7	1	0	-1	0	0	0	0	1	2020-10-17 19:28:35.728210926	2	0	4	0	0	129	10	1	55	2	21	-59.2574	1205.31	20.0
20	85	1	2	0	2	1	8	1	1	3	8	1	0	0.050687000	0	0	0	1	0	2020-10-17 19:28:37.689764023	0	0	0	0	0	129	8	2	32	255	35	-56.591	1205.31	20.0
21	81	1	0	2	1	2	7	1	6	1	7	1	0	-1	24	4	72	0	1	2020-10-17 19:28:43.945693970	2	0	5	0	0	129	11	0	1	78	4	-56.591	1205.31	20.0
22	85	1	2	0	2	1	8	1	1	6	8	1	0	0.051076000	0	0	0	1	0	2020-10-17 19:28:47.053400040	2	0	5	0	0	129	12	0	1	78	4	-56.591	1205.31	20.0
23	81	1	0	2	1	2	7	1	2	1	7	1	0	-1	11	2	33	0	1	2020-10-17 19:28:51.197804928	1	0	2	0	0	129	6	1	38	1	49	-56.591	1205.05	20.0
24	85	1	2	0	2	1	8	1	1	2	8	1	0	0.051019000	0	0	0	0	1	2020-10-17 19:28:51.597455025	2	0	5	0	0	129	13	0	1	78	4	-56.591	1205.05	20.0
25	60	0	2	3	0	0	0	0	0	0	0	0	0	-1	0	0	0	1	2	2020-10-17 19:28:55.284035921	2	0	5	0	0	129	14	0	1	78	7	-56.591	1205.05	20.0
26	42	0	0	2	0	0	0	0	0	0	0	0	0	-1	6	1	31	0	1	2020-10-17 19:29:00.469342947	2	0	5	0	0	129	15	0	1	78	4	-56.591	1205.05	20.0
27	60	0	2	0	0	0	0	0	0	0	0	0	0	-1	0	0	0	0	1	2020-10-17 19:29:14.492419004	4	0	5	0	0	129	8	0	1	1100	2	-56.591	1205.05	20.0
28	60	0	2	3	0	0	0	0	0	0	0	0	0	-1	0	0	0	0	1	2020-10-17 19:29:18.444096088	4	0	5	0	0	129	9	0	1	1300	6	-56.591	1205.05	20.0
29	60	0	2	3	0	0	0	0	0	0	0	0	0	-1	0	0	0	0	1	2020-10-17 19:29:27.945538998	3	0	1	0	0	129	13	1	33	8	32	-56.591	1205.05	20.0
30	72	1	0	2	1	2	6	1	6	1	4	1	0	-1	10	2	30	0	1	2020-10-17 19:29:30.288155079	4	0	3	0	0	129	10	1	42	1	14	-56.591	1205.05	20.0
31	206	1	2	0	2	1	2	1	1	6	2	1	0	0.051424000	0	0	0	0	1	2020-10-17 19:29:36.032663106	2	0	4	0	0	129	0	1	55	2	22	-56.591	1205.05	20.0
32	60	0	2	0	0	0	0	0	0	0	0	0	0	-1	0	0	0	1	2	2020-10-17 19:29:37.981514931	0	0	0	0	0	129	9	2	32	255	42	-55.6064	1205.05	20.0
33	42	0	0	2	0	0	0	0	0	0	0	0	0	-1	0	0	0	0	1	2020-10-17 19:29:51.509197950	1	0	2	0	0	129	7	1	38	1	47	-55.6064	20.0	20.0
34	72	1	0	2	1	2	6	1	5	1	4	1	0	-1	5	1	15	0	1	2020-10-17 19:29:51.807934046	1	0	2	0	0	129	7	1	38	1	47	-55.6064	20.0	20.0
35	239	1	2	0	2	1	4	1	1	5	5	1	0	0.051517000	0	0	0	1	2	2020-10-17 19:30:07.812499046	1	0	5	0	0	129	8	0	1	1200	3	-55.6064	20.0	20.0
36	42	0	0	3	0	0	0	0	0	0	0	0	0	-1	0	0	0	1	2	2020-10-17 19:30:14.688060045	1	0	5	0	0	129	9	0	1	1100	5	-55.6064	20.0	20.0
37	42	0	0	3	0	0	0	0	0	0	0	0	0	-1	4	1	12	1	0	2020-10-17 19:30:25.972393036	1	0	6	0	0	129	10	3	1	1	53	-55.6064	20.0	20.0
38	81	1	0	2	1	2	7	1	5	1	7	1	0	-1	0	0	0	0	1	2020-10-17 19:30:28.169616938	3	0	1	0	0	129	14	1	33	8	31	-55.6064	20.0	20.0
39	85	1	2	0	2	1	8	1	1	5	8	1	0	0.051801000	0	0	0	1	2	2020-10-17 19:30:30.521689892	4	0	3	0	0	129	11	1	42	1	12	-55.6064	20.0	96.8784
40	42	0	0	3	0	0	0	0	0	0	0	0	0	-1	0	0	0	0	1	2020-10-17 19:30:36.356049061	2	0	4	0	0	129	1	1	55	2	23	-55.6064	20.0	96.8784
41	72	1	0	2	1	2	6	1	2	1	4	1	0	-1	4	1	12	0	1	2020-10-17 19:30:38.309705973	0	0	0	0	0	129	10	2	32	247	26	106.944	20.0	96.8784
42	286	1	2	0	2	1	5	1	1	2	6	1	0	0.050452000	0	0	0	0	1	2020-10-17 19:30:47.640150070	3	0	1	0	0	129	15	1	33	8	41	106.944	20.0	96.8784
43	72	1	0	2	1	2	6	1	4	1	4	1	0	-1	4	1	12	0	1	2020-10-17 19:30:51.839987040	1	0	2	0	0	129	11	1	38	1	43	106.944	20.0	96.8784
44	196	1	2	0	2	1	1	1	1	4	1	1	0	0.051457000	0	0	0	1	2	2020-10-17 19:31:02.587996006	3	0	5	0	0	129	0	0	1	10000	1	106.944	20.0	96.8784
45	42	0	0	3	0	0	0	0	0	0	0	0	0	-1	8	2	76	0	1	2020-10-17 19:31:15.804245949	1	0	2	0	0	129	12	1	38	1	45	106.944	20.0	96.8784
46	60	0	2	3	0	0	0	0	0	0	0	0	0	-1	0	0	0	1	0	2020-10-17 19:31:22.836133957	4	0	3	0	0	129	12	1	42	1	13	106.944	20.0	20.0
47	81	1	0	2	1	2	7	1	5	1	7	1	0	-1	0	0	0	0	1	2020-10-17 19:31:29.152163982	2	0	4	0	0	129	2	1	55	2	24	106.944	20.0	20.0
48	85	1	2	0	2	1	8	1	1	5	8	1	0	0.051411000	0	0	0	1	2	2020-10-17 19:31:37.400397062	3	0	1	0	0	129	1	1	33	0	40	106.944	20.0	20.0
49	42	0	0	3	0	0	0	0	0	0	0	0	0	-1	0	0	0	0	1	2020-10-17 19:31:38.602113008	0	0	0	0	0	129	11	2	32	247	27	124.917	20.0	20.0
50	60	0	2	3	0	0	0	0	0	0	0	0	0	-1	0	0	0	1	2	2020-10-17 19:32:15.955842972	1	0	2	0	0	129	13	1	38	1	44	124.917	160.76	20.0
51	42	0	0	3	0	0	0	0	0	0	0	0	0	-1	4	1	12	0	1	2020-10-17 19:32:22.987924099	4	0	3	0	0	129	13	1	42	1	15	124.917	160.76	119.844
52	60	0	2	3	0	0	0	0	0	0	0	0	0	-1	0	0	0	1	0	2020-10-17 19:32:23.823883057	1	0	5	0	0	129	14	0	1	1200	3	124.917	160.76	119.844
53	81	1	0	2	1	2	7	1	2	1	7	1	0	-1	6	1	18	0	1	2020-10-17 19:32:29.304960966	2	0	4	0	0	129	3	1	55	2	18	124.917	160.76	119.844
54	85	1	2	0	2	1	8	1	1	2	8	1	0	0.051061000	0	0	0	1	2	2020-10-17 19:32:37.554089069	3	0	1	0	0	129	2	1	33	0	39	124.917	160.76	119.844
55	42	0	0	3	0	0	0	0	0	0	0	0	0	-1	12	2	36	1	2	2020-10-17 19:32:37.928020000	1	0	5	0	0	129	15	0	1	1100	5	124.917	160.76	119.844
56	42	0	0	3	0	0	0	0	0	0	0	0	0	-1	0	0	0	1	2	2020-10-17 19:32:38.754086971	0	0	0	0	0	129	12	2	32	247	25	80.1855	160.76	119.844
57	42	0	0	3	0	0	0	0	0	0	0	0	0	-1	6	1	18	0	1	2020-10-17 19:32:51.228146076	3	0	5	0	0	129	3	0	1	10000	1	80.1855	160.76	119.844
58	72	1	0	2	1	2	6	1	3	1	4	1	0	-1	6	1	18	0	1	2020-10-17 19:33:02.510288953	2	0	5	0	0	129	4	0	1	78	4	80.1855	160.76	119.844
59	225	1	2	0	2	1	3	1	1	3	3	1	0	0.050566000	0	0	0	0	1	2020-10-17 19:33:08.104249001	2	0	5	0	0	129	5	0	1	78	7	80.1855	160.76	119.844
60	60	0	2	3	0	0	0	0	0	0	0	0	0	-1	5	1	15	0	1	2020-10-17 19:33:15.743375063	4	0	5	0	0	129	14	0	1	1100	2	80.1855	160.76	119.844
61	60	0	2	3	0	0	0	0	0	0	0	0	0	-1	5	1	15	0	1	2020-10-17 19:33:16.109306097	1	0	2	0	0	129	0	1	38	1	46	80.1855	1197.63	119.844
62	60	0	2	3	0	0	0	0	0	0	0	0	0	-1	0	0	0	1	0	2020-10-17 19:33:20.261349916	4	0	5	0	0	129	15	0	1	1300	6	80.1855	1197.63	119.844
63	89	1	0	2	1	2	9	1	3	1	9	1	0	-1	0	0	0	0	1	2020-10-17 19:33:23.141376972	4	0	3	0	0	129	0	1	42	1	16	80.1855	1197.63	103.205
64	91	1	2	0	2	1	10	1	1	3	10	1	0	0.051553000	0	0	0	0	1	2020-10-17 19:33:29.458448887	2	0	4	0	0	129	6	1	55	2	17	80.1855	1197.63	103.205
65	60	0	2	0	0	0	0	0	0	0	0	0	0	-1	0	0	0	1	2	2020-10-17 19:33:32.290422916	1	0	6	0	0	129	1	3	1	1	52	80.1855	1197.63	103.205
66	42	0	0	2	0	0	0	0	0	0	0	0	0	-1	0	0	0	1	0	2020-10-17 19:33:37.707501888	3	0	1	0	0	129	4	1	33	16	33	80.1855	1197.63	103.205
67	89	1	0	2	1	2	9	1	3	1	9	1	0	-1	16	3	47	0	1	2020-10-17 19:33:38.907509089	0	0	0	0	0	129	13	2	32	255	34	-75.3731	1197.63	103.205
68	91	1	2	0	2	1	10	1	1	3	10	1	0	0.051371000	0	0	0	1	2	2020-10-17 19:33:45.478620052	3	0	5	0	0	129	5	0	1	1000	0	-75.3731	1197.63	103.205
69	42	0	0	3	0	0	0	0	0	0	0	0	0	-1	5	1	14	0	1	2020-10-17 19:34:16.262862921	1	0	2	0	0	129	2	1	38	1	48	-75.3731	1197.63	103.205
70	42	0	1	3	0	0	0	0	0	0	0	0	0	-1	0	0	0	1	2	2020-10-17 19:34:23.292929888	4	0	3	0	0	129	1	1	42	1	9	-75.3731		103.205
71	42	0	0	1	0	0	0	0	0	0	0	0	0	-1	0	0	0	1	2	2020-10-17 19:34:29.610979080	2	0	4	0	0	129	7	1	55	2	20	-75.3731
72	42	0	0	3	0	0	0	0	0	0	0	0	0	-1	0	0	0	0	1	2020-10-17 19:34:37.859042883	3	0	1	0	0	129	6	1	33	8	30	-75.3731
73	42	0	1	0	0	0	0	0	0	0	0	0	0	-1	0	0	0	1	2	2020-10-17 19:34:39.060050964	0	0	0	0	0	129	14	2	32	255	38	-75.3731
