# Supplementary material for: AI-driven cybersecurity framework for anomaly detection in power systems
Source: Sci Rep. 2025 Oct 10;15:35506. doi: 10.1038/s41598-025-19634-y (PMC12514191; doi:10.1038/s41598-025-19634-y)
Supplement: Supplementary file 1 — Supplementary Information. [file 41598_2025_19634_MOESM1_ESM.zip › Datasets/csvs/UC4/uc4_DS_merged_phy_cyb_10os_30poll_encoded.csv]

	frame_len	frame_protocols	eth_src	eth_dst	ip_src	ip_dst	ip_len	ip_flags	tcp_srcport	tcp_dstport	tcp_len	tcp_flags	tcp_retransmission	tcp_rtt	flow_count	flow_final_count	packets	snort_alert	snort_alert_type	Time	LL_dnp3_src	LL_dnp3_dst	LL_dnp3_len	LL_dnp3_ctl	TL_dnp3_tr_ctl	AL_dnp3_al_func	AL_dnp3_al_ctl	AL_dnp3_obj	DNP3 Object Count	DNP3 Objects	AL_Payload	value1	value2	value3
0	42	0	3	4	0	0	0	0	0	0	0	0	0	-1	0	0	0	0	1	2020-10-17 17:13:47.272149086	6	0	4	0	0	129	7	1	38	1	253
1	42	0	3	4	0	0	0	0	0	0	0	0	0	-1	0	0	0	0	1	2020-10-17 17:13:47.414159060	1	0	8	0	0	129	12	1	58	1	99
2	42	0	3	4	0	0	0	0	0	0	0	0	0	-1	0	0	0	0	1	2020-10-17 17:13:48.677107096	9	0	5	0	0	129	12	1	42	1	23			1350.55
3	72	1	0	3	1	2	11	1	8	1	6	1	0	-1	22	4	66	0	1	2020-10-17 17:13:49.010040998	2	0	1	0	0	129	3	2	32	255	202	-56.2587		1350.55
4	225	1	3	0	2	1	6	1	1	8	5	1	0	0.001755000	0	0	0	0	1	2020-10-17 17:13:49.086103916	8	0	2	0	0	129	0	1	33	0	191	-56.2587		1350.55
5	72	1	0	3	1	2	11	1	11	1	6	1	0	-1	0	0	0	0	1	2020-10-17 17:13:49.460087061	5	0	3	0	0	129	1	2	36	511	263	-56.2587		1350.55
6	293	1	3	0	2	1	10	1	1	11	10	1	0	0.002012000	0	0	0	0	1	2020-10-17 17:13:49.830041885	3	0	11	0	0	129	2	2	16	15	142	-56.2587		1350.55
7	72	1	0	3	1	2	11	1	6	1	6	1	0	-1	6	1	18	0	1	2020-10-17 17:13:50.618083000	6	0	9	0	0	129	8	0	1	1200	1	-56.2587		1350.55
8	239	1	3	0	2	1	7	1	1	6	7	1	0	0.000762000	0	0	0	0	1	2020-10-17 17:13:51.217134953	0	0	6	0	0	129	12	1	46	1	42	-56.2587		1350.55
9	72	1	0	3	1	2	11	1	7	1	6	1	0	-1	0	0	0	0	1	2020-10-17 17:13:52.849047899	4	0	0	0	0	129	1	2	28	127	160	-56.2587		1350.55
10	196	1	3	0	2	1	3	1	1	7	2	1	0	0.001784000	0	0	0	0	1	2020-10-17 17:13:53.753154039	7	0	7	0	0	129	4	1	55	2	88	-56.2587	79.885	1350.55
11	72	1	0	3	1	2	11	1	4	1	6	1	0	-1	0	0	0	0	1	2020-10-17 17:14:04.339107990	8	0	9	0	0	129	1	0	1	999	4	-56.2587	79.885	1350.55
12	206	1	3	0	2	1	4	1	1	4	3	1	0	0.001924000	0	0	0	0	1	2020-10-17 17:14:16.752103090	7	0	9	0	0	129	5	0	1	None	3	-56.2587	79.885	1350.55
13	72	1	0	3	1	2	11	1	3	1	6	1	0	-1	0	0	0	0	1	2020-10-17 17:14:17.425055027	6	0	4	0	0	129	9	1	38	1	252	-56.2587	79.885	1350.55
14	208	1	3	0	2	1	5	1	1	3	4	1	0	0.001801000	0	0	0	0	1	2020-10-17 17:14:17.567143917	1	0	8	0	0	129	13	1	58	1	98	-56.2587	79.885	1350.55
15	72	1	0	3	1	2	11	1	5	1	6	1	0	-1	0	0	0	0	1	2020-10-17 17:14:18.829102993	9	0	5	0	0	129	13	1	42	1	24	-56.2587	79.885	1350.55
16	142	1	3	0	2	1	1	1	1	5	15	1	0	0.001773000	0	0	0	0	1	2020-10-17 17:14:19.163029909	2	0	1	0	0	129	4	2	32	255	204	-56.365	79.885	1350.55
17	81	1	0	3	1	2	12	1	8	1	11	1	0	-1	5	1	15	0	1	2020-10-17 17:14:19.239038944	8	0	2	0	0	129	2	1	33	0	190	-56.365	79.885	1350.55
18	85	1	3	0	2	1	13	1	1	8	12	1	0	0.000604000	0	0	0	1	0	2020-10-17 17:14:19.613085985	5	0	3	0	0	129	2	2	36	511	264	-56.365	79.885	1350.55
19	72	1	0	3	1	2	11	1	10	1	6	1	0	-1	0	0	0	0	1	2020-10-17 17:14:19.982028008	3	0	11	0	0	129	3	2	16	15	141	-56.365	79.885	1350.55
20	253	1	3	0	2	1	8	1	1	10	8	1	0	0.000855000	0	0	0	0	1	2020-10-17 17:14:21.369086027	0	0	6	0	0	129	13	1	46	1	43	-56.365	79.885	1350.55
21	60	0	0	3	0	0	0	0	0	0	0	0	0	-1	5	1	15	0	1	2020-10-17 17:14:23.001996040	4	0	0	0	0	129	2	2	28	127	161	-56.365	79.885	1350.55
22	42	0	3	0	0	0	0	0	0	0	0	0	0	-1	0	0	0	0	1	2020-10-17 17:14:23.906126022	7	0	7	0	0	129	6	1	55	2	87	-56.365	79.9677	1350.55
23	42	0	3	4	0	0	0	0	0	0	0	0	0	-1	0	0	0	0	1	2020-10-17 17:14:26.611218929	7	0	9	0	0	129	7	0	1	82	9	-56.365	79.9677	1350.55
24	72	1	0	3	1	2	11	1	9	1	6	1	0	-1	0	0	0	0	1	2020-10-17 17:14:33.642075062	9	0	9	0	0	129	14	0	1	1000	0	-56.365	79.9677	1350.55
25	182	1	3	0	2	1	2	1	1	9	1	1	0	0.000791000	0	0	0	1	2	2020-10-17 17:14:47.576155901	6	0	4	0	0	129	10	1	38	1	251	-56.365	79.9677	1350.55
26	42	0	3	4	0	0	0	0	0	0	0	0	0	-1	0	0	0	0	1	2020-10-17 17:14:47.720109940	1	0	8	0	0	129	14	1	58	1	100	-56.365	79.9677	1350.55
27	72	1	0	3	1	2	11	1	2	1	6	1	0	-1	0	0	0	0	1	2020-10-17 17:14:48.982059002	9	0	5	0	0	129	15	1	42	1	20	-56.365	79.9677	1350.67
28	286	1	3	0	2	1	9	1	1	2	9	1	0	0.001901000	0	0	0	0	1	2020-10-17 17:14:49.313980103	2	0	1	0	0	129	5	2	32	255	201	-56.7968	79.9677	1350.67
29	42	0	3	4	0	0	0	0	0	0	0	0	0	-1	5	1	15	0	1	2020-10-17 17:14:49.392014980	8	0	2	0	0	129	3	1	33	0	193	-56.7968	79.9677	1350.67
30	60	0	0	4	0	0	0	0	0	0	0	0	0	-1	0	0	0	1	2	2020-10-17 17:14:49.766036034	5	0	3	0	0	129	3	2	36	511	262	-56.7968	79.9677	1350.67
31	60	0	0	4	0	0	0	0	0	0	0	0	0	-1	5	1	15	1	2	2020-10-17 17:14:50.133985996	3	0	11	0	0	129	4	2	16	15	140	-56.7968	79.9677	1350.67
32	60	0	0	4	0	0	0	0	0	0	0	0	0	-1	0	0	0	1	2	2020-10-17 17:14:51.520082951	0	0	6	0	0	129	14	1	46	1	44	-56.7968	79.9677	1350.67
33	60	0	0	4	0	0	0	0	0	0	0	0	0	-1	14	3	42	1	2	2020-10-17 17:14:53.154002905	4	0	0	0	0	129	3	2	28	127	159	-56.7968	79.9677	1350.67
34	60	0	0	4	0	0	0	0	0	0	0	0	0	-1	0	0	0	1	2	2020-10-17 17:14:54.021047115	6	0	9	0	0	129	11	0	1	1100	5	-56.7968	79.9677	1350.67
35	60	0	0	4	0	0	0	0	0	0	0	0	0	-1	4	1	12	0	1	2020-10-17 17:14:54.059082031	7	0	7	0	0	129	8	1	55	2	86	-56.7968	83.5342	1350.67
36	81	1	0	3	1	2	12	1	4	1	11	1	0	-1	0	0	0	0	1	2020-10-17 17:15:04.872061014	6	0	10	0	0	129	12	3	1	1	298	-56.7968	83.5342	1350.67
37	85	1	3	0	2	1	13	1	1	4	12	1	0	0.001017000	0	0	0	1	0	2020-10-17 17:15:10.572046041	6	0	10	0	0	129	13	3	1	1	297	-56.7968	83.5342	1350.67
38	42	0	3	4	0	0	0	0	0	0	0	0	0	-1	4	1	12	0	1	2020-10-17 17:15:17.348074913	9	0	9	0	0	129	0	0	1	1300	6	-56.7968	83.5342	1350.67
39	42	0	3	4	0	0	0	0	0	0	0	0	0	-1	4	1	12	0	1	2020-10-17 17:15:17.728038073	6	0	4	0	0	129	14	1	38	1	248	-56.7968	83.5342	1350.67
40	42	0	3	0	0	0	0	0	0	0	0	0	0	-1	0	0	0	0	1	2020-10-17 17:15:17.872091055	1	0	8	0	0	129	15	1	58	1	101	-56.7968	83.5342	1350.67
41	60	0	0	3	0	0	0	0	0	0	0	0	0	-1	0	0	0	1	2	2020-10-17 17:15:19.134066104	9	0	5	0	0	129	1	1	42	1	19	-56.7968	83.5342	1339.92
42	42	0	3	4	0	0	0	0	0	0	0	0	0	-1	1	0	2	0	1	2020-10-17 17:15:19.467988968	2	0	1	0	0	129	6	2	32	255	200	-52.9957	83.5342	1339.92
43	60	0	0	4	0	0	0	0	0	0	0	0	0	-1	4	1	12	1	2	2020-10-17 17:15:19.544053078	8	0	2	0	0	129	4	1	33	0	192	-52.9957	83.5342	1339.92
44	60	0	0	4	0	0	0	0	0	0	0	0	0	-1	0	0	0	1	2	2020-10-17 17:15:19.919028044	5	0	3	0	0	129	4	2	36	511	260	-52.9957	83.5342	1339.92
45	60	0	0	4	0	0	0	0	0	0	0	0	0	-1	6	1	18	1	2	2020-10-17 17:15:20.286986113	3	0	11	0	0	129	5	2	16	15	134	-52.9957	83.5342	1339.92
46	81	1	0	3	1	2	12	1	2	1	11	1	0	-1	13	2	41	0	1	2020-10-17 17:15:21.673079014	0	0	6	0	0	129	15	1	46	1	45	-52.9957	83.5342	1339.92
47	85	1	3	0	2	1	13	1	1	2	12	1	0	0.001448000	0	0	0	1	0	2020-10-17 17:15:23.307007074	4	0	0	0	0	129	4	2	28	127	158	-52.9957	83.5342	1339.92
48	72	1	0	3	1	2	11	1	8	1	6	1	0	-1	0	0	0	0	1	2020-10-17 17:15:24.211114883	7	0	7	0	0	129	9	1	55	2	84	-52.9957	83.4984	1339.92
49	225	1	3	0	2	1	6	1	1	8	5	1	0	0.001916000	0	0	0	0	1	2020-10-17 17:15:47.881107092	6	0	4	0	0	129	15	1	38	1	250	-52.9957	83.4984	1339.92
50	72	1	0	3	1	2	11	1	11	1	6	1	0	-1	0	0	0	0	1	2020-10-17 17:15:48.025152922	1	0	8	0	0	129	0	1	58	1	102	-52.9957	83.4984	1339.92
51	293	1	3	0	2	1	10	1	1	11	10	1	0	0.002259000	0	0	0	0	1	2020-10-17 17:15:49.287127018	9	0	5	0	0	129	2	1	42	1	17	-52.9957	83.4984	1305.68
52	72	1	0	3	1	2	11	1	6	1	6	1	0	-1	7	1	20	0	1	2020-10-17 17:15:49.620027065	2	0	1	0	0	129	7	2	32	255	198	-56.8995	83.4984	1305.68
53	239	1	3	0	2	1	7	1	1	6	7	1	0	0.000903000	0	0	0	0	1	2020-10-17 17:15:49.696036100	8	0	2	0	0	129	5	1	33	0	196	-56.8995	83.4984	1305.68
54	72	1	0	3	1	2	11	1	7	1	6	1	0	-1	1	0	2	0	1	2020-10-17 17:15:50.072082996	5	0	3	0	0	129	5	2	36	511	259	-56.8995	83.4984	1305.68
55	196	1	3	0	2	1	3	1	1	7	2	1	0	0.002086000	0	0	0	0	1	2020-10-17 17:15:50.440033913	3	0	11	0	0	129	6	2	16	15	139	-56.8995	83.4984	1305.68
56	72	1	0	3	1	2	11	1	4	1	6	1	0	-1	0	0	0	0	1	2020-10-17 17:15:51.826165915	0	0	6	0	0	129	0	1	46	1	46	-56.8995	83.4984	1305.68
57	206	1	3	0	2	1	4	1	1	4	3	1	0	0.002161000	0	0	0	0	1	2020-10-17 17:15:53.460043907	4	0	0	0	0	129	5	2	28	127	157	-56.8995	83.4984	1305.68
58	72	1	0	3	1	2	11	1	3	1	6	1	0	-1	0	0	0	0	1	2020-10-17 17:15:54.364159107	7	0	7	0	0	129	10	1	55	2	85	-56.8995	83.4011	1305.68
59	208	1	3	0	2	1	5	1	1	3	4	1	0	0.001085000	0	0	0	0	1	2020-10-17 17:16:18.101088047	6	0	4	0	0	129	0	1	38	1	249	-56.8995	83.4011	1305.68
60	72	1	0	3	1	2	11	1	5	1	6	1	0	-1	6	1	18	0	1	2020-10-17 17:16:18.253101110	1	0	8	0	0	129	1	1	58	1	103	-56.8995	83.4011	1305.68
61	142	1	3	0	2	1	1	1	1	5	15	1	0	0.001091000	0	0	0	0	1	2020-10-17 17:16:19.508068085	9	0	5	0	0	129	3	1	42	1	16	-56.8995	83.4011	1305.26
62	72	1	0	3	1	2	11	1	10	1	6	1	0	-1	0	0	0	0	1	2020-10-17 17:16:19.844981909	2	0	1	0	0	129	8	2	32	255	199	-56.8441	83.4011	1305.26
63	253	1	3	0	2	1	8	1	1	10	8	1	0	0.001059000	0	0	0	0	1	2020-10-17 17:16:19.959033012	8	0	2	0	0	129	6	1	33	0	195	-56.8441	83.4011	1305.26
64	60	0	2	3	0	0	0	0	0	0	0	0	0	-1	5	1	15	0	1	2020-10-17 17:16:20.309031010	5	0	3	0	0	129	6	2	36	511	258	-56.8441	83.4011	1305.26
65	42	0	3	2	0	0	0	0	0	0	0	0	0	-1	0	0	0	0	1	2020-10-17 17:16:20.680994034	3	0	11	0	0	129	7	2	16	15	138	-56.8441	83.4011	1305.26
66	42	0	3	4	0	0	0	0	0	0	0	0	0	-1	0	0	0	0	1	2020-10-17 17:16:21.404268980	8	0	9	0	0	129	7	0	1	20	2	-56.8441	83.4011	1305.26
67	72	1	0	3	1	2	11	1	9	1	6	1	0	-1	0	0	0	0	1	2020-10-17 17:16:22.061079025	0	0	6	0	0	129	1	1	46	1	47	-56.8441	83.4011	1305.26
68	182	1	3	0	2	1	2	1	1	9	1	1	0	0.002001000	0	0	0	0	1	2020-10-17 17:16:23.613014936	4	0	0	0	0	129	6	2	28	127	155	-56.8441	83.4011	1305.26
69	42	0	3	4	0	0	0	0	0	0	0	0	0	-1	0	0	0	0	1	2020-10-17 17:16:24.515109061	7	0	7	0	0	129	11	1	55	2	89	-56.8441	84.8018	1305.26
70	72	1	0	3	1	2	11	1	2	1	6	1	0	-1	5	1	15	0	1	2020-10-17 17:16:48.415079117	6	0	4	0	0	129	1	1	38	1	255	-56.8441	84.8018	1305.26
71	286	1	3	0	2	1	9	1	1	2	9	1	0	0.002182000	0	0	0	0	1	2020-10-17 17:16:48.551106930	1	0	8	0	0	129	2	1	58	1	106	-56.8441	84.8018	1305.26
72	42	0	3	4	0	0	0	0	0	0	0	0	0	-1	0	0	0	0	1	2020-10-17 17:16:49.819082022	9	0	5	0	0	129	4	1	42	1	21	-56.8441	84.8018	1324.67
73	60	0	0	4	0	0	0	0	0	0	0	0	0	-1	5	1	15	1	2	2020-10-17 17:16:50.171983004	2	0	1	0	0	129	9	2	32	255	205	-49.0219	84.8018	1324.67
74	81	1	0	3	1	2	12	1	2	1	11	1	0	-1	0	0	0	0	1	2020-10-17 17:16:50.303057909	8	0	2	0	0	129	8	1	33	0	219	-49.0219	84.8018	1324.67
75	85	1	3	0	2	1	13	1	1	2	12	1	0	0.000971000	0	0	0	1	0	2020-10-17 17:16:50.603025913	5	0	3	0	0	129	7	2	36	511	256	-49.0219	84.8018	1324.67
76	60	0	0	4	0	0	0	0	0	0	0	0	0	-1	0	0	0	1	2	2020-10-17 17:16:50.981003046	3	0	11	0	0	129	8	2	16	15	152	-49.0219	84.8018	1324.67
77	60	0	0	4	0	0	0	0	0	0	0	0	0	-1	5	1	15	1	2	2020-10-17 17:16:52.356080055	0	0	6	0	0	129	2	1	46	1	40	-49.0219	84.8018	1324.67
78	81	1	0	3	1	2	12	1	6	1	11	1	0	-1	9	2	27	0	1	2020-10-17 17:16:53.851008892	4	0	0	0	0	129	7	2	28	127	154	-49.0219	84.8018	1324.67
79	85	1	3	0	2	1	13	1	1	6	12	1	0	0.001897000	0	0	0	1	0	2020-10-17 17:16:54.743124008	7	0	7	0	0	129	12	1	55	2	90	-49.0219	88.2082	1324.67
80	42	0	3	4	0	0	0	0	0	0	0	0	0	-1	8	2	24	0	1	2020-10-17 17:17:15.599055052	6	0	9	0	0	129	2	0	1	20	2	-49.0219	88.2082	1324.67
81	42	0	3	4	0	0	0	0	0	0	0	0	0	-1	4	1	12	0	1	2020-10-17 17:17:18.708044052	6	0	4	0	0	129	3	1	38	1	254	-49.0219	88.2082	1324.67
82	60	0	0	3	0	0	0	0	0	0	0	0	0	-1	0	0	0	0	1	2020-10-17 17:17:18.854094982	1	0	8	0	0	129	3	1	58	1	108	-49.0219	88.2082	1324.67
83	42	0	3	0	0	0	0	0	0	0	0	0	0	-1	0	0	0	1	2	2020-10-17 17:17:20.118072987	9	0	5	0	0	129	5	1	42	1	22	-49.0219	88.2082	1323.46
84	42	0	3	4	0	0	0	0	0	0	0	0	0	-1	0	0	0	0	1	2020-10-17 17:17:20.474025965	2	0	1	0	0	129	10	2	32	255	206	-48.7841	88.2082	1323.46
85	42	0	3	4	0	0	0	0	0	0	0	0	0	-1	4	1	12	0	1	2020-10-17 17:17:20.610054016	8	0	2	0	0	129	9	1	33	0	220	-48.7841	88.2082	1323.46
86	42	0	3	4	0	0	0	0	0	0	0	0	0	-1	6	1	18	0	1	2020-10-17 17:17:20.922023058	5	0	3	0	0	129	8	2	36	511	257	-48.7841	88.2082	1323.46
87	42	0	3	4	0	0	0	0	0	0	0	0	0	-1	0	0	0	0	1	2020-10-17 17:17:21.292181015	3	0	11	0	0	129	9	2	16	15	153	-48.7841	88.2082	1323.46
88	42	0	3	4	0	0	0	0	0	0	0	0	0	-1	0	0	0	0	1	2020-10-17 17:17:22.682080030	0	0	6	0	0	129	3	1	46	1	41	-48.7841	88.2082	1323.46
89	42	0	3	4	0	0	0	0	0	0	0	0	0	-1	6	1	18	0	1	2020-10-17 17:17:24.076009989	4	0	0	0	0	129	8	2	28	127	162	-48.7841	88.2082	1323.46
90	42	0	3	4	0	0	0	0	0	0	0	0	0	-1	0	0	0	0	1	2020-10-17 17:17:24.972120047	7	0	7	0	0	129	13	1	55	2	81	-48.7841	89.3518	1323.46
91	42	0	3	4	0	0	0	0	0	0	0	0	0	-1	6	1	18	0	1	2020-10-17 17:17:34.371057034	6	0	9	0	0	129	4	0	1	20	7	-48.7841	89.3518	1323.46
92	72	1	0	3	1	2	11	1	8	1	6	1	0	-1	0	0	0	0	1	2020-10-17 17:17:49.003099918	6	0	4	0	0	129	5	1	38	1	296	-48.7841	89.3518	1323.46
93	225	1	3	0	2	1	6	1	1	8	5	1	0	0.000442000	0	0	0	0	1	2020-10-17 17:17:49.159104109	1	0	8	0	0	129	4	1	58	1	109	-48.7841	89.3518	1323.46
94	72	1	0	3	1	2	11	1	11	1	6	1	0	-1	0	0	0	0	1	2020-10-17 17:17:50.431081057	9	0	5	0	0	129	6	1	42	1	25	-48.7841	89.3518	1348.57
95	293	1	3	0	2	1	10	1	1	11	10	1	0	0.001422000	0	0	0	0	1	2020-10-17 17:17:50.796987057	2	0	1	0	0	129	11	2	32	255	207	-34.2877	89.3518	1348.57
96	42	0	3	4	0	0	0	0	0	0	0	0	0	-1	6	1	18	0	1	2020-10-17 17:17:50.944065094	8	0	2	0	0	129	10	1	33	0	223	-34.2877	89.3518	1348.57
97	42	0	3	4	0	0	0	0	0	0	0	0	0	-1	0	0	0	0	1	2020-10-17 17:17:51.218031883	5	0	3	0	0	129	9	2	36	511	266	-34.2877	89.3518	1348.57
98	72	1	0	3	1	2	11	1	6	1	6	1	0	-1	0	0	0	0	1	2020-10-17 17:17:51.602998972	3	0	11	0	0	129	10	2	16	15	125	-34.2877	89.3518	1348.57
99	239	1	3	0	2	1	7	1	1	6	7	1	0	0.001333000	0	0	0	0	1	2020-10-17 17:17:52.919087887	0	0	6	0	0	129	4	1	46	1	50	-34.2877	89.3518	1348.57
100	72	1	0	3	1	2	11	1	7	1	6	1	0	-1	0	0	0	0	1	2020-10-17 17:17:54.303003073	4	0	0	0	0	129	9	2	28	127	165	-34.2877	89.3518	1348.57
101	196	1	3	0	2	1	3	1	1	7	2	1	0	0.000339000	0	0	0	0	1	2020-10-17 17:17:55.210130930	7	0	7	0	0	129	14	1	55	2	80	-34.2877	97.1758	1348.57
102	72	1	0	3	1	2	11	1	4	1	6	1	0	-1	0	0	0	0	1	2020-10-17 17:18:00.965126991	7	0	9	0	0	129	15	0	1	20	2	-34.2877	97.1758	1348.57
103	206	1	3	0	2	1	4	1	1	4	3	1	0	0.001434000	0	0	0	0	1	2020-10-17 17:18:19.302064896	6	0	4	0	0	129	6	1	38	1	295	-34.2877	97.1758	1348.57
104	42	0	3	4	0	0	0	0	0	0	0	0	0	-1	0	0	0	0	1	2020-10-17 17:18:19.454125881	1	0	8	0	0	129	5	1	58	1	118	-34.2877	97.1758	1348.57
105	72	1	0	3	1	2	11	1	3	1	6	1	0	-1	0	0	0	0	1	2020-10-17 17:18:20.740068913	9	0	5	0	0	129	7	1	42	1	26	-34.2877	97.1758	1350.41
106	208	1	3	0	2	1	5	1	1	3	4	1	0	0.001334000	0	0	0	0	1	2020-10-17 17:18:21.113989115	2	0	1	0	0	129	12	2	32	255	210	-2.38095	97.1758	1350.41
107	72	1	0	3	1	2	11	1	5	1	6	1	0	-1	6	1	18	0	1	2020-10-17 17:18:21.254029036	8	0	2	0	0	129	11	1	33	0	228	-2.38095	97.1758	1350.41
108	142	1	3	0	2	1	1	1	1	5	15	1	0	0.001281000	0	0	0	0	1	2020-10-17 17:18:21.542042017	5	0	3	0	0	129	10	2	36	511	272	-2.38095	97.1758	1350.41
109	72	1	0	3	1	2	11	1	10	1	6	1	0	-1	0	0	0	0	1	2020-10-17 17:18:21.913983107	3	0	11	0	0	129	11	2	16	15	132	-2.38095	97.1758	1350.41
110	253	1	3	0	2	1	8	1	1	10	8	1	0	0.000485000	0	0	0	0	1	2020-10-17 17:18:23.146075964	0	0	6	0	0	129	5	1	46	1	51	-2.38095	97.1758	1350.41
111	42	0	3	4	0	0	0	0	0	0	0	0	0	-1	5	1	15	0	1	2020-10-17 17:18:24.561017036	4	0	0	0	0	129	10	2	28	127	170	-2.38095	97.1758	1350.41
112	72	1	0	3	1	2	11	1	9	1	6	1	0	-1	0	0	0	0	1	2020-10-17 17:18:25.441123962	7	0	7	0	0	129	0	1	55	2	73	-2.38095	98.4911	1350.41
113	182	1	3	0	2	1	2	1	1	9	1	1	0	0.001338000	0	0	0	0	1	2020-10-17 17:18:45.828145981	7	0	7	0	0	129	1	1	55	2	71	-2.38095	97.956	1350.41
114	42	0	3	4	0	0	0	0	0	0	0	0	0	-1	0	0	0	0	1	2020-10-17 17:18:49.626046896	6	0	4	0	0	129	7	1	38	1	294	-2.38095	97.956	1350.41
115	81	1	0	3	1	2	12	1	8	1	11	1	0	-1	0	0	0	0	1	2020-10-17 17:18:49.782124996	1	0	8	0	0	129	6	1	58	1	119	-2.38095	97.956	1350.41
116	85	1	3	0	2	1	13	1	1	8	12	1	0	0.000819000	0	0	0	0	1	2020-10-17 17:18:51.046139956	9	0	5	0	0	129	8	1	42	1	27	-2.38095	97.956	1350.53
117	72	1	0	3	1	2	11	1	2	1	6	1	0	-1	0	0	0	0	1	2020-10-17 17:18:51.424027920	2	0	1	0	0	129	13	2	32	255	214	-2.34701	97.956	1350.53
118	286	1	3	0	2	1	9	1	1	2	9	1	0	0.001525000	0	0	0	1	0	2020-10-17 17:18:51.558090925	8	0	2	0	0	129	12	1	33	0	229	-2.34701	97.956	1350.53
119	42	0	3	4	0	0	0	0	0	0	0	0	0	-1	5	1	15	0	1	2020-10-17 17:18:51.858091116	5	0	3	0	0	129	11	2	36	511	273	-2.34701	97.956	1350.53
120	42	0	3	0	0	0	0	0	0	0	0	0	0	-1	10	2	30	0	1	2020-10-17 17:18:52.214032888	3	0	11	0	0	129	12	2	16	15	133	-2.34701	97.956	1350.53
121	60	0	0	3	0	0	0	0	0	0	0	0	0	-1	0	0	0	1	2	2020-10-17 17:18:53.369119883	0	0	6	0	0	129	6	1	46	1	52	-2.34701	97.956	1350.53
122	60	0	0	4	0	0	0	0	0	0	0	0	0	-1	0	0	0	1	2	2020-10-17 17:18:54.789057016	4	0	0	0	0	129	11	2	28	127	171	-2.34701	97.956	1350.53
123	60	0	0	4	0	0	0	0	0	0	0	0	0	-1	0	0	0	1	2	2020-10-17 17:19:16.129168987	7	0	7	0	0	129	2	1	55	2	70	-2.34701	97.7801	1350.53
124	60	0	0	4	0	0	0	0	0	0	0	0	0	-1	5	1	15	1	2	2020-10-17 17:19:19.960098028	6	0	4	0	0	129	8	1	38	1	293	-2.34701	97.7801	1350.53
125	89	1	0	3	1	2	14	1	8	1	13	1	0	-1	8	2	24	0	1	2020-10-17 17:19:20.080100060	1	0	8	0	0	129	7	1	58	1	120	-2.34701	97.7801	1350.53
126	91	1	3	0	2	1	15	1	1	8	14	1	0	0.000270000	0	0	0	1	0	2020-10-17 17:19:21.344096899	9	0	5	0	0	129	9	1	42	1	28	-2.34701	97.7801	1350.54
127	42	0	3	4	0	0	0	0	0	0	0	0	0	-1	4	1	12	0	1	2020-10-17 17:19:21.723995924	2	0	1	0	0	129	14	2	32	255	215	-3.8875	97.7801	1350.54
128	42	0	3	4	0	0	0	0	0	0	0	0	0	-1	4	1	12	0	1	2020-10-17 17:19:21.876054049	8	0	2	0	0	129	13	1	33	0	231	-3.8875	97.7801	1350.54
129	42	0	3	4	0	0	0	0	0	0	0	0	0	-1	0	0	0	0	1	2020-10-17 17:19:22.172023058	5	0	3	0	0	129	12	2	36	511	274	-3.8875	97.7801	1350.54
130	89	1	0	3	1	2	14	1	8	1	13	1	0	-1	4	1	12	0	1	2020-10-17 17:19:22.548985004	3	0	11	0	0	129	13	2	16	15	135	-3.8875	97.7801	1350.54
131	91	1	3	0	2	1	15	1	1	8	14	1	0	0.001711000	0	0	0	1	0	2020-10-17 17:19:23.610090017	0	0	6	0	0	129	7	1	46	1	53	-3.8875	97.7801	1350.54
132	81	1	0	3	1	2	12	1	6	1	11	1	0	-1	18	3	54	0	1	2020-10-17 17:19:24.602129936	7	0	9	0	0	129	3	0	1	82	9	-3.8875	97.7801	1350.54
133	85	1	3	0	2	1	13	1	1	6	12	1	0	0.001001000	0	0	0	1	0	2020-10-17 17:19:25.017010927	4	0	0	0	0	129	12	2	28	127	172	-3.8875	97.7801	1350.54
134	72	1	0	3	1	2	11	1	8	1	6	1	0	-1	0	0	0	0	1	2020-10-17 17:19:39.104126930	7	0	9	0	0	129	4	0	1	82	9	-3.8875	97.7801	1350.54
135	225	1	3	0	2	1	6	1	1	8	5	1	0	0.000610000	0	0	0	0	1	2020-10-17 17:19:46.444185019	7	0	7	0	0	129	5	1	55	2	69	-3.8875	97.6983	1350.54
136	72	1	0	3	1	2	11	1	11	1	6	1	0	-1	0	0	0	0	1	2020-10-17 17:19:50.264060020	6	0	4	0	0	129	9	1	38	1	292	-3.8875	97.6983	1350.54
137	293	1	3	0	2	1	10	1	1	11	10	1	0	0.000716000	0	0	0	0	1	2020-10-17 17:19:50.396126032	1	0	8	0	0	129	8	1	58	1	121	-3.8875	97.6983	1350.54
138	72	1	0	3	1	2	11	1	6	1	6	1	0	-1	6	1	18	0	1	2020-10-17 17:19:51.640075922	9	0	5	0	0	129	10	1	42	1	29	-3.8875	97.6983	1350.54
139	239	1	3	0	2	1	7	1	1	6	7	1	0	0.000564000	0	0	0	0	1	2020-10-17 17:19:52.027987003	2	0	1	0	0	129	15	2	32	255	216	-5.47918	97.6983	1350.54
140	72	1	0	3	1	2	11	1	7	1	6	1	0	-1	0	0	0	0	1	2020-10-17 17:19:52.220042944	8	0	2	0	0	129	14	1	33	0	232	-5.47918	97.6983	1350.54
141	196	1	3	0	2	1	3	1	1	7	2	1	0	0.001763000	0	0	0	0	1	2020-10-17 17:19:52.472031116	5	0	3	0	0	129	13	2	36	511	275	-5.47918	97.6983	1350.54
142	72	1	0	3	1	2	11	1	4	1	6	1	0	-1	0	0	0	0	1	2020-10-17 17:19:52.871978998	3	0	11	0	0	129	14	2	16	15	136	-5.47918	97.6983	1350.54
143	206	1	3	0	2	1	4	1	1	4	3	1	0	0.000678000	0	0	0	0	1	2020-10-17 17:19:53.832109928	0	0	6	0	0	129	8	1	46	1	54	-5.47918	97.6983	1350.54
144	72	1	0	3	1	2	11	1	3	1	6	1	0	-1	0	0	0	0	1	2020-10-17 17:19:55.260000944	4	0	0	0	0	129	13	2	28	127	173	-5.47918	97.6983	1350.54
145	208	1	3	0	2	1	5	1	1	3	4	1	0	0.001522000	0	0	0	0	1	2020-10-17 17:20:15.006144047	7	0	9	0	0	129	6	0	1	20	8	-5.47918	97.6983	1350.54
146	72	1	0	3	1	2	11	1	5	1	6	1	0	-1	5	1	15	0	1	2020-10-17 17:20:16.754156113	7	0	7	0	0	129	7	1	55	2	72	-5.47918	77.3501	1350.54
147	142	1	3	0	2	1	1	1	1	5	15	1	0	0.001570000	0	0	0	0	1	2020-10-17 17:20:20.572045088	6	0	4	0	0	129	10	1	38	1	291	-5.47918	77.3501	1350.54
148	72	1	0	3	1	2	11	1	10	1	6	1	0	-1	0	0	0	0	1	2020-10-17 17:20:20.711112976	1	0	8	0	0	129	9	1	58	1	122	-5.47918	77.3501	1350.54
149	253	1	3	0	2	1	8	1	1	10	8	1	0	0.001694000	0	0	0	0	1	2020-10-17 17:20:21.948121071	9	0	5	0	0	129	11	1	42	1	30	-5.47918	77.3501	1350.69
150	60	0	0	3	0	0	0	0	0	0	0	0	0	-1	5	1	15	0	1	2020-10-17 17:20:22.332042933	2	0	1	0	0	129	0	2	32	255	217	-4.52476	77.3501	1350.69
151	42	0	3	0	0	0	0	0	0	0	0	0	0	-1	0	0	0	1	2	2020-10-17 17:20:22.524089098	8	0	2	0	0	129	15	1	33	0	234	-4.52476	77.3501	1350.69
152	42	0	3	4	0	0	0	0	0	0	0	0	0	-1	0	0	0	0	1	2020-10-17 17:20:22.808108091	5	0	3	0	0	129	14	2	36	511	277	-4.52476	77.3501	1350.69
153	72	1	0	3	1	2	11	1	9	1	6	1	0	-1	0	0	0	0	1	2020-10-17 17:20:23.098022938	3	0	11	0	0	129	15	2	16	15	144	-4.52476	77.3501	1350.69
154	182	1	3	0	2	1	2	1	1	9	1	1	0	0.001463000	0	0	0	0	1	2020-10-17 17:20:24.062118053	0	0	6	0	0	129	9	1	46	1	55	-4.52476	77.3501	1350.69
155	42	0	3	4	0	0	0	0	0	0	0	0	0	-1	0	0	0	0	1	2020-10-17 17:20:25.488059044	4	0	0	0	0	129	14	2	28	127	175	-4.52476	77.3501	1350.69
156	72	1	0	3	1	2	11	1	2	1	6	1	0	-1	5	1	15	0	1	2020-10-17 17:20:38.295073986	9	0	9	0	0	129	12	0	1	1000	0	-4.52476	77.3501	1350.69
157	286	1	3	0	2	1	9	1	1	2	9	1	0	0.000615000	0	0	0	0	1	2020-10-17 17:20:46.982189894	7	0	7	0	0	129	8	1	55	2	75	-4.52476	35.922	1350.69
158	42	0	3	4	0	0	0	0	0	0	0	0	0	-1	0	0	0	0	1	2020-10-17 17:20:48.462085962	9	0	9	0	0	129	13	0	1	1000	0	-4.52476	35.922	1350.69
159	42	0	3	4	0	0	0	0	0	0	0	0	0	-1	23	5	69	0	1	2020-10-17 17:20:50.896091938	6	0	4	0	0	129	11	1	38	1	290	-4.52476	35.922	1350.69
160	42	0	3	4	0	0	0	0	0	0	0	0	0	-1	4	1	12	0	1	2020-10-17 17:20:51.052155018	1	0	8	0	0	129	10	1	58	1	123	-4.52476	35.922	1350.69
161	42	0	3	4	0	0	0	0	0	0	0	0	0	-1	0	0	0	0	1	2020-10-17 17:20:52.254066944	9	0	5	0	0	129	14	1	42	1	31	-4.52476	35.922	1350.54
162	42	0	3	4	0	0	0	0	0	0	0	0	0	-1	4	1	12	0	1	2020-10-17 17:20:52.645996094	2	0	1	0	0	129	1	2	32	255	218	-5.67743	35.922	1350.54
163	42	0	3	4	0	0	0	0	0	0	0	0	0	-1	0	0	0	0	1	2020-10-17 17:20:52.898041964	8	0	2	0	0	129	0	1	33	0	233	-5.67743	35.922	1350.54
164	42	0	3	4	0	0	0	0	0	0	0	0	0	-1	6	1	18	0	1	2020-10-17 17:20:53.072026014	5	0	3	0	0	129	15	2	36	511	276	-5.67743	35.922	1350.54
165	42	0	3	4	0	0	0	0	0	0	0	0	0	-1	0	0	0	0	1	2020-10-17 17:20:53.323995113	3	0	11	0	0	129	0	2	16	15	143	-5.67743	35.922	1350.54
166	42	0	3	4	0	0	0	0	0	0	0	0	0	-1	6	1	18	0	1	2020-10-17 17:20:54.368091106	0	0	6	0	0	129	10	1	46	1	56	-5.67743	35.922	1350.54
167	42	0	3	4	0	0	0	0	0	0	0	0	0	-1	0	0	0	0	1	2020-10-17 17:20:55.804018021	4	0	0	0	0	129	15	2	28	127	174	-5.67743	35.922	1350.54
168	42	0	3	4	0	0	0	0	0	0	0	0	0	-1	6	1	18	0	1	2020-10-17 17:21:05.710148096	9	0	9	0	0	129	15	0	1	20	2	-5.67743	35.922	1350.54
169	42	0	3	4	0	0	0	0	0	0	0	0	0	-1	0	0	0	0	1	2020-10-17 17:21:17.290227890	7	0	7	0	0	129	9	1	55	2	74	-5.67743	42.1487	1350.54
170	42	0	3	4	0	0	0	0	0	0	0	0	0	-1	6	1	18	0	1	2020-10-17 17:21:21.218086004	6	0	4	0	0	129	12	1	38	1	287	-5.67743	42.1487	1350.54
171	42	0	3	4	0	0	0	0	0	0	0	0	0	-1	6	1	18	0	1	2020-10-17 17:21:21.354146957	1	0	8	0	0	129	11	1	58	1	113	-5.67743	42.1487	1350.54
172	72	1	0	3	1	2	11	1	8	1	6	1	0	-1	0	0	0	0	1	2020-10-17 17:21:22.560075998	9	0	5	0	0	129	0	1	42	1	14	-5.67743	42.1487	1350.08
173	225	1	3	0	2	1	6	1	1	8	5	1	0	0.001949000	0	0	0	0	1	2020-10-17 17:21:22.866071939	2	0	1	0	0	129	2	2	32	255	211	-13.6427	42.1487	1350.08
174	72	1	0	3	1	2	11	1	11	1	6	1	0	-1	0	0	0	0	1	2020-10-17 17:21:23.132078886	9	0	5	0	0	129	1	1	42	1	15	-13.6427	42.1487	1350.06
175	293	1	3	0	2	1	10	1	1	11	10	1	0	0.001992000	0	0	0	0	1	2020-10-17 17:21:23.170094967	8	0	2	0	0	129	1	1	33	0	225	-13.6427	42.1487	1350.06
176	42	0	3	4	0	0	0	0	0	0	0	0	0	-1	0	0	0	0	1	2020-10-17 17:21:23.296067953	5	0	3	0	0	129	0	2	36	511	271	-13.6427	42.1487	1350.06
177	72	1	0	3	1	2	11	1	6	1	6	1	0	-1	0	0	0	0	1	2020-10-17 17:21:23.552084923	3	0	11	0	0	129	1	2	16	15	131	-13.6427	42.1487	1350.06
178	239	1	3	0	2	1	7	1	1	6	7	1	0	0.001950000	0	0	0	0	1	2020-10-17 17:21:24.604124069	0	0	6	0	0	129	11	1	46	1	57	-13.6427	42.1487	1350.06
179	72	1	0	3	1	2	11	1	7	1	6	1	0	-1	0	0	0	0	1	2020-10-17 17:21:26.122050047	4	0	0	0	0	129	0	2	28	127	169	-13.6427	42.1487	1350.06
180	196	1	3	0	2	1	3	1	1	7	2	1	0	0.000868000	0	0	0	0	1	2020-10-17 17:21:47.612180948	7	0	7	0	0	129	10	1	55	2	79	-13.6427	40.801	1350.06
181	72	1	0	3	1	2	11	1	4	1	6	1	0	-1	0	0	0	0	1	2020-10-17 17:21:51.529172897	6	0	4	0	0	129	13	1	38	1	289	-13.6427	40.801	1350.06
182	206	1	3	0	2	1	4	1	1	4	3	1	0	0.000636000	0	0	0	0	1	2020-10-17 17:21:51.671123981	1	0	8	0	0	129	12	1	58	1	112	-13.6427	40.801	1350.06
183	72	1	0	3	1	2	11	1	3	1	6	1	0	-1	6	1	18	0	1	2020-10-17 17:21:53.101087093	2	0	1	0	0	129	3	2	32	255	212	-14.9822	40.801	1350.06
184	208	1	3	0	2	1	5	1	1	3	4	1	0	0.001979000	0	0	0	0	1	2020-10-17 17:21:53.360088110	9	0	5	0	0	129	2	1	42	1	11	-14.9822	40.801	1350.51
185	72	1	0	3	1	2	11	1	5	1	6	1	0	-1	0	0	0	0	1	2020-10-17 17:21:53.408058882	8	0	2	0	0	129	2	1	33	0	226	-14.9822	40.801	1350.51
186	142	1	3	0	2	1	1	1	1	5	15	1	0	0.001810000	0	0	0	0	1	2020-10-17 17:21:53.522034883	5	0	3	0	0	129	1	2	36	511	269	-14.9822	40.801	1350.51
187	72	1	0	3	1	2	11	1	10	1	6	1	0	-1	0	0	0	0	1	2020-10-17 17:21:53.797074080	3	0	11	0	0	129	2	2	16	15	130	-14.9822	40.801	1350.51
188	253	1	3	0	2	1	8	1	1	10	8	1	0	0.002015000	0	0	0	0	1	2020-10-17 17:21:54.851078987	0	0	6	0	0	129	12	1	46	1	58	-14.9822	40.801	1350.51
189	42	0	3	0	0	0	0	0	0	0	0	0	0	-1	5	1	15	0	1	2020-10-17 17:21:56.444024086	4	0	0	0	0	129	1	2	28	127	168	-14.9822	40.801	1350.51
190	60	0	0	3	0	0	0	0	0	0	0	0	0	-1	0	0	0	0	1	2020-10-17 17:22:02.810081005	9	0	9	0	0	129	3	0	1	20	2	-14.9822	40.801	1350.51
191	42	0	3	4	0	0	0	0	0	0	0	0	0	-1	0	0	0	1	2	2020-10-17 17:22:14.458103895	9	0	5	0	0	129	4	1	42	1	12	-14.9822	40.801	1350.54
192	72	1	0	3	1	2	11	1	9	1	6	1	0	-1	0	0	0	0	1	2020-10-17 17:22:17.925110102	7	0	7	0	0	129	11	1	55	2	78	-14.9822	40.4899	1350.54
193	182	1	3	0	2	1	2	1	1	9	1	1	0	0.002003000	0	0	0	0	1	2020-10-17 17:22:21.770097971	6	0	4	0	0	129	14	1	38	1	288	-14.9822	40.4899	1350.54
194	42	0	3	4	0	0	0	0	0	0	0	0	0	-1	0	0	0	0	1	2020-10-17 17:22:21.914148092	1	0	8	0	0	129	13	1	58	1	111	-14.9822	40.4899	1350.54
195	72	1	0	3	1	2	11	1	2	1	6	1	0	-1	5	1	15	0	1	2020-10-17 17:22:23.321023941	2	0	1	0	0	129	4	2	32	255	213	-15.7837	40.4899	1350.54
196	286	1	3	0	2	1	9	1	1	2	9	1	0	0.002019000	0	0	0	0	1	2020-10-17 17:22:23.656091928	8	0	2	0	0	129	3	1	33	0	227	-15.7837	40.4899	1350.54
197	42	0	3	4	0	0	0	0	0	0	0	0	0	-1	0	0	0	0	1	2020-10-17 17:22:23.750077009	5	0	3	0	0	129	2	2	36	511	270	-15.7837	40.4899	1350.54
198	60	0	0	4	0	0	0	0	0	0	0	0	0	-1	22	5	66	1	2	2020-10-17 17:22:24.026031017	3	0	11	0	0	129	3	2	16	15	129	-15.7837	40.4899	1350.54
199	60	0	0	4	0	0	0	0	0	0	0	0	0	-1	0	0	0	1	2	2020-10-17 17:22:25.074141026	0	0	6	0	0	129	13	1	46	1	59	-15.7837	40.4899	1350.54
200	60	0	0	4	0	0	0	0	0	0	0	0	0	-1	4	1	12	1	2	2020-10-17 17:22:26.750055075	4	0	0	0	0	129	2	2	28	127	167	-15.7837	40.4899	1350.54
201	42	0	3	4	0	0	0	0	0	0	0	0	0	-1	4	1	12	0	1	2020-10-17 17:22:28.872123957	9	0	5	0	0	129	5	1	42	1	13	-15.7837	40.4899	1350.54
202	42	0	3	4	0	0	0	0	0	0	0	0	0	-1	0	0	0	0	1	2020-10-17 17:22:48.245208025	7	0	7	0	0	129	12	1	55	2	76	-15.7837	40.4172	1350.54
203	42	0	3	4	0	0	0	0	0	0	0	0	0	-1	0	0	0	0	1	2020-10-17 17:22:48.881083965	9	0	9	0	0	129	6	0	1	20	7	-15.7837	40.4172	1350.54
204	60	0	0	4	0	0	0	0	0	0	0	0	0	-1	4	1	12	1	2	2020-10-17 17:22:52.077063084	6	0	4	0	0	129	15	1	38	1	286	-15.7837	40.4172	1350.54
205	60	0	0	4	0	0	0	0	0	0	0	0	0	-1	6	1	18	1	2	2020-10-17 17:22:52.229100943	1	0	8	0	0	129	14	1	58	1	110	-15.7837	40.4172	1350.54
206	60	0	1	4	0	0	0	0	0	0	0	0	0	-1	0	0	0	0	1	2020-10-17 17:22:53.553983927	2	0	1	0	0	129	5	2	32	255	209	-15.9206	40.4172	1350.54
207	60	0	1	4	0	0	0	0	0	0	0	0	0	-1	0	0	0	0	1	2020-10-17 17:22:53.886039972	8	0	2	0	0	129	4	1	33	0	224	-15.9206	40.4172	1350.54
208	42	0	3	1	0	0	0	0	0	0	0	0	0	-1	0	0	0	0	1	2020-10-17 17:22:53.985989094	5	0	3	0	0	129	3	2	36	511	268	-15.9206	40.4172	1350.54
209	60	0	0	4	0	0	0	0	0	0	0	0	0	-1	0	0	0	0	1	2020-10-17 17:22:54.254035950	3	0	11	0	0	129	4	2	16	15	128	-15.9206	40.4172	1350.54
210	60	0	1	3	0	0	0	0	0	0	0	0	0	-1	0	0	0	0	1	2020-10-17 17:22:55.302084923	0	0	6	0	0	129	14	1	46	1	60	-15.9206	40.4172	1350.54
211	42	0	3	1	0	0	0	0	0	0	0	0	0	-1	0	0	0	1	2	2020-10-17 17:22:57.046016932	4	0	0	0	0	129	3	2	28	127	166	-15.9206	40.4172	1350.54
212	60	0	1	3	0	0	0	0	0	0	0	0	0	-1	0	0	0	1	2	2020-10-17 17:22:59.181071997	9	0	5	0	0	129	7	1	42	1	10	-15.9206	40.4172	957.73
213	72	1	1	3	1	2	11	1	8	1	6	1	0	-1	18	3	54	0	1	2020-10-17 17:23:18.564169884	7	0	7	0	0	129	13	1	55	2	77	-15.9206	47.9696	957.73
214	225	1	3	1	2	1	6	1	1	8	5	1	0	0.002237000	0	0	0	0	1	2020-10-17 17:23:22.386059046	6	0	4	0	0	129	0	1	38	1	285	-15.9206	47.9696	957.73
215	72	1	1	3	1	2	11	1	11	1	6	1	0	-1	0	0	0	0	1	2020-10-17 17:23:22.524107933	1	0	8	0	0	129	15	1	58	1	124	-15.9206	47.9696	957.73
216	293	1	3	1	2	1	10	1	1	11	10	1	0	0.001818000	0	0	0	0	1	2020-10-17 17:23:23.805996895	2	0	1	0	0	129	6	2	32	255	208	-25.2525	47.9696	957.73
217	60	0	1	3	0	0	0	0	0	0	0	0	0	-1	1	0	2	1	2	2020-10-17 17:23:24.113054037	8	0	2	0	0	129	5	1	33	0	221	-25.2525	47.9696	957.73
218	72	1	1	3	1	2	11	1	6	1	6	1	0	-1	0	0	0	0	1	2020-10-17 17:23:24.213030100	5	0	3	0	0	129	4	2	36	511	267	-25.2525	47.9696	957.73
219	239	1	3	1	2	1	7	1	1	6	7	1	0	0.000508000	0	0	0	0	1	2020-10-17 17:23:24.484985113	3	0	11	0	0	129	5	2	16	15	126	-25.2525	47.9696	957.73
220	60	0	0	4	0	0	0	0	0	0	0	0	0	-1	0	0	0	1	2	2020-10-17 17:23:25.530097960	0	0	6	0	0	129	15	1	46	1	61	-25.2525	47.9696	957.73
221	72	1	1	3	1	2	11	1	7	1	6	1	0	-1	0	0	0	0	1	2020-10-17 17:23:27.349021912	4	0	0	0	0	129	4	2	28	127	164	-25.2525	47.9696	957.73
222	196	1	3	1	2	1	3	1	1	7	2	1	0	0.001963000	0	0	0	0	1	2020-10-17 17:23:29.495069027	9	0	5	0	0	129	8	1	42	1	37	-25.2525	47.9696	133.908
223	72	1	1	3	1	2	11	1	4	1	6	1	0	-1	6	1	18	0	1	2020-10-17 17:23:31.014034986	6	0	10	0	0	129	1	3	1	1	298	-25.2525	47.9696	133.908
224	206	1	3	1	2	1	4	1	1	4	3	1	0	0.000278000	0	0	0	0	1	2020-10-17 17:23:48.877151012	7	0	7	0	0	129	14	1	55	2	94	-25.2525	46.1021	133.908
225	72	1	1	3	1	2	11	1	3	1	6	1	0	-1	0	0	0	0	1	2020-10-17 17:23:52.701046944	6	0	4	0	0	129	2	1	38	1	243	-25.2525	46.1021	133.908
226	208	1	3	1	2	1	5	1	1	3	4	1	0	0.002129000	0	0	0	0	1	2020-10-17 17:23:52.833100080	1	0	8	0	0	129	0	1	58	1	117	-25.2525	46.1021	133.908
227	60	0	0	4	0	0	0	0	0	0	0	0	0	-1	0	0	0	0	1	2020-10-17 17:23:54.031987906	2	0	1	0	0	129	7	2	32	247	185	110.772	46.1021	133.908
228	72	1	1	3	1	2	11	1	5	1	6	1	0	-1	0	0	0	0	1	2020-10-17 17:23:54.340038061	8	0	2	0	0	129	6	1	33	0	235	110.772	46.1021	133.908
229	142	1	3	1	2	1	1	1	1	5	15	1	0	0.000974000	0	0	0	1	2	2020-10-17 17:23:54.454029083	5	0	3	0	0	129	5	2	36	511	280	110.772	46.1021	133.908
230	81	1	1	3	1	2	12	1	4	1	11	1	0	-1	0	0	0	0	1	2020-10-17 17:23:54.712049961	3	0	11	0	0	129	6	2	16	15	145	110.772	46.1021	133.908
231	85	1	3	1	2	1	13	1	1	4	12	1	0	0.002008000	0	0	0	0	1	2020-10-17 17:23:55.761096954	0	0	6	0	0	129	0	1	46	1	64	110.772	46.1021	133.908
232	60	0	0	4	0	0	0	0	0	0	0	0	0	-1	0	0	0	1	2	2020-10-17 17:23:57.577003002	4	0	0	0	0	129	5	2	28	127	181	110.772	46.1021	133.908
233	72	1	1	3	1	2	11	1	10	1	6	1	0	-1	5	1	15	0	1	2020-10-17 17:23:59.820071936	9	0	5	0	0	129	9	1	42	1	32	110.772	46.1021	119.809
234	253	1	3	1	2	1	8	1	1	10	8	1	0	0.002248000	0	0	0	0	1	2020-10-17 17:24:19.204145908	7	0	7	0	0	129	15	1	55	2	93	110.772	45.9079	119.809
235	42	0	3	4	0	0	0	0	0	0	0	0	0	-1	0	0	0	0	1	2020-10-17 17:24:22.938076019	6	0	4	0	0	129	3	1	38	1	242	110.772	45.9079	119.809
236	72	1	0	3	1	2	11	1	9	1	6	1	0	-1	0	0	0	0	1	2020-10-17 17:24:23.081115007	1	0	8	0	0	129	1	1	58	1	114	110.772	45.9079	119.809
237	182	1	3	1	2	1	2	1	1	9	1	1	0	0.001953000	0	0	0	0	1	2020-10-17 17:24:24.249988079	2	0	1	0	0	129	8	2	32	247	186	109.198	45.9079	119.809
238	42	0	3	4	0	0	0	0	0	0	0	0	0	-1	0	0	0	0	1	2020-10-17 17:24:24.558078051	8	0	2	0	0	129	7	1	33	0	236	109.198	45.9079	119.809
239	60	0	1	3	0	0	0	0	0	0	0	0	0	-1	0	0	0	1	2	2020-10-17 17:24:24.684021950	5	0	3	0	0	129	6	2	36	511	281	109.198	45.9079	119.809
240	72	1	0	3	1	2	11	1	2	1	6	1	0	-1	5	1	15	0	1	2020-10-17 17:24:24.946988106	3	0	11	0	0	129	7	2	16	15	147	109.198	45.9079	119.809
241	286	1	3	1	2	1	9	1	1	2	9	1	0	0.000341000	0	0	0	0	1	2020-10-17 17:24:25.993084908	0	0	6	0	0	129	1	1	46	1	65	109.198	45.9079	119.809
242	42	0	3	4	0	0	0	0	0	0	0	0	0	-1	1	0	5	0	1	2020-10-17 17:24:27.800002098	4	0	0	0	0	129	6	2	28	127	178	109.198	45.9079	119.809
243	60	0	1	3	0	0	0	0	0	0	0	0	0	-1	11	2	32	1	2	2020-10-17 17:24:30.091072083	9	0	5	0	0	129	10	1	42	1	33	109.198	45.9079	119.248
244	60	0	1	3	0	0	0	0	0	0	0	0	0	-1	13	3	39	1	2	2020-10-17 17:24:32.993041039	8	0	2	0	0	129	8	1	33	0	237	109.198	45.9079	119.248
245	60	0	0	4	0	0	0	0	0	0	0	0	0	-1	0	0	0	1	2	2020-10-17 17:24:33.456088066	0	0	6	0	0	129	2	1	46	1	66	109.198	45.9079	119.248
246	60	0	0	4	0	0	0	0	0	0	0	0	0	-1	4	1	12	1	2	2020-10-17 17:24:34.799012899	4	0	0	0	0	129	7	2	28	127	180	109.198	45.9079	119.248
247	60	0	0	4	0	0	0	0	0	0	0	0	0	-1	0	0	0	0	1	2020-10-17 17:24:35.318981886	3	0	11	0	0	129	8	2	16	15	149	109.198	45.9079	119.248
248	42	0	3	4	0	0	0	0	0	0	0	0	0	-1	0	0	0	1	2	2020-10-17 17:24:35.811018944	5	0	3	0	0	129	7	2	36	511	282	109.198	45.9079	119.248
249	42	0	3	4	0	0	0	0	0	0	0	0	0	-1	4	1	12	0	1	2020-10-17 17:24:37.052988052	2	0	1	0	0	129	9	2	32	247	187	108.176	45.9079	119.248
250	60	0	1	3	0	0	0	0	0	0	0	0	0	-1	0	0	0	1	2	2020-10-17 17:24:37.091011047	9	0	5	0	0	129	11	1	42	1	34	108.176	45.9079	119.181
251	42	0	3	4	0	0	0	0	0	0	0	0	0	-1	0	0	0	0	1	2020-10-17 17:24:43.250015019	2	0	1	0	0	129	10	2	32	247	188	107.715	45.9079	119.181
252	60	0	1	3	0	0	0	0	0	0	0	0	0	-1	16	3	48	1	2	2020-10-17 17:24:43.558057070	8	0	2	0	0	129	9	1	33	0	239	107.715	45.9079	119.181
253	72	1	1	3	1	2	11	1	8	1	6	1	0	-1	12	2	36	0	1	2020-10-17 17:24:43.684029102	5	0	3	0	0	129	8	2	36	511	283	107.715	45.9079	119.181
254	225	1	3	1	2	1	6	1	1	8	5	1	0	0.000886000	0	0	0	0	1	2020-10-17 17:24:43.945979118	3	0	11	0	0	129	9	2	16	15	148	107.715	45.9079	119.181
255	72	1	1	3	1	2	11	1	11	1	6	1	0	-1	0	0	0	0	1	2020-10-17 17:24:44.994076967	0	0	6	0	0	129	3	1	46	1	67	107.715	45.9079	119.181
256	293	1	3	1	2	1	10	1	1	11	10	1	0	0.000656000	0	0	0	0	1	2020-10-17 17:24:49.443120956	7	0	7	0	0	129	0	1	55	2	92	107.715	45.839	119.181
257	60	0	1	3	0	0	0	0	0	0	0	0	0	-1	0	0	0	1	2	2020-10-17 17:24:53.185045004	6	0	4	0	0	129	4	1	38	1	241	107.715	45.839	119.181
258	72	1	1	3	1	2	11	1	6	1	6	1	0	-1	6	1	18	0	1	2020-10-17 17:24:53.309098005	1	0	8	0	0	129	2	1	58	1	116	107.715	45.839	119.181
259	239	1	3	1	2	1	7	1	1	6	7	1	0	0.000591000	0	0	0	0	1	2020-10-17 17:25:04.951039076	4	0	0	0	0	129	8	2	28	127	179	107.715	45.839	119.181
260	72	1	1	3	1	2	11	1	7	1	6	1	0	-1	0	0	0	0	1	2020-10-17 17:25:07.244076967	9	0	5	0	0	129	12	1	42	1	35	107.715	45.839	118.974
261	196	1	3	1	2	1	3	1	1	7	2	1	0	0.001471000	0	0	0	0	1	2020-10-17 17:25:13.401997089	2	0	1	0	0	129	11	2	32	247	189	105.736	45.839	118.974
262	72	1	1	3	1	2	11	1	4	1	6	1	0	-1	0	0	0	0	1	2020-10-17 17:25:13.710051060	8	0	2	0	0	129	10	1	33	0	238	105.736	45.839	118.974
263	206	1	3	1	2	1	4	1	1	4	3	1	0	0.001009000	0	0	0	0	1	2020-10-17 17:25:13.836025000	5	0	3	0	0	129	9	2	36	511	284	105.736	45.839	118.974
264	72	1	1	3	1	2	11	1	3	1	6	1	0	-1	0	0	0	0	1	2020-10-17 17:25:14.096987963	3	0	11	0	0	129	10	2	16	15	146	105.736	45.839	118.974
265	208	1	3	1	2	1	5	1	1	3	4	1	0	0.000508000	0	0	0	0	1	2020-10-17 17:25:15.147089005	0	0	6	0	0	129	4	1	46	1	68	105.736	45.839	118.974
266	72	1	1	3	1	2	11	1	5	1	6	1	0	-1	0	0	0	0	1	2020-10-17 17:25:19.596126080	7	0	7	0	0	129	1	1	55	2	91	105.736	45.7942	118.974
267	142	1	3	1	2	1	1	1	1	5	15	1	0	0.002173000	0	0	0	0	1	2020-10-17 17:25:23.337042093	6	0	4	0	0	129	5	1	38	1	240	105.736	45.7942	118.974
268	72	1	1	3	1	2	11	1	10	1	6	1	0	-1	5	1	15	0	1	2020-10-17 17:25:23.463197947	1	0	8	0	0	129	3	1	58	1	115	105.736	45.7942	118.974
269	253	1	3	1	2	1	8	1	1	10	8	1	0	0.001450000	0	0	0	0	1	2020-10-17 17:25:35.104010105	4	0	0	0	0	129	9	2	28	127	177	105.736	45.7942	118.974
270	42	0	3	4	0	0	0	0	0	0	0	0	0	-1	0	0	0	0	1	2020-10-17 17:25:36.282064915	6	0	9	0	0	129	6	0	1	1200	1	105.736	45.7942	118.974
271	42	0	3	4	0	0	0	0	0	0	0	0	0	-1	0	0	0	0	1	2020-10-17 17:25:37.397263050	9	0	5	0	0	129	13	1	42	1	36	105.736	45.7942	118.792
272	72	1	0	3	1	2	11	1	9	1	6	1	0	-1	0	0	0	0	1	2020-10-17 17:25:43.554995060	2	0	1	0	0	129	12	2	32	247	184	86.393	45.7942	118.792
273	182	1	3	1	2	1	2	1	1	9	1	1	0	0.000495000	0	0	0	0	1	2020-10-17 17:25:43.862067938	8	0	2	0	0	129	11	1	33	0	230	86.393	45.7942	118.792
274	60	0	1	3	0	0	0	0	0	0	0	0	0	-1	5	1	15	0	1	2020-10-17 17:25:43.988028049	5	0	3	0	0	129	10	2	36	511	278	86.393	45.7942	118.792
275	42	0	3	4	0	0	0	0	0	0	0	0	0	-1	0	0	0	0	1	2020-10-17 17:25:44.176043034	8	0	9	0	0	129	12	0	1	999	4	86.393	45.7942	118.792
276	72	1	0	3	1	2	11	1	2	1	6	1	0	-1	0	0	0	0	1	2020-10-17 17:25:44.249984980	3	0	11	0	0	129	11	2	16	15	127	86.393	45.7942	118.792
277	286	1	3	1	2	1	9	1	1	2	9	1	0	0.000660000	0	0	0	1	2	2020-10-17 17:25:45.299091101	0	0	6	0	0	129	5	1	46	1	63	86.393	45.7942	118.792
278	60	0	1	3	0	0	0	0	0	0	0	0	0	-1	10	2	30	1	2	2020-10-17 17:25:49.749125957	7	0	7	0	0	129	2	1	55	2	95	86.393	37.9564	118.792
279	60	0	1	3	0	0	0	0	0	0	0	0	0	-1	12	3	36	1	2	2020-10-17 17:25:53.490046024	6	0	4	0	0	129	7	1	38	1	244	86.393	37.9564	118.792
280	60	0	0	4	0	0	0	0	0	0	0	0	0	-1	4	1	12	0	1	2020-10-17 17:25:53.572103024	7	0	9	0	0	129	3	0	1	None	3	86.393	37.9564	118.792
281	42	0	3	4	0	0	0	0	0	0	0	0	0	-1	4	1	12	1	2	2020-10-17 17:25:53.616091967	1	0	8	0	0	129	4	1	58	1	107	86.393	37.9564	118.792
282	60	0	0	4	0	0	0	0	0	0	0	0	0	-1	0	0	0	0	1	2020-10-17 17:26:01.232158899	9	0	9	0	0	129	14	0	1	1000	0	86.393	37.9564	118.792
283	42	0	3	4	0	0	0	0	0	0	0	0	0	-1	0	0	0	1	2	2020-10-17 17:26:05.256062031	4	0	0	0	0	129	10	2	28	127	176	86.393	37.9564	118.792
284	60	0	0	4	0	0	0	0	0	0	0	0	0	-1	0	0	0	0	1	2020-10-17 17:26:07.550066948	9	0	5	0	0	129	15	1	42	1	38	86.393	37.9564	59.9027
285	42	0	3	4	0	0	0	0	0	0	0	0	0	-1	0	0	0	0	1	2020-10-17 17:26:13.707050085	2	0	1	0	0	129	13	2	32	247	183	30.2597	37.9564	59.9027
286	60	0	1	3	0	0	0	0	0	0	0	0	0	-1	4	1	12	1	2	2020-10-17 17:26:14.015089989	8	0	2	0	0	129	13	1	33	0	222	30.2597	37.9564	59.9027
287	60	0	1	3	0	0	0	0	0	0	0	0	0	-1	12	2	36	1	2	2020-10-17 17:26:14.141068935	5	0	3	0	0	129	11	2	36	511	279	30.2597	37.9564	59.9027
288	81	1	1	3	1	2	12	1	8	1	11	1	0	-1	0	0	0	0	1	2020-10-17 17:26:14.403022051	3	0	11	0	0	129	12	2	16	15	151	30.2597	37.9564	59.9027
289	85	1	3	1	2	1	13	1	1	8	12	1	0	0.002016000	0	0	0	1	0	2020-10-17 17:26:15.113214970	6	0	9	0	0	129	8	0	1	1100	5	30.2597	37.9564	59.9027
290	72	1	1	3	1	2	11	1	8	1	6	1	0	-1	12	2	36	0	1	2020-10-17 17:26:15.451143026	0	0	6	0	0	129	6	1	46	1	62	30.2597	37.9564	59.9027
291	225	1	3	1	2	1	6	1	1	8	5	1	0	0.002211000	0	0	0	0	1	2020-10-17 17:26:19.902185917	7	0	7	0	0	129	4	1	55	2	96	30.2597	28.8777	59.9027
292	72	1	1	3	1	2	11	1	11	1	6	1	0	-1	0	0	0	0	1	2020-10-17 17:26:21.778084993	7	0	9	0	0	129	5	0	1	82	9	30.2597	28.8777	59.9027
293	293	1	3	1	2	1	10	1	1	11	10	1	0	0.000574000	0	0	0	0	1	2020-10-17 17:26:23.643037081	6	0	4	0	0	129	9	1	38	1	245	30.2597	28.8777	59.9027
294	60	0	1	3	0	0	0	0	0	0	0	0	0	-1	0	0	0	0	1	2020-10-17 17:26:23.769136906	1	0	8	0	0	129	5	1	58	1	97	30.2597	28.8777	59.9027
295	72	1	1	3	1	2	11	1	6	1	6	1	0	-1	5	1	15	0	1	2020-10-17 17:26:34.165082932	9	0	9	0	0	129	0	0	1	1300	6	30.2597	28.8777	59.9027
296	239	1	3	1	2	1	7	1	1	6	7	1	0	0.000469000	0	0	0	1	2	2020-10-17 17:26:35.409008980	4	0	0	0	0	129	11	2	28	127	163	30.2597	28.8777	59.9027
297	72	1	1	3	1	2	11	1	7	1	6	1	0	-1	0	0	0	0	1	2020-10-17 17:26:37.703077078	9	0	5	0	0	129	1	1	42	1	39	30.2597	28.8777	150.596
298	196	1	3	1	2	1	3	1	1	7	2	1	0	0.000272000	0	0	0	0	1	2020-10-17 17:26:43.859996080	2	0	1	0	0	129	14	2	32	247	182	-12.2064	28.8777	150.596
299	72	1	1	3	1	2	11	1	4	1	6	1	0	-1	0	0	0	0	1	2020-10-17 17:26:44.168057919	8	0	2	0	0	129	14	1	33	0	197	-12.2064	28.8777	150.596
300	206	1	3	1	2	1	4	1	1	4	3	1	0	0.000537000	0	0	0	0	1	2020-10-17 17:26:44.294027090	5	0	3	0	0	129	12	2	36	511	265	-12.2064	28.8777	150.596
301	72	1	1	3	1	2	11	1	3	1	6	1	0	-1	0	0	0	0	1	2020-10-17 17:26:44.555977106	3	0	11	0	0	129	13	2	16	15	150	-12.2064	28.8777	150.596
302	208	1	3	1	2	1	5	1	1	3	4	1	0	0.000374000	0	0	0	0	1	2020-10-17 17:26:45.604083061	0	0	6	0	0	129	7	1	46	1	49	-12.2064	28.8777	150.596
303	72	1	1	3	1	2	11	1	5	1	6	1	0	-1	0	0	0	0	1	2020-10-17 17:26:46.422039986	6	0	10	0	0	129	10	3	1	1	297	-12.2064	28.8777	150.596
304	142	1	3	1	2	1	1	1	1	5	15	1	0	0.002371000	0	0	0	0	1	2020-10-17 17:26:50.055246115	7	0	7	0	0	129	6	1	55	2	83	-12.2064	80.2368	150.596
305	72	1	1	3	1	2	11	1	10	1	6	1	0	-1	5	1	15	0	1	2020-10-17 17:26:53.795041084	6	0	4	0	0	129	11	1	38	1	246	-12.2064	80.2368	150.596
306	253	1	3	1	2	1	8	1	1	10	8	1	0	0.000547000	0	0	0	0	1	2020-10-17 17:26:53.921124935	1	0	8	0	0	129	6	1	58	1	105	-12.2064	80.2368	150.596
307	42	0	3	4	0	0	0	0	0	0	0	0	0	-1	0	0	0	0	1	2020-10-17 17:27:05.561026096	4	0	0	0	0	129	12	2	28	127	156	-12.2064	80.2368	150.596
308	42	0	3	4	0	0	0	0	0	0	0	0	0	-1	0	0	0	0	1	2020-10-17 17:27:07.857060909	9	0	5	0	0	129	2	1	42	1	18	-12.2064	80.2368	150.596
309	72	1	0	3	1	2	11	1	9	1	6	1	0	-1	0	0	0	0	1	2020-10-17 17:27:14.012048960	2	0	1	0	0	129	15	2	32	255	203	-12.2064	80.2368
310	182	1	3	1	2	1	2	1	1	9	1	1	0	0.001773000	0	0	0	0	1	2020-10-17 17:27:14.320097923	8	0	2	0	0	129	15	1	33	0	194		80.2368
311	42	0	3	4	0	0	0	0	0	0	0	0	0	-1	5	1	15	0	1	2020-10-17 17:27:14.448071003	5	0	3	0	0	129	13	2	36	511	261		80.2368
312	72	1	0	3	1	2	11	1	2	1	6	1	0	-1	0	0	0	0	1	2020-10-17 17:27:14.708050013	3	0	11	0	0	129	14	2	16	15	137		80.2368
313	286	1	3	1	2	1	9	1	1	2	9	1	0	0.001772000	0	0	0	0	1	2020-10-17 17:27:15.757134914	0	0	6	0	0	129	8	1	46	1	48		80.2368
314	60	0	1	3	0	0	0	0	0	0	0	0	0	-1	0	0	0	1	2	2020-10-17 17:27:20.208161116	7	0	7	0	0	129	7	1	55	2	82		80.2368
315	60	0	1	3	0	0	0	0	0	0	0	0	0	-1	15	3	45	1	2	2020-10-17 17:27:23.948086977	6	0	4	0	0	129	12	1	38	1	247
316	81	1	1	3	1	2	12	1	8	1	11	1	0	-1	8	2	24	0	1	2020-10-17 17:27:24.074165106	1	0	8	0	0	129	7	1	58	1	104
