# Supplementary material for: AI-driven cybersecurity framework for anomaly detection in power systems
Source: Sci Rep. 2025 Oct 10;15:35506. doi: 10.1038/s41598-025-19634-y (PMC12514191; doi:10.1038/s41598-025-19634-y)
Supplement: Supplementary file 1 — Supplementary Information. [file 41598_2025_19634_MOESM1_ESM.zip › Datasets/csvs/UC4/uc4_DS_merged_phy_cyb_10os_60poll.csv]

	frame_len	frame_protocols	eth_src	eth_dst	ip_src	ip_dst	ip_len	ip_flags	tcp_srcport	tcp_dstport	tcp_len	tcp_flags	tcp_retransmission	tcp_rtt	flow_count	flow_final_count	packets	snort_alert	snort_alert_type	Time	LL_dnp3_src	LL_dnp3_dst	LL_dnp3_len	LL_dnp3_ctl	TL_dnp3_tr_ctl	AL_dnp3_al_func	AL_dnp3_al_ctl	AL_dnp3_obj	DNP3 Object Count	DNP3 Objects	AL_Payload	value1	value2	value3
0	42	eth:ethertype:arp	00:50:56:9c:9d:70	ff:ff:ff:ff:ff:ff	0.0.0.0	0.0.0.0	0	0x00000000	0	0	0	0x00000000	0	-1	0	0	0	0	None	2020-10-17 18:51:24.777720928	493	1	133	0x00000044	0x000000c0	129	0x000000c6	['258', '258', '258']	36	511	[OrderedDict([('dnp3.al.obj', '258'), ('dnp3.al.obj_tree', OrderedDict([('Qualifier Field, Prefix: None, Range: 8-bit Start and Stop Indices', OrderedDict([('dnp3.al.objq.prefix', '0'), ('dnp3.al.objq.range', '0')])), ('Number of Items: 9', OrderedDict([('dnp3.al.range.start', '0'), ('dnp3.al.range.stop', '8')])), ('Point Number 0 (Quality: Online), Value: 1', OrderedDict([('dnp3.al.point_index',…
1	42	eth:ethertype:arp	00:50:56:9c:9d:70	ff:ff:ff:ff:ff:ff	0.0.0.0	0.0.0.0	0	0x00000000	0	0	0	0x00000000	0	-1	0	0	0	0	None	2020-10-17 18:51:26.277754068	968	1	160	0x00000044	0x000000c0	129	0x000000ce	['258', '258', '258', '258']	42	1	[OrderedDict([('dnp3.al.obj', '258'), ('dnp3.al.obj_tree', OrderedDict([('Qualifier Field, Prefix: None, Range: 8-bit Start and Stop Indices', OrderedDict([('dnp3.al.objq.prefix', '0'), ('dnp3.al.objq.range', '0')])), ('Number of Items: 10', OrderedDict([('dnp3.al.range.start', '0'), ('dnp3.al.range.stop', '9')])), ('Point Number 0 (Quality: Online), Value: 1', OrderedDict([('dnp3.al.point_index'…			1350.55
2	42	eth:ethertype:arp	00:50:56:9c:9d:70	ff:ff:ff:ff:ff:ff	0.0.0.0	0.0.0.0	0	0x00000000	0	0	0	0x00000000	0	-1	6	1	18	0	None	2020-10-17 18:51:35.599662066	560	1	22	0x00000044	0x000000c0	129	0x000000c8	['10499']	1	1200	[OrderedDict([('dnp3.al.obj', '10499'), ('dnp3.al.obj_tree', OrderedDict([('Qualifier Field, Prefix: 2-Octet Index Prefix, Range: 16-bit Single Field Quantity', OrderedDict([('dnp3.al.objq.prefix', '2'), ('dnp3.al.objq.range', '8')])), ('Number of Items: 1', OrderedDict([('dnp3.al.range.quantity', '1')])), ('Point Number 0, Value: 1200 [Status: Req. Accepted/Init/Queued (0x00)]', OrderedDict([('d…			1350.55
3	42	eth:ethertype:arp	00:50:56:9c:9d:70	ff:ff:ff:ff:ff:ff	0.0.0.0	0.0.0.0	0	0x00000000	0	0	0	0x00000000	0	-1	5	1	15	0	None	2020-10-17 18:51:39.148722887	1195	1	172	0x00000044	0x000000c0	129	0x000000c6	['258', '258', '258', '258']	46	1	[OrderedDict([('dnp3.al.obj', '258'), ('dnp3.al.obj_tree', OrderedDict([('Qualifier Field, Prefix: None, Range: 8-bit Start and Stop Indices', OrderedDict([('dnp3.al.objq.prefix', '0'), ('dnp3.al.objq.range', '0')])), ('Number of Items: 11', OrderedDict([('dnp3.al.range.start', '0'), ('dnp3.al.range.stop', '10')])), ('Point Number 0 (Quality: Online), Value: 1', OrderedDict([('dnp3.al.point_index…			1350.55
4	42	eth:ethertype:arp	00:50:56:9c:9d:70	ff:ff:ff:ff:ff:ff	0.0.0.0	0.0.0.0	0	0x00000000	0	0	0	0x00000000	0	-1	0	0	0	0	None	2020-10-17 18:51:39.701659918	390	1	121	0x00000044	0x000000c0	129	0x000000c7	['258', '258', '258']	32	255	[OrderedDict([('dnp3.al.obj', '258'), ('dnp3.al.obj_tree', OrderedDict([('Qualifier Field, Prefix: None, Range: 8-bit Start and Stop Indices', OrderedDict([('dnp3.al.objq.prefix', '0'), ('dnp3.al.objq.range', '0')])), ('Number of Items: 8', OrderedDict([('dnp3.al.range.start', '0'), ('dnp3.al.range.stop', '7')])), ('Point Number 0 (Quality: Online), Value: 1', OrderedDict([('dnp3.al.point_index',…	-56.3867		1350.55
5	42	eth:ethertype:arp	00:50:56:9c:9d:70	ff:ff:ff:ff:ff:ff	0.0.0.0	0.0.0.0	0	0x00000000	0	0	0	0x00000000	0	-1	5	1	15	0	None	2020-10-17 18:51:44.282599926	560	1	22	0x00000044	0x000000c0	129	0x000000c9	['10499']	1	1100	[OrderedDict([('dnp3.al.obj', '10499'), ('dnp3.al.obj_tree', OrderedDict([('Qualifier Field, Prefix: 2-Octet Index Prefix, Range: 16-bit Single Field Quantity', OrderedDict([('dnp3.al.objq.prefix', '2'), ('dnp3.al.objq.range', '8')])), ('Number of Items: 1', OrderedDict([('dnp3.al.range.quantity', '1')])), ('Point Number 1, Value: 1100 [Status: Req. Accepted/Init/Queued (0x00)]', OrderedDict([('d…	-56.3867		1350.55
6	60	eth:ethertype:arp	00:00:00:aa:00:22	ff:ff:ff:ff:ff:ff	0.0.0.0	0.0.0.0	0	0x00000000	0	0	0	0x00000000	0	-1	0	0	0	0	None	2020-10-17 18:51:50.626745939	601	1	201	0x00000044	0x000000c0	129	0x000000c6	['258', '258', '258', '258']	55	2	[OrderedDict([('dnp3.al.obj', '258'), ('dnp3.al.obj_tree', OrderedDict([('Qualifier Field, Prefix: None, Range: 8-bit Start and Stop Indices', OrderedDict([('dnp3.al.objq.prefix', '0'), ('dnp3.al.objq.range', '0')])), ('Number of Items: 13', OrderedDict([('dnp3.al.range.start', '0'), ('dnp3.al.range.stop', '12')])), ('Point Number 0 (Quality: Online), Value: 1', OrderedDict([('dnp3.al.point_index…	-56.3867	79.9282	1350.55
7	42	eth:ethertype:arp	00:50:56:9c:9d:70	ff:ff:ff:ff:ff:ff	0.0.0.0	0.0.0.0	0	0x00000000	0	0	0	0x00000000	0	-1	1	0	2	0	None	2020-10-17 18:51:56.346667051	631	1	22	0x00000044	0x000000c0	129	0x000000c6	['10499']	1	1000	[OrderedDict([('dnp3.al.obj', '10499'), ('dnp3.al.obj_tree', OrderedDict([('Qualifier Field, Prefix: 2-Octet Index Prefix, Range: 16-bit Single Field Quantity', OrderedDict([('dnp3.al.objq.prefix', '2'), ('dnp3.al.objq.range', '8')])), ('Number of Items: 1', OrderedDict([('dnp3.al.range.quantity', '1')])), ('Point Number 0, Value: 1000 [Status: Req. Accepted/Init/Queued (0x00)]', OrderedDict([('d…	-56.3867	79.9282	1350.55
8	72	eth:ethertype:ip:tcp:dnp3	00:00:00:aa:00:22	00:50:56:9c:9d:70	172.16.0.2	192.168.0.5	58	0x00004000	53941	20000	18	0x00000018	0	-1	0	0	0	0	None	2020-10-17 18:51:58.965605021	560	1	148	0x00000044	0x000000c0	129	0x000000ca	['258', '258', '258', '258']	38	1	[OrderedDict([('dnp3.al.obj', '258'), ('dnp3.al.obj_tree', OrderedDict([('Qualifier Field, Prefix: None, Range: 8-bit Start and Stop Indices', OrderedDict([('dnp3.al.objq.prefix', '0'), ('dnp3.al.objq.range', '0')])), ('Number of Items: 9', OrderedDict([('dnp3.al.range.start', '0'), ('dnp3.al.range.stop', '8')])), ('Point Number 0 (Quality: Online), Value: 1', OrderedDict([('dnp3.al.point_index',…	-56.3867	79.9282	1350.55
9	208	eth:ethertype:ip:tcp:dnp3	00:50:56:9c:9d:70	00:00:00:aa:00:22	192.168.0.5	172.16.0.2	194	0x00004000	20000	53941	154	0x00000018	0	0.001170000	0	0	0	0	None	2020-10-17 18:52:00.311652899	399	1	73	0x00000044	0x000000c0	129	0x000000c7	['258', '258', '258']	16	15	[OrderedDict([('dnp3.al.obj', '258'), ('dnp3.al.obj_tree', OrderedDict([('Qualifier Field, Prefix: None, Range: 8-bit Start and Stop Indices', OrderedDict([('dnp3.al.objq.prefix', '0'), ('dnp3.al.objq.range', '0')])), ('Number of Items: 4', OrderedDict([('dnp3.al.range.start', '0'), ('dnp3.al.range.stop', '3')])), ('Point Number 0 (Quality: Online), Value: 1', OrderedDict([('dnp3.al.point_index',…	-56.3867	79.9282	1350.55
10	60	eth:ethertype:arp	00:00:00:aa:00:22	ff:ff:ff:ff:ff:ff	0.0.0.0	0.0.0.0	0	0x00000000	0	0	0	0x00000000	0	-1	0	0	0	1	arpspoof	2020-10-17 18:52:01.347703934	390	1	121	0x00000044	0x000000c0	129	0x000000c6	['258', '258', '258']	32	255	[OrderedDict([('dnp3.al.obj', '258'), ('dnp3.al.obj_tree', OrderedDict([('Qualifier Field, Prefix: None, Range: 8-bit Start and Stop Indices', OrderedDict([('dnp3.al.objq.prefix', '0'), ('dnp3.al.objq.range', '0')])), ('Number of Items: 8', OrderedDict([('dnp3.al.range.start', '0'), ('dnp3.al.range.stop', '7')])), ('Point Number 0 (Quality: Online), Value: 1', OrderedDict([('dnp3.al.point_index',…	-56.4314	79.9282	1350.55
11	42	eth:ethertype:arp	00:50:56:9c:9d:70	ff:ff:ff:ff:ff:ff	0.0.0.0	0.0.0.0	0	0x00000000	0	0	0	0x00000000	0	-1	10	2	95	0	None	2020-10-17 18:52:07.232613087	631	1	131	0x00000044	0x000000c0	129	0x000000c7	['258', '258', '258', '258']	33	8	[OrderedDict([('dnp3.al.obj', '258'), ('dnp3.al.obj_tree', OrderedDict([('Qualifier Field, Prefix: None, Range: 8-bit Start and Stop Indices', OrderedDict([('dnp3.al.objq.prefix', '0'), ('dnp3.al.objq.range', '0')])), ('Number of Items: 8', OrderedDict([('dnp3.al.range.start', '0'), ('dnp3.al.range.stop', '7')])), ('Point Number 0 (Quality: Online), Value: 1', OrderedDict([('dnp3.al.point_index',…	-56.4314	79.9282	1350.55
12	60	eth:ethertype:arp	00:00:00:aa:00:22	ff:ff:ff:ff:ff:ff	0.0.0.0	0.0.0.0	0	0x00000000	0	0	0	0x00000000	0	-1	0	0	0	1	arpspoof	2020-10-17 18:52:07.830697060	601	1	22	0x00000044	0x000000c0	129	0x000000c7	['10499']	1	78	[OrderedDict([('dnp3.al.obj', '10499'), ('dnp3.al.obj_tree', OrderedDict([('Qualifier Field, Prefix: 2-Octet Index Prefix, Range: 16-bit Single Field Quantity', OrderedDict([('dnp3.al.objq.prefix', '2'), ('dnp3.al.objq.range', '8')])), ('Number of Items: 1', OrderedDict([('dnp3.al.range.quantity', '1')])), ('Point Number 0, Value: 78 [Status: Req. Accepted/Init/Queued (0x00)]', OrderedDict([('dnp…	-56.4314	79.9282	1350.55
13	72	eth:ethertype:ip:tcp:dnp3	00:00:00:aa:00:22	00:50:56:9c:9d:70	172.16.0.2	192.168.0.5	58	0x00004000	50927	20000	18	0x00000018	0	-1	0	0	0	0	None	2020-10-17 18:52:11.714751959	1200	1	208	0x00000044	0x000000c0	129	0x000000c7	['258', '258', '258', '258']	58	1	[OrderedDict([('dnp3.al.obj', '258'), ('dnp3.al.obj_tree', OrderedDict([('Qualifier Field, Prefix: None, Range: 8-bit Start and Stop Indices', OrderedDict([('dnp3.al.objq.prefix', '0'), ('dnp3.al.objq.range', '0')])), ('Number of Items: 14', OrderedDict([('dnp3.al.range.start', '0'), ('dnp3.al.range.stop', '13')])), ('Point Number 0 (Quality: Online), Value: 1', OrderedDict([('dnp3.al.point_index…	-56.4314	79.9282	1350.55
14	239	eth:ethertype:ip:tcp:dnp3	00:50:56:9c:9d:70	00:00:00:aa:00:22	192.168.0.5	172.16.0.2	225	0x00004000	20000	50927	185	0x00000018	0	0.001256000	0	0	0	0	None	2020-10-17 18:52:15.666753054	968	1	22	0x00000044	0x000000c0	129	0x000000cf	['10499']	1	1300	[OrderedDict([('dnp3.al.obj', '10499'), ('dnp3.al.obj_tree', OrderedDict([('Qualifier Field, Prefix: 2-Octet Index Prefix, Range: 16-bit Single Field Quantity', OrderedDict([('dnp3.al.objq.prefix', '2'), ('dnp3.al.objq.range', '8')])), ('Number of Items: 1', OrderedDict([('dnp3.al.range.quantity', '1')])), ('Point Number 0, Value: 1300 [Status: Req. Accepted/Init/Queued (0x00)]', OrderedDict([('d…	-56.4314	79.9282	1350.55
15	42	eth:ethertype:arp	00:50:56:9c:9d:70	ff:ff:ff:ff:ff:ff	0.0.0.0	0.0.0.0	0	0x00000000	0	0	0	0x00000000	0	-1	0	0	0	0	None	2020-10-17 18:52:22.400702000	601	1	22	0x00000044	0x000000c0	129	0x000000c8	['10499']	1	78	[OrderedDict([('dnp3.al.obj', '10499'), ('dnp3.al.obj_tree', OrderedDict([('Qualifier Field, Prefix: 2-Octet Index Prefix, Range: 16-bit Single Field Quantity', OrderedDict([('dnp3.al.objq.prefix', '2'), ('dnp3.al.objq.range', '8')])), ('Number of Items: 1', OrderedDict([('dnp3.al.range.quantity', '1')])), ('Point Number 2, Value: 78 [Status: Req. Accepted/Init/Queued (0x00)]', OrderedDict([('dnp…	-56.4314	79.9282	1350.55
16	42	eth:ethertype:arp	00:50:56:9c:9d:70	ff:ff:ff:ff:ff:ff	0.0.0.0	0.0.0.0	0	0x00000000	0	0	0	0x00000000	0	-1	10	2	95	0	None	2020-10-17 18:52:24.930682898	493	1	133	0x00000044	0x000000c0	129	0x000000c7	['258', '258', '258']	36	511	[OrderedDict([('dnp3.al.obj', '258'), ('dnp3.al.obj_tree', OrderedDict([('Qualifier Field, Prefix: None, Range: 8-bit Start and Stop Indices', OrderedDict([('dnp3.al.objq.prefix', '0'), ('dnp3.al.objq.range', '0')])), ('Number of Items: 9', OrderedDict([('dnp3.al.range.start', '0'), ('dnp3.al.range.stop', '8')])), ('Point Number 0 (Quality: Online), Value: 1', OrderedDict([('dnp3.al.point_index',…	-56.4314	79.9282	1350.55
17	42	eth:ethertype:arp	00:50:56:9c:9d:70	00:00:00:aa:00:22	0.0.0.0	0.0.0.0	0	0x00000000	0	0	0	0x00000000	0	-1	5	1	15	0	None	2020-10-17 18:52:26.431247950	968	1	160	0x00000044	0x000000c0	129	0x000000c0	['258', '258', '258', '258']	42	1	[OrderedDict([('dnp3.al.obj', '258'), ('dnp3.al.obj_tree', OrderedDict([('Qualifier Field, Prefix: None, Range: 8-bit Start and Stop Indices', OrderedDict([('dnp3.al.objq.prefix', '0'), ('dnp3.al.objq.range', '0')])), ('Number of Items: 10', OrderedDict([('dnp3.al.range.start', '0'), ('dnp3.al.range.stop', '9')])), ('Point Number 0 (Quality: Online), Value: 1', OrderedDict([('dnp3.al.point_index'…	-56.4314	79.9282	1350.55
18	60	eth:ethertype:arp	00:00:00:aa:00:22	00:50:56:9c:9d:70	0.0.0.0	0.0.0.0	0	0x00000000	0	0	0	0x00000000	0	-1	0	0	0	1	arpspoof	2020-10-17 18:52:27.351597071	560	1	28	0x00000044	0x000000c0	129	0x000000cb	['3073']	1	1	[OrderedDict([('dnp3.al.obj', '3073'), ('dnp3.al.obj_tree', OrderedDict([('Qualifier Field, Prefix: 2-Octet Index Prefix, Range: 16-bit Single Field Quantity', OrderedDict([('dnp3.al.objq.prefix', '2'), ('dnp3.al.objq.range', '8')])), ('Number of Items: 1', OrderedDict([('dnp3.al.range.quantity', '1')])), ('Point Number 1 [Pulse On] [Close]', OrderedDict([('dnp3.al.index', '1'), ('Control Code [0…	-56.4314	79.9282	1350.55
19	81	eth:ethertype:ip:tcp:dnp3	00:00:00:aa:00:22	00:50:56:9c:9d:70	172.16.0.2	192.168.0.5	67	0x00004000	42197	20000	27	0x00000018	0	-1	12	3	36	0	None	2020-10-17 18:52:32.716702938	968	1	22	0x00000044	0x000000c0	129	0x000000c1	['10499']	1	1300	[OrderedDict([('dnp3.al.obj', '10499'), ('dnp3.al.obj_tree', OrderedDict([('Qualifier Field, Prefix: 2-Octet Index Prefix, Range: 16-bit Single Field Quantity', OrderedDict([('dnp3.al.objq.prefix', '2'), ('dnp3.al.objq.range', '8')])), ('Number of Items: 1', OrderedDict([('dnp3.al.range.quantity', '1')])), ('Point Number 1, Value: 1300 [Status: Req. Accepted/Init/Queued (0x00)]', OrderedDict([('d…	-56.4314	79.9282	1350.55
20	85	eth:ethertype:ip:tcp:dnp3	00:50:56:9c:9d:70	00:00:00:aa:00:22	192.168.0.5	172.16.0.2	71	0x00004000	20000	42197	31	0x00000018	0	0.001145000	0	0	0	1	DNP3	2020-10-17 18:52:39.300673962	1195	1	172	0x00000044	0x000000c0	129	0x000000c7	['258', '258', '258', '258']	46	1	[OrderedDict([('dnp3.al.obj', '258'), ('dnp3.al.obj_tree', OrderedDict([('Qualifier Field, Prefix: None, Range: 8-bit Start and Stop Indices', OrderedDict([('dnp3.al.objq.prefix', '0'), ('dnp3.al.objq.range', '0')])), ('Number of Items: 11', OrderedDict([('dnp3.al.range.start', '0'), ('dnp3.al.range.stop', '10')])), ('Point Number 0 (Quality: Online), Value: 1', OrderedDict([('dnp3.al.point_index…	-56.4314	79.9282	1350.55
21	42	eth:ethertype:arp	00:50:56:9c:9d:70	ff:ff:ff:ff:ff:ff	0.0.0.0	0.0.0.0	0	0x00000000	0	0	0	0x00000000	0	-1	4	1	12	0	None	2020-10-17 18:52:39.854600906	390	1	121	0x00000044	0x000000c0	129	0x000000c8	['258', '258', '258']	32	255	[OrderedDict([('dnp3.al.obj', '258'), ('dnp3.al.obj_tree', OrderedDict([('Qualifier Field, Prefix: None, Range: 8-bit Start and Stop Indices', OrderedDict([('dnp3.al.objq.prefix', '0'), ('dnp3.al.objq.range', '0')])), ('Number of Items: 8', OrderedDict([('dnp3.al.range.start', '0'), ('dnp3.al.range.stop', '7')])), ('Point Number 0 (Quality: Online), Value: 1', OrderedDict([('dnp3.al.point_index',…	-56.3759	79.9282	1350.55
22	42	eth:ethertype:arp	00:50:56:9c:9d:70	ff:ff:ff:ff:ff:ff	0.0.0.0	0.0.0.0	0	0x00000000	0	0	0	0x00000000	0	-1	0	0	0	0	None	2020-10-17 18:52:40.320703983	968	1	22	0x00000044	0x000000c0	129	0x000000c2	['10499']	1	1100	[OrderedDict([('dnp3.al.obj', '10499'), ('dnp3.al.obj_tree', OrderedDict([('Qualifier Field, Prefix: 2-Octet Index Prefix, Range: 16-bit Single Field Quantity', OrderedDict([('dnp3.al.objq.prefix', '2'), ('dnp3.al.objq.range', '8')])), ('Number of Items: 1', OrderedDict([('dnp3.al.range.quantity', '1')])), ('Point Number 0, Value: 1100 [Status: Req. Accepted/Init/Queued (0x00)]', OrderedDict([('d…	-56.3759	79.9282	1350.55
23	72	eth:ethertype:ip:tcp:dnp3	00:00:00:aa:00:22	00:50:56:9c:9d:70	172.16.0.2	192.168.0.5	58	0x00004000	54845	20000	18	0x00000018	0	-1	0	0	0	0	None	2020-10-17 18:52:50.779720068	601	1	201	0x00000044	0x000000c0	129	0x000000c9	['258', '258', '258', '258']	55	2	[OrderedDict([('dnp3.al.obj', '258'), ('dnp3.al.obj_tree', OrderedDict([('Qualifier Field, Prefix: None, Range: 8-bit Start and Stop Indices', OrderedDict([('dnp3.al.objq.prefix', '0'), ('dnp3.al.objq.range', '0')])), ('Number of Items: 13', OrderedDict([('dnp3.al.range.start', '0'), ('dnp3.al.range.stop', '12')])), ('Point Number 0 (Quality: Online), Value: 1', OrderedDict([('dnp3.al.point_index…	-56.3759	79.249	1350.55
24	253	eth:ethertype:ip:tcp:dnp3	00:50:56:9c:9d:70	00:00:00:aa:00:22	192.168.0.5	172.16.0.2	239	0x00004000	20000	54845	199	0x00000018	0	0.002173000	0	0	0	0	None	2020-10-17 18:52:59.117633104	560	1	148	0x00000044	0x000000c0	129	0x000000cc	['258', '258', '258', '258']	38	1	[OrderedDict([('dnp3.al.obj', '258'), ('dnp3.al.obj_tree', OrderedDict([('Qualifier Field, Prefix: None, Range: 8-bit Start and Stop Indices', OrderedDict([('dnp3.al.objq.prefix', '0'), ('dnp3.al.objq.range', '0')])), ('Number of Items: 9', OrderedDict([('dnp3.al.range.start', '0'), ('dnp3.al.range.stop', '8')])), ('Point Number 0 (Quality: Online), Value: 1', OrderedDict([('dnp3.al.point_index',…	-56.3759	79.249	1350.55
25	72	eth:ethertype:ip:tcp:dnp3	00:00:00:aa:00:22	00:50:56:9c:9d:70	172.16.0.2	192.168.0.5	58	0x00004000	34231	20000	18	0x00000018	0	-1	4	1	12	0	None	2020-10-17 18:53:00.534605026	399	1	73	0x00000044	0x000000c0	129	0x000000c8	['258', '258', '258']	16	15	[OrderedDict([('dnp3.al.obj', '258'), ('dnp3.al.obj_tree', OrderedDict([('Qualifier Field, Prefix: None, Range: 8-bit Start and Stop Indices', OrderedDict([('dnp3.al.objq.prefix', '0'), ('dnp3.al.objq.range', '0')])), ('Number of Items: 4', OrderedDict([('dnp3.al.range.start', '0'), ('dnp3.al.range.stop', '3')])), ('Point Number 0 (Quality: Online), Value: 1', OrderedDict([('dnp3.al.point_index',…	-56.3759	79.249	1350.55
26	196	eth:ethertype:ip:tcp:dnp3	00:50:56:9c:9d:70	00:00:00:aa:00:22	192.168.0.5	172.16.0.2	182	0x00004000	20000	34231	142	0x00000018	0	0.001229000	0	0	0	0	None	2020-10-17 18:53:01.583678007	390	1	121	0x00000044	0x000000c0	129	0x000000c7	['258', '258', '258']	32	255	[OrderedDict([('dnp3.al.obj', '258'), ('dnp3.al.obj_tree', OrderedDict([('Qualifier Field, Prefix: None, Range: 8-bit Start and Stop Indices', OrderedDict([('dnp3.al.objq.prefix', '0'), ('dnp3.al.objq.range', '0')])), ('Number of Items: 8', OrderedDict([('dnp3.al.range.start', '0'), ('dnp3.al.range.stop', '7')])), ('Point Number 0 (Quality: Online), Value: 1', OrderedDict([('dnp3.al.point_index',…	-56.5242	79.249	1350.55
27	42	eth:ethertype:arp	00:50:56:9c:9d:70	ff:ff:ff:ff:ff:ff	0.0.0.0	0.0.0.0	0	0x00000000	0	0	0	0x00000000	0	-1	0	0	0	0	None	2020-10-17 18:53:07.457618952	631	1	131	0x00000044	0x000000c0	129	0x000000c8	['258', '258', '258', '258']	33	8	[OrderedDict([('dnp3.al.obj', '258'), ('dnp3.al.obj_tree', OrderedDict([('Qualifier Field, Prefix: None, Range: 8-bit Start and Stop Indices', OrderedDict([('dnp3.al.objq.prefix', '0'), ('dnp3.al.objq.range', '0')])), ('Number of Items: 8', OrderedDict([('dnp3.al.range.start', '0'), ('dnp3.al.range.stop', '7')])), ('Point Number 0 (Quality: Online), Value: 1', OrderedDict([('dnp3.al.point_index',…	-56.5242	79.249	1350.55
28	81	eth:ethertype:ip:tcp:dnp3	00:00:00:aa:00:22	00:50:56:9c:9d:70	172.16.0.2	192.168.0.5	67	0x00004000	42197	20000	27	0x00000018	0	-1	22	4	196	0	None	2020-10-17 18:53:11.941680908	1200	1	208	0x00000044	0x000000c0	129	0x000000c8	['258', '258', '258', '258']	58	1	[OrderedDict([('dnp3.al.obj', '258'), ('dnp3.al.obj_tree', OrderedDict([('Qualifier Field, Prefix: None, Range: 8-bit Start and Stop Indices', OrderedDict([('dnp3.al.objq.prefix', '0'), ('dnp3.al.objq.range', '0')])), ('Number of Items: 14', OrderedDict([('dnp3.al.range.start', '0'), ('dnp3.al.range.stop', '13')])), ('Point Number 0 (Quality: Online), Value: 1', OrderedDict([('dnp3.al.point_index…	-56.5242	79.249	1350.55
29	85	eth:ethertype:ip:tcp:dnp3	00:50:56:9c:9d:70	00:00:00:aa:00:22	192.168.0.5	172.16.0.2	71	0x00004000	20000	42197	31	0x00000018	0	0.002171000	0	0	0	1	DNP3	2020-10-17 18:53:16.260591030	560	1	22	0x00000044	0x000000c0	129	0x000000cd	['10499']	1	20	[OrderedDict([('dnp3.al.obj', '10499'), ('dnp3.al.obj_tree', OrderedDict([('Qualifier Field, Prefix: 2-Octet Index Prefix, Range: 16-bit Single Field Quantity', OrderedDict([('dnp3.al.objq.prefix', '2'), ('dnp3.al.objq.range', '8')])), ('Number of Items: 1', OrderedDict([('dnp3.al.range.quantity', '1')])), ('Point Number 0, Value: 20 [Status: Req. Accepted/Init/Queued (0x00)]', OrderedDict([('dnp…	-56.5242	79.249	1350.55
30	72	eth:ethertype:ip:tcp:dnp3	00:00:00:aa:00:22	00:50:56:9c:9d:70	172.16.0.2	192.168.0.5	58	0x00004000	33385	20000	18	0x00000018	0	-1	18	3	54	0	None	2020-10-17 18:53:25.082672119	493	1	133	0x00000044	0x000000c0	129	0x000000c8	['258', '258', '258']	36	511	[OrderedDict([('dnp3.al.obj', '258'), ('dnp3.al.obj_tree', OrderedDict([('Qualifier Field, Prefix: None, Range: 8-bit Start and Stop Indices', OrderedDict([('dnp3.al.objq.prefix', '0'), ('dnp3.al.objq.range', '0')])), ('Number of Items: 9', OrderedDict([('dnp3.al.range.start', '0'), ('dnp3.al.range.stop', '8')])), ('Point Number 0 (Quality: Online), Value: 1', OrderedDict([('dnp3.al.point_index',…	-56.5242	79.249	1350.55
31	286	eth:ethertype:ip:tcp:dnp3	00:50:56:9c:9d:70	00:00:00:aa:00:22	192.168.0.5	172.16.0.2	272	0x00004000	20000	33385	232	0x00000018	0	0.001384000	0	0	0	0	None	2020-10-17 18:53:26.583722115	968	1	160	0x00000044	0x000000c0	129	0x000000c3	['258', '258', '258', '258']	42	1	[OrderedDict([('dnp3.al.obj', '258'), ('dnp3.al.obj_tree', OrderedDict([('Qualifier Field, Prefix: None, Range: 8-bit Start and Stop Indices', OrderedDict([('dnp3.al.objq.prefix', '0'), ('dnp3.al.objq.range', '0')])), ('Number of Items: 10', OrderedDict([('dnp3.al.range.start', '0'), ('dnp3.al.range.stop', '9')])), ('Point Number 0 (Quality: Online), Value: 1', OrderedDict([('dnp3.al.point_index'…	-56.5242	79.249	1312.65
32	42	eth:ethertype:arp	00:50:56:9c:9d:70	ff:ff:ff:ff:ff:ff	0.0.0.0	0.0.0.0	0	0x00000000	0	0	0	0x00000000	0	-1	6	1	31	0	None	2020-10-17 18:53:39.453716040	1195	1	172	0x00000044	0x000000c0	129	0x000000c8	['258', '258', '258', '258']	46	1	[OrderedDict([('dnp3.al.obj', '258'), ('dnp3.al.obj_tree', OrderedDict([('Qualifier Field, Prefix: None, Range: 8-bit Start and Stop Indices', OrderedDict([('dnp3.al.objq.prefix', '0'), ('dnp3.al.objq.range', '0')])), ('Number of Items: 11', OrderedDict([('dnp3.al.range.start', '0'), ('dnp3.al.range.stop', '10')])), ('Point Number 0 (Quality: Online), Value: 1', OrderedDict([('dnp3.al.point_index…	-56.5242	79.249	1312.65
33	42	eth:ethertype:arp	00:50:56:9c:9d:70	ff:ff:ff:ff:ff:ff	0.0.0.0	0.0.0.0	0	0x00000000	0	0	0	0x00000000	0	-1	5	1	15	0	None	2020-10-17 18:53:40.007616043	390	1	121	0x00000044	0x000000c0	129	0x000000c9	['258', '258', '258']	32	255	[OrderedDict([('dnp3.al.obj', '258'), ('dnp3.al.obj_tree', OrderedDict([('Qualifier Field, Prefix: None, Range: 8-bit Start and Stop Indices', OrderedDict([('dnp3.al.objq.prefix', '0'), ('dnp3.al.objq.range', '0')])), ('Number of Items: 8', OrderedDict([('dnp3.al.range.start', '0'), ('dnp3.al.range.stop', '7')])), ('Point Number 0 (Quality: Online), Value: 1', OrderedDict([('dnp3.al.point_index',…	-50.5468	79.249	1312.65
34	42	eth:ethertype:arp	00:50:56:9c:9d:70	ff:ff:ff:ff:ff:ff	0.0.0.0	0.0.0.0	0	0x00000000	0	0	0	0x00000000	0	-1	0	0	0	0	None	2020-10-17 18:53:51.005783081	601	1	201	0x00000044	0x000000c0	129	0x000000ca	['258', '258', '258', '258']	55	2	[OrderedDict([('dnp3.al.obj', '258'), ('dnp3.al.obj_tree', OrderedDict([('Qualifier Field, Prefix: None, Range: 8-bit Start and Stop Indices', OrderedDict([('dnp3.al.objq.prefix', '0'), ('dnp3.al.objq.range', '0')])), ('Number of Items: 13', OrderedDict([('dnp3.al.range.start', '0'), ('dnp3.al.range.stop', '12')])), ('Point Number 0 (Quality: Online), Value: 1', OrderedDict([('dnp3.al.point_index…	-50.5468	84.4217	1312.65
35	42	eth:ethertype:arp	00:50:56:9c:9d:70	00:00:00:aa:00:22	0.0.0.0	0.0.0.0	0	0x00000000	0	0	0	0x00000000	0	-1	0	0	0	0	None	2020-10-17 18:53:59.345712900	560	1	148	0x00000044	0x000000c0	129	0x000000ce	['258', '258', '258', '258']	38	1	[OrderedDict([('dnp3.al.obj', '258'), ('dnp3.al.obj_tree', OrderedDict([('Qualifier Field, Prefix: None, Range: 8-bit Start and Stop Indices', OrderedDict([('dnp3.al.objq.prefix', '0'), ('dnp3.al.objq.range', '0')])), ('Number of Items: 9', OrderedDict([('dnp3.al.range.start', '0'), ('dnp3.al.range.stop', '8')])), ('Point Number 0 (Quality: Online), Value: 1', OrderedDict([('dnp3.al.point_index',…	-50.5468	84.4217	1312.65
36	60	eth:ethertype:arp	00:00:00:aa:00:22	00:50:56:9c:9d:70	0.0.0.0	0.0.0.0	0	0x00000000	0	0	0	0x00000000	0	-1	0	0	0	1	arpspoof	2020-10-17 18:54:00.893666983	399	1	73	0x00000044	0x000000c0	129	0x000000c9	['258', '258', '258']	16	15	[OrderedDict([('dnp3.al.obj', '258'), ('dnp3.al.obj_tree', OrderedDict([('Qualifier Field, Prefix: None, Range: 8-bit Start and Stop Indices', OrderedDict([('dnp3.al.objq.prefix', '0'), ('dnp3.al.objq.range', '0')])), ('Number of Items: 4', OrderedDict([('dnp3.al.range.start', '0'), ('dnp3.al.range.stop', '3')])), ('Point Number 0 (Quality: Online), Value: 1', OrderedDict([('dnp3.al.point_index',…	-50.5468	84.4217	1312.65
37	60	eth:ethertype:arp	00:00:00:aa:00:22	00:50:56:9c:9d:70	0.0.0.0	0.0.0.0	0	0x00000000	0	0	0	0x00000000	0	-1	5	1	15	0	None	2020-10-17 18:54:01.897703886	390	1	121	0x00000044	0x000000c0	129	0x000000c8	['258', '258', '258']	32	255	[OrderedDict([('dnp3.al.obj', '258'), ('dnp3.al.obj_tree', OrderedDict([('Qualifier Field, Prefix: None, Range: 8-bit Start and Stop Indices', OrderedDict([('dnp3.al.objq.prefix', '0'), ('dnp3.al.objq.range', '0')])), ('Number of Items: 8', OrderedDict([('dnp3.al.range.start', '0'), ('dnp3.al.range.stop', '7')])), ('Point Number 0 (Quality: Online), Value: 1', OrderedDict([('dnp3.al.point_index',…	-42.6854	84.4217	1312.65
38	42	eth:ethertype:arp	00:50:56:9c:9d:70	00:00:00:aa:00:22	0.0.0.0	0.0.0.0	0	0x00000000	0	0	0	0x00000000	0	-1	0	0	0	0	None	2020-10-17 18:54:07.770675898	631	1	131	0x00000044	0x000000c0	129	0x000000c9	['258', '258', '258', '258']	33	8	[OrderedDict([('dnp3.al.obj', '258'), ('dnp3.al.obj_tree', OrderedDict([('Qualifier Field, Prefix: None, Range: 8-bit Start and Stop Indices', OrderedDict([('dnp3.al.objq.prefix', '0'), ('dnp3.al.objq.range', '0')])), ('Number of Items: 8', OrderedDict([('dnp3.al.range.start', '0'), ('dnp3.al.range.stop', '7')])), ('Point Number 0 (Quality: Online), Value: 1', OrderedDict([('dnp3.al.point_index',…	-42.6854	84.4217	1312.65
39	60	eth:ethertype:arp	00:00:00:aa:00:22	ff:ff:ff:ff:ff:ff	0.0.0.0	0.0.0.0	0	0x00000000	0	0	0	0x00000000	0	-1	0	0	0	1	arpspoof	2020-10-17 18:54:12.266720057	1200	1	208	0x00000044	0x000000c0	129	0x000000c9	['258', '258', '258', '258']	58	1	[OrderedDict([('dnp3.al.obj', '258'), ('dnp3.al.obj_tree', OrderedDict([('Qualifier Field, Prefix: None, Range: 8-bit Start and Stop Indices', OrderedDict([('dnp3.al.objq.prefix', '0'), ('dnp3.al.objq.range', '0')])), ('Number of Items: 14', OrderedDict([('dnp3.al.range.start', '0'), ('dnp3.al.range.stop', '13')])), ('Point Number 0 (Quality: Online), Value: 1', OrderedDict([('dnp3.al.point_index…	-42.6854	84.4217	1312.65
40	81	eth:ethertype:ip:tcp:dnp3	00:00:00:aa:00:22	00:50:56:9c:9d:70	172.16.0.2	192.168.0.5	67	0x00004000	51683	20000	27	0x00000018	0	-1	0	0	0	0	None	2020-10-17 18:54:18.368611097	560	1	22	0x00000044	0x000000c0	129	0x000000cf	['10499']	1	20	[OrderedDict([('dnp3.al.obj', '10499'), ('dnp3.al.obj_tree', OrderedDict([('Qualifier Field, Prefix: 2-Octet Index Prefix, Range: 16-bit Single Field Quantity', OrderedDict([('dnp3.al.objq.prefix', '2'), ('dnp3.al.objq.range', '8')])), ('Number of Items: 1', OrderedDict([('dnp3.al.range.quantity', '1')])), ('Point Number 1, Value: 20 [Status: Req. Accepted/Init/Queued (0x00)]', OrderedDict([('dnp…	-42.6854	84.4217	1312.65
41	85	eth:ethertype:ip:tcp:dnp3	00:50:56:9c:9d:70	00:00:00:aa:00:22	192.168.0.5	172.16.0.2	71	0x00004000	20000	51683	31	0x00000018	0	0.000821000	0	0	0	1	DNP3	2020-10-17 18:54:25.310709000	493	1	133	0x00000044	0x000000c0	129	0x000000c9	['258', '258', '258']	36	511	[OrderedDict([('dnp3.al.obj', '258'), ('dnp3.al.obj_tree', OrderedDict([('Qualifier Field, Prefix: None, Range: 8-bit Start and Stop Indices', OrderedDict([('dnp3.al.objq.prefix', '0'), ('dnp3.al.objq.range', '0')])), ('Number of Items: 9', OrderedDict([('dnp3.al.range.start', '0'), ('dnp3.al.range.stop', '8')])), ('Point Number 0 (Quality: Online), Value: 1', OrderedDict([('dnp3.al.point_index',…	-42.6854	84.4217	1312.65
42	60	eth:ethertype:arp	00:00:00:aa:00:22	ff:ff:ff:ff:ff:ff	0.0.0.0	0.0.0.0	0	0x00000000	0	0	0	0x00000000	0	-1	1	0	16	1	arpspoof	2020-10-17 18:54:26.897772074	968	1	160	0x00000044	0x000000c0	129	0x000000c4	['258', '258', '258', '258']	42	1	[OrderedDict([('dnp3.al.obj', '258'), ('dnp3.al.obj_tree', OrderedDict([('Qualifier Field, Prefix: None, Range: 8-bit Start and Stop Indices', OrderedDict([('dnp3.al.objq.prefix', '0'), ('dnp3.al.objq.range', '0')])), ('Number of Items: 10', OrderedDict([('dnp3.al.range.start', '0'), ('dnp3.al.range.stop', '9')])), ('Point Number 0 (Quality: Online), Value: 1', OrderedDict([('dnp3.al.point_index'…	-42.6854	84.4217	1328.84
43	60	eth:ethertype:arp	00:00:00:aa:00:22	ff:ff:ff:ff:ff:ff	0.0.0.0	0.0.0.0	0	0x00000000	0	0	0	0x00000000	0	-1	5	1	15	1	arpspoof	2020-10-17 18:54:39.501604080	631	1	22	0x00000044	0x000000c0	129	0x000000ca	['10499']	1	1000	[OrderedDict([('dnp3.al.obj', '10499'), ('dnp3.al.obj_tree', OrderedDict([('Qualifier Field, Prefix: 2-Octet Index Prefix, Range: 16-bit Single Field Quantity', OrderedDict([('dnp3.al.objq.prefix', '2'), ('dnp3.al.objq.range', '8')])), ('Number of Items: 1', OrderedDict([('dnp3.al.range.quantity', '1')])), ('Point Number 0, Value: 1000 [Status: Req. Accepted/Init/Queued (0x00)]', OrderedDict([('d…	-42.6854	84.4217	1328.84
44	72	eth:ethertype:ip:tcp:dnp3	00:00:00:aa:00:22	00:50:56:9c:9d:70	172.16.0.2	192.168.0.5	58	0x00004000	42197	20000	18	0x00000018	0	-1	0	0	0	0	None	2020-10-17 18:54:39.671730042	1195	1	172	0x00000044	0x000000c0	129	0x000000c9	['258', '258', '258', '258']	46	1	[OrderedDict([('dnp3.al.obj', '258'), ('dnp3.al.obj_tree', OrderedDict([('Qualifier Field, Prefix: None, Range: 8-bit Start and Stop Indices', OrderedDict([('dnp3.al.objq.prefix', '0'), ('dnp3.al.objq.range', '0')])), ('Number of Items: 11', OrderedDict([('dnp3.al.range.start', '0'), ('dnp3.al.range.stop', '10')])), ('Point Number 0 (Quality: Online), Value: 1', OrderedDict([('dnp3.al.point_index…	-42.6854	84.4217	1328.84
45	225	eth:ethertype:ip:tcp:dnp3	00:50:56:9c:9d:70	00:00:00:aa:00:22	192.168.0.5	172.16.0.2	211	0x00004000	20000	42197	171	0x00000018	0	0.001390000	0	0	0	0	None	2020-10-17 18:54:40.245662928	390	1	121	0x00000044	0x000000c0	129	0x000000ca	['258', '258', '258']	32	255	[OrderedDict([('dnp3.al.obj', '258'), ('dnp3.al.obj_tree', OrderedDict([('Qualifier Field, Prefix: None, Range: 8-bit Start and Stop Indices', OrderedDict([('dnp3.al.objq.prefix', '0'), ('dnp3.al.objq.range', '0')])), ('Number of Items: 8', OrderedDict([('dnp3.al.range.start', '0'), ('dnp3.al.range.stop', '7')])), ('Point Number 0 (Quality: Online), Value: 1', OrderedDict([('dnp3.al.point_index',…	-18.575	84.4217	1328.84
46	72	eth:ethertype:ip:tcp:dnp3	00:00:00:aa:00:22	00:50:56:9c:9d:70	172.16.0.2	192.168.0.5	58	0x00004000	38177	20000	18	0x00000018	0	-1	5	1	15	0	None	2020-10-17 18:54:45.539696932	601	1	22	0x00000044	0x000000c0	129	0x000000cb	['10499']	1	20	[OrderedDict([('dnp3.al.obj', '10499'), ('dnp3.al.obj_tree', OrderedDict([('Qualifier Field, Prefix: 2-Octet Index Prefix, Range: 16-bit Single Field Quantity', OrderedDict([('dnp3.al.objq.prefix', '2'), ('dnp3.al.objq.range', '8')])), ('Number of Items: 1', OrderedDict([('dnp3.al.range.quantity', '1')])), ('Point Number 0, Value: 20 [Status: Req. Accepted/Init/Queued (0x00)]', OrderedDict([('dnp…	-18.575	84.4217	1328.84
47	142	eth:ethertype:ip:tcp:dnp3	00:50:56:9c:9d:70	00:00:00:aa:00:22	192.168.0.5	172.16.0.2	128	0x00004000	20000	38177	88	0x00000018	0	0.000269000	0	0	0	0	None	2020-10-17 18:54:50.392700911	968	1	22	0x00000044	0x000000c0	129	0x000000c5	['10499']	1	20	[OrderedDict([('dnp3.al.obj', '10499'), ('dnp3.al.obj_tree', OrderedDict([('Qualifier Field, Prefix: 2-Octet Index Prefix, Range: 16-bit Single Field Quantity', OrderedDict([('dnp3.al.objq.prefix', '2'), ('dnp3.al.objq.range', '8')])), ('Number of Items: 1', OrderedDict([('dnp3.al.range.quantity', '1')])), ('Point Number 0, Value: 20 [Status: Req. Accepted/Init/Queued (0x00)]', OrderedDict([('dnp…	-18.575	84.4217	1328.84
48	72	eth:ethertype:ip:tcp:dnp3	00:00:00:aa:00:22	00:50:56:9c:9d:70	172.16.0.2	192.168.0.5	58	0x00004000	59717	20000	18	0x00000018	0	-1	4	1	64	0	None	2020-10-17 18:54:51.324713945	601	1	201	0x00000044	0x000000c0	129	0x000000cc	['258', '258', '258', '258']	55	2	[OrderedDict([('dnp3.al.obj', '258'), ('dnp3.al.obj_tree', OrderedDict([('Qualifier Field, Prefix: None, Range: 8-bit Start and Stop Indices', OrderedDict([('dnp3.al.objq.prefix', '0'), ('dnp3.al.objq.range', '0')])), ('Number of Items: 13', OrderedDict([('dnp3.al.range.start', '0'), ('dnp3.al.range.stop', '12')])), ('Point Number 0 (Quality: Online), Value: 1', OrderedDict([('dnp3.al.point_index…	-18.575	90.359	1328.84
49	196	eth:ethertype:ip:tcp:dnp3	00:50:56:9c:9d:70	00:00:00:aa:00:22	192.168.0.5	172.16.0.2	182	0x00004000	20000	59717	142	0x00000018	0	0.000440000	0	0	0	0	None	2020-10-17 18:54:59.649627924	560	1	148	0x00000044	0x000000c0	129	0x000000c0	['258', '258', '258', '258']	38	1	[OrderedDict([('dnp3.al.obj', '258'), ('dnp3.al.obj_tree', OrderedDict([('Qualifier Field, Prefix: None, Range: 8-bit Start and Stop Indices', OrderedDict([('dnp3.al.objq.prefix', '0'), ('dnp3.al.objq.range', '0')])), ('Number of Items: 9', OrderedDict([('dnp3.al.range.start', '0'), ('dnp3.al.range.stop', '8')])), ('Point Number 0 (Quality: Online), Value: 1', OrderedDict([('dnp3.al.point_index',…	-18.575	90.359	1328.84
50	72	eth:ethertype:ip:tcp:dnp3	00:00:00:aa:00:22	00:50:56:9c:9d:70	172.16.0.2	192.168.0.5	58	0x00004000	51683	20000	18	0x00000018	0	-1	16	4	100	0	None	2020-10-17 18:55:00.988672972	601	1	22	0x00000044	0x000000c0	129	0x000000cd	['10499']	1	20	[OrderedDict([('dnp3.al.obj', '10499'), ('dnp3.al.obj_tree', OrderedDict([('Qualifier Field, Prefix: 2-Octet Index Prefix, Range: 16-bit Single Field Quantity', OrderedDict([('dnp3.al.objq.prefix', '2'), ('dnp3.al.objq.range', '8')])), ('Number of Items: 1', OrderedDict([('dnp3.al.range.quantity', '1')])), ('Point Number 2, Value: 20 [Status: Req. Accepted/Init/Queued (0x00)]', OrderedDict([('dnp…	-18.575	90.359	1328.84
51	206	eth:ethertype:ip:tcp:dnp3	00:50:56:9c:9d:70	00:00:00:aa:00:22	192.168.0.5	172.16.0.2	192	0x00004000	20000	51683	152	0x00000018	0	0.001296000	0	0	0	0	None	2020-10-17 18:55:01.218599081	399	1	73	0x00000044	0x000000c0	129	0x000000ca	['258', '258', '258']	16	15	[OrderedDict([('dnp3.al.obj', '258'), ('dnp3.al.obj_tree', OrderedDict([('Qualifier Field, Prefix: None, Range: 8-bit Start and Stop Indices', OrderedDict([('dnp3.al.objq.prefix', '0'), ('dnp3.al.objq.range', '0')])), ('Number of Items: 4', OrderedDict([('dnp3.al.range.start', '0'), ('dnp3.al.range.stop', '3')])), ('Point Number 0 (Quality: Online), Value: 1', OrderedDict([('dnp3.al.point_index',…	-18.575	90.359	1328.84
52	42	eth:ethertype:arp	00:50:56:9c:9d:70	ff:ff:ff:ff:ff:ff	0.0.0.0	0.0.0.0	0	0x00000000	0	0	0	0x00000000	0	-1	4	1	12	0	None	2020-10-17 18:55:02.228669882	390	1	121	0x00000044	0x000000c0	129	0x000000c9	['258', '258', '258']	32	255	[OrderedDict([('dnp3.al.obj', '258'), ('dnp3.al.obj_tree', OrderedDict([('Qualifier Field, Prefix: None, Range: 8-bit Start and Stop Indices', OrderedDict([('dnp3.al.objq.prefix', '0'), ('dnp3.al.objq.range', '0')])), ('Number of Items: 8', OrderedDict([('dnp3.al.range.start', '0'), ('dnp3.al.range.stop', '7')])), ('Point Number 0 (Quality: Online), Value: 1', OrderedDict([('dnp3.al.point_index',…	-19.2969	90.359	1328.84
53	81	eth:ethertype:ip:tcp:dnp3	00:00:00:aa:00:22	00:50:56:9c:9d:70	172.16.0.2	192.168.0.5	67	0x00004000	33385	20000	27	0x00000018	0	-1	0	0	0	0	None	2020-10-17 18:55:08.018615961	631	1	131	0x00000044	0x000000c0	129	0x000000cb	['258', '258', '258', '258']	33	8	[OrderedDict([('dnp3.al.obj', '258'), ('dnp3.al.obj_tree', OrderedDict([('Qualifier Field, Prefix: None, Range: 8-bit Start and Stop Indices', OrderedDict([('dnp3.al.objq.prefix', '0'), ('dnp3.al.objq.range', '0')])), ('Number of Items: 8', OrderedDict([('dnp3.al.range.start', '0'), ('dnp3.al.range.stop', '7')])), ('Point Number 0 (Quality: Online), Value: 1', OrderedDict([('dnp3.al.point_index',…	-19.2969	90.359	1328.84
54	85	eth:ethertype:ip:tcp:dnp3	00:50:56:9c:9d:70	00:00:00:aa:00:22	192.168.0.5	172.16.0.2	71	0x00004000	20000	33385	31	0x00000018	0	0.000743000	0	0	0	1	DNP3	2020-10-17 18:55:12.162636042	631	1	22	0x00000044	0x000000c0	129	0x000000cc	['10499']	1	1000	[OrderedDict([('dnp3.al.obj', '10499'), ('dnp3.al.obj_tree', OrderedDict([('Qualifier Field, Prefix: 2-Octet Index Prefix, Range: 16-bit Single Field Quantity', OrderedDict([('dnp3.al.objq.prefix', '2'), ('dnp3.al.objq.range', '8')])), ('Number of Items: 1', OrderedDict([('dnp3.al.range.quantity', '1')])), ('Point Number 0, Value: 1000 [Status: Req. Accepted/Init/Queued (0x00)]', OrderedDict([('d…	-19.2969	90.359	1328.84
55	42	eth:ethertype:arp	00:50:56:9c:9d:70	ff:ff:ff:ff:ff:ff	0.0.0.0	0.0.0.0	0	0x00000000	0	0	0	0x00000000	0	-1	0	0	0	0	None	2020-10-17 18:55:12.578661919	1200	1	208	0x00000044	0x000000c0	129	0x000000ca	['258', '258', '258', '258']	58	1	[OrderedDict([('dnp3.al.obj', '258'), ('dnp3.al.obj_tree', OrderedDict([('Qualifier Field, Prefix: None, Range: 8-bit Start and Stop Indices', OrderedDict([('dnp3.al.objq.prefix', '0'), ('dnp3.al.objq.range', '0')])), ('Number of Items: 14', OrderedDict([('dnp3.al.range.start', '0'), ('dnp3.al.range.stop', '13')])), ('Point Number 0 (Quality: Online), Value: 1', OrderedDict([('dnp3.al.point_index…	-19.2969	90.359	1328.84
56	42	eth:ethertype:arp	00:50:56:9c:9d:70	ff:ff:ff:ff:ff:ff	0.0.0.0	0.0.0.0	0	0x00000000	0	0	0	0x00000000	0	-1	4	1	12	0	None	2020-10-17 18:55:25.549678087	493	1	133	0x00000044	0x000000c0	129	0x000000ca	['258', '258', '258']	36	511	[OrderedDict([('dnp3.al.obj', '258'), ('dnp3.al.obj_tree', OrderedDict([('Qualifier Field, Prefix: None, Range: 8-bit Start and Stop Indices', OrderedDict([('dnp3.al.objq.prefix', '0'), ('dnp3.al.objq.range', '0')])), ('Number of Items: 9', OrderedDict([('dnp3.al.range.start', '0'), ('dnp3.al.range.stop', '8')])), ('Point Number 0 (Quality: Online), Value: 1', OrderedDict([('dnp3.al.point_index',…	-19.2969	90.359	1328.84
57	72	eth:ethertype:ip:tcp:dnp3	00:00:00:aa:00:22	00:50:56:9c:9d:70	172.16.0.2	192.168.0.5	58	0x00004000	56207	20000	18	0x00000018	0	-1	12	2	30	0	None	2020-10-17 18:55:25.858727932	968	1	22	0x00000044	0x000000c0	129	0x000000c6	['10499']	1	1100	[OrderedDict([('dnp3.al.obj', '10499'), ('dnp3.al.obj_tree', OrderedDict([('Qualifier Field, Prefix: 2-Octet Index Prefix, Range: 16-bit Single Field Quantity', OrderedDict([('dnp3.al.objq.prefix', '2'), ('dnp3.al.objq.range', '8')])), ('Number of Items: 1', OrderedDict([('dnp3.al.range.quantity', '1')])), ('Point Number 0, Value: 1100 [Status: Req. Accepted/Init/Queued (0x00)]', OrderedDict([('d…	-19.2969	90.359	1328.84
58	293	eth:ethertype:ip:tcp:dnp3	00:50:56:9c:9d:70	00:00:00:aa:00:22	192.168.0.5	172.16.0.2	279	0x00004000	20000	56207	239	0x00000018	0	0.000500000	0	0	0	0	None	2020-10-17 18:55:27.145699024	968	1	160	0x00000044	0x000000c0	129	0x000000c7	['258', '258', '258', '258']	42	1	[OrderedDict([('dnp3.al.obj', '258'), ('dnp3.al.obj_tree', OrderedDict([('Qualifier Field, Prefix: None, Range: 8-bit Start and Stop Indices', OrderedDict([('dnp3.al.objq.prefix', '0'), ('dnp3.al.objq.range', '0')])), ('Number of Items: 10', OrderedDict([('dnp3.al.range.start', '0'), ('dnp3.al.range.stop', '9')])), ('Point Number 0 (Quality: Online), Value: 1', OrderedDict([('dnp3.al.point_index'…	-19.2969	90.359	1343.56
59	81	eth:ethertype:ip:tcp:dnp3	00:00:00:aa:00:22	00:50:56:9c:9d:70	172.16.0.2	192.168.0.5	67	0x00004000	50927	20000	27	0x00000018	0	-1	18	3	132	0	None	2020-10-17 18:55:31.655695915	968	1	22	0x00000044	0x000000c0	129	0x000000c8	['10499']	1	20	[OrderedDict([('dnp3.al.obj', '10499'), ('dnp3.al.obj_tree', OrderedDict([('Qualifier Field, Prefix: 2-Octet Index Prefix, Range: 16-bit Single Field Quantity', OrderedDict([('dnp3.al.objq.prefix', '2'), ('dnp3.al.objq.range', '8')])), ('Number of Items: 1', OrderedDict([('dnp3.al.range.quantity', '1')])), ('Point Number 0, Value: 20 [Status: Req. Accepted/Init/Queued (0x00)]', OrderedDict([('dnp…	-19.2969	90.359	1343.56
60	85	eth:ethertype:ip:tcp:dnp3	00:50:56:9c:9d:70	00:00:00:aa:00:22	192.168.0.5	172.16.0.2	71	0x00004000	20000	50927	31	0x00000018	0	0.002302000	0	0	0	1	DNP3	2020-10-17 18:55:39.909693956	1195	1	172	0x00000044	0x000000c0	129	0x000000ca	['258', '258', '258', '258']	46	1	[OrderedDict([('dnp3.al.obj', '258'), ('dnp3.al.obj_tree', OrderedDict([('Qualifier Field, Prefix: None, Range: 8-bit Start and Stop Indices', OrderedDict([('dnp3.al.objq.prefix', '0'), ('dnp3.al.objq.range', '0')])), ('Number of Items: 11', OrderedDict([('dnp3.al.range.start', '0'), ('dnp3.al.range.stop', '10')])), ('Point Number 0 (Quality: Online), Value: 1', OrderedDict([('dnp3.al.point_index…	-19.2969	90.359	1343.56
61	81	eth:ethertype:ip:tcp:dnp3	00:00:00:aa:00:22	00:50:56:9c:9d:70	172.16.0.2	192.168.0.5	67	0x00004000	33385	20000	27	0x00000018	0	-1	18	3	67	0	None	2020-10-17 18:55:40.481621981	390	1	121	0x00000044	0x000000c0	129	0x000000cb	['258', '258', '258']	32	255	[OrderedDict([('dnp3.al.obj', '258'), ('dnp3.al.obj_tree', OrderedDict([('Qualifier Field, Prefix: None, Range: 8-bit Start and Stop Indices', OrderedDict([('dnp3.al.objq.prefix', '0'), ('dnp3.al.objq.range', '0')])), ('Number of Items: 8', OrderedDict([('dnp3.al.range.start', '0'), ('dnp3.al.range.stop', '7')])), ('Point Number 0 (Quality: Online), Value: 1', OrderedDict([('dnp3.al.point_index',…	-14.6938	90.359	1343.56
62	85	eth:ethertype:ip:tcp:dnp3	00:50:56:9c:9d:70	00:00:00:aa:00:22	192.168.0.5	172.16.0.2	71	0x00004000	20000	33385	31	0x00000018	0	0.000536000	0	0	0	1	DNP3	2020-10-17 18:55:51.620769978	601	1	201	0x00000044	0x000000c0	129	0x000000ce	['258', '258', '258', '258']	55	2	[OrderedDict([('dnp3.al.obj', '258'), ('dnp3.al.obj_tree', OrderedDict([('Qualifier Field, Prefix: None, Range: 8-bit Start and Stop Indices', OrderedDict([('dnp3.al.objq.prefix', '0'), ('dnp3.al.objq.range', '0')])), ('Number of Items: 13', OrderedDict([('dnp3.al.range.start', '0'), ('dnp3.al.range.stop', '12')])), ('Point Number 0 (Quality: Online), Value: 1', OrderedDict([('dnp3.al.point_index…	-14.6938	36.7049	1343.56
63	42	eth:ethertype:arp	00:50:56:9c:9d:70	ff:ff:ff:ff:ff:ff	0.0.0.0	0.0.0.0	0	0x00000000	0	0	0	0x00000000	0	-1	0	0	0	0	None	2020-10-17 18:55:59.964690924	560	1	148	0x00000044	0x000000c0	129	0x000000c1	['258', '258', '258', '258']	38	1	[OrderedDict([('dnp3.al.obj', '258'), ('dnp3.al.obj_tree', OrderedDict([('Qualifier Field, Prefix: None, Range: 8-bit Start and Stop Indices', OrderedDict([('dnp3.al.objq.prefix', '0'), ('dnp3.al.objq.range', '0')])), ('Number of Items: 9', OrderedDict([('dnp3.al.range.start', '0'), ('dnp3.al.range.stop', '8')])), ('Point Number 0 (Quality: Online), Value: 1', OrderedDict([('dnp3.al.point_index',…	-14.6938	36.7049	1343.56
64	42	eth:ethertype:arp	00:50:56:9c:9d:70	ff:ff:ff:ff:ff:ff	0.0.0.0	0.0.0.0	0	0x00000000	0	0	0	0x00000000	0	-1	5	1	15	0	None	2020-10-17 18:56:01.565664053	399	1	73	0x00000044	0x000000c0	129	0x000000cb	['258', '258', '258']	16	15	[OrderedDict([('dnp3.al.obj', '258'), ('dnp3.al.obj_tree', OrderedDict([('Qualifier Field, Prefix: None, Range: 8-bit Start and Stop Indices', OrderedDict([('dnp3.al.objq.prefix', '0'), ('dnp3.al.objq.range', '0')])), ('Number of Items: 4', OrderedDict([('dnp3.al.range.start', '0'), ('dnp3.al.range.stop', '3')])), ('Point Number 0 (Quality: Online), Value: 1', OrderedDict([('dnp3.al.point_index',…	-14.6938	36.7049	1343.56
65	42	eth:ethertype:arp	00:50:56:9c:9d:70	ff:ff:ff:ff:ff:ff	0.0.0.0	0.0.0.0	0	0x00000000	0	0	0	0x00000000	0	-1	0	0	0	0	None	2020-10-17 18:56:02.531708002	390	1	121	0x00000044	0x000000c0	129	0x000000ca	['258', '258', '258']	32	255	[OrderedDict([('dnp3.al.obj', '258'), ('dnp3.al.obj_tree', OrderedDict([('Qualifier Field, Prefix: None, Range: 8-bit Start and Stop Indices', OrderedDict([('dnp3.al.objq.prefix', '0'), ('dnp3.al.objq.range', '0')])), ('Number of Items: 8', OrderedDict([('dnp3.al.range.start', '0'), ('dnp3.al.range.stop', '7')])), ('Point Number 0 (Quality: Online), Value: 1', OrderedDict([('dnp3.al.point_index',…	-20.683	36.7049	1343.56
66	72	eth:ethertype:ip:tcp:dnp3	00:00:00:aa:00:22	00:50:56:9c:9d:70	172.16.0.2	192.168.0.5	58	0x00004000	53941	20000	18	0x00000018	0	-1	0	0	0	0	None	2020-10-17 18:56:08.243657112	631	1	131	0x00000044	0x000000c0	129	0x000000cd	['258', '258', '258', '258']	33	8	[OrderedDict([('dnp3.al.obj', '258'), ('dnp3.al.obj_tree', OrderedDict([('Qualifier Field, Prefix: None, Range: 8-bit Start and Stop Indices', OrderedDict([('dnp3.al.objq.prefix', '0'), ('dnp3.al.objq.range', '0')])), ('Number of Items: 8', OrderedDict([('dnp3.al.range.start', '0'), ('dnp3.al.range.stop', '7')])), ('Point Number 0 (Quality: Online), Value: 1', OrderedDict([('dnp3.al.point_index',…	-20.683	36.7049	1343.56
67	208	eth:ethertype:ip:tcp:dnp3	00:50:56:9c:9d:70	00:00:00:aa:00:22	192.168.0.5	172.16.0.2	194	0x00004000	20000	53941	154	0x00000018	0	0.001674000	0	0	0	0	None	2020-10-17 18:56:12.822712898	1200	1	208	0x00000044	0x000000c0	129	0x000000cb	['258', '258', '258', '258']	58	1	[OrderedDict([('dnp3.al.obj', '258'), ('dnp3.al.obj_tree', OrderedDict([('Qualifier Field, Prefix: None, Range: 8-bit Start and Stop Indices', OrderedDict([('dnp3.al.objq.prefix', '0'), ('dnp3.al.objq.range', '0')])), ('Number of Items: 14', OrderedDict([('dnp3.al.range.start', '0'), ('dnp3.al.range.stop', '13')])), ('Point Number 0 (Quality: Online), Value: 1', OrderedDict([('dnp3.al.point_index…	-20.683	36.7049	1343.56
68	72	eth:ethertype:ip:tcp:dnp3	00:00:00:aa:00:22	00:50:56:9c:9d:70	172.16.0.2	192.168.0.5	58	0x00004000	50927	20000	18	0x00000018	0	-1	10	2	95	0	None	2020-10-17 18:56:15.471636057	631	1	22	0x00000044	0x000000c0	129	0x000000ce	['10499']	1	20	[OrderedDict([('dnp3.al.obj', '10499'), ('dnp3.al.obj_tree', OrderedDict([('Qualifier Field, Prefix: 2-Octet Index Prefix, Range: 16-bit Single Field Quantity', OrderedDict([('dnp3.al.objq.prefix', '2'), ('dnp3.al.objq.range', '8')])), ('Number of Items: 1', OrderedDict([('dnp3.al.range.quantity', '1')])), ('Point Number 0, Value: 20 [Status: Req. Accepted/Init/Queued (0x00)]', OrderedDict([('dnp…	-20.683	36.7049	1343.56
69	239	eth:ethertype:ip:tcp:dnp3	00:50:56:9c:9d:70	00:00:00:aa:00:22	192.168.0.5	172.16.0.2	225	0x00004000	20000	50927	185	0x00000018	0	0.002217000	0	0	0	0	None	2020-10-17 18:56:25.784706116	493	1	133	0x00000044	0x000000c0	129	0x000000cb	['258', '258', '258']	36	511	[OrderedDict([('dnp3.al.obj', '258'), ('dnp3.al.obj_tree', OrderedDict([('Qualifier Field, Prefix: None, Range: 8-bit Start and Stop Indices', OrderedDict([('dnp3.al.objq.prefix', '0'), ('dnp3.al.objq.range', '0')])), ('Number of Items: 9', OrderedDict([('dnp3.al.range.start', '0'), ('dnp3.al.range.stop', '8')])), ('Point Number 0 (Quality: Online), Value: 1', OrderedDict([('dnp3.al.point_index',…	-20.683	36.7049	1343.56
70	42	eth:ethertype:arp	00:50:56:9c:9d:70	00:00:00:aa:00:22	0.0.0.0	0.0.0.0	0	0x00000000	0	0	0	0x00000000	0	-1	0	0	0	0	None	2020-10-17 18:56:27.372759104	968	1	160	0x00000044	0x000000c0	129	0x000000c9	['258', '258', '258', '258']	42	1	[OrderedDict([('dnp3.al.obj', '258'), ('dnp3.al.obj_tree', OrderedDict([('Qualifier Field, Prefix: None, Range: 8-bit Start and Stop Indices', OrderedDict([('dnp3.al.objq.prefix', '0'), ('dnp3.al.objq.range', '0')])), ('Number of Items: 10', OrderedDict([('dnp3.al.range.start', '0'), ('dnp3.al.range.stop', '9')])), ('Point Number 0 (Quality: Online), Value: 1', OrderedDict([('dnp3.al.point_index'…	-20.683	36.7049	1350.5
71	60	eth:ethertype:arp	00:00:00:aa:00:22	00:50:56:9c:9d:70	0.0.0.0	0.0.0.0	0	0x00000000	0	0	0	0x00000000	0	-1	0	0	0	0	None	2020-10-17 18:56:40.263716936	1195	1	172	0x00000044	0x000000c0	129	0x000000cb	['258', '258', '258', '258']	46	1	[OrderedDict([('dnp3.al.obj', '258'), ('dnp3.al.obj_tree', OrderedDict([('Qualifier Field, Prefix: None, Range: 8-bit Start and Stop Indices', OrderedDict([('dnp3.al.objq.prefix', '0'), ('dnp3.al.objq.range', '0')])), ('Number of Items: 11', OrderedDict([('dnp3.al.range.start', '0'), ('dnp3.al.range.stop', '10')])), ('Point Number 0 (Quality: Online), Value: 1', OrderedDict([('dnp3.al.point_index…	-20.683	36.7049	1350.5
72	89	eth:ethertype:ip:tcp:dnp3	00:00:00:aa:00:22	00:50:56:9c:9d:70	172.16.0.2	192.168.0.5	75	0x00004000	42197	20000	35	0x00000018	0	-1	0	0	0	0	None	2020-10-17 18:56:40.773684025	390	1	121	0x00000044	0x000000c0	129	0x000000cc	['258', '258', '258']	32	255	[OrderedDict([('dnp3.al.obj', '258'), ('dnp3.al.obj_tree', OrderedDict([('Qualifier Field, Prefix: None, Range: 8-bit Start and Stop Indices', OrderedDict([('dnp3.al.objq.prefix', '0'), ('dnp3.al.objq.range', '0')])), ('Number of Items: 8', OrderedDict([('dnp3.al.range.start', '0'), ('dnp3.al.range.stop', '7')])), ('Point Number 0 (Quality: Online), Value: 1', OrderedDict([('dnp3.al.point_index',…	-11.8566	36.7049	1350.5
73	91	eth:ethertype:ip:tcp:dnp3	00:50:56:9c:9d:70	00:00:00:aa:00:22	192.168.0.5	172.16.0.2	77	0x00004000	20000	42197	37	0x00000018	0	0.001214000	0	0	0	1	DNP3	2020-10-17 18:56:51.870707989	601	1	201	0x00000044	0x000000c0	129	0x000000cf	['258', '258', '258', '258']	55	2	[OrderedDict([('dnp3.al.obj', '258'), ('dnp3.al.obj_tree', OrderedDict([('Qualifier Field, Prefix: None, Range: 8-bit Start and Stop Indices', OrderedDict([('dnp3.al.objq.prefix', '0'), ('dnp3.al.objq.range', '0')])), ('Number of Items: 13', OrderedDict([('dnp3.al.range.start', '0'), ('dnp3.al.range.stop', '12')])), ('Point Number 0 (Quality: Online), Value: 1', OrderedDict([('dnp3.al.point_index…	-11.8566	40.7385	1350.5
74	81	eth:ethertype:ip:tcp:dnp3	00:00:00:aa:00:22	00:50:56:9c:9d:70	172.16.0.2	192.168.0.5	67	0x00004000	50927	20000	27	0x00000018	0	-1	14	3	42	0	None	2020-10-17 18:57:00.272624969	560	1	148	0x00000044	0x000000c0	129	0x000000c2	['258', '258', '258', '258']	38	1	[OrderedDict([('dnp3.al.obj', '258'), ('dnp3.al.obj_tree', OrderedDict([('Qualifier Field, Prefix: None, Range: 8-bit Start and Stop Indices', OrderedDict([('dnp3.al.objq.prefix', '0'), ('dnp3.al.objq.range', '0')])), ('Number of Items: 9', OrderedDict([('dnp3.al.range.start', '0'), ('dnp3.al.range.stop', '8')])), ('Point Number 0 (Quality: Online), Value: 1', OrderedDict([('dnp3.al.point_index',…	-11.8566	40.7385	1350.5
75	85	eth:ethertype:ip:tcp:dnp3	00:50:56:9c:9d:70	00:00:00:aa:00:22	192.168.0.5	172.16.0.2	71	0x00004000	20000	50927	31	0x00000018	0	0.001931000	0	0	0	1	DNP3	2020-10-17 18:57:01.791641951	399	1	73	0x00000044	0x000000c0	129	0x000000cc	['258', '258', '258']	16	15	[OrderedDict([('dnp3.al.obj', '258'), ('dnp3.al.obj_tree', OrderedDict([('Qualifier Field, Prefix: None, Range: 8-bit Start and Stop Indices', OrderedDict([('dnp3.al.objq.prefix', '0'), ('dnp3.al.objq.range', '0')])), ('Number of Items: 4', OrderedDict([('dnp3.al.range.start', '0'), ('dnp3.al.range.stop', '3')])), ('Point Number 0 (Quality: Online), Value: 1', OrderedDict([('dnp3.al.point_index',…	-11.8566	40.7385	1350.5
76	42	eth:ethertype:arp	00:50:56:9c:9d:70	ff:ff:ff:ff:ff:ff	0.0.0.0	0.0.0.0	0	0x00000000	0	0	0	0x00000000	0	-1	12	3	36	0	None	2020-10-17 18:57:02.756669998	390	1	121	0x00000044	0x000000c0	129	0x000000cb	['258', '258', '258']	32	255	[OrderedDict([('dnp3.al.obj', '258'), ('dnp3.al.obj_tree', OrderedDict([('Qualifier Field, Prefix: None, Range: 8-bit Start and Stop Indices', OrderedDict([('dnp3.al.objq.prefix', '0'), ('dnp3.al.objq.range', '0')])), ('Number of Items: 8', OrderedDict([('dnp3.al.range.start', '0'), ('dnp3.al.range.stop', '7')])), ('Point Number 0 (Quality: Online), Value: 1', OrderedDict([('dnp3.al.point_index',…	-12.4932	40.7385	1350.5
77	60	eth:ethertype:arp	00:00:00:aa:00:22	00:50:56:9c:9d:70	0.0.0.0	0.0.0.0	0	0x00000000	0	0	0	0x00000000	0	-1	0	0	0	0	None	2020-10-17 18:57:08.468621016	631	1	131	0x00000044	0x000000c0	129	0x000000cf	['258', '258', '258', '258']	33	0	[OrderedDict([('dnp3.al.obj', '258'), ('dnp3.al.obj_tree', OrderedDict([('Qualifier Field, Prefix: None, Range: 8-bit Start and Stop Indices', OrderedDict([('dnp3.al.objq.prefix', '0'), ('dnp3.al.objq.range', '0')])), ('Number of Items: 8', OrderedDict([('dnp3.al.range.start', '0'), ('dnp3.al.range.stop', '7')])), ('Point Number 0 (Quality: Online), Value: 1', OrderedDict([('dnp3.al.point_index',…	-12.4932	40.7385	1350.5
78	42	eth:ethertype:arp	00:50:56:9c:9d:70	00:00:00:aa:00:22	0.0.0.0	0.0.0.0	0	0x00000000	0	0	0	0x00000000	0	-1	0	0	0	1	arpspoof	2020-10-17 18:57:10.938735962	968	1	22	0x00000044	0x000000c0	129	0x000000ca	['10499']	1	20	[OrderedDict([('dnp3.al.obj', '10499'), ('dnp3.al.obj_tree', OrderedDict([('Qualifier Field, Prefix: 2-Octet Index Prefix, Range: 16-bit Single Field Quantity', OrderedDict([('dnp3.al.objq.prefix', '2'), ('dnp3.al.objq.range', '8')])), ('Number of Items: 1', OrderedDict([('dnp3.al.range.quantity', '1')])), ('Point Number 1, Value: 20 [Status: Req. Accepted/Init/Queued (0x00)]', OrderedDict([('dnp…	-12.4932	40.7385	1350.5
79	42	eth:ethertype:arp	00:50:56:9c:9d:70	ff:ff:ff:ff:ff:ff	0.0.0.0	0.0.0.0	0	0x00000000	0	0	0	0x00000000	0	-1	0	0	0	0	None	2020-10-17 18:57:13.135665894	1200	1	208	0x00000044	0x000000c0	129	0x000000cc	['258', '258', '258', '258']	58	1	[OrderedDict([('dnp3.al.obj', '258'), ('dnp3.al.obj_tree', OrderedDict([('Qualifier Field, Prefix: None, Range: 8-bit Start and Stop Indices', OrderedDict([('dnp3.al.objq.prefix', '0'), ('dnp3.al.objq.range', '0')])), ('Number of Items: 14', OrderedDict([('dnp3.al.range.start', '0'), ('dnp3.al.range.stop', '13')])), ('Point Number 0 (Quality: Online), Value: 1', OrderedDict([('dnp3.al.point_index…	-12.4932	40.7385	1350.5
80	72	eth:ethertype:ip:tcp:dnp3	00:00:00:aa:00:22	00:50:56:9c:9d:70	172.16.0.2	192.168.0.5	58	0x00004000	54845	20000	18	0x00000018	0	-1	0	0	0	0	None	2020-10-17 18:57:26.086674929	493	1	133	0x00000044	0x000000c0	129	0x000000cc	['258', '258', '258']	36	511	[OrderedDict([('dnp3.al.obj', '258'), ('dnp3.al.obj_tree', OrderedDict([('Qualifier Field, Prefix: None, Range: 8-bit Start and Stop Indices', OrderedDict([('dnp3.al.objq.prefix', '0'), ('dnp3.al.objq.range', '0')])), ('Number of Items: 9', OrderedDict([('dnp3.al.range.start', '0'), ('dnp3.al.range.stop', '8')])), ('Point Number 0 (Quality: Online), Value: 1', OrderedDict([('dnp3.al.point_index',…	-12.4932	40.7385	1350.5
81	253	eth:ethertype:ip:tcp:dnp3	00:50:56:9c:9d:70	00:00:00:aa:00:22	192.168.0.5	172.16.0.2	239	0x00004000	20000	54845	199	0x00000018	0	0.000685000	0	0	0	0	None	2020-10-17 18:57:27.667706013	968	1	160	0x00000044	0x000000c0	129	0x000000cb	['258', '258', '258', '258']	42	1	[OrderedDict([('dnp3.al.obj', '258'), ('dnp3.al.obj_tree', OrderedDict([('Qualifier Field, Prefix: None, Range: 8-bit Start and Stop Indices', OrderedDict([('dnp3.al.objq.prefix', '0'), ('dnp3.al.objq.range', '0')])), ('Number of Items: 10', OrderedDict([('dnp3.al.range.start', '0'), ('dnp3.al.range.stop', '9')])), ('Point Number 0 (Quality: Online), Value: 1', OrderedDict([('dnp3.al.point_index'…	-12.4932	40.7385	313.155
82	42	eth:ethertype:arp	00:50:56:9c:9d:70	ff:ff:ff:ff:ff:ff	0.0.0.0	0.0.0.0	0	0x00000000	0	0	0	0x00000000	0	-1	4	1	12	0	None	2020-10-17 18:57:27.947618008	631	1	28	0x00000044	0x000000c0	129	0x000000c0	['3073']	1	1	[OrderedDict([('dnp3.al.obj', '3073'), ('dnp3.al.obj_tree', OrderedDict([('Qualifier Field, Prefix: 2-Octet Index Prefix, Range: 16-bit Single Field Quantity', OrderedDict([('dnp3.al.objq.prefix', '2'), ('dnp3.al.objq.range', '8')])), ('Number of Items: 1', OrderedDict([('dnp3.al.range.quantity', '1')])), ('Point Number 1 [Pulse On] [Close]', OrderedDict([('dnp3.al.index', '1'), ('Control Code [0…	-12.4932	40.7385	313.155
83	72	eth:ethertype:ip:tcp:dnp3	00:00:00:aa:00:22	00:50:56:9c:9d:70	172.16.0.2	192.168.0.5	58	0x00004000	34231	20000	18	0x00000018	0	-1	0	0	0	0	None	2020-10-17 18:57:37.016611099	631	1	22	0x00000044	0x000000c0	129	0x000000c1	['10499']	1	20	[OrderedDict([('dnp3.al.obj', '10499'), ('dnp3.al.obj_tree', OrderedDict([('Qualifier Field, Prefix: 2-Octet Index Prefix, Range: 16-bit Single Field Quantity', OrderedDict([('dnp3.al.objq.prefix', '2'), ('dnp3.al.objq.range', '8')])), ('Number of Items: 1', OrderedDict([('dnp3.al.range.quantity', '1')])), ('Point Number 0, Value: 20 [Status: Req. Accepted/Init/Queued (0x00)]', OrderedDict([('dnp…	-12.4932	40.7385	313.155
84	196	eth:ethertype:ip:tcp:dnp3	00:50:56:9c:9d:70	00:00:00:aa:00:22	192.168.0.5	172.16.0.2	182	0x00004000	20000	34231	142	0x00000018	0	0.001617000	0	0	0	0	None	2020-10-17 18:57:40.583693027	1195	1	172	0x00000044	0x000000c0	129	0x000000cc	['258', '258', '258', '258']	46	1	[OrderedDict([('dnp3.al.obj', '258'), ('dnp3.al.obj_tree', OrderedDict([('Qualifier Field, Prefix: None, Range: 8-bit Start and Stop Indices', OrderedDict([('dnp3.al.objq.prefix', '0'), ('dnp3.al.objq.range', '0')])), ('Number of Items: 11', OrderedDict([('dnp3.al.range.start', '0'), ('dnp3.al.range.stop', '10')])), ('Point Number 0 (Quality: Online), Value: 1', OrderedDict([('dnp3.al.point_index…	-12.4932	40.7385	313.155
85	81	eth:ethertype:ip:tcp:dnp3	00:00:00:aa:00:22	00:50:56:9c:9d:70	172.16.0.2	192.168.0.5	67	0x00004000	50927	20000	27	0x00000018	0	-1	4	1	64	0	None	2020-10-17 18:57:41.084619999	390	1	121	0x00000044	0x000000c0	129	0x000000cd	['258', '258', '258']	32	255	[OrderedDict([('dnp3.al.obj', '258'), ('dnp3.al.obj_tree', OrderedDict([('Qualifier Field, Prefix: None, Range: 8-bit Start and Stop Indices', OrderedDict([('dnp3.al.objq.prefix', '0'), ('dnp3.al.objq.range', '0')])), ('Number of Items: 8', OrderedDict([('dnp3.al.range.start', '0'), ('dnp3.al.range.stop', '7')])), ('Point Number 0 (Quality: Online), Value: 1', OrderedDict([('dnp3.al.point_index',…	-22.2021	40.7385	313.155
86	85	eth:ethertype:ip:tcp:dnp3	00:50:56:9c:9d:70	00:00:00:aa:00:22	192.168.0.5	172.16.0.2	71	0x00004000	20000	50927	31	0x00000018	0	0.000406000	0	0	0	1	DNP3	2020-10-17 18:57:47.609647989	631	1	131	0x00000044	0x000000c0	129	0x000000c2	['258', '258', '258', '258']	33	0	[OrderedDict([('dnp3.al.obj', '258'), ('dnp3.al.obj_tree', OrderedDict([('Qualifier Field, Prefix: None, Range: 8-bit Start and Stop Indices', OrderedDict([('dnp3.al.objq.prefix', '0'), ('dnp3.al.objq.range', '0')])), ('Number of Items: 8', OrderedDict([('dnp3.al.range.start', '0'), ('dnp3.al.range.stop', '7')])), ('Point Number 0 (Quality: Online), Value: 1', OrderedDict([('dnp3.al.point_index',…	-22.2021	40.7385	313.155
87	72	eth:ethertype:ip:tcp:dnp3	00:00:00:aa:00:22	00:50:56:9c:9d:70	172.16.0.2	192.168.0.5	58	0x00004000	33385	20000	18	0x00000018	0	-1	36	6	186	0	None	2020-10-17 18:57:52.101773024	601	1	201	0x00000044	0x000000c0	129	0x000000c0	['258', '258', '258', '258']	55	2	[OrderedDict([('dnp3.al.obj', '258'), ('dnp3.al.obj_tree', OrderedDict([('Qualifier Field, Prefix: None, Range: 8-bit Start and Stop Indices', OrderedDict([('dnp3.al.objq.prefix', '0'), ('dnp3.al.objq.range', '0')])), ('Number of Items: 13', OrderedDict([('dnp3.al.range.start', '0'), ('dnp3.al.range.stop', '12')])), ('Point Number 0 (Quality: Online), Value: 1', OrderedDict([('dnp3.al.point_index…	-22.2021	46.6889	313.155
88	286	eth:ethertype:ip:tcp:dnp3	00:50:56:9c:9d:70	00:00:00:aa:00:22	192.168.0.5	172.16.0.2	272	0x00004000	20000	33385	232	0x00000018	0	0.001844000	0	0	0	0	None	2020-10-17 18:58:00.604681969	560	1	148	0x00000044	0x000000c0	129	0x000000c3	['258', '258', '258', '258']	38	1	[OrderedDict([('dnp3.al.obj', '258'), ('dnp3.al.obj_tree', OrderedDict([('Qualifier Field, Prefix: None, Range: 8-bit Start and Stop Indices', OrderedDict([('dnp3.al.objq.prefix', '0'), ('dnp3.al.objq.range', '0')])), ('Number of Items: 9', OrderedDict([('dnp3.al.range.start', '0'), ('dnp3.al.range.stop', '8')])), ('Point Number 0 (Quality: Online), Value: 1', OrderedDict([('dnp3.al.point_index',…	-22.2021	46.6889	313.155
89	42	eth:ethertype:arp	00:50:56:9c:9d:70	ff:ff:ff:ff:ff:ff	0.0.0.0	0.0.0.0	0	0x00000000	0	0	0	0x00000000	0	-1	5	1	15	0	None	2020-10-17 18:58:02.104655981	399	1	73	0x00000044	0x000000c0	129	0x000000cd	['258', '258', '258']	16	15	[OrderedDict([('dnp3.al.obj', '258'), ('dnp3.al.obj_tree', OrderedDict([('Qualifier Field, Prefix: None, Range: 8-bit Start and Stop Indices', OrderedDict([('dnp3.al.objq.prefix', '0'), ('dnp3.al.objq.range', '0')])), ('Number of Items: 4', OrderedDict([('dnp3.al.range.start', '0'), ('dnp3.al.range.stop', '3')])), ('Point Number 0 (Quality: Online), Value: 1', OrderedDict([('dnp3.al.point_index',…	-22.2021	46.6889	313.155
90	42	eth:ethertype:arp	00:50:56:9c:9d:70	ff:ff:ff:ff:ff:ff	0.0.0.0	0.0.0.0	0	0x00000000	0	0	0	0x00000000	0	-1	5	1	15	0	None	2020-10-17 18:58:03.076723099	390	1	121	0x00000044	0x000000c0	129	0x000000cc	['258', '258', '258']	32	255	[OrderedDict([('dnp3.al.obj', '258'), ('dnp3.al.obj_tree', OrderedDict([('Qualifier Field, Prefix: None, Range: 8-bit Start and Stop Indices', OrderedDict([('dnp3.al.objq.prefix', '0'), ('dnp3.al.objq.range', '0')])), ('Number of Items: 8', OrderedDict([('dnp3.al.range.start', '0'), ('dnp3.al.range.stop', '7')])), ('Point Number 0 (Quality: Online), Value: 1', OrderedDict([('dnp3.al.point_index',…	-22.8471	46.6889	313.155
91	42	eth:ethertype:arp	00:50:56:9c:9d:70	ff:ff:ff:ff:ff:ff	0.0.0.0	0.0.0.0	0	0x00000000	0	0	0	0x00000000	0	-1	0	0	0	0	None	2020-10-17 18:58:13.444724083	1200	1	208	0x00000044	0x000000c0	129	0x000000cd	['258', '258', '258', '258']	58	1	[OrderedDict([('dnp3.al.obj', '258'), ('dnp3.al.obj_tree', OrderedDict([('Qualifier Field, Prefix: None, Range: 8-bit Start and Stop Indices', OrderedDict([('dnp3.al.objq.prefix', '0'), ('dnp3.al.objq.range', '0')])), ('Number of Items: 14', OrderedDict([('dnp3.al.range.start', '0'), ('dnp3.al.range.stop', '13')])), ('Point Number 0 (Quality: Online), Value: 1', OrderedDict([('dnp3.al.point_index…	-22.8471	46.6889	313.155
92	42	eth:ethertype:arp	00:50:56:9c:9d:70	00:00:00:aa:00:22	0.0.0.0	0.0.0.0	0	0x00000000	0	0	0	0x00000000	0	-1	5	1	15	0	None	2020-10-17 18:58:17.363647938	631	1	22	0x00000044	0x000000c0	129	0x000000c3	['10499']	1	20	[OrderedDict([('dnp3.al.obj', '10499'), ('dnp3.al.obj_tree', OrderedDict([('Qualifier Field, Prefix: 2-Octet Index Prefix, Range: 16-bit Single Field Quantity', OrderedDict([('dnp3.al.objq.prefix', '2'), ('dnp3.al.objq.range', '8')])), ('Number of Items: 1', OrderedDict([('dnp3.al.range.quantity', '1')])), ('Point Number 0, Value: 20 [Status: Req. Accepted/Init/Queued (0x00)]', OrderedDict([('dnp…	-22.8471	46.6889	313.155
93	60	eth:ethertype:arp	00:00:00:aa:00:22	00:50:56:9c:9d:70	0.0.0.0	0.0.0.0	0	0x00000000	0	0	0	0x00000000	0	-1	0	0	0	1	arpspoof	2020-10-17 18:58:26.388720036	493	1	133	0x00000044	0x000000c0	129	0x000000cd	['258', '258', '258']	36	511	[OrderedDict([('dnp3.al.obj', '258'), ('dnp3.al.obj_tree', OrderedDict([('Qualifier Field, Prefix: None, Range: 8-bit Start and Stop Indices', OrderedDict([('dnp3.al.objq.prefix', '0'), ('dnp3.al.objq.range', '0')])), ('Number of Items: 9', OrderedDict([('dnp3.al.range.start', '0'), ('dnp3.al.range.stop', '8')])), ('Point Number 0 (Quality: Online), Value: 1', OrderedDict([('dnp3.al.point_index',…	-22.8471	46.6889	313.155
94	72	eth:ethertype:ip:tcp:dnp3	00:00:00:aa:00:22	00:50:56:9c:9d:70	172.16.0.2	192.168.0.5	58	0x00004000	42197	20000	18	0x00000018	0	-1	5	1	15	0	None	2020-10-17 18:58:27.980750084	968	1	160	0x00000044	0x000000c0	129	0x000000cc	['258', '258', '258', '258']	42	1	[OrderedDict([('dnp3.al.obj', '258'), ('dnp3.al.obj_tree', OrderedDict([('Qualifier Field, Prefix: None, Range: 8-bit Start and Stop Indices', OrderedDict([('dnp3.al.objq.prefix', '0'), ('dnp3.al.objq.range', '0')])), ('Number of Items: 10', OrderedDict([('dnp3.al.range.start', '0'), ('dnp3.al.range.stop', '9')])), ('Point Number 0 (Quality: Online), Value: 1', OrderedDict([('dnp3.al.point_index'…	-22.8471	46.6889	120.502
95	225	eth:ethertype:ip:tcp:dnp3	00:50:56:9c:9d:70	00:00:00:aa:00:22	192.168.0.5	172.16.0.2	211	0x00004000	20000	42197	171	0x00000018	0	0.000881000	0	0	0	0	None	2020-10-17 18:58:40.810731888	1195	1	172	0x00000044	0x000000c0	129	0x000000cd	['258', '258', '258', '258']	46	1	[OrderedDict([('dnp3.al.obj', '258'), ('dnp3.al.obj_tree', OrderedDict([('Qualifier Field, Prefix: None, Range: 8-bit Start and Stop Indices', OrderedDict([('dnp3.al.objq.prefix', '0'), ('dnp3.al.objq.range', '0')])), ('Number of Items: 11', OrderedDict([('dnp3.al.range.start', '0'), ('dnp3.al.range.stop', '10')])), ('Point Number 0 (Quality: Online), Value: 1', OrderedDict([('dnp3.al.point_index…	-22.8471	46.6889	120.502
96	60	eth:ethertype:arp	00:00:00:aa:00:23	ff:ff:ff:ff:ff:ff	0.0.0.0	0.0.0.0	0	0x00000000	0	0	0	0x00000000	0	-1	5	1	15	0	None	2020-10-17 18:58:41.314735889	390	1	121	0x00000044	0x000000c0	129	0x000000ce	['258', '258', '258']	32	255	[OrderedDict([('dnp3.al.obj', '258'), ('dnp3.al.obj_tree', OrderedDict([('Qualifier Field, Prefix: None, Range: 8-bit Start and Stop Indices', OrderedDict([('dnp3.al.objq.prefix', '0'), ('dnp3.al.objq.range', '0')])), ('Number of Items: 8', OrderedDict([('dnp3.al.range.start', '0'), ('dnp3.al.range.stop', '7')])), ('Point Number 0 (Quality: Online), Value: 1', OrderedDict([('dnp3.al.point_index',…	-24.258	46.6889	120.502
97	60	eth:ethertype:arp	00:00:00:aa:00:23	ff:ff:ff:ff:ff:ff	0.0.0.0	0.0.0.0	0	0x00000000	0	0	0	0x00000000	0	-1	0	0	0	0	None	2020-10-17 18:58:47.834655046	631	1	131	0x00000044	0x000000c0	129	0x000000c4	['258', '258', '258', '258']	33	0	[OrderedDict([('dnp3.al.obj', '258'), ('dnp3.al.obj_tree', OrderedDict([('Qualifier Field, Prefix: None, Range: 8-bit Start and Stop Indices', OrderedDict([('dnp3.al.objq.prefix', '0'), ('dnp3.al.objq.range', '0')])), ('Number of Items: 8', OrderedDict([('dnp3.al.range.start', '0'), ('dnp3.al.range.stop', '7')])), ('Point Number 0 (Quality: Online), Value: 1', OrderedDict([('dnp3.al.point_index',…	-24.258	46.6889	120.502
98	42	eth:ethertype:arp	00:50:56:9c:9d:70	00:00:00:aa:00:23	0.0.0.0	0.0.0.0	0	0x00000000	0	0	0	0x00000000	0	-1	0	0	0	0	None	2020-10-17 18:58:52.406774044	601	1	201	0x00000044	0x000000c0	129	0x000000c1	['258', '258', '258', '258']	55	2	[OrderedDict([('dnp3.al.obj', '258'), ('dnp3.al.obj_tree', OrderedDict([('Qualifier Field, Prefix: None, Range: 8-bit Start and Stop Indices', OrderedDict([('dnp3.al.objq.prefix', '0'), ('dnp3.al.objq.range', '0')])), ('Number of Items: 13', OrderedDict([('dnp3.al.range.start', '0'), ('dnp3.al.range.stop', '12')])), ('Point Number 0 (Quality: Online), Value: 1', OrderedDict([('dnp3.al.point_index…	-24.258	46.1268	120.502
99	60	eth:ethertype:arp	00:00:00:aa:00:23	00:50:56:9c:9d:70	0.0.0.0	0.0.0.0	0	0x00000000	0	0	0	0x00000000	0	-1	0	0	0	0	None	2020-10-17 18:59:00.927660942	560	1	148	0x00000044	0x000000c0	129	0x000000c4	['258', '258', '258', '258']	38	1	[OrderedDict([('dnp3.al.obj', '258'), ('dnp3.al.obj_tree', OrderedDict([('Qualifier Field, Prefix: None, Range: 8-bit Start and Stop Indices', OrderedDict([('dnp3.al.objq.prefix', '0'), ('dnp3.al.objq.range', '0')])), ('Number of Items: 9', OrderedDict([('dnp3.al.range.start', '0'), ('dnp3.al.range.stop', '8')])), ('Point Number 0 (Quality: Online), Value: 1', OrderedDict([('dnp3.al.point_index',…	-24.258	46.1268	120.502
100	42	eth:ethertype:arp	00:50:56:9c:9d:70	00:00:00:aa:00:23	0.0.0.0	0.0.0.0	0	0x00000000	0	0	0	0x00000000	0	-1	0	0	0	0	None	2020-10-17 18:59:02.403647900	399	1	73	0x00000044	0x000000c0	129	0x000000ce	['258', '258', '258']	16	15	[OrderedDict([('dnp3.al.obj', '258'), ('dnp3.al.obj_tree', OrderedDict([('Qualifier Field, Prefix: None, Range: 8-bit Start and Stop Indices', OrderedDict([('dnp3.al.objq.prefix', '0'), ('dnp3.al.objq.range', '0')])), ('Number of Items: 4', OrderedDict([('dnp3.al.range.start', '0'), ('dnp3.al.range.stop', '3')])), ('Point Number 0 (Quality: Online), Value: 1', OrderedDict([('dnp3.al.point_index',…	-24.258	46.1268	120.502
101	60	eth:ethertype:arp	00:00:00:aa:00:23	00:50:56:9c:9d:70	0.0.0.0	0.0.0.0	0	0x00000000	0	0	0	0x00000000	0	-1	0	0	0	1	arpspoof	2020-10-17 18:59:03.382738113	390	1	121	0x00000044	0x000000c0	129	0x000000cd	['258', '258', '258']	32	255	[OrderedDict([('dnp3.al.obj', '258'), ('dnp3.al.obj_tree', OrderedDict([('Qualifier Field, Prefix: None, Range: 8-bit Start and Stop Indices', OrderedDict([('dnp3.al.objq.prefix', '0'), ('dnp3.al.objq.range', '0')])), ('Number of Items: 8', OrderedDict([('dnp3.al.range.start', '0'), ('dnp3.al.range.stop', '7')])), ('Point Number 0 (Quality: Online), Value: 1', OrderedDict([('dnp3.al.point_index',…	-24.9387	46.1268	120.502
102	72	eth:ethertype:ip:tcp:dnp3	00:00:00:aa:00:23	00:50:56:9c:9d:70	172.16.0.2	192.168.0.5	58	0x00004000	38177	20000	18	0x00000018	0	-1	0	0	0	0	None	2020-10-17 18:59:13.763729095	1200	1	208	0x00000044	0x000000c0	129	0x000000ce	['258', '258', '258', '258']	58	1	[OrderedDict([('dnp3.al.obj', '258'), ('dnp3.al.obj_tree', OrderedDict([('Qualifier Field, Prefix: None, Range: 8-bit Start and Stop Indices', OrderedDict([('dnp3.al.objq.prefix', '0'), ('dnp3.al.objq.range', '0')])), ('Number of Items: 14', OrderedDict([('dnp3.al.range.start', '0'), ('dnp3.al.range.stop', '13')])), ('Point Number 0 (Quality: Online), Value: 1', OrderedDict([('dnp3.al.point_index…	-24.9387	46.1268	120.502
103	142	eth:ethertype:ip:tcp:dnp3	00:50:56:9c:9d:70	00:00:00:aa:00:23	192.168.0.5	172.16.0.2	128	0x00004000	20000	38177	88	0x00000018	0	0.001595000	0	0	0	0	None	2020-10-17 18:59:16.168598890	631	1	131	0x00000044	0x000000c0	129	0x000000c5	['258', '258', '258', '258']	33	0	[OrderedDict([('dnp3.al.obj', '258'), ('dnp3.al.obj_tree', OrderedDict([('Qualifier Field, Prefix: None, Range: 8-bit Start and Stop Indices', OrderedDict([('dnp3.al.objq.prefix', '0'), ('dnp3.al.objq.range', '0')])), ('Number of Items: 8', OrderedDict([('dnp3.al.range.start', '0'), ('dnp3.al.range.stop', '7')])), ('Point Number 0 (Quality: Online), Value: 1', OrderedDict([('dnp3.al.point_index',…	-24.9387	46.1268	120.502
104	72	eth:ethertype:ip:tcp:dnp3	00:00:00:aa:00:23	00:50:56:9c:9d:70	172.16.0.2	192.168.0.5	58	0x00004000	59717	20000	18	0x00000018	0	-1	4	1	12	0	None	2020-10-17 18:59:26.623708010	493	1	133	0x00000044	0x000000c0	129	0x000000ce	['258', '258', '258']	36	511	[OrderedDict([('dnp3.al.obj', '258'), ('dnp3.al.obj_tree', OrderedDict([('Qualifier Field, Prefix: None, Range: 8-bit Start and Stop Indices', OrderedDict([('dnp3.al.objq.prefix', '0'), ('dnp3.al.objq.range', '0')])), ('Number of Items: 9', OrderedDict([('dnp3.al.range.start', '0'), ('dnp3.al.range.stop', '8')])), ('Point Number 0 (Quality: Online), Value: 1', OrderedDict([('dnp3.al.point_index',…	-24.9387	46.1268	120.502
105	196	eth:ethertype:ip:tcp:dnp3	00:50:56:9c:9d:70	00:00:00:aa:00:23	192.168.0.5	172.16.0.2	182	0x00004000	20000	59717	142	0x00000018	0	0.001049000	0	0	0	0	None	2020-10-17 18:59:28.299752951	968	1	160	0x00000044	0x000000c0	129	0x000000cd	['258', '258', '258', '258']	42	1	[OrderedDict([('dnp3.al.obj', '258'), ('dnp3.al.obj_tree', OrderedDict([('Qualifier Field, Prefix: None, Range: 8-bit Start and Stop Indices', OrderedDict([('dnp3.al.objq.prefix', '0'), ('dnp3.al.objq.range', '0')])), ('Number of Items: 10', OrderedDict([('dnp3.al.range.start', '0'), ('dnp3.al.range.stop', '9')])), ('Point Number 0 (Quality: Online), Value: 1', OrderedDict([('dnp3.al.point_index'…	-24.9387	46.1268	119.918
106	60	eth:ethertype:arp	00:00:00:aa:00:22	ff:ff:ff:ff:ff:ff	0.0.0.0	0.0.0.0	0	0x00000000	0	0	0	0x00000000	0	-1	0	0	0	1	arpspoof	2020-10-17 18:59:41.048738003	1195	1	172	0x00000044	0x000000c0	129	0x000000ce	['258', '258', '258', '258']	46	1	[OrderedDict([('dnp3.al.obj', '258'), ('dnp3.al.obj_tree', OrderedDict([('Qualifier Field, Prefix: None, Range: 8-bit Start and Stop Indices', OrderedDict([('dnp3.al.objq.prefix', '0'), ('dnp3.al.objq.range', '0')])), ('Number of Items: 11', OrderedDict([('dnp3.al.range.start', '0'), ('dnp3.al.range.stop', '10')])), ('Point Number 0 (Quality: Online), Value: 1', OrderedDict([('dnp3.al.point_index…	-24.9387	46.1268	119.918
107	60	eth:ethertype:arp	00:00:00:aa:00:22	ff:ff:ff:ff:ff:ff	0.0.0.0	0.0.0.0	0	0x00000000	0	0	0	0x00000000	0	-1	0	0	0	1	arpspoof	2020-10-17 18:59:41.544653893	390	1	121	0x00000044	0x000000c0	129	0x000000cf	['258', '258', '258']	32	255	[OrderedDict([('dnp3.al.obj', '258'), ('dnp3.al.obj_tree', OrderedDict([('Qualifier Field, Prefix: None, Range: 8-bit Start and Stop Indices', OrderedDict([('dnp3.al.objq.prefix', '0'), ('dnp3.al.objq.range', '0')])), ('Number of Items: 8', OrderedDict([('dnp3.al.range.start', '0'), ('dnp3.al.range.stop', '7')])), ('Point Number 0 (Quality: Online), Value: 1', OrderedDict([('dnp3.al.point_index',…	-25.8939	46.1268	119.918
108	60	eth:ethertype:arp	00:00:00:aa:00:22	ff:ff:ff:ff:ff:ff	0.0.0.0	0.0.0.0	0	0x00000000	0	0	0	0x00000000	0	-1	4	1	12	1	arpspoof	2020-10-17 18:59:52.715744972	601	1	201	0x00000044	0x000000c0	129	0x000000c2	['258', '258', '258', '258']	55	2	[OrderedDict([('dnp3.al.obj', '258'), ('dnp3.al.obj_tree', OrderedDict([('Qualifier Field, Prefix: None, Range: 8-bit Start and Stop Indices', OrderedDict([('dnp3.al.objq.prefix', '0'), ('dnp3.al.objq.range', '0')])), ('Number of Items: 13', OrderedDict([('dnp3.al.range.start', '0'), ('dnp3.al.range.stop', '12')])), ('Point Number 0 (Quality: Online), Value: 1', OrderedDict([('dnp3.al.point_index…	-25.8939	46.0231	119.918
109	60	eth:ethertype:arp	00:00:00:aa:00:23	00:50:56:9c:9d:70	0.0.0.0	0.0.0.0	0	0x00000000	0	0	0	0x00000000	0	-1	0	0	0	1	arpspoof	2020-10-17 18:59:54.681623936	631	1	22	0x00000044	0x000000c0	129	0x000000c6	['10499']	1	1000	[OrderedDict([('dnp3.al.obj', '10499'), ('dnp3.al.obj_tree', OrderedDict([('Qualifier Field, Prefix: 2-Octet Index Prefix, Range: 16-bit Single Field Quantity', OrderedDict([('dnp3.al.objq.prefix', '2'), ('dnp3.al.objq.range', '8')])), ('Number of Items: 1', OrderedDict([('dnp3.al.range.quantity', '1')])), ('Point Number 0, Value: 1000 [Status: Req. Accepted/Init/Queued (0x00)]', OrderedDict([('d…	-25.8939	46.0231	119.918
110	72	eth:ethertype:ip:tcp:dnp3	00:00:00:aa:00:23	00:50:56:9c:9d:70	172.16.0.2	192.168.0.5	58	0x00004000	51683	20000	18	0x00000018	0	-1	4	1	12	0	None	2020-10-17 19:00:00.621627092	631	1	22	0x00000044	0x000000c0	129	0x000000c7	['10499']	1	20	[OrderedDict([('dnp3.al.obj', '10499'), ('dnp3.al.obj_tree', OrderedDict([('Qualifier Field, Prefix: 2-Octet Index Prefix, Range: 16-bit Single Field Quantity', OrderedDict([('dnp3.al.objq.prefix', '2'), ('dnp3.al.objq.range', '8')])), ('Number of Items: 1', OrderedDict([('dnp3.al.range.quantity', '1')])), ('Point Number 0, Value: 20 [Status: Req. Accepted/Init/Queued (0x00)]', OrderedDict([('dnp…	-25.8939	46.0231	119.918
111	206	eth:ethertype:ip:tcp:dnp3	00:50:56:9c:9d:70	00:00:00:aa:00:23	192.168.0.5	172.16.0.2	192	0x00004000	20000	51683	152	0x00000018	0	0.000651000	0	0	0	0	None	2020-10-17 19:00:01.254597902	560	1	148	0x00000044	0x000000c0	129	0x000000c5	['258', '258', '258', '258']	38	1	[OrderedDict([('dnp3.al.obj', '258'), ('dnp3.al.obj_tree', OrderedDict([('Qualifier Field, Prefix: None, Range: 8-bit Start and Stop Indices', OrderedDict([('dnp3.al.objq.prefix', '0'), ('dnp3.al.objq.range', '0')])), ('Number of Items: 9', OrderedDict([('dnp3.al.range.start', '0'), ('dnp3.al.range.stop', '8')])), ('Point Number 0 (Quality: Online), Value: 1', OrderedDict([('dnp3.al.point_index',…	-25.8939	46.0231	119.918
112	42	eth:ethertype:arp	00:50:56:9c:9d:70	ff:ff:ff:ff:ff:ff	0.0.0.0	0.0.0.0	0	0x00000000	0	0	0	0x00000000	0	-1	4	1	12	0	None	2020-10-17 19:00:02.695633888	399	1	73	0x00000044	0x000000c0	129	0x000000cf	['258', '258', '258']	16	15	[OrderedDict([('dnp3.al.obj', '258'), ('dnp3.al.obj_tree', OrderedDict([('Qualifier Field, Prefix: None, Range: 8-bit Start and Stop Indices', OrderedDict([('dnp3.al.objq.prefix', '0'), ('dnp3.al.objq.range', '0')])), ('Number of Items: 4', OrderedDict([('dnp3.al.range.start', '0'), ('dnp3.al.range.stop', '3')])), ('Point Number 0 (Quality: Online), Value: 1', OrderedDict([('dnp3.al.point_index',…	-25.8939	46.0231	119.918
113	42	eth:ethertype:arp	00:50:56:9c:9d:70	ff:ff:ff:ff:ff:ff	0.0.0.0	0.0.0.0	0	0x00000000	0	0	0	0x00000000	0	-1	4	1	80	0	None	2020-10-17 19:00:03.678663015	390	1	121	0x00000044	0x000000c0	129	0x000000ce	['258', '258', '258']	32	255	[OrderedDict([('dnp3.al.obj', '258'), ('dnp3.al.obj_tree', OrderedDict([('Qualifier Field, Prefix: None, Range: 8-bit Start and Stop Indices', OrderedDict([('dnp3.al.objq.prefix', '0'), ('dnp3.al.objq.range', '0')])), ('Number of Items: 8', OrderedDict([('dnp3.al.range.start', '0'), ('dnp3.al.range.stop', '7')])), ('Point Number 0 (Quality: Online), Value: 1', OrderedDict([('dnp3.al.point_index',…	-17.4324	46.0231	119.918
114	60	eth:ethertype:arp	00:00:00:aa:00:22	ff:ff:ff:ff:ff:ff	0.0.0.0	0.0.0.0	0	0x00000000	0	0	0	0x00000000	0	-1	0	0	0	1	arpspoof	2020-10-17 19:00:14.067682028	1200	1	208	0x00000044	0x000000c0	129	0x000000cf	['258', '258', '258', '258']	58	1	[OrderedDict([('dnp3.al.obj', '258'), ('dnp3.al.obj_tree', OrderedDict([('Qualifier Field, Prefix: None, Range: 8-bit Start and Stop Indices', OrderedDict([('dnp3.al.objq.prefix', '0'), ('dnp3.al.objq.range', '0')])), ('Number of Items: 14', OrderedDict([('dnp3.al.range.start', '0'), ('dnp3.al.range.stop', '13')])), ('Point Number 0 (Quality: Online), Value: 1', OrderedDict([('dnp3.al.point_index…	-17.4324	46.0231	119.918
115	42	eth:ethertype:arp	00:50:56:9c:9d:70	ff:ff:ff:ff:ff:ff	0.0.0.0	0.0.0.0	0	0x00000000	0	0	0	0x00000000	0	-1	4	1	12	0	None	2020-10-17 19:00:16.467605114	631	1	131	0x00000044	0x000000c0	129	0x000000c8	['258', '258', '258', '258']	33	0	[OrderedDict([('dnp3.al.obj', '258'), ('dnp3.al.obj_tree', OrderedDict([('Qualifier Field, Prefix: None, Range: 8-bit Start and Stop Indices', OrderedDict([('dnp3.al.objq.prefix', '0'), ('dnp3.al.objq.range', '0')])), ('Number of Items: 8', OrderedDict([('dnp3.al.range.start', '0'), ('dnp3.al.range.stop', '7')])), ('Point Number 0 (Quality: Online), Value: 1', OrderedDict([('dnp3.al.point_index',…	-17.4324	46.0231	119.918
116	60	eth:ethertype:arp	00:00:00:aa:00:23	00:50:56:9c:9d:70	0.0.0.0	0.0.0.0	0	0x00000000	0	0	0	0x00000000	0	-1	0	0	0	0	None	2020-10-17 19:00:26.862708092	493	1	133	0x00000044	0x000000c0	129	0x000000cf	['258', '258', '258']	36	511	[OrderedDict([('dnp3.al.obj', '258'), ('dnp3.al.obj_tree', OrderedDict([('Qualifier Field, Prefix: None, Range: 8-bit Start and Stop Indices', OrderedDict([('dnp3.al.objq.prefix', '0'), ('dnp3.al.objq.range', '0')])), ('Number of Items: 9', OrderedDict([('dnp3.al.range.start', '0'), ('dnp3.al.range.stop', '8')])), ('Point Number 0 (Quality: Online), Value: 1', OrderedDict([('dnp3.al.point_index',…	-17.4324	46.0231	119.918
117	60	eth:ethertype:arp	00:00:00:aa:00:22	ff:ff:ff:ff:ff:ff	0.0.0.0	0.0.0.0	0	0x00000000	0	0	0	0x00000000	0	-1	0	0	0	1	arpspoof	2020-10-17 19:00:28.615714073	968	1	160	0x00000044	0x000000c0	129	0x000000ce	['258', '258', '258', '258']	42	1	[OrderedDict([('dnp3.al.obj', '258'), ('dnp3.al.obj_tree', OrderedDict([('Qualifier Field, Prefix: None, Range: 8-bit Start and Stop Indices', OrderedDict([('dnp3.al.objq.prefix', '0'), ('dnp3.al.objq.range', '0')])), ('Number of Items: 10', OrderedDict([('dnp3.al.range.start', '0'), ('dnp3.al.range.stop', '9')])), ('Point Number 0 (Quality: Online), Value: 1', OrderedDict([('dnp3.al.point_index'…	-17.4324	46.0231	120.226
118	60	eth:ethertype:arp	00:00:00:aa:00:22	ff:ff:ff:ff:ff:ff	0.0.0.0	0.0.0.0	0	0x00000000	0	0	0	0x00000000	0	-1	0	0	0	1	arpspoof	2020-10-17 19:00:41.276700974	1195	1	172	0x00000044	0x000000c0	129	0x000000cf	['258', '258', '258', '258']	46	1	[OrderedDict([('dnp3.al.obj', '258'), ('dnp3.al.obj_tree', OrderedDict([('Qualifier Field, Prefix: None, Range: 8-bit Start and Stop Indices', OrderedDict([('dnp3.al.objq.prefix', '0'), ('dnp3.al.objq.range', '0')])), ('Number of Items: 11', OrderedDict([('dnp3.al.range.start', '0'), ('dnp3.al.range.stop', '10')])), ('Point Number 0 (Quality: Online), Value: 1', OrderedDict([('dnp3.al.point_index…	-17.4324	46.0231	120.226
119	72	eth:ethertype:ip:tcp:dnp3	00:00:00:aa:00:23	00:50:56:9c:9d:70	172.16.0.2	192.168.0.5	58	0x00004000	56207	20000	18	0x00000018	0	-1	6	1	18	0	None	2020-10-17 19:00:41.776612043	390	1	121	0x00000044	0x000000c0	129	0x000000c0	['258', '258', '258']	32	255	[OrderedDict([('dnp3.al.obj', '258'), ('dnp3.al.obj_tree', OrderedDict([('Qualifier Field, Prefix: None, Range: 8-bit Start and Stop Indices', OrderedDict([('dnp3.al.objq.prefix', '0'), ('dnp3.al.objq.range', '0')])), ('Number of Items: 8', OrderedDict([('dnp3.al.range.start', '0'), ('dnp3.al.range.stop', '7')])), ('Point Number 0 (Quality: Online), Value: 1', OrderedDict([('dnp3.al.point_index',…	-27.019	46.0231	120.226
120	293	eth:ethertype:ip:tcp:dnp3	00:50:56:9c:9d:70	00:00:00:aa:00:23	192.168.0.5	172.16.0.2	279	0x00004000	20000	56207	239	0x00000018	0	0.000543000	0	0	0	0	None	2020-10-17 19:00:48.890600920	560	1	28	0x00000044	0x000000c0	129	0x000000c6	['3073']	1	1	[OrderedDict([('dnp3.al.obj', '3073'), ('dnp3.al.obj_tree', OrderedDict([('Qualifier Field, Prefix: 2-Octet Index Prefix, Range: 16-bit Single Field Quantity', OrderedDict([('dnp3.al.objq.prefix', '2'), ('dnp3.al.objq.range', '8')])), ('Number of Items: 1', OrderedDict([('dnp3.al.range.quantity', '1')])), ('Point Number 1 [Pulse On] [Trip]', OrderedDict([('dnp3.al.index', '1'), ('Control Code [0x…	-27.019	46.0231	120.226
121	60	eth:ethertype:arp	00:00:00:aa:00:23	00:50:56:9c:9d:70	0.0.0.0	0.0.0.0	0	0x00000000	0	0	0	0x00000000	0	-1	6	1	18	1	arpspoof	2020-10-17 19:00:52.977761984	601	1	201	0x00000044	0x000000c0	129	0x000000c3	['258', '258', '258', '258']	55	2	[OrderedDict([('dnp3.al.obj', '258'), ('dnp3.al.obj_tree', OrderedDict([('Qualifier Field, Prefix: None, Range: 8-bit Start and Stop Indices', OrderedDict([('dnp3.al.objq.prefix', '0'), ('dnp3.al.objq.range', '0')])), ('Number of Items: 13', OrderedDict([('dnp3.al.range.start', '0'), ('dnp3.al.range.stop', '12')])), ('Point Number 0 (Quality: Online), Value: 1', OrderedDict([('dnp3.al.point_index…	-27.019	45.7586	120.226
122	81	eth:ethertype:ip:tcp:dnp3	00:00:00:aa:00:23	00:50:56:9c:9d:70	172.16.0.2	192.168.0.5	67	0x00004000	42197	20000	27	0x00000018	0	-1	6	1	18	0	None	2020-10-17 19:01:01.488656044	560	1	148	0x00000044	0x000000c0	129	0x000000c7	['258', '258', '258', '258']	38	1	[OrderedDict([('dnp3.al.obj', '258'), ('dnp3.al.obj_tree', OrderedDict([('Qualifier Field, Prefix: None, Range: 8-bit Start and Stop Indices', OrderedDict([('dnp3.al.objq.prefix', '0'), ('dnp3.al.objq.range', '0')])), ('Number of Items: 9', OrderedDict([('dnp3.al.range.start', '0'), ('dnp3.al.range.stop', '8')])), ('Point Number 0 (Quality: Online), Value: 1', OrderedDict([('dnp3.al.point_index',…	-27.019	45.7586	120.226
123	85	eth:ethertype:ip:tcp:dnp3	00:50:56:9c:9d:70	00:00:00:aa:00:23	192.168.0.5	172.16.0.2	71	0x00004000	20000	42197	31	0x00000018	0	0.000435000	0	0	0	1	DNP3	2020-10-17 19:01:02.943653107	399	1	73	0x00000044	0x000000c0	129	0x000000c0	['258', '258', '258']	16	15	[OrderedDict([('dnp3.al.obj', '258'), ('dnp3.al.obj_tree', OrderedDict([('Qualifier Field, Prefix: None, Range: 8-bit Start and Stop Indices', OrderedDict([('dnp3.al.objq.prefix', '0'), ('dnp3.al.objq.range', '0')])), ('Number of Items: 4', OrderedDict([('dnp3.al.range.start', '0'), ('dnp3.al.range.stop', '3')])), ('Point Number 0 (Quality: Online), Value: 1', OrderedDict([('dnp3.al.point_index',…	-27.019	45.7586	120.226
124	60	eth:ethertype:arp	00:00:00:aa:00:22	ff:ff:ff:ff:ff:ff	0.0.0.0	0.0.0.0	0	0x00000000	0	0	0	0x00000000	0	-1	1	0	2	1	arpspoof	2020-10-17 19:01:03.981729984	390	1	121	0x00000044	0x000000c0	129	0x000000cf	['258', '258', '258']	32	247	[OrderedDict([('dnp3.al.obj', '258'), ('dnp3.al.obj_tree', OrderedDict([('Qualifier Field, Prefix: None, Range: 8-bit Start and Stop Indices', OrderedDict([('dnp3.al.objq.prefix', '0'), ('dnp3.al.objq.range', '0')])), ('Number of Items: 8', OrderedDict([('dnp3.al.range.start', '0'), ('dnp3.al.range.stop', '7')])), ('Point Number 0 (Quality: Online), Value: 1', OrderedDict([('dnp3.al.point_index',…	107.515	45.7586	120.226
125	60	eth:ethertype:arp	00:00:00:aa:00:22	ff:ff:ff:ff:ff:ff	0.0.0.0	0.0.0.0	0	0x00000000	0	0	0	0x00000000	0	-1	6	1	18	1	arpspoof	2020-10-17 19:01:14.383728027	1200	1	208	0x00000044	0x000000c0	129	0x000000c0	['258', '258', '258', '258']	58	1	[OrderedDict([('dnp3.al.obj', '258'), ('dnp3.al.obj_tree', OrderedDict([('Qualifier Field, Prefix: None, Range: 8-bit Start and Stop Indices', OrderedDict([('dnp3.al.objq.prefix', '0'), ('dnp3.al.objq.range', '0')])), ('Number of Items: 14', OrderedDict([('dnp3.al.range.start', '0'), ('dnp3.al.range.stop', '13')])), ('Point Number 0 (Quality: Online), Value: 1', OrderedDict([('dnp3.al.point_index…	107.515	45.7586	120.226
126	60	eth:ethertype:arp	00:00:00:aa:00:22	ff:ff:ff:ff:ff:ff	0.0.0.0	0.0.0.0	0	0x00000000	0	0	0	0x00000000	0	-1	0	0	0	1	arpspoof	2020-10-17 19:01:16.725774050	631	1	131	0x00000044	0x000000c0	129	0x000000c9	['258', '258', '258', '258']	33	0	[OrderedDict([('dnp3.al.obj', '258'), ('dnp3.al.obj_tree', OrderedDict([('Qualifier Field, Prefix: None, Range: 8-bit Start and Stop Indices', OrderedDict([('dnp3.al.objq.prefix', '0'), ('dnp3.al.objq.range', '0')])), ('Number of Items: 8', OrderedDict([('dnp3.al.range.start', '0'), ('dnp3.al.range.stop', '7')])), ('Point Number 0 (Quality: Online), Value: 1', OrderedDict([('dnp3.al.point_index',…	107.515	45.7586	120.226
127	60	eth:ethertype:arp	00:00:00:aa:00:23	00:50:56:9c:9d:70	0.0.0.0	0.0.0.0	0	0x00000000	0	0	0	0x00000000	0	-1	6	1	18	1	arpspoof	2020-10-17 19:01:27.101702929	493	1	133	0x00000044	0x000000c0	129	0x000000c0	['258', '258', '258']	36	511	[OrderedDict([('dnp3.al.obj', '258'), ('dnp3.al.obj_tree', OrderedDict([('Qualifier Field, Prefix: None, Range: 8-bit Start and Stop Indices', OrderedDict([('dnp3.al.objq.prefix', '0'), ('dnp3.al.objq.range', '0')])), ('Number of Items: 9', OrderedDict([('dnp3.al.range.start', '0'), ('dnp3.al.range.stop', '8')])), ('Point Number 0 (Quality: Online), Value: 1', OrderedDict([('dnp3.al.point_index',…	107.515	45.7586	120.226
128	42	eth:ethertype:arp	00:50:56:9c:9d:70	ff:ff:ff:ff:ff:ff	0.0.0.0	0.0.0.0	0	0x00000000	0	0	0	0x00000000	0	-1	5	1	15	0	None	2020-10-17 19:01:28.860753059	968	1	160	0x00000044	0x000000c0	129	0x000000cf	['258', '258', '258', '258']	42	1	[OrderedDict([('dnp3.al.obj', '258'), ('dnp3.al.obj_tree', OrderedDict([('Qualifier Field, Prefix: None, Range: 8-bit Start and Stop Indices', OrderedDict([('dnp3.al.objq.prefix', '0'), ('dnp3.al.objq.range', '0')])), ('Number of Items: 10', OrderedDict([('dnp3.al.range.start', '0'), ('dnp3.al.range.stop', '9')])), ('Point Number 0 (Quality: Online), Value: 1', OrderedDict([('dnp3.al.point_index'…	107.515	45.7586	118.574
129	42	eth:ethertype:arp	00:50:56:9c:9d:70	ff:ff:ff:ff:ff:ff	0.0.0.0	0.0.0.0	0	0x00000000	0	0	0	0x00000000	0	-1	5	1	15	0	None	2020-10-17 19:01:30.452590942	560	1	22	0x00000044	0x000000c0	129	0x000000c8	['10499']	1	1200	[OrderedDict([('dnp3.al.obj', '10499'), ('dnp3.al.obj_tree', OrderedDict([('Qualifier Field, Prefix: 2-Octet Index Prefix, Range: 16-bit Single Field Quantity', OrderedDict([('dnp3.al.objq.prefix', '2'), ('dnp3.al.objq.range', '8')])), ('Number of Items: 1', OrderedDict([('dnp3.al.range.quantity', '1')])), ('Point Number 0, Value: 1200 [Status: Req. Accepted/Init/Queued (0x00)]', OrderedDict([('d…	107.515	45.7586	118.574
130	42	eth:ethertype:arp	00:50:56:9c:9d:70	ff:ff:ff:ff:ff:ff	0.0.0.0	0.0.0.0	0	0x00000000	0	0	0	0x00000000	0	-1	0	0	0	0	None	2020-10-17 19:01:36.817596912	631	1	22	0x00000044	0x000000c0	129	0x000000ca	['10499']	1	1000	[OrderedDict([('dnp3.al.obj', '10499'), ('dnp3.al.obj_tree', OrderedDict([('Qualifier Field, Prefix: 2-Octet Index Prefix, Range: 16-bit Single Field Quantity', OrderedDict([('dnp3.al.objq.prefix', '2'), ('dnp3.al.objq.range', '8')])), ('Number of Items: 1', OrderedDict([('dnp3.al.range.quantity', '1')])), ('Point Number 0, Value: 1000 [Status: Req. Accepted/Init/Queued (0x00)]', OrderedDict([('d…	107.515	45.7586	118.574
131	72	eth:ethertype:ip:tcp:dnp3	00:00:00:aa:00:22	00:50:56:9c:9d:70	172.16.0.2	192.168.0.5	58	0x00004000	53941	20000	18	0x00000018	0	-1	0	0	0	0	None	2020-10-17 19:01:41.510721922	1195	1	172	0x00000044	0x000000c0	129	0x000000c0	['258', '258', '258', '258']	46	1	[OrderedDict([('dnp3.al.obj', '258'), ('dnp3.al.obj_tree', OrderedDict([('Qualifier Field, Prefix: None, Range: 8-bit Start and Stop Indices', OrderedDict([('dnp3.al.objq.prefix', '0'), ('dnp3.al.objq.range', '0')])), ('Number of Items: 11', OrderedDict([('dnp3.al.range.start', '0'), ('dnp3.al.range.stop', '10')])), ('Point Number 0 (Quality: Online), Value: 1', OrderedDict([('dnp3.al.point_index…	107.515	45.7586	118.574
132	208	eth:ethertype:ip:tcp:dnp3	00:50:56:9c:9d:70	00:00:00:aa:00:23	192.168.0.5	172.16.0.2	194	0x00004000	20000	53941	154	0x00000018	0	0.001040000	0	0	0	0	None	2020-10-17 19:01:42.006650925	390	1	121	0x00000044	0x000000c0	129	0x000000c1	['258', '258', '258']	32	247	[OrderedDict([('dnp3.al.obj', '258'), ('dnp3.al.obj_tree', OrderedDict([('Qualifier Field, Prefix: None, Range: 8-bit Start and Stop Indices', OrderedDict([('dnp3.al.objq.prefix', '0'), ('dnp3.al.objq.range', '0')])), ('Number of Items: 8', OrderedDict([('dnp3.al.range.start', '0'), ('dnp3.al.range.stop', '7')])), ('Point Number 0 (Quality: Online), Value: 1', OrderedDict([('dnp3.al.point_index',…	60.4262	45.7586	118.574
133	60	eth:ethertype:arp	00:00:00:aa:00:23	00:50:56:9c:9d:70	0.0.0.0	0.0.0.0	0	0x00000000	0	0	0	0x00000000	0	-1	0	0	0	1	arpspoof	2020-10-17 19:01:46.234702110	601	1	22	0x00000044	0x000000c0	129	0x000000c4	['10499']	1	78	[OrderedDict([('dnp3.al.obj', '10499'), ('dnp3.al.obj_tree', OrderedDict([('Qualifier Field, Prefix: 2-Octet Index Prefix, Range: 16-bit Single Field Quantity', OrderedDict([('dnp3.al.objq.prefix', '2'), ('dnp3.al.objq.range', '8')])), ('Number of Items: 1', OrderedDict([('dnp3.al.range.quantity', '1')])), ('Point Number 0, Value: 78 [Status: Req. Accepted/Init/Queued (0x00)]', OrderedDict([('dnp…	60.4262	45.7586	118.574
134	72	eth:ethertype:ip:tcp:dnp3	00:00:00:aa:00:22	00:50:56:9c:9d:70	172.16.0.2	192.168.0.5	58	0x00004000	50927	20000	18	0x00000018	0	-1	5	1	15	0	None	2020-10-17 19:01:53.246711969	601	1	201	0x00000044	0x000000c0	129	0x000000c5	['258', '258', '258', '258']	55	2	[OrderedDict([('dnp3.al.obj', '258'), ('dnp3.al.obj_tree', OrderedDict([('Qualifier Field, Prefix: None, Range: 8-bit Start and Stop Indices', OrderedDict([('dnp3.al.objq.prefix', '0'), ('dnp3.al.objq.range', '0')])), ('Number of Items: 13', OrderedDict([('dnp3.al.range.start', '0'), ('dnp3.al.range.stop', '12')])), ('Point Number 0 (Quality: Online), Value: 1', OrderedDict([('dnp3.al.point_index…	60.4262	34.8265	118.574
135	239	eth:ethertype:ip:tcp:dnp3	00:50:56:9c:9d:70	00:00:00:aa:00:23	192.168.0.5	172.16.0.2	225	0x00004000	20000	50927	185	0x00000018	0	0.001140000	0	0	0	0	None	2020-10-17 19:01:58.071732044	968	1	22	0x00000044	0x000000c0	129	0x000000c0	['10499']	1	1100	[OrderedDict([('dnp3.al.obj', '10499'), ('dnp3.al.obj_tree', OrderedDict([('Qualifier Field, Prefix: 2-Octet Index Prefix, Range: 16-bit Single Field Quantity', OrderedDict([('dnp3.al.objq.prefix', '2'), ('dnp3.al.objq.range', '8')])), ('Number of Items: 1', OrderedDict([('dnp3.al.range.quantity', '1')])), ('Point Number 0, Value: 1100 [Status: Req. Accepted/Init/Queued (0x00)]', OrderedDict([('d…	60.4262	34.8265	118.574
136	60	eth:ethertype:arp	00:00:00:aa:00:23	00:50:56:9c:9d:70	0.0.0.0	0.0.0.0	0	0x00000000	0	0	0	0x00000000	0	-1	11	2	32	1	arpspoof	2020-10-17 19:02:01.713603973	560	1	148	0x00000044	0x000000c0	129	0x000000c9	['258', '258', '258', '258']	38	1	[OrderedDict([('dnp3.al.obj', '258'), ('dnp3.al.obj_tree', OrderedDict([('Qualifier Field, Prefix: None, Range: 8-bit Start and Stop Indices', OrderedDict([('dnp3.al.objq.prefix', '0'), ('dnp3.al.objq.range', '0')])), ('Number of Items: 9', OrderedDict([('dnp3.al.range.start', '0'), ('dnp3.al.range.stop', '8')])), ('Point Number 0 (Quality: Online), Value: 1', OrderedDict([('dnp3.al.point_index',…	60.4262	34.8265	118.574
137	60	eth:ethertype:arp	00:00:00:aa:00:22	ff:ff:ff:ff:ff:ff	0.0.0.0	0.0.0.0	0	0x00000000	0	0	0	0x00000000	0	-1	4	1	12	1	arpspoof	2020-10-17 19:02:03.165606022	399	1	73	0x00000044	0x000000c0	129	0x000000c1	['258', '258', '258']	16	15	[OrderedDict([('dnp3.al.obj', '258'), ('dnp3.al.obj_tree', OrderedDict([('Qualifier Field, Prefix: None, Range: 8-bit Start and Stop Indices', OrderedDict([('dnp3.al.objq.prefix', '0'), ('dnp3.al.objq.range', '0')])), ('Number of Items: 4', OrderedDict([('dnp3.al.range.start', '0'), ('dnp3.al.range.stop', '3')])), ('Point Number 0 (Quality: Online), Value: 1', OrderedDict([('dnp3.al.point_index',…	60.4262	34.8265	118.574
138	60	eth:ethertype:arp	00:00:00:aa:00:22	ff:ff:ff:ff:ff:ff	0.0.0.0	0.0.0.0	0	0x00000000	0	0	0	0x00000000	0	-1	4	1	12	1	arpspoof	2020-10-17 19:02:04.211673021	390	1	121	0x00000044	0x000000c0	129	0x000000c0	['258', '258', '258']	32	247	[OrderedDict([('dnp3.al.obj', '258'), ('dnp3.al.obj_tree', OrderedDict([('Qualifier Field, Prefix: None, Range: 8-bit Start and Stop Indices', OrderedDict([('dnp3.al.objq.prefix', '0'), ('dnp3.al.objq.range', '0')])), ('Number of Items: 8', OrderedDict([('dnp3.al.range.start', '0'), ('dnp3.al.range.stop', '7')])), ('Point Number 0 (Quality: Online), Value: 1', OrderedDict([('dnp3.al.point_index',…	72.3862	34.8265	118.574
139	60	eth:ethertype:arp	00:00:00:aa:00:22	ff:ff:ff:ff:ff:ff	0.0.0.0	0.0.0.0	0	0x00000000	0	0	0	0x00000000	0	-1	0	0	0	0	None	2020-10-17 19:02:07.890594006	560	1	22	0x00000044	0x000000c0	129	0x000000ca	['10499']	1	1100	[OrderedDict([('dnp3.al.obj', '10499'), ('dnp3.al.obj_tree', OrderedDict([('Qualifier Field, Prefix: 2-Octet Index Prefix, Range: 16-bit Single Field Quantity', OrderedDict([('dnp3.al.objq.prefix', '2'), ('dnp3.al.objq.range', '8')])), ('Number of Items: 1', OrderedDict([('dnp3.al.range.quantity', '1')])), ('Point Number 1, Value: 1100 [Status: Req. Accepted/Init/Queued (0x00)]', OrderedDict([('d…	72.3862	34.8265	118.574
140	60	eth:ethertype:arp	00:00:00:aa:00:23	00:50:56:9c:9d:70	0.0.0.0	0.0.0.0	0	0x00000000	0	0	0	0x00000000	0	-1	4	1	12	1	arpspoof	2020-10-17 19:02:14.613681078	1200	1	208	0x00000044	0x000000c0	129	0x000000c1	['258', '258', '258', '258']	58	1	[OrderedDict([('dnp3.al.obj', '258'), ('dnp3.al.obj_tree', OrderedDict([('Qualifier Field, Prefix: None, Range: 8-bit Start and Stop Indices', OrderedDict([('dnp3.al.objq.prefix', '0'), ('dnp3.al.objq.range', '0')])), ('Number of Items: 14', OrderedDict([('dnp3.al.range.start', '0'), ('dnp3.al.range.stop', '13')])), ('Point Number 0 (Quality: Online), Value: 1', OrderedDict([('dnp3.al.point_index…	72.3862	34.8265	118.574
141	42	eth:ethertype:arp	00:50:56:9c:9d:70	ff:ff:ff:ff:ff:ff	0.0.0.0	0.0.0.0	0	0x00000000	0	0	0	0x00000000	0	-1	4	1	12	0	None	2020-10-17 19:02:16.877616882	631	1	131	0x00000044	0x000000c0	129	0x000000cb	['258', '258', '258', '258']	33	8	[OrderedDict([('dnp3.al.obj', '258'), ('dnp3.al.obj_tree', OrderedDict([('Qualifier Field, Prefix: None, Range: 8-bit Start and Stop Indices', OrderedDict([('dnp3.al.objq.prefix', '0'), ('dnp3.al.objq.range', '0')])), ('Number of Items: 8', OrderedDict([('dnp3.al.range.start', '0'), ('dnp3.al.range.stop', '7')])), ('Point Number 0 (Quality: Online), Value: 1', OrderedDict([('dnp3.al.point_index',…	72.3862	34.8265	118.574
142	42	eth:ethertype:arp	00:50:56:9c:9d:70	ff:ff:ff:ff:ff:ff	0.0.0.0	0.0.0.0	0	0x00000000	0	0	0	0x00000000	0	-1	0	0	0	0	None	2020-10-17 19:02:18.940681934	601	1	22	0x00000044	0x000000c0	129	0x000000c6	['10499']	1	78	[OrderedDict([('dnp3.al.obj', '10499'), ('dnp3.al.obj_tree', OrderedDict([('Qualifier Field, Prefix: 2-Octet Index Prefix, Range: 16-bit Single Field Quantity', OrderedDict([('dnp3.al.objq.prefix', '2'), ('dnp3.al.objq.range', '8')])), ('Number of Items: 1', OrderedDict([('dnp3.al.range.quantity', '1')])), ('Point Number 2, Value: 78 [Status: Req. Accepted/Init/Queued (0x00)]', OrderedDict([('dnp…	72.3862	34.8265	118.574
143	72	eth:ethertype:ip:tcp:dnp3	00:00:00:aa:00:22	00:50:56:9c:9d:70	172.16.0.2	192.168.0.5	58	0x00004000	54845	20000	18	0x00000018	0	-1	4	1	12	0	None	2020-10-17 19:02:27.253664017	493	1	133	0x00000044	0x000000c0	129	0x000000c1	['258', '258', '258']	36	511	[OrderedDict([('dnp3.al.obj', '258'), ('dnp3.al.obj_tree', OrderedDict([('Qualifier Field, Prefix: None, Range: 8-bit Start and Stop Indices', OrderedDict([('dnp3.al.objq.prefix', '0'), ('dnp3.al.objq.range', '0')])), ('Number of Items: 9', OrderedDict([('dnp3.al.range.start', '0'), ('dnp3.al.range.stop', '8')])), ('Point Number 0 (Quality: Online), Value: 1', OrderedDict([('dnp3.al.point_index',…	72.3862	34.8265	118.574
144	253	eth:ethertype:ip:tcp:dnp3	00:50:56:9c:9d:70	00:00:00:aa:00:23	192.168.0.5	172.16.0.2	239	0x00004000	20000	54845	199	0x00000018	0	0.002044000	0	0	0	0	None	2020-10-17 19:02:28.048695087	968	1	22	0x00000044	0x000000c0	129	0x000000c1	['10499']	1	1300	[OrderedDict([('dnp3.al.obj', '10499'), ('dnp3.al.obj_tree', OrderedDict([('Qualifier Field, Prefix: 2-Octet Index Prefix, Range: 16-bit Single Field Quantity', OrderedDict([('dnp3.al.objq.prefix', '2'), ('dnp3.al.objq.range', '8')])), ('Number of Items: 1', OrderedDict([('dnp3.al.range.quantity', '1')])), ('Point Number 1, Value: 1300 [Status: Req. Accepted/Init/Queued (0x00)]', OrderedDict([('d…	72.3862	34.8265	118.574
145	42	eth:ethertype:arp	00:50:56:9c:9d:70	ff:ff:ff:ff:ff:ff	0.0.0.0	0.0.0.0	0	0x00000000	0	0	0	0x00000000	0	-1	0	0	0	0	None	2020-10-17 19:02:29.013693094	968	1	160	0x00000044	0x000000c0	129	0x000000c2	['258', '258', '258', '258']	42	1	[OrderedDict([('dnp3.al.obj', '258'), ('dnp3.al.obj_tree', OrderedDict([('Qualifier Field, Prefix: None, Range: 8-bit Start and Stop Indices', OrderedDict([('dnp3.al.objq.prefix', '0'), ('dnp3.al.objq.range', '0')])), ('Number of Items: 10', OrderedDict([('dnp3.al.range.start', '0'), ('dnp3.al.range.stop', '9')])), ('Point Number 0 (Quality: Online), Value: 1', OrderedDict([('dnp3.al.point_index'…	72.3862	34.8265	118.574
146	72	eth:ethertype:ip:tcp:dnp3	00:00:00:aa:00:22	00:50:56:9c:9d:70	172.16.0.2	192.168.0.5	58	0x00004000	34231	20000	18	0x00000018	0	-1	1	0	8	0	None	2020-10-17 19:02:34.592633963	560	1	28	0x00000044	0x000000c0	129	0x000000cb	['3073']	1	1	[OrderedDict([('dnp3.al.obj', '3073'), ('dnp3.al.obj_tree', OrderedDict([('Qualifier Field, Prefix: 2-Octet Index Prefix, Range: 16-bit Single Field Quantity', OrderedDict([('dnp3.al.objq.prefix', '2'), ('dnp3.al.objq.range', '8')])), ('Number of Items: 1', OrderedDict([('dnp3.al.range.quantity', '1')])), ('Point Number 1 [Pulse On] [Close]', OrderedDict([('dnp3.al.index', '1'), ('Control Code [0…	72.3862	34.8265
147	196	eth:ethertype:ip:tcp:dnp3	00:50:56:9c:9d:70	00:00:00:aa:00:23	192.168.0.5	172.16.0.2	182	0x00004000	20000	34231	142	0x00000018	0	0.002089000	0	0	0	0	None	2020-10-17 19:02:41.662730932	1195	1	172	0x00000044	0x000000c0	129	0x000000c1	['258', '258', '258', '258']	46	1	[OrderedDict([('dnp3.al.obj', '258'), ('dnp3.al.obj_tree', OrderedDict([('Qualifier Field, Prefix: None, Range: 8-bit Start and Stop Indices', OrderedDict([('dnp3.al.objq.prefix', '0'), ('dnp3.al.objq.range', '0')])), ('Number of Items: 11', OrderedDict([('dnp3.al.range.start', '0'), ('dnp3.al.range.stop', '10')])), ('Point Number 0 (Quality: Online), Value: 1', OrderedDict([('dnp3.al.point_index…	72.3862	34.8265
148	60	eth:ethertype:arp	00:00:00:aa:00:23	00:50:56:9c:9d:70	0.0.0.0	0.0.0.0	0	0x00000000	0	0	0	0x00000000	0	-1	0	0	0	1	arpspoof	2020-10-17 19:02:42.157648087	390	1	121	0x00000044	0x000000c0	129	0x000000c2	['258', '258', '258']	32	255	[OrderedDict([('dnp3.al.obj', '258'), ('dnp3.al.obj_tree', OrderedDict([('Qualifier Field, Prefix: None, Range: 8-bit Start and Stop Indices', OrderedDict([('dnp3.al.objq.prefix', '0'), ('dnp3.al.objq.range', '0')])), ('Number of Items: 8', OrderedDict([('dnp3.al.range.start', '0'), ('dnp3.al.range.stop', '7')])), ('Point Number 0 (Quality: Online), Value: 1', OrderedDict([('dnp3.al.point_index',…	-77.3246	34.8265
149	60	eth:ethertype:arp	00:00:00:aa:00:23	00:50:56:9c:9d:70	0.0.0.0	0.0.0.0	0	0x00000000	0	0	0	0x00000000	0	-1	12	2	36	1	arpspoof	2020-10-17 19:02:53.398761034	601	1	201	0x00000044	0x000000c0	129	0x000000c7	['258', '258', '258', '258']	55	2	[OrderedDict([('dnp3.al.obj', '258'), ('dnp3.al.obj_tree', OrderedDict([('Qualifier Field, Prefix: None, Range: 8-bit Start and Stop Indices', OrderedDict([('dnp3.al.objq.prefix', '0'), ('dnp3.al.objq.range', '0')])), ('Number of Items: 13', OrderedDict([('dnp3.al.range.start', '0'), ('dnp3.al.range.stop', '12')])), ('Point Number 0 (Quality: Online), Value: 1', OrderedDict([('dnp3.al.point_index…	-77.3246	34.8265
150	60	eth:ethertype:arp	00:00:00:aa:00:23	00:50:56:9c:9d:70	0.0.0.0	0.0.0.0	0	0x00000000	0	0	0	0x00000000	0	-1	18	3	54	0	None	2020-10-17 19:03:01.866626978	560	1	148	0x00000044	0x000000c0	129	0x000000cc	['258', '258', '258', '258']	38	1	[OrderedDict([('dnp3.al.obj', '258'), ('dnp3.al.obj_tree', OrderedDict([('Qualifier Field, Prefix: None, Range: 8-bit Start and Stop Indices', OrderedDict([('dnp3.al.objq.prefix', '0'), ('dnp3.al.objq.range', '0')])), ('Number of Items: 9', OrderedDict([('dnp3.al.range.start', '0'), ('dnp3.al.range.stop', '8')])), ('Point Number 0 (Quality: Online), Value: 1', OrderedDict([('dnp3.al.point_index',…	-77.3246
151	72	eth:ethertype:ip:tcp:dnp3	00:00:00:aa:00:23	00:50:56:9c:9d:70	172.16.0.2	192.168.0.5	58	0x00004000	33385	20000	18	0x00000018	0	-1	0	0	0	0	None	2020-10-17 19:03:03.316668987	399	1	73	0x00000044	0x000000c0	129	0x000000c2	['258', '258', '258']	16	15	[OrderedDict([('dnp3.al.obj', '258'), ('dnp3.al.obj_tree', OrderedDict([('Qualifier Field, Prefix: None, Range: 8-bit Start and Stop Indices', OrderedDict([('dnp3.al.objq.prefix', '0'), ('dnp3.al.objq.range', '0')])), ('Number of Items: 4', OrderedDict([('dnp3.al.range.start', '0'), ('dnp3.al.range.stop', '3')])), ('Point Number 0 (Quality: Online), Value: 1', OrderedDict([('dnp3.al.point_index',…	-77.3246
152	286	eth:ethertype:ip:tcp:dnp3	00:50:56:9c:9d:70	00:00:00:aa:00:23	192.168.0.5	172.16.0.2	272	0x00004000	20000	33385	232	0x00000018	0	0.001953000	0	0	0	1	arpspoof	2020-10-17 19:03:04.364717007	390	1	121	0x00000044	0x000000c0	129	0x000000c1	['258', '258', '258']	32	255	[OrderedDict([('dnp3.al.obj', '258'), ('dnp3.al.obj_tree', OrderedDict([('Qualifier Field, Prefix: None, Range: 8-bit Start and Stop Indices', OrderedDict([('dnp3.al.objq.prefix', '0'), ('dnp3.al.objq.range', '0')])), ('Number of Items: 8', OrderedDict([('dnp3.al.range.start', '0'), ('dnp3.al.range.stop', '7')])), ('Point Number 0 (Quality: Online), Value: 1', OrderedDict([('dnp3.al.point_index',…	-77.3246
153	42	eth:ethertype:arp	00:50:56:9c:9d:70	ff:ff:ff:ff:ff:ff	0.0.0.0	0.0.0.0	0	0x00000000	0	0	0	0x00000000	0	-1	5	1	15	0	None	2020-10-17 19:03:14.766750097	1200	1	208	0x00000044	0x000000c0	129	0x000000c2	['258', '258', '258', '258']	58	1	[OrderedDict([('dnp3.al.obj', '258'), ('dnp3.al.obj_tree', OrderedDict([('Qualifier Field, Prefix: None, Range: 8-bit Start and Stop Indices', OrderedDict([('dnp3.al.objq.prefix', '0'), ('dnp3.al.objq.range', '0')])), ('Number of Items: 14', OrderedDict([('dnp3.al.range.start', '0'), ('dnp3.al.range.stop', '13')])), ('Point Number 0 (Quality: Online), Value: 1', OrderedDict([('dnp3.al.point_index…
