# Supplementary material for: AI-driven cybersecurity framework for anomaly detection in power systems
Source: Sci Rep. 2025 Oct 10;15:35506. doi: 10.1038/s41598-025-19634-y (PMC12514191; doi:10.1038/s41598-025-19634-y)
Supplement: Supplementary file 1 — Supplementary Information. [file 41598_2025_19634_MOESM1_ESM.zip › Datasets/csvs/UC4/uc4_DS_merged_phy_cyb_10os_60poll_encoded.csv]

	frame_len	frame_protocols	eth_src	eth_dst	ip_src	ip_dst	ip_len	ip_flags	tcp_srcport	tcp_dstport	tcp_len	tcp_flags	tcp_retransmission	tcp_rtt	flow_count	flow_final_count	packets	snort_alert	snort_alert_type	Time	LL_dnp3_src	LL_dnp3_dst	LL_dnp3_len	LL_dnp3_ctl	TL_dnp3_tr_ctl	AL_dnp3_al_func	AL_dnp3_al_ctl	AL_dnp3_obj	DNP3 Object Count	DNP3 Objects	AL_Payload	value1	value2	value3
0	42	0	2	3	0	0	0	0	0	0	0	0	0	-1	0	0	0	0	1	2020-10-17 18:51:24.777720928	4	0	2	0	0	129	6	2	36	511	112
1	42	0	2	3	0	0	0	0	0	0	0	0	0	-1	0	0	0	0	1	2020-10-17 18:51:26.277754068	8	0	4	0	0	129	14	1	42	1	14			1350.55
2	42	0	2	3	0	0	0	0	0	0	0	0	0	-1	6	1	18	0	1	2020-10-17 18:51:35.599662066	5	0	8	0	0	129	8	0	1	1200	2			1350.55
3	42	0	2	3	0	0	0	0	0	0	0	0	0	-1	5	1	15	0	1	2020-10-17 18:51:39.148722887	0	0	5	0	0	129	6	1	46	1	23			1350.55
4	42	0	2	3	0	0	0	0	0	0	0	0	0	-1	0	0	0	0	1	2020-10-17 18:51:39.701659918	2	0	0	0	0	129	7	2	32	255	79	-56.3867		1350.55
5	42	0	2	3	0	0	0	0	0	0	0	0	0	-1	5	1	15	0	1	2020-10-17 18:51:44.282599926	5	0	8	0	0	129	9	0	1	1100	6	-56.3867		1350.55
6	60	0	0	3	0	0	0	0	0	0	0	0	0	-1	0	0	0	0	1	2020-10-17 18:51:50.626745939	6	0	6	0	0	129	6	1	55	2	44	-56.3867	79.9282	1350.55
7	42	0	2	3	0	0	0	0	0	0	0	0	0	-1	1	0	2	0	1	2020-10-17 18:51:56.346667051	7	0	8	0	0	129	6	0	1	1000	0	-56.3867	79.9282	1350.55
8	72	1	0	2	1	2	10	1	8	1	5	1	0	-1	0	0	0	0	1	2020-10-17 18:51:58.965605021	5	0	3	0	0	129	10	1	38	1	111	-56.3867	79.9282	1350.55
9	208	1	2	0	2	1	4	1	1	8	3	1	0	0.001170000	0	0	0	0	1	2020-10-17 18:52:00.311652899	3	0	10	0	0	129	7	2	16	15	64	-56.3867	79.9282	1350.55
10	60	0	0	3	0	0	0	0	0	0	0	0	0	-1	0	0	0	1	2	2020-10-17 18:52:01.347703934	2	0	0	0	0	129	6	2	32	255	81	-56.4314	79.9282	1350.55
11	42	0	2	3	0	0	0	0	0	0	0	0	0	-1	10	2	95	0	1	2020-10-17 18:52:07.232613087	7	0	1	0	0	129	7	1	33	8	74	-56.4314	79.9282	1350.55
12	60	0	0	3	0	0	0	0	0	0	0	0	0	-1	0	0	0	1	2	2020-10-17 18:52:07.830697060	6	0	8	0	0	129	7	0	1	78	5	-56.4314	79.9282	1350.55
13	72	1	0	2	1	2	10	1	6	1	5	1	0	-1	0	0	0	0	1	2020-10-17 18:52:11.714751959	1	0	7	0	0	129	7	1	58	1	48	-56.4314	79.9282	1350.55
14	239	1	2	0	2	1	6	1	1	6	6	1	0	0.001256000	0	0	0	0	1	2020-10-17 18:52:15.666753054	8	0	8	0	0	129	15	0	1	1300	3	-56.4314	79.9282	1350.55
15	42	0	2	3	0	0	0	0	0	0	0	0	0	-1	0	0	0	0	1	2020-10-17 18:52:22.400702000	6	0	8	0	0	129	8	0	1	78	10	-56.4314	79.9282	1350.55
16	42	0	2	3	0	0	0	0	0	0	0	0	0	-1	10	2	95	0	1	2020-10-17 18:52:24.930682898	4	0	2	0	0	129	7	2	36	511	113	-56.4314	79.9282	1350.55
17	42	0	2	0	0	0	0	0	0	0	0	0	0	-1	5	1	15	0	1	2020-10-17 18:52:26.431247950	8	0	4	0	0	129	0	1	42	1	15	-56.4314	79.9282	1350.55
18	60	0	0	2	0	0	0	0	0	0	0	0	0	-1	0	0	0	1	2	2020-10-17 18:52:27.351597071	5	0	9	0	0	129	11	3	1	1	131	-56.4314	79.9282	1350.55
19	81	1	0	2	1	2	11	1	5	1	10	1	0	-1	12	3	36	0	1	2020-10-17 18:52:32.716702938	8	0	8	0	0	129	1	0	1	1300	7	-56.4314	79.9282	1350.55
20	85	1	2	0	2	1	12	1	1	5	11	1	0	0.001145000	0	0	0	1	0	2020-10-17 18:52:39.300673962	0	0	5	0	0	129	7	1	46	1	24	-56.4314	79.9282	1350.55
21	42	0	2	3	0	0	0	0	0	0	0	0	0	-1	4	1	12	0	1	2020-10-17 18:52:39.854600906	2	0	0	0	0	129	8	2	32	255	80	-56.3759	79.9282	1350.55
22	42	0	2	3	0	0	0	0	0	0	0	0	0	-1	0	0	0	0	1	2020-10-17 18:52:40.320703983	8	0	8	0	0	129	2	0	1	1100	1	-56.3759	79.9282	1350.55
23	72	1	0	2	1	2	10	1	9	1	5	1	0	-1	0	0	0	0	1	2020-10-17 18:52:50.779720068	6	0	6	0	0	129	9	1	55	2	43	-56.3759	79.249	1350.55
24	253	1	2	0	2	1	7	1	1	9	7	1	0	0.002173000	0	0	0	0	1	2020-10-17 18:52:59.117633104	5	0	3	0	0	129	12	1	38	1	110	-56.3759	79.249	1350.55
25	72	1	0	2	1	2	10	1	3	1	5	1	0	-1	4	1	12	0	1	2020-10-17 18:53:00.534605026	3	0	10	0	0	129	8	2	16	15	63	-56.3759	79.249	1350.55
26	196	1	2	0	2	1	2	1	1	3	1	1	0	0.001229000	0	0	0	0	1	2020-10-17 18:53:01.583678007	2	0	0	0	0	129	7	2	32	255	78	-56.5242	79.249	1350.55
27	42	0	2	3	0	0	0	0	0	0	0	0	0	-1	0	0	0	0	1	2020-10-17 18:53:07.457618952	7	0	1	0	0	129	8	1	33	8	76	-56.5242	79.249	1350.55
28	81	1	0	2	1	2	11	1	5	1	10	1	0	-1	22	4	196	0	1	2020-10-17 18:53:11.941680908	1	0	7	0	0	129	8	1	58	1	49	-56.5242	79.249	1350.55
29	85	1	2	0	2	1	12	1	1	5	11	1	0	0.002171000	0	0	0	1	0	2020-10-17 18:53:16.260591030	5	0	8	0	0	129	13	0	1	20	4	-56.5242	79.249	1350.55
30	72	1	0	2	1	2	10	1	2	1	5	1	0	-1	18	3	54	0	1	2020-10-17 18:53:25.082672119	4	0	2	0	0	129	8	2	36	511	114	-56.5242	79.249	1350.55
31	286	1	2	0	2	1	8	1	1	2	8	1	0	0.001384000	0	0	0	0	1	2020-10-17 18:53:26.583722115	8	0	4	0	0	129	3	1	42	1	13	-56.5242	79.249	1312.65
32	42	0	2	3	0	0	0	0	0	0	0	0	0	-1	6	1	31	0	1	2020-10-17 18:53:39.453716040	0	0	5	0	0	129	8	1	46	1	26	-56.5242	79.249	1312.65
33	42	0	2	3	0	0	0	0	0	0	0	0	0	-1	5	1	15	0	1	2020-10-17 18:53:40.007616043	2	0	0	0	0	129	9	2	32	255	84	-50.5468	79.249	1312.65
34	42	0	2	3	0	0	0	0	0	0	0	0	0	-1	0	0	0	0	1	2020-10-17 18:53:51.005783081	6	0	6	0	0	129	10	1	55	2	41	-50.5468	84.4217	1312.65
35	42	0	2	0	0	0	0	0	0	0	0	0	0	-1	0	0	0	0	1	2020-10-17 18:53:59.345712900	5	0	3	0	0	129	14	1	38	1	130	-50.5468	84.4217	1312.65
36	60	0	0	2	0	0	0	0	0	0	0	0	0	-1	0	0	0	1	2	2020-10-17 18:54:00.893666983	3	0	10	0	0	129	9	2	16	15	67	-50.5468	84.4217	1312.65
37	60	0	0	2	0	0	0	0	0	0	0	0	0	-1	5	1	15	0	1	2020-10-17 18:54:01.897703886	2	0	0	0	0	129	8	2	32	255	85	-42.6854	84.4217	1312.65
38	42	0	2	0	0	0	0	0	0	0	0	0	0	-1	0	0	0	0	1	2020-10-17 18:54:07.770675898	7	0	1	0	0	129	9	1	33	8	77	-42.6854	84.4217	1312.65
39	60	0	0	3	0	0	0	0	0	0	0	0	0	-1	0	0	0	1	2	2020-10-17 18:54:12.266720057	1	0	7	0	0	129	9	1	58	1	53	-42.6854	84.4217	1312.65
40	81	1	0	2	1	2	11	1	7	1	10	1	0	-1	0	0	0	0	1	2020-10-17 18:54:18.368611097	5	0	8	0	0	129	15	0	1	20	8	-42.6854	84.4217	1312.65
41	85	1	2	0	2	1	12	1	1	7	11	1	0	0.000821000	0	0	0	1	0	2020-10-17 18:54:25.310709000	4	0	2	0	0	129	9	2	36	511	121	-42.6854	84.4217	1312.65
42	60	0	0	3	0	0	0	0	0	0	0	0	0	-1	1	0	16	1	2	2020-10-17 18:54:26.897772074	8	0	4	0	0	129	4	1	42	1	16	-42.6854	84.4217	1328.84
43	60	0	0	3	0	0	0	0	0	0	0	0	0	-1	5	1	15	1	2	2020-10-17 18:54:39.501604080	7	0	8	0	0	129	10	0	1	1000	0	-42.6854	84.4217	1328.84
44	72	1	0	2	1	2	10	1	5	1	5	1	0	-1	0	0	0	0	1	2020-10-17 18:54:39.671730042	0	0	5	0	0	129	9	1	46	1	32	-42.6854	84.4217	1328.84
45	225	1	2	0	2	1	5	1	1	5	4	1	0	0.001390000	0	0	0	0	1	2020-10-17 18:54:40.245662928	2	0	0	0	0	129	10	2	32	255	88	-18.575	84.4217	1328.84
46	72	1	0	2	1	2	10	1	4	1	5	1	0	-1	5	1	15	0	1	2020-10-17 18:54:45.539696932	6	0	8	0	0	129	11	0	1	20	4	-18.575	84.4217	1328.84
47	142	1	2	0	2	1	1	1	1	4	14	1	0	0.000269000	0	0	0	0	1	2020-10-17 18:54:50.392700911	8	0	8	0	0	129	5	0	1	20	4	-18.575	84.4217	1328.84
48	72	1	0	2	1	2	10	1	11	1	5	1	0	-1	4	1	64	0	1	2020-10-17 18:54:51.324713945	6	0	6	0	0	129	12	1	55	2	35	-18.575	90.359	1328.84
49	196	1	2	0	2	1	2	1	1	11	1	1	0	0.000440000	0	0	0	0	1	2020-10-17 18:54:59.649627924	5	0	3	0	0	129	0	1	38	1	126	-18.575	90.359	1328.84
50	72	1	0	2	1	2	10	1	7	1	5	1	0	-1	16	4	100	0	1	2020-10-17 18:55:00.988672972	6	0	8	0	0	129	13	0	1	20	9	-18.575	90.359	1328.84
51	206	1	2	0	2	1	3	1	1	7	2	1	0	0.001296000	0	0	0	0	1	2020-10-17 18:55:01.218599081	3	0	10	0	0	129	10	2	16	15	69	-18.575	90.359	1328.84
52	42	0	2	3	0	0	0	0	0	0	0	0	0	-1	4	1	12	0	1	2020-10-17 18:55:02.228669882	2	0	0	0	0	129	9	2	32	255	87	-19.2969	90.359	1328.84
53	81	1	0	2	1	2	11	1	2	1	10	1	0	-1	0	0	0	0	1	2020-10-17 18:55:08.018615961	7	0	1	0	0	129	11	1	33	8	106	-19.2969	90.359	1328.84
54	85	1	2	0	2	1	12	1	1	2	11	1	0	0.000743000	0	0	0	1	0	2020-10-17 18:55:12.162636042	7	0	8	0	0	129	12	0	1	1000	0	-19.2969	90.359	1328.84
55	42	0	2	3	0	0	0	0	0	0	0	0	0	-1	0	0	0	0	1	2020-10-17 18:55:12.578661919	1	0	7	0	0	129	10	1	58	1	52	-19.2969	90.359	1328.84
56	42	0	2	3	0	0	0	0	0	0	0	0	0	-1	4	1	12	0	1	2020-10-17 18:55:25.549678087	4	0	2	0	0	129	10	2	36	511	122	-19.2969	90.359	1328.84
57	72	1	0	2	1	2	10	1	10	1	5	1	0	-1	12	2	30	0	1	2020-10-17 18:55:25.858727932	8	0	8	0	0	129	6	0	1	1100	1	-19.2969	90.359	1328.84
58	293	1	2	0	2	1	9	1	1	10	9	1	0	0.000500000	0	0	0	0	1	2020-10-17 18:55:27.145699024	8	0	4	0	0	129	7	1	42	1	12	-19.2969	90.359	1343.56
59	81	1	0	2	1	2	11	1	6	1	10	1	0	-1	18	3	132	0	1	2020-10-17 18:55:31.655695915	8	0	8	0	0	129	8	0	1	20	4	-19.2969	90.359	1343.56
60	85	1	2	0	2	1	12	1	1	6	11	1	0	0.002302000	0	0	0	1	0	2020-10-17 18:55:39.909693956	0	0	5	0	0	129	10	1	46	1	33	-19.2969	90.359	1343.56
61	81	1	0	2	1	2	11	1	2	1	10	1	0	-1	18	3	67	0	1	2020-10-17 18:55:40.481621981	2	0	0	0	0	129	11	2	32	255	90	-14.6938	90.359	1343.56
62	85	1	2	0	2	1	12	1	1	2	11	1	0	0.000536000	0	0	0	1	0	2020-10-17 18:55:51.620769978	6	0	6	0	0	129	14	1	55	2	36	-14.6938	36.7049	1343.56
63	42	0	2	3	0	0	0	0	0	0	0	0	0	-1	0	0	0	0	1	2020-10-17 18:55:59.964690924	5	0	3	0	0	129	1	1	38	1	124	-14.6938	36.7049	1343.56
64	42	0	2	3	0	0	0	0	0	0	0	0	0	-1	5	1	15	0	1	2020-10-17 18:56:01.565664053	3	0	10	0	0	129	11	2	16	15	70	-14.6938	36.7049	1343.56
65	42	0	2	3	0	0	0	0	0	0	0	0	0	-1	0	0	0	0	1	2020-10-17 18:56:02.531708002	2	0	0	0	0	129	10	2	32	255	89	-20.683	36.7049	1343.56
66	72	1	0	2	1	2	10	1	8	1	5	1	0	-1	0	0	0	0	1	2020-10-17 18:56:08.243657112	7	0	1	0	0	129	13	1	33	8	86	-20.683	36.7049	1343.56
67	208	1	2	0	2	1	4	1	1	8	3	1	0	0.001674000	0	0	0	0	1	2020-10-17 18:56:12.822712898	1	0	7	0	0	129	11	1	58	1	51	-20.683	36.7049	1343.56
68	72	1	0	2	1	2	10	1	6	1	5	1	0	-1	10	2	95	0	1	2020-10-17 18:56:15.471636057	7	0	8	0	0	129	14	0	1	20	4	-20.683	36.7049	1343.56
69	239	1	2	0	2	1	6	1	1	6	6	1	0	0.002217000	0	0	0	0	1	2020-10-17 18:56:25.784706116	4	0	2	0	0	129	11	2	36	511	120	-20.683	36.7049	1343.56
70	42	0	2	0	0	0	0	0	0	0	0	0	0	-1	0	0	0	0	1	2020-10-17 18:56:27.372759104	8	0	4	0	0	129	9	1	42	1	11	-20.683	36.7049	1350.5
71	60	0	0	2	0	0	0	0	0	0	0	0	0	-1	0	0	0	0	1	2020-10-17 18:56:40.263716936	0	0	5	0	0	129	11	1	46	1	27	-20.683	36.7049	1350.5
72	89	1	0	2	1	2	13	1	5	1	12	1	0	-1	0	0	0	0	1	2020-10-17 18:56:40.773684025	2	0	0	0	0	129	12	2	32	255	98	-11.8566	36.7049	1350.5
73	91	1	2	0	2	1	14	1	1	5	13	1	0	0.001214000	0	0	0	1	0	2020-10-17 18:56:51.870707989	6	0	6	0	0	129	15	1	55	2	37	-11.8566	40.7385	1350.5
74	81	1	0	2	1	2	11	1	6	1	10	1	0	-1	14	3	42	0	1	2020-10-17 18:57:00.272624969	5	0	3	0	0	129	2	1	38	1	129	-11.8566	40.7385	1350.5
75	85	1	2	0	2	1	12	1	1	6	11	1	0	0.001931000	0	0	0	1	0	2020-10-17 18:57:01.791641951	3	0	10	0	0	129	12	2	16	15	61	-11.8566	40.7385	1350.5
76	42	0	2	3	0	0	0	0	0	0	0	0	0	-1	12	3	36	0	1	2020-10-17 18:57:02.756669998	2	0	0	0	0	129	11	2	32	255	99	-12.4932	40.7385	1350.5
77	60	0	0	2	0	0	0	0	0	0	0	0	0	-1	0	0	0	0	1	2020-10-17 18:57:08.468621016	7	0	1	0	0	129	15	1	33	0	104	-12.4932	40.7385	1350.5
78	42	0	2	0	0	0	0	0	0	0	0	0	0	-1	0	0	0	1	2	2020-10-17 18:57:10.938735962	8	0	8	0	0	129	10	0	1	20	8	-12.4932	40.7385	1350.5
79	42	0	2	3	0	0	0	0	0	0	0	0	0	-1	0	0	0	0	1	2020-10-17 18:57:13.135665894	1	0	7	0	0	129	12	1	58	1	54	-12.4932	40.7385	1350.5
80	72	1	0	2	1	2	10	1	9	1	5	1	0	-1	0	0	0	0	1	2020-10-17 18:57:26.086674929	4	0	2	0	0	129	12	2	36	511	119	-12.4932	40.7385	1350.5
81	253	1	2	0	2	1	7	1	1	9	7	1	0	0.000685000	0	0	0	0	1	2020-10-17 18:57:27.667706013	8	0	4	0	0	129	11	1	42	1	21	-12.4932	40.7385	313.155
82	42	0	2	3	0	0	0	0	0	0	0	0	0	-1	4	1	12	0	1	2020-10-17 18:57:27.947618008	7	0	9	0	0	129	0	3	1	1	131	-12.4932	40.7385	313.155
83	72	1	0	2	1	2	10	1	3	1	5	1	0	-1	0	0	0	0	1	2020-10-17 18:57:37.016611099	7	0	8	0	0	129	1	0	1	20	4	-12.4932	40.7385	313.155
84	196	1	2	0	2	1	2	1	1	3	1	1	0	0.001617000	0	0	0	0	1	2020-10-17 18:57:40.583693027	0	0	5	0	0	129	12	1	46	1	28	-12.4932	40.7385	313.155
85	81	1	0	2	1	2	11	1	6	1	10	1	0	-1	4	1	64	0	1	2020-10-17 18:57:41.084619999	2	0	0	0	0	129	13	2	32	255	92	-22.2021	40.7385	313.155
86	85	1	2	0	2	1	12	1	1	6	11	1	0	0.000406000	0	0	0	1	0	2020-10-17 18:57:47.609647989	7	0	1	0	0	129	2	1	33	0	101	-22.2021	40.7385	313.155
87	72	1	0	2	1	2	10	1	2	1	5	1	0	-1	36	6	186	0	1	2020-10-17 18:57:52.101773024	6	0	6	0	0	129	0	1	55	2	40	-22.2021	46.6889	313.155
88	286	1	2	0	2	1	8	1	1	2	8	1	0	0.001844000	0	0	0	0	1	2020-10-17 18:58:00.604681969	5	0	3	0	0	129	3	1	38	1	128	-22.2021	46.6889	313.155
89	42	0	2	3	0	0	0	0	0	0	0	0	0	-1	5	1	15	0	1	2020-10-17 18:58:02.104655981	3	0	10	0	0	129	13	2	16	15	60	-22.2021	46.6889	313.155
90	42	0	2	3	0	0	0	0	0	0	0	0	0	-1	5	1	15	0	1	2020-10-17 18:58:03.076723099	2	0	0	0	0	129	12	2	32	255	93	-22.8471	46.6889	313.155
91	42	0	2	3	0	0	0	0	0	0	0	0	0	-1	0	0	0	0	1	2020-10-17 18:58:13.444724083	1	0	7	0	0	129	13	1	58	1	57	-22.8471	46.6889	313.155
92	42	0	2	0	0	0	0	0	0	0	0	0	0	-1	5	1	15	0	1	2020-10-17 18:58:17.363647938	7	0	8	0	0	129	3	0	1	20	4	-22.8471	46.6889	313.155
93	60	0	0	2	0	0	0	0	0	0	0	0	0	-1	0	0	0	1	2	2020-10-17 18:58:26.388720036	4	0	2	0	0	129	13	2	36	511	116	-22.8471	46.6889	313.155
94	72	1	0	2	1	2	10	1	5	1	5	1	0	-1	5	1	15	0	1	2020-10-17 18:58:27.980750084	8	0	4	0	0	129	12	1	42	1	18	-22.8471	46.6889	120.502
95	225	1	2	0	2	1	5	1	1	5	4	1	0	0.000881000	0	0	0	0	1	2020-10-17 18:58:40.810731888	0	0	5	0	0	129	13	1	46	1	29	-22.8471	46.6889	120.502
96	60	0	1	3	0	0	0	0	0	0	0	0	0	-1	5	1	15	0	1	2020-10-17 18:58:41.314735889	2	0	0	0	0	129	14	2	32	255	94	-24.258	46.6889	120.502
97	60	0	1	3	0	0	0	0	0	0	0	0	0	-1	0	0	0	0	1	2020-10-17 18:58:47.834655046	7	0	1	0	0	129	4	1	33	0	103	-24.258	46.6889	120.502
98	42	0	2	1	0	0	0	0	0	0	0	0	0	-1	0	0	0	0	1	2020-10-17 18:58:52.406774044	6	0	6	0	0	129	1	1	55	2	39	-24.258	46.1268	120.502
99	60	0	1	2	0	0	0	0	0	0	0	0	0	-1	0	0	0	0	1	2020-10-17 18:59:00.927660942	5	0	3	0	0	129	4	1	38	1	127	-24.258	46.1268	120.502
100	42	0	2	1	0	0	0	0	0	0	0	0	0	-1	0	0	0	0	1	2020-10-17 18:59:02.403647900	3	0	10	0	0	129	14	2	16	15	59	-24.258	46.1268	120.502
101	60	0	1	2	0	0	0	0	0	0	0	0	0	-1	0	0	0	1	2	2020-10-17 18:59:03.382738113	2	0	0	0	0	129	13	2	32	255	95	-24.9387	46.1268	120.502
102	72	1	1	2	1	2	10	1	4	1	5	1	0	-1	0	0	0	0	1	2020-10-17 18:59:13.763729095	1	0	7	0	0	129	14	1	58	1	58	-24.9387	46.1268	120.502
103	142	1	2	1	2	1	1	1	1	4	14	1	0	0.001595000	0	0	0	0	1	2020-10-17 18:59:16.168598890	7	0	1	0	0	129	5	1	33	0	102	-24.9387	46.1268	120.502
104	72	1	1	2	1	2	10	1	11	1	5	1	0	-1	4	1	12	0	1	2020-10-17 18:59:26.623708010	4	0	2	0	0	129	14	2	36	511	117	-24.9387	46.1268	120.502
105	196	1	2	1	2	1	2	1	1	11	1	1	0	0.001049000	0	0	0	0	1	2020-10-17 18:59:28.299752951	8	0	4	0	0	129	13	1	42	1	19	-24.9387	46.1268	119.918
106	60	0	0	3	0	0	0	0	0	0	0	0	0	-1	0	0	0	1	2	2020-10-17 18:59:41.048738003	0	0	5	0	0	129	14	1	46	1	30	-24.9387	46.1268	119.918
107	60	0	0	3	0	0	0	0	0	0	0	0	0	-1	0	0	0	1	2	2020-10-17 18:59:41.544653893	2	0	0	0	0	129	15	2	32	255	97	-25.8939	46.1268	119.918
108	60	0	0	3	0	0	0	0	0	0	0	0	0	-1	4	1	12	1	2	2020-10-17 18:59:52.715744972	6	0	6	0	0	129	2	1	55	2	38	-25.8939	46.0231	119.918
109	60	0	1	2	0	0	0	0	0	0	0	0	0	-1	0	0	0	1	2	2020-10-17 18:59:54.681623936	7	0	8	0	0	129	6	0	1	1000	0	-25.8939	46.0231	119.918
110	72	1	1	2	1	2	10	1	7	1	5	1	0	-1	4	1	12	0	1	2020-10-17 19:00:00.621627092	7	0	8	0	0	129	7	0	1	20	4	-25.8939	46.0231	119.918
111	206	1	2	1	2	1	3	1	1	7	2	1	0	0.000651000	0	0	0	0	1	2020-10-17 19:00:01.254597902	5	0	3	0	0	129	5	1	38	1	125	-25.8939	46.0231	119.918
112	42	0	2	3	0	0	0	0	0	0	0	0	0	-1	4	1	12	0	1	2020-10-17 19:00:02.695633888	3	0	10	0	0	129	15	2	16	15	66	-25.8939	46.0231	119.918
113	42	0	2	3	0	0	0	0	0	0	0	0	0	-1	4	1	80	0	1	2020-10-17 19:00:03.678663015	2	0	0	0	0	129	14	2	32	255	91	-17.4324	46.0231	119.918
114	60	0	0	3	0	0	0	0	0	0	0	0	0	-1	0	0	0	1	2	2020-10-17 19:00:14.067682028	1	0	7	0	0	129	15	1	58	1	56	-17.4324	46.0231	119.918
115	42	0	2	3	0	0	0	0	0	0	0	0	0	-1	4	1	12	0	1	2020-10-17 19:00:16.467605114	7	0	1	0	0	129	8	1	33	0	100	-17.4324	46.0231	119.918
116	60	0	1	2	0	0	0	0	0	0	0	0	0	-1	0	0	0	0	1	2020-10-17 19:00:26.862708092	4	0	2	0	0	129	15	2	36	511	118	-17.4324	46.0231	119.918
117	60	0	0	3	0	0	0	0	0	0	0	0	0	-1	0	0	0	1	2	2020-10-17 19:00:28.615714073	8	0	4	0	0	129	14	1	42	1	20	-17.4324	46.0231	120.226
118	60	0	0	3	0	0	0	0	0	0	0	0	0	-1	0	0	0	1	2	2020-10-17 19:00:41.276700974	0	0	5	0	0	129	15	1	46	1	31	-17.4324	46.0231	120.226
119	72	1	1	2	1	2	10	1	10	1	5	1	0	-1	6	1	18	0	1	2020-10-17 19:00:41.776612043	2	0	0	0	0	129	0	2	32	255	96	-27.019	46.0231	120.226
120	293	1	2	1	2	1	9	1	1	10	9	1	0	0.000543000	0	0	0	0	1	2020-10-17 19:00:48.890600920	5	0	9	0	0	129	6	3	1	1	132	-27.019	46.0231	120.226
121	60	0	1	2	0	0	0	0	0	0	0	0	0	-1	6	1	18	1	2	2020-10-17 19:00:52.977761984	6	0	6	0	0	129	3	1	55	2	45	-27.019	45.7586	120.226
122	81	1	1	2	1	2	11	1	5	1	10	1	0	-1	6	1	18	0	1	2020-10-17 19:01:01.488656044	5	0	3	0	0	129	7	1	38	1	107	-27.019	45.7586	120.226
123	85	1	2	1	2	1	12	1	1	5	11	1	0	0.000435000	0	0	0	1	0	2020-10-17 19:01:02.943653107	3	0	10	0	0	129	0	2	16	15	65	-27.019	45.7586	120.226
124	60	0	0	3	0	0	0	0	0	0	0	0	0	-1	1	0	2	1	2	2020-10-17 19:01:03.981729984	2	0	0	0	0	129	15	2	32	247	73	107.515	45.7586	120.226
125	60	0	0	3	0	0	0	0	0	0	0	0	0	-1	6	1	18	1	2	2020-10-17 19:01:14.383728027	1	0	7	0	0	129	0	1	58	1	55	107.515	45.7586	120.226
126	60	0	0	3	0	0	0	0	0	0	0	0	0	-1	0	0	0	1	2	2020-10-17 19:01:16.725774050	7	0	1	0	0	129	9	1	33	0	105	107.515	45.7586	120.226
127	60	0	1	2	0	0	0	0	0	0	0	0	0	-1	6	1	18	1	2	2020-10-17 19:01:27.101702929	4	0	2	0	0	129	0	2	36	511	123	107.515	45.7586	120.226
128	42	0	2	3	0	0	0	0	0	0	0	0	0	-1	5	1	15	0	1	2020-10-17 19:01:28.860753059	8	0	4	0	0	129	15	1	42	1	17	107.515	45.7586	118.574
129	42	0	2	3	0	0	0	0	0	0	0	0	0	-1	5	1	15	0	1	2020-10-17 19:01:30.452590942	5	0	8	0	0	129	8	0	1	1200	2	107.515	45.7586	118.574
130	42	0	2	3	0	0	0	0	0	0	0	0	0	-1	0	0	0	0	1	2020-10-17 19:01:36.817596912	7	0	8	0	0	129	10	0	1	1000	0	107.515	45.7586	118.574
131	72	1	0	2	1	2	10	1	8	1	5	1	0	-1	0	0	0	0	1	2020-10-17 19:01:41.510721922	0	0	5	0	0	129	0	1	46	1	34	107.515	45.7586	118.574
132	208	1	2	1	2	1	4	1	1	8	3	1	0	0.001040000	0	0	0	0	1	2020-10-17 19:01:42.006650925	2	0	0	0	0	129	1	2	32	247	72	60.4262	45.7586	118.574
133	60	0	1	2	0	0	0	0	0	0	0	0	0	-1	0	0	0	1	2	2020-10-17 19:01:46.234702110	6	0	8	0	0	129	4	0	1	78	5	60.4262	45.7586	118.574
134	72	1	0	2	1	2	10	1	6	1	5	1	0	-1	5	1	15	0	1	2020-10-17 19:01:53.246711969	6	0	6	0	0	129	5	1	55	2	46	60.4262	34.8265	118.574
135	239	1	2	1	2	1	6	1	1	6	6	1	0	0.001140000	0	0	0	0	1	2020-10-17 19:01:58.071732044	8	0	8	0	0	129	0	0	1	1100	1	60.4262	34.8265	118.574
136	60	0	1	2	0	0	0	0	0	0	0	0	0	-1	11	2	32	1	2	2020-10-17 19:02:01.713603973	5	0	3	0	0	129	9	1	38	1	108	60.4262	34.8265	118.574
137	60	0	0	3	0	0	0	0	0	0	0	0	0	-1	4	1	12	1	2	2020-10-17 19:02:03.165606022	3	0	10	0	0	129	1	2	16	15	68	60.4262	34.8265	118.574
138	60	0	0	3	0	0	0	0	0	0	0	0	0	-1	4	1	12	1	2	2020-10-17 19:02:04.211673021	2	0	0	0	0	129	0	2	32	247	71	72.3862	34.8265	118.574
139	60	0	0	3	0	0	0	0	0	0	0	0	0	-1	0	0	0	0	1	2020-10-17 19:02:07.890594006	5	0	8	0	0	129	10	0	1	1100	6	72.3862	34.8265	118.574
140	60	0	1	2	0	0	0	0	0	0	0	0	0	-1	4	1	12	1	2	2020-10-17 19:02:14.613681078	1	0	7	0	0	129	1	1	58	1	47	72.3862	34.8265	118.574
141	42	0	2	3	0	0	0	0	0	0	0	0	0	-1	4	1	12	0	1	2020-10-17 19:02:16.877616882	7	0	1	0	0	129	11	1	33	8	75	72.3862	34.8265	118.574
142	42	0	2	3	0	0	0	0	0	0	0	0	0	-1	0	0	0	0	1	2020-10-17 19:02:18.940681934	6	0	8	0	0	129	6	0	1	78	10	72.3862	34.8265	118.574
143	72	1	0	2	1	2	10	1	9	1	5	1	0	-1	4	1	12	0	1	2020-10-17 19:02:27.253664017	4	0	2	0	0	129	1	2	36	511	115	72.3862	34.8265	118.574
144	253	1	2	1	2	1	7	1	1	9	7	1	0	0.002044000	0	0	0	0	1	2020-10-17 19:02:28.048695087	8	0	8	0	0	129	1	0	1	1300	7	72.3862	34.8265	118.574
145	42	0	2	3	0	0	0	0	0	0	0	0	0	-1	0	0	0	0	1	2020-10-17 19:02:29.013693094	8	0	4	0	0	129	2	1	42	1	22	72.3862	34.8265	118.574
146	72	1	0	2	1	2	10	1	3	1	5	1	0	-1	1	0	8	0	1	2020-10-17 19:02:34.592633963	5	0	9	0	0	129	11	3	1	1	131	72.3862	34.8265
147	196	1	2	1	2	1	2	1	1	3	1	1	0	0.002089000	0	0	0	0	1	2020-10-17 19:02:41.662730932	0	0	5	0	0	129	1	1	46	1	25	72.3862	34.8265
148	60	0	1	2	0	0	0	0	0	0	0	0	0	-1	0	0	0	1	2	2020-10-17 19:02:42.157648087	2	0	0	0	0	129	2	2	32	255	83	-77.3246	34.8265
149	60	0	1	2	0	0	0	0	0	0	0	0	0	-1	12	2	36	1	2	2020-10-17 19:02:53.398761034	6	0	6	0	0	129	7	1	55	2	42	-77.3246	34.8265
150	60	0	1	2	0	0	0	0	0	0	0	0	0	-1	18	3	54	0	1	2020-10-17 19:03:01.866626978	5	0	3	0	0	129	12	1	38	1	109	-77.3246
151	72	1	1	2	1	2	10	1	2	1	5	1	0	-1	0	0	0	0	1	2020-10-17 19:03:03.316668987	3	0	10	0	0	129	2	2	16	15	62	-77.3246
152	286	1	2	1	2	1	8	1	1	2	8	1	0	0.001953000	0	0	0	1	2	2020-10-17 19:03:04.364717007	2	0	0	0	0	129	1	2	32	255	82	-77.3246
153	42	0	2	3	0	0	0	0	0	0	0	0	0	-1	5	1	15	0	1	2020-10-17 19:03:14.766750097	1	0	7	0	0	129	2	1	58	1	50
