# Supplementary material for: AI-driven cybersecurity framework for anomaly detection in power systems
Source: Sci Rep. 2025 Oct 10;15:35506. doi: 10.1038/s41598-025-19634-y (PMC12514191; doi:10.1038/s41598-025-19634-y)
Supplement: Supplementary file 1 — Supplementary Information. [file 41598_2025_19634_MOESM1_ESM.zip › Datasets/csvs/UC4/uc4_DS_merged_phy_cyb_5os_30poll_encoded.csv]

	frame_len	frame_protocols	eth_src	eth_dst	ip_src	ip_dst	ip_len	ip_flags	tcp_srcport	tcp_dstport	tcp_len	tcp_flags	tcp_retransmission	tcp_rtt	flow_count	flow_final_count	packets	snort_alert	snort_alert_type	Time	LL_dnp3_src	LL_dnp3_dst	LL_dnp3_len	LL_dnp3_ctl	TL_dnp3_tr_ctl	AL_dnp3_al_func	AL_dnp3_al_ctl	AL_dnp3_obj	DNP3 Object Count	DNP3 Objects	AL_Payload	value1	value2	value3
0	60	0	0	3	0	0	0	0	0	0	0	0	0	-1	0	0	0	0	1	2020-10-17 17:31:45.690540075	3	0	1	0	0	129	8	1	33	0	79
1	60	0	0	3	0	0	0	0	0	0	0	0	0	-1	0	0	0	0	1	2020-10-17 17:31:51.579567909	2	0	4	0	0	129	0	1	55	2	66		79.873
2	60	0	0	3	0	0	0	0	0	0	0	0	0	-1	6	1	18	0	1	2020-10-17 17:31:55.319528103	1	0	2	0	0	129	5	1	38	1	154		79.873
3	72	1	0	2	1	2	7	1	3	1	5	1	0	-1	6	1	18	0	1	2020-10-17 17:32:09.383543015	4	0	3	0	0	129	12	1	42	1	24		79.873	1350.55
4	206	1	2	0	2	1	2	1	1	3	2	1	0	0.001623000	0	0	0	0	1	2020-10-17 17:32:15.843539000	3	0	1	0	0	129	9	1	33	0	80		79.873	1350.55
5	60	0	0	2	0	0	0	0	0	0	0	0	0	-1	17	3	51	0	1	2020-10-17 17:32:17.940577984	0	0	0	0	0	129	1	2	32	255	110	-56.2559	79.873	1350.55
6	42	0	2	0	0	0	0	0	0	0	0	0	0	-1	0	0	0	0	1	2020-10-17 17:32:18.246550083	0	0	0	0	0	129	3	2	32	255	110	-56.2559	79.873	1350.55
7	72	1	0	2	1	2	7	1	2	1	5	1	0	-1	0	0	0	0	1	2020-10-17 17:32:21.732561111	2	0	4	0	0	129	1	1	55	2	67	-56.2559	79.873	1350.55
8	286	1	2	0	2	1	5	1	1	2	7	1	0	0.001643000	0	0	0	0	1	2020-10-17 17:32:25.473525047	1	0	2	0	0	129	6	1	38	1	155	-56.2559	79.873	1350.55
9	42	0	2	3	0	0	0	0	0	0	0	0	0	-1	5	1	15	0	1	2020-10-17 17:32:39.536561011	4	0	3	0	0	129	13	1	42	1	23	-56.2559	79.873	1350.55
10	42	0	2	3	0	0	0	0	0	0	0	0	0	-1	0	0	0	0	1	2020-10-17 17:32:45.996537924	3	0	1	0	0	129	10	1	33	0	81	-56.2559	79.873	1350.55
11	42	0	2	3	0	0	0	0	0	0	0	0	0	-1	5	1	15	0	1	2020-10-17 17:32:48.400593996	0	0	0	0	0	129	4	2	32	255	109	-56.2557	79.873	1350.55
12	72	1	0	2	1	2	7	1	6	1	5	1	0	-1	0	0	0	0	1	2020-10-17 17:32:51.886565924	2	0	4	0	0	129	2	1	55	2	65	-56.2557	79.8729	1350.55
13	225	1	2	0	2	1	3	1	1	6	4	1	0	0.001473000	0	0	0	0	1	2020-10-17 17:32:55.626502037	1	0	2	0	0	129	7	1	38	1	153	-56.2557	79.8729	1350.55
14	42	0	2	3	0	0	0	0	0	0	0	0	0	-1	27	6	81	0	1	2020-10-17 17:33:02.629757881	1	0	6	0	0	129	8	3	1	1	166	-56.2557	79.8729	1350.55
15	42	0	2	3	0	0	0	0	0	0	0	0	0	-1	4	1	12	0	1	2020-10-17 17:33:09.689615965	4	0	3	0	0	129	14	1	42	1	22	-56.2557	79.8729	1350.55
16	72	1	0	2	1	2	7	1	5	1	5	1	0	-1	0	0	0	0	1	2020-10-17 17:33:16.149585009	3	0	1	0	0	129	11	1	33	0	82	-56.2557	79.8729	1350.55
17	239	1	2	0	2	1	4	1	1	5	6	1	0	0.002157000	0	0	0	0	1	2020-10-17 17:33:18.553590059	0	0	0	0	0	129	5	2	32	255	108	-56.2556	79.8729	1350.55
18	42	0	2	3	0	0	0	0	0	0	0	0	0	-1	0	0	0	0	1	2020-10-17 17:33:19.065570116	1	0	6	0	0	129	9	3	1	1	167	-56.2556	79.8729	1350.55
19	42	0	2	0	0	0	0	0	0	0	0	0	0	-1	9	1	66	0	1	2020-10-17 17:33:22.039622068	2	0	4	0	0	129	3	1	55	2	44	-56.2556	83.1941	1350.55
20	60	0	0	2	0	0	0	0	0	0	0	0	0	-1	0	0	0	0	1	2020-10-17 17:33:22.891491890	1	0	6	0	0	129	10	3	1	1	166	-56.2556	83.1941	1350.55
21	60	0	0	3	0	0	0	0	0	0	0	0	0	-1	6	1	18	0	1	2020-10-17 17:33:25.779520035	1	0	2	0	0	129	11	1	38	1	145	-56.2556	83.1941	1350.55
22	60	0	0	3	0	0	0	0	0	0	0	0	0	-1	0	0	0	0	1	2020-10-17 17:33:31.493522882	1	0	5	0	0	129	12	0	1	1200	2	-56.2556	83.1941	1350.55
23	60	0	0	3	0	0	0	0	0	0	0	0	0	-1	6	1	18	0	1	2020-10-17 17:33:39.841551065	4	0	3	0	0	129	15	1	42	1	25	-56.2556	83.1941	1350.42
24	72	1	0	2	1	2	7	1	3	1	5	1	0	-1	0	0	0	0	1	2020-10-17 17:33:46.303579092	3	0	1	0	0	129	12	1	33	0	78	-56.2556	83.1941	1350.42
25	206	1	2	0	2	1	2	1	1	3	2	1	0	0.001231000	0	0	0	0	1	2020-10-17 17:33:46.912537098	3	0	5	0	0	129	13	0	1	999	5	-56.2556	83.1941	1350.42
26	78	1	0	2	1	2	8	1	4	1	8	1	0	-1	6	1	18	0	1	2020-10-17 17:33:48.706614017	0	0	0	0	0	129	6	2	32	255	113	-56.4017	83.1941	1350.42
27	71	1	2	0	2	1	6	1	1	4	3	1	0	0.003843000	0	0	0	0	1	2020-10-17 17:33:52.192625999	2	0	4	0	0	129	4	1	55	2	64	-56.4017	79.9604	1350.42
28	81	1	0	2	1	2	9	1	4	1	9	1	0	-1	0	0	0	0	1	2020-10-17 17:33:55.933578968	1	0	2	0	0	129	13	1	38	1	152	-56.4017	79.9604	1350.42
29	196	1	2	0	2	1	1	1	1	4	1	1	0	0.000241000	0	0	0	0	1	2020-10-17 17:34:01.265537976	2	0	5	0	0	129	5	0	1	None	4	-56.4017	79.9604	1350.42
30	78	1	0	2	1	2	8	1	4	1	8	1	0	-1	0	0	0	0	1	2020-10-17 17:34:09.995592117	4	0	3	0	0	129	0	1	42	1	26	-56.4017	79.9604	1350.55
31	71	1	2	0	2	1	6	1	1	4	3	1	0	0.001718000	0	0	0	0	1	2020-10-17 17:34:15.208554029	4	0	5	0	0	129	1	0	1	1000	0	-56.4017	79.9604	1350.55
32	72	1	0	2	1	2	7	1	4	1	5	1	0	-1	6	1	18	0	1	2020-10-17 17:34:16.457530975	3	0	1	0	0	129	14	1	33	0	83	-56.4017	79.9604	1350.55
33	196	1	2	0	2	1	1	1	1	4	1	1	0	0.000290000	0	0	0	0	1	2020-10-17 17:34:18.859545946	0	0	0	0	0	129	7	2	32	255	111	-54.3835	79.9604	1350.55
34	72	1	0	2	1	2	7	1	2	1	5	1	0	-1	5	1	15	0	1	2020-10-17 17:34:22.345578909	2	0	4	0	0	129	6	1	55	2	58	-54.3835	81.4145	1350.55
35	286	1	2	0	2	1	5	1	1	2	7	1	0	0.000850000	0	0	0	0	1	2020-10-17 17:34:25.735548019	1	0	5	0	0	129	14	0	1	1100	6	-54.3835	81.4145	1350.55
36	42	0	2	3	0	0	0	0	0	0	0	0	0	-1	5	1	15	0	1	2020-10-17 17:34:26.087517023	1	0	2	0	0	129	15	1	38	1	146	-54.3835	81.4145	1350.55
37	60	0	0	2	0	0	0	0	0	0	0	0	0	-1	0	0	0	0	1	2020-10-17 17:34:40.147558928	4	0	3	0	0	129	2	1	42	1	21	-54.3835	81.4145	1350.54
38	42	0	2	0	0	0	0	0	0	0	0	0	0	-1	0	0	0	0	1	2020-10-17 17:34:46.609534979	3	0	1	0	0	129	15	1	33	0	85	-54.3835	81.4145	1350.54
39	42	0	2	3	0	0	0	0	0	0	0	0	0	-1	0	0	0	0	1	2020-10-17 17:34:49.011584997	0	0	0	0	0	129	8	2	32	255	106	-56.6729	81.4145	1350.54
40	42	0	2	3	0	0	0	0	0	0	0	0	0	-1	5	1	15	0	1	2020-10-17 17:34:52.498603106	2	0	4	0	0	129	7	1	55	2	63	-56.6729	81.084	1350.54
41	72	1	0	2	1	2	7	1	6	1	5	1	0	-1	0	0	0	0	1	2020-10-17 17:34:56.240531921	1	0	2	0	0	129	0	1	38	1	147	-56.6729	81.084	1350.54
42	225	1	2	0	2	1	3	1	1	6	4	1	0	0.002089000	0	0	0	0	1	2020-10-17 17:35:05.172596931	2	0	5	0	0	129	8	0	1	82	10	-56.6729	81.084	1350.54
43	42	0	2	3	0	0	0	0	0	0	0	0	0	-1	26	6	78	0	1	2020-10-17 17:35:10.300554991	4	0	3	0	0	129	3	1	42	1	20	-56.6729	81.084	1350.54
44	42	0	2	3	0	0	0	0	0	0	0	0	0	-1	4	1	12	0	1	2020-10-17 17:35:15.821607113	4	0	5	0	0	129	4	0	1	1300	7	-56.6729	81.084	1350.54
45	72	1	0	2	1	2	7	1	5	1	5	1	0	-1	0	0	0	0	1	2020-10-17 17:35:16.762557030	3	0	1	0	0	129	0	1	33	0	86	-56.6729	81.084	1350.54
46	239	1	2	0	2	1	4	1	1	5	6	1	0	0.000975000	0	0	0	0	1	2020-10-17 17:35:19.163592100	0	0	0	0	0	129	9	2	32	255	104	-56.4132	81.084	1350.54
47	42	0	2	3	0	0	0	0	0	0	0	0	0	-1	0	0	0	0	1	2020-10-17 17:35:22.651627064	2	0	4	0	0	129	9	1	55	2	59	-56.4132	83.366	1350.54
48	72	1	0	2	1	2	7	1	3	1	5	1	0	-1	34	6	90	0	1	2020-10-17 17:35:26.392571926	1	0	2	0	0	129	1	1	38	1	150	-56.4132	83.366	1350.54
49	206	1	2	0	2	1	2	1	1	3	2	1	0	0.000816000	0	0	0	0	1	2020-10-17 17:35:40.452599049	4	0	3	0	0	129	5	1	42	1	16	-56.4132	83.366	1305.64
50	72	1	0	2	1	2	7	1	4	1	5	1	0	-1	6	1	18	0	1	2020-10-17 17:35:46.914580107	3	0	1	0	0	129	1	1	33	0	89	-56.4132	83.366	1305.64
51	196	1	2	0	2	1	1	1	1	4	1	1	0	0.001844000	0	0	0	0	1	2020-10-17 17:35:49.316628933	0	0	0	0	0	129	10	2	32	255	101	-56.9222	83.366	1305.64
52	72	1	0	2	1	2	7	1	2	1	5	1	0	-1	5	1	15	0	1	2020-10-17 17:35:52.804619074	2	0	4	0	0	129	10	1	55	2	62	-56.9222	83.3727	1305.64
53	286	1	2	0	2	1	5	1	1	2	7	1	0	0.001906000	0	0	0	0	1	2020-10-17 17:35:56.545576096	1	0	2	0	0	129	2	1	38	1	151	-56.9222	83.3727	1305.64
54	42	0	2	3	0	0	0	0	0	0	0	0	0	-1	5	1	15	0	1	2020-10-17 17:36:10.605556011	4	0	3	0	0	129	6	1	42	1	14	-56.9222	83.3727	1305.22
55	60	0	0	2	0	0	0	0	0	0	0	0	0	-1	0	0	0	0	1	2020-10-17 17:36:17.068526983	3	0	1	0	0	129	2	1	33	0	88	-56.9222	83.3727	1305.22
56	42	0	2	0	0	0	0	0	0	0	0	0	0	-1	0	0	0	0	1	2020-10-17 17:36:19.469572067	0	0	0	0	0	129	11	2	32	255	102	-56.9971	83.3727	1305.22
57	42	0	2	3	0	0	0	0	0	0	0	0	0	-1	0	0	0	0	1	2020-10-17 17:36:22.957552910	2	0	4	0	0	129	11	1	55	2	61	-56.9971	83.3557	1305.22
58	42	0	2	3	0	0	0	0	0	0	0	0	0	-1	5	1	15	0	1	2020-10-17 17:36:26.699523926	1	0	2	0	0	129	3	1	38	1	149	-56.9971	83.3557	1305.22
59	72	1	0	2	1	2	7	1	6	1	5	1	0	-1	0	0	0	0	1	2020-10-17 17:36:40.758562088	4	0	3	0	0	129	7	1	42	1	15	-56.9971	83.3557	1305.19
60	225	1	2	0	2	1	3	1	1	6	4	1	0	0.000668000	0	0	0	0	1	2020-10-17 17:36:47.222516060	3	0	1	0	0	129	3	1	33	0	87	-56.9971	83.3557	1305.19
61	89	1	0	2	1	2	11	1	6	1	11	1	0	-1	19	4	57	0	1	2020-10-17 17:36:49.623555899	0	0	0	0	0	129	12	2	32	255	103	-57.0569	83.3557	1305.19
62	91	1	2	0	2	1	12	1	1	6	12	1	0	0.000374000	0	0	0	0	1	2020-10-17 17:36:53.110574007	2	0	4	0	0	129	12	1	55	2	60	-57.0569	83.35	1305.19
63	42	0	2	0	0	0	0	0	0	0	0	0	0	-1	8	2	24	0	1	2020-10-17 17:36:56.852545977	1	0	2	0	0	129	4	1	38	1	148	-57.0569	83.35	1305.19
64	60	0	0	2	0	0	0	0	0	0	0	0	0	-1	0	0	0	0	1	2020-10-17 17:37:10.911540985	4	0	3	0	0	129	8	1	42	1	17	-57.0569	83.35	1305.17
65	42	0	2	3	0	0	0	0	0	0	0	0	0	-1	0	0	0	0	1	2020-10-17 17:37:15.584562063	4	0	5	0	0	129	9	0	1	20	3	-57.0569	83.35	1305.17
66	42	0	2	3	0	0	0	0	0	0	0	0	0	-1	4	1	12	0	1	2020-10-17 17:37:17.448515892	3	0	1	0	0	129	4	1	33	0	93	-57.0569	83.35	1305.17
67	72	1	0	2	1	2	7	1	5	1	5	1	0	-1	0	0	0	0	1	2020-10-17 17:37:19.853549957	0	0	0	0	0	129	13	2	32	255	100	-55.1543	83.35	1305.17
68	239	1	2	0	2	1	4	1	1	5	6	1	0	0.001651000	0	0	0	0	1	2020-10-17 17:37:23.263587952	2	0	4	0	0	129	13	1	55	2	54	-55.1543	89.3355	1305.17
69	42	0	2	3	0	0	0	0	0	0	0	0	0	-1	0	0	0	0	1	2020-10-17 17:37:26.805624008	4	0	3	0	0	129	10	1	42	1	39	-55.1543	89.3355	1327.15
70	72	1	0	2	1	2	7	1	3	1	5	1	0	-1	22	4	66	0	1	2020-10-17 17:37:27.005516052	1	0	2	0	0	129	5	1	38	1	141	-55.1543	89.3355	1327.15
71	206	1	2	0	2	1	2	1	1	3	2	1	0	0.001571000	0	0	0	0	1	2020-10-17 17:37:47.760595083	3	0	1	0	0	129	5	1	33	0	95	-55.1543	89.3355	1327.15
72	72	1	0	2	1	2	7	1	4	1	5	1	0	-1	6	1	18	0	1	2020-10-17 17:37:50.171556950	0	0	0	0	0	129	14	2	32	255	98	-57.4461	89.3355	1327.15
73	196	1	2	0	2	1	1	1	1	4	1	1	0	0.001543000	0	0	0	0	1	2020-10-17 17:37:53.492575884	2	0	4	0	0	129	14	1	55	2	56	-57.4461	87.9549	1327.15
74	60	0	0	3	0	0	0	0	0	0	0	0	0	-1	0	0	0	0	1	2020-10-17 17:37:57.048547983	4	0	3	0	0	129	11	1	42	1	37	-57.4461	87.9549	1322.81
75	89	1	0	2	1	2	11	1	6	1	11	1	0	-1	0	0	0	0	1	2020-10-17 17:37:57.228509903	1	0	2	0	0	129	6	1	38	1	144	-57.4461	87.9549	1322.81
76	91	1	2	0	2	1	12	1	1	6	12	1	0	0.001697000	0	0	0	0	1	2020-10-17 17:38:12.740567923	4	0	5	0	0	129	12	0	1	1000	0	-57.4461	87.9549	1322.81
77	60	0	0	3	0	0	0	0	0	0	0	0	0	-1	5	0	15	0	1	2020-10-17 17:38:18.072520971	3	0	1	0	0	129	6	1	33	0	91	-57.4461	87.9549	1322.81
78	60	0	0	3	0	0	0	0	0	0	0	0	0	-1	5	1	15	0	1	2020-10-17 17:38:20.491555929	0	0	0	0	0	129	15	2	32	255	105	-59.4722	87.9549	1322.81
79	72	1	0	2	1	2	7	1	2	1	5	1	0	-1	0	0	0	0	1	2020-10-17 17:38:21.223536968	4	0	5	0	0	129	13	0	1	20	3	-59.4722	87.9549	1322.81
80	286	1	2	0	2	1	5	1	1	2	7	1	0	0.001632000	0	0	0	0	1	2020-10-17 17:38:23.733556986	2	0	4	0	0	129	15	1	55	2	53	-59.4722	84.6963	1322.81
81	42	0	2	3	0	0	0	0	0	0	0	0	0	-1	5	1	15	0	1	2020-10-17 17:38:27.276544094	4	0	3	0	0	129	14	1	42	1	40	-59.4722	84.6963	1315.74
82	89	1	0	2	1	2	11	1	6	1	11	1	0	-1	0	0	0	0	1	2020-10-17 17:38:27.456504107	1	0	2	0	0	129	7	1	38	1	140	-59.4722	84.6963	1315.74
83	91	1	2	0	2	1	12	1	1	6	12	1	0	0.001617000	0	0	0	0	1	2020-10-17 17:38:48.300559044	3	0	1	0	0	129	7	1	33	0	94	-59.4722	84.6963	1315.74
84	42	0	2	3	0	0	0	0	0	0	0	0	0	-1	0	0	0	0	1	2020-10-17 17:38:50.792556047	0	0	0	0	0	129	0	2	32	255	99	-58.2564	84.6963	1315.74
85	60	0	0	2	0	0	0	0	0	0	0	0	0	-1	0	0	0	0	1	2020-10-17 17:38:53.963552952	2	0	4	0	0	129	0	1	55	2	55	-58.2564	87.895	1315.74
86	42	0	2	0	0	0	0	0	0	0	0	0	0	-1	0	0	0	0	1	2020-10-17 17:38:57.503562927	4	0	3	0	0	129	15	1	42	1	38	-58.2564	87.895	1322.61
87	42	0	2	3	0	0	0	0	0	0	0	0	0	-1	5	1	15	0	1	2020-10-17 17:38:57.691519976	1	0	2	0	0	129	8	1	38	1	142	-58.2564	87.895	1322.61
88	60	0	0	3	0	0	0	0	0	0	0	0	0	-1	0	0	0	0	1	2020-10-17 17:39:11.915537119	1	0	5	0	0	129	9	0	1	20	3	-58.2564	87.895	1322.61
89	72	1	0	2	1	2	7	1	6	1	5	1	0	-1	0	0	0	0	1	2020-10-17 17:39:18.594527960	3	0	1	0	0	129	8	1	33	0	92	-58.2564	87.895	1322.61
90	225	1	2	0	2	1	3	1	1	6	4	1	0	0.001520000	0	0	0	0	1	2020-10-17 17:39:21.082544088	0	0	0	0	0	129	1	2	32	255	114	-63.9825	87.895	1322.61
91	60	0	0	3	0	0	0	0	0	0	0	0	0	-1	5	1	15	0	1	2020-10-17 17:39:24.187566996	2	0	4	0	0	129	1	1	55	2	52	-63.9825	91.1312	1322.61
92	60	0	0	3	0	0	0	0	0	0	0	0	0	-1	0	0	0	0	1	2020-10-17 17:39:27.797564030	4	0	3	0	0	129	0	1	42	1	11	-63.9825	91.1312	1336.11
93	81	1	0	2	1	2	9	1	6	1	9	1	0	-1	10	2	30	0	1	2020-10-17 17:39:27.995507002	1	0	2	0	0	129	10	1	38	1	165	-63.9825	91.1312	1336.11
94	85	1	2	0	2	1	10	1	1	6	10	1	0	0.000731000	0	0	0	0	1	2020-10-17 17:39:35.910526991	1	0	5	0	0	129	11	0	1	20	8	-63.9825	91.1312	1336.11
95	60	0	0	3	0	0	0	0	0	0	0	0	0	-1	4	1	12	0	1	2020-10-17 17:39:48.895526886	3	0	1	0	0	129	9	1	33	0	96	-63.9825	91.1312	1336.11
96	60	0	0	3	0	0	0	0	0	0	0	0	0	-1	4	1	12	0	1	2020-10-17 17:39:51.395550966	0	0	0	0	0	129	2	2	32	255	115	-41.0729	91.1312	1336.11
97	60	0	0	3	0	0	0	0	0	0	0	0	0	-1	0	0	0	0	1	2020-10-17 17:39:54.423562050	2	0	4	0	0	129	2	1	55	2	51	-41.0729	97.8566	1336.11
98	42	0	2	3	0	0	0	0	0	0	0	0	0	-1	4	1	12	0	1	2020-10-17 17:39:57.294549942	4	0	5	0	0	129	1	0	1	20	8	-41.0729	97.8566	1336.11
99	42	0	2	3	0	0	0	0	0	0	0	0	0	-1	5	1	17	0	1	2020-10-17 17:39:58.099539995	4	0	3	0	0	129	2	1	42	1	13	-41.0729	97.8566	1346.45
100	42	0	2	3	0	0	0	0	0	0	0	0	0	-1	0	0	0	0	1	2020-10-17 17:39:58.319513083	1	0	2	0	0	129	12	1	38	1	162	-41.0729	97.8566	1346.45
101	72	1	0	2	1	2	7	1	5	1	5	1	0	-1	0	0	0	0	1	2020-10-17 17:40:18.810599089	3	0	5	0	0	129	10	0	1	20	3	-41.0729	97.8566	1346.45
102	239	1	2	0	2	1	4	1	1	5	6	1	0	0.000293000	0	0	0	0	1	2020-10-17 17:40:19.208532095	3	0	1	0	0	129	11	1	33	0	97	-41.0729	97.8566	1346.45
103	72	1	0	2	1	2	7	1	3	1	5	1	0	-1	24	4	72	0	1	2020-10-17 17:40:21.714603901	0	0	0	0	0	129	3	2	32	255	116	-11.7394	97.8566	1346.45
104	206	1	2	0	2	1	2	1	1	3	2	1	0	0.002231000	0	0	0	0	1	2020-10-17 17:40:24.654606104	2	0	4	0	0	129	3	1	55	2	41	-11.7394	109.501	1346.45
105	81	1	0	2	1	2	9	1	3	1	9	1	0	-1	0	0	0	0	1	2020-10-17 17:40:28.406594992	4	0	3	0	0	129	3	1	42	1	27	-11.7394	109.501	135.576
106	85	1	2	0	2	1	10	1	1	3	10	1	0	0.000489000	0	0	0	1	0	2020-10-17 17:40:28.627553940	1	0	2	0	0	129	13	1	38	1	161	-11.7394	109.501	135.576
107	72	1	0	2	1	2	7	1	4	1	5	1	0	-1	6	1	18	0	1	2020-10-17 17:40:36.757546902	2	0	5	0	0	129	4	0	1	20	3	-11.7394	109.501	135.576
108	196	1	2	0	2	1	1	1	1	4	1	1	0	0.001106000	0	0	0	0	1	2020-10-17 17:40:49.510528088	3	0	1	0	0	129	12	1	33	0	124	-11.7394	109.501	135.576
109	60	0	0	3	0	0	0	0	0	0	0	0	0	-1	1	0	2	1	2	2020-10-17 17:40:52.015542030	0	0	0	0	0	129	4	2	32	255	119	-18.1857	109.501	135.576
110	60	0	0	3	0	0	0	0	0	0	0	0	0	-1	6	1	18	1	2	2020-10-17 17:40:54.890564919	2	0	4	0	0	129	5	1	55	2	47	-18.1857	108.491	135.576
111	60	0	0	3	0	0	0	0	0	0	0	0	0	-1	0	0	0	1	2	2020-10-17 17:40:58.729619026	4	0	3	0	0	129	4	1	42	1	30	-18.1857	108.491	121.478
112	72	1	0	2	1	2	7	1	2	1	5	1	0	-1	5	1	15	0	1	2020-10-17 17:40:58.942567110	1	0	2	0	0	129	14	1	38	1	159	-18.1857	108.491	121.478
113	286	1	2	0	2	1	5	1	1	2	7	1	0	0.001252000	0	0	0	0	1	2020-10-17 17:41:08.485615015	2	0	5	0	0	129	6	0	1	None	4	-18.1857	108.491	121.478
114	42	0	2	3	0	0	0	0	0	0	0	0	0	-1	0	0	0	0	1	2020-10-17 17:41:19.824568033	3	0	1	0	0	129	13	1	33	0	125	-18.1857	108.491	121.478
115	42	0	2	3	0	0	0	0	0	0	0	0	0	-1	0	0	0	0	1	2020-10-17 17:41:22.305602074	0	0	0	0	0	129	5	2	32	255	118	-21.2969	108.491	121.478
116	42	0	2	3	0	0	0	0	0	0	0	0	0	-1	5	1	15	0	1	2020-10-17 17:41:25.109565973	2	0	4	0	0	129	7	1	55	2	43	-21.2969	107.85	121.478
117	72	1	0	2	1	2	7	1	6	1	5	1	0	-1	0	0	0	0	1	2020-10-17 17:41:26.991580963	2	0	5	0	0	129	8	0	1	None	4	-21.2969	107.85	121.478
118	225	1	2	0	2	1	3	1	1	6	4	1	0	0.002193000	0	0	0	0	1	2020-10-17 17:41:29.041539907	4	0	3	0	0	129	5	1	42	1	31	-21.2969	107.85	119.099
119	42	0	2	0	0	0	0	0	0	0	0	0	0	-1	5	1	15	0	1	2020-10-17 17:41:29.261519909	1	0	2	0	0	129	15	1	38	1	163	-21.2969	107.85	119.099
120	60	0	0	2	0	0	0	0	0	0	0	0	0	-1	0	0	0	1	2	2020-10-17 17:41:50.134552002	3	0	1	0	0	129	14	1	33	0	126	-21.2969	107.85	119.099
121	60	0	0	2	0	0	0	0	0	0	0	0	0	-1	9	2	27	0	1	2020-10-17 17:41:52.628550053	0	0	0	0	0	129	6	2	32	255	117	-23.7619	107.85	119.099
122	42	0	2	0	0	0	0	0	0	0	0	0	0	-1	0	0	0	0	1	2020-10-17 17:41:55.337574005	2	0	4	0	0	129	9	1	55	2	42	-23.7619	107.693	119.099
123	81	1	0	2	1	2	9	1	2	1	9	1	0	-1	0	0	0	0	1	2020-10-17 17:41:59.357573986	4	0	3	0	0	129	6	1	42	1	32	-23.7619	107.693	118.51
124	85	1	2	0	2	1	10	1	1	2	10	1	0	0.001221000	0	0	0	1	0	2020-10-17 17:41:59.577512980	1	0	2	0	0	129	0	1	38	1	164	-23.7619	107.693	118.51
125	42	0	2	3	0	0	0	0	0	0	0	0	0	-1	12	3	36	0	1	2020-10-17 17:42:19.705588102	2	0	5	0	0	129	10	0	1	20	3	-23.7619	107.693	118.51
126	42	0	2	3	0	0	0	0	0	0	0	0	0	-1	4	1	12	0	1	2020-10-17 17:42:20.433517933	3	0	1	0	0	129	15	1	33	0	127	-23.7619	107.693	118.51
127	42	0	2	3	0	0	0	0	0	0	0	0	0	-1	0	0	0	0	1	2020-10-17 17:42:22.943614006	0	0	0	0	0	129	7	2	32	255	120	-23.8892	107.693	118.51
128	72	1	0	2	1	2	7	1	5	1	5	1	0	-1	4	1	12	0	1	2020-10-17 17:42:25.564604998	2	0	4	0	0	129	11	1	55	2	46	-23.8892	107.817	118.51
129	239	1	2	0	2	1	4	1	1	5	6	1	0	0.002065000	0	0	0	0	1	2020-10-17 17:42:29.599610090	4	0	3	0	0	129	7	1	42	1	33	-23.8892	107.817	118.986
130	81	1	0	2	1	2	9	1	5	1	9	1	0	-1	12	2	36	0	1	2020-10-17 17:42:29.815550089	1	0	2	0	0	129	1	1	38	1	160	-23.8892	107.817	118.986
131	85	1	2	0	2	1	10	1	1	5	10	1	0	0.001733000	0	0	0	1	0	2020-10-17 17:42:33.045558929	2	0	5	0	0	129	12	0	1	82	10	-23.8892	107.817	118.986
132	72	1	0	2	1	2	7	1	3	1	5	1	0	-1	6	1	18	0	1	2020-10-17 17:42:42.933593035	2	0	5	0	0	129	13	0	1	20	9	-23.8892	107.817	118.986
133	206	1	2	0	2	1	2	1	1	3	2	1	0	0.001962000	0	0	0	0	1	2020-10-17 17:42:50.745579958	3	0	1	0	0	129	0	1	33	0	128	-23.8892	107.817	118.986
134	72	1	0	2	1	2	7	1	4	1	5	1	0	-1	6	1	18	0	1	2020-10-17 17:42:53.165544033	0	0	0	0	0	129	8	2	32	255	121	-23.7561	107.817	118.986
135	196	1	2	0	2	1	1	1	1	4	1	1	0	0.000913000	0	0	0	0	1	2020-10-17 17:42:55.801629066	2	0	4	0	0	129	14	1	55	2	48	-23.7561	46.3936	118.986
136	60	0	1	2	0	0	0	0	0	0	0	0	0	-1	5	1	15	0	1	2020-10-17 17:42:59.907613993	4	0	3	0	0	129	8	1	42	1	34	-23.7561	46.3936	120.392
137	42	0	2	1	0	0	0	0	0	0	0	0	0	-1	0	0	0	0	1	2020-10-17 17:43:00.109550953	1	0	2	0	0	129	2	1	38	1	158	-23.7561	46.3936	120.392
138	60	0	0	3	0	0	0	0	0	0	0	0	0	-1	0	0	0	1	2	2020-10-17 17:43:05.592576981	2	0	4	0	0	129	15	1	55	2	49	-23.7561	46.1253	120.392
139	72	1	0	2	1	2	7	1	2	1	5	1	0	-1	5	1	15	0	1	2020-10-17 17:43:21.084589958	3	0	1	0	0	129	1	1	33	0	129	-23.7561	46.1253	120.392
140	286	1	2	0	2	1	5	1	1	2	7	1	0	0.000862000	0	0	0	0	1	2020-10-17 17:43:23.388592958	0	0	0	0	0	129	9	2	32	255	122	-23.9656	46.1253	120.392
141	42	0	2	3	0	0	0	0	0	0	0	0	0	-1	0	0	0	0	1	2020-10-17 17:43:30.211545944	4	0	3	0	0	129	9	1	42	1	35	-23.9656	46.1253	119.901
142	60	0	0	3	0	0	0	0	0	0	0	0	0	-1	0	0	0	1	2	2020-10-17 17:43:30.425514936	1	0	2	0	0	129	3	1	38	1	157	-23.9656	46.1253	119.901
143	42	0	2	3	0	0	0	0	0	0	0	0	0	-1	0	0	0	0	1	2020-10-17 17:43:35.672504902	1	0	2	0	0	129	4	1	38	1	156	-23.9656	46.1253	119.901
144	60	0	0	3	0	0	0	0	0	0	0	0	0	-1	0	0	0	1	2	2020-10-17 17:43:35.908555984	2	0	4	0	0	129	0	1	55	2	50	-23.9656	46.0412	119.901
145	42	0	2	3	0	0	0	0	0	0	0	0	0	-1	5	1	15	0	1	2020-10-17 17:43:50.496517897	1	0	6	0	0	129	5	3	1	1	167	-23.9656	46.0412	119.901
146	81	1	0	2	1	2	9	1	6	1	9	1	0	-1	0	0	0	0	1	2020-10-17 17:43:51.392527103	3	0	1	0	0	129	2	1	33	0	130	-23.9656	46.0412	119.901
147	85	1	2	0	2	1	10	1	1	6	10	1	0	0.001906000	0	0	0	1	0	2020-10-17 17:43:53.612561941	0	0	0	0	0	129	10	2	32	247	76	152.652	46.0412	119.901
148	72	1	0	2	1	2	7	1	6	1	5	1	0	-1	0	0	0	0	1	2020-10-17 17:44:00.528556107	4	0	3	0	0	129	10	1	42	1	28	152.652	46.0412	118.913
149	225	1	2	0	2	1	3	1	1	6	4	1	0	0.002095000	0	0	0	0	1	2020-10-17 17:44:05.985506058	1	0	2	0	0	129	6	1	38	1	137	152.652	46.0412	118.913
150	42	0	2	3	0	0	0	0	0	0	0	0	0	-1	27	6	81	0	1	2020-10-17 17:44:06.291562080	2	0	4	0	0	129	1	1	55	2	70	152.652	45.7562	118.913
151	42	0	2	3	0	0	0	0	0	0	0	0	0	-1	4	1	12	0	1	2020-10-17 17:44:21.700545073	3	0	1	0	0	129	3	1	33	0	131	152.652	45.7562	118.913
152	42	0	2	3	0	0	0	0	0	0	0	0	0	-1	0	0	0	0	1	2020-10-17 17:44:23.856545925	0	0	0	0	0	129	11	2	32	247	75	110.202	45.7562	118.913
153	72	1	0	2	1	2	7	1	5	1	5	1	0	-1	4	1	12	0	1	2020-10-17 17:44:30.855566978	4	0	3	0	0	129	11	1	42	1	29	110.202	45.7562	118.699
154	239	1	2	0	2	1	4	1	1	5	6	1	0	0.000709000	0	0	0	0	1	2020-10-17 17:44:38.361546993	1	0	2	0	0	129	7	1	38	1	135	110.202	45.7562	118.699
155	42	0	2	3	0	0	0	0	0	0	0	0	0	-1	0	0	0	0	1	2020-10-17 17:44:38.905555964	2	0	4	0	0	129	2	1	55	2	69	110.202	45.7401	118.699
156	42	0	2	3	0	0	0	0	0	0	0	0	0	-1	6	1	30	0	1	2020-10-17 17:44:43.295614958	4	0	5	0	0	129	12	0	1	1000	0	110.202	45.7401	118.699
157	42	0	2	3	0	0	0	0	0	0	0	0	0	-1	6	1	18	0	1	2020-10-17 17:44:43.903558969	2	0	4	0	0	129	3	1	55	2	68	110.202	45.7237	118.699
158	42	0	2	3	0	0	0	0	0	0	0	0	0	-1	0	0	0	0	1	2020-10-17 17:44:45.103501081	1	0	2	0	0	129	8	1	38	1	136	110.202	45.7237	118.699
159	42	0	2	0	0	0	0	0	0	0	0	0	0	-1	6	1	18	0	1	2020-10-17 17:44:51.949542999	3	0	1	0	0	129	4	1	33	0	132	110.202	45.7237	118.699
160	60	0	0	2	0	0	0	0	0	0	0	0	0	-1	0	0	0	1	2	2020-10-17 17:44:54.087546110	0	0	0	0	0	129	12	2	32	247	77	133.838	45.7237	118.699
161	42	0	2	3	0	0	0	0	0	0	0	0	0	-1	0	0	0	0	1	2020-10-17 17:44:55.221525908	1	0	2	0	0	129	9	1	38	1	134	133.838	45.7237	118.699
162	60	0	0	2	0	0	0	0	0	0	0	0	0	-1	0	0	0	0	1	2020-10-17 17:44:55.374506950	1	0	5	0	0	129	10	0	1	1200	2	133.838	45.7237	118.699
163	42	0	2	0	0	0	0	0	0	0	0	0	0	-1	0	0	0	1	2	2020-10-17 17:45:01.090553045	4	0	3	0	0	129	13	1	42	1	12	133.838	45.7237	94.2873
164	42	0	2	3	0	0	0	0	0	0	0	0	0	-1	0	0	0	0	1	2020-10-17 17:45:07.521519898	3	0	5	0	0	129	5	0	1	1001	1	133.838	45.7237	94.2873
165	72	1	0	2	1	2	7	1	3	1	5	1	0	-1	6	1	18	0	1	2020-10-17 17:45:14.056567907	2	0	4	0	0	129	4	1	55	2	71	133.838	30.988	94.2873
166	206	1	2	0	2	1	2	1	1	3	2	1	0	0.000668000	0	0	0	0	1	2020-10-17 17:45:22.102514982	3	0	1	0	0	129	6	1	33	9	133	133.838	30.988	94.2873
167	42	0	2	3	0	0	0	0	0	0	0	0	0	-1	0	0	0	0	1	2020-10-17 17:45:22.474540949	2	0	5	0	0	129	5	0	1	None	4	133.838	30.988	94.2873
168	42	0	2	3	0	0	0	0	0	0	0	0	0	-1	6	1	18	0	1	2020-10-17 17:45:24.240565062	0	0	0	0	0	129	13	2	32	247	74	42.8426	30.988	94.2873
169	72	1	0	2	1	2	7	1	4	1	5	1	0	-1	0	0	0	0	1	2020-10-17 17:45:25.373517990	1	0	2	0	0	129	11	1	38	1	138	42.8426	30.988	94.2873
170	196	1	2	0	2	1	1	1	1	4	1	1	0	0.000760000	0	0	0	0	1	2020-10-17 17:45:29.491564989	4	0	5	0	0	129	14	0	1	1300	7	42.8426	30.988	94.2873
171	42	0	2	3	0	0	0	0	0	0	0	0	0	-1	0	0	0	0	1	2020-10-17 17:45:31.243546009	4	0	3	0	0	129	15	1	42	1	36	42.8426	30.988	89.799
172	42	0	2	3	0	0	0	0	0	0	0	0	0	-1	6	1	18	0	1	2020-10-17 17:45:38.786519051	1	0	5	0	0	129	12	0	1	1100	6	42.8426	30.988	89.799
173	42	0	2	3	0	0	0	0	0	0	0	0	0	-1	0	0	0	0	1	2020-10-17 17:45:44.209572077	2	0	4	0	0	129	6	1	55	2	72	42.8426	24.0493	89.799
174	42	0	2	3	0	0	0	0	0	0	0	0	0	-1	5	1	15	0	1	2020-10-17 17:45:52.255523920	3	0	1	0	0	129	7	1	33	9	123	42.8426	24.0493	89.799
175	72	1	0	2	1	2	7	1	2	1	5	1	0	-1	0	0	0	0	1	2020-10-17 17:45:53.735575914	2	0	5	0	0	129	7	0	1	82	10	42.8426	24.0493	89.799
176	286	1	2	0	2	1	5	1	1	2	7	1	0	0.001699000	0	0	0	0	1	2020-10-17 17:45:54.393559933	0	0	0	0	0	129	14	2	32	247	73	8.39936	24.0493	89.799
177	42	0	2	3	0	0	0	0	0	0	0	0	0	-1	0	0	0	0	1	2020-10-17 17:45:55.525511980	1	0	2	0	0	129	13	1	38	1	139	8.39936	24.0493	89.799
178	42	0	2	3	0	0	0	0	0	0	0	0	0	-1	5	1	15	0	1	2020-10-17 17:46:01.395548105	4	0	3	0	0	129	0	1	42	1	18	8.39936	24.0493	1288.5
179	42	0	2	3	0	0	0	0	0	0	0	0	0	-1	0	0	0	0	1	2020-10-17 17:46:03.391546965	4	0	5	0	0	129	1	0	1	1300	7	8.39936	24.0493	1288.5
180	72	1	0	2	1	2	7	1	6	1	5	1	0	-1	5	1	15	0	1	2020-10-17 17:46:14.361987114	2	0	4	0	0	129	8	1	55	2	45	8.39936	81.4159	1288.5
181	225	1	2	0	2	1	3	1	1	6	4	1	0	0.001644000	0	0	0	0	1	2020-10-17 17:46:15.530488968	1	0	6	0	0	129	14	3	1	1	166	8.39936	81.4159	1288.5
182	81	1	0	2	1	2	9	1	2	1	9	1	0	-1	17	4	51	0	1	2020-10-17 17:46:22.407524109	3	0	1	0	0	129	8	1	33	9	84	8.39936	81.4159	1288.5
183	85	1	2	0	2	1	10	1	1	2	10	1	0	0.000330000	0	0	0	1	0	2020-10-17 17:46:24.545540094	0	0	0	0	0	129	15	2	32	255	112	-77.2175	81.4159	1288.5
184	42	0	2	3	0	0	0	0	0	0	0	0	0	-1	4	1	12	0	1	2020-10-17 17:46:25.678512096	1	0	2	0	0	129	15	1	38	1	143	-77.2175	81.4159	1288.5
185	42	0	2	3	0	0	0	0	0	0	0	0	0	-1	4	1	12	0	1	2020-10-17 17:46:31.548559904	4	0	3	0	0	129	2	1	42	1	19	-77.2175	81.4159	1288.5
186	42	0	2	3	0	0	0	0	0	0	0	0	0	-1	0	0	0	0	1	2020-10-17 17:46:44.514600992	2	0	4	0	0	129	9	1	55	2	57	-77.2175	81.4159
187	72	1	0	2	1	2	7	1	5	1	5	1	0	-1	4	1	12	0	1	2020-10-17 17:46:52.559551001	3	0	1	0	0	129	9	1	33	9	90	-77.2175
188	239	1	2	0	2	1	4	1	1	5	6	1	0	0.001401000	0	0	0	0	1	2020-10-17 17:46:54.698548079	0	0	0	0	0	129	0	2	32	255	107	-77.2175
