# Supplementary material for: AI-driven cybersecurity framework for anomaly detection in power systems
Source: Sci Rep. 2025 Oct 10;15:35506. doi: 10.1038/s41598-025-19634-y (PMC12514191; doi:10.1038/s41598-025-19634-y)
Supplement: Supplementary file 1 — Supplementary Information. [file 41598_2025_19634_MOESM1_ESM.zip › Datasets/csvs/UC4/uc4_DS_merged_phy_cyb_5os_60poll_encoded.csv]

	frame_len	frame_protocols	eth_src	eth_dst	ip_src	ip_dst	ip_len	ip_flags	tcp_srcport	tcp_dstport	tcp_len	tcp_flags	tcp_retransmission	tcp_rtt	flow_count	flow_final_count	packets	snort_alert	snort_alert_type	Time	LL_dnp3_src	LL_dnp3_dst	LL_dnp3_len	LL_dnp3_ctl	TL_dnp3_tr_ctl	AL_dnp3_al_func	AL_dnp3_al_ctl	AL_dnp3_obj	DNP3 Object Count	DNP3 Objects	AL_Payload	value1	value2	value3
0	42	0	2	3	0	0	0	0	0	0	0	0	0	-1	0	0	0	0	1	2020-10-17 19:09:20.494050026	4	0	3	0	0	129	9	1	42	1	13			1350.55
1	42	0	2	3	0	0	0	0	0	0	0	0	0	-1	0	0	0	0	1	2020-10-17 19:09:27.938982964	1	0	2	0	0	129	3	1	38	1	60			1350.55
2	42	0	2	3	0	0	0	0	0	0	0	0	0	-1	4	1	12	0	1	2020-10-17 19:09:33.322998047	0	0	0	0	0	129	5	2	32	255	41	-56.2576		1350.55
3	60	0	0	3	0	0	0	0	0	0	0	0	0	-1	0	0	0	0	1	2020-10-17 19:09:39.514051914	2	0	4	0	0	129	14	1	55	2	30	-56.2576	79.8732	1350.55
4	60	0	0	3	0	0	0	0	0	0	0	0	0	-1	30	5	90	0	1	2020-10-17 19:09:39.634013891	1	0	5	0	0	129	4	0	1	1200	2	-56.2576	79.8732	1350.55
5	60	0	0	3	0	0	0	0	0	0	0	0	0	-1	6	1	18	0	1	2020-10-17 19:09:44.758979082	1	0	5	0	0	129	5	0	1	1100	5	-56.2576	79.8732	1350.55
6	42	0	2	3	0	0	0	0	0	0	0	0	0	-1	18	3	54	0	1	2020-10-17 19:09:52.346054077	3	0	1	0	0	129	4	1	33	0	36	-56.2576	79.8732	1350.55
7	42	0	2	3	0	0	0	0	0	0	0	0	0	-1	0	0	0	0	1	2020-10-17 19:09:57.849181890	3	0	6	0	0	129	5	3	1	1	65	-56.2576	79.8732	1350.55
8	42	0	2	3	0	0	0	0	0	0	0	0	0	-1	6	1	18	0	1	2020-10-17 19:10:09.673038960	3	0	5	0	0	129	6	0	1	1000	0	-56.2576	79.8732	1350.55
9	72	1	0	2	1	2	6	1	5	1	4	1	0	-1	0	0	0	0	1	2020-10-17 19:10:14.611012936	2	0	5	0	0	129	15	0	1	78	4	-56.2576	79.8732	1350.55
10	239	1	2	0	2	1	4	1	1	5	5	1	0	0.002067000	0	0	0	0	1	2020-10-17 19:10:20.647059917	4	0	3	0	0	129	10	1	42	1	14	-56.2576	79.8732	1350.54
11	60	0	1	2	0	0	0	0	0	0	0	0	0	-1	5	1	15	0	1	2020-10-17 19:10:24.741982937	4	0	5	0	0	129	11	0	1	1100	1	-56.2576	79.8732	1350.54
12	42	0	2	1	0	0	0	0	0	0	0	0	0	-1	0	0	0	0	1	2020-10-17 19:10:28.090984106	1	0	2	0	0	129	6	1	38	1	59	-56.2576	79.8732	1350.54
13	42	0	2	3	0	0	0	0	0	0	0	0	0	-1	0	0	0	0	1	2020-10-17 19:10:29.260998010	2	0	4	0	0	129	0	1	55	2	29	-56.2576	80.7101	1350.54
14	42	0	2	3	0	0	0	0	0	0	0	0	0	-1	5	1	15	0	1	2020-10-17 19:10:33.476047039	0	0	0	0	0	129	6	2	32	255	40	-56.7887	80.7101	1350.54
15	42	0	2	3	0	0	0	0	0	0	0	0	0	-1	0	0	0	0	1	2020-10-17 19:10:35.697994947	2	0	5	0	0	129	1	0	1	78	9	-56.7887	80.7101	1350.54
16	42	0	2	0	0	0	0	0	0	0	0	0	0	-1	0	0	0	0	1	2020-10-17 19:10:46.123019934	4	0	5	0	0	129	12	0	1	1300	6	-56.7887	80.7101	1350.54
17	60	0	0	2	0	0	0	0	0	0	0	0	0	-1	0	0	0	0	1	2020-10-17 19:10:52.498051882	3	0	1	0	0	129	7	1	33	8	37	-56.7887	80.7101	1350.54
18	60	0	0	2	0	0	0	0	0	0	0	0	0	-1	5	1	15	0	1	2020-10-17 19:10:59.599006891	1	0	6	0	0	129	7	3	1	1	65	-56.7887	80.7101	1350.54
19	42	0	2	0	0	0	0	0	0	0	0	0	0	-1	0	0	0	1	2	2020-10-17 19:11:20.874041080	4	0	3	0	0	129	13	1	42	1	11	-56.7887	80.7101	1303.67
20	72	1	0	2	1	2	6	1	3	1	4	1	0	-1	5	1	15	0	1	2020-10-17 19:11:26.468977928	1	0	5	0	0	129	8	0	1	20	3	-56.7887	80.7101	1303.67
21	225	1	2	0	2	1	3	1	1	3	3	1	0	0.001086000	0	0	0	0	1	2020-10-17 19:11:28.317971945	1	0	2	0	0	129	9	1	38	1	57	-56.7887	80.7101	1303.67
22	72	1	0	2	1	2	6	1	4	1	4	1	0	-1	9	2	27	0	1	2020-10-17 19:11:29.489007950	2	0	4	0	0	129	2	1	55	2	27	-56.7887	79.358	1303.67
23	196	1	2	0	2	1	1	1	1	4	1	1	0	0.001100000	0	0	0	0	1	2020-10-17 19:11:33.705993891	0	0	0	0	0	129	7	2	32	255	43	-59.8559	79.358	1303.67
24	42	0	2	3	0	0	0	0	0	0	0	0	0	-1	12	3	36	0	1	2020-10-17 19:11:41.995012045	1	0	5	0	0	129	10	0	1	1100	5	-59.8559	79.358	1303.67
25	42	0	2	3	0	0	0	0	0	0	0	0	0	-1	0	0	0	0	1	2020-10-17 19:11:47.891971111	1	0	5	0	0	129	11	0	1	1100	5	-59.8559	79.358	1303.67
26	72	1	0	2	1	2	6	1	2	1	4	1	0	-1	0	0	0	0	1	2020-10-17 19:11:52.718091011	3	0	1	0	0	129	8	1	33	8	39	-59.8559	79.358	1303.67
27	286	1	2	0	2	1	5	1	1	2	6	1	0	0.002239000	0	0	0	0	1	2020-10-17 19:12:01.712083101	3	0	5	0	0	129	9	0	1	20	3	-59.8559	79.358	1303.67
28	81	1	0	2	1	2	7	1	3	1	7	1	0	-1	0	0	0	0	1	2020-10-17 19:12:21.172086000	4	0	3	0	0	129	14	1	42	1	15	-59.8559	79.358	1343.96
29	85	1	2	0	2	1	8	1	1	3	8	1	0	0.001806000	0	0	0	0	1	2020-10-17 19:12:28.621987104	1	0	2	0	0	129	12	1	38	1	64	-59.8559	79.358	1343.96
30	42	0	2	3	0	0	0	0	0	0	0	0	0	-1	4	1	12	1	0	2020-10-17 19:12:29.809034109	2	0	4	0	0	129	3	1	55	2	25	-59.8559	89.0466	1343.96
31	81	1	0	2	1	2	7	1	3	1	7	1	0	-1	27	4	108	0	1	2020-10-17 19:12:34.004030943	0	0	0	0	0	129	8	2	32	255	44	-32.2551	89.0466	1343.96
32	85	1	2	0	2	1	8	1	1	3	8	1	0	0.000615000	0	0	0	1	0	2020-10-17 19:12:47.277038097	3	0	1	0	0	129	10	1	33	0	49	-32.2551	89.0466	1343.96
33	72	1	0	2	1	2	6	1	6	1	4	1	0	-1	23	4	69	0	1	2020-10-17 19:13:00.552071095	2	0	5	0	0	129	4	0	1	20	3	-32.2551	89.0466	1343.96
34	206	1	2	0	2	1	2	1	1	6	2	1	0	0.002141000	0	0	0	0	1	2020-10-17 19:13:21.493057966	4	0	3	0	0	129	15	1	42	1	16	-32.2551	89.0466	1341.64
35	42	0	2	3	0	0	0	0	0	0	0	0	0	-1	0	0	0	0	1	2020-10-17 19:13:28.994029999	1	0	2	0	0	129	13	1	38	1	63	-32.2551	89.0466	1341.64
36	42	0	2	3	0	0	0	0	0	0	0	0	0	-1	5	1	15	0	1	2020-10-17 19:13:30.106009960	2	0	4	0	0	129	5	1	55	2	26	-32.2551	88.8382	1341.64
37	42	0	2	3	0	0	0	0	0	0	0	0	0	-1	0	0	0	0	1	2020-10-17 19:13:33.116967916	1	0	5	0	0	129	14	0	1	20	7	-32.2551	88.8382	1341.64
38	42	0	2	0	0	0	0	0	0	0	0	0	0	-1	5	1	15	0	1	2020-10-17 19:13:34.305037022	0	0	0	0	0	129	9	2	32	255	45	-33.0281	88.8382	1341.64
39	60	0	0	2	0	0	0	0	0	0	0	0	0	-1	0	0	0	1	2	2020-10-17 19:13:47.592067003	3	0	1	0	0	129	11	1	33	0	50	-33.0281	88.8382	1341.64
40	89	1	0	2	1	2	9	1	6	1	9	1	0	-1	5	1	15	0	1	2020-10-17 19:13:57.232012033	2	0	5	0	0	129	6	0	1	20	8	-33.0281	88.8382	1341.64
41	91	1	2	0	2	1	10	1	1	6	10	1	0	0.001032000	0	0	0	1	0	2020-10-17 19:14:21.809025049	4	0	3	0	0	129	0	1	42	1	17	-33.0281	88.8382	1350.52
42	42	0	2	3	0	0	0	0	0	0	0	0	0	-1	21	5	63	0	1	2020-10-17 19:14:29.299979925	1	0	2	0	0	129	15	1	38	1	62	-33.0281	88.8382	1350.52
43	42	0	2	3	0	0	0	0	0	0	0	0	0	-1	0	0	0	0	1	2020-10-17 19:14:30.410005093	2	0	4	0	0	129	7	1	55	2	23	-33.0281	35.5676	1350.52
44	81	1	0	2	1	2	7	1	6	1	7	1	0	-1	4	1	12	0	1	2020-10-17 19:14:34.600016117	0	0	0	0	0	129	10	2	32	255	47	-2.09645	35.5676	1350.52
45	85	1	2	0	2	1	8	1	1	6	8	1	0	0.000417000	0	0	0	0	1	2020-10-17 19:14:43.649055004	4	0	5	0	0	129	1	0	1	20	7	-2.09645	35.5676	1350.52
46	42	0	2	3	0	0	0	0	0	0	0	0	0	-1	0	0	0	1	0	2020-10-17 19:14:47.905042887	3	0	1	0	0	129	12	1	33	0	51	-2.09645	35.5676	1350.52
47	81	1	0	2	1	2	7	1	2	1	7	1	0	-1	12	2	36	0	1	2020-10-17 19:15:05.509016037	4	0	3	0	0	129	2	1	42	1	10	-2.09645	35.5676	170.715
48	85	1	2	0	2	1	8	1	1	2	8	1	0	0.000369000	0	0	0	0	1	2020-10-17 19:15:16.255055904	4	0	5	0	0	129	3	0	1	20	3	-2.09645	35.5676	170.715
49	60	0	0	2	0	0	0	0	0	0	0	0	0	-1	0	0	0	0	1	2020-10-17 19:15:21.024991035	4	0	3	0	0	129	4	1	42	1	20	-2.09645	35.5676	124.05
50	42	0	2	0	0	0	0	0	0	0	0	0	0	-1	0	0	0	1	2	2020-10-17 19:15:29.636028051	1	0	2	0	0	129	0	1	38	1	61	-2.09645	35.5676	124.05
51	60	0	0	3	0	0	0	0	0	0	0	0	0	-1	6	1	18	1	2	2020-10-17 19:15:30.732049942	2	0	4	0	0	129	8	1	55	2	24	-2.09645	48.3974	124.05
52	60	0	0	3	0	0	0	0	0	0	0	0	0	-1	0	0	0	1	2	2020-10-17 19:15:34.912053108	0	0	0	0	0	129	11	2	32	255	46	-21.4144	48.3974	124.05
53	60	0	0	3	0	0	0	0	0	0	0	0	0	-1	6	1	18	1	2	2020-10-17 19:15:48.213076115	3	0	1	0	0	129	13	1	33	0	48	-21.4144	48.3974	124.05
54	72	1	0	2	1	2	6	1	5	1	4	1	0	-1	6	1	18	0	1	2020-10-17 19:16:19.331007957	1	0	6	0	0	129	1	3	1	1	66	-21.4144	48.3974	124.05
55	239	1	2	0	2	1	4	1	1	5	5	1	0	0.001229000	0	0	0	0	1	2020-10-17 19:16:21.347002983	4	0	3	0	0	129	5	1	42	1	18	-21.4144	48.3974	114.362
56	42	0	2	3	0	0	0	0	0	0	0	0	0	-1	5	1	15	0	1	2020-10-17 19:16:25.344026089	3	0	1	0	0	129	14	1	33	0	52	-21.4144	48.3974	114.362
57	60	0	0	3	0	0	0	0	0	0	0	0	0	-1	5	1	15	1	2	2020-10-17 19:16:29.939986944	1	0	2	0	0	129	2	1	38	1	54	-21.4144	48.3974	114.362
58	42	0	2	3	0	0	0	0	0	0	0	0	0	-1	0	0	0	0	1	2020-10-17 19:16:31.042998075	2	0	4	0	0	129	9	1	55	2	31	-21.4144	45.9733	114.362
59	60	0	0	3	0	0	0	0	0	0	0	0	0	-1	0	0	0	1	2	2020-10-17 19:16:33.283006907	2	0	4	0	0	129	10	1	55	2	32	-21.4144	45.9494	114.362
60	42	0	2	3	0	0	0	0	0	0	0	0	0	-1	0	0	0	0	1	2020-10-17 19:16:35.216002941	0	0	0	0	0	129	12	2	32	247	35	122.946	45.9494	114.362
61	81	1	0	2	1	2	7	1	5	1	7	1	0	-1	0	0	0	0	1	2020-10-17 19:16:39.923990965	4	0	3	0	0	129	6	1	42	1	19	122.946	45.9494	119.234
62	85	1	2	0	2	1	8	1	1	5	8	1	0	0.001693000	0	0	0	1	0	2020-10-17 19:16:48.814980984	1	0	2	0	0	129	3	1	38	1	55	122.946	45.9494	119.234
63	42	0	2	0	0	0	0	0	0	0	0	0	0	-1	0	0	0	0	1	2020-10-17 19:17:08.810101032	1	0	5	0	0	129	4	0	1	1200	2	122.946	45.9494	119.234
64	60	0	0	2	0	0	0	0	0	0	0	0	0	-1	0	0	0	0	1	2020-10-17 19:17:20.736103058	3	0	5	0	0	129	15	0	1	1000	0	122.946	45.9494	119.234
65	60	0	0	3	0	0	0	0	0	0	0	0	0	-1	0	0	0	1	2	2020-10-17 19:17:25.574023008	3	0	1	0	0	129	0	1	33	8	53	122.946	45.9494	119.234
66	72	1	0	2	1	2	6	1	3	1	4	1	0	-1	10	2	30	0	1	2020-10-17 19:17:28.231036901	2	0	5	0	0	129	11	0	1	78	4	122.946	45.9494	119.234
67	225	1	2	0	2	1	3	1	1	3	3	1	0	0.001516000	0	0	0	0	1	2020-10-17 19:17:33.519000052	2	0	4	0	0	129	12	1	55	2	33	122.946	34.7259	119.234
68	72	1	0	2	1	2	6	1	2	1	4	1	0	-1	0	0	0	0	1	2020-10-17 19:17:35.459044933	0	0	0	0	0	129	13	2	32	247	34	43.5386	34.7259	119.234
69	286	1	2	0	2	1	5	1	1	2	6	1	0	0.000710000	0	0	0	0	1	2020-10-17 19:17:37.048037052	4	0	5	0	0	129	7	0	1	1100	1	43.5386	34.7259	119.234
70	60	0	0	3	0	0	0	0	0	0	0	0	0	-1	5	1	15	1	2	2020-10-17 19:17:40.159001112	4	0	3	0	0	129	8	1	42	1	22	43.5386	34.7259	74.1273
71	60	0	0	3	0	0	0	0	0	0	0	0	0	-1	4	1	12	1	2	2020-10-17 19:17:44.601974964	1	0	5	0	0	129	5	0	1	1100	5	43.5386	34.7259	74.1273
72	60	0	0	3	0	0	0	0	0	0	0	0	0	-1	0	0	0	0	1	2020-10-17 19:17:49.053976059	1	0	2	0	0	129	6	1	38	1	56	43.5386	34.7259	74.1273
73	72	1	0	2	1	2	6	1	4	1	4	1	0	-1	0	0	0	0	1	2020-10-17 19:17:53.341993093	2	0	5	0	0	129	13	0	1	78	9	43.5386	34.7259	74.1273
74	196	1	2	0	2	1	1	1	1	4	1	1	0	0.001602000	0	0	0	1	2	2020-10-17 19:17:59.128027915	4	0	3	0	0	129	9	1	42	1	21	43.5386	34.7259	43.4815
75	81	1	0	2	1	2	7	1	2	1	7	1	0	-1	12	3	88	0	1	2020-10-17 19:18:04.561002970	4	0	5	0	0	129	10	0	1	1300	6	43.5386	34.7259	43.4815
76	85	1	2	0	2	1	8	1	1	2	8	1	0	0.000222000	0	0	0	1	0	2020-10-17 19:18:25.727025986	3	0	1	0	0	129	1	1	33	8	38	43.5386	34.7259	43.4815
77	42	0	2	3	0	0	0	0	0	0	0	0	0	-1	5	1	14	0	1	2020-10-17 19:18:26.660988092	1	0	6	0	0	129	7	3	1	1	65	43.5386	34.7259	43.4815
78	42	0	2	3	0	0	0	0	0	0	0	0	0	-1	0	0	0	0	1	2020-10-17 19:18:33.670003891	2	0	4	0	0	129	14	1	55	2	28	43.5386	34.7259	43.4815
79	42	0	2	3	0	0	0	0	0	0	0	0	0	-1	4	1	12	0	1	2020-10-17 19:18:35.610011101	0	0	0	0	0	129	14	2	32	255	42	43.5386		43.4815
80	42	0	2	3	0	0	0	0	0	0	0	0	0	-1	0	0	0	0	1	2020-10-17 19:18:49.204986095	1	0	2	0	0	129	8	1	38	1	58			43.4815
81	42	0	2	3	0	0	0	0	0	0	0	0	0	-1	6	1	18	0	1	2020-10-17 19:18:59.280076981	4	0	3	0	0	129	11	1	42	1	12			43.4815
