# Supplementary material for: AI-driven cybersecurity framework for anomaly detection in power systems
Source: Sci Rep. 2025 Oct 10;15:35506. doi: 10.1038/s41598-025-19634-y (PMC12514191; doi:10.1038/s41598-025-19634-y)
Supplement: Supplementary file 1 — Supplementary Information. [file 41598_2025_19634_MOESM1_ESM.zip › Datasets/csvs/UC4/uc4_master_merged_phy_cyb_10os_30poll_encoded.csv]

	frame_len	frame_protocols	eth_src	eth_dst	ip_src	ip_dst	ip_len	ip_flags	tcp_srcport	tcp_dstport	tcp_len	tcp_flags	tcp_retransmission	tcp_rtt	flow_count	flow_final_count	packets	snort_alert	snort_alert_type	Time	LL_dnp3_src	LL_dnp3_dst	LL_dnp3_len	LL_dnp3_ctl	TL_dnp3_tr_ctl	AL_dnp3_al_func	AL_dnp3_al_ctl	AL_dnp3_obj	DNP3 Object Count	DNP3 Objects	AL_Payload	value1	value2	value3	value4	value5
0	72	1	1	0	1	2	11	1	8	1	6	1	0	-1	0	0	0	0	1	2020-10-17 17:13:47.660280704	6	0	4	0	0	129	7	1	38	1	239		1211.68
1	72	1	1	0	1	2	11	1	11	1	6	1	0	-1	0	0	0	0	1	2020-10-17 17:13:47.802459478	1	0	8	0	0	129	12	1	58	1	92		1211.68
2	225	1	0	1	2	1	6	1	1	8	5	1	0	0.152538297	0	0	0	0	1	2020-10-17 17:13:49.065300226	9	0	5	0	0	129	12	1	42	1	19		1211.68			1236.1
3	293	1	0	1	2	1	10	1	1	11	10	1	0	0.152891333	0	0	0	0	1	2020-10-17 17:13:49.398152590	2	0	1	0	0	129	3	2	32	255	191	-56.2587	1211.68			1236.1
4	72	1	1	0	1	2	11	1	6	1	6	1	0	-1	6	1	18	0	1	2020-10-17 17:13:49.474211693	8	0	2	0	0	129	0	1	33	0	181	-56.2587	1211.68		1005.24	1236.1
5	239	1	0	1	2	1	7	1	1	6	7	1	0	0.151572021	0	0	0	0	1	2020-10-17 17:13:49.848298311	5	0	3	0	0	129	1	2	36	511	248	-56.2587	1211.68		1005.24	1236.1
6	72	1	1	0	1	2	11	1	7	1	6	1	0	-1	0	0	0	0	1	2020-10-17 17:13:50.218244314	3	0	11	0	0	129	2	2	16	15	133	-56.2587	1211.68		1005.24	1236.1
7	72	1	1	0	1	2	11	1	4	1	6	1	0	-1	0	0	0	0	1	2020-10-17 17:13:51.006249666	6	0	9	0	0	129	8	0	1	1200	1	-56.2587	1211.68		1005.24	1236.1
8	196	1	0	1	2	1	3	1	1	7	2	1	0	0.152483726	0	0	0	0	1	2020-10-17 17:13:51.605303526	0	0	6	0	0	129	12	1	46	1	38	-56.2587	1211.68		1005.24	1236.1
9	206	1	0	1	2	1	4	1	1	4	3	1	0	0.152557234	0	0	0	0	1	2020-10-17 17:13:53.237227678	4	0	0	0	0	129	1	2	28	127	150	-56.2587	1211.68		1005.24	1236.1
10	72	1	1	0	1	2	11	1	3	1	6	1	0	-1	0	0	0	0	1	2020-10-17 17:13:54.141372204	7	0	7	0	0	129	4	1	55	2	81	-56.2587	1211.68	79.8858	1005.24	1236.1
11	208	1	0	1	2	1	5	1	1	3	4	1	0	0.152564241	0	0	0	0	1	2020-10-17 17:14:04.727386475	8	0	9	0	0	129	1	0	1	999	3	-56.2587	1211.68	79.8858	1005.24	1236.1
12	72	1	1	0	1	2	11	1	5	1	6	1	0	-1	5	1	15	0	1	2020-10-17 17:14:17.140497923	7	0	9	0	0	129	5	0	1	None	2	-56.2587	1211.68	79.8858	1005.24	1236.1
13	142	1	0	1	2	1	1	1	1	5	15	1	0	0.152563180	0	0	0	0	1	2020-10-17 17:14:17.813464642	6	0	4	0	0	129	9	1	38	1	238	-56.2587	1202.87	79.8858	1005.24	1236.1
14	81	1	1	0	1	2	12	1	8	1	11	1	0	3.194622513	0	0	0	1	0	2020-10-17 17:14:17.955621243	1	0	8	0	0	129	13	1	58	1	91	-56.2587	1202.87	79.8858	1005.24	1236.1
15	85	1	0	1	2	1	13	1	1	8	12	1	0	0.151346386	0	0	0	0	1	2020-10-17 17:14:19.217537403	9	0	5	0	0	129	13	1	42	1	20	-56.2587	1202.87	79.8858	1005.24	1236.1
16	72	1	1	0	1	2	11	1	10	1	6	1	0	-1	0	0	0	0	1	2020-10-17 17:14:19.551484823	2	0	1	0	0	129	4	2	32	255	192	-56.365	1202.87	79.8858	1005.24	1236.1
17	253	1	0	1	2	1	8	1	1	10	8	1	0	0.151596232	0	0	0	1	2	2020-10-17 17:14:19.627534151	8	0	2	0	0	129	2	1	33	0	180	-56.365	1202.87	79.8858	1000.22	1236.1
18	60	0	0	1	0	0	0	0	0	0	0	0	0	-1	5	1	15	0	1	2020-10-17 17:14:20.001537800	5	0	3	0	0	129	2	2	36	511	249	-56.365	1202.87	79.8858	1000.22	1236.1
19	42	0	1	0	0	0	0	0	0	0	0	0	0	-1	0	0	0	0	1	2020-10-17 17:14:20.370476246	3	0	11	0	0	129	3	2	16	15	132	-56.365	1202.87	79.8858	1000.22	1236.1
20	72	1	1	0	1	2	11	1	9	1	6	1	0	-1	0	0	0	0	1	2020-10-17 17:14:21.757520437	0	0	6	0	0	129	13	1	46	1	39	-56.365	1202.87	79.8858	1000.22	1236.1
21	182	1	0	1	2	1	2	1	1	9	1	1	0	0.151451141	0	0	0	0	1	2020-10-17 17:14:23.390407801	4	0	0	0	0	129	2	2	28	127	151	-56.365	1202.87	79.8858	1000.22	1236.1
22	72	1	1	0	1	2	11	1	2	1	6	1	0	-1	0	0	0	0	1	2020-10-17 17:14:24.294603348	7	0	7	0	0	129	6	1	55	2	80	-56.365	1202.87	79.6403	1000.22	1236.1
23	286	1	0	1	2	1	9	1	1	2	9	1	0	0.152653689	5	1	15	1	2	2020-10-17 17:14:26.999654770	7	0	9	0	0	129	7	0	1	82	6	-56.365	1202.87	79.6403	1000.22	1236.1
24	60	0	2	2	0	0	0	0	0	0	0	0	0	-1	23	5	69	1	2	2020-10-17 17:14:34.030653000	9	0	9	0	0	129	14	0	1	1000	0	-56.365	1202.87	79.6403	1000.22	1236.1
25	81	1	1	0	1	2	12	1	4	1	11	1	0	15.101457636	0	0	0	1	0	2020-10-17 17:14:47.964848995	6	0	4	0	0	129	10	1	38	1	237	-56.365	1205.9	79.6403	1000.22	1236.1
26	85	1	0	1	2	1	13	1	1	4	12	1	0	0.151717158	0	0	0	0	1	2020-10-17 17:14:48.108779669	1	0	8	0	0	129	14	1	58	1	93	-56.365	1205.9	79.6403	1000.22	1236.1
27	60	0	2	2	0	0	0	0	0	0	0	0	0	-1	0	0	0	0	1	2020-10-17 17:14:49.370779753	9	0	5	0	0	129	15	1	42	1	16	-56.365	1205.9	79.6403	1000.22	1012.62
28	60	0	2	2	0	0	0	0	0	0	0	0	0	-1	4	1	12	1	2	2020-10-17 17:14:49.702629328	2	0	1	0	0	129	5	2	32	255	190	-56.7968	1205.9	79.6403	1000.22	1012.62
29	81	1	1	0	1	2	12	1	2	1	11	1	0	22.846931677	28	5	85	1	0	2020-10-17 17:14:49.780728340	8	0	2	0	0	129	3	1	33	0	183	-56.7968	1205.9	79.6403	1005.26	1012.62
30	85	1	0	1	2	1	13	1	1	2	12	1	0	0.152194138	0	0	0	0	1	2020-10-17 17:14:50.154748201	5	0	3	0	0	129	3	2	36	511	247	-56.7968	1205.9	79.6403	1005.26	1012.62
31	72	1	1	0	1	2	11	1	8	1	6	1	0	26.654576478	1	0	2	0	1	2020-10-17 17:14:50.522719622	3	0	11	0	0	129	4	2	16	15	131	-56.7968	1205.9	79.6403	1005.26	1012.62
32	72	1	1	0	1	2	11	1	11	1	6	1	0	30.000173783	0	0	0	0	1	2020-10-17 17:14:51.908876181	0	0	6	0	0	129	14	1	46	1	40	-56.7968	1205.9	79.6403	1005.26	1012.62
33	225	1	0	1	2	1	6	1	1	8	5	1	0	0.152638525	0	0	0	0	1	2020-10-17 17:14:53.542752504	4	0	0	0	0	129	3	2	28	127	149	-56.7968	1205.9	79.6403	1005.26	1012.62
34	293	1	0	1	2	1	10	1	1	11	10	1	0	0.152987953	0	0	0	0	1	2020-10-17 17:14:54.409753561	6	0	9	0	0	129	11	0	1	1100	4	-56.7968	1205.9	79.6403	1005.26	1012.62
35	72	1	1	0	1	2	11	1	6	1	6	1	0	30.000582323	6	1	18	0	1	2020-10-17 17:14:54.447777987	7	0	7	0	0	129	8	1	55	2	79	-56.7968	1205.9	80.5086	1005.26	1012.62
36	239	1	0	1	2	1	7	1	1	6	7	1	0	0.151655029	1	0	2	0	1	2020-10-17 17:15:05.260945319	6	0	10	0	0	129	12	3	1	1	283	-56.7968	1205.9	80.5086	1005.26	1012.62
37	72	1	1	0	1	2	11	1	7	1	6	1	0	30.000490115	0	0	0	0	1	2020-10-17 17:15:10.960960388	6	0	10	0	0	129	13	3	1	1	282	-56.7968	1205.9	80.5086	1005.26	1012.62
38	72	1	1	0	1	2	11	1	4	1	6	1	0	14.747227197	0	0	0	0	1	2020-10-17 17:15:17.737066269	9	0	9	0	0	129	0	0	1	1300	5	-56.7968	1205.9	80.5086	1005.26	1012.62
39	196	1	0	1	2	1	3	1	1	7	2	1	0	0.152842218	0	0	0	0	1	2020-10-17 17:15:18.116993904	6	0	4	0	0	129	14	1	38	1	234	-56.7968	1206.98	80.5086	1005.26	1012.62
40	206	1	0	1	2	1	4	1	1	4	3	1	0	0.152920605	0	0	0	0	1	2020-10-17 17:15:18.261111258	1	0	8	0	0	129	15	1	58	1	94	-56.7968	1206.98	80.5086	1005.26	1012.62
41	72	1	1	0	1	2	11	1	3	1	6	1	0	30.001415451	6	1	18	0	1	2020-10-17 17:15:19.523079634	9	0	5	0	0	129	1	1	42	1	15	-56.7968	1206.98	80.5086	1005.26	1001.94
42	208	1	0	1	2	1	5	1	1	3	4	1	0	0.151824086	0	0	0	0	1	2020-10-17 17:15:19.856974125	2	0	1	0	0	129	6	2	32	255	189	-52.9957	1206.98	80.5086	1005.26	1001.94
43	72	1	1	0	1	2	11	1	5	1	6	1	0	30.000410906	0	0	0	0	1	2020-10-17 17:15:19.932976723	8	0	2	0	0	129	4	1	33	0	182	-52.9957	1206.98	80.5086	1003.85	1001.94
44	142	1	0	1	2	1	1	1	1	5	15	1	0	0.151821128	0	0	0	0	1	2020-10-17 17:15:20.308028221	5	0	3	0	0	129	4	2	36	511	246	-52.9957	1206.98	80.5086	1003.85	1001.94
45	72	1	1	0	1	2	11	1	10	1	6	1	0	30.000412940	0	0	0	0	1	2020-10-17 17:15:20.676022291	3	0	11	0	0	129	5	2	16	15	126	-52.9957	1206.98	80.5086	1003.85	1001.94
46	253	1	0	1	2	1	8	1	1	10	8	1	0	0.151803963	5	1	15	0	1	2020-10-17 17:15:22.062070847	0	0	6	0	0	129	15	1	46	1	41	-52.9957	1206.98	80.5086	1003.85	1001.94
47	60	0	0	1	0	0	0	0	0	0	0	0	0	-1	0	0	0	0	1	2020-10-17 17:15:23.696076870	4	0	0	0	0	129	4	2	28	127	148	-52.9957	1206.98	80.5086	1003.85	1001.94
48	42	0	1	0	0	0	0	0	0	0	0	0	0	-1	0	0	0	0	1	2020-10-17 17:15:24.600177050	7	0	7	0	0	129	9	1	55	2	77	-52.9957	1206.98	80.7906	1003.85	1001.94
49	72	1	1	0	1	2	11	1	9	1	6	1	0	30.000532657	0	0	0	0	1	2020-10-17 17:15:48.270356417	6	0	4	0	0	129	15	1	38	1	236	-52.9957	1207.44	80.7906	1003.85	1001.94
50	182	1	0	1	2	1	2	1	1	9	1	1	0	0.152647391	0	0	0	0	1	2020-10-17 17:15:48.414430380	1	0	8	0	0	129	0	1	58	1	95	-52.9957	1207.44	80.7906	1003.85	1001.94
51	72	1	1	0	1	2	11	1	2	1	6	1	0	7.001198604	5	1	15	0	1	2020-10-17 17:15:49.676387310	9	0	5	0	0	129	2	1	42	1	14	-52.9957	1207.44	80.7906	1003.85	1002.61
52	286	1	0	1	2	1	9	1	1	2	9	1	0	0.152906921	0	0	0	1	2	2020-10-17 17:15:50.009282589	2	0	1	0	0	129	7	2	32	255	187	-56.8995	1207.44	80.7906	1003.85	1002.61
53	81	1	1	0	1	2	12	1	2	1	11	1	0	2.553414774	5	1	15	1	0	2020-10-17 17:15:50.085286856	8	0	2	0	0	129	5	1	33	0	185	-56.8995	1207.44	80.7906	1005.03	1002.61
54	85	1	0	1	2	1	13	1	1	2	12	1	0	0.151636546	0	0	0	1	2	2020-10-17 17:15:50.461409807	5	0	3	0	0	129	5	2	36	511	245	-56.8995	1207.44	80.7906	1005.03	1002.61
55	81	1	1	0	1	2	12	1	6	1	11	1	0	14.660513394	14	3	42	1	0	2020-10-17 17:15:50.829346180	3	0	11	0	0	129	6	2	16	15	130	-56.8995	1207.44	80.7906	1005.03	1002.61
56	85	1	0	1	2	1	13	1	1	6	12	1	0	0.152602088	0	0	0	1	2	2020-10-17 17:15:52.215477705	0	0	6	0	0	129	0	1	46	1	42	-56.8995	1207.44	80.7906	1005.03	1002.61
57	72	1	1	0	1	2	11	1	8	1	6	1	0	30.000211555	34	7	102	0	1	2020-10-17 17:15:53.849321842	4	0	0	0	0	129	5	2	28	127	147	-56.8995	1207.44	80.7906	1005.03	1002.61
58	72	1	1	0	1	2	11	1	11	1	6	1	0	30.001069358	6	1	18	0	1	2020-10-17 17:15:54.753466845	7	0	7	0	0	129	10	1	55	2	78	-56.8995	1207.44	80.7124	1005.03	1002.61
59	225	1	0	1	2	1	6	1	1	8	5	1	0	0.151172883	0	0	0	0	1	2020-10-17 17:16:18.585082054	6	0	4	0	0	129	0	1	38	1	235	-56.8995	1207.39	80.7124	1005.03	1002.61
60	293	1	0	1	2	1	10	1	1	11	10	1	0	0.152089136	0	0	0	0	1	2020-10-17 17:16:18.721176624	1	0	8	0	0	129	1	1	58	1	96	-56.8995	1207.39	80.7124	1005.03	1002.61
61	72	1	1	0	1	2	11	1	6	1	6	1	0	15.188037556	0	0	0	0	1	2020-10-17 17:16:19.969275713	9	0	5	0	0	129	3	1	42	1	13	-56.8995	1207.39	80.7124	1005.03	1002.53
62	239	1	0	1	2	1	7	1	1	6	7	1	0	0.152089187	0	0	0	0	1	2020-10-17 17:16:20.312980890	2	0	1	0	0	129	8	2	32	255	188	-56.8441	1207.39	80.7124	1005.03	1002.53
63	72	1	1	0	1	2	11	1	7	1	6	1	0	30.000184796	0	0	0	0	1	2020-10-17 17:16:20.437438488	8	0	2	0	0	129	6	1	33	0	184	-56.8441	1207.39	80.7124	1004.9	1002.53
64	72	1	1	0	1	2	11	1	4	1	6	1	0	30.001134518	0	0	0	0	1	2020-10-17 17:16:20.773291349	5	0	3	0	0	129	6	2	36	511	244	-56.8441	1207.39	80.7124	1004.9	1002.53
65	196	1	0	1	2	1	3	1	1	7	2	1	0	0.150959698	0	0	0	0	1	2020-10-17 17:16:21.144903183	3	0	11	0	0	129	7	2	16	15	129	-56.8441	1207.39	80.7124	1004.9	1002.53
66	206	1	0	1	2	1	4	1	1	4	3	1	0	0.152059645	0	0	0	0	1	2020-10-17 17:16:21.867824554	8	0	9	0	0	129	7	0	1	999	3	-56.8441	1207.39	80.7124	1004.9	1002.53
67	72	1	1	0	1	2	11	1	3	1	6	1	0	30.001188236	6	1	18	0	1	2020-10-17 17:16:22.525232315	0	0	6	0	0	129	1	1	46	1	43	-56.8441	1207.39	80.7124	1004.9	1002.53
68	208	1	0	1	2	1	5	1	1	3	4	1	0	0.152022082	0	0	0	0	1	2020-10-17 17:16:24.089255571	4	0	0	0	0	129	6	2	28	127	146	-56.8441	1207.39	80.7124	1004.9	1002.53
69	72	1	1	0	1	2	11	1	5	1	6	1	0	30.000213843	0	0	0	0	1	2020-10-17 17:16:24.981311560	7	0	7	0	0	129	11	1	55	2	82	-56.8441	1207.39	81.8894	1004.9	1002.53
70	142	1	0	1	2	1	1	1	1	5	15	1	0	0.152029530	0	0	0	0	1	2020-10-17 17:16:48.876844168	6	0	4	0	0	129	1	1	38	1	241	-56.8441	1228.98	81.8894	1004.9	1002.53
71	72	1	1	0	1	2	11	1	10	1	6	1	0	30.000128230	0	0	0	0	1	2020-10-17 17:16:49.018069267	1	0	8	0	0	129	2	1	58	1	98	-56.8441	1228.98	81.8894	1004.9	1002.53
72	253	1	0	1	2	1	8	1	1	10	8	1	0	0.151227526	0	0	0	0	1	2020-10-17 17:16:50.286625862	9	0	5	0	0	129	4	1	42	1	17	-56.8441	1228.98	81.8894	1004.9	1011.61
73	60	0	0	1	0	0	0	0	0	0	0	0	0	-1	5	1	15	0	1	2020-10-17 17:16:50.641034603	2	0	1	0	0	129	9	2	32	255	193	-49.0219	1228.98	81.8894	1004.9	1011.61
74	42	0	1	0	0	0	0	0	0	0	0	0	0	-1	0	0	0	0	1	2020-10-17 17:16:50.775384426	8	0	2	0	0	129	8	1	33	0	207	-49.0219	1228.98	81.8894	999.0	1011.61
75	72	1	1	0	1	2	11	1	9	1	6	1	0	30.000279611	0	0	0	0	1	2020-10-17 17:16:51.081812143	5	0	3	0	0	129	7	2	36	511	242	-49.0219	1228.98	81.8894	999.0	1011.61
76	182	1	0	1	2	1	2	1	1	9	1	1	0	0.152065278	0	0	0	0	1	2020-10-17 17:16:51.452953339	3	0	11	0	0	129	8	2	16	15	143	-49.0219	1228.98	81.8894	999.0	1011.61
77	81	1	1	0	1	2	12	1	8	1	11	1	0	6.293413139	5	1	15	0	1	2020-10-17 17:16:52.845640182	0	0	6	0	0	129	2	1	46	1	36	-49.0219	1228.98	81.8894	999.0	1011.61
78	72	1	1	0	1	2	11	1	2	1	6	1	0	27.296032838	0	0	0	1	0	2020-10-17 17:16:54.312810183	4	0	0	0	0	129	7	2	28	127	145	-49.0219	1228.98	81.8894	999.0	1011.61
79	85	1	0	1	2	1	13	1	1	8	12	1	0	0.151491298	0	0	0	0	1	2020-10-17 17:16:55.208617449	7	0	7	0	0	129	12	1	55	2	83	-49.0219	1228.98	84.7739	999.0	1011.61
80	286	1	0	1	2	1	9	1	1	2	9	1	0	0.152090345	0	0	0	1	2	2020-10-17 17:17:16.075188160	6	0	9	0	0	129	2	0	1	1200	1	-49.0219	1228.98	84.7739	999.0	1011.61
81	89	1	1	0	1	2	14	1	8	1	13	1	0	10.700146320	23	5	69	1	0	2020-10-17 17:17:19.171008825	6	0	4	0	0	129	3	1	38	1	240	-49.0219	1200.0	84.7739	999.0	1011.61
82	91	1	0	1	2	1	15	1	1	8	14	1	0	0.151045575	0	0	0	0	1	2020-10-17 17:17:19.320470333	1	0	8	0	0	129	3	1	58	1	100	-49.0219	1200.0	84.7739	999.0	1011.61
83	89	1	1	0	1	2	14	1	8	1	13	1	0	5.547588515	12	3	36	1	0	2020-10-17 17:17:20.592702866	9	0	5	0	0	129	5	1	42	1	18	-49.0219	1200.0	84.7739	999.0	1011.87
84	91	1	0	1	2	1	15	1	1	8	14	1	0	0.152426542	0	0	0	0	1	2020-10-17 17:17:20.940903425	2	0	1	0	0	129	10	2	32	255	194	-48.7841	1200.0	84.7739	999.0	1011.87
85	81	1	1	0	1	2	12	1	6	1	11	1	0	28.214530117	18	3	54	1	0	2020-10-17 17:17:21.091591835	8	0	2	0	0	129	9	1	33	0	208	-48.7841	1200.0	84.7739	999.0	1011.87
86	85	1	0	1	2	1	13	1	1	6	12	1	0	0.151756492	0	0	0	0	1	2020-10-17 17:17:21.384841442	5	0	3	0	0	129	8	2	36	511	243	-48.7841	1200.0	84.7739	999.0	1011.87
87	72	1	1	0	1	2	11	1	8	1	6	1	0	7.004720188	0	0	0	0	1	2020-10-17 17:17:21.752933979	3	0	11	0	0	129	9	2	16	15	144	-48.7841	1200.0	84.7739	999.0	1011.87
88	72	1	1	0	1	2	11	1	11	1	6	1	0	30.000927273	6	1	18	0	1	2020-10-17 17:17:23.156905174	0	0	6	0	0	129	3	1	46	1	37	-48.7841	1200.0	84.7739	999.0	1011.87
89	225	1	0	1	2	1	6	1	1	8	5	1	0	0.151313422	0	0	0	0	1	2020-10-17 17:17:24.540493011	4	0	0	0	0	129	8	2	28	127	152	-48.7841	1200.0	84.7739	999.0	1011.87
90	293	1	0	1	2	1	10	1	1	11	10	1	0	0.151404242	0	0	0	0	1	2020-10-17 17:17:25.447482109	7	0	7	0	0	129	13	1	55	2	75	-48.7841	1200.0	86.0714	999.0	1011.87
91	72	1	1	0	1	2	11	1	6	1	6	1	0	1.634670253	0	0	0	0	1	2020-10-17 17:17:34.839025021	6	0	9	0	0	129	4	0	1	1100	4	-48.7841	1200.0	86.0714	999.0	1011.87
92	239	1	0	1	2	1	7	1	1	6	7	1	0	0.151342977	0	0	0	0	1	2020-10-17 17:17:49.470841408	6	0	4	0	0	129	5	1	38	1	281	-48.7841	1200.0	86.0714	999.0	1011.87
93	72	1	1	0	1	2	11	1	7	1	6	1	0	30.001919559	0	0	0	0	1	2020-10-17 17:17:49.624280214	1	0	8	0	0	129	4	1	58	1	101	-48.7841	1200.0	86.0714	999.0	1011.87
94	72	1	1	0	1	2	11	1	4	1	6	1	0	30.000939916	0	0	0	0	1	2020-10-17 17:17:50.896577597	9	0	5	0	0	129	6	1	42	1	21	-48.7841	1200.0	86.0714	999.0	1026.02
95	196	1	0	1	2	1	3	1	1	7	2	1	0	0.152425217	0	0	0	0	1	2020-10-17 17:17:51.260283947	2	0	1	0	0	129	11	2	32	255	195	-34.2877	1200.0	86.0714	999.0	1026.02
96	206	1	0	1	2	1	4	1	1	4	3	1	0	0.151308454	0	0	0	0	1	2020-10-17 17:17:51.418530703	8	0	2	0	0	129	10	1	33	0	211	-34.2877	1200.0	86.0714	999.0	1026.02
97	72	1	1	0	1	2	11	1	3	1	6	1	0	30.001041875	5	1	15	0	1	2020-10-17 17:17:51.707926750	5	0	3	0	0	129	9	2	36	511	251	-34.2877	1200.0	86.0714	999.0	1026.02
98	208	1	0	1	2	1	5	1	1	3	4	1	0	0.152238271	0	0	0	0	1	2020-10-17 17:17:52.076805830	3	0	11	0	0	129	10	2	16	15	117	-34.2877	1200.0	86.0714	999.0	1026.02
99	72	1	1	0	1	2	11	1	5	1	6	1	0	30.000980223	0	0	0	0	1	2020-10-17 17:17:53.384611130	0	0	6	0	0	129	4	1	46	1	45	-34.2877	1200.0	86.0714	999.0	1026.02
100	142	1	0	1	2	1	1	1	1	5	15	1	0	0.152322408	0	0	0	0	1	2020-10-17 17:17:54.799685478	4	0	0	0	0	129	9	2	28	127	155	-34.2877	1200.0	86.0714	999.0	1026.02
101	72	1	1	0	1	2	11	1	10	1	6	1	0	30.000815690	0	0	0	0	1	2020-10-17 17:17:55.678912163	7	0	7	0	0	129	14	1	55	2	74	-34.2877	1200.0	91.9291	999.0	1026.02
102	253	1	0	1	2	1	8	1	1	10	8	1	0	0.152379007	0	0	0	1	2	2020-10-17 17:18:01.430675745	7	0	9	0	0	129	15	0	1	None	2	-34.2877	1200.0	91.9291	999.0	1026.02
103	60	0	0	1	0	0	0	0	0	0	0	0	0	-1	5	1	15	0	1	2020-10-17 17:18:19.782458067	6	0	4	0	0	129	6	1	38	1	280	-34.2877	1200.0	91.9291	999.0	1026.02
104	42	0	1	0	0	0	0	0	0	0	0	0	0	-1	0	0	0	0	1	2020-10-17 17:18:19.929065228	1	0	8	0	0	129	5	1	58	1	110	-34.2877	1200.0	91.9291	999.0	1026.02
105	72	1	1	0	1	2	11	1	9	1	6	1	0	30.001106586	0	0	0	0	1	2020-10-17 17:18:21.208703518	9	0	5	0	0	129	7	1	42	1	22	-34.2877	1200.0	91.9291	999.0	1030.69
106	182	1	0	1	2	1	2	1	1	9	1	1	0	0.152217714	0	0	0	0	1	2020-10-17 17:18:21.583616018	2	0	1	0	0	129	12	2	32	255	198	-2.38095	1200.0	91.9291	999.0	1030.69
107	72	1	1	0	1	2	11	1	2	1	6	1	0	30.001033573	5	1	15	0	1	2020-10-17 17:18:21.718443632	8	0	2	0	0	129	11	1	33	0	216	-2.38095	1200.0	91.9291	999.0	1030.69
108	286	1	0	1	2	1	9	1	1	2	9	1	0	0.151365523	0	0	0	0	1	2020-10-17 17:18:22.012178659	5	0	3	0	0	129	10	2	36	511	257	-2.38095	1200.0	91.9291	999.0	1030.69
109	72	1	1	0	1	2	11	1	8	1	6	1	0	30.000692439	61	12	183	0	1	2020-10-17 17:18:22.380019903	3	0	11	0	0	129	11	2	16	15	124	-2.38095	1200.0	91.9291	999.0	1030.69
110	72	1	1	0	1	2	11	1	11	1	6	1	0	30.000616848	0	0	0	0	1	2020-10-17 17:18:23.607748270	0	0	6	0	0	129	5	1	46	1	46	-2.38095	1200.0	91.9291	999.0	1030.69
111	225	1	0	1	2	1	6	1	1	8	5	1	0	0.152669880	0	0	0	0	1	2020-10-17 17:18:25.027662039	4	0	0	0	0	129	10	2	28	127	160	-2.38095	1200.0	91.9291	999.0	1030.69
112	293	1	0	1	2	1	10	1	1	11	10	1	0	0.152702394	0	0	0	0	1	2020-10-17 17:18:25.910020113	7	0	7	0	0	129	0	1	55	2	67	-2.38095	1200.0	49.2204	999.0	1030.69
113	72	1	1	0	1	2	11	1	6	1	6	1	0	30.000652931	0	0	0	0	1	2020-10-17 17:18:46.294095516	7	0	7	0	0	129	1	1	55	2	65	-2.38095	1200.0	79.34	999.0	1030.69
114	239	1	0	1	2	1	7	1	1	6	7	1	0	0.152654813	0	0	0	0	1	2020-10-17 17:18:50.126236200	6	0	4	0	0	129	7	1	38	1	279	-2.38095	1200.0	79.34	999.0	1030.69
115	72	1	1	0	1	2	11	1	7	1	6	1	0	30.000764559	6	1	18	0	1	2020-10-17 17:18:50.247670174	1	0	8	0	0	129	6	1	58	1	111	-2.38095	1200.0	79.34	999.0	1030.69
116	72	1	1	0	1	2	11	1	4	1	6	1	0	30.001063922	0	0	0	0	1	2020-10-17 17:18:51.514731646	9	0	5	0	0	129	8	1	42	1	23	-2.38095	1200.0	79.34	999.0	1029.41
117	196	1	0	1	2	1	3	1	1	7	2	1	0	0.151543786	0	0	0	0	1	2020-10-17 17:18:51.891452789	2	0	1	0	0	129	13	2	32	255	202	-2.34701	1200.0	79.34	999.0	1029.41
118	206	1	0	1	2	1	4	1	1	4	3	1	0	0.151246312	0	0	0	0	1	2020-10-17 17:18:52.031177759	8	0	2	0	0	129	12	1	33	0	217	-2.34701	1200.0	79.34	999.0	1029.41
119	72	1	1	0	1	2	11	1	3	1	6	1	0	30.000633432	0	0	0	0	1	2020-10-17 17:18:52.343463898	5	0	3	0	0	129	11	2	36	511	258	-2.34701	1200.0	79.34	999.0	1029.41
120	208	1	0	1	2	1	5	1	1	3	4	1	0	0.152748042	0	0	0	0	1	2020-10-17 17:18:52.691862822	3	0	11	0	0	129	12	2	16	15	125	-2.34701	1200.0	79.34	999.0	1029.41
121	72	1	1	0	1	2	11	1	5	1	6	1	0	30.000777736	0	0	0	0	1	2020-10-17 17:18:53.847610235	0	0	6	0	0	129	6	1	46	1	47	-2.34701	1200.0	79.34	999.0	1029.41
122	142	1	0	1	2	1	1	1	1	5	15	1	0	0.152546045	0	0	0	0	1	2020-10-17 17:18:55.255716084	4	0	0	0	0	129	11	2	28	127	161	-2.34701	1200.0	79.34	999.0	1029.41
123	72	1	1	0	1	2	11	1	10	1	6	1	0	30.000665442	5	1	15	0	1	2020-10-17 17:19:16.601963282	7	0	7	0	0	129	2	1	55	2	64	-2.34701	1200.0	79.34	999.0	1029.41
124	253	1	0	1	2	1	8	1	1	10	8	1	0	0.152741351	0	0	0	1	2	2020-10-17 17:19:20.425944805	6	0	4	0	0	129	8	1	38	1	278	-2.34701	1200.0	79.34	999.0	1029.41
125	60	0	0	1	0	0	0	0	0	0	0	0	0	-1	0	0	0	0	1	2020-10-17 17:19:20.547535896	1	0	8	0	0	129	7	1	58	1	112	-2.34701	1200.0	79.34	999.0	1029.41
126	42	0	1	0	0	0	0	0	0	0	0	0	0	-1	0	0	0	0	1	2020-10-17 17:19:21.811538935	9	0	5	0	0	129	9	1	42	1	24	-2.34701	1200.0	79.34	999.0	1029.15
127	72	1	1	0	1	2	11	1	9	1	6	1	0	30.000584379	0	0	0	0	1	2020-10-17 17:19:22.187605381	2	0	1	0	0	129	14	2	32	255	203	-3.8875	1200.0	79.34	999.0	1029.15
128	182	1	0	1	2	1	2	1	1	9	1	1	0	0.152660541	0	0	0	0	1	2020-10-17 17:19:22.381786108	8	0	2	0	0	129	13	1	33	0	219	-3.8875	1200.0	79.34	999.0	1029.15
129	72	1	1	0	1	2	11	1	2	1	6	1	0	30.000567794	5	1	15	0	1	2020-10-17 17:19:22.643188715	5	0	3	0	0	129	12	2	36	511	259	-3.8875	1200.0	79.34	999.0	1029.15
130	286	1	0	1	2	1	9	1	1	2	9	1	0	0.152722041	0	0	0	1	2	2020-10-17 17:19:23.015722990	3	0	11	0	0	129	13	2	16	15	127	-3.8875	1200.0	79.34	999.0	1029.15
131	72	1	1	0	1	2	11	1	8	1	6	1	0	30.000363456	58	12	174	0	1	2020-10-17 17:19:24.071085930	0	0	6	0	0	129	7	1	46	1	48	-3.8875	1200.0	79.34	999.0	1029.15
132	72	1	1	0	1	2	11	1	11	1	6	1	0	30.001387635	0	0	0	0	1	2020-10-17 17:19:25.072157383	7	0	9	0	0	129	3	0	1	82	6	-3.8875	1200.0	79.34	999.0	1029.15
133	225	1	0	1	2	1	6	1	1	8	5	1	0	0.314362223	1	0	2	0	1	2020-10-17 17:19:25.499393225	4	0	0	0	0	129	12	2	28	127	162	-3.8875	1200.0	79.34	999.0	1029.15
134	293	1	0	1	2	1	10	1	1	11	10	1	0	0.305358419	0	0	0	1	2	2020-10-17 17:19:39.575227022	7	0	9	0	0	129	4	0	1	82	6	-3.8875	1200.0	79.34	999.0	1029.15
135	72	1	1	0	1	2	11	1	6	1	6	1	0	30.000352197	0	0	0	1	2	2020-10-17 17:19:46.917616129	7	0	7	0	0	129	5	1	55	2	63	-3.8875	1200.0	79.34	999.0	1029.15
136	239	1	0	1	2	1	7	1	1	6	7	1	0	0.292536135	6	1	18	0	1	2020-10-17 17:19:50.737517357	6	0	4	0	0	129	9	1	38	1	277	-3.8875	1200.0	79.34	999.0	1029.15
137	72	1	1	0	1	2	11	1	7	1	6	1	0	30.001368429	0	0	0	0	1	2020-10-17 17:19:50.872441053	1	0	8	0	0	129	8	1	58	1	113	-3.8875	1200.0	79.34	999.0	1029.15
138	72	1	1	0	1	2	11	1	4	1	6	1	0	30.000370100	0	0	0	0	1	2020-10-17 17:19:52.117077112	9	0	5	0	0	129	10	1	42	1	25	-3.8875	1200.0	79.34	999.0	1029.01
139	196	1	0	1	2	1	3	1	1	7	2	1	0	0.302329888	0	0	0	0	1	2020-10-17 17:19:52.494846821	2	0	1	0	0	129	15	2	32	255	204	-5.47918	1200.0	79.34	999.0	1029.01
140	206	1	0	1	2	1	4	1	1	4	3	1	0	0.351781421	0	0	0	0	1	2020-10-17 17:19:52.689813614	8	0	2	0	0	129	14	1	33	0	220	-5.47918	1200.0	79.34	999.0	1029.01
141	72	1	1	0	1	2	11	1	3	1	6	1	0	30.000165250	0	0	0	0	1	2020-10-17 17:19:52.971601486	5	0	3	0	0	129	13	2	36	511	260	-5.47918	1200.0	79.34	999.0	1029.01
142	208	1	0	1	2	1	5	1	1	3	4	1	0	0.311716298	0	0	0	1	2	2020-10-17 17:19:53.336458921	3	0	11	0	0	129	14	2	16	15	128	-5.47918	1200.0	79.34	999.0	1029.01
143	72	1	1	0	1	2	11	1	5	1	6	1	0	30.000392893	0	0	0	0	1	2020-10-17 17:19:54.301809072	0	0	6	0	0	129	8	1	46	1	49	-5.47918	1200.0	79.34	999.0	1029.01
144	142	1	0	1	2	1	1	1	1	5	15	1	0	0.315164130	0	0	0	0	1	2020-10-17 17:19:55.726786613	4	0	0	0	0	129	13	2	28	127	163	-5.47918	1200.0	79.34	999.0	1029.01
145	81	1	1	0	1	2	12	1	4	1	11	1	0	1.128639665	0	0	0	1	2	2020-10-17 17:20:15.481334448	7	0	9	0	0	129	6	0	1	82	6	-5.47918	1200.0	79.34	999.0	1029.01
146	85	1	0	1	2	1	13	1	1	4	12	1	0	0.301746448	0	0	0	0	1	2020-10-17 17:20:17.221322060	7	0	7	0	0	129	7	1	55	2	66	-5.47918	1200.0	79.34	999.0	1029.01
147	72	1	1	0	1	2	11	1	10	1	6	1	0	30.000256850	5	1	15	0	1	2020-10-17 17:20:21.049612522	6	0	4	0	0	129	10	1	38	1	276	-5.47918	1200.0	79.34	999.0	1029.01
148	253	1	0	1	2	1	8	1	1	10	8	1	0	0.309497665	0	0	0	0	1	2020-10-17 17:20:21.175254583	1	0	8	0	0	129	9	1	58	1	114	-5.47918	1200.0	79.34	999.0	1029.01
149	60	0	0	1	0	0	0	0	0	0	0	0	0	-1	0	0	0	0	1	2020-10-17 17:20:22.419140577	9	0	5	0	0	129	11	1	42	1	26	-5.47918	1200.0	79.34	999.0	1029.68
150	42	0	1	0	0	0	0	0	0	0	0	0	0	-1	0	0	0	0	1	2020-10-17 17:20:22.807165384	2	0	1	0	0	129	0	2	32	255	205	-4.52476	1200.0	79.34	999.0	1029.68
151	72	1	1	0	1	2	11	1	9	1	6	1	0	30.000637901	0	0	0	0	1	2020-10-17 17:20:23.009302616	8	0	2	0	0	129	15	1	33	0	222	-4.52476	1200.0	79.34	999.0	1029.68
152	182	1	0	1	2	1	2	1	1	9	1	1	0	0.239295790	5	1	15	1	2	2020-10-17 17:20:23.310863733	5	0	3	0	0	129	14	2	36	511	262	-4.52476	1200.0	79.34	999.0	1029.68
153	72	1	1	0	1	2	11	1	2	1	6	1	0	30.000247992	1	0	5	0	1	2020-10-17 17:20:23.562675238	3	0	11	0	0	129	15	2	16	15	135	-4.52476	1200.0	79.34	999.0	1029.68
154	286	1	0	1	2	1	9	1	1	2	9	1	0	0.227596736	0	0	0	1	2	2020-10-17 17:20:24.531563997	0	0	6	0	0	129	9	1	46	1	50	-4.52476	1200.0	79.34	999.0	1029.68
155	72	1	1	0	1	2	11	1	8	1	6	1	0	30.000592915	60	12	179	0	1	2020-10-17 17:20:25.967419863	4	0	0	0	0	129	14	2	28	127	165	-4.52476	1200.0	79.34	999.0	1029.68
156	72	1	1	0	1	2	11	1	11	1	6	1	0	30.000481393	0	0	0	0	1	2020-10-17 17:20:38.803877831	9	0	9	0	0	129	12	0	1	1000	0	-4.52476	1200.0	79.34	999.0	1029.68
157	225	1	0	1	2	1	6	1	1	8	5	1	0	0.291169149	0	0	0	0	1	2020-10-17 17:20:47.455124378	7	0	7	0	0	129	8	1	55	2	69	-4.52476	1200.0	35.9565	999.0	1029.68
158	293	1	0	1	2	1	10	1	1	11	10	1	0	0.296411257	0	0	0	1	2	2020-10-17 17:20:48.931185007	9	0	9	0	0	129	13	0	1	1000	0	-4.52476	1200.0	35.9565	999.0	1029.68
159	72	1	1	0	1	2	11	1	6	1	6	1	0	30.000515931	6	1	18	0	1	2020-10-17 17:20:51.385079861	6	0	4	0	0	129	11	1	38	1	275	-4.52476	1200.0	35.9565	999.0	1029.68
160	239	1	0	1	2	1	7	1	1	6	7	1	0	0.316834181	0	0	0	0	1	2020-10-17 17:20:51.522618771	1	0	8	0	0	129	10	1	58	1	115	-4.52476	1200.0	35.9565	999.0	1029.68
161	72	1	1	0	1	2	11	1	7	1	6	1	0	30.000656676	0	0	0	0	1	2020-10-17 17:20:52.723198175	9	0	5	0	0	129	14	1	42	1	27	-4.52476	1200.0	35.9565	999.0	1029.41
162	72	1	1	0	1	2	11	1	4	1	6	1	0	28.570824752	0	0	0	0	1	2020-10-17 17:20:53.105270624	2	0	1	0	0	129	1	2	32	255	206	-5.67743	1200.0	35.9565	999.0	1029.41
163	196	1	0	1	2	1	3	1	1	7	2	1	0	0.327397039	0	0	0	0	1	2020-10-17 17:20:53.408493280	8	0	2	0	0	129	0	1	33	0	221	-5.67743	1200.0	35.9565	999.0	1029.41
164	72	1	1	0	1	2	11	1	3	1	6	1	0	30.000490367	0	0	0	0	1	2020-10-17 17:20:53.534655094	5	0	3	0	0	129	15	2	36	511	261	-5.67743	1200.0	35.9565	999.0	1029.41
165	206	1	0	1	2	1	4	1	1	4	3	1	0	0.336735154	0	0	0	0	1	2020-10-17 17:20:53.790674448	3	0	11	0	0	129	0	2	16	15	134	-5.67743	1200.0	35.9565	999.0	1029.41
166	208	1	0	1	2	1	5	1	1	3	4	1	0	0.308030532	0	0	0	0	1	2020-10-17 17:20:54.842926979	0	0	6	0	0	129	10	1	46	1	51	-5.67743	1200.0	35.9565	999.0	1029.41
167	72	1	1	0	1	2	11	1	5	1	6	1	0	30.000646563	0	0	0	0	1	2020-10-17 17:20:56.270746469	4	0	0	0	0	129	15	2	28	127	164	-5.67743	1200.0	35.9565	999.0	1029.41
168	142	1	0	1	2	1	1	1	1	5	15	1	0	0.307403635	0	0	0	0	1	2020-10-17 17:21:06.176970005	9	0	9	0	0	129	15	0	1	1000	0	-5.67743	1200.0	35.9565	999.0	1029.41
169	72	1	1	0	1	2	11	1	10	1	6	1	0	30.000477790	5	1	15	0	1	2020-10-17 17:21:17.768934965	7	0	7	0	0	129	9	1	55	2	68	-5.67743	1200.0	79.34	999.0	1029.41
170	253	1	0	1	2	1	8	1	1	10	8	1	0	0.319930258	0	0	0	0	1	2020-10-17 17:21:21.693027496	6	0	4	0	0	129	12	1	38	1	272	-5.67743	1200.0	79.34	999.0	1029.41
171	60	0	0	1	0	0	0	0	0	0	0	0	0	-1	5	1	15	0	1	2020-10-17 17:21:21.838457584	1	0	8	0	0	129	11	1	58	1	105	-5.67743	1200.0	79.34	999.0	1029.41
172	42	0	1	0	0	0	0	0	0	0	0	0	0	-1	0	0	0	0	1	2020-10-17 17:21:23.036861658	9	0	5	0	0	129	0	1	42	1	11	-5.67743	1200.0	79.34	999.0	1000.0
173	72	1	1	0	1	2	11	1	9	1	6	1	0	30.000447923	0	0	0	0	1	2020-10-17 17:21:23.342124224	2	0	1	0	0	129	2	2	32	255	199	-13.6427	1200.0	79.34	999.0	1000.0
174	182	1	0	1	2	1	2	1	1	9	1	1	0	0.223106702	0	0	0	1	2	2020-10-17 17:21:23.600543022	9	0	5	0	0	129	1	1	42	1	12	-13.6427	1200.0	79.34	999.0	91.3423
175	72	1	1	0	1	2	11	1	2	1	6	1	0	30.000351706	0	0	0	0	1	2020-10-17 17:21:23.648767948	8	0	2	0	0	129	1	1	33	0	213	-13.6427	1200.0	79.34	112.331	91.3423
176	286	1	0	1	2	1	9	1	1	2	9	1	0	0.226954118	0	0	0	1	2	2020-10-17 17:21:23.762345791	5	0	3	0	0	129	0	2	36	511	256	-13.6427	1200.0	79.34	112.331	91.3423
177	81	1	1	0	1	2	12	1	8	1	11	1	0	26.876922029	46	10	138	1	0	2020-10-17 17:21:24.038079739	3	0	11	0	0	129	1	2	16	15	123	-13.6427	1200.0	79.34	112.331	91.3423
178	85	1	0	1	2	1	13	1	1	8	12	1	0	0.321422091	6	1	18	0	1	2020-10-17 17:21:25.090786457	0	0	6	0	0	129	11	1	46	1	52	-13.6427	1200.0	79.34	112.331	91.3423
179	72	1	1	0	1	2	11	1	8	1	6	1	0	2.802489904	6	1	18	0	1	2020-10-17 17:21:26.603926659	4	0	0	0	0	129	0	2	28	127	159	-13.6427	1200.0	79.34	112.331	91.3423
180	72	1	1	0	1	2	11	1	11	1	6	1	0	30.000574132	0	0	0	0	1	2020-10-17 17:21:48.092668772	7	0	7	0	0	129	10	1	55	2	73	-13.6427	1200.0	79.34	112.331	91.3423
181	225	1	0	1	2	1	6	1	1	8	5	1	0	0.293330725	0	0	0	0	1	2020-10-17 17:21:52.010870695	6	0	4	0	0	129	13	1	38	1	274	-13.6427	1200.0	79.34	112.331	91.3423
182	293	1	0	1	2	1	10	1	1	11	10	1	0	0.301826967	0	0	0	1	2	2020-10-17 17:21:52.153737783	1	0	8	0	0	129	12	1	58	1	104	-13.6427	1200.0	79.34	112.331	91.3423
183	72	1	1	0	1	2	11	1	6	1	6	1	0	30.001166328	5	1	15	0	1	2020-10-17 17:21:53.561407804	2	0	1	0	0	129	3	2	32	255	200	-14.9822	1200.0	79.34	112.331	91.3423
184	239	1	0	1	2	1	7	1	1	6	7	1	0	0.304910684	0	0	0	0	1	2020-10-17 17:21:53.832334757	9	0	5	0	0	129	2	1	42	1	8	-14.9822	1200.0	79.34	112.331	58.7961
185	72	1	1	0	1	2	11	1	7	1	6	1	0	30.000535210	0	0	0	0	1	2020-10-17 17:21:53.897184610	8	0	2	0	0	129	2	1	33	0	214	-14.9822	1200.0	79.34	108.785	58.7961
186	72	1	1	0	1	2	11	1	4	1	6	1	0	30.000284660	0	0	0	0	1	2020-10-17 17:21:53.990544319	5	0	3	0	0	129	1	2	36	511	254	-14.9822	1200.0	79.34	108.785	58.7961
187	196	1	0	1	2	1	3	1	1	7	2	1	0	0.299333679	0	0	0	0	1	2020-10-17 17:21:54.266400099	3	0	11	0	0	129	2	2	16	15	122	-14.9822	1200.0	79.34	108.785	58.7961
188	72	1	1	0	1	2	11	1	3	1	6	1	0	30.000896255	0	0	0	0	1	2020-10-17 17:21:55.314274788	0	0	6	0	0	129	12	1	46	1	53	-14.9822	1200.0	79.34	108.785	58.7961
189	206	1	0	1	2	1	4	1	1	4	3	1	0	0.315922741	0	0	0	0	1	2020-10-17 17:21:56.920406580	4	0	0	0	0	129	1	2	28	127	158	-14.9822	1200.0	79.34	108.785	58.7961
190	60	0	0	1	0	0	0	0	0	0	0	0	0	-1	0	0	0	0	1	2020-10-17 17:22:03.316791534	9	0	9	0	0	129	3	0	1	1000	0	-14.9822	1200.0	79.34	108.785	58.7961
191	42	0	1	0	0	0	0	0	0	0	0	0	0	-1	0	0	0	0	1	2020-10-17 17:22:14.932502031	9	0	5	0	0	129	4	1	42	1	9	-14.9822	1200.0	79.34	108.785	1000.0
192	208	1	0	1	2	1	5	1	1	3	4	1	0	0.302133087	0	0	0	0	1	2020-10-17 17:22:18.405139923	7	0	7	0	0	129	11	1	55	2	72	-14.9822	1200.0	79.34	108.785	1000.0
193	72	1	1	0	1	2	11	1	5	1	6	1	0	30.000694751	0	0	0	0	1	2020-10-17 17:22:22.242236853	6	0	4	0	0	129	14	1	38	1	273	-14.9822	130.216	79.34	108.785	1000.0
194	142	1	0	1	2	1	1	1	1	5	15	1	0	0.299285826	0	0	0	0	1	2020-10-17 17:22:22.398137808	1	0	8	0	0	129	13	1	58	1	103	-14.9822	130.216	79.34	108.785	1000.0
195	72	1	1	0	1	2	11	1	10	1	6	1	0	30.001058328	5	1	15	0	1	2020-10-17 17:22:23.793940783	2	0	1	0	0	129	4	2	32	255	201	-15.7837	130.216	79.34	108.785	1000.0
196	253	1	0	1	2	1	8	1	1	10	8	1	0	0.310206643	0	0	0	0	1	2020-10-17 17:22:24.126434803	8	0	2	0	0	129	3	1	33	0	215	-15.7837	130.216	79.34	108.027	1000.0
197	72	1	1	0	1	2	11	1	9	1	6	1	0	30.000941118	5	1	15	0	1	2020-10-17 17:22:24.226105452	5	0	3	0	0	129	2	2	36	511	255	-15.7837	130.216	79.34	108.027	1000.0
198	182	1	0	1	2	1	2	1	1	9	1	1	0	0.226741653	0	0	0	0	1	2020-10-17 17:22:24.494142532	3	0	11	0	0	129	3	2	16	15	121	-15.7837	130.216	79.34	108.027	1000.0
199	72	1	1	0	1	2	11	1	2	1	6	1	0	30.001155021	0	0	0	1	2	2020-10-17 17:22:25.542031050	0	0	6	0	0	129	13	1	46	1	54	-15.7837	130.216	79.34	108.027	1000.0
200	286	1	0	1	2	1	9	1	1	2	9	1	0	0.237709727	0	0	0	1	2	2020-10-17 17:22:27.217979193	4	0	0	0	0	129	2	2	28	127	157	-15.7837	130.216	79.34	108.027	1000.0
201	81	1	1	0	1	2	12	1	8	1	11	1	0	15.358714404	23	5	69	1	0	2020-10-17 17:22:29.354165554	9	0	5	0	0	129	5	1	42	1	10	-15.7837	130.216	79.34	108.027	57.8386
202	85	1	0	1	2	1	13	1	1	8	12	1	0	0.309301708	0	0	0	1	2	2020-10-17 17:22:48.732326031	7	0	7	0	0	129	12	1	55	2	70	-15.7837	130.216	79.34	108.027	57.8386
203	72	1	1	0	1	2	11	1	8	1	6	1	0	14.332673715	38	7	114	0	1	2020-10-17 17:22:49.358587503	9	0	9	0	0	129	6	0	1	1300	5	-15.7837	130.216	79.34	108.027	57.8386
204	72	1	1	0	1	2	11	1	11	1	6	1	0	30.000158467	0	0	0	0	1	2020-10-17 17:22:52.556327581	6	0	4	0	0	129	15	1	38	1	271	-15.7837	1200.0	79.34	108.027	57.8386
205	225	1	0	1	2	1	6	1	1	8	5	1	0	0.299142865	0	0	0	0	1	2020-10-17 17:22:52.698241949	1	0	8	0	0	129	14	1	58	1	102	-15.7837	1200.0	79.34	108.027	57.8386
206	293	1	0	1	2	1	10	1	1	11	10	1	0	0.303651391	0	0	0	0	1	2020-10-17 17:22:54.046145439	2	0	1	0	0	129	5	2	32	255	197	-15.9206	1200.0	79.34	108.027	57.8386
207	72	1	1	0	1	2	11	1	6	1	6	1	0	30.001007399	6	1	18	1	2	2020-10-17 17:22:54.354855299	8	0	2	0	0	129	4	1	33	0	212	-15.9206	1200.0	79.34	109.923	57.8386
208	239	1	0	1	2	1	7	1	1	6	7	1	0	0.302867372	0	0	0	0	1	2020-10-17 17:22:54.454257250	5	0	3	0	0	129	3	2	36	511	253	-15.9206	1200.0	79.34	109.923	57.8386
209	72	1	1	0	1	2	11	1	7	1	6	1	0	30.000658533	0	0	0	0	1	2020-10-17 17:22:54.725900412	3	0	11	0	0	129	4	2	16	15	120	-15.9206	1200.0	79.34	109.923	57.8386
210	72	1	1	0	1	2	11	1	4	1	6	1	0	30.001173067	0	0	0	0	1	2020-10-17 17:22:55.769806385	0	0	6	0	0	129	14	1	46	1	55	-15.9206	1200.0	79.34	109.923	57.8386
211	196	1	0	1	2	1	3	1	1	7	2	1	0	0.318722015	0	0	0	0	1	2020-10-17 17:22:57.517200946	4	0	0	0	0	129	3	2	28	127	156	-15.9206	1200.0	79.34	109.923	57.8386
212	72	1	1	0	1	2	11	1	3	1	6	1	0	30.000910471	0	0	0	0	1	2020-10-17 17:22:59.660351515	9	0	5	0	0	129	7	1	42	1	7	-15.9206	1200.0	79.34	109.923	1000.0
213	206	1	0	1	2	1	4	1	1	4	3	1	0	0.325765734	0	0	0	0	1	2020-10-17 17:23:19.048154354	7	0	7	0	0	129	13	1	55	2	71	-15.9206	1200.0	79.34	109.923	1000.0
214	208	1	0	1	2	1	5	1	1	3	4	1	0	0.322174722	0	0	0	0	1	2020-10-17 17:23:22.868171930	6	0	4	0	0	129	0	1	38	1	270	-15.9206	1200.0	79.34	109.923	1000.0
215	72	1	1	0	1	2	11	1	5	1	6	1	0	30.000647625	0	0	0	0	1	2020-10-17 17:23:22.997070312	1	0	8	0	0	129	15	1	58	1	116	-15.9206	1200.0	79.34	109.923	1000.0
216	142	1	0	1	2	1	1	1	1	5	15	1	0	0.323224257	5	1	15	0	1	2020-10-17 17:23:24.273882389	2	0	1	0	0	129	6	2	32	255	196	-25.2525	1200.0	79.34	109.923	1000.0
217	72	1	1	0	1	2	11	1	10	1	6	1	0	30.000842484	0	0	0	0	1	2020-10-17 17:23:24.581653118	8	0	2	0	0	129	5	1	33	0	209	-25.2525	1200.0	79.34	136.196	1000.0
218	253	1	0	1	2	1	8	1	1	10	8	1	0	0.226863339	0	0	0	0	1	2020-10-17 17:23:24.695941448	5	0	3	0	0	129	4	2	36	511	252	-25.2525	1200.0	79.34	136.196	1000.0
219	72	1	1	0	1	2	11	1	9	1	6	1	0	30.000310543	5	1	15	0	1	2020-10-17 17:23:24.953775406	3	0	11	0	0	129	5	2	16	15	118	-25.2525	1200.0	79.34	136.196	1000.0
220	60	0	0	1	0	0	0	0	0	0	0	0	0	-1	0	0	0	0	1	2020-10-17 17:23:26.002849579	0	0	6	0	0	129	15	1	46	1	56	-25.2525	1200.0	79.34	136.196	1000.0
221	42	0	1	0	0	0	0	0	0	0	0	0	0	-1	0	0	0	0	1	2020-10-17 17:23:27.817491055	4	0	0	0	0	129	4	2	28	127	154	-25.2525	1200.0	79.34	136.196	1000.0
222	182	1	0	1	2	1	2	1	1	9	1	1	0	0.258882091	0	0	0	0	1	2020-10-17 17:23:29.976089001	9	0	5	0	0	129	8	1	42	1	33	-25.2525	1200.0	79.34	136.196	1000.0
223	72	1	1	0	1	2	11	1	2	1	6	1	0	30.001214571	0	0	0	0	1	2020-10-17 17:23:31.477739334	6	0	10	0	0	129	1	3	1	1	283	-25.2525	1200.0	79.34	136.196	1000.0
224	286	1	0	1	2	1	9	1	1	2	9	1	0	0.230215527	0	0	0	1	2	2020-10-17 17:23:49.368404388	7	0	7	0	0	129	14	1	55	2	87	-25.2525	1200.0	79.34	136.196	1000.0
225	81	1	1	0	1	2	12	1	2	1	11	1	0	5.441190683	14	3	42	1	0	2020-10-17 17:23:53.180266380	6	0	4	0	0	129	2	1	38	1	230	-25.2525	1200.0	79.34	136.196	1000.0
226	85	1	0	1	2	1	13	1	1	2	12	1	0	0.310572815	0	0	0	1	2	2020-10-17 17:23:53.322455645	1	0	8	0	0	129	0	1	58	1	109	-25.2525	1200.0	79.34	136.196	1000.0
227	72	1	1	0	1	2	11	1	8	1	6	1	0	30.000898831	44	9	132	0	1	2020-10-17 17:23:54.492559195	2	0	1	0	0	129	7	2	32	247	175	110.772	1200.0	79.34	136.196	1000.0
228	72	1	1	0	1	2	11	1	11	1	6	1	0	30.000382696	0	0	0	0	1	2020-10-17 17:23:54.800099850	8	0	2	0	0	129	6	1	33	0	223	110.772	1200.0	79.34	132.068	1000.0
229	225	1	0	1	2	1	6	1	1	8	5	1	0	0.310717717	0	0	0	0	1	2020-10-17 17:23:54.925775528	5	0	3	0	0	129	5	2	36	511	265	110.772	1200.0	79.34	132.068	1000.0
230	293	1	0	1	2	1	10	1	1	11	10	1	0	0.304402392	0	0	0	0	1	2020-10-17 17:23:55.187877655	3	0	11	0	0	129	6	2	16	15	136	110.772	1200.0	79.34	132.068	1000.0
231	72	1	1	0	1	2	11	1	6	1	6	1	0	30.001212734	5	1	15	1	2	2020-10-17 17:23:56.235200167	0	0	6	0	0	129	0	1	46	1	59	110.772	1200.0	79.34	132.068	1000.0
232	239	1	0	1	2	1	7	1	1	6	7	1	0	0.310913292	0	0	0	0	1	2020-10-17 17:23:58.040408134	4	0	0	0	0	129	5	2	28	127	171	110.772	1200.0	79.34	132.068	1000.0
233	72	1	1	0	1	2	11	1	7	1	6	1	0	30.000409857	0	0	0	0	1	2020-10-17 17:24:00.333297968	9	0	5	0	0	129	9	1	42	1	28	110.772	1200.0	79.34	132.068	1000.0
234	72	1	1	0	1	2	11	1	4	1	6	1	0	30.001175477	0	0	0	0	1	2020-10-17 17:24:19.683755875	7	0	7	0	0	129	15	1	55	2	86	110.772	1200.0	79.34	132.068	1000.0
235	196	1	0	1	2	1	3	1	1	7	2	1	0	0.322922124	0	0	0	0	1	2020-10-17 17:24:23.426418304	6	0	4	0	0	129	3	1	38	1	229	110.772	159.375	79.34	132.068	1000.0
236	72	1	1	0	1	2	11	1	3	1	6	1	0	30.000839168	0	0	0	0	1	2020-10-17 17:24:23.549529076	1	0	8	0	0	129	1	1	58	1	106	110.772	159.375	79.34	132.068	1000.0
237	206	1	0	1	2	1	4	1	1	4	3	1	0	0.298737556	0	0	0	1	2	2020-10-17 17:24:33.387219191	8	0	2	0	0	129	8	1	33	0	224	110.772	159.375	79.34	131.189	1000.0
238	208	1	0	1	2	1	5	1	1	3	4	1	0	0.303412766	0	0	0	0	1	2020-10-17 17:24:33.850286484	0	0	6	0	0	129	2	1	46	1	60	110.772	159.375	79.34	131.189	1000.0
239	72	1	1	0	1	2	11	1	5	1	6	1	0	30.000947495	5	1	15	1	2	2020-10-17 17:24:34.096088409	9	0	5	0	0	129	10	1	42	1	29	110.772	159.375	79.34	131.189	67.8595
240	142	1	0	1	2	1	1	1	1	5	15	1	0	0.302266512	0	0	0	1	2	2020-10-17 17:24:34.897160530	4	0	0	0	0	129	6	2	28	127	168	110.772	159.375	79.34	131.189	67.8595
241	72	1	1	0	1	2	11	1	10	1	6	1	0	30.001061953	0	0	0	0	1	2020-10-17 17:24:35.193348169	4	0	0	0	0	129	7	2	28	127	170	110.772	159.375	79.34	131.189	67.8595
242	253	1	0	1	2	1	8	1	1	10	8	1	0	0.222075389	0	0	0	0	1	2020-10-17 17:24:35.562129021	3	0	11	0	0	129	7	2	16	15	138	110.772	159.375	79.34	131.189	67.8595
243	72	1	1	0	1	2	11	1	9	1	6	1	0	30.001096213	5	1	15	0	1	2020-10-17 17:24:35.713215351	3	0	11	0	0	129	8	2	16	15	140	110.772	159.375	79.34	131.189	67.8595
244	60	0	0	1	0	0	0	0	0	0	0	0	0	-1	0	0	0	0	1	2020-10-17 17:24:36.054046631	5	0	3	0	0	129	6	2	36	511	266	110.772	159.375	79.34	131.189	67.8595
245	42	0	1	0	0	0	0	0	0	0	0	0	0	-1	0	0	0	0	1	2020-10-17 17:24:36.205271006	5	0	3	0	0	129	7	2	36	511	267	110.772	159.375	79.34	131.189	67.8595
246	182	1	0	1	2	1	2	1	1	9	1	1	0	0.226880202	0	0	0	0	1	2020-10-17 17:24:37.296152830	2	0	1	0	0	129	8	2	32	247	176	109.198	159.375	79.34	131.189	67.8595
247	72	1	1	0	1	2	11	1	2	1	6	1	0	24.249031214	0	0	0	0	1	2020-10-17 17:24:37.447169542	2	0	1	0	0	129	9	2	32	247	177	108.176	159.375	79.34	131.189	67.8595
248	286	1	0	1	2	1	9	1	1	2	9	1	0	0.230313224	0	0	0	1	2	2020-10-17 17:24:37.485233307	9	0	5	0	0	129	11	1	42	1	30	108.176	159.375	79.34	131.189	67.8293
249	72	1	1	0	1	2	11	1	2	1	6	1	0	20.090111270	58	11	169	1	2	2020-10-17 17:24:43.644325018	2	0	1	0	0	129	10	2	32	247	178	107.715	159.375	79.34	131.189	67.8293
250	286	1	0	1	2	1	9	1	1	2	9	1	0	0.293963958	0	0	0	1	2	2020-10-17 17:24:43.952378035	8	0	2	0	0	129	9	1	33	0	226	107.715	159.375	79.34	131.081	67.8293
251	72	1	1	0	1	2	11	1	8	1	6	1	0	30.001254251	12	2	36	0	1	2020-10-17 17:24:44.078363895	5	0	3	0	0	129	8	2	36	511	268	107.715	159.375	79.34	131.081	67.8293
252	72	1	1	0	1	2	11	1	11	1	6	1	0	30.000618593	0	0	0	0	1	2020-10-17 17:24:44.340280771	3	0	11	0	0	129	9	2	16	15	139	107.715	159.375	79.34	131.081	67.8293
253	225	1	0	1	2	1	6	1	1	8	5	1	0	0.342523871	0	0	0	0	1	2020-10-17 17:24:45.388433695	0	0	6	0	0	129	3	1	46	1	61	107.715	159.375	79.34	131.081	67.8293
254	293	1	0	1	2	1	10	1	1	11	10	1	0	0.317986446	0	0	0	0	1	2020-10-17 17:24:49.837496519	7	0	7	0	0	129	0	1	55	2	85	107.715	159.375	45.859	131.081	67.8293
255	72	1	1	0	1	2	11	1	6	1	6	1	0	30.000991875	0	0	0	0	1	2020-10-17 17:24:53.579447269	6	0	4	0	0	129	4	1	38	1	228	107.715	158.905	45.859	131.081	67.8293
256	239	1	0	1	2	1	7	1	1	6	7	1	0	0.305036291	0	0	0	0	1	2020-10-17 17:24:53.703471899	1	0	8	0	0	129	2	1	58	1	108	107.715	158.905	45.859	131.081	67.8293
257	72	1	1	0	1	2	11	1	7	1	6	1	0	30.001026235	0	0	0	0	1	2020-10-17 17:25:05.345550776	4	0	0	0	0	129	8	2	28	127	169	107.715	158.905	45.859	131.081	67.8293
258	72	1	1	0	1	2	11	1	4	1	6	1	0	30.000322331	0	0	0	0	1	2020-10-17 17:25:07.638636827	9	0	5	0	0	129	12	1	42	1	31	107.715	158.905	45.859	131.081	67.7339
259	196	1	0	1	2	1	3	1	1	7	2	1	0	0.306810515	5	1	15	0	1	2020-10-17 17:25:13.796547651	2	0	1	0	0	129	11	2	32	247	179	105.736	158.905	45.859	131.081	67.7339
260	72	1	1	0	1	2	11	1	3	1	6	1	0	30.000463736	0	0	0	0	1	2020-10-17 17:25:14.104656219	8	0	2	0	0	129	10	1	33	0	225	105.736	158.905	45.859	130.865	67.7339
261	206	1	0	1	2	1	4	1	1	4	3	1	0	0.312411644	0	0	0	1	2	2020-10-17 17:25:14.230553150	5	0	3	0	0	129	9	2	36	511	269	105.736	158.905	45.859	130.865	67.7339
262	208	1	0	1	2	1	5	1	1	3	4	1	0	0.330821374	0	0	0	0	1	2020-10-17 17:25:14.491632462	3	0	11	0	0	129	10	2	16	15	137	105.736	158.905	45.859	130.865	67.7339
263	72	1	1	0	1	2	11	1	5	1	6	1	0	30.000615866	0	0	0	0	1	2020-10-17 17:25:15.541731119	0	0	6	0	0	129	4	1	46	1	62	105.736	158.905	45.859	130.865	67.7339
264	142	1	0	1	2	1	1	1	1	5	15	1	0	0.311227154	0	0	0	0	1	2020-10-17 17:25:19.990804672	7	0	7	0	0	129	1	1	55	2	84	105.736	158.905	45.8104	130.865	67.7339
265	72	1	1	0	1	2	11	1	10	1	6	1	0	30.000942616	0	0	0	0	1	2020-10-17 17:25:23.731692076	6	0	4	0	0	129	5	1	38	1	227	105.736	158.625	45.8104	130.865	67.7339
266	253	1	0	1	2	1	8	1	1	10	8	1	0	0.238919242	0	0	0	0	1	2020-10-17 17:25:23.857913017	1	0	8	0	0	129	3	1	58	1	107	105.736	158.625	45.8104	130.865	67.7339
267	72	1	1	0	1	2	11	1	9	1	6	1	0	30.001094057	5	1	15	0	1	2020-10-17 17:25:35.498805285	4	0	0	0	0	129	9	2	28	127	167	105.736	158.625	45.8104	130.865	67.7339
268	182	1	0	1	2	1	2	1	1	9	1	1	0	0.226960071	0	0	0	1	2	2020-10-17 17:25:36.676896811	6	0	9	0	0	129	6	0	1	1200	1	105.736	158.625	45.8104	130.865	67.7339
269	72	1	1	0	1	2	11	1	2	1	6	1	0	30.000637667	52	11	156	0	1	2020-10-17 17:25:37.792090178	9	0	5	0	0	129	13	1	42	1	32	105.736	158.625	45.8104	130.865	67.6328
270	286	1	0	1	2	1	9	1	1	2	9	1	0	0.307230168	0	0	0	1	2	2020-10-17 17:25:43.949884653	2	0	1	0	0	129	12	2	32	247	174	86.393	158.625	45.8104	130.865	67.6328
271	72	1	1	0	1	2	11	1	8	1	6	1	0	30.000385711	11	2	33	0	1	2020-10-17 17:25:44.256906748	8	0	2	0	0	129	11	1	33	0	218	86.393	158.625	45.8104	124.399	67.6328
272	72	1	1	0	1	2	11	1	11	1	6	1	0	30.001021465	0	0	0	0	1	2020-10-17 17:25:44.382892609	5	0	3	0	0	129	10	2	36	511	263	86.393	158.625	45.8104	124.399	67.6328
273	225	1	0	1	2	1	6	1	1	8	5	1	0	0.299322990	0	0	0	0	1	2020-10-17 17:25:44.570893526	8	0	9	0	0	129	12	0	1	999	3	86.393	158.625	45.8104	124.399	67.6328
274	293	1	0	1	2	1	10	1	1	11	10	1	0	0.298844048	0	0	0	0	1	2020-10-17 17:25:44.644800425	3	0	11	0	0	129	11	2	16	15	119	86.393	158.625	45.8104	124.399	67.6328
275	72	1	1	0	1	2	11	1	6	1	6	1	0	30.001059667	0	0	0	0	1	2020-10-17 17:25:45.693986416	0	0	6	0	0	129	5	1	46	1	58	86.393	158.625	45.8104	124.399	67.6328
276	239	1	0	1	2	1	7	1	1	6	7	1	0	0.295747499	0	0	0	0	1	2020-10-17 17:25:50.144060373	7	0	7	0	0	129	2	1	55	2	88	86.393	158.625	40.8574	124.399	67.6328
277	60	0	0	1	0	0	0	0	0	0	0	0	0	-1	0	0	0	0	1	2020-10-17 17:25:53.884991407	6	0	4	0	0	129	7	1	38	1	231	86.393	865.555	40.8574	124.399	67.6328
278	42	0	1	0	0	0	0	0	0	0	0	0	0	-1	0	0	0	0	1	2020-10-17 17:25:53.967010021	7	0	9	0	0	129	3	0	1	None	2	86.393	865.555	40.8574	124.399	67.6328
279	72	1	1	0	1	2	11	1	7	1	6	1	0	30.000343929	0	0	0	0	1	2020-10-17 17:25:54.011005402	1	0	8	0	0	129	4	1	58	1	99	86.393	865.555	40.8574	124.399	67.6328
280	72	1	1	0	1	2	11	1	4	1	6	1	0	30.000494364	0	0	0	0	1	2020-10-17 17:26:01.627238989	9	0	9	0	0	129	14	0	1	1000	0	86.393	865.555	40.8574	124.399	67.6328
281	196	1	0	1	2	1	3	1	1	7	2	1	0	0.295808722	5	1	15	0	1	2020-10-17 17:26:05.651245832	4	0	0	0	0	129	10	2	28	127	166	86.393	865.555	40.8574	124.399	67.6328
282	72	1	1	0	1	2	11	1	3	1	6	1	0	30.001167721	0	0	0	0	1	2020-10-17 17:26:07.945226192	9	0	5	0	0	129	15	1	42	1	34	86.393	865.555	40.8574	124.399	903.75
283	206	1	0	1	2	1	4	1	1	4	3	1	0	0.350114073	0	0	0	0	1	2020-10-17 17:26:14.102252722	2	0	1	0	0	129	13	2	32	247	173	30.2597	865.555	40.8574	124.399	903.75
284	208	1	0	1	2	1	5	1	1	3	4	1	0	0.298557089	0	0	0	0	1	2020-10-17 17:26:14.410301685	8	0	2	0	0	129	13	1	33	0	210	30.2597	865.555	40.8574	1006.21	903.75
285	72	1	1	0	1	2	11	1	5	1	6	1	0	30.000837894	0	0	0	1	2	2020-10-17 17:26:14.536211729	5	0	3	0	0	129	11	2	36	511	264	30.2597	865.555	40.8574	1006.21	903.75
286	142	1	0	1	2	1	1	1	1	5	15	1	0	0.323022194	0	0	0	0	1	2020-10-17 17:26:14.798160791	3	0	11	0	0	129	12	2	16	15	142	30.2597	865.555	40.8574	1006.21	903.75
287	72	1	1	0	1	2	11	1	10	1	6	1	0	30.001071041	0	0	0	0	1	2020-10-17 17:26:15.508413075	6	0	9	0	0	129	8	0	1	1100	4	30.2597	865.555	40.8574	1006.21	903.75
288	253	1	0	1	2	1	8	1	1	10	8	1	0	0.222404584	0	0	0	0	1	2020-10-17 17:26:15.846319914	0	0	6	0	0	129	6	1	46	1	57	30.2597	865.555	40.8574	1006.21	903.75
289	81	1	1	0	1	2	12	1	2	1	11	1	0	8.238872224	5	1	15	1	0	2020-10-17 17:26:20.297458410	7	0	7	0	0	129	4	1	55	2	89	30.2597	865.555	81.119	1006.21	903.75
290	85	1	0	1	2	1	13	1	1	2	12	1	0	0.231321982	0	0	0	0	1	2020-10-17 17:26:22.173354149	7	0	9	0	0	129	5	0	1	82	6	30.2597	865.555	81.119	1006.21	903.75
291	72	1	1	0	1	2	11	1	9	1	6	1	0	30.001045999	0	0	0	0	1	2020-10-17 17:26:24.038300753	6	0	4	0	0	129	9	1	38	1	232	30.2597	1186.64	81.119	1006.21	903.75
292	182	1	0	1	2	1	2	1	1	9	1	1	0	0.242631165	0	0	0	1	2	2020-10-17 17:26:24.164404631	1	0	8	0	0	129	5	1	58	1	90	30.2597	1186.64	81.119	1006.21	903.75
293	81	1	1	0	1	2	12	1	2	1	11	1	0	14.270881967	31	7	93	1	0	2020-10-17 17:26:34.560445070	9	0	9	0	0	129	0	0	1	1300	5	30.2597	1186.64	81.119	1006.21	903.75
294	85	1	0	1	2	1	13	1	1	2	12	1	0	0.232187578	0	0	0	1	2	2020-10-17 17:26:35.804371119	4	0	0	0	0	129	11	2	28	127	153	30.2597	1186.64	81.119	1006.21	903.75
295	72	1	1	0	1	2	11	1	2	1	6	1	0	7.027461791	30	5	84	0	1	2020-10-17 17:26:38.098475933	9	0	5	0	0	129	1	1	42	1	35	30.2597	1186.64	81.119	1006.21	903.75
296	286	1	0	1	2	1	9	1	1	2	9	1	0	0.314927296	0	0	0	1	2	2020-10-17 17:26:44.255507946	2	0	1	0	0	129	14	2	32	247	172	30.2597	1186.64	81.119	1006.21
297	72	1	1	0	1	2	11	1	8	1	6	1	0	30.000658585	12	2	36	0	1	2020-10-17 17:26:44.563472033	8	0	2	0	0	129	14	1	33	0	186		1186.64	81.119	1006.21
298	72	1	1	0	1	2	11	1	11	1	6	1	0	30.001158803	0	0	0	0	1	2020-10-17 17:26:44.689481974	5	0	3	0	0	129	12	2	36	511	250		1186.64	81.119
299	225	1	0	1	2	1	6	1	1	8	5	1	0	0.310913919	0	0	0	0	1	2020-10-17 17:26:44.951436043	3	0	11	0	0	129	13	2	16	15	141		1186.64	81.119
300	293	1	0	1	2	1	10	1	1	11	10	1	0	0.323746569	0	0	0	0	1	2020-10-17 17:26:45.999564886	0	0	6	0	0	129	7	1	46	1	44		1186.64	81.119
301	72	1	1	0	1	2	11	1	6	1	6	1	0	30.001141043	0	0	0	0	1	2020-10-17 17:26:46.817499876	6	0	10	0	0	129	10	3	1	1	282		1186.64	81.119
302	239	1	0	1	2	1	7	1	1	6	7	1	0	0.304397163	5	1	15	0	1	2020-10-17 17:26:50.450797558	7	0	7	0	0	129	6	1	55	2	76		1186.64	81.119
303	72	1	1	0	1	2	11	1	7	1	6	1	0	30.001077871	0	0	0	0	1	2020-10-17 17:26:54.190526009	6	0	4	0	0	129	11	1	38	1	233		1186.64
304	72	1	1	0	1	2	11	1	4	1	6	1	0	30.000856898	0	0	0	0	1	2020-10-17 17:26:54.316631317	1	0	8	0	0	129	6	1	58	1	97
