# Supplementary material for: AI-driven cybersecurity framework for anomaly detection in power systems
Source: Sci Rep. 2025 Oct 10;15:35506. doi: 10.1038/s41598-025-19634-y (PMC12514191; doi:10.1038/s41598-025-19634-y)
Supplement: Supplementary file 1 — Supplementary Information. [file 41598_2025_19634_MOESM1_ESM.zip › Datasets/csvs/UC4/uc4_master_merged_phy_cyb_10os_60poll_encoded.csv]

	frame_len	frame_protocols	eth_src	eth_dst	ip_src	ip_dst	ip_len	ip_flags	tcp_srcport	tcp_dstport	tcp_len	tcp_flags	tcp_retransmission	tcp_rtt	flow_count	flow_final_count	packets	snort_alert	snort_alert_type	Time	LL_dnp3_src	LL_dnp3_dst	LL_dnp3_len	LL_dnp3_ctl	TL_dnp3_tr_ctl	AL_dnp3_al_func	AL_dnp3_al_ctl	AL_dnp3_obj	DNP3 Object Count	DNP3 Objects	AL_Payload	value1	value2	value3
0	72	1	1	0	1	2	10	1	8	1	5	1	0	-1	0	0	0	0	1	2020-10-17 18:51:25.200562000	4	0	2	0	0	129	6	2	36	511	104
1	208	1	0	1	2	1	4	1	1	8	3	1	0	0.151883403	0	0	0	1	2	2020-10-17 18:51:26.700650692	8	0	4	0	0	129	14	1	42	1	11			1350.55
2	72	1	1	0	1	2	10	1	6	1	5	1	0	-1	10	2	95	0	1	2020-10-17 18:51:36.022617340	5	0	8	0	0	129	8	0	1	1200	2			1350.55
3	239	1	0	1	2	1	6	1	1	6	6	1	0	0.152031496	0	0	0	1	2	2020-10-17 18:51:39.571724892	0	0	5	0	0	129	6	1	46	1	20			1350.55
4	81	1	1	0	1	2	11	1	5	1	10	1	0	-1	27	6	146	1	0	2020-10-17 18:51:40.124672174	2	0	0	0	0	129	7	2	32	255	73	-56.3867		1350.55
5	85	1	0	1	2	1	12	1	1	5	11	1	0	0.151866562	0	0	0	0	1	2020-10-17 18:51:44.705637455	5	0	8	0	0	129	9	0	1	1100	5	-56.3867		1350.55
6	72	1	1	0	1	2	10	1	9	1	5	1	0	-1	8	2	24	0	1	2020-10-17 18:51:51.049820662	6	0	6	0	0	129	6	1	55	2	40	-56.3867	79.9282	1350.55
7	253	1	0	1	2	1	7	1	1	9	7	1	0	0.152918271	0	0	0	0	1	2020-10-17 18:51:56.769769192	7	0	8	0	0	129	6	0	1	1000	0	-56.3867	79.9282	1350.55
8	72	1	1	0	1	2	10	1	3	1	5	1	0	-1	4	1	64	0	1	2020-10-17 18:51:59.388739824	5	0	3	0	0	129	10	1	38	1	103	-56.3867	79.9282	1350.55
9	196	1	0	1	2	1	2	1	1	3	1	1	0	0.151994811	0	0	0	0	1	2020-10-17 18:52:00.736059904	3	0	10	0	0	129	7	2	16	15	58	-56.3867	79.9282	1350.55
10	81	1	1	0	1	2	11	1	5	1	10	1	0	8.530098909	18	3	132	1	0	2020-10-17 18:52:01.770856857	2	0	0	0	0	129	6	2	32	255	75	-56.4314	79.9282	1350.55
11	85	1	0	1	2	1	12	1	1	5	11	1	0	0.152921110	0	0	0	0	1	2020-10-17 18:52:07.655821562	7	0	1	0	0	129	7	1	33	8	68	-56.4314	79.9282	1350.55
12	60	0	2	2	0	0	0	0	0	0	0	0	0	-1	12	2	36	0	1	2020-10-17 18:52:08.253852605	6	0	8	0	0	129	7	0	1	78	4	-56.4314	79.9282	1350.55
13	60	0	2	2	0	0	0	0	0	0	0	0	0	-1	0	0	0	0	1	2020-10-17 18:52:12.138003349	1	0	7	0	0	129	7	1	58	1	44	-56.4314	79.9282	1350.55
14	60	0	2	2	0	0	0	0	0	0	0	0	0	-1	6	1	18	0	1	2020-10-17 18:52:16.090035677	8	0	8	0	0	129	15	0	1	1300	3	-56.4314	79.9282	1350.55
15	72	1	1	0	1	2	10	1	2	1	5	1	0	-1	0	0	0	0	1	2020-10-17 18:52:22.824053526	6	0	8	0	0	129	8	0	1	78	7	-56.4314	79.9282	1350.55
16	286	1	0	1	2	1	8	1	1	2	8	1	0	0.152123211	0	0	0	1	2	2020-10-17 18:52:25.354013205	4	0	2	0	0	129	7	2	36	511	105	-56.4314	79.9282	1350.55
17	60	0	0	1	0	0	0	0	0	0	0	0	0	-1	16	3	61	0	1	2020-10-17 18:52:26.854630232	8	0	4	0	0	129	0	1	42	1	12	-56.4314	79.9282	1350.55
18	42	0	1	0	0	0	0	0	0	0	0	0	0	-1	0	0	0	1	2	2020-10-17 18:52:27.774973392	5	0	9	0	0	129	11	3	1	1	123	-56.4314	79.9282	1350.55
19	81	1	1	0	1	2	11	1	7	1	10	1	0	-1	0	0	0	1	0	2020-10-17 18:52:33.140157700	8	0	8	0	0	129	1	0	1	1300	6	-56.4314	79.9282	1350.55
20	85	1	0	1	2	1	12	1	1	7	11	1	0	0.151504079	0	0	0	1	2	2020-10-17 18:52:39.724114895	0	0	5	0	0	129	7	1	46	1	21	-56.4314	79.9282	1350.55
21	72	1	1	0	1	2	10	1	5	1	5	1	0	14.530981789	6	1	31	0	1	2020-10-17 18:52:40.278026342	2	0	0	0	0	129	8	2	32	255	74	-56.3759	79.9282	1350.55
22	225	1	0	1	2	1	5	1	1	5	4	1	0	0.152120698	5	1	15	0	1	2020-10-17 18:52:40.744191408	8	0	8	0	0	129	2	0	1	1100	1	-56.3759	79.9282	1350.55
23	72	1	1	0	1	2	10	1	4	1	5	1	0	-1	0	0	0	0	1	2020-10-17 18:52:51.203292847	6	0	6	0	0	129	9	1	55	2	39	-56.3759	79.249	1350.55
24	142	1	0	1	2	1	1	1	1	4	14	1	0	0.152290386	0	0	0	0	1	2020-10-17 18:52:59.541306019	5	0	3	0	0	129	12	1	38	1	102	-56.3759	79.249	1350.55
25	72	1	1	0	1	2	10	1	11	1	5	1	0	-1	8	2	76	0	1	2020-10-17 18:53:01.041416645	3	0	10	0	0	129	8	2	16	15	57	-56.3759	79.249	1350.55
26	196	1	0	1	2	1	2	1	1	11	1	1	0	0.151196498	0	0	0	0	1	2020-10-17 18:53:02.087560654	2	0	0	0	0	129	7	2	32	255	72	-56.5242	79.249	1350.55
27	72	1	1	0	1	2	10	1	7	1	5	1	0	10.733941983	12	3	88	0	1	2020-10-17 18:53:07.961635590	7	0	1	0	0	129	8	1	33	8	70	-56.5242	79.249	1350.55
28	206	1	0	1	2	1	3	1	1	7	2	1	0	0.152110268	4	1	12	0	1	2020-10-17 18:53:12.445738077	1	0	7	0	0	129	8	1	58	1	45	-56.5242	79.249	1350.55
29	81	1	1	0	1	2	11	1	2	1	10	1	0	17.052610683	0	0	0	1	0	2020-10-17 18:53:16.768546820	5	0	8	0	0	129	13	0	1	1200	2	-56.5242	79.249	1350.55
30	85	1	0	1	2	1	12	1	1	2	11	1	0	0.151421285	0	0	0	0	1	2020-10-17 18:53:25.582585573	4	0	2	0	0	129	8	2	36	511	106	-56.5242	79.249	1350.55
31	72	1	1	0	1	2	10	1	10	1	5	1	0	-1	16	3	42	0	1	2020-10-17 18:53:27.081499815	8	0	4	0	0	129	3	1	42	1	10	-56.5242	79.249	1312.65
32	293	1	0	1	2	1	9	1	1	10	9	1	0	0.151277789	0	0	0	0	1	2020-10-17 18:53:39.943949461	0	0	5	0	0	129	8	1	46	1	23	-56.5242	79.249	1312.65
33	81	1	1	0	1	2	11	1	6	1	10	1	0	49.236357677	18	3	132	1	0	2020-10-17 18:53:40.518402814	2	0	0	0	0	129	9	2	32	255	77	-50.5468	79.249	1312.65
34	85	1	0	1	2	1	12	1	1	6	11	1	0	0.153027311	0	0	0	0	1	2020-10-17 18:53:51.509385109	6	0	6	0	0	129	10	1	55	2	38	-50.5468	84.4217	1312.65
35	81	1	1	0	1	2	11	1	2	1	10	1	0	14.418885832	18	3	67	1	0	2020-10-17 18:53:59.847508907	5	0	3	0	0	129	14	1	38	1	122	-50.5468	84.4217	1312.65
36	85	1	0	1	2	1	12	1	1	2	11	1	0	0.151314990	0	0	0	0	1	2020-10-17 18:54:01.410366774	3	0	10	0	0	129	9	2	16	15	61	-50.5468	84.4217	1312.65
37	72	1	1	0	1	2	10	1	8	1	5	1	0	60.001067993	5	1	15	0	1	2020-10-17 18:54:02.401348114	2	0	0	0	0	129	8	2	32	255	78	-42.6854	84.4217	1312.65
38	208	1	0	1	2	1	4	1	1	8	3	1	0	0.152383149	0	0	0	0	1	2020-10-17 18:54:08.289716959	7	0	1	0	0	129	9	1	33	8	71	-42.6854	84.4217	1312.65
39	72	1	1	0	1	2	10	1	6	1	5	1	0	10.611602062	10	2	95	0	1	2020-10-17 18:54:12.769239902	1	0	7	0	0	129	9	1	58	1	48	-42.6854	84.4217	1312.65
40	239	1	0	1	2	1	6	1	1	6	6	1	0	0.152992489	0	0	0	1	2	2020-10-17 18:54:18.875711918	5	0	8	0	0	129	15	0	1	1100	5	-42.6854	84.4217	1312.65
41	89	1	1	0	1	2	13	1	5	1	12	1	0	28.234276184	5	1	15	1	0	2020-10-17 18:54:25.820506096	4	0	2	0	0	129	9	2	36	511	113	-42.6854	84.4217	1312.65
42	91	1	0	1	2	1	14	1	1	5	13	1	0	0.151957254	0	0	0	0	1	2020-10-17 18:54:27.418028116	8	0	4	0	0	129	4	1	42	1	13	-42.6854	84.4217	1328.84
43	60	0	0	1	0	0	0	0	0	0	0	0	0	-1	9	2	27	0	1	2020-10-17 18:54:40.001288414	7	0	8	0	0	129	10	0	1	1000	0	-42.6854	84.4217	1328.84
44	42	0	1	0	0	0	0	0	0	0	0	0	0	-1	0	0	0	0	1	2020-10-17 18:54:40.181216955	0	0	5	0	0	129	9	1	46	1	29	-42.6854	84.4217	1328.84
45	81	1	1	0	1	2	11	1	6	1	10	1	0	6.132834305	0	0	0	1	0	2020-10-17 18:54:40.752569437	2	0	0	0	0	129	10	2	32	255	81	-18.575	84.4217	1328.84
46	85	1	0	1	2	1	12	1	1	6	11	1	0	0.152693286	0	0	0	1	2	2020-10-17 18:54:46.039929390	6	0	8	0	0	129	11	0	1	78	4	-18.575	84.4217	1328.84
47	72	1	1	0	1	2	10	1	9	1	5	1	0	60.000998521	16	4	48	0	1	2020-10-17 18:54:50.891856670	8	0	8	0	0	129	5	0	1	1100	1	-18.575	84.4217	1328.84
48	253	1	0	1	2	1	7	1	1	9	7	1	0	0.151391459	0	0	0	0	1	2020-10-17 18:54:51.823877096	6	0	6	0	0	129	12	1	55	2	32	-18.575	90.359	1328.84
49	72	1	1	0	1	2	10	1	3	1	5	1	0	60.001060147	4	1	64	0	1	2020-10-17 18:55:00.159652710	5	0	3	0	0	129	0	1	38	1	118	-18.575	90.359	1328.84
50	196	1	0	1	2	1	2	1	1	3	1	1	0	0.152293887	0	0	0	0	1	2020-10-17 18:55:01.487662554	6	0	8	0	0	129	13	0	1	78	7	-18.575	90.359	1328.84
51	81	1	1	0	1	2	11	1	6	1	10	1	0	7.452875773	6	1	96	1	0	2020-10-17 18:55:01.753621340	3	0	10	0	0	129	10	2	16	15	63	-18.575	90.359	1328.84
52	85	1	0	1	2	1	12	1	1	6	11	1	0	0.151157884	0	0	0	0	1	2020-10-17 18:55:02.730370760	2	0	0	0	0	129	9	2	32	255	80	-19.2969	90.359	1328.84
53	72	1	1	0	1	2	10	1	2	1	5	1	0	28.226667276	30	5	90	0	1	2020-10-17 18:55:08.517384768	7	0	1	0	0	129	11	1	33	8	99	-19.2969	90.359	1328.84
54	286	1	0	1	2	1	8	1	1	2	8	1	0	0.152572039	0	0	0	1	2	2020-10-17 18:55:12.657026768	7	0	8	0	0	129	12	0	1	1000	0	-19.2969	90.359	1328.84
55	72	1	1	0	1	2	10	1	5	1	5	1	0	31.614655539	20	4	60	0	1	2020-10-17 18:55:13.095011234	1	0	7	0	0	129	10	1	58	1	47	-19.2969	90.359	1328.84
56	225	1	0	1	2	1	5	1	1	5	4	1	0	0.151677085	5	1	15	1	2	2020-10-17 18:55:26.056916952	4	0	2	0	0	129	10	2	36	511	114	-19.2969	90.359	1328.84
57	72	1	1	0	1	2	10	1	4	1	5	1	0	60.000699178	0	0	0	0	1	2020-10-17 18:55:26.354801178	8	0	8	0	0	129	6	0	1	1100	1	-19.2969	90.359	1328.84
58	142	1	0	1	2	1	1	1	1	4	14	1	0	0.304657546	0	0	0	0	1	2020-10-17 18:55:27.645310879	8	0	4	0	0	129	7	1	42	1	9	-19.2969	90.359	1343.56
59	72	1	1	0	1	2	10	1	11	1	5	1	0	60.000943832	4	1	12	0	1	2020-10-17 18:55:32.155191660	8	0	8	0	0	129	8	0	1	1100	1	-19.2969	90.359	1343.56
60	196	1	0	1	2	1	2	1	1	11	1	1	0	0.315759820	0	0	0	1	2	2020-10-17 18:55:40.408807993	0	0	5	0	0	129	10	1	46	1	30	-19.2969	90.359	1343.56
61	72	1	1	0	1	2	10	1	7	1	5	1	0	60.001127801	12	3	36	0	1	2020-10-17 18:55:40.977271318	2	0	0	0	0	129	11	2	32	255	83	-14.6938	90.359	1343.56
62	206	1	0	1	2	1	3	1	1	7	2	1	0	0.304686345	0	0	0	1	2	2020-10-17 18:55:52.143708706	6	0	6	0	0	129	14	1	55	2	33	-14.6938	78.0	1343.56
63	72	1	1	0	1	2	10	1	10	1	5	1	0	60.000729331	14	3	110	0	1	2020-10-17 18:56:00.471816301	5	0	3	0	0	129	1	1	38	1	116	-14.6938	78.0	1343.56
64	293	1	0	1	2	1	9	1	1	10	9	1	0	0.307005571	0	0	0	0	1	2020-10-17 18:56:02.065295935	3	0	10	0	0	129	11	2	16	15	64	-14.6938	78.0	1343.56
65	60	0	0	1	0	0	0	0	0	0	0	0	0	-1	0	0	0	0	1	2020-10-17 18:56:03.029094696	2	0	0	0	0	129	10	2	32	255	82	-20.683	78.0	1343.56
66	42	0	1	0	0	0	0	0	0	0	0	0	0	-1	0	0	0	1	2	2020-10-17 18:56:08.741172552	7	0	1	0	0	129	13	1	33	8	79	-20.683	78.0	1343.56
67	81	1	1	0	1	2	11	1	5	1	10	1	0	16.916289896	13	2	38	1	0	2020-10-17 18:56:13.323583126	1	0	7	0	0	129	11	1	58	1	46	-20.683	78.0	1343.56
68	85	1	0	1	2	1	12	1	1	5	11	1	0	0.310950864	0	0	0	1	2	2020-10-17 18:56:15.988181591	7	0	8	0	0	129	14	0	1	1000	0	-20.683	78.0	1343.56
69	72	1	1	0	1	2	10	1	8	1	5	1	0	60.000718076	22	4	66	1	2	2020-10-17 18:56:26.285048723	4	0	2	0	0	129	11	2	36	511	112	-20.683	78.0	1343.56
70	208	1	0	1	2	1	4	1	1	8	3	1	0	0.227854186	5	1	15	0	1	2020-10-17 18:56:27.874155521	8	0	4	0	0	129	9	1	42	1	8	-20.683	78.0	1350.5
71	72	1	1	0	1	2	10	1	6	1	5	1	0	46.111533906	0	0	0	0	1	2020-10-17 18:56:40.786365747	0	0	5	0	0	129	11	1	46	1	24	-20.683	78.0	1350.5
72	239	1	0	1	2	1	6	1	1	6	6	1	0	0.225774400	0	0	0	1	2	2020-10-17 18:56:41.279490471	2	0	0	0	0	129	12	2	32	255	91	-11.8566	78.0	1350.5
73	72	1	1	0	1	2	10	1	9	1	5	1	0	60.000775810	31	7	92	0	1	2020-10-17 18:56:52.374352455	6	0	6	0	0	129	15	1	55	2	34	-11.8566	40.7385	1350.5
74	253	1	0	1	2	1	7	1	1	9	7	1	0	0.219058865	1	0	8	0	1	2020-10-17 18:57:00.803024769	5	0	3	0	0	129	2	1	38	1	121	-11.8566	40.7385	1350.5
75	72	1	1	0	1	2	10	1	3	1	5	1	0	60.000776257	0	0	0	0	1	2020-10-17 18:57:02.293320656	3	0	10	0	0	129	12	2	16	15	56	-11.8566	40.7385	1350.5
76	196	1	0	1	2	1	2	1	1	3	1	1	0	0.239600435	0	0	0	1	2	2020-10-17 18:57:03.261399746	2	0	0	0	0	129	11	2	32	255	92	-12.4932	40.7385	1350.5
77	72	1	1	0	1	2	10	1	2	1	5	1	0	60.000489643	30	5	90	0	1	2020-10-17 18:57:08.969981909	7	0	1	0	0	129	15	1	33	0	97	-12.4932	40.7385	1350.5
78	286	1	0	1	2	1	8	1	1	2	8	1	0	0.305602752	0	0	0	1	2	2020-10-17 18:57:11.440030575	8	0	8	0	0	129	10	0	1	1300	6	-12.4932	40.7385	1350.5
79	60	0	0	1	0	0	0	0	0	0	0	0	0	-1	15	3	45	0	1	2020-10-17 18:57:13.638083220	1	0	7	0	0	129	12	1	58	1	49	-12.4932	40.7385	1350.5
80	42	0	1	0	0	0	0	0	0	0	0	0	0	-1	0	0	0	0	1	2020-10-17 18:57:26.592203379	4	0	2	0	0	129	12	2	36	511	111	-12.4932	40.7385	1350.5
81	72	1	1	0	1	2	10	1	5	1	5	1	0	42.773178940	10	2	30	0	1	2020-10-17 18:57:28.179827452	8	0	4	0	0	129	11	1	42	1	18	-12.4932	40.7385	1300.0
82	225	1	0	1	2	1	5	1	1	5	4	1	0	0.305783273	0	0	0	0	1	2020-10-17 18:57:28.454919815	7	0	9	0	0	129	0	3	1	1	123	-12.4932	40.7385	1300.0
83	72	1	1	0	1	2	10	1	4	1	5	1	0	60.001386969	0	0	0	1	2	2020-10-17 18:57:37.527645350	7	0	8	0	0	129	1	0	1	1000	0	-12.4932	40.7385	1300.0
84	142	1	0	1	2	1	1	1	1	4	14	1	0	0.367563130	4	1	12	0	1	2020-10-17 18:57:41.085263968	0	0	5	0	0	129	12	1	46	1	25	-12.4932	40.7385	1300.0
85	72	1	1	0	1	2	10	1	11	1	5	1	0	60.001108198	0	0	0	0	1	2020-10-17 18:57:41.588123798	2	0	0	0	0	129	13	2	32	255	85	-22.2021	40.7385	1300.0
86	196	1	0	1	2	1	2	1	1	11	1	1	0	0.312679363	0	0	0	1	2	2020-10-17 18:57:48.108160496	7	0	1	0	0	129	2	1	33	0	94	-22.2021	40.7385	1300.0
87	72	1	1	0	1	2	10	1	7	1	5	1	0	60.001112302	12	3	36	0	1	2020-10-17 18:57:52.601062059	6	0	6	0	0	129	0	1	55	2	37	-22.2021	46.6889	1300.0
88	206	1	0	1	2	1	3	1	1	7	2	1	0	0.326968913	0	0	0	1	2	2020-10-17 18:58:01.123997450	5	0	3	0	0	129	3	1	38	1	120	-22.2021	46.6889	1300.0
89	72	1	1	0	1	2	10	1	10	1	5	1	0	60.001027773	10	2	30	0	1	2020-10-17 18:58:02.605374813	3	0	10	0	0	129	13	2	16	15	55	-22.2021	46.6889	1300.0
90	293	1	0	1	2	1	9	1	1	10	9	1	0	0.322473972	0	0	0	1	2	2020-10-17 18:58:03.578644276	2	0	0	0	0	129	12	2	32	255	86	-22.8471	46.6889	1300.0
91	81	1	1	0	1	2	11	1	5	1	10	1	0	18.716581839	18	3	54	1	0	2020-10-17 18:58:13.955526829	1	0	7	0	0	129	13	1	58	1	52	-22.8471	46.6889	1300.0
92	85	1	0	1	2	1	12	1	1	5	11	1	0	0.311621113	0	0	0	1	2	2020-10-17 18:58:17.859794617	7	0	8	0	0	129	3	0	1	1000	0	-22.8471	46.6889	1300.0
93	72	1	1	0	1	2	10	1	8	1	5	1	0	60.001116076	21	4	63	0	1	2020-10-17 18:58:26.898021698	4	0	2	0	0	129	13	2	36	511	108	-22.8471	46.6889	1300.0
94	208	1	0	1	2	1	4	1	1	8	3	1	0	0.236804650	0	0	0	1	2	2020-10-17 18:58:28.496000767	8	0	4	0	0	129	12	1	42	1	15	-22.8471	46.6889	1300.0
95	72	1	1	0	1	2	10	1	6	1	5	1	0	60.001155441	5	1	80	0	1	2020-10-17 18:58:41.321592093	0	0	5	0	0	129	13	1	46	1	26	-22.8471	46.6889	1300.0
96	239	1	0	1	2	1	6	1	1	6	6	1	0	0.335372931	0	0	0	1	2	2020-10-17 18:58:41.817645073	2	0	0	0	0	129	14	2	32	255	87	-24.258	46.6889	1300.0
97	81	1	1	0	1	2	11	1	7	1	10	1	0	31.483539040	33	7	150	1	0	2020-10-17 18:58:48.354434490	7	0	1	0	0	129	4	1	33	0	96	-24.258	46.6889	1300.0
98	72	1	1	0	1	2	10	1	9	1	5	1	0	60.000832492	0	0	0	0	1	2020-10-17 18:58:52.916474819	6	0	6	0	0	129	1	1	55	2	36	-24.258	78.0	1300.0
99	85	1	0	1	2	1	12	1	1	7	11	1	0	0.228032398	0	0	0	0	1	2020-10-17 18:59:01.460079908	5	0	3	0	0	129	4	1	38	1	119	-24.258	78.0	1300.0
100	253	1	0	1	2	1	7	1	1	9	7	1	0	0.236434892	0	0	0	0	1	2020-10-17 18:59:02.901331425	3	0	10	0	0	129	14	2	16	15	54	-24.258	78.0	1300.0
101	72	1	1	0	1	2	10	1	3	1	5	1	0	60.000307207	6	1	96	0	1	2020-10-17 18:59:03.885086775	2	0	0	0	0	129	13	2	32	255	88	-24.9387	78.0	1300.0
102	196	1	0	1	2	1	2	1	1	3	1	1	0	0.233859244	0	0	0	1	2	2020-10-17 18:59:14.273212433	1	0	7	0	0	129	14	1	58	1	53	-24.9387	78.0	1300.0
103	60	0	0	1	0	0	0	0	0	0	0	0	0	-1	18	3	132	0	1	2020-10-17 18:59:16.668962479	7	0	1	0	0	129	5	1	33	0	95	-24.9387	78.0	1300.0
104	42	0	1	0	0	0	0	0	0	0	0	0	0	-1	0	0	0	0	1	2020-10-17 18:59:27.137219191	4	0	2	0	0	129	14	2	36	511	109	-24.9387	78.0	1300.0
105	81	1	1	0	1	2	11	1	2	1	10	1	0	54.225282838	6	1	18	1	0	2020-10-17 18:59:28.815718174	8	0	4	0	0	129	13	1	42	1	16	-24.9387	78.0	1300.0
106	85	1	0	1	2	1	12	1	1	2	11	1	0	0.305261433	0	0	0	1	2	2020-10-17 18:59:41.551219940	0	0	5	0	0	129	14	1	46	1	27	-24.9387	78.0	1300.0
107	81	1	1	0	1	2	11	1	6	1	10	1	0	23.169334159	12	2	36	1	0	2020-10-17 18:59:42.050469637	2	0	0	0	0	129	15	2	32	255	90	-25.8939	78.0	1300.0
108	85	1	0	1	2	1	12	1	1	6	11	1	0	0.304494470	0	0	0	0	1	2020-10-17 18:59:53.251929760	6	0	6	0	0	129	2	1	55	2	35	-25.8939	78.0	1300.0
109	72	1	1	0	1	2	10	1	2	1	5	1	0	5.469740372	5	1	15	0	1	2020-10-17 18:59:55.180950880	7	0	8	0	0	129	6	0	1	1000	0	-25.8939	78.0	1300.0
110	286	1	0	1	2	1	8	1	1	2	8	1	0	0.314207160	0	0	0	1	2	2020-10-17 19:00:01.124073982	7	0	8	0	0	129	7	0	1	1000	0	-25.8939	78.0	1300.0
111	72	1	1	0	1	2	10	1	5	1	5	1	0	40.972964413	20	4	60	0	1	2020-10-17 19:00:01.763789654	5	0	3	0	0	129	5	1	38	1	117	-25.8939	78.0	1300.0
112	225	1	0	1	2	1	5	1	1	5	4	1	0	0.310976422	0	0	0	0	1	2020-10-17 19:00:03.217543840	3	0	10	0	0	129	15	2	16	15	60	-25.8939	78.0	1300.0
113	81	1	1	0	1	2	11	1	2	1	10	1	0	9.360523933	0	0	0	1	0	2020-10-17 19:00:04.178370714	2	0	0	0	0	129	14	2	32	255	84	-17.4324	78.0	1300.0
114	72	1	1	0	1	2	10	1	4	1	5	1	0	60.001439538	0	0	0	0	1	2020-10-17 19:00:14.572123528	1	0	7	0	0	129	15	1	58	1	51	-17.4324	78.0	1300.0
115	85	1	0	1	2	1	12	1	1	2	11	1	0	0.303261717	0	0	0	0	1	2020-10-17 19:00:17.000845671	7	0	1	0	0	129	8	1	33	0	93	-17.4324	78.0	1300.0
116	142	1	0	1	2	1	1	1	1	4	14	1	0	0.341815106	4	1	12	1	2	2020-10-17 19:00:27.377339363	4	0	2	0	0	129	15	2	36	511	110	-17.4324	78.0	1300.0
117	72	1	1	0	1	2	10	1	11	1	5	1	0	60.000368397	0	0	0	1	2	2020-10-17 19:00:29.136075258	8	0	4	0	0	129	14	1	42	1	17	-17.4324	78.0	1300.0
118	196	1	0	1	2	1	2	1	1	11	1	1	0	0.328654363	0	0	0	1	2	2020-10-17 19:00:41.785281420	0	0	5	0	0	129	15	1	46	1	28	-17.4324	78.0	1300.0
119	72	1	1	0	1	2	10	1	7	1	5	1	0	28.289410627	12	3	36	0	1	2020-10-17 19:00:42.281478405	2	0	0	0	0	129	0	2	32	255	89	-27.019	78.0	1300.0
120	206	1	0	1	2	1	3	1	1	7	2	1	0	0.226685686	0	0	0	1	2	2020-10-17 19:00:49.397582531	5	0	9	0	0	129	6	3	1	1	124	-27.019	78.0	1300.0
121	81	1	1	0	1	2	11	1	7	1	10	1	0	3.917024505	10	2	30	1	0	2020-10-17 19:00:53.521126509	6	0	6	0	0	129	3	1	55	2	41	-27.019	45.7586	1300.0
122	85	1	0	1	2	1	12	1	1	7	11	1	0	0.222617547	0	0	0	1	2	2020-10-17 19:01:01.989320993	5	0	3	0	0	129	7	1	38	1	100	-27.019	45.7586	1300.0
123	72	1	1	0	1	2	10	1	10	1	5	1	0	60.000501641	0	0	0	0	1	2020-10-17 19:01:03.441226959	3	0	10	0	0	129	0	2	16	15	59	-27.019	45.7586	1300.0
124	293	1	0	1	2	1	9	1	1	10	9	1	0	0.325269751	0	0	0	1	2	2020-10-17 19:01:04.485747576	2	0	0	0	0	129	15	2	32	247	67	107.515	45.7586	1300.0
125	72	1	1	0	1	2	10	1	8	1	5	1	0	60.001162209	41	7	121	0	1	2020-10-17 19:01:14.889372587	1	0	7	0	0	129	0	1	58	1	50	107.515	45.7586	1300.0
126	208	1	0	1	2	1	4	1	1	8	3	1	0	0.235248489	0	0	0	0	1	2020-10-17 19:01:17.153369188	7	0	1	0	0	129	9	1	33	0	98	107.515	45.7586	1300.0
127	81	1	1	0	1	2	11	1	6	1	10	1	0	35.239867394	0	0	0	1	0	2020-10-17 19:01:27.529334784	4	0	2	0	0	129	0	2	36	511	115	107.515	45.7586	1300.0
128	85	1	0	1	2	1	12	1	1	6	11	1	0	0.223077015	5	1	80	1	2	2020-10-17 19:01:29.288464546	8	0	4	0	0	129	15	1	42	1	14	107.515	45.7586	118.574
129	72	1	1	0	1	2	10	1	6	1	5	1	0	1.063873109	5	1	15	0	1	2020-10-17 19:01:30.880264044	5	0	8	0	0	129	8	0	1	1200	2	107.515	45.7586	118.574
130	239	1	0	1	2	1	6	1	1	6	6	1	0	0.226636703	0	0	0	1	2	2020-10-17 19:01:37.245335102	7	0	8	0	0	129	10	0	1	1000	0	107.515	45.7586	118.574
131	60	0	0	1	0	0	0	0	0	0	0	0	0	-1	5	1	15	0	1	2020-10-17 19:01:41.938520193	0	0	5	0	0	129	0	1	46	1	31	107.515	45.7586	118.574
132	42	0	1	0	0	0	0	0	0	0	0	0	0	-1	0	0	0	0	1	2020-10-17 19:01:42.434478045	2	0	0	0	0	129	1	2	32	247	66	60.4262	45.7586	118.574
133	81	1	1	0	1	2	11	1	6	1	10	1	0	4.208173860	4	1	12	1	0	2020-10-17 19:01:46.662515640	6	0	8	0	0	129	4	0	1	78	4	60.4262	45.7586	118.574
134	85	1	0	1	2	1	12	1	1	6	11	1	0	0.301706783	0	0	0	1	2	2020-10-17 19:01:53.674603939	6	0	6	0	0	129	5	1	55	2	42	60.4262	45.7586	118.574
135	72	1	1	0	1	2	10	1	9	1	5	1	0	60.000542154	18	4	52	0	1	2020-10-17 19:01:58.499604702	8	0	8	0	0	129	0	0	1	1100	1	60.4262		118.574
136	253	1	0	1	2	1	7	1	1	9	7	1	0	0.227048987	0	0	0	0	1	2020-10-17 19:02:02.141537189	5	0	3	0	0	129	9	1	38	1	101	60.4262		118.574
137	72	1	1	0	1	2	10	1	3	1	5	1	0	60.001116724	0	0	0	0	1	2020-10-17 19:02:03.593521357	3	0	10	0	0	129	1	2	16	15	62	60.4262		118.574
138	196	1	0	1	2	1	2	1	1	3	1	1	0	0.223585211	0	0	0	1	2	2020-10-17 19:02:04.639598846	2	0	0	0	0	129	0	2	32	247	65	72.3862		118.574
139	72	1	1	0	1	2	10	1	2	1	5	1	0	50.337003248	41	7	201	0	1	2020-10-17 19:02:08.318518400	5	0	8	0	0	129	10	0	1	1100	5	72.3862		118.574
140	286	1	0	1	2	1	8	1	1	2	8	1	0	0.319042847	0	0	0	1	2	2020-10-17 19:02:15.041697741	1	0	7	0	0	129	1	1	58	1	43	72.3862		118.574
141	72	1	1	0	1	2	10	1	5	1	5	1	0	60.001094119	20	4	60	0	1	2020-10-17 19:02:17.305670023	7	0	1	0	0	129	11	1	33	8	69	72.3862		118.574
142	225	1	0	1	2	1	5	1	1	5	4	1	0	0.311069428	0	0	0	0	1	2020-10-17 19:02:19.368731737	6	0	8	0	0	129	6	0	1	78	7	72.3862		118.574
143	72	1	1	0	1	2	10	1	4	1	5	1	0	60.001334970	4	1	12	0	1	2020-10-17 19:02:27.681820869	4	0	2	0	0	129	1	2	36	511	107	72.3862		118.574
144	142	1	0	1	2	1	1	1	1	4	14	1	0	0.310339543	0	0	0	0	1	2020-10-17 19:02:28.476824522	8	0	8	0	0	129	1	0	1	1300	6	72.3862		118.574
145	72	1	1	0	1	2	10	1	11	1	5	1	0	60.000289940	0	0	0	0	1	2020-10-17 19:02:29.441808701	8	0	4	0	0	129	2	1	42	1	19	72.3862		118.574
146	196	1	0	1	2	1	2	1	1	11	1	1	0	0.298433924	0	0	0	1	2	2020-10-17 19:02:35.020822525	5	0	9	0	0	129	11	3	1	1	123	72.3862
147	72	1	1	0	1	2	10	1	7	1	5	1	0	55.860640099	12	3	36	1	2	2020-10-17 19:02:42.090952873	0	0	5	0	0	129	1	1	46	1	22	72.3862
148	206	1	0	1	2	1	3	1	1	7	2	1	0	0.223505843	0	0	0	0	1	2020-10-17 19:02:42.585835934	2	0	0	0	0	129	2	2	32	255	76	72.3862
