# Supplementary material for: AI-driven cybersecurity framework for anomaly detection in power systems
Source: Sci Rep. 2025 Oct 10;15:35506. doi: 10.1038/s41598-025-19634-y (PMC12514191; doi:10.1038/s41598-025-19634-y)
Supplement: Supplementary file 1 — Supplementary Information. [file 41598_2025_19634_MOESM1_ESM.zip › Datasets/csvs/UC4/uc4_master_merged_phy_cyb_5os_30poll.csv]

	frame_len	frame_protocols	eth_src	eth_dst	ip_src	ip_dst	ip_len	ip_flags	tcp_srcport	tcp_dstport	tcp_len	tcp_flags	tcp_retransmission	tcp_rtt	flow_count	flow_final_count	packets	snort_alert	snort_alert_type	Time	LL_dnp3_src	LL_dnp3_dst	LL_dnp3_len	LL_dnp3_ctl	TL_dnp3_tr_ctl	AL_dnp3_al_func	AL_dnp3_al_ctl	AL_dnp3_obj	DNP3 Object Count	DNP3 Objects	AL_Payload	value1	value2	value3	value4
0	60	eth:ethertype:arp	00:00:00:aa:00:25	00:50:56:9c:5f:cc	0.0.0.0	0.0.0.0	0	0x00000000	0	0	0	0x00000000	0	-1	0	0	0	0	None	2020-10-17 17:33:10.086124659	968	1	160	0x00000044	0x000000c0	129	0x000000ce	['258', '258', '258', '258']	42	1	[OrderedDict([('dnp3.al.obj', '258'), ('dnp3.al.obj_tree', OrderedDict([('Qualifier Field, Prefix: None, Range: 8-bit Start and Stop Indices', OrderedDict([('dnp3.al.objq.prefix', '0'), ('dnp3.al.objq.range', '0')])), ('Number of Items: 10', OrderedDict([('dnp3.al.range.start', '0'), ('dnp3.al.range.stop', '9')])), ('Point Number 0 (Quality: Online), Value: 1', OrderedDict([('dnp3.al.point_index'…				1236.1
1	42	eth:ethertype:arp	00:50:56:9c:5f:cc	00:00:00:aa:00:25	0.0.0.0	0.0.0.0	0	0x00000000	0	0	0	0x00000000	0	-1	0	0	0	0	None	2020-10-17 17:33:16.546042442	631	1	131	0x00000044	0x000000c0	129	0x000000cb	['258', '258', '258', '258']	33	0	[OrderedDict([('dnp3.al.obj', '258'), ('dnp3.al.obj_tree', OrderedDict([('Qualifier Field, Prefix: None, Range: 8-bit Start and Stop Indices', OrderedDict([('dnp3.al.objq.prefix', '0'), ('dnp3.al.objq.range', '0')])), ('Number of Items: 8', OrderedDict([('dnp3.al.range.start', '0'), ('dnp3.al.range.stop', '7')])), ('Point Number 0 (Quality: Online), Value: 1', OrderedDict([('dnp3.al.point_index',…			1005.24	1236.1
2	72	eth:ethertype:ip:tcp:dnp3	00:50:56:9c:5f:cc	00:00:00:aa:00:25	172.16.0.2	192.168.0.5	58	0x00004000	49701	20000	18	0x00000018	0	-1	0	0	0	0	None	2020-10-17 17:33:18.950016260	390	1	121	0x00000044	0x000000c0	129	0x000000c5	['258', '258', '258']	32	255	[OrderedDict([('dnp3.al.obj', '258'), ('dnp3.al.obj_tree', OrderedDict([('Qualifier Field, Prefix: None, Range: 8-bit Start and Stop Indices', OrderedDict([('dnp3.al.objq.prefix', '0'), ('dnp3.al.objq.range', '0')])), ('Number of Items: 8', OrderedDict([('dnp3.al.range.start', '0'), ('dnp3.al.range.stop', '7')])), ('Point Number 0 (Quality: Online), Value: 1', OrderedDict([('dnp3.al.point_index',…	-56.2556		1005.24	1236.1
3	239	eth:ethertype:ip:tcp:dnp3	00:00:00:aa:00:25	00:50:56:9c:5f:cc	192.168.0.5	172.16.0.2	225	0x00004000	20000	49701	185	0x00000018	0	0.152370530	4	1	12	0	None	2020-10-17 17:33:19.461965561	560	1	28	0x00000044	0x000000c0	129	0x000000c9	['3073']	1	1	[OrderedDict([('dnp3.al.obj', '3073'), ('dnp3.al.obj_tree', OrderedDict([('Qualifier Field, Prefix: 2-Octet Index Prefix, Range: 16-bit Single Field Quantity', OrderedDict([('dnp3.al.objq.prefix', '2'), ('dnp3.al.objq.range', '8')])), ('Number of Items: 1', OrderedDict([('dnp3.al.range.quantity', '1')])), ('Point Number 1 [Pulse On] [Trip]', OrderedDict([('dnp3.al.index', '1'), ('Control Code [0x…	-56.2556		1005.24	1236.1
4	72	eth:ethertype:ip:tcp:dnp3	00:50:56:9c:5f:cc	00:00:00:aa:00:25	172.16.0.2	192.168.0.5	58	0x00004000	38491	20000	18	0x00000018	0	-1	17	3	51	0	None	2020-10-17 17:33:22.436028004	601	1	201	0x00000044	0x000000c0	129	0x000000c3	['258', '258', '258', '258']	55	2	[OrderedDict([('dnp3.al.obj', '258'), ('dnp3.al.obj_tree', OrderedDict([('Qualifier Field, Prefix: None, Range: 8-bit Start and Stop Indices', OrderedDict([('dnp3.al.objq.prefix', '0'), ('dnp3.al.objq.range', '0')])), ('Number of Items: 13', OrderedDict([('dnp3.al.range.start', '0'), ('dnp3.al.range.stop', '12')])), ('Point Number 0 (Quality: Online), Value: 1', OrderedDict([('dnp3.al.point_index…	-56.2556	81.4074	1005.24	1236.1
5	206	eth:ethertype:ip:tcp:dnp3	00:00:00:aa:00:25	00:50:56:9c:5f:cc	192.168.0.5	172.16.0.2	192	0x00004000	20000	38491	152	0x00000018	0	0.152331114	0	0	0	0	None	2020-10-17 17:33:23.287868261	560	1	28	0x00000044	0x000000c0	129	0x000000ca	['3073']	1	1	[OrderedDict([('dnp3.al.obj', '3073'), ('dnp3.al.obj_tree', OrderedDict([('Qualifier Field, Prefix: 2-Octet Index Prefix, Range: 16-bit Single Field Quantity', OrderedDict([('dnp3.al.objq.prefix', '2'), ('dnp3.al.objq.range', '8')])), ('Number of Items: 1', OrderedDict([('dnp3.al.range.quantity', '1')])), ('Point Number 1 [Pulse On] [Close]', OrderedDict([('dnp3.al.index', '1'), ('Control Code [0…	-56.2556	81.4074	1005.24	1236.1
6	72	eth:ethertype:ip:tcp:dnp3	00:50:56:9c:5f:cc	00:00:00:aa:00:25	172.16.0.2	192.168.0.5	58	0x00004000	47779	20000	18	0x00000018	0	-1	5	1	15	0	None	2020-10-17 17:33:26.175845146	560	1	148	0x00000044	0x000000c0	129	0x000000cb	['258', '258', '258', '258']	38	1	[OrderedDict([('dnp3.al.obj', '258'), ('dnp3.al.obj_tree', OrderedDict([('Qualifier Field, Prefix: None, Range: 8-bit Start and Stop Indices', OrderedDict([('dnp3.al.objq.prefix', '0'), ('dnp3.al.objq.range', '0')])), ('Number of Items: 9', OrderedDict([('dnp3.al.range.start', '0'), ('dnp3.al.range.stop', '8')])), ('Point Number 0 (Quality: Online), Value: 1', OrderedDict([('dnp3.al.point_index',…	-56.2556	81.4074	1005.24	1236.1
7	196	eth:ethertype:ip:tcp:dnp3	00:00:00:aa:00:25	00:50:56:9c:5f:cc	192.168.0.5	172.16.0.2	182	0x00004000	20000	47779	142	0x00000018	0	0.152273546	0	0	0	0	None	2020-10-17 17:33:31.889852047	560	1	22	0x00000044	0x000000c0	129	0x000000cc	['10499']	1	1200	[OrderedDict([('dnp3.al.obj', '10499'), ('dnp3.al.obj_tree', OrderedDict([('Qualifier Field, Prefix: 2-Octet Index Prefix, Range: 16-bit Single Field Quantity', OrderedDict([('dnp3.al.objq.prefix', '2'), ('dnp3.al.objq.range', '8')])), ('Number of Items: 1', OrderedDict([('dnp3.al.range.quantity', '1')])), ('Point Number 0, Value: 1200 [Status: Req. Accepted/Init/Queued (0x00)]', OrderedDict([('d…	-56.2556	81.4074	1005.24	1236.1
8	89	eth:ethertype:ip:tcp:dnp3	00:50:56:9c:5f:cc	00:00:00:aa:00:25	172.16.0.2	192.168.0.5	75	0x00004000	55493	20000	35	0x00000018	0	-1	0	0	0	0	None	2020-10-17 17:33:40.237748384	968	1	160	0x00000044	0x000000c0	129	0x000000cf	['258', '258', '258', '258']	42	1	[OrderedDict([('dnp3.al.obj', '258'), ('dnp3.al.obj_tree', OrderedDict([('Qualifier Field, Prefix: None, Range: 8-bit Start and Stop Indices', OrderedDict([('dnp3.al.objq.prefix', '0'), ('dnp3.al.objq.range', '0')])), ('Number of Items: 10', OrderedDict([('dnp3.al.range.start', '0'), ('dnp3.al.range.stop', '9')])), ('Point Number 0 (Quality: Online), Value: 1', OrderedDict([('dnp3.al.point_index'…	-56.2556	81.4074	1005.24	1236.09
9	91	eth:ethertype:ip:tcp:dnp3	00:00:00:aa:00:25	00:50:56:9c:5f:cc	192.168.0.5	172.16.0.2	77	0x00004000	20000	55493	37	0x00000018	0	0.152400872	0	0	0	0	None	2020-10-17 17:33:46.699705601	631	1	131	0x00000044	0x000000c0	129	0x000000cc	['258', '258', '258', '258']	33	0	[OrderedDict([('dnp3.al.obj', '258'), ('dnp3.al.obj_tree', OrderedDict([('Qualifier Field, Prefix: None, Range: 8-bit Start and Stop Indices', OrderedDict([('dnp3.al.objq.prefix', '0'), ('dnp3.al.objq.range', '0')])), ('Number of Items: 8', OrderedDict([('dnp3.al.range.start', '0'), ('dnp3.al.range.stop', '7')])), ('Point Number 0 (Quality: Online), Value: 1', OrderedDict([('dnp3.al.point_index',…	-56.2556	81.4074	1005.45	1236.09
10	72	eth:ethertype:ip:tcp:dnp3	00:50:56:9c:5f:cc	00:00:00:aa:00:25	172.16.0.2	192.168.0.5	58	0x00004000	33571	20000	18	0x00000018	0	-1	10	2	30	0	None	2020-10-17 17:33:47.308659315	631	1	22	0x00000044	0x000000c0	129	0x000000cd	['10499']	1	999	[OrderedDict([('dnp3.al.obj', '10499'), ('dnp3.al.obj_tree', OrderedDict([('Qualifier Field, Prefix: 2-Octet Index Prefix, Range: 16-bit Single Field Quantity', OrderedDict([('dnp3.al.objq.prefix', '2'), ('dnp3.al.objq.range', '8')])), ('Number of Items: 1', OrderedDict([('dnp3.al.range.quantity', '1')])), ('Point Number 0, Value: 999 [Status: Req. Accepted/Init/Queued (0x00)]', OrderedDict([('dn…	-56.2556	81.4074	1005.45	1236.09
11	286	eth:ethertype:ip:tcp:dnp3	00:00:00:aa:00:25	00:50:56:9c:5f:cc	192.168.0.5	172.16.0.2	272	0x00004000	20000	33571	232	0x00000018	0	0.152360467	0	0	0	0	None	2020-10-17 17:33:49.102702379	390	1	121	0x00000044	0x000000c0	129	0x000000c6	['258', '258', '258']	32	255	[OrderedDict([('dnp3.al.obj', '258'), ('dnp3.al.obj_tree', OrderedDict([('Qualifier Field, Prefix: None, Range: 8-bit Start and Stop Indices', OrderedDict([('dnp3.al.objq.prefix', '0'), ('dnp3.al.objq.range', '0')])), ('Number of Items: 8', OrderedDict([('dnp3.al.range.start', '0'), ('dnp3.al.range.stop', '7')])), ('Point Number 0 (Quality: Online), Value: 1', OrderedDict([('dnp3.al.point_index',…	-56.4017	81.4074	1005.45	1236.09
12	89	eth:ethertype:ip:tcp:dnp3	00:50:56:9c:5f:cc	00:00:00:aa:00:25	172.16.0.2	192.168.0.5	75	0x00004000	55493	20000	35	0x00000018	0	3.673601236	0	0	0	0	None	2020-10-17 17:33:52.588683128	601	1	201	0x00000044	0x000000c0	129	0x000000c4	['258', '258', '258', '258']	55	2	[OrderedDict([('dnp3.al.obj', '258'), ('dnp3.al.obj_tree', OrderedDict([('Qualifier Field, Prefix: None, Range: 8-bit Start and Stop Indices', OrderedDict([('dnp3.al.objq.prefix', '0'), ('dnp3.al.objq.range', '0')])), ('Number of Items: 13', OrderedDict([('dnp3.al.range.start', '0'), ('dnp3.al.range.stop', '12')])), ('Point Number 0 (Quality: Online), Value: 1', OrderedDict([('dnp3.al.point_index…	-56.4017	79.9372	1005.45	1236.09
13	91	eth:ethertype:ip:tcp:dnp3	00:00:00:aa:00:25	00:50:56:9c:5f:cc	192.168.0.5	172.16.0.2	77	0x00004000	20000	55493	37	0x00000018	0	0.152301317	0	0	0	0	None	2020-10-17 17:33:56.329632759	560	1	148	0x00000044	0x000000c0	129	0x000000cd	['258', '258', '258', '258']	38	1	[OrderedDict([('dnp3.al.obj', '258'), ('dnp3.al.obj_tree', OrderedDict([('Qualifier Field, Prefix: None, Range: 8-bit Start and Stop Indices', OrderedDict([('dnp3.al.objq.prefix', '0'), ('dnp3.al.objq.range', '0')])), ('Number of Items: 9', OrderedDict([('dnp3.al.range.start', '0'), ('dnp3.al.range.stop', '8')])), ('Point Number 0 (Quality: Online), Value: 1', OrderedDict([('dnp3.al.point_index',…	-56.4017	79.9372	1005.45	1236.09
14	72	eth:ethertype:ip:tcp:dnp3	00:50:56:9c:5f:cc	00:00:00:aa:00:25	172.16.0.2	192.168.0.5	58	0x00004000	55493	20000	18	0x00000018	0	2.735826607	5	1	15	0	None	2020-10-17 17:34:01.661525488	601	1	22	0x00000044	0x000000c0	129	0x000000c5	['10499']	1	None	[OrderedDict([('dnp3.al.obj', '10499'), ('dnp3.al.obj_tree', OrderedDict([('Qualifier Field, Prefix: 2-Octet Index Prefix, Range: 16-bit Single Field Quantity', OrderedDict([('dnp3.al.objq.prefix', '2'), ('dnp3.al.objq.range', '8')])), ('Number of Items: 1', OrderedDict([('dnp3.al.range.quantity', '1')])), ('Point Number 0, Value: 79.34 [Status: Req. Accepted/Init/Queued (0x00)]', OrderedDict([('…	-56.4017	79.9372	1005.45	1236.09
15	225	eth:ethertype:ip:tcp:dnp3	00:00:00:aa:00:25	00:50:56:9c:5f:cc	192.168.0.5	172.16.0.2	211	0x00004000	20000	55493	171	0x00000018	0	0.152150383	0	0	0	0	None	2020-10-17 17:34:10.391535282	968	1	160	0x00000044	0x000000c0	129	0x000000c0	['258', '258', '258', '258']	42	1	[OrderedDict([('dnp3.al.obj', '258'), ('dnp3.al.obj_tree', OrderedDict([('Qualifier Field, Prefix: None, Range: 8-bit Start and Stop Indices', OrderedDict([('dnp3.al.objq.prefix', '0'), ('dnp3.al.objq.range', '0')])), ('Number of Items: 10', OrderedDict([('dnp3.al.range.start', '0'), ('dnp3.al.range.stop', '9')])), ('Point Number 0 (Quality: Online), Value: 1', OrderedDict([('dnp3.al.point_index'…	-56.4017	79.9372	1005.45	1236.1
16	60	eth:ethertype:arp	00:00:00:aa:00:25	00:50:56:9c:5f:cc	0.0.0.0	0.0.0.0	0	0x00000000	0	0	0	0x00000000	0	-1	15	3	45	0	None	2020-10-17 17:34:15.604401112	968	1	22	0x00000044	0x000000c0	129	0x000000c1	['10499']	1	1000	[OrderedDict([('dnp3.al.obj', '10499'), ('dnp3.al.obj_tree', OrderedDict([('Qualifier Field, Prefix: 2-Octet Index Prefix, Range: 16-bit Single Field Quantity', OrderedDict([('dnp3.al.objq.prefix', '2'), ('dnp3.al.objq.range', '8')])), ('Number of Items: 1', OrderedDict([('dnp3.al.range.quantity', '1')])), ('Point Number 0, Value: 1000 [Status: Req. Accepted/Init/Queued (0x00)]', OrderedDict([('d…	-56.4017	79.9372	1005.45	1236.1
17	42	eth:ethertype:arp	00:50:56:9c:5f:cc	00:00:00:aa:00:25	0.0.0.0	0.0.0.0	0	0x00000000	0	0	0	0x00000000	0	-1	0	0	0	0	None	2020-10-17 17:34:16.853430033	631	1	131	0x00000044	0x000000c0	129	0x000000ce	['258', '258', '258', '258']	33	0	[OrderedDict([('dnp3.al.obj', '258'), ('dnp3.al.obj_tree', OrderedDict([('Qualifier Field, Prefix: None, Range: 8-bit Start and Stop Indices', OrderedDict([('dnp3.al.objq.prefix', '0'), ('dnp3.al.objq.range', '0')])), ('Number of Items: 8', OrderedDict([('dnp3.al.range.start', '0'), ('dnp3.al.range.stop', '7')])), ('Point Number 0 (Quality: Online), Value: 1', OrderedDict([('dnp3.al.point_index',…	-56.4017	79.9372	1001.72	1236.1
18	81	eth:ethertype:ip:tcp:dnp3	00:50:56:9c:5f:cc	00:00:00:aa:00:25	172.16.0.2	192.168.0.5	67	0x00004000	55493	20000	27	0x00000018	0	5.562543025	0	0	0	0	None	2020-10-17 17:34:19.255395651	390	1	121	0x00000044	0x000000c0	129	0x000000c7	['258', '258', '258']	32	255	[OrderedDict([('dnp3.al.obj', '258'), ('dnp3.al.obj_tree', OrderedDict([('Qualifier Field, Prefix: None, Range: 8-bit Start and Stop Indices', OrderedDict([('dnp3.al.objq.prefix', '0'), ('dnp3.al.objq.range', '0')])), ('Number of Items: 8', OrderedDict([('dnp3.al.range.start', '0'), ('dnp3.al.range.stop', '7')])), ('Point Number 0 (Quality: Online), Value: 1', OrderedDict([('dnp3.al.point_index',…	-54.3835	79.9372	1001.72	1236.1
19	85	eth:ethertype:ip:tcp:dnp3	00:00:00:aa:00:25	00:50:56:9c:5f:cc	192.168.0.5	172.16.0.2	71	0x00004000	20000	55493	31	0x00000018	0	0.151463914	4	1	12	0	None	2020-10-17 17:34:22.741437435	601	1	201	0x00000044	0x000000c0	129	0x000000c6	['258', '258', '258', '258']	55	2	[OrderedDict([('dnp3.al.obj', '258'), ('dnp3.al.obj_tree', OrderedDict([('Qualifier Field, Prefix: None, Range: 8-bit Start and Stop Indices', OrderedDict([('dnp3.al.objq.prefix', '0'), ('dnp3.al.objq.range', '0')])), ('Number of Items: 13', OrderedDict([('dnp3.al.range.start', '0'), ('dnp3.al.range.stop', '12')])), ('Point Number 0 (Quality: Online), Value: 1', OrderedDict([('dnp3.al.point_index…	-54.3835	80.447	1001.72	1236.1
20	72	eth:ethertype:ip:tcp:dnp3	00:50:56:9c:5f:cc	00:00:00:aa:00:25	172.16.0.2	192.168.0.5	58	0x00004000	49701	20000	18	0x00000018	0	30.000590671	18	3	56	0	None	2020-10-17 17:34:26.131329060	560	1	22	0x00000044	0x000000c0	129	0x000000ce	['10499']	1	1100	[OrderedDict([('dnp3.al.obj', '10499'), ('dnp3.al.obj_tree', OrderedDict([('Qualifier Field, Prefix: 2-Octet Index Prefix, Range: 16-bit Single Field Quantity', OrderedDict([('dnp3.al.objq.prefix', '2'), ('dnp3.al.objq.range', '8')])), ('Number of Items: 1', OrderedDict([('dnp3.al.range.quantity', '1')])), ('Point Number 1, Value: 1100 [Status: Req. Accepted/Init/Queued (0x00)]', OrderedDict([('d…	-54.3835	80.447	1001.72	1236.1
21	239	eth:ethertype:ip:tcp:dnp3	00:00:00:aa:00:25	00:50:56:9c:5f:cc	192.168.0.5	172.16.0.2	225	0x00004000	20000	49701	185	0x00000018	0	0.151033104	0	0	0	0	None	2020-10-17 17:34:26.483268023	560	1	148	0x00000044	0x000000c0	129	0x000000cf	['258', '258', '258', '258']	38	1	[OrderedDict([('dnp3.al.obj', '258'), ('dnp3.al.obj_tree', OrderedDict([('Qualifier Field, Prefix: None, Range: 8-bit Start and Stop Indices', OrderedDict([('dnp3.al.objq.prefix', '0'), ('dnp3.al.objq.range', '0')])), ('Number of Items: 9', OrderedDict([('dnp3.al.range.start', '0'), ('dnp3.al.range.stop', '8')])), ('Point Number 0 (Quality: Online), Value: 1', OrderedDict([('dnp3.al.point_index',…	-54.3835	80.447	1001.72	1236.1
22	72	eth:ethertype:ip:tcp:dnp3	00:50:56:9c:5f:cc	00:00:00:aa:00:25	172.16.0.2	192.168.0.5	58	0x00004000	38491	20000	18	0x00000018	0	30.000690117	15	0	45	0	None	2020-10-17 17:34:40.543186426	968	1	160	0x00000044	0x000000c0	129	0x000000c2	['258', '258', '258', '258']	42	1	[OrderedDict([('dnp3.al.obj', '258'), ('dnp3.al.obj_tree', OrderedDict([('Qualifier Field, Prefix: None, Range: 8-bit Start and Stop Indices', OrderedDict([('dnp3.al.objq.prefix', '0'), ('dnp3.al.objq.range', '0')])), ('Number of Items: 10', OrderedDict([('dnp3.al.range.start', '0'), ('dnp3.al.range.stop', '9')])), ('Point Number 0 (Quality: Online), Value: 1', OrderedDict([('dnp3.al.point_index'…	-54.3835	80.447	1001.72	1003.35
23	206	eth:ethertype:ip:tcp:dnp3	00:00:00:aa:00:25	00:50:56:9c:5f:cc	192.168.0.5	172.16.0.2	192	0x00004000	20000	38491	152	0x00000018	0	0.152973164	0	0	0	0	None	2020-10-17 17:34:47.005165815	631	1	131	0x00000044	0x000000c0	129	0x000000cf	['258', '258', '258', '258']	33	0	[OrderedDict([('dnp3.al.obj', '258'), ('dnp3.al.obj_tree', OrderedDict([('Qualifier Field, Prefix: None, Range: 8-bit Start and Stop Indices', OrderedDict([('dnp3.al.objq.prefix', '0'), ('dnp3.al.objq.range', '0')])), ('Number of Items: 8', OrderedDict([('dnp3.al.range.start', '0'), ('dnp3.al.range.stop', '7')])), ('Point Number 0 (Quality: Online), Value: 1', OrderedDict([('dnp3.al.point_index',…	-54.3835	80.447	1004.35	1003.35
24	81	eth:ethertype:ip:tcp:dnp3	00:50:56:9c:5f:cc	00:00:00:aa:00:25	172.16.0.2	192.168.0.5	67	0x00004000	38491	20000	27	0x00000018	0	0.457792074	0	0	0	1	DNP3	2020-10-17 17:34:49.407216311	390	1	121	0x00000044	0x000000c0	129	0x000000c8	['258', '258', '258']	32	255	[OrderedDict([('dnp3.al.obj', '258'), ('dnp3.al.obj_tree', OrderedDict([('Qualifier Field, Prefix: None, Range: 8-bit Start and Stop Indices', OrderedDict([('dnp3.al.objq.prefix', '0'), ('dnp3.al.objq.range', '0')])), ('Number of Items: 8', OrderedDict([('dnp3.al.range.start', '0'), ('dnp3.al.range.stop', '7')])), ('Point Number 0 (Quality: Online), Value: 1', OrderedDict([('dnp3.al.point_index',…	-56.6729	80.447	1004.35	1003.35
25	85	eth:ethertype:ip:tcp:dnp3	00:00:00:aa:00:25	00:50:56:9c:5f:cc	192.168.0.5	172.16.0.2	71	0x00004000	20000	38491	31	0x00000018	0	0.151161684	0	0	0	0	None	2020-10-17 17:34:52.894202232	601	1	201	0x00000044	0x000000c0	129	0x000000c7	['258', '258', '258', '258']	55	2	[OrderedDict([('dnp3.al.obj', '258'), ('dnp3.al.obj_tree', OrderedDict([('Qualifier Field, Prefix: None, Range: 8-bit Start and Stop Indices', OrderedDict([('dnp3.al.objq.prefix', '0'), ('dnp3.al.objq.range', '0')])), ('Number of Items: 13', OrderedDict([('dnp3.al.range.start', '0'), ('dnp3.al.range.stop', '12')])), ('Point Number 0 (Quality: Online), Value: 1', OrderedDict([('dnp3.al.point_index…	-56.6729	80.5312	1004.35	1003.35
26	72	eth:ethertype:ip:tcp:dnp3	00:50:56:9c:5f:cc	00:00:00:aa:00:25	172.16.0.2	192.168.0.5	58	0x00004000	47779	20000	18	0x00000018	0	30.000861917	6	0	17	0	None	2020-10-17 17:34:56.636092424	560	1	148	0x00000044	0x000000c0	129	0x000000c0	['258', '258', '258', '258']	38	1	[OrderedDict([('dnp3.al.obj', '258'), ('dnp3.al.obj_tree', OrderedDict([('Qualifier Field, Prefix: None, Range: 8-bit Start and Stop Indices', OrderedDict([('dnp3.al.objq.prefix', '0'), ('dnp3.al.objq.range', '0')])), ('Number of Items: 9', OrderedDict([('dnp3.al.range.start', '0'), ('dnp3.al.range.stop', '8')])), ('Point Number 0 (Quality: Online), Value: 1', OrderedDict([('dnp3.al.point_index',…	-56.6729	80.5312	1004.35	1003.35
27	196	eth:ethertype:ip:tcp:dnp3	00:00:00:aa:00:25	00:50:56:9c:5f:cc	192.168.0.5	172.16.0.2	182	0x00004000	20000	47779	142	0x00000018	0	0.151824136	0	0	0	1	arpspoof	2020-10-17 17:35:05.568080187	601	1	22	0x00000044	0x000000c0	129	0x000000c8	['10499']	1	82	[OrderedDict([('dnp3.al.obj', '10499'), ('dnp3.al.obj_tree', OrderedDict([('Qualifier Field, Prefix: 2-Octet Index Prefix, Range: 16-bit Single Field Quantity', OrderedDict([('dnp3.al.objq.prefix', '2'), ('dnp3.al.objq.range', '8')])), ('Number of Items: 1', OrderedDict([('dnp3.al.range.quantity', '1')])), ('Point Number 2, Value: 82 [Status: Req. Accepted/Init/Queued (0x00)]', OrderedDict([('dnp…	-56.6729	80.5312	1004.35	1003.35
28	72	eth:ethertype:ip:tcp:dnp3	00:50:56:9c:5f:cc	00:00:00:aa:00:25	172.16.0.2	192.168.0.5	58	0x00004000	33571	20000	18	0x00000018	0	30.000662885	9	0	27	0	None	2020-10-17 17:35:10.696012259	968	1	160	0x00000044	0x000000c0	129	0x000000c3	['258', '258', '258', '258']	42	1	[OrderedDict([('dnp3.al.obj', '258'), ('dnp3.al.obj_tree', OrderedDict([('Qualifier Field, Prefix: None, Range: 8-bit Start and Stop Indices', OrderedDict([('dnp3.al.objq.prefix', '0'), ('dnp3.al.objq.range', '0')])), ('Number of Items: 10', OrderedDict([('dnp3.al.range.start', '0'), ('dnp3.al.range.stop', '9')])), ('Point Number 0 (Quality: Online), Value: 1', OrderedDict([('dnp3.al.point_index'…	-56.6729	80.5312	1004.35	1002.17
29	286	eth:ethertype:ip:tcp:dnp3	00:00:00:aa:00:25	00:50:56:9c:5f:cc	192.168.0.5	172.16.0.2	272	0x00004000	20000	33571	232	0x00000018	0	0.151992323	0	0	0	0	None	2020-10-17 17:35:16.217018843	968	1	22	0x00000044	0x000000c0	129	0x000000c4	['10499']	1	1300	[OrderedDict([('dnp3.al.obj', '10499'), ('dnp3.al.obj_tree', OrderedDict([('Qualifier Field, Prefix: 2-Octet Index Prefix, Range: 16-bit Single Field Quantity', OrderedDict([('dnp3.al.objq.prefix', '2'), ('dnp3.al.objq.range', '8')])), ('Number of Items: 1', OrderedDict([('dnp3.al.range.quantity', '1')])), ('Point Number 1, Value: 1300 [Status: Req. Accepted/Init/Queued (0x00)]', OrderedDict([('d…	-56.6729	80.5312	1004.35	1002.17
30	72	eth:ethertype:ip:tcp:dnp3	00:50:56:9c:5f:cc	00:00:00:aa:00:25	172.16.0.2	192.168.0.5	58	0x00004000	55493	20000	18	0x00000018	0	24.286849436	8	0	24	0	None	2020-10-17 17:35:17.157963991	631	1	131	0x00000044	0x000000c0	129	0x000000c0	['258', '258', '258', '258']	33	0	[OrderedDict([('dnp3.al.obj', '258'), ('dnp3.al.obj_tree', OrderedDict([('Qualifier Field, Prefix: None, Range: 8-bit Start and Stop Indices', OrderedDict([('dnp3.al.objq.prefix', '0'), ('dnp3.al.objq.range', '0')])), ('Number of Items: 8', OrderedDict([('dnp3.al.range.start', '0'), ('dnp3.al.range.stop', '7')])), ('Point Number 0 (Quality: Online), Value: 1', OrderedDict([('dnp3.al.point_index',…	-56.6729	80.5312	1004.07	1002.17
31	225	eth:ethertype:ip:tcp:dnp3	00:00:00:aa:00:25	00:50:56:9c:5f:cc	192.168.0.5	172.16.0.2	211	0x00004000	20000	55493	171	0x00000018	0	0.152931135	0	0	0	1	arpspoof	2020-10-17 17:35:19.559019804	390	1	121	0x00000044	0x000000c0	129	0x000000c9	['258', '258', '258']	32	255	[OrderedDict([('dnp3.al.obj', '258'), ('dnp3.al.obj_tree', OrderedDict([('Qualifier Field, Prefix: None, Range: 8-bit Start and Stop Indices', OrderedDict([('dnp3.al.objq.prefix', '0'), ('dnp3.al.objq.range', '0')])), ('Number of Items: 8', OrderedDict([('dnp3.al.range.start', '0'), ('dnp3.al.range.stop', '7')])), ('Point Number 0 (Quality: Online), Value: 1', OrderedDict([('dnp3.al.point_index',…	-56.4132	80.5312	1004.07	1002.17
32	81	eth:ethertype:ip:tcp:dnp3	00:50:56:9c:5f:cc	00:00:00:aa:00:25	172.16.0.2	192.168.0.5	67	0x00004000	33571	20000	27	0x00000018	0	8.920925771	7	0	21	1	DNP3	2020-10-17 17:35:23.047011852	601	1	201	0x00000044	0x000000c0	129	0x000000c9	['258', '258', '258', '258']	55	2	[OrderedDict([('dnp3.al.obj', '258'), ('dnp3.al.obj_tree', OrderedDict([('Qualifier Field, Prefix: None, Range: 8-bit Start and Stop Indices', OrderedDict([('dnp3.al.objq.prefix', '0'), ('dnp3.al.objq.range', '0')])), ('Number of Items: 13', OrderedDict([('dnp3.al.range.start', '0'), ('dnp3.al.range.stop', '12')])), ('Point Number 0 (Quality: Online), Value: 1', OrderedDict([('dnp3.al.point_index…	-56.4132	80.6419	1004.07	1002.17
33	85	eth:ethertype:ip:tcp:dnp3	00:00:00:aa:00:25	00:50:56:9c:5f:cc	192.168.0.5	172.16.0.2	71	0x00004000	20000	33571	31	0x00000018	0	0.151916675	0	0	0	0	None	2020-10-17 17:35:26.787910461	560	1	148	0x00000044	0x000000c0	129	0x000000c1	['258', '258', '258', '258']	38	1	[OrderedDict([('dnp3.al.obj', '258'), ('dnp3.al.obj_tree', OrderedDict([('Qualifier Field, Prefix: None, Range: 8-bit Start and Stop Indices', OrderedDict([('dnp3.al.objq.prefix', '0'), ('dnp3.al.objq.range', '0')])), ('Number of Items: 9', OrderedDict([('dnp3.al.range.start', '0'), ('dnp3.al.range.stop', '8')])), ('Point Number 0 (Quality: Online), Value: 1', OrderedDict([('dnp3.al.point_index',…	-56.4132	80.6419	1004.07	1002.17
34	72	eth:ethertype:ip:tcp:dnp3	00:50:56:9c:5f:cc	00:00:00:aa:00:25	172.16.0.2	192.168.0.5	58	0x00004000	49701	20000	18	0x00000018	0	30.000966373	15	0	45	0	None	2020-10-17 17:35:40.847870111	968	1	160	0x00000044	0x000000c0	129	0x000000c5	['258', '258', '258', '258']	42	1	[OrderedDict([('dnp3.al.obj', '258'), ('dnp3.al.obj_tree', OrderedDict([('Qualifier Field, Prefix: None, Range: 8-bit Start and Stop Indices', OrderedDict([('dnp3.al.objq.prefix', '0'), ('dnp3.al.objq.range', '0')])), ('Number of Items: 10', OrderedDict([('dnp3.al.range.start', '0'), ('dnp3.al.range.stop', '9')])), ('Point Number 0 (Quality: Online), Value: 1', OrderedDict([('dnp3.al.point_index'…	-56.4132	80.6419	1004.07	1002.59
35	239	eth:ethertype:ip:tcp:dnp3	00:00:00:aa:00:25	00:50:56:9c:5f:cc	192.168.0.5	172.16.0.2	225	0x00004000	20000	49701	185	0x00000018	0	0.152820441	0	0	0	0	None	2020-10-17 17:35:47.309776783	631	1	131	0x00000044	0x000000c0	129	0x000000c1	['258', '258', '258', '258']	33	0	[OrderedDict([('dnp3.al.obj', '258'), ('dnp3.al.obj_tree', OrderedDict([('Qualifier Field, Prefix: None, Range: 8-bit Start and Stop Indices', OrderedDict([('dnp3.al.objq.prefix', '0'), ('dnp3.al.objq.range', '0')])), ('Number of Items: 8', OrderedDict([('dnp3.al.range.start', '0'), ('dnp3.al.range.stop', '7')])), ('Point Number 0 (Quality: Online), Value: 1', OrderedDict([('dnp3.al.point_index',…	-56.4132	80.6419	1004.92	1002.59
36	81	eth:ethertype:ip:tcp:dnp3	00:50:56:9c:5f:cc	00:00:00:aa:00:25	172.16.0.2	192.168.0.5	67	0x00004000	49701	20000	27	0x00000018	0	5.060450040	4	0	12	1	DNP3	2020-10-17 17:35:49.711844683	390	1	121	0x00000044	0x000000c0	129	0x000000ca	['258', '258', '258']	32	255	[OrderedDict([('dnp3.al.obj', '258'), ('dnp3.al.obj_tree', OrderedDict([('Qualifier Field, Prefix: None, Range: 8-bit Start and Stop Indices', OrderedDict([('dnp3.al.objq.prefix', '0'), ('dnp3.al.objq.range', '0')])), ('Number of Items: 8', OrderedDict([('dnp3.al.range.start', '0'), ('dnp3.al.range.stop', '7')])), ('Point Number 0 (Quality: Online), Value: 1', OrderedDict([('dnp3.al.point_index',…	-56.9222	80.6419	1004.92	1002.59
37	60	eth:ethertype:arp	00:00:00:aa:00:25	00:50:56:9c:5f:cc	0.0.0.0	0.0.0.0	0	0x00000000	0	0	0	0x00000000	0	-1	0	0	0	0	None	2020-10-17 17:35:53.200111389	601	1	201	0x00000044	0x000000c0	129	0x000000ca	['258', '258', '258', '258']	55	2	[OrderedDict([('dnp3.al.obj', '258'), ('dnp3.al.obj_tree', OrderedDict([('Qualifier Field, Prefix: None, Range: 8-bit Start and Stop Indices', OrderedDict([('dnp3.al.objq.prefix', '0'), ('dnp3.al.objq.range', '0')])), ('Number of Items: 13', OrderedDict([('dnp3.al.range.start', '0'), ('dnp3.al.range.stop', '12')])), ('Point Number 0 (Quality: Online), Value: 1', OrderedDict([('dnp3.al.point_index…	-56.9222	80.7025	1004.92	1002.59
38	42	eth:ethertype:arp	00:50:56:9c:5f:cc	00:00:00:aa:00:25	0.0.0.0	0.0.0.0	0	0x00000000	0	0	0	0x00000000	0	-1	0	0	0	0	None	2020-10-17 17:35:56.940748930	560	1	148	0x00000044	0x000000c0	129	0x000000c2	['258', '258', '258', '258']	38	1	[OrderedDict([('dnp3.al.obj', '258'), ('dnp3.al.obj_tree', OrderedDict([('Qualifier Field, Prefix: None, Range: 8-bit Start and Stop Indices', OrderedDict([('dnp3.al.objq.prefix', '0'), ('dnp3.al.objq.range', '0')])), ('Number of Items: 9', OrderedDict([('dnp3.al.range.start', '0'), ('dnp3.al.range.stop', '8')])), ('Point Number 0 (Quality: Online), Value: 1', OrderedDict([('dnp3.al.point_index',…	-56.9222	80.7025	1004.92	1002.59
39	85	eth:ethertype:ip:tcp:dnp3	00:00:00:aa:00:25	00:50:56:9c:5f:cc	192.168.0.5	172.16.0.2	71	0x00004000	20000	49701	31	0x00000018	0	0.152415762	0	0	0	0	None	2020-10-17 17:36:11.000594139	968	1	160	0x00000044	0x000000c0	129	0x000000c6	['258', '258', '258', '258']	42	1	[OrderedDict([('dnp3.al.obj', '258'), ('dnp3.al.obj_tree', OrderedDict([('Qualifier Field, Prefix: None, Range: 8-bit Start and Stop Indices', OrderedDict([('dnp3.al.objq.prefix', '0'), ('dnp3.al.objq.range', '0')])), ('Number of Items: 10', OrderedDict([('dnp3.al.range.start', '0'), ('dnp3.al.range.stop', '9')])), ('Point Number 0 (Quality: Online), Value: 1', OrderedDict([('dnp3.al.point_index'…	-56.9222	80.7025	1004.92	1002.51
40	72	eth:ethertype:ip:tcp:dnp3	00:50:56:9c:5f:cc	00:00:00:aa:00:25	172.16.0.2	192.168.0.5	58	0x00004000	38491	20000	18	0x00000018	0	29.392042823	2	0	6	0	None	2020-10-17 17:36:17.463551760	631	1	131	0x00000044	0x000000c0	129	0x000000c2	['258', '258', '258', '258']	33	0	[OrderedDict([('dnp3.al.obj', '258'), ('dnp3.al.obj_tree', OrderedDict([('Qualifier Field, Prefix: None, Range: 8-bit Start and Stop Indices', OrderedDict([('dnp3.al.objq.prefix', '0'), ('dnp3.al.objq.range', '0')])), ('Number of Items: 8', OrderedDict([('dnp3.al.range.start', '0'), ('dnp3.al.range.stop', '7')])), ('Point Number 0 (Quality: Online), Value: 1', OrderedDict([('dnp3.al.point_index',…	-56.9222	80.7025	1004.84	1002.51
41	206	eth:ethertype:ip:tcp:dnp3	00:00:00:aa:00:25	00:50:56:9c:5f:cc	192.168.0.5	172.16.0.2	192	0x00004000	20000	38491	152	0x00000018	0	0.152727897	0	0	0	0	None	2020-10-17 17:36:19.864565372	390	1	121	0x00000044	0x000000c0	129	0x000000cb	['258', '258', '258']	32	255	[OrderedDict([('dnp3.al.obj', '258'), ('dnp3.al.obj_tree', OrderedDict([('Qualifier Field, Prefix: None, Range: 8-bit Start and Stop Indices', OrderedDict([('dnp3.al.objq.prefix', '0'), ('dnp3.al.objq.range', '0')])), ('Number of Items: 8', OrderedDict([('dnp3.al.range.start', '0'), ('dnp3.al.range.stop', '7')])), ('Point Number 0 (Quality: Online), Value: 1', OrderedDict([('dnp3.al.point_index',…	-56.9971	80.7025	1004.84	1002.51
42	72	eth:ethertype:ip:tcp:dnp3	00:50:56:9c:5f:cc	00:00:00:aa:00:25	172.16.0.2	192.168.0.5	58	0x00004000	47779	20000	18	0x00000018	0	30.001052483	2	0	6	0	None	2020-10-17 17:36:23.352546692	601	1	201	0x00000044	0x000000c0	129	0x000000cb	['258', '258', '258', '258']	55	2	[OrderedDict([('dnp3.al.obj', '258'), ('dnp3.al.obj_tree', OrderedDict([('Qualifier Field, Prefix: None, Range: 8-bit Start and Stop Indices', OrderedDict([('dnp3.al.objq.prefix', '0'), ('dnp3.al.objq.range', '0')])), ('Number of Items: 13', OrderedDict([('dnp3.al.range.start', '0'), ('dnp3.al.range.stop', '12')])), ('Point Number 0 (Quality: Online), Value: 1', OrderedDict([('dnp3.al.point_index…	-56.9971	80.6975	1004.84	1002.51
43	196	eth:ethertype:ip:tcp:dnp3	00:00:00:aa:00:25	00:50:56:9c:5f:cc	192.168.0.5	172.16.0.2	182	0x00004000	20000	47779	142	0x00000018	0	0.151640727	0	0	0	1	arpspoof	2020-10-17 17:36:27.094530344	560	1	148	0x00000044	0x000000c0	129	0x000000c3	['258', '258', '258', '258']	38	1	[OrderedDict([('dnp3.al.obj', '258'), ('dnp3.al.obj_tree', OrderedDict([('Qualifier Field, Prefix: None, Range: 8-bit Start and Stop Indices', OrderedDict([('dnp3.al.objq.prefix', '0'), ('dnp3.al.objq.range', '0')])), ('Number of Items: 9', OrderedDict([('dnp3.al.range.start', '0'), ('dnp3.al.range.stop', '8')])), ('Point Number 0 (Quality: Online), Value: 1', OrderedDict([('dnp3.al.point_index',…	-56.9971	80.6975	1004.84	1002.51
44	72	eth:ethertype:ip:tcp:dnp3	00:50:56:9c:5f:cc	00:00:00:aa:00:25	172.16.0.2	192.168.0.5	58	0x00004000	33571	20000	18	0x00000018	0	20.928285357	2	0	6	0	None	2020-10-17 17:36:41.153467178	968	1	160	0x00000044	0x000000c0	129	0x000000c7	['258', '258', '258', '258']	42	1	[OrderedDict([('dnp3.al.obj', '258'), ('dnp3.al.obj_tree', OrderedDict([('Qualifier Field, Prefix: None, Range: 8-bit Start and Stop Indices', OrderedDict([('dnp3.al.objq.prefix', '0'), ('dnp3.al.objq.range', '0')])), ('Number of Items: 10', OrderedDict([('dnp3.al.range.start', '0'), ('dnp3.al.range.stop', '9')])), ('Point Number 0 (Quality: Online), Value: 1', OrderedDict([('dnp3.al.point_index'…	-56.9971	80.6975	1004.84	1002.5
45	286	eth:ethertype:ip:tcp:dnp3	00:00:00:aa:00:25	00:50:56:9c:5f:cc	192.168.0.5	172.16.0.2	272	0x00004000	20000	33571	232	0x00000018	0	0.151626501	0	0	0	1	arpspoof	2020-10-17 17:36:47.617412806	631	1	131	0x00000044	0x000000c0	129	0x000000c3	['258', '258', '258', '258']	33	0	[OrderedDict([('dnp3.al.obj', '258'), ('dnp3.al.obj_tree', OrderedDict([('Qualifier Field, Prefix: None, Range: 8-bit Start and Stop Indices', OrderedDict([('dnp3.al.objq.prefix', '0'), ('dnp3.al.objq.range', '0')])), ('Number of Items: 8', OrderedDict([('dnp3.al.range.start', '0'), ('dnp3.al.range.stop', '7')])), ('Point Number 0 (Quality: Online), Value: 1', OrderedDict([('dnp3.al.point_index',…	-56.9971	80.6975	1004.81	1002.5
46	81	eth:ethertype:ip:tcp:dnp3	00:50:56:9c:5f:cc	00:00:00:aa:00:25	172.16.0.2	192.168.0.5	67	0x00004000	55493	20000	27	0x00000018	0	29.649081846	1	0	3	1	DNP3	2020-10-17 17:36:50.018427610	390	1	121	0x00000044	0x000000c0	129	0x000000cc	['258', '258', '258']	32	255	[OrderedDict([('dnp3.al.obj', '258'), ('dnp3.al.obj_tree', OrderedDict([('Qualifier Field, Prefix: None, Range: 8-bit Start and Stop Indices', OrderedDict([('dnp3.al.objq.prefix', '0'), ('dnp3.al.objq.range', '0')])), ('Number of Items: 8', OrderedDict([('dnp3.al.range.start', '0'), ('dnp3.al.range.stop', '7')])), ('Point Number 0 (Quality: Online), Value: 1', OrderedDict([('dnp3.al.point_index',…	-57.0569	80.6975	1004.81	1002.5
47	85	eth:ethertype:ip:tcp:dnp3	00:00:00:aa:00:25	00:50:56:9c:5f:cc	192.168.0.5	172.16.0.2	71	0x00004000	20000	55493	31	0x00000018	0	0.152614542	0	0	0	0	None	2020-10-17 17:36:53.505442858	601	1	201	0x00000044	0x000000c0	129	0x000000cc	['258', '258', '258', '258']	55	2	[OrderedDict([('dnp3.al.obj', '258'), ('dnp3.al.obj_tree', OrderedDict([('Qualifier Field, Prefix: None, Range: 8-bit Start and Stop Indices', OrderedDict([('dnp3.al.objq.prefix', '0'), ('dnp3.al.objq.range', '0')])), ('Number of Items: 13', OrderedDict([('dnp3.al.range.start', '0'), ('dnp3.al.range.stop', '12')])), ('Point Number 0 (Quality: Online), Value: 1', OrderedDict([('dnp3.al.point_index…	-57.0569	80.6919	1004.81	1002.5
48	72	eth:ethertype:ip:tcp:dnp3	00:50:56:9c:5f:cc	00:00:00:aa:00:25	172.16.0.2	192.168.0.5	58	0x00004000	55493	20000	18	0x00000018	0	0.199156398	1	0	3	0	None	2020-10-17 17:36:57.247462034	560	1	148	0x00000044	0x000000c0	129	0x000000c4	['258', '258', '258', '258']	38	1	[OrderedDict([('dnp3.al.obj', '258'), ('dnp3.al.obj_tree', OrderedDict([('Qualifier Field, Prefix: None, Range: 8-bit Start and Stop Indices', OrderedDict([('dnp3.al.objq.prefix', '0'), ('dnp3.al.objq.range', '0')])), ('Number of Items: 9', OrderedDict([('dnp3.al.range.start', '0'), ('dnp3.al.range.stop', '8')])), ('Point Number 0 (Quality: Online), Value: 1', OrderedDict([('dnp3.al.point_index',…	-57.0569	80.6919	1004.81	1002.5
49	225	eth:ethertype:ip:tcp:dnp3	00:00:00:aa:00:25	00:50:56:9c:5f:cc	192.168.0.5	172.16.0.2	211	0x00004000	20000	55493	171	0x00000018	0	0.152782637	0	0	0	0	None	2020-10-17 17:37:11.392184973	968	1	160	0x00000044	0x000000c0	129	0x000000c8	['258', '258', '258', '258']	42	1	[OrderedDict([('dnp3.al.obj', '258'), ('dnp3.al.obj_tree', OrderedDict([('Qualifier Field, Prefix: None, Range: 8-bit Start and Stop Indices', OrderedDict([('dnp3.al.objq.prefix', '0'), ('dnp3.al.objq.range', '0')])), ('Number of Items: 10', OrderedDict([('dnp3.al.range.start', '0'), ('dnp3.al.range.stop', '9')])), ('Point Number 0 (Quality: Online), Value: 1', OrderedDict([('dnp3.al.point_index'…	-57.0569	80.6919	1004.81	1002.49
50	72	eth:ethertype:ip:tcp:dnp3	00:50:56:9c:5f:cc	00:00:00:aa:00:25	172.16.0.2	192.168.0.5	58	0x00004000	49701	20000	18	0x00000018	0	24.787400671	2	0	6	0	None	2020-10-17 17:37:16.053781986	968	1	22	0x00000044	0x000000c0	129	0x000000c9	['10499']	1	1000	[OrderedDict([('dnp3.al.obj', '10499'), ('dnp3.al.obj_tree', OrderedDict([('Qualifier Field, Prefix: 2-Octet Index Prefix, Range: 16-bit Single Field Quantity', OrderedDict([('dnp3.al.objq.prefix', '2'), ('dnp3.al.objq.range', '8')])), ('Number of Items: 1', OrderedDict([('dnp3.al.range.quantity', '1')])), ('Point Number 0, Value: 1000 [Status: Req. Accepted/Init/Queued (0x00)]', OrderedDict([('d…	-57.0569	80.6919	1004.81	1002.49
51	239	eth:ethertype:ip:tcp:dnp3	00:00:00:aa:00:25	00:50:56:9c:5f:cc	192.168.0.5	172.16.0.2	225	0x00004000	20000	49701	185	0x00000018	0	0.151384800	0	0	0	1	arpspoof	2020-10-17 17:37:17.927609444	631	1	131	0x00000044	0x000000c0	129	0x000000c4	['258', '258', '258', '258']	33	0	[OrderedDict([('dnp3.al.obj', '258'), ('dnp3.al.obj_tree', OrderedDict([('Qualifier Field, Prefix: None, Range: 8-bit Start and Stop Indices', OrderedDict([('dnp3.al.objq.prefix', '0'), ('dnp3.al.objq.range', '0')])), ('Number of Items: 8', OrderedDict([('dnp3.al.range.start', '0'), ('dnp3.al.range.stop', '7')])), ('Point Number 0 (Quality: Online), Value: 1', OrderedDict([('dnp3.al.point_index',…	-57.0569	80.6919	1013.88	1002.49
52	72	eth:ethertype:ip:tcp:dnp3	00:50:56:9c:5f:cc	00:00:00:aa:00:25	172.16.0.2	192.168.0.5	58	0x00004000	38491	20000	18	0x00000018	0	30.000279728	8	4	28	0	None	2020-10-17 17:37:20.347118139	390	1	121	0x00000044	0x000000c0	129	0x000000cd	['258', '258', '258']	32	255	[OrderedDict([('dnp3.al.obj', '258'), ('dnp3.al.obj_tree', OrderedDict([('Qualifier Field, Prefix: None, Range: 8-bit Start and Stop Indices', OrderedDict([('dnp3.al.objq.prefix', '0'), ('dnp3.al.objq.range', '0')])), ('Number of Items: 8', OrderedDict([('dnp3.al.range.start', '0'), ('dnp3.al.range.stop', '7')])), ('Point Number 0 (Quality: Online), Value: 1', OrderedDict([('dnp3.al.point_index',…	-55.1543	80.6919	1013.88	1002.49
53	206	eth:ethertype:ip:tcp:dnp3	00:00:00:aa:00:25	00:50:56:9c:5f:cc	192.168.0.5	172.16.0.2	192	0x00004000	20000	38491	152	0x00000018	0	0.151455952	0	0	0	0	None	2020-10-17 17:37:23.734792709	601	1	201	0x00000044	0x000000c0	129	0x000000cd	['258', '258', '258', '258']	55	2	[OrderedDict([('dnp3.al.obj', '258'), ('dnp3.al.obj_tree', OrderedDict([('Qualifier Field, Prefix: None, Range: 8-bit Start and Stop Indices', OrderedDict([('dnp3.al.objq.prefix', '0'), ('dnp3.al.objq.range', '0')])), ('Number of Items: 13', OrderedDict([('dnp3.al.range.start', '0'), ('dnp3.al.range.stop', '12')])), ('Point Number 0 (Quality: Online), Value: 1', OrderedDict([('dnp3.al.point_index…	-55.1543	84.3071	1013.88	1002.49
54	72	eth:ethertype:ip:tcp:dnp3	00:50:56:9c:5f:cc	00:00:00:aa:00:25	172.16.0.2	192.168.0.5	58	0x00004000	47779	20000	18	0x00000018	0	30.000294062	2	1	6	0	None	2020-10-17 17:37:27.289876699	968	1	160	0x00000044	0x000000c0	129	0x000000ca	['258', '258', '258', '258']	42	1	[OrderedDict([('dnp3.al.obj', '258'), ('dnp3.al.obj_tree', OrderedDict([('Qualifier Field, Prefix: None, Range: 8-bit Start and Stop Indices', OrderedDict([('dnp3.al.objq.prefix', '0'), ('dnp3.al.objq.range', '0')])), ('Number of Items: 10', OrderedDict([('dnp3.al.range.start', '0'), ('dnp3.al.range.stop', '9')])), ('Point Number 0 (Quality: Online), Value: 1', OrderedDict([('dnp3.al.point_index'…	-55.1543	84.3071	1013.88	81.1408
55	196	eth:ethertype:ip:tcp:dnp3	00:00:00:aa:00:25	00:50:56:9c:5f:cc	192.168.0.5	172.16.0.2	182	0x00004000	20000	47779	142	0x00000018	0	0.151526692	0	0	0	0	None	2020-10-17 17:37:27.471241951	560	1	148	0x00000044	0x000000c0	129	0x000000c5	['258', '258', '258', '258']	38	1	[OrderedDict([('dnp3.al.obj', '258'), ('dnp3.al.obj_tree', OrderedDict([('Qualifier Field, Prefix: None, Range: 8-bit Start and Stop Indices', OrderedDict([('dnp3.al.objq.prefix', '0'), ('dnp3.al.objq.range', '0')])), ('Number of Items: 9', OrderedDict([('dnp3.al.range.start', '0'), ('dnp3.al.range.stop', '8')])), ('Point Number 0 (Quality: Online), Value: 1', OrderedDict([('dnp3.al.point_index',…	-55.1543	84.3071	1013.88	81.1408
56	72	eth:ethertype:ip:tcp:dnp3	00:50:56:9c:5f:cc	00:00:00:aa:00:25	172.16.0.2	192.168.0.5	58	0x00004000	33571	20000	18	0x00000018	0	30.000292612	4	2	12	0	None	2020-10-17 17:37:48.231027365	631	1	131	0x00000044	0x000000c0	129	0x000000c5	['258', '258', '258', '258']	33	0	[OrderedDict([('dnp3.al.obj', '258'), ('dnp3.al.obj_tree', OrderedDict([('Qualifier Field, Prefix: None, Range: 8-bit Start and Stop Indices', OrderedDict([('dnp3.al.objq.prefix', '0'), ('dnp3.al.objq.range', '0')])), ('Number of Items: 8', OrderedDict([('dnp3.al.range.start', '0'), ('dnp3.al.range.stop', '7')])), ('Point Number 0 (Quality: Online), Value: 1', OrderedDict([('dnp3.al.point_index',…	-55.1543	84.3071	1024.9	81.1408
57	286	eth:ethertype:ip:tcp:dnp3	00:00:00:aa:00:25	00:50:56:9c:5f:cc	192.168.0.5	172.16.0.2	272	0x00004000	20000	33571	232	0x00000018	0	0.152472201	0	0	0	0	None	2020-10-17 17:37:50.642389536	390	1	121	0x00000044	0x000000c0	129	0x000000ce	['258', '258', '258']	32	255	[OrderedDict([('dnp3.al.obj', '258'), ('dnp3.al.obj_tree', OrderedDict([('Qualifier Field, Prefix: None, Range: 8-bit Start and Stop Indices', OrderedDict([('dnp3.al.objq.prefix', '0'), ('dnp3.al.objq.range', '0')])), ('Number of Items: 8', OrderedDict([('dnp3.al.range.start', '0'), ('dnp3.al.range.stop', '7')])), ('Point Number 0 (Quality: Online), Value: 1', OrderedDict([('dnp3.al.point_index',…	-57.4461	84.3071	1024.9	81.1408
58	72	eth:ethertype:ip:tcp:dnp3	00:50:56:9c:5f:cc	00:00:00:aa:00:25	172.16.0.2	192.168.0.5	58	0x00004000	55493	20000	18	0x00000018	0	30.000443044	4	2	12	0	None	2020-10-17 17:37:53.974485874	601	1	201	0x00000044	0x000000c0	129	0x000000ce	['258', '258', '258', '258']	55	2	[OrderedDict([('dnp3.al.obj', '258'), ('dnp3.al.obj_tree', OrderedDict([('Qualifier Field, Prefix: None, Range: 8-bit Start and Stop Indices', OrderedDict([('dnp3.al.objq.prefix', '0'), ('dnp3.al.objq.range', '0')])), ('Number of Items: 13', OrderedDict([('dnp3.al.range.start', '0'), ('dnp3.al.range.stop', '12')])), ('Point Number 0 (Quality: Online), Value: 1', OrderedDict([('dnp3.al.point_index…	-57.4461	85.0813	1024.9	81.1408
59	225	eth:ethertype:ip:tcp:dnp3	00:00:00:aa:00:25	00:50:56:9c:5f:cc	192.168.0.5	172.16.0.2	211	0x00004000	20000	55493	171	0x00000018	0	0.152381213	0	0	0	0	None	2020-10-17 17:37:57.518405676	968	1	160	0x00000044	0x000000c0	129	0x000000cb	['258', '258', '258', '258']	42	1	[OrderedDict([('dnp3.al.obj', '258'), ('dnp3.al.obj_tree', OrderedDict([('Qualifier Field, Prefix: None, Range: 8-bit Start and Stop Indices', OrderedDict([('dnp3.al.objq.prefix', '0'), ('dnp3.al.objq.range', '0')])), ('Number of Items: 10', OrderedDict([('dnp3.al.range.start', '0'), ('dnp3.al.range.stop', '9')])), ('Point Number 0 (Quality: Online), Value: 1', OrderedDict([('dnp3.al.point_index'…	-57.4461	85.0813	1024.9	31.1594
60	60	eth:ethertype:arp	00:00:00:aa:00:25	00:50:56:9c:5f:cc	0.0.0.0	0.0.0.0	0	0x00000000	0	0	0	0x00000000	0	-1	2	1	6	0	None	2020-10-17 17:37:57.698882818	560	1	148	0x00000044	0x000000c0	129	0x000000c6	['258', '258', '258', '258']	38	1	[OrderedDict([('dnp3.al.obj', '258'), ('dnp3.al.obj_tree', OrderedDict([('Qualifier Field, Prefix: None, Range: 8-bit Start and Stop Indices', OrderedDict([('dnp3.al.objq.prefix', '0'), ('dnp3.al.objq.range', '0')])), ('Number of Items: 9', OrderedDict([('dnp3.al.range.start', '0'), ('dnp3.al.range.stop', '8')])), ('Point Number 0 (Quality: Online), Value: 1', OrderedDict([('dnp3.al.point_index',…	-57.4461	85.0813	1024.9	31.1594
61	42	eth:ethertype:arp	00:50:56:9c:5f:cc	00:00:00:aa:00:25	0.0.0.0	0.0.0.0	0	0x00000000	0	0	0	0x00000000	0	-1	0	0	0	0	None	2020-10-17 17:38:13.210626841	968	1	22	0x00000044	0x000000c0	129	0x000000cc	['10499']	1	1000	[OrderedDict([('dnp3.al.obj', '10499'), ('dnp3.al.obj_tree', OrderedDict([('Qualifier Field, Prefix: 2-Octet Index Prefix, Range: 16-bit Single Field Quantity', OrderedDict([('dnp3.al.objq.prefix', '2'), ('dnp3.al.objq.range', '8')])), ('Number of Items: 1', OrderedDict([('dnp3.al.range.quantity', '1')])), ('Point Number 0, Value: 1000 [Status: Req. Accepted/Init/Queued (0x00)]', OrderedDict([('d…	-57.4461	85.0813	1024.9	31.1594
62	81	eth:ethertype:ip:tcp:dnp3	00:50:56:9c:5f:cc	00:00:00:aa:00:25	172.16.0.2	192.168.0.5	67	0x00004000	33571	20000	27	0x00000018	0	12.522804027	6	3	18	1	DNP3	2020-10-17 17:38:18.543111324	631	1	131	0x00000044	0x000000c0	129	0x000000c6	['258', '258', '258', '258']	33	0	[OrderedDict([('dnp3.al.obj', '258'), ('dnp3.al.obj_tree', OrderedDict([('Qualifier Field, Prefix: None, Range: 8-bit Start and Stop Indices', OrderedDict([('dnp3.al.objq.prefix', '0'), ('dnp3.al.objq.range', '0')])), ('Number of Items: 8', OrderedDict([('dnp3.al.range.start', '0'), ('dnp3.al.range.stop', '7')])), ('Point Number 0 (Quality: Online), Value: 1', OrderedDict([('dnp3.al.point_index',…	-57.4461	85.0813	1000.58	31.1594
63	85	eth:ethertype:ip:tcp:dnp3	00:00:00:aa:00:25	00:50:56:9c:5f:cc	192.168.0.5	172.16.0.2	71	0x00004000	20000	33571	31	0x00000018	0	0.151074000	0	0	0	0	None	2020-10-17 17:38:20.965965509	390	1	121	0x00000044	0x000000c0	129	0x000000cf	['258', '258', '258']	32	255	[OrderedDict([('dnp3.al.obj', '258'), ('dnp3.al.obj_tree', OrderedDict([('Qualifier Field, Prefix: None, Range: 8-bit Start and Stop Indices', OrderedDict([('dnp3.al.objq.prefix', '0'), ('dnp3.al.objq.range', '0')])), ('Number of Items: 8', OrderedDict([('dnp3.al.range.start', '0'), ('dnp3.al.range.stop', '7')])), ('Point Number 0 (Quality: Online), Value: 1', OrderedDict([('dnp3.al.point_index',…	-59.4722	85.0813	1000.58	31.1594
64	72	eth:ethertype:ip:tcp:dnp3	00:50:56:9c:5f:cc	00:00:00:aa:00:25	172.16.0.2	192.168.0.5	58	0x00004000	49701	20000	18	0x00000018	0	30.000704857	6	3	18	0	None	2020-10-17 17:38:21.692445278	968	1	22	0x00000044	0x000000c0	129	0x000000cd	['10499']	1	1000	[OrderedDict([('dnp3.al.obj', '10499'), ('dnp3.al.obj_tree', OrderedDict([('Qualifier Field, Prefix: 2-Octet Index Prefix, Range: 16-bit Single Field Quantity', OrderedDict([('dnp3.al.objq.prefix', '2'), ('dnp3.al.objq.range', '8')])), ('Number of Items: 1', OrderedDict([('dnp3.al.range.quantity', '1')])), ('Point Number 0, Value: 1000 [Status: Req. Accepted/Init/Queued (0x00)]', OrderedDict([('d…	-59.4722	85.0813	1000.58	31.1594
65	239	eth:ethertype:ip:tcp:dnp3	00:00:00:aa:00:25	00:50:56:9c:5f:cc	192.168.0.5	172.16.0.2	225	0x00004000	20000	49701	185	0x00000018	0	0.152120818	0	0	0	0	None	2020-10-17 17:38:24.205984831	601	1	201	0x00000044	0x000000c0	129	0x000000cf	['258', '258', '258', '258']	55	2	[OrderedDict([('dnp3.al.obj', '258'), ('dnp3.al.obj_tree', OrderedDict([('Qualifier Field, Prefix: None, Range: 8-bit Start and Stop Indices', OrderedDict([('dnp3.al.objq.prefix', '0'), ('dnp3.al.objq.range', '0')])), ('Number of Items: 13', OrderedDict([('dnp3.al.range.start', '0'), ('dnp3.al.range.stop', '12')])), ('Point Number 0 (Quality: Online), Value: 1', OrderedDict([('dnp3.al.point_index…	-59.4722	83.5981	1000.58	31.1594
66	81	eth:ethertype:ip:tcp:dnp3	00:50:56:9c:5f:cc	00:00:00:aa:00:25	172.16.0.2	192.168.0.5	67	0x00004000	49701	20000	27	0x00000018	0	5.369569710	12	0	36	1	DNP3	2020-10-17 17:38:27.745874643	968	1	160	0x00000044	0x000000c0	129	0x000000ce	['258', '258', '258', '258']	42	1	[OrderedDict([('dnp3.al.obj', '258'), ('dnp3.al.obj_tree', OrderedDict([('Qualifier Field, Prefix: None, Range: 8-bit Start and Stop Indices', OrderedDict([('dnp3.al.objq.prefix', '0'), ('dnp3.al.objq.range', '0')])), ('Number of Items: 10', OrderedDict([('dnp3.al.range.start', '0'), ('dnp3.al.range.stop', '9')])), ('Point Number 0 (Quality: Online), Value: 1', OrderedDict([('dnp3.al.point_index'…	-59.4722	83.5981	1000.58	122.603
67	85	eth:ethertype:ip:tcp:dnp3	00:00:00:aa:00:25	00:50:56:9c:5f:cc	192.168.0.5	172.16.0.2	71	0x00004000	20000	49701	31	0x00000018	0	0.151436825	0	0	0	0	None	2020-10-17 17:38:27.934170723	560	1	148	0x00000044	0x000000c0	129	0x000000c7	['258', '258', '258', '258']	38	1	[OrderedDict([('dnp3.al.obj', '258'), ('dnp3.al.obj_tree', OrderedDict([('Qualifier Field, Prefix: None, Range: 8-bit Start and Stop Indices', OrderedDict([('dnp3.al.objq.prefix', '0'), ('dnp3.al.objq.range', '0')])), ('Number of Items: 9', OrderedDict([('dnp3.al.range.start', '0'), ('dnp3.al.range.stop', '8')])), ('Point Number 0 (Quality: Online), Value: 1', OrderedDict([('dnp3.al.point_index',…	-59.4722	83.5981	1000.58	122.603
68	72	eth:ethertype:ip:tcp:dnp3	00:50:56:9c:5f:cc	00:00:00:aa:00:25	172.16.0.2	192.168.0.5	58	0x00004000	38491	20000	18	0x00000018	0	30.000568279	0	0	0	0	None	2020-10-17 17:38:48.770078182	631	1	131	0x00000044	0x000000c0	129	0x000000c7	['258', '258', '258', '258']	33	0	[OrderedDict([('dnp3.al.obj', '258'), ('dnp3.al.obj_tree', OrderedDict([('Qualifier Field, Prefix: None, Range: 8-bit Start and Stop Indices', OrderedDict([('dnp3.al.objq.prefix', '0'), ('dnp3.al.objq.range', '0')])), ('Number of Items: 8', OrderedDict([('dnp3.al.range.start', '0'), ('dnp3.al.range.stop', '7')])), ('Point Number 0 (Quality: Online), Value: 1', OrderedDict([('dnp3.al.point_index',…	-59.4722	83.5981	1024.34	122.603
69	206	eth:ethertype:ip:tcp:dnp3	00:00:00:aa:00:25	00:50:56:9c:5f:cc	192.168.0.5	172.16.0.2	192	0x00004000	20000	38491	152	0x00000018	0	0.152229900	0	0	0	0	None	2020-10-17 17:38:51.257486343	390	1	121	0x00000044	0x000000c0	129	0x000000c0	['258', '258', '258']	32	255	[OrderedDict([('dnp3.al.obj', '258'), ('dnp3.al.obj_tree', OrderedDict([('Qualifier Field, Prefix: None, Range: 8-bit Start and Stop Indices', OrderedDict([('dnp3.al.objq.prefix', '0'), ('dnp3.al.objq.range', '0')])), ('Number of Items: 8', OrderedDict([('dnp3.al.range.start', '0'), ('dnp3.al.range.stop', '7')])), ('Point Number 0 (Quality: Online), Value: 1', OrderedDict([('dnp3.al.point_index',…	-58.2564	83.5981	1024.34	122.603
70	72	eth:ethertype:ip:tcp:dnp3	00:50:56:9c:5f:cc	00:00:00:aa:00:25	172.16.0.2	192.168.0.5	58	0x00004000	47779	20000	18	0x00000018	0	30.000622609	4	0	12	0	None	2020-10-17 17:38:54.429294109	601	1	201	0x00000044	0x000000c0	129	0x000000c0	['258', '258', '258', '258']	55	2	[OrderedDict([('dnp3.al.obj', '258'), ('dnp3.al.obj_tree', OrderedDict([('Qualifier Field, Prefix: None, Range: 8-bit Start and Stop Indices', OrderedDict([('dnp3.al.objq.prefix', '0'), ('dnp3.al.objq.range', '0')])), ('Number of Items: 13', OrderedDict([('dnp3.al.range.start', '0'), ('dnp3.al.range.stop', '12')])), ('Point Number 0 (Quality: Online), Value: 1', OrderedDict([('dnp3.al.point_index…	-58.2564	85.0433	1024.34	122.603
71	196	eth:ethertype:ip:tcp:dnp3	00:00:00:aa:00:25	00:50:56:9c:5f:cc	192.168.0.5	172.16.0.2	182	0x00004000	20000	47779	142	0x00000018	0	0.151180971	0	0	0	0	None	2020-10-17 17:38:57.973757029	968	1	160	0x00000044	0x000000c0	129	0x000000cf	['258', '258', '258', '258']	42	1	[OrderedDict([('dnp3.al.obj', '258'), ('dnp3.al.obj_tree', OrderedDict([('Qualifier Field, Prefix: None, Range: 8-bit Start and Stop Indices', OrderedDict([('dnp3.al.objq.prefix', '0'), ('dnp3.al.objq.range', '0')])), ('Number of Items: 10', OrderedDict([('dnp3.al.range.start', '0'), ('dnp3.al.range.stop', '9')])), ('Point Number 0 (Quality: Online), Value: 1', OrderedDict([('dnp3.al.point_index'…	-58.2564	85.0433	1024.34	31.235
72	72	eth:ethertype:ip:tcp:dnp3	00:50:56:9c:5f:cc	00:00:00:aa:00:25	172.16.0.2	192.168.0.5	58	0x00004000	33571	20000	18	0x00000018	0	17.326649653	8	0	24	0	None	2020-10-17 17:38:58.161812305	560	1	148	0x00000044	0x000000c0	129	0x000000c8	['258', '258', '258', '258']	38	1	[OrderedDict([('dnp3.al.obj', '258'), ('dnp3.al.obj_tree', OrderedDict([('Qualifier Field, Prefix: None, Range: 8-bit Start and Stop Indices', OrderedDict([('dnp3.al.objq.prefix', '0'), ('dnp3.al.objq.range', '0')])), ('Number of Items: 9', OrderedDict([('dnp3.al.range.start', '0'), ('dnp3.al.range.stop', '8')])), ('Point Number 0 (Quality: Online), Value: 1', OrderedDict([('dnp3.al.point_index',…	-58.2564	85.0433	1024.34	31.235
73	286	eth:ethertype:ip:tcp:dnp3	00:00:00:aa:00:25	00:50:56:9c:5f:cc	192.168.0.5	172.16.0.2	272	0x00004000	20000	33571	232	0x00000018	0	0.152282031	0	0	0	1	arpspoof	2020-10-17 17:39:12.383786440	560	1	22	0x00000044	0x000000c0	129	0x000000c9	['10499']	1	1200	[OrderedDict([('dnp3.al.obj', '10499'), ('dnp3.al.obj_tree', OrderedDict([('Qualifier Field, Prefix: 2-Octet Index Prefix, Range: 16-bit Single Field Quantity', OrderedDict([('dnp3.al.objq.prefix', '2'), ('dnp3.al.objq.range', '8')])), ('Number of Items: 1', OrderedDict([('dnp3.al.range.quantity', '1')])), ('Point Number 0, Value: 1200 [Status: Req. Accepted/Init/Queued (0x00)]', OrderedDict([('d…	-58.2564	85.0433	1024.34	31.235
74	72	eth:ethertype:ip:tcp:dnp3	00:50:56:9c:5f:cc	00:00:00:aa:00:25	172.16.0.2	192.168.0.5	58	0x00004000	55493	20000	18	0x00000018	0	30.000613483	8	0	24	0	None	2020-10-17 17:39:19.065773726	631	1	131	0x00000044	0x000000c0	129	0x000000c8	['258', '258', '258', '258']	33	0	[OrderedDict([('dnp3.al.obj', '258'), ('dnp3.al.obj_tree', OrderedDict([('Qualifier Field, Prefix: None, Range: 8-bit Start and Stop Indices', OrderedDict([('dnp3.al.objq.prefix', '0'), ('dnp3.al.objq.range', '0')])), ('Number of Items: 8', OrderedDict([('dnp3.al.range.start', '0'), ('dnp3.al.range.stop', '7')])), ('Point Number 0 (Quality: Online), Value: 1', OrderedDict([('dnp3.al.point_index',…	-58.2564	85.0433	1029.67	31.235
75	225	eth:ethertype:ip:tcp:dnp3	00:00:00:aa:00:25	00:50:56:9c:5f:cc	192.168.0.5	172.16.0.2	211	0x00004000	20000	55493	171	0x00000018	0	0.151204589	0	0	0	1	arpspoof	2020-10-17 17:39:21.553069353	390	1	121	0x00000044	0x000000c0	129	0x000000c1	['258', '258', '258']	32	255	[OrderedDict([('dnp3.al.obj', '258'), ('dnp3.al.obj_tree', OrderedDict([('Qualifier Field, Prefix: None, Range: 8-bit Start and Stop Indices', OrderedDict([('dnp3.al.objq.prefix', '0'), ('dnp3.al.objq.range', '0')])), ('Number of Items: 8', OrderedDict([('dnp3.al.range.start', '0'), ('dnp3.al.range.stop', '7')])), ('Point Number 0 (Quality: Online), Value: 1', OrderedDict([('dnp3.al.point_index',…	-63.9825	85.0433	1029.67	31.235
76	72	eth:ethertype:ip:tcp:dnp3	00:50:56:9c:5f:cc	00:00:00:aa:00:25	172.16.0.2	192.168.0.5	58	0x00004000	49701	20000	18	0x00000018	0	24.479694646	27	0	81	0	None	2020-10-17 17:39:24.665198088	601	1	201	0x00000044	0x000000c0	129	0x000000c1	['258', '258', '258', '258']	55	2	[OrderedDict([('dnp3.al.obj', '258'), ('dnp3.al.obj_tree', OrderedDict([('Qualifier Field, Prefix: None, Range: 8-bit Start and Stop Indices', OrderedDict([('dnp3.al.objq.prefix', '0'), ('dnp3.al.objq.range', '0')])), ('Number of Items: 13', OrderedDict([('dnp3.al.range.start', '0'), ('dnp3.al.range.stop', '12')])), ('Point Number 0 (Quality: Online), Value: 1', OrderedDict([('dnp3.al.point_index…	-63.9825	87.2099	1029.67	31.235
77	239	eth:ethertype:ip:tcp:dnp3	00:00:00:aa:00:25	00:50:56:9c:5f:cc	192.168.0.5	172.16.0.2	225	0x00004000	20000	49701	185	0x00000018	0	0.151156735	0	0	0	1	arpspoof	2020-10-17 17:39:28.273320675	968	1	160	0x00000044	0x000000c0	129	0x000000c0	['258', '258', '258', '258']	42	1	[OrderedDict([('dnp3.al.obj', '258'), ('dnp3.al.obj_tree', OrderedDict([('Qualifier Field, Prefix: None, Range: 8-bit Start and Stop Indices', OrderedDict([('dnp3.al.objq.prefix', '0'), ('dnp3.al.objq.range', '0')])), ('Number of Items: 10', OrderedDict([('dnp3.al.range.start', '0'), ('dnp3.al.range.stop', '9')])), ('Point Number 0 (Quality: Online), Value: 1', OrderedDict([('dnp3.al.point_index'…	-63.9825	87.2099	1029.67	1000.0
78	60	eth:ethertype:arp	00:00:00:aa:00:25	00:50:56:9c:5f:cc	0.0.0.0	0.0.0.0	0	0x00000000	0	0	0	0x00000000	0	-1	4	0	12	0	None	2020-10-17 17:39:28.479927778	560	1	148	0x00000044	0x000000c0	129	0x000000ca	['258', '258', '258', '258']	38	1	[OrderedDict([('dnp3.al.obj', '258'), ('dnp3.al.obj_tree', OrderedDict([('Qualifier Field, Prefix: None, Range: 8-bit Start and Stop Indices', OrderedDict([('dnp3.al.objq.prefix', '0'), ('dnp3.al.objq.range', '0')])), ('Number of Items: 9', OrderedDict([('dnp3.al.range.start', '0'), ('dnp3.al.range.stop', '8')])), ('Point Number 0 (Quality: Online), Value: 1', OrderedDict([('dnp3.al.point_index',…	-63.9825	87.2099	1029.67	1000.0
79	42	eth:ethertype:arp	00:50:56:9c:5f:cc	00:00:00:aa:00:25	0.0.0.0	0.0.0.0	0	0x00000000	0	0	0	0x00000000	0	-1	0	0	0	0	None	2020-10-17 17:39:36.387867212	560	1	22	0x00000044	0x000000c0	129	0x000000cb	['10499']	1	1100	[OrderedDict([('dnp3.al.obj', '10499'), ('dnp3.al.obj_tree', OrderedDict([('Qualifier Field, Prefix: 2-Octet Index Prefix, Range: 16-bit Single Field Quantity', OrderedDict([('dnp3.al.objq.prefix', '2'), ('dnp3.al.objq.range', '8')])), ('Number of Items: 1', OrderedDict([('dnp3.al.range.quantity', '1')])), ('Point Number 1, Value: 1100 [Status: Req. Accepted/Init/Queued (0x00)]', OrderedDict([('d…	-63.9825	87.2099	1029.67	1000.0
80	72	eth:ethertype:ip:tcp:dnp3	00:50:56:9c:5f:cc	00:00:00:aa:00:25	172.16.0.2	192.168.0.5	58	0x00004000	38491	20000	18	0x00000018	0	30.000765075	2	0	6	0	None	2020-10-17 17:39:49.368891954	631	1	131	0x00000044	0x000000c0	129	0x000000c9	['258', '258', '258', '258']	33	0	[OrderedDict([('dnp3.al.obj', '258'), ('dnp3.al.obj_tree', OrderedDict([('Qualifier Field, Prefix: None, Range: 8-bit Start and Stop Indices', OrderedDict([('dnp3.al.objq.prefix', '0'), ('dnp3.al.objq.range', '0')])), ('Number of Items: 8', OrderedDict([('dnp3.al.range.start', '0'), ('dnp3.al.range.stop', '7')])), ('Point Number 0 (Quality: Online), Value: 1', OrderedDict([('dnp3.al.point_index',…	-63.9825	87.2099	1058.8	1000.0
81	206	eth:ethertype:ip:tcp:dnp3	00:00:00:aa:00:25	00:50:56:9c:5f:cc	192.168.0.5	172.16.0.2	192	0x00004000	20000	38491	152	0x00000018	0	0.151047680	0	0	0	0	None	2020-10-17 17:39:51.888597727	390	1	121	0x00000044	0x000000c0	129	0x000000c2	['258', '258', '258']	32	255	[OrderedDict([('dnp3.al.obj', '258'), ('dnp3.al.obj_tree', OrderedDict([('Qualifier Field, Prefix: None, Range: 8-bit Start and Stop Indices', OrderedDict([('dnp3.al.objq.prefix', '0'), ('dnp3.al.objq.range', '0')])), ('Number of Items: 8', OrderedDict([('dnp3.al.range.start', '0'), ('dnp3.al.range.stop', '7')])), ('Point Number 0 (Quality: Online), Value: 1', OrderedDict([('dnp3.al.point_index',…	-41.0729	87.2099	1058.8	1000.0
82	72	eth:ethertype:ip:tcp:dnp3	00:50:56:9c:5f:cc	00:00:00:aa:00:25	172.16.0.2	192.168.0.5	58	0x00004000	47779	20000	18	0x00000018	0	30.000685584	4	0	13	0	None	2020-10-17 17:39:54.896686792	601	1	201	0x00000044	0x000000c0	129	0x000000c2	['258', '258', '258', '258']	55	2	[OrderedDict([('dnp3.al.obj', '258'), ('dnp3.al.obj_tree', OrderedDict([('Qualifier Field, Prefix: None, Range: 8-bit Start and Stop Indices', OrderedDict([('dnp3.al.objq.prefix', '0'), ('dnp3.al.objq.range', '0')])), ('Number of Items: 13', OrderedDict([('dnp3.al.range.start', '0'), ('dnp3.al.range.stop', '12')])), ('Point Number 0 (Quality: Online), Value: 1', OrderedDict([('dnp3.al.point_index…	-41.0729	92.9831	1058.8	1000.0
83	196	eth:ethertype:ip:tcp:dnp3	00:00:00:aa:00:25	00:50:56:9c:5f:cc	192.168.0.5	172.16.0.2	182	0x00004000	20000	47779	142	0x00000018	0	0.152139250	0	0	0	0	None	2020-10-17 17:39:57.767033815	968	1	22	0x00000044	0x000000c0	129	0x000000c1	['10499']	1	1300	[OrderedDict([('dnp3.al.obj', '10499'), ('dnp3.al.obj_tree', OrderedDict([('Qualifier Field, Prefix: 2-Octet Index Prefix, Range: 16-bit Single Field Quantity', OrderedDict([('dnp3.al.objq.prefix', '2'), ('dnp3.al.objq.range', '8')])), ('Number of Items: 1', OrderedDict([('dnp3.al.range.quantity', '1')])), ('Point Number 1, Value: 1300 [Status: Req. Accepted/Init/Queued (0x00)]', OrderedDict([('d…	-41.0729	92.9831	1058.8	1000.0
84	72	eth:ethertype:ip:tcp:dnp3	00:50:56:9c:5f:cc	00:00:00:aa:00:25	172.16.0.2	192.168.0.5	58	0x00004000	33571	20000	18	0x00000018	0	30.000739182	2	0	6	0	None	2020-10-17 17:39:58.580191374	968	1	160	0x00000044	0x000000c0	129	0x000000c2	['258', '258', '258', '258']	42	1	[OrderedDict([('dnp3.al.obj', '258'), ('dnp3.al.obj_tree', OrderedDict([('Qualifier Field, Prefix: None, Range: 8-bit Start and Stop Indices', OrderedDict([('dnp3.al.objq.prefix', '0'), ('dnp3.al.objq.range', '0')])), ('Number of Items: 10', OrderedDict([('dnp3.al.range.start', '0'), ('dnp3.al.range.stop', '9')])), ('Point Number 0 (Quality: Online), Value: 1', OrderedDict([('dnp3.al.point_index'…	-41.0729	92.9831	1058.8	1000.0
85	286	eth:ethertype:ip:tcp:dnp3	00:00:00:aa:00:25	00:50:56:9c:5f:cc	192.168.0.5	172.16.0.2	272	0x00004000	20000	33571	232	0x00000018	0	0.152360202	0	0	0	0	None	2020-10-17 17:39:58.791403294	560	1	148	0x00000044	0x000000c0	129	0x000000cc	['258', '258', '258', '258']	38	1	[OrderedDict([('dnp3.al.obj', '258'), ('dnp3.al.obj_tree', OrderedDict([('Qualifier Field, Prefix: None, Range: 8-bit Start and Stop Indices', OrderedDict([('dnp3.al.objq.prefix', '0'), ('dnp3.al.objq.range', '0')])), ('Number of Items: 9', OrderedDict([('dnp3.al.range.start', '0'), ('dnp3.al.range.stop', '8')])), ('Point Number 0 (Quality: Online), Value: 1', OrderedDict([('dnp3.al.point_index',…	-41.0729	92.9831	1058.8	1000.0
86	72	eth:ethertype:ip:tcp:dnp3	00:50:56:9c:5f:cc	00:00:00:aa:00:25	172.16.0.2	192.168.0.5	58	0x00004000	55493	20000	18	0x00000018	0	30.000732792	2	0	6	0	None	2020-10-17 17:40:19.278878689	631	1	22	0x00000044	0x000000c0	129	0x000000ca	['10499']	1	1001	[OrderedDict([('dnp3.al.obj', '10499'), ('dnp3.al.obj_tree', OrderedDict([('Qualifier Field, Prefix: 2-Octet Index Prefix, Range: 16-bit Single Field Quantity', OrderedDict([('dnp3.al.objq.prefix', '2'), ('dnp3.al.objq.range', '8')])), ('Number of Items: 1', OrderedDict([('dnp3.al.range.quantity', '1')])), ('Point Number 0, Value: 1001 [Status: Req. Accepted/Init/Queued (0x00)]', OrderedDict([('d…	-41.0729	92.9831	1058.8	1000.0
87	225	eth:ethertype:ip:tcp:dnp3	00:00:00:aa:00:25	00:50:56:9c:5f:cc	192.168.0.5	172.16.0.2	211	0x00004000	20000	55493	171	0x00000018	0	0.152105566	0	0	0	1	arpspoof	2020-10-17 17:40:19.674510956	631	1	131	0x00000044	0x000000c0	129	0x000000cb	['258', '258', '258', '258']	33	0	[OrderedDict([('dnp3.al.obj', '258'), ('dnp3.al.obj_tree', OrderedDict([('Qualifier Field, Prefix: None, Range: 8-bit Start and Stop Indices', OrderedDict([('dnp3.al.objq.prefix', '0'), ('dnp3.al.objq.range', '0')])), ('Number of Items: 8', OrderedDict([('dnp3.al.range.start', '0'), ('dnp3.al.range.stop', '7')])), ('Point Number 0 (Quality: Online), Value: 1', OrderedDict([('dnp3.al.point_index',…	-41.0729	92.9831	1001.0	1000.0
88	72	eth:ethertype:ip:tcp:dnp3	00:50:56:9c:5f:cc	00:00:00:aa:00:25	172.16.0.2	192.168.0.5	58	0x00004000	49701	20000	18	0x00000018	0	30.000907411	3	0	7	0	None	2020-10-17 17:40:22.175106287	390	1	121	0x00000044	0x000000c0	129	0x000000c3	['258', '258', '258']	32	255	[OrderedDict([('dnp3.al.obj', '258'), ('dnp3.al.obj_tree', OrderedDict([('Qualifier Field, Prefix: None, Range: 8-bit Start and Stop Indices', OrderedDict([('dnp3.al.objq.prefix', '0'), ('dnp3.al.objq.range', '0')])), ('Number of Items: 8', OrderedDict([('dnp3.al.range.start', '0'), ('dnp3.al.range.stop', '7')])), ('Point Number 0 (Quality: Online), Value: 1', OrderedDict([('dnp3.al.point_index',…	-11.7394	92.9831	1001.0	1000.0
89	239	eth:ethertype:ip:tcp:dnp3	00:00:00:aa:00:25	00:50:56:9c:5f:cc	192.168.0.5	172.16.0.2	225	0x00004000	20000	49701	185	0x00000018	0	0.151816622	0	0	0	0	None	2020-10-17 17:40:25.132514476	601	1	201	0x00000044	0x000000c0	129	0x000000c3	['258', '258', '258', '258']	55	2	[OrderedDict([('dnp3.al.obj', '258'), ('dnp3.al.obj_tree', OrderedDict([('Qualifier Field, Prefix: None, Range: 8-bit Start and Stop Indices', OrderedDict([('dnp3.al.objq.prefix', '0'), ('dnp3.al.objq.range', '0')])), ('Number of Items: 13', OrderedDict([('dnp3.al.range.start', '0'), ('dnp3.al.range.stop', '12')])), ('Point Number 0 (Quality: Online), Value: 1', OrderedDict([('dnp3.al.point_index…	-11.7394	103.036	1001.0	1000.0
90	72	eth:ethertype:ip:tcp:dnp3	00:50:56:9c:5f:cc	00:00:00:aa:00:25	172.16.0.2	192.168.0.5	58	0x00004000	38491	20000	18	0x00000018	0	30.000966748	0	0	0	0	None	2020-10-17 17:40:28.891166925	968	1	160	0x00000044	0x000000c0	129	0x000000c3	['258', '258', '258', '258']	42	1	[OrderedDict([('dnp3.al.obj', '258'), ('dnp3.al.obj_tree', OrderedDict([('Qualifier Field, Prefix: None, Range: 8-bit Start and Stop Indices', OrderedDict([('dnp3.al.objq.prefix', '0'), ('dnp3.al.objq.range', '0')])), ('Number of Items: 10', OrderedDict([('dnp3.al.range.start', '0'), ('dnp3.al.range.stop', '9')])), ('Point Number 0 (Quality: Online), Value: 1', OrderedDict([('dnp3.al.point_index'…	-11.7394	103.036	1001.0	1000.0
91	206	eth:ethertype:ip:tcp:dnp3	00:00:00:aa:00:25	00:50:56:9c:5f:cc	192.168.0.5	172.16.0.2	192	0x00004000	20000	38491	152	0x00000018	0	0.152808263	0	0	0	0	None	2020-10-17 17:40:29.110897303	560	1	148	0x00000044	0x000000c0	129	0x000000cd	['258', '258', '258', '258']	38	1	[OrderedDict([('dnp3.al.obj', '258'), ('dnp3.al.obj_tree', OrderedDict([('Qualifier Field, Prefix: None, Range: 8-bit Start and Stop Indices', OrderedDict([('dnp3.al.objq.prefix', '0'), ('dnp3.al.objq.range', '0')])), ('Number of Items: 9', OrderedDict([('dnp3.al.range.start', '0'), ('dnp3.al.range.stop', '8')])), ('Point Number 0 (Quality: Online), Value: 1', OrderedDict([('dnp3.al.point_index',…	-11.7394	103.036	1001.0	1000.0
92	72	eth:ethertype:ip:tcp:dnp3	00:50:56:9c:5f:cc	00:00:00:aa:00:25	172.16.0.2	192.168.0.5	58	0x00004000	47779	20000	18	0x00000018	0	30.000841964	0	0	0	0	None	2020-10-17 17:40:37.238144159	601	1	22	0x00000044	0x000000c0	129	0x000000c4	['10499']	1	None	[OrderedDict([('dnp3.al.obj', '10499'), ('dnp3.al.obj_tree', OrderedDict([('Qualifier Field, Prefix: 2-Octet Index Prefix, Range: 16-bit Single Field Quantity', OrderedDict([('dnp3.al.objq.prefix', '2'), ('dnp3.al.objq.range', '8')])), ('Number of Items: 1', OrderedDict([('dnp3.al.range.quantity', '1')])), ('Point Number 0, Value: 79.34 [Status: Req. Accepted/Init/Queued (0x00)]', OrderedDict([('…	-11.7394	103.036	1001.0	1000.0
93	196	eth:ethertype:ip:tcp:dnp3	00:00:00:aa:00:25	00:50:56:9c:5f:cc	192.168.0.5	172.16.0.2	182	0x00004000	20000	47779	142	0x00000018	0	0.151878680	0	0	0	0	None	2020-10-17 17:40:49.990463257	631	1	131	0x00000044	0x000000c0	129	0x000000cc	['258', '258', '258', '258']	33	0	[OrderedDict([('dnp3.al.obj', '258'), ('dnp3.al.obj_tree', OrderedDict([('Qualifier Field, Prefix: None, Range: 8-bit Start and Stop Indices', OrderedDict([('dnp3.al.objq.prefix', '0'), ('dnp3.al.objq.range', '0')])), ('Number of Items: 8', OrderedDict([('dnp3.al.range.start', '0'), ('dnp3.al.range.stop', '7')])), ('Point Number 0 (Quality: Online), Value: 1', OrderedDict([('dnp3.al.point_index',…	-11.7394	103.036	1001.0	1000.0
94	72	eth:ethertype:ip:tcp:dnp3	00:50:56:9c:5f:cc	00:00:00:aa:00:25	172.16.0.2	192.168.0.5	58	0x00004000	33571	20000	18	0x00000018	0	30.000677381	0	0	0	0	None	2020-10-17 17:40:52.479993343	390	1	121	0x00000044	0x000000c0	129	0x000000c4	['258', '258', '258']	32	255	[OrderedDict([('dnp3.al.obj', '258'), ('dnp3.al.obj_tree', OrderedDict([('Qualifier Field, Prefix: None, Range: 8-bit Start and Stop Indices', OrderedDict([('dnp3.al.objq.prefix', '0'), ('dnp3.al.objq.range', '0')])), ('Number of Items: 8', OrderedDict([('dnp3.al.range.start', '0'), ('dnp3.al.range.stop', '7')])), ('Point Number 0 (Quality: Online), Value: 1', OrderedDict([('dnp3.al.point_index',…	-18.1857	103.036	1001.0	1000.0
95	286	eth:ethertype:ip:tcp:dnp3	00:00:00:aa:00:25	00:50:56:9c:5f:cc	192.168.0.5	172.16.0.2	272	0x00004000	20000	33571	232	0x00000018	0	0.151757901	0	0	0	0	None	2020-10-17 17:40:55.351752520	601	1	201	0x00000044	0x000000c0	129	0x000000c5	['258', '258', '258', '258']	55	2	[OrderedDict([('dnp3.al.obj', '258'), ('dnp3.al.obj_tree', OrderedDict([('Qualifier Field, Prefix: None, Range: 8-bit Start and Stop Indices', OrderedDict([('dnp3.al.objq.prefix', '0'), ('dnp3.al.objq.range', '0')])), ('Number of Items: 13', OrderedDict([('dnp3.al.range.start', '0'), ('dnp3.al.range.stop', '12')])), ('Point Number 0 (Quality: Online), Value: 1', OrderedDict([('dnp3.al.point_index…	-18.1857	59.991	1001.0	1000.0
96	72	eth:ethertype:ip:tcp:dnp3	00:50:56:9c:5f:cc	00:00:00:aa:00:25	172.16.0.2	192.168.0.5	58	0x00004000	55493	20000	18	0x00000018	0	30.000883122	0	0	0	0	None	2020-10-17 17:40:59.210219860	968	1	160	0x00000044	0x000000c0	129	0x000000c4	['258', '258', '258', '258']	42	1	[OrderedDict([('dnp3.al.obj', '258'), ('dnp3.al.obj_tree', OrderedDict([('Qualifier Field, Prefix: None, Range: 8-bit Start and Stop Indices', OrderedDict([('dnp3.al.objq.prefix', '0'), ('dnp3.al.objq.range', '0')])), ('Number of Items: 10', OrderedDict([('dnp3.al.range.start', '0'), ('dnp3.al.range.stop', '9')])), ('Point Number 0 (Quality: Online), Value: 1', OrderedDict([('dnp3.al.point_index'…	-18.1857	59.991	1001.0	1000.0
97	225	eth:ethertype:ip:tcp:dnp3	00:00:00:aa:00:25	00:50:56:9c:5f:cc	192.168.0.5	172.16.0.2	211	0x00004000	20000	55493	171	0x00000018	0	0.152898499	0	0	0	0	None	2020-10-17 17:40:59.430306196	560	1	148	0x00000044	0x000000c0	129	0x000000ce	['258', '258', '258', '258']	38	1	[OrderedDict([('dnp3.al.obj', '258'), ('dnp3.al.obj_tree', OrderedDict([('Qualifier Field, Prefix: None, Range: 8-bit Start and Stop Indices', OrderedDict([('dnp3.al.objq.prefix', '0'), ('dnp3.al.objq.range', '0')])), ('Number of Items: 9', OrderedDict([('dnp3.al.range.start', '0'), ('dnp3.al.range.stop', '8')])), ('Point Number 0 (Quality: Online), Value: 1', OrderedDict([('dnp3.al.point_index',…	-18.1857	59.991	1001.0	1000.0
98	60	eth:ethertype:arp	00:00:00:aa:00:25	00:50:56:9c:5f:cc	0.0.0.0	0.0.0.0	0	0x00000000	0	0	0	0x00000000	0	-1	0	0	0	0	None	2020-10-17 17:41:08.959875822	601	1	22	0x00000044	0x000000c0	129	0x000000c6	['10499']	1	None	[OrderedDict([('dnp3.al.obj', '10499'), ('dnp3.al.obj_tree', OrderedDict([('Qualifier Field, Prefix: 2-Octet Index Prefix, Range: 16-bit Single Field Quantity', OrderedDict([('dnp3.al.objq.prefix', '2'), ('dnp3.al.objq.range', '8')])), ('Number of Items: 1', OrderedDict([('dnp3.al.range.quantity', '1')])), ('Point Number 0, Value: 79.34 [Status: Req. Accepted/Init/Queued (0x00)]', OrderedDict([('…	-18.1857	59.991	1001.0	1000.0
99	42	eth:ethertype:arp	00:50:56:9c:5f:cc	00:00:00:aa:00:25	0.0.0.0	0.0.0.0	0	0x00000000	0	0	0	0x00000000	0	-1	0	0	0	1	arpspoof	2020-10-17 17:41:20.302062273	631	1	131	0x00000044	0x000000c0	129	0x000000cd	['258', '258', '258', '258']	33	0	[OrderedDict([('dnp3.al.obj', '258'), ('dnp3.al.obj_tree', OrderedDict([('Qualifier Field, Prefix: None, Range: 8-bit Start and Stop Indices', OrderedDict([('dnp3.al.objq.prefix', '0'), ('dnp3.al.objq.range', '0')])), ('Number of Items: 8', OrderedDict([('dnp3.al.range.start', '0'), ('dnp3.al.range.stop', '7')])), ('Point Number 0 (Quality: Online), Value: 1', OrderedDict([('dnp3.al.point_index',…	-18.1857	59.991	1001.0	1000.0
100	72	eth:ethertype:ip:tcp:dnp3	00:50:56:9c:5f:cc	00:00:00:aa:00:25	172.16.0.2	192.168.0.5	58	0x00004000	49701	20000	18	0x00000018	0	30.001148263	0	0	0	0	None	2020-10-17 17:41:22.784890175	390	1	121	0x00000044	0x000000c0	129	0x000000c5	['258', '258', '258']	32	255	[OrderedDict([('dnp3.al.obj', '258'), ('dnp3.al.obj_tree', OrderedDict([('Qualifier Field, Prefix: None, Range: 8-bit Start and Stop Indices', OrderedDict([('dnp3.al.objq.prefix', '0'), ('dnp3.al.objq.range', '0')])), ('Number of Items: 8', OrderedDict([('dnp3.al.range.start', '0'), ('dnp3.al.range.stop', '7')])), ('Point Number 0 (Quality: Online), Value: 1', OrderedDict([('dnp3.al.point_index',…	-21.2969	59.991	1001.0	1000.0
101	239	eth:ethertype:ip:tcp:dnp3	00:00:00:aa:00:25	00:50:56:9c:5f:cc	192.168.0.5	172.16.0.2	225	0x00004000	20000	49701	185	0x00000018	0	0.151724808	0	0	0	1	arpspoof	2020-10-17 17:41:25.579777956	601	1	201	0x00000044	0x000000c0	129	0x000000c7	['258', '258', '258', '258']	55	2	[OrderedDict([('dnp3.al.obj', '258'), ('dnp3.al.obj_tree', OrderedDict([('Qualifier Field, Prefix: None, Range: 8-bit Start and Stop Indices', OrderedDict([('dnp3.al.objq.prefix', '0'), ('dnp3.al.objq.range', '0')])), ('Number of Items: 13', OrderedDict([('dnp3.al.range.start', '0'), ('dnp3.al.range.stop', '12')])), ('Point Number 0 (Quality: Online), Value: 1', OrderedDict([('dnp3.al.point_index…	-21.2969	92.2846	1001.0	1000.0
102	72	eth:ethertype:ip:tcp:dnp3	00:50:56:9c:5f:cc	00:00:00:aa:00:25	172.16.0.2	192.168.0.5	58	0x00004000	38491	20000	18	0x00000018	0	30.001161961	0	0	0	0	None	2020-10-17 17:41:27.459797144	601	1	22	0x00000044	0x000000c0	129	0x000000c8	['10499']	1	None	[OrderedDict([('dnp3.al.obj', '10499'), ('dnp3.al.obj_tree', OrderedDict([('Qualifier Field, Prefix: 2-Octet Index Prefix, Range: 16-bit Single Field Quantity', OrderedDict([('dnp3.al.objq.prefix', '2'), ('dnp3.al.objq.range', '8')])), ('Number of Items: 1', OrderedDict([('dnp3.al.range.quantity', '1')])), ('Point Number 0, Value: 79.34 [Status: Req. Accepted/Init/Queued (0x00)]', OrderedDict([('…	-21.2969	92.2846	1001.0	1000.0
103	206	eth:ethertype:ip:tcp:dnp3	00:00:00:aa:00:25	00:50:56:9c:5f:cc	192.168.0.5	172.16.0.2	192	0x00004000	20000	38491	152	0x00000018	0	0.152699042	0	0	0	0	None	2020-10-17 17:41:29.526035547	968	1	160	0x00000044	0x000000c0	129	0x000000c5	['258', '258', '258', '258']	42	1	[OrderedDict([('dnp3.al.obj', '258'), ('dnp3.al.obj_tree', OrderedDict([('Qualifier Field, Prefix: None, Range: 8-bit Start and Stop Indices', OrderedDict([('dnp3.al.objq.prefix', '0'), ('dnp3.al.objq.range', '0')])), ('Number of Items: 10', OrderedDict([('dnp3.al.range.start', '0'), ('dnp3.al.range.stop', '9')])), ('Point Number 0 (Quality: Online), Value: 1', OrderedDict([('dnp3.al.point_index'…	-21.2969	92.2846	1001.0	1000.0
104	72	eth:ethertype:ip:tcp:dnp3	00:50:56:9c:5f:cc	00:00:00:aa:00:25	172.16.0.2	192.168.0.5	58	0x00004000	47779	20000	18	0x00000018	0	30.001074923	0	0	0	0	None	2020-10-17 17:41:29.746022224	560	1	148	0x00000044	0x000000c0	129	0x000000cf	['258', '258', '258', '258']	38	1	[OrderedDict([('dnp3.al.obj', '258'), ('dnp3.al.obj_tree', OrderedDict([('Qualifier Field, Prefix: None, Range: 8-bit Start and Stop Indices', OrderedDict([('dnp3.al.objq.prefix', '0'), ('dnp3.al.objq.range', '0')])), ('Number of Items: 9', OrderedDict([('dnp3.al.range.start', '0'), ('dnp3.al.range.stop', '8')])), ('Point Number 0 (Quality: Online), Value: 1', OrderedDict([('dnp3.al.point_index',…	-21.2969	92.2846	1001.0	1000.0
105	196	eth:ethertype:ip:tcp:dnp3	00:00:00:aa:00:25	00:50:56:9c:5f:cc	192.168.0.5	172.16.0.2	182	0x00004000	20000	47779	142	0x00000018	0	0.152787435	0	0	0	0	None	2020-10-17 17:41:50.606114626	631	1	131	0x00000044	0x000000c0	129	0x000000ce	['258', '258', '258', '258']	33	0	[OrderedDict([('dnp3.al.obj', '258'), ('dnp3.al.obj_tree', OrderedDict([('Qualifier Field, Prefix: None, Range: 8-bit Start and Stop Indices', OrderedDict([('dnp3.al.objq.prefix', '0'), ('dnp3.al.objq.range', '0')])), ('Number of Items: 8', OrderedDict([('dnp3.al.range.start', '0'), ('dnp3.al.range.stop', '7')])), ('Point Number 0 (Quality: Online), Value: 1', OrderedDict([('dnp3.al.point_index',…	-21.2969	92.2846	1001.0	1000.0
106	72	eth:ethertype:ip:tcp:dnp3	00:50:56:9c:5f:cc	00:00:00:aa:00:25	172.16.0.2	192.168.0.5	58	0x00004000	33571	20000	18	0x00000018	0	30.001195247	0	0	0	0	None	2020-10-17 17:41:53.102335691	390	1	121	0x00000044	0x000000c0	129	0x000000c6	['258', '258', '258']	32	255	[OrderedDict([('dnp3.al.obj', '258'), ('dnp3.al.obj_tree', OrderedDict([('Qualifier Field, Prefix: None, Range: 8-bit Start and Stop Indices', OrderedDict([('dnp3.al.objq.prefix', '0'), ('dnp3.al.objq.range', '0')])), ('Number of Items: 8', OrderedDict([('dnp3.al.range.start', '0'), ('dnp3.al.range.stop', '7')])), ('Point Number 0 (Quality: Online), Value: 1', OrderedDict([('dnp3.al.point_index',…	-23.7619	92.2846	1001.0	1000.0
107	286	eth:ethertype:ip:tcp:dnp3	00:00:00:aa:00:25	00:50:56:9c:5f:cc	192.168.0.5	172.16.0.2	272	0x00004000	20000	33571	232	0x00000018	0	0.151700920	0	0	0	0	None	2020-10-17 17:41:55.807073832	601	1	201	0x00000044	0x000000c0	129	0x000000c9	['258', '258', '258', '258']	55	2	[OrderedDict([('dnp3.al.obj', '258'), ('dnp3.al.obj_tree', OrderedDict([('Qualifier Field, Prefix: None, Range: 8-bit Start and Stop Indices', OrderedDict([('dnp3.al.objq.prefix', '0'), ('dnp3.al.objq.range', '0')])), ('Number of Items: 13', OrderedDict([('dnp3.al.range.start', '0'), ('dnp3.al.range.stop', '12')])), ('Point Number 0 (Quality: Online), Value: 1', OrderedDict([('dnp3.al.point_index…	-23.7619	102.204	1001.0	1000.0
108	72	eth:ethertype:ip:tcp:dnp3	00:50:56:9c:5f:cc	00:00:00:aa:00:25	172.16.0.2	192.168.0.5	58	0x00004000	55493	20000	18	0x00000018	0	30.000133262	0	0	0	0	None	2020-10-17 17:41:59.841768742	968	1	160	0x00000044	0x000000c0	129	0x000000c6	['258', '258', '258', '258']	42	1	[OrderedDict([('dnp3.al.obj', '258'), ('dnp3.al.obj_tree', OrderedDict([('Qualifier Field, Prefix: None, Range: 8-bit Start and Stop Indices', OrderedDict([('dnp3.al.objq.prefix', '0'), ('dnp3.al.objq.range', '0')])), ('Number of Items: 10', OrderedDict([('dnp3.al.range.start', '0'), ('dnp3.al.range.stop', '9')])), ('Point Number 0 (Quality: Online), Value: 1', OrderedDict([('dnp3.al.point_index'…	-23.7619	102.204	1001.0	1000.0
109	225	eth:ethertype:ip:tcp:dnp3	00:00:00:aa:00:25	00:50:56:9c:5f:cc	192.168.0.5	172.16.0.2	211	0x00004000	20000	55493	171	0x00000018	0	0.152798278	0	0	0	1	arpspoof	2020-10-17 17:42:00.057832003	560	1	148	0x00000044	0x000000c0	129	0x000000c0	['258', '258', '258', '258']	38	1	[OrderedDict([('dnp3.al.obj', '258'), ('dnp3.al.obj_tree', OrderedDict([('Qualifier Field, Prefix: None, Range: 8-bit Start and Stop Indices', OrderedDict([('dnp3.al.objq.prefix', '0'), ('dnp3.al.objq.range', '0')])), ('Number of Items: 9', OrderedDict([('dnp3.al.range.start', '0'), ('dnp3.al.range.stop', '8')])), ('Point Number 0 (Quality: Online), Value: 1', OrderedDict([('dnp3.al.point_index',…	-23.7619	102.204	1001.0	1000.0
110	72	eth:ethertype:ip:tcp:dnp3	00:50:56:9c:5f:cc	00:00:00:aa:00:25	172.16.0.2	192.168.0.5	58	0x00004000	49701	20000	18	0x00000018	0	30.000252182	0	0	0	0	None	2020-10-17 17:42:20.181408405	601	1	22	0x00000044	0x000000c0	129	0x000000ca	['10499']	1	None	[OrderedDict([('dnp3.al.obj', '10499'), ('dnp3.al.obj_tree', OrderedDict([('Qualifier Field, Prefix: 2-Octet Index Prefix, Range: 16-bit Single Field Quantity', OrderedDict([('dnp3.al.objq.prefix', '2'), ('dnp3.al.objq.range', '8')])), ('Number of Items: 1', OrderedDict([('dnp3.al.range.quantity', '1')])), ('Point Number 0, Value: 79.34 [Status: Req. Accepted/Init/Queued (0x00)]', OrderedDict([('…	-23.7619	102.204	1001.0	1000.0
111	239	eth:ethertype:ip:tcp:dnp3	00:00:00:aa:00:25	00:50:56:9c:5f:cc	192.168.0.5	172.16.0.2	225	0x00004000	20000	49701	185	0x00000018	0	0.238465483	0	0	0	1	arpspoof	2020-10-17 17:42:20.913563967	631	1	131	0x00000044	0x000000c0	129	0x000000cf	['258', '258', '258', '258']	33	0	[OrderedDict([('dnp3.al.obj', '258'), ('dnp3.al.obj_tree', OrderedDict([('Qualifier Field, Prefix: None, Range: 8-bit Start and Stop Indices', OrderedDict([('dnp3.al.objq.prefix', '0'), ('dnp3.al.objq.range', '0')])), ('Number of Items: 8', OrderedDict([('dnp3.al.range.start', '0'), ('dnp3.al.range.stop', '7')])), ('Point Number 0 (Quality: Online), Value: 1', OrderedDict([('dnp3.al.point_index',…	-23.7619	102.204	1001.0	1000.0
112	81	eth:ethertype:ip:tcp:dnp3	00:50:56:9c:5f:cc	00:00:00:aa:00:25	172.16.0.2	192.168.0.5	67	0x00004000	49701	20000	27	0x00000018	0	4.360833169	0	0	0	1	DNP3	2020-10-17 17:42:23.406569481	390	1	121	0x00000044	0x000000c0	129	0x000000c7	['258', '258', '258']	32	255	[OrderedDict([('dnp3.al.obj', '258'), ('dnp3.al.obj_tree', OrderedDict([('Qualifier Field, Prefix: None, Range: 8-bit Start and Stop Indices', OrderedDict([('dnp3.al.objq.prefix', '0'), ('dnp3.al.objq.range', '0')])), ('Number of Items: 8', OrderedDict([('dnp3.al.range.start', '0'), ('dnp3.al.range.stop', '7')])), ('Point Number 0 (Quality: Online), Value: 1', OrderedDict([('dnp3.al.point_index',…	-23.8892	102.204	1001.0	1000.0
113	85	eth:ethertype:ip:tcp:dnp3	00:00:00:aa:00:25	00:50:56:9c:5f:cc	192.168.0.5	172.16.0.2	71	0x00004000	20000	49701	31	0x00000018	0	0.300763969	0	0	0	0	None	2020-10-17 17:42:26.042721748	601	1	201	0x00000044	0x000000c0	129	0x000000cb	['258', '258', '258', '258']	55	2	[OrderedDict([('dnp3.al.obj', '258'), ('dnp3.al.obj_tree', OrderedDict([('Qualifier Field, Prefix: None, Range: 8-bit Start and Stop Indices', OrderedDict([('dnp3.al.objq.prefix', '0'), ('dnp3.al.objq.range', '0')])), ('Number of Items: 13', OrderedDict([('dnp3.al.range.start', '0'), ('dnp3.al.range.stop', '12')])), ('Point Number 0 (Quality: Online), Value: 1', OrderedDict([('dnp3.al.point_index…	-23.8892	70.1071	1001.0	1000.0
114	60	eth:ethertype:arp	00:00:00:aa:00:25	00:50:56:9c:5f:cc	0.0.0.0	0.0.0.0	0	0x00000000	0	0	0	0x00000000	0	-1	0	0	0	0	None	2020-10-17 17:42:30.067152262	968	1	160	0x00000044	0x000000c0	129	0x000000c7	['258', '258', '258', '258']	42	1	[OrderedDict([('dnp3.al.obj', '258'), ('dnp3.al.obj_tree', OrderedDict([('Qualifier Field, Prefix: None, Range: 8-bit Start and Stop Indices', OrderedDict([('dnp3.al.objq.prefix', '0'), ('dnp3.al.objq.range', '0')])), ('Number of Items: 10', OrderedDict([('dnp3.al.range.start', '0'), ('dnp3.al.range.stop', '9')])), ('Point Number 0 (Quality: Online), Value: 1', OrderedDict([('dnp3.al.point_index'…	-23.8892	70.1071	1001.0	67.776
115	42	eth:ethertype:arp	00:50:56:9c:5f:cc	00:00:00:aa:00:25	0.0.0.0	0.0.0.0	0	0x00000000	0	0	0	0x00000000	0	-1	0	0	0	0	None	2020-10-17 17:42:30.278853655	560	1	148	0x00000044	0x000000c0	129	0x000000c1	['258', '258', '258', '258']	38	1	[OrderedDict([('dnp3.al.obj', '258'), ('dnp3.al.obj_tree', OrderedDict([('Qualifier Field, Prefix: None, Range: 8-bit Start and Stop Indices', OrderedDict([('dnp3.al.objq.prefix', '0'), ('dnp3.al.objq.range', '0')])), ('Number of Items: 9', OrderedDict([('dnp3.al.range.start', '0'), ('dnp3.al.range.stop', '8')])), ('Point Number 0 (Quality: Online), Value: 1', OrderedDict([('dnp3.al.point_index',…	-23.8892	70.1071	1001.0	67.776
116	72	eth:ethertype:ip:tcp:dnp3	00:50:56:9c:5f:cc	00:00:00:aa:00:25	172.16.0.2	192.168.0.5	58	0x00004000	38491	20000	18	0x00000018	0	30.000272861	0	0	0	0	None	2020-10-17 17:42:33.530842304	601	1	22	0x00000044	0x000000c0	129	0x000000cc	['10499']	1	82	[OrderedDict([('dnp3.al.obj', '10499'), ('dnp3.al.obj_tree', OrderedDict([('Qualifier Field, Prefix: 2-Octet Index Prefix, Range: 16-bit Single Field Quantity', OrderedDict([('dnp3.al.objq.prefix', '2'), ('dnp3.al.objq.range', '8')])), ('Number of Items: 1', OrderedDict([('dnp3.al.range.quantity', '1')])), ('Point Number 2, Value: 82 [Status: Req. Accepted/Init/Queued (0x00)]', OrderedDict([('dnp…	-23.8892	70.1071	1001.0	67.776
117	206	eth:ethertype:ip:tcp:dnp3	00:00:00:aa:00:25	00:50:56:9c:5f:cc	192.168.0.5	172.16.0.2	192	0x00004000	20000	38491	152	0x00000018	0	0.309923797	0	0	0	1	arpspoof	2020-10-17 17:42:43.409063101	601	1	22	0x00000044	0x000000c0	129	0x000000cd	['10499']	1	82	[OrderedDict([('dnp3.al.obj', '10499'), ('dnp3.al.obj_tree', OrderedDict([('Qualifier Field, Prefix: 2-Octet Index Prefix, Range: 16-bit Single Field Quantity', OrderedDict([('dnp3.al.objq.prefix', '2'), ('dnp3.al.objq.range', '8')])), ('Number of Items: 1', OrderedDict([('dnp3.al.range.quantity', '1')])), ('Point Number 2, Value: 82 [Status: Req. Accepted/Init/Queued (0x00)]', OrderedDict([('dnp…	-23.8892	70.1071	1001.0	67.776
118	72	eth:ethertype:ip:tcp:dnp3	00:50:56:9c:5f:cc	00:00:00:aa:00:25	172.16.0.2	192.168.0.5	58	0x00004000	47779	20000	18	0x00000018	0	30.000219987	0	0	0	0	None	2020-10-17 17:42:51.229167938	631	1	131	0x00000044	0x000000c0	129	0x000000c0	['258', '258', '258', '258']	33	0	[OrderedDict([('dnp3.al.obj', '258'), ('dnp3.al.obj_tree', OrderedDict([('Qualifier Field, Prefix: None, Range: 8-bit Start and Stop Indices', OrderedDict([('dnp3.al.objq.prefix', '0'), ('dnp3.al.objq.range', '0')])), ('Number of Items: 8', OrderedDict([('dnp3.al.range.start', '0'), ('dnp3.al.range.stop', '7')])), ('Point Number 0 (Quality: Online), Value: 1', OrderedDict([('dnp3.al.point_index',…	-23.8892	70.1071	1001.0	67.776
119	196	eth:ethertype:ip:tcp:dnp3	00:00:00:aa:00:25	00:50:56:9c:5f:cc	192.168.0.5	172.16.0.2	182	0x00004000	20000	47779	142	0x00000018	0	0.328470339	0	0	0	1	arpspoof	2020-10-17 17:42:53.630440474	390	1	121	0x00000044	0x000000c0	129	0x000000c8	['258', '258', '258']	32	255	[OrderedDict([('dnp3.al.obj', '258'), ('dnp3.al.obj_tree', OrderedDict([('Qualifier Field, Prefix: None, Range: 8-bit Start and Stop Indices', OrderedDict([('dnp3.al.objq.prefix', '0'), ('dnp3.al.objq.range', '0')])), ('Number of Items: 8', OrderedDict([('dnp3.al.range.start', '0'), ('dnp3.al.range.stop', '7')])), ('Point Number 0 (Quality: Online), Value: 1', OrderedDict([('dnp3.al.point_index',…	-23.7561	70.1071	1001.0	67.776
120	72	eth:ethertype:ip:tcp:dnp3	00:50:56:9c:5f:cc	00:00:00:aa:00:25	172.16.0.2	192.168.0.5	58	0x00004000	33571	20000	18	0x00000018	0	30.000299618	0	0	0	0	None	2020-10-17 17:42:56.279210091	601	1	201	0x00000044	0x000000c0	129	0x000000ce	['258', '258', '258', '258']	55	2	[OrderedDict([('dnp3.al.obj', '258'), ('dnp3.al.obj_tree', OrderedDict([('Qualifier Field, Prefix: None, Range: 8-bit Start and Stop Indices', OrderedDict([('dnp3.al.objq.prefix', '0'), ('dnp3.al.objq.range', '0')])), ('Number of Items: 13', OrderedDict([('dnp3.al.range.start', '0'), ('dnp3.al.range.stop', '12')])), ('Point Number 0 (Quality: Online), Value: 1', OrderedDict([('dnp3.al.point_index…	-23.7561	51.7752	1001.0	67.776
121	286	eth:ethertype:ip:tcp:dnp3	00:00:00:aa:00:25	00:50:56:9c:5f:cc	192.168.0.5	172.16.0.2	272	0x00004000	20000	33571	232	0x00000018	0	0.229050441	0	0	0	0	None	2020-10-17 17:43:00.385102034	968	1	160	0x00000044	0x000000c0	129	0x000000c8	['258', '258', '258', '258']	42	1	[OrderedDict([('dnp3.al.obj', '258'), ('dnp3.al.obj_tree', OrderedDict([('Qualifier Field, Prefix: None, Range: 8-bit Start and Stop Indices', OrderedDict([('dnp3.al.objq.prefix', '0'), ('dnp3.al.objq.range', '0')])), ('Number of Items: 10', OrderedDict([('dnp3.al.range.start', '0'), ('dnp3.al.range.stop', '9')])), ('Point Number 0 (Quality: Online), Value: 1', OrderedDict([('dnp3.al.point_index'…	-23.7561	51.7752	1001.0	1000.0
122	72	eth:ethertype:ip:tcp:dnp3	00:50:56:9c:5f:cc	00:00:00:aa:00:25	172.16.0.2	192.168.0.5	58	0x00004000	49701	20000	18	0x00000018	0	10.994130473	0	0	0	0	None	2020-10-17 17:43:00.584903955	560	1	148	0x00000044	0x000000c0	129	0x000000c2	['258', '258', '258', '258']	38	1	[OrderedDict([('dnp3.al.obj', '258'), ('dnp3.al.obj_tree', OrderedDict([('Qualifier Field, Prefix: None, Range: 8-bit Start and Stop Indices', OrderedDict([('dnp3.al.objq.prefix', '0'), ('dnp3.al.objq.range', '0')])), ('Number of Items: 9', OrderedDict([('dnp3.al.range.start', '0'), ('dnp3.al.range.stop', '8')])), ('Point Number 0 (Quality: Online), Value: 1', OrderedDict([('dnp3.al.point_index',…	-23.7561	51.7752	1001.0	1000.0
123	72	eth:ethertype:ip:tcp:dnp3	00:50:56:9c:5f:cc	00:00:00:aa:00:25	172.16.0.2	192.168.0.5	58	0x00004000	55493	20000	18	0x00000018	0	30.001145881	0	0	0	0	None	2020-10-17 17:43:06.076819420	601	1	201	0x00000044	0x000000c0	129	0x000000cf	['258', '258', '258', '258']	55	2	[OrderedDict([('dnp3.al.obj', '258'), ('dnp3.al.obj_tree', OrderedDict([('Qualifier Field, Prefix: None, Range: 8-bit Start and Stop Indices', OrderedDict([('dnp3.al.objq.prefix', '0'), ('dnp3.al.objq.range', '0')])), ('Number of Items: 13', OrderedDict([('dnp3.al.range.start', '0'), ('dnp3.al.range.stop', '12')])), ('Point Number 0 (Quality: Online), Value: 1', OrderedDict([('dnp3.al.point_index…	-23.7561	79.34	1001.0	1000.0
124	239	eth:ethertype:ip:tcp:dnp3	00:00:00:aa:00:25	00:50:56:9c:5f:cc	192.168.0.5	172.16.0.2	225	0x00004000	20000	49701	185	0x00000018	0	0.241964101	0	0	0	0	None	2020-10-17 17:43:21.556536674	631	1	131	0x00000044	0x000000c0	129	0x000000c1	['258', '258', '258', '258']	33	0	[OrderedDict([('dnp3.al.obj', '258'), ('dnp3.al.obj_tree', OrderedDict([('Qualifier Field, Prefix: None, Range: 8-bit Start and Stop Indices', OrderedDict([('dnp3.al.objq.prefix', '0'), ('dnp3.al.objq.range', '0')])), ('Number of Items: 8', OrderedDict([('dnp3.al.range.start', '0'), ('dnp3.al.range.stop', '7')])), ('Point Number 0 (Quality: Online), Value: 1', OrderedDict([('dnp3.al.point_index',…	-23.7561	79.34	1001.0	1000.0
125	225	eth:ethertype:ip:tcp:dnp3	00:00:00:aa:00:25	00:50:56:9c:5f:cc	192.168.0.5	172.16.0.2	211	0x00004000	20000	55493	171	0x00000018	0	0.222634096	0	0	0	1	arpspoof	2020-10-17 17:43:23.854087591	390	1	121	0x00000044	0x000000c0	129	0x000000c9	['258', '258', '258']	32	255	[OrderedDict([('dnp3.al.obj', '258'), ('dnp3.al.obj_tree', OrderedDict([('Qualifier Field, Prefix: None, Range: 8-bit Start and Stop Indices', OrderedDict([('dnp3.al.objq.prefix', '0'), ('dnp3.al.objq.range', '0')])), ('Number of Items: 8', OrderedDict([('dnp3.al.range.start', '0'), ('dnp3.al.range.stop', '7')])), ('Point Number 0 (Quality: Online), Value: 1', OrderedDict([('dnp3.al.point_index',…	-23.9656	79.34	1001.0	1000.0
126	72	eth:ethertype:ip:tcp:dnp3	00:50:56:9c:5f:cc	00:00:00:aa:00:25	172.16.0.2	192.168.0.5	58	0x00004000	38491	20000	18	0x00000018	0	30.001145499	8	4	24	0	None	2020-10-17 17:43:30.696738243	968	1	160	0x00000044	0x000000c0	129	0x000000c9	['258', '258', '258', '258']	42	1	[OrderedDict([('dnp3.al.obj', '258'), ('dnp3.al.obj_tree', OrderedDict([('Qualifier Field, Prefix: None, Range: 8-bit Start and Stop Indices', OrderedDict([('dnp3.al.objq.prefix', '0'), ('dnp3.al.objq.range', '0')])), ('Number of Items: 10', OrderedDict([('dnp3.al.range.start', '0'), ('dnp3.al.range.stop', '9')])), ('Point Number 0 (Quality: Online), Value: 1', OrderedDict([('dnp3.al.point_index'…	-23.9656	79.34	1001.0	1000.0
127	206	eth:ethertype:ip:tcp:dnp3	00:00:00:aa:00:25	00:50:56:9c:5f:cc	192.168.0.5	172.16.0.2	192	0x00004000	20000	38491	152	0x00000018	0	0.302272522	0	0	0	1	arpspoof	2020-10-17 17:43:30.900541306	560	1	148	0x00000044	0x000000c0	129	0x000000c3	['258', '258', '258', '258']	38	1	[OrderedDict([('dnp3.al.obj', '258'), ('dnp3.al.obj_tree', OrderedDict([('Qualifier Field, Prefix: None, Range: 8-bit Start and Stop Indices', OrderedDict([('dnp3.al.objq.prefix', '0'), ('dnp3.al.objq.range', '0')])), ('Number of Items: 9', OrderedDict([('dnp3.al.range.start', '0'), ('dnp3.al.range.stop', '8')])), ('Point Number 0 (Quality: Online), Value: 1', OrderedDict([('dnp3.al.point_index',…	-23.9656	79.34	1001.0	1000.0
128	72	eth:ethertype:ip:tcp:dnp3	00:50:56:9c:5f:cc	00:00:00:aa:00:25	172.16.0.2	192.168.0.5	58	0x00004000	47779	20000	18	0x00000018	0	30.000715090	4	2	12	0	None	2020-10-17 17:43:36.148472548	560	1	148	0x00000044	0x000000c0	129	0x000000c4	['258', '258', '258', '258']	38	1	[OrderedDict([('dnp3.al.obj', '258'), ('dnp3.al.obj_tree', OrderedDict([('Qualifier Field, Prefix: None, Range: 8-bit Start and Stop Indices', OrderedDict([('dnp3.al.objq.prefix', '0'), ('dnp3.al.objq.range', '0')])), ('Number of Items: 9', OrderedDict([('dnp3.al.range.start', '0'), ('dnp3.al.range.stop', '8')])), ('Point Number 0 (Quality: Online), Value: 1', OrderedDict([('dnp3.al.point_index',…	-23.9656	79.34	1001.0	1000.0
129	196	eth:ethertype:ip:tcp:dnp3	00:00:00:aa:00:25	00:50:56:9c:5f:cc	192.168.0.5	172.16.0.2	182	0x00004000	20000	47779	142	0x00000018	0	0.294556365	0	0	0	1	arpspoof	2020-10-17 17:43:36.448140144	601	1	201	0x00000044	0x000000c0	129	0x000000c0	['258', '258', '258', '258']	55	2	[OrderedDict([('dnp3.al.obj', '258'), ('dnp3.al.obj_tree', OrderedDict([('Qualifier Field, Prefix: None, Range: 8-bit Start and Stop Indices', OrderedDict([('dnp3.al.objq.prefix', '0'), ('dnp3.al.objq.range', '0')])), ('Number of Items: 13', OrderedDict([('dnp3.al.range.start', '0'), ('dnp3.al.range.stop', '12')])), ('Point Number 0 (Quality: Online), Value: 1', OrderedDict([('dnp3.al.point_index…	-23.9656	79.34	1001.0	1000.0
130	72	eth:ethertype:ip:tcp:dnp3	00:50:56:9c:5f:cc	00:00:00:aa:00:25	172.16.0.2	192.168.0.5	58	0x00004000	33571	20000	18	0x00000018	0	30.000848946	2	1	6	1	arpspoof	2020-10-17 17:43:50.965781927	560	1	28	0x00000044	0x000000c0	129	0x000000c5	['3073']	1	1	[OrderedDict([('dnp3.al.obj', '3073'), ('dnp3.al.obj_tree', OrderedDict([('Qualifier Field, Prefix: 2-Octet Index Prefix, Range: 16-bit Single Field Quantity', OrderedDict([('dnp3.al.objq.prefix', '2'), ('dnp3.al.objq.range', '8')])), ('Number of Items: 1', OrderedDict([('dnp3.al.range.quantity', '1')])), ('Point Number 1 [Pulse On] [Trip]', OrderedDict([('dnp3.al.index', '1'), ('Control Code [0x…	-23.9656	79.34	1001.0	1000.0
131	286	eth:ethertype:ip:tcp:dnp3	00:00:00:aa:00:25	00:50:56:9c:5f:cc	192.168.0.5	172.16.0.2	272	0x00004000	20000	33571	232	0x00000018	0	0.238844133	2	1	6	1	arpspoof	2020-10-17 17:43:51.868487120	631	1	131	0x00000044	0x000000c0	129	0x000000c2	['258', '258', '258', '258']	33	0	[OrderedDict([('dnp3.al.obj', '258'), ('dnp3.al.obj_tree', OrderedDict([('Qualifier Field, Prefix: None, Range: 8-bit Start and Stop Indices', OrderedDict([('dnp3.al.objq.prefix', '0'), ('dnp3.al.objq.range', '0')])), ('Number of Items: 8', OrderedDict([('dnp3.al.range.start', '0'), ('dnp3.al.range.stop', '7')])), ('Point Number 0 (Quality: Online), Value: 1', OrderedDict([('dnp3.al.point_index',…	-23.9656	79.34	1001.0	1000.0
132	72	eth:ethertype:ip:tcp:dnp3	00:50:56:9c:5f:cc	00:00:00:aa:00:25	172.16.0.2	192.168.0.5	58	0x00004000	49701	20000	18	0x00000018	0	30.000766068	2	1	6	0	None	2020-10-17 17:43:54.097865105	390	1	121	0x00000044	0x000000c0	129	0x000000ca	['258', '258', '258']	32	247	[OrderedDict([('dnp3.al.obj', '258'), ('dnp3.al.obj_tree', OrderedDict([('Qualifier Field, Prefix: None, Range: 8-bit Start and Stop Indices', OrderedDict([('dnp3.al.objq.prefix', '0'), ('dnp3.al.objq.range', '0')])), ('Number of Items: 8', OrderedDict([('dnp3.al.range.start', '0'), ('dnp3.al.range.stop', '7')])), ('Point Number 0 (Quality: Online), Value: 1', OrderedDict([('dnp3.al.point_index',…	152.652	79.34	1001.0	1000.0
133	72	eth:ethertype:ip:tcp:dnp3	00:50:56:9c:5f:cc	00:00:00:aa:00:25	172.16.0.2	192.168.0.5	58	0x00004000	55493	20000	18	0x00000018	0	30.000526114	0	0	0	0	None	2020-10-17 17:44:01.016226767	968	1	160	0x00000044	0x000000c0	129	0x000000ca	['258', '258', '258', '258']	42	1	[OrderedDict([('dnp3.al.obj', '258'), ('dnp3.al.obj_tree', OrderedDict([('Qualifier Field, Prefix: None, Range: 8-bit Start and Stop Indices', OrderedDict([('dnp3.al.objq.prefix', '0'), ('dnp3.al.objq.range', '0')])), ('Number of Items: 10', OrderedDict([('dnp3.al.range.start', '0'), ('dnp3.al.range.stop', '9')])), ('Point Number 0 (Quality: Online), Value: 1', OrderedDict([('dnp3.al.point_index'…	152.652	79.34	1001.0	1000.0
134	239	eth:ethertype:ip:tcp:dnp3	00:00:00:aa:00:25	00:50:56:9c:5f:cc	192.168.0.5	172.16.0.2	225	0x00004000	20000	49701	185	0x00000018	0	0.227762969	0	0	0	0	None	2020-10-17 17:44:06.464445591	560	1	148	0x00000044	0x000000c0	129	0x000000c6	['258', '258', '258', '258']	38	1	[OrderedDict([('dnp3.al.obj', '258'), ('dnp3.al.obj_tree', OrderedDict([('Qualifier Field, Prefix: None, Range: 8-bit Start and Stop Indices', OrderedDict([('dnp3.al.objq.prefix', '0'), ('dnp3.al.objq.range', '0')])), ('Number of Items: 9', OrderedDict([('dnp3.al.range.start', '0'), ('dnp3.al.range.stop', '8')])), ('Point Number 0 (Quality: Online), Value: 1', OrderedDict([('dnp3.al.point_index',…	152.652	79.34	1001.0	1000.0
135	225	eth:ethertype:ip:tcp:dnp3	00:00:00:aa:00:25	00:50:56:9c:5f:cc	192.168.0.5	172.16.0.2	211	0x00004000	20000	55493	171	0x00000018	0	0.227114841	0	0	0	1	arpspoof	2020-10-17 17:44:06.822086573	601	1	201	0x00000044	0x000000c0	129	0x000000c1	['258', '258', '258', '258']	55	2	[OrderedDict([('dnp3.al.obj', '258'), ('dnp3.al.obj_tree', OrderedDict([('Qualifier Field, Prefix: None, Range: 8-bit Start and Stop Indices', OrderedDict([('dnp3.al.objq.prefix', '0'), ('dnp3.al.objq.range', '0')])), ('Number of Items: 13', OrderedDict([('dnp3.al.range.start', '0'), ('dnp3.al.range.stop', '12')])), ('Point Number 0 (Quality: Online), Value: 1', OrderedDict([('dnp3.al.point_index…	152.652	79.34	1001.0	1000.0
136	60	eth:ethertype:arp	00:00:00:aa:00:25	00:50:56:9c:5f:cc	0.0.0.0	0.0.0.0	0	0x00000000	0	0	0	0x00000000	0	-1	2	1	6	0	None	2020-10-17 17:44:22.192042589	631	1	131	0x00000044	0x000000c0	129	0x000000c3	['258', '258', '258', '258']	33	0	[OrderedDict([('dnp3.al.obj', '258'), ('dnp3.al.obj_tree', OrderedDict([('Qualifier Field, Prefix: None, Range: 8-bit Start and Stop Indices', OrderedDict([('dnp3.al.objq.prefix', '0'), ('dnp3.al.objq.range', '0')])), ('Number of Items: 8', OrderedDict([('dnp3.al.range.start', '0'), ('dnp3.al.range.stop', '7')])), ('Point Number 0 (Quality: Online), Value: 1', OrderedDict([('dnp3.al.point_index',…	152.652	79.34	1001.0	1000.0
137	42	eth:ethertype:arp	00:50:56:9c:5f:cc	00:00:00:aa:00:25	0.0.0.0	0.0.0.0	0	0x00000000	0	0	0	0x00000000	0	-1	0	0	0	1	arpspoof	2020-10-17 17:44:24.330155134	390	1	121	0x00000044	0x000000c0	129	0x000000cb	['258', '258', '258']	32	247	[OrderedDict([('dnp3.al.obj', '258'), ('dnp3.al.obj_tree', OrderedDict([('Qualifier Field, Prefix: None, Range: 8-bit Start and Stop Indices', OrderedDict([('dnp3.al.objq.prefix', '0'), ('dnp3.al.objq.range', '0')])), ('Number of Items: 8', OrderedDict([('dnp3.al.range.start', '0'), ('dnp3.al.range.stop', '7')])), ('Point Number 0 (Quality: Online), Value: 1', OrderedDict([('dnp3.al.point_index',…	110.202	79.34	1001.0	1000.0
138	60	eth:ethertype:arp	00:50:56:9c:8e:41	ff:ff:ff:ff:ff:ff	0.0.0.0	0.0.0.0	0	0x00000000	0	0	0	0x00000000	0	-1	6	3	18	0	None	2020-10-17 17:44:31.331865311	968	1	160	0x00000044	0x000000c0	129	0x000000cb	['258', '258', '258', '258']	42	1	[OrderedDict([('dnp3.al.obj', '258'), ('dnp3.al.obj_tree', OrderedDict([('Qualifier Field, Prefix: None, Range: 8-bit Start and Stop Indices', OrderedDict([('dnp3.al.objq.prefix', '0'), ('dnp3.al.objq.range', '0')])), ('Number of Items: 10', OrderedDict([('dnp3.al.range.start', '0'), ('dnp3.al.range.stop', '9')])), ('Point Number 0 (Quality: Online), Value: 1', OrderedDict([('dnp3.al.point_index'…	110.202	79.34	1001.0	1000.0
139	60	eth:ethertype:arp	00:50:56:9c:8e:41	ff:ff:ff:ff:ff:ff	0.0.0.0	0.0.0.0	0	0x00000000	0	0	0	0x00000000	0	-1	0	0	0	0	None	2020-10-17 17:44:44.132724047	968	1	22	0x00000044	0x000000c0	129	0x000000cc	['10499']	1	1000	[OrderedDict([('dnp3.al.obj', '10499'), ('dnp3.al.obj_tree', OrderedDict([('Qualifier Field, Prefix: 2-Octet Index Prefix, Range: 16-bit Single Field Quantity', OrderedDict([('dnp3.al.objq.prefix', '2'), ('dnp3.al.objq.range', '8')])), ('Number of Items: 1', OrderedDict([('dnp3.al.range.quantity', '1')])), ('Point Number 0, Value: 1000 [Status: Req. Accepted/Init/Queued (0x00)]', OrderedDict([('d…	110.202	79.34	1001.0	1000.0
140	60	eth:ethertype:arp	00:50:56:9c:8e:41	ff:ff:ff:ff:ff:ff	0.0.0.0	0.0.0.0	0	0x00000000	0	0	0	0x00000000	0	-1	0	0	0	1	arpspoof	2020-10-17 17:44:44.145654202	601	1	201	0x00000044	0x000000c0	129	0x000000c2	['258', '258', '258', '258']	55	2	[OrderedDict([('dnp3.al.obj', '258'), ('dnp3.al.obj_tree', OrderedDict([('Qualifier Field, Prefix: None, Range: 8-bit Start and Stop Indices', OrderedDict([('dnp3.al.objq.prefix', '0'), ('dnp3.al.objq.range', '0')])), ('Number of Items: 13', OrderedDict([('dnp3.al.range.start', '0'), ('dnp3.al.range.stop', '12')])), ('Point Number 0 (Quality: Online), Value: 1', OrderedDict([('dnp3.al.point_index…	110.202	45.7896	1001.0	1000.0
141	81	eth:ethertype:ip:tcp:dnp3	00:50:56:9c:5f:cc	00:00:00:aa:00:25	172.16.0.2	192.168.0.5	67	0x00004000	49701	20000	27	0x00000018	0	15.465593796	11	4	33	1	DNP3	2020-10-17 17:44:44.297920465	601	1	201	0x00000044	0x000000c0	129	0x000000c3	['258', '258', '258', '258']	55	2	[OrderedDict([('dnp3.al.obj', '258'), ('dnp3.al.obj_tree', OrderedDict([('Qualifier Field, Prefix: None, Range: 8-bit Start and Stop Indices', OrderedDict([('dnp3.al.objq.prefix', '0'), ('dnp3.al.objq.range', '0')])), ('Number of Items: 13', OrderedDict([('dnp3.al.range.start', '0'), ('dnp3.al.range.stop', '12')])), ('Point Number 0 (Quality: Online), Value: 1', OrderedDict([('dnp3.al.point_index…	110.202	45.7695	1001.0	1000.0
142	85	eth:ethertype:ip:tcp:dnp3	00:00:00:aa:00:25	00:50:56:9c:5f:cc	192.168.0.5	172.16.0.2	71	0x00004000	20000	49701	31	0x00000018	0	0.226627323	0	0	0	1	arpspoof	2020-10-17 17:44:45.497863293	560	1	148	0x00000044	0x000000c0	129	0x000000c8	['258', '258', '258', '258']	38	1	[OrderedDict([('dnp3.al.obj', '258'), ('dnp3.al.obj_tree', OrderedDict([('Qualifier Field, Prefix: None, Range: 8-bit Start and Stop Indices', OrderedDict([('dnp3.al.objq.prefix', '0'), ('dnp3.al.objq.range', '0')])), ('Number of Items: 9', OrderedDict([('dnp3.al.range.start', '0'), ('dnp3.al.range.stop', '8')])), ('Point Number 0 (Quality: Online), Value: 1', OrderedDict([('dnp3.al.point_index',…	110.202	45.7695	1001.0	1000.0
143	72	eth:ethertype:ip:tcp:dnp3	00:50:56:9c:5f:cc	00:00:00:aa:00:25	172.16.0.2	192.168.0.5	58	0x00004000	38491	20000	18	0x00000018	0	30.000847229	15	3	45	0	None	2020-10-17 17:44:52.343971491	631	1	131	0x00000044	0x000000c0	129	0x000000c4	['258', '258', '258', '258']	33	0	[OrderedDict([('dnp3.al.obj', '258'), ('dnp3.al.obj_tree', OrderedDict([('Qualifier Field, Prefix: None, Range: 8-bit Start and Stop Indices', OrderedDict([('dnp3.al.objq.prefix', '0'), ('dnp3.al.objq.range', '0')])), ('Number of Items: 8', OrderedDict([('dnp3.al.range.start', '0'), ('dnp3.al.range.stop', '7')])), ('Point Number 0 (Quality: Online), Value: 1', OrderedDict([('dnp3.al.point_index',…	110.202	45.7695	108.123	1000.0
144	206	eth:ethertype:ip:tcp:dnp3	00:00:00:aa:00:25	00:50:56:9c:5f:cc	192.168.0.5	172.16.0.2	192	0x00004000	20000	38491	152	0x00000018	0	0.311236796	0	0	0	1	arpspoof	2020-10-17 17:44:54.481985331	390	1	121	0x00000044	0x000000c0	129	0x000000cc	['258', '258', '258']	32	247	[OrderedDict([('dnp3.al.obj', '258'), ('dnp3.al.obj_tree', OrderedDict([('Qualifier Field, Prefix: None, Range: 8-bit Start and Stop Indices', OrderedDict([('dnp3.al.objq.prefix', '0'), ('dnp3.al.objq.range', '0')])), ('Number of Items: 8', OrderedDict([('dnp3.al.range.start', '0'), ('dnp3.al.range.stop', '7')])), ('Point Number 0 (Quality: Online), Value: 1', OrderedDict([('dnp3.al.point_index',…	133.838	45.7695	108.123	1000.0
145	72	eth:ethertype:ip:tcp:dnp3	00:50:56:9c:5f:cc	00:00:00:aa:00:25	172.16.0.2	192.168.0.5	58	0x00004000	47779	20000	18	0x00000018	0	30.000382907	5	1	15	0	None	2020-10-17 17:44:55.615952969	560	1	148	0x00000044	0x000000c0	129	0x000000c9	['258', '258', '258', '258']	38	1	[OrderedDict([('dnp3.al.obj', '258'), ('dnp3.al.obj_tree', OrderedDict([('Qualifier Field, Prefix: None, Range: 8-bit Start and Stop Indices', OrderedDict([('dnp3.al.objq.prefix', '0'), ('dnp3.al.objq.range', '0')])), ('Number of Items: 9', OrderedDict([('dnp3.al.range.start', '0'), ('dnp3.al.range.stop', '8')])), ('Point Number 0 (Quality: Online), Value: 1', OrderedDict([('dnp3.al.point_index',…	133.838	45.7695	108.123	1000.0
146	196	eth:ethertype:ip:tcp:dnp3	00:00:00:aa:00:25	00:50:56:9c:5f:cc	192.168.0.5	172.16.0.2	182	0x00004000	20000	47779	142	0x00000018	0	0.323193162	0	0	0	0	None	2020-10-17 17:44:55.768870354	560	1	22	0x00000044	0x000000c0	129	0x000000ca	['10499']	1	1200	[OrderedDict([('dnp3.al.obj', '10499'), ('dnp3.al.obj_tree', OrderedDict([('Qualifier Field, Prefix: 2-Octet Index Prefix, Range: 16-bit Single Field Quantity', OrderedDict([('dnp3.al.objq.prefix', '2'), ('dnp3.al.objq.range', '8')])), ('Number of Items: 1', OrderedDict([('dnp3.al.range.quantity', '1')])), ('Point Number 0, Value: 1200 [Status: Req. Accepted/Init/Queued (0x00)]', OrderedDict([('d…	133.838	45.7695	108.123	1000.0
147	81	eth:ethertype:ip:tcp:dnp3	00:50:56:9c:5f:cc	00:00:00:aa:00:25	172.16.0.2	192.168.0.5	67	0x00004000	49701	20000	27	0x00000018	0	8.153541109	0	0	0	1	DNP3	2020-10-17 17:45:01.484948397	968	1	160	0x00000044	0x000000c0	129	0x000000cd	['258', '258', '258', '258']	42	1	[OrderedDict([('dnp3.al.obj', '258'), ('dnp3.al.obj_tree', OrderedDict([('Qualifier Field, Prefix: None, Range: 8-bit Start and Stop Indices', OrderedDict([('dnp3.al.objq.prefix', '0'), ('dnp3.al.objq.range', '0')])), ('Number of Items: 10', OrderedDict([('dnp3.al.range.start', '0'), ('dnp3.al.range.stop', '9')])), ('Point Number 0 (Quality: Online), Value: 1', OrderedDict([('dnp3.al.point_index'…	133.838	45.7695	108.123	1021.0
148	85	eth:ethertype:ip:tcp:dnp3	00:00:00:aa:00:25	00:50:56:9c:5f:cc	192.168.0.5	172.16.0.2	71	0x00004000	20000	49701	31	0x00000018	0	0.328277453	0	0	0	0	None	2020-10-17 17:45:07.915944099	631	1	22	0x00000044	0x000000c0	129	0x000000c5	['10499']	1	1001	[OrderedDict([('dnp3.al.obj', '10499'), ('dnp3.al.obj_tree', OrderedDict([('Qualifier Field, Prefix: 2-Octet Index Prefix, Range: 16-bit Single Field Quantity', OrderedDict([('dnp3.al.objq.prefix', '2'), ('dnp3.al.objq.range', '8')])), ('Number of Items: 1', OrderedDict([('dnp3.al.range.quantity', '1')])), ('Point Number 0, Value: 1001 [Status: Req. Accepted/Init/Queued (0x00)]', OrderedDict([('d…	133.838	45.7695	108.123	1021.0
149	72	eth:ethertype:ip:tcp:dnp3	00:50:56:9c:5f:cc	00:00:00:aa:00:25	172.16.0.2	192.168.0.5	58	0x00004000	33571	20000	18	0x00000018	0	30.001221317	5	1	15	0	None	2020-10-17 17:45:14.450977087	601	1	201	0x00000044	0x000000c0	129	0x000000c4	['258', '258', '258', '258']	55	2	[OrderedDict([('dnp3.al.obj', '258'), ('dnp3.al.obj_tree', OrderedDict([('Qualifier Field, Prefix: None, Range: 8-bit Start and Stop Indices', OrderedDict([('dnp3.al.objq.prefix', '0'), ('dnp3.al.objq.range', '0')])), ('Number of Items: 13', OrderedDict([('dnp3.al.range.start', '0'), ('dnp3.al.range.stop', '12')])), ('Point Number 0 (Quality: Online), Value: 1', OrderedDict([('dnp3.al.point_index…	133.838	34.8389	108.123	1021.0
150	286	eth:ethertype:ip:tcp:dnp3	00:00:00:aa:00:25	00:50:56:9c:5f:cc	192.168.0.5	172.16.0.2	272	0x00004000	20000	33571	232	0x00000018	0	0.230277660	5	1	15	1	arpspoof	2020-10-17 17:45:22.496999264	631	1	131	0x00000044	0x000000c0	129	0x000000c6	['258', '258', '258', '258']	33	9	[OrderedDict([('dnp3.al.obj', '258'), ('dnp3.al.obj_tree', OrderedDict([('Qualifier Field, Prefix: None, Range: 8-bit Start and Stop Indices', OrderedDict([('dnp3.al.objq.prefix', '0'), ('dnp3.al.objq.range', '0')])), ('Number of Items: 8', OrderedDict([('dnp3.al.range.start', '0'), ('dnp3.al.range.stop', '7')])), ('Point Number 0 (Quality: Online), Value: 1', OrderedDict([('dnp3.al.point_index',…	133.838	34.8389	939.098	1021.0
151	72	eth:ethertype:ip:tcp:dnp3	00:50:56:9c:5f:cc	00:00:00:aa:00:25	172.16.0.2	192.168.0.5	58	0x00004000	49701	20000	18	0x00000018	0	5.826199274	5	1	15	0	None	2020-10-17 17:45:22.868989468	601	1	22	0x00000044	0x000000c0	129	0x000000c5	['10499']	1	None	[OrderedDict([('dnp3.al.obj', '10499'), ('dnp3.al.obj_tree', OrderedDict([('Qualifier Field, Prefix: 2-Octet Index Prefix, Range: 16-bit Single Field Quantity', OrderedDict([('dnp3.al.objq.prefix', '2'), ('dnp3.al.objq.range', '8')])), ('Number of Items: 1', OrderedDict([('dnp3.al.range.quantity', '1')])), ('Point Number 0, Value: 79.34 [Status: Req. Accepted/Init/Queued (0x00)]', OrderedDict([('…	133.838	34.8389	939.098	1021.0
152	72	eth:ethertype:ip:tcp:dnp3	00:50:56:9c:5f:cc	00:00:00:aa:00:25	172.16.0.2	192.168.0.5	58	0x00004000	55493	20000	18	0x00000018	0	30.000929774	0	0	0	0	None	2020-10-17 17:45:24.635010004	390	1	121	0x00000044	0x000000c0	129	0x000000cd	['258', '258', '258']	32	247	[OrderedDict([('dnp3.al.obj', '258'), ('dnp3.al.obj_tree', OrderedDict([('Qualifier Field, Prefix: None, Range: 8-bit Start and Stop Indices', OrderedDict([('dnp3.al.objq.prefix', '0'), ('dnp3.al.objq.range', '0')])), ('Number of Items: 8', OrderedDict([('dnp3.al.range.start', '0'), ('dnp3.al.range.stop', '7')])), ('Point Number 0 (Quality: Online), Value: 1', OrderedDict([('dnp3.al.point_index',…	42.8426	34.8389	939.098	1021.0
153	239	eth:ethertype:ip:tcp:dnp3	00:00:00:aa:00:25	00:50:56:9c:5f:cc	192.168.0.5	172.16.0.2	225	0x00004000	20000	49701	185	0x00000018	0	0.227229999	0	0	0	0	None	2020-10-17 17:45:25.768035173	560	1	148	0x00000044	0x000000c0	129	0x000000cb	['258', '258', '258', '258']	38	1	[OrderedDict([('dnp3.al.obj', '258'), ('dnp3.al.obj_tree', OrderedDict([('Qualifier Field, Prefix: None, Range: 8-bit Start and Stop Indices', OrderedDict([('dnp3.al.objq.prefix', '0'), ('dnp3.al.objq.range', '0')])), ('Number of Items: 9', OrderedDict([('dnp3.al.range.start', '0'), ('dnp3.al.range.stop', '8')])), ('Point Number 0 (Quality: Online), Value: 1', OrderedDict([('dnp3.al.point_index',…	42.8426	34.8389	939.098	1021.0
154	225	eth:ethertype:ip:tcp:dnp3	00:00:00:aa:00:25	00:50:56:9c:5f:cc	192.168.0.5	172.16.0.2	211	0x00004000	20000	55493	171	0x00000018	0	0.234358077	0	0	0	1	arpspoof	2020-10-17 17:45:29.886003733	968	1	22	0x00000044	0x000000c0	129	0x000000ce	['10499']	1	1300	[OrderedDict([('dnp3.al.obj', '10499'), ('dnp3.al.obj_tree', OrderedDict([('Qualifier Field, Prefix: 2-Octet Index Prefix, Range: 16-bit Single Field Quantity', OrderedDict([('dnp3.al.objq.prefix', '2'), ('dnp3.al.objq.range', '8')])), ('Number of Items: 1', OrderedDict([('dnp3.al.range.quantity', '1')])), ('Point Number 1, Value: 1300 [Status: Req. Accepted/Init/Queued (0x00)]', OrderedDict([('d…	42.8426	34.8389	939.098	1021.0
155	72	eth:ethertype:ip:tcp:dnp3	00:50:56:9c:5f:cc	00:00:00:aa:00:25	172.16.0.2	192.168.0.5	58	0x00004000	38491	20000	18	0x00000018	0	30.000618358	85	16	255	0	None	2020-10-17 17:45:31.638069391	968	1	160	0x00000044	0x000000c0	129	0x000000cf	['258', '258', '258', '258']	42	1	[OrderedDict([('dnp3.al.obj', '258'), ('dnp3.al.obj_tree', OrderedDict([('Qualifier Field, Prefix: None, Range: 8-bit Start and Stop Indices', OrderedDict([('dnp3.al.objq.prefix', '0'), ('dnp3.al.objq.range', '0')])), ('Number of Items: 10', OrderedDict([('dnp3.al.range.start', '0'), ('dnp3.al.range.stop', '9')])), ('Point Number 0 (Quality: Online), Value: 1', OrderedDict([('dnp3.al.point_index'…	42.8426	34.8389	939.098	1018.91
156	206	eth:ethertype:ip:tcp:dnp3	00:00:00:aa:00:25	00:50:56:9c:5f:cc	192.168.0.5	172.16.0.2	192	0x00004000	20000	38491	152	0x00000018	0	0.226348320	0	0	0	1	arpspoof	2020-10-17 17:45:39.180996895	560	1	22	0x00000044	0x000000c0	129	0x000000cc	['10499']	1	1100	[OrderedDict([('dnp3.al.obj', '10499'), ('dnp3.al.obj_tree', OrderedDict([('Qualifier Field, Prefix: 2-Octet Index Prefix, Range: 16-bit Single Field Quantity', OrderedDict([('dnp3.al.objq.prefix', '2'), ('dnp3.al.objq.range', '8')])), ('Number of Items: 1', OrderedDict([('dnp3.al.range.quantity', '1')])), ('Point Number 1, Value: 1100 [Status: Req. Accepted/Init/Queued (0x00)]', OrderedDict([('d…	42.8426	34.8389	939.098	1018.91
157	72	eth:ethertype:ip:tcp:dnp3	00:50:56:9c:5f:cc	00:00:00:aa:00:25	172.16.0.2	192.168.0.5	58	0x00004000	47779	20000	18	0x00000018	0	30.000685705	6	1	18	0	None	2020-10-17 17:45:44.604073524	601	1	201	0x00000044	0x000000c0	129	0x000000c6	['258', '258', '258', '258']	55	2	[OrderedDict([('dnp3.al.obj', '258'), ('dnp3.al.obj_tree', OrderedDict([('Qualifier Field, Prefix: None, Range: 8-bit Start and Stop Indices', OrderedDict([('dnp3.al.objq.prefix', '0'), ('dnp3.al.objq.range', '0')])), ('Number of Items: 13', OrderedDict([('dnp3.al.range.start', '0'), ('dnp3.al.range.stop', '12')])), ('Point Number 0 (Quality: Online), Value: 1', OrderedDict([('dnp3.al.point_index…	42.8426	74.2627	939.098	1018.91
158	196	eth:ethertype:ip:tcp:dnp3	00:00:00:aa:00:25	00:50:56:9c:5f:cc	192.168.0.5	172.16.0.2	182	0x00004000	20000	47779	142	0x00000018	0	0.290834981	0	0	0	0	None	2020-10-17 17:45:52.650073290	631	1	131	0x00000044	0x000000c0	129	0x000000c7	['258', '258', '258', '258']	33	9	[OrderedDict([('dnp3.al.obj', '258'), ('dnp3.al.obj_tree', OrderedDict([('Qualifier Field, Prefix: None, Range: 8-bit Start and Stop Indices', OrderedDict([('dnp3.al.objq.prefix', '0'), ('dnp3.al.objq.range', '0')])), ('Number of Items: 8', OrderedDict([('dnp3.al.range.start', '0'), ('dnp3.al.range.stop', '7')])), ('Point Number 0 (Quality: Online), Value: 1', OrderedDict([('dnp3.al.point_index',…	42.8426	74.2627	994.213	1018.91
159	60	eth:ethertype:arp	00:00:00:aa:00:25	00:50:56:9c:5f:cc	0.0.0.0	0.0.0.0	0	0x00000000	0	0	0	0x00000000	0	-1	5	1	15	0	None	2020-10-17 17:45:54.130084276	601	1	22	0x00000044	0x000000c0	129	0x000000c7	['10499']	1	82	[OrderedDict([('dnp3.al.obj', '10499'), ('dnp3.al.obj_tree', OrderedDict([('Qualifier Field, Prefix: 2-Octet Index Prefix, Range: 16-bit Single Field Quantity', OrderedDict([('dnp3.al.objq.prefix', '2'), ('dnp3.al.objq.range', '8')])), ('Number of Items: 1', OrderedDict([('dnp3.al.range.quantity', '1')])), ('Point Number 2, Value: 82 [Status: Req. Accepted/Init/Queued (0x00)]', OrderedDict([('dnp…	42.8426	74.2627	994.213	1018.91
160	42	eth:ethertype:arp	00:50:56:9c:5f:cc	00:00:00:aa:00:25	0.0.0.0	0.0.0.0	0	0x00000000	0	0	0	0x00000000	0	-1	0	0	0	0	None	2020-10-17 17:45:54.788099527	390	1	121	0x00000044	0x000000c0	129	0x000000ce	['258', '258', '258']	32	247	[OrderedDict([('dnp3.al.obj', '258'), ('dnp3.al.obj_tree', OrderedDict([('Qualifier Field, Prefix: None, Range: 8-bit Start and Stop Indices', OrderedDict([('dnp3.al.objq.prefix', '0'), ('dnp3.al.objq.range', '0')])), ('Number of Items: 8', OrderedDict([('dnp3.al.range.start', '0'), ('dnp3.al.range.stop', '7')])), ('Point Number 0 (Quality: Online), Value: 1', OrderedDict([('dnp3.al.point_index',…	8.39936	74.2627	994.213	1018.91
161	72	eth:ethertype:ip:tcp:dnp3	00:50:56:9c:5f:cc	00:00:00:aa:00:25	172.16.0.2	192.168.0.5	58	0x00004000	33571	20000	18	0x00000018	0	30.000758047	5	1	15	0	None	2020-10-17 17:45:55.920029640	560	1	148	0x00000044	0x000000c0	129	0x000000cd	['258', '258', '258', '258']	38	1	[OrderedDict([('dnp3.al.obj', '258'), ('dnp3.al.obj_tree', OrderedDict([('Qualifier Field, Prefix: None, Range: 8-bit Start and Stop Indices', OrderedDict([('dnp3.al.objq.prefix', '0'), ('dnp3.al.objq.range', '0')])), ('Number of Items: 9', OrderedDict([('dnp3.al.range.start', '0'), ('dnp3.al.range.stop', '8')])), ('Point Number 0 (Quality: Online), Value: 1', OrderedDict([('dnp3.al.point_index',…	8.39936	74.2627	994.213	1018.91
162	286	eth:ethertype:ip:tcp:dnp3	00:00:00:aa:00:25	00:50:56:9c:5f:cc	192.168.0.5	172.16.0.2	272	0x00004000	20000	33571	232	0x00000018	0	0.222551190	0	0	0	1	arpspoof	2020-10-17 17:46:01.790089130	968	1	160	0x00000044	0x000000c0	129	0x000000c0	['258', '258', '258', '258']	42	1	[OrderedDict([('dnp3.al.obj', '258'), ('dnp3.al.obj_tree', OrderedDict([('Qualifier Field, Prefix: None, Range: 8-bit Start and Stop Indices', OrderedDict([('dnp3.al.objq.prefix', '0'), ('dnp3.al.objq.range', '0')])), ('Number of Items: 10', OrderedDict([('dnp3.al.range.start', '0'), ('dnp3.al.range.stop', '9')])), ('Point Number 0 (Quality: Online), Value: 1', OrderedDict([('dnp3.al.point_index'…	8.39936	74.2627	994.213	1018.91
163	72	eth:ethertype:ip:tcp:dnp3	00:50:56:9c:5f:cc	00:00:00:aa:00:25	172.16.0.2	192.168.0.5	58	0x00004000	49701	20000	18	0x00000018	0	30.000857271	5	1	15	0	None	2020-10-17 17:46:03.786083460	968	1	22	0x00000044	0x000000c0	129	0x000000c1	['10499']	1	1300	[OrderedDict([('dnp3.al.obj', '10499'), ('dnp3.al.obj_tree', OrderedDict([('Qualifier Field, Prefix: 2-Octet Index Prefix, Range: 16-bit Single Field Quantity', OrderedDict([('dnp3.al.objq.prefix', '2'), ('dnp3.al.objq.range', '8')])), ('Number of Items: 1', OrderedDict([('dnp3.al.range.quantity', '1')])), ('Point Number 1, Value: 1300 [Status: Req. Accepted/Init/Queued (0x00)]', OrderedDict([('d…	8.39936	74.2627	994.213
164	72	eth:ethertype:ip:tcp:dnp3	00:50:56:9c:5f:cc	00:00:00:aa:00:25	172.16.0.2	192.168.0.5	58	0x00004000	55493	20000	18	0x00000018	0	30.000512193	0	0	0	0	None	2020-10-17 17:46:14.756557226	601	1	201	0x00000044	0x000000c0	129	0x000000c8	['258', '258', '258', '258']	55	2	[OrderedDict([('dnp3.al.obj', '258'), ('dnp3.al.obj_tree', OrderedDict([('Qualifier Field, Prefix: None, Range: 8-bit Start and Stop Indices', OrderedDict([('dnp3.al.objq.prefix', '0'), ('dnp3.al.objq.range', '0')])), ('Number of Items: 13', OrderedDict([('dnp3.al.range.start', '0'), ('dnp3.al.range.stop', '12')])), ('Point Number 0 (Quality: Online), Value: 1', OrderedDict([('dnp3.al.point_index…	8.39936	74.2627	994.213
165	239	eth:ethertype:ip:tcp:dnp3	00:00:00:aa:00:25	00:50:56:9c:5f:cc	192.168.0.5	172.16.0.2	225	0x00004000	20000	49701	185	0x00000018	0	0.227025063	0	0	0	0	None	2020-10-17 17:46:15.925063133	560	1	28	0x00000044	0x000000c0	129	0x000000ce	['3073']	1	1	[OrderedDict([('dnp3.al.obj', '3073'), ('dnp3.al.obj_tree', OrderedDict([('Qualifier Field, Prefix: 2-Octet Index Prefix, Range: 16-bit Single Field Quantity', OrderedDict([('dnp3.al.objq.prefix', '2'), ('dnp3.al.objq.range', '8')])), ('Number of Items: 1', OrderedDict([('dnp3.al.range.quantity', '1')])), ('Point Number 1 [Pulse On] [Close]', OrderedDict([('dnp3.al.index', '1'), ('Control Code [0…	8.39936		994.213
166	225	eth:ethertype:ip:tcp:dnp3	00:00:00:aa:00:25	00:50:56:9c:5f:cc	192.168.0.5	172.16.0.2	211	0x00004000	20000	55493	171	0x00000018	0	0.227129340	5	1	15	1	arpspoof	2020-10-17 17:46:22.802200317	631	1	131	0x00000044	0x000000c0	129	0x000000c8	['258', '258', '258', '258']	33	9	[OrderedDict([('dnp3.al.obj', '258'), ('dnp3.al.obj_tree', OrderedDict([('Qualifier Field, Prefix: None, Range: 8-bit Start and Stop Indices', OrderedDict([('dnp3.al.objq.prefix', '0'), ('dnp3.al.objq.range', '0')])), ('Number of Items: 8', OrderedDict([('dnp3.al.range.start', '0'), ('dnp3.al.range.stop', '7')])), ('Point Number 0 (Quality: Online), Value: 1', OrderedDict([('dnp3.al.point_index',…	8.39936		994.213
167	81	eth:ethertype:ip:tcp:dnp3	00:50:56:9c:5f:cc	00:00:00:aa:00:25	172.16.0.2	192.168.0.5	67	0x00004000	55493	20000	27	0x00000018	0	13.907574942	36	6	100	1	DNP3	2020-10-17 17:46:24.940192699	390	1	121	0x00000044	0x000000c0	129	0x000000cf	['258', '258', '258']	32	255	[OrderedDict([('dnp3.al.obj', '258'), ('dnp3.al.obj_tree', OrderedDict([('Qualifier Field, Prefix: None, Range: 8-bit Start and Stop Indices', OrderedDict([('dnp3.al.objq.prefix', '0'), ('dnp3.al.objq.range', '0')])), ('Number of Items: 8', OrderedDict([('dnp3.al.range.start', '0'), ('dnp3.al.range.stop', '7')])), ('Point Number 0 (Quality: Online), Value: 1', OrderedDict([('dnp3.al.point_index',…	8.39936
168	85	eth:ethertype:ip:tcp:dnp3	00:00:00:aa:00:25	00:50:56:9c:5f:cc	192.168.0.5	172.16.0.2	71	0x00004000	20000	55493	31	0x00000018	0	0.314399299	0	0	0	1	arpspoof	2020-10-17 17:46:26.073130131	560	1	148	0x00000044	0x000000c0	129	0x000000cf	['258', '258', '258', '258']	38	1	[OrderedDict([('dnp3.al.obj', '258'), ('dnp3.al.obj_tree', OrderedDict([('Qualifier Field, Prefix: None, Range: 8-bit Start and Stop Indices', OrderedDict([('dnp3.al.objq.prefix', '0'), ('dnp3.al.objq.range', '0')])), ('Number of Items: 9', OrderedDict([('dnp3.al.range.start', '0'), ('dnp3.al.range.stop', '8')])), ('Point Number 0 (Quality: Online), Value: 1', OrderedDict([('dnp3.al.point_index',…
