# Supplementary material for: AI-driven cybersecurity framework for anomaly detection in power systems
Source: Sci Rep. 2025 Oct 10;15:35506. doi: 10.1038/s41598-025-19634-y (PMC12514191; doi:10.1038/s41598-025-19634-y)
Supplement: Supplementary file 1 — Supplementary Information. [file 41598_2025_19634_MOESM1_ESM.zip › Datasets/csvs/UC4/uc4_master_merged_phy_cyb_5os_30poll_encoded.csv]

	frame_len	frame_protocols	eth_src	eth_dst	ip_src	ip_dst	ip_len	ip_flags	tcp_srcport	tcp_dstport	tcp_len	tcp_flags	tcp_retransmission	tcp_rtt	flow_count	flow_final_count	packets	snort_alert	snort_alert_type	Time	LL_dnp3_src	LL_dnp3_dst	LL_dnp3_len	LL_dnp3_ctl	TL_dnp3_tr_ctl	AL_dnp3_al_func	AL_dnp3_al_ctl	AL_dnp3_obj	DNP3 Object Count	DNP3 Objects	AL_Payload	value1	value2	value3	value4
0	60	0	0	1	0	0	0	0	0	0	0	0	0	-1	0	0	0	0	1	2020-10-17 17:33:10.086124659	4	0	3	0	0	129	14	1	42	1	18				1236.1
1	42	0	1	0	0	0	0	0	0	0	0	0	0	-1	0	0	0	0	1	2020-10-17 17:33:16.546042442	3	0	1	0	0	129	11	1	33	0	69			1005.24	1236.1
2	72	1	1	0	1	2	6	1	5	1	4	1	0	-1	0	0	0	0	1	2020-10-17 17:33:18.950016260	0	0	0	0	0	129	5	2	32	255	93	-56.2556		1005.24	1236.1
3	239	1	0	1	2	1	4	1	1	5	5	1	0	0.152370530	4	1	12	0	1	2020-10-17 17:33:19.461965561	1	0	6	0	0	129	9	3	1	1	146	-56.2556		1005.24	1236.1
4	72	1	1	0	1	2	6	1	3	1	4	1	0	-1	17	3	51	0	1	2020-10-17 17:33:22.436028004	2	0	4	0	0	129	3	1	55	2	38	-56.2556	81.4074	1005.24	1236.1
5	206	1	0	1	2	1	2	1	1	3	2	1	0	0.152331114	0	0	0	0	1	2020-10-17 17:33:23.287868261	1	0	6	0	0	129	10	3	1	1	145	-56.2556	81.4074	1005.24	1236.1
6	72	1	1	0	1	2	6	1	4	1	4	1	0	-1	5	1	15	0	1	2020-10-17 17:33:26.175845146	1	0	2	0	0	129	11	1	38	1	127	-56.2556	81.4074	1005.24	1236.1
7	196	1	0	1	2	1	1	1	1	4	1	1	0	0.152273546	0	0	0	0	1	2020-10-17 17:33:31.889852047	1	0	5	0	0	129	12	0	1	1200	2	-56.2556	81.4074	1005.24	1236.1
8	89	1	1	0	1	2	9	1	6	1	9	1	0	-1	0	0	0	0	1	2020-10-17 17:33:40.237748384	4	0	3	0	0	129	15	1	42	1	19	-56.2556	81.4074	1005.24	1236.09
9	91	1	0	1	2	1	10	1	1	6	10	1	0	0.152400872	0	0	0	0	1	2020-10-17 17:33:46.699705601	3	0	1	0	0	129	12	1	33	0	68	-56.2556	81.4074	1005.45	1236.09
10	72	1	1	0	1	2	6	1	2	1	4	1	0	-1	10	2	30	0	1	2020-10-17 17:33:47.308659315	3	0	5	0	0	129	13	0	1	999	4	-56.2556	81.4074	1005.45	1236.09
11	286	1	0	1	2	1	5	1	1	2	6	1	0	0.152360467	0	0	0	0	1	2020-10-17 17:33:49.102702379	0	0	0	0	0	129	6	2	32	255	96	-56.4017	81.4074	1005.45	1236.09
12	89	1	1	0	1	2	9	1	6	1	9	1	0	3.673601236	0	0	0	0	1	2020-10-17 17:33:52.588683128	2	0	4	0	0	129	4	1	55	2	57	-56.4017	79.9372	1005.45	1236.09
13	91	1	0	1	2	1	10	1	1	6	10	1	0	0.152301317	0	0	0	0	1	2020-10-17 17:33:56.329632759	1	0	2	0	0	129	13	1	38	1	134	-56.4017	79.9372	1005.45	1236.09
14	72	1	1	0	1	2	6	1	6	1	4	1	0	2.735826607	5	1	15	0	1	2020-10-17 17:34:01.661525488	2	0	5	0	0	129	5	0	1	None	3	-56.4017	79.9372	1005.45	1236.09
15	225	1	0	1	2	1	3	1	1	6	3	1	0	0.152150383	0	0	0	0	1	2020-10-17 17:34:10.391535282	4	0	3	0	0	129	0	1	42	1	20	-56.4017	79.9372	1005.45	1236.1
16	60	0	0	1	0	0	0	0	0	0	0	0	0	-1	15	3	45	0	1	2020-10-17 17:34:15.604401112	4	0	5	0	0	129	1	0	1	1000	0	-56.4017	79.9372	1005.45	1236.1
17	42	0	1	0	0	0	0	0	0	0	0	0	0	-1	0	0	0	0	1	2020-10-17 17:34:16.853430033	3	0	1	0	0	129	14	1	33	0	70	-56.4017	79.9372	1001.72	1236.1
18	81	1	1	0	1	2	7	1	6	1	7	1	0	5.562543025	0	0	0	0	1	2020-10-17 17:34:19.255395651	0	0	0	0	0	129	7	2	32	255	94	-54.3835	79.9372	1001.72	1236.1
19	85	1	0	1	2	1	8	1	1	6	8	1	0	0.151463914	4	1	12	0	1	2020-10-17 17:34:22.741437435	2	0	4	0	0	129	6	1	55	2	51	-54.3835	80.447	1001.72	1236.1
20	72	1	1	0	1	2	6	1	5	1	4	1	0	30.000590671	18	3	56	0	1	2020-10-17 17:34:26.131329060	1	0	5	0	0	129	14	0	1	1100	5	-54.3835	80.447	1001.72	1236.1
21	239	1	0	1	2	1	4	1	1	5	5	1	0	0.151033104	0	0	0	0	1	2020-10-17 17:34:26.483268023	1	0	2	0	0	129	15	1	38	1	128	-54.3835	80.447	1001.72	1236.1
22	72	1	1	0	1	2	6	1	3	1	4	1	0	30.000690117	15	0	45	0	1	2020-10-17 17:34:40.543186426	4	0	3	0	0	129	2	1	42	1	17	-54.3835	80.447	1001.72	1003.35
23	206	1	0	1	2	1	2	1	1	3	2	1	0	0.152973164	0	0	0	0	1	2020-10-17 17:34:47.005165815	3	0	1	0	0	129	15	1	33	0	72	-54.3835	80.447	1004.35	1003.35
24	81	1	1	0	1	2	7	1	3	1	7	1	0	0.457792074	0	0	0	1	0	2020-10-17 17:34:49.407216311	0	0	0	0	0	129	8	2	32	255	92	-56.6729	80.447	1004.35	1003.35
25	85	1	0	1	2	1	8	1	1	3	8	1	0	0.151161684	0	0	0	0	1	2020-10-17 17:34:52.894202232	2	0	4	0	0	129	7	1	55	2	56	-56.6729	80.5312	1004.35	1003.35
26	72	1	1	0	1	2	6	1	4	1	4	1	0	30.000861917	6	0	17	0	1	2020-10-17 17:34:56.636092424	1	0	2	0	0	129	0	1	38	1	129	-56.6729	80.5312	1004.35	1003.35
27	196	1	0	1	2	1	1	1	1	4	1	1	0	0.151824136	0	0	0	1	2	2020-10-17 17:35:05.568080187	2	0	5	0	0	129	8	0	1	82	7	-56.6729	80.5312	1004.35	1003.35
28	72	1	1	0	1	2	6	1	2	1	4	1	0	30.000662885	9	0	27	0	1	2020-10-17 17:35:10.696012259	4	0	3	0	0	129	3	1	42	1	16	-56.6729	80.5312	1004.35	1002.17
29	286	1	0	1	2	1	5	1	1	2	6	1	0	0.151992323	0	0	0	0	1	2020-10-17 17:35:16.217018843	4	0	5	0	0	129	4	0	1	1300	6	-56.6729	80.5312	1004.35	1002.17
30	72	1	1	0	1	2	6	1	6	1	4	1	0	24.286849436	8	0	24	0	1	2020-10-17 17:35:17.157963991	3	0	1	0	0	129	0	1	33	0	73	-56.6729	80.5312	1004.07	1002.17
31	225	1	0	1	2	1	3	1	1	6	3	1	0	0.152931135	0	0	0	1	2	2020-10-17 17:35:19.559019804	0	0	0	0	0	129	9	2	32	255	90	-56.4132	80.5312	1004.07	1002.17
32	81	1	1	0	1	2	7	1	2	1	7	1	0	8.920925771	7	0	21	1	0	2020-10-17 17:35:23.047011852	2	0	4	0	0	129	9	1	55	2	52	-56.4132	80.6419	1004.07	1002.17
33	85	1	0	1	2	1	8	1	1	2	8	1	0	0.151916675	0	0	0	0	1	2020-10-17 17:35:26.787910461	1	0	2	0	0	129	1	1	38	1	132	-56.4132	80.6419	1004.07	1002.17
34	72	1	1	0	1	2	6	1	5	1	4	1	0	30.000966373	15	0	45	0	1	2020-10-17 17:35:40.847870111	4	0	3	0	0	129	5	1	42	1	13	-56.4132	80.6419	1004.07	1002.59
35	239	1	0	1	2	1	4	1	1	5	5	1	0	0.152820441	0	0	0	0	1	2020-10-17 17:35:47.309776783	3	0	1	0	0	129	1	1	33	0	76	-56.4132	80.6419	1004.92	1002.59
36	81	1	1	0	1	2	7	1	5	1	7	1	0	5.060450040	4	0	12	1	0	2020-10-17 17:35:49.711844683	0	0	0	0	0	129	10	2	32	255	87	-56.9222	80.6419	1004.92	1002.59
37	60	0	0	1	0	0	0	0	0	0	0	0	0	-1	0	0	0	0	1	2020-10-17 17:35:53.200111389	2	0	4	0	0	129	10	1	55	2	55	-56.9222	80.7025	1004.92	1002.59
38	42	0	1	0	0	0	0	0	0	0	0	0	0	-1	0	0	0	0	1	2020-10-17 17:35:56.940748930	1	0	2	0	0	129	2	1	38	1	133	-56.9222	80.7025	1004.92	1002.59
39	85	1	0	1	2	1	8	1	1	5	8	1	0	0.152415762	0	0	0	0	1	2020-10-17 17:36:11.000594139	4	0	3	0	0	129	6	1	42	1	11	-56.9222	80.7025	1004.92	1002.51
40	72	1	1	0	1	2	6	1	3	1	4	1	0	29.392042823	2	0	6	0	1	2020-10-17 17:36:17.463551760	3	0	1	0	0	129	2	1	33	0	75	-56.9222	80.7025	1004.84	1002.51
41	206	1	0	1	2	1	2	1	1	3	2	1	0	0.152727897	0	0	0	0	1	2020-10-17 17:36:19.864565372	0	0	0	0	0	129	11	2	32	255	88	-56.9971	80.7025	1004.84	1002.51
42	72	1	1	0	1	2	6	1	4	1	4	1	0	30.001052483	2	0	6	0	1	2020-10-17 17:36:23.352546692	2	0	4	0	0	129	11	1	55	2	54	-56.9971	80.6975	1004.84	1002.51
43	196	1	0	1	2	1	1	1	1	4	1	1	0	0.151640727	0	0	0	1	2	2020-10-17 17:36:27.094530344	1	0	2	0	0	129	3	1	38	1	131	-56.9971	80.6975	1004.84	1002.51
44	72	1	1	0	1	2	6	1	2	1	4	1	0	20.928285357	2	0	6	0	1	2020-10-17 17:36:41.153467178	4	0	3	0	0	129	7	1	42	1	12	-56.9971	80.6975	1004.84	1002.5
45	286	1	0	1	2	1	5	1	1	2	6	1	0	0.151626501	0	0	0	1	2	2020-10-17 17:36:47.617412806	3	0	1	0	0	129	3	1	33	0	74	-56.9971	80.6975	1004.81	1002.5
46	81	1	1	0	1	2	7	1	6	1	7	1	0	29.649081846	1	0	3	1	0	2020-10-17 17:36:50.018427610	0	0	0	0	0	129	12	2	32	255	89	-57.0569	80.6975	1004.81	1002.5
47	85	1	0	1	2	1	8	1	1	6	8	1	0	0.152614542	0	0	0	0	1	2020-10-17 17:36:53.505442858	2	0	4	0	0	129	12	1	55	2	53	-57.0569	80.6919	1004.81	1002.5
48	72	1	1	0	1	2	6	1	6	1	4	1	0	0.199156398	1	0	3	0	1	2020-10-17 17:36:57.247462034	1	0	2	0	0	129	4	1	38	1	130	-57.0569	80.6919	1004.81	1002.5
49	225	1	0	1	2	1	3	1	1	6	3	1	0	0.152782637	0	0	0	0	1	2020-10-17 17:37:11.392184973	4	0	3	0	0	129	8	1	42	1	14	-57.0569	80.6919	1004.81	1002.49
50	72	1	1	0	1	2	6	1	5	1	4	1	0	24.787400671	2	0	6	0	1	2020-10-17 17:37:16.053781986	4	0	5	0	0	129	9	0	1	1000	0	-57.0569	80.6919	1004.81	1002.49
51	239	1	0	1	2	1	4	1	1	5	5	1	0	0.151384800	0	0	0	1	2	2020-10-17 17:37:17.927609444	3	0	1	0	0	129	4	1	33	0	79	-57.0569	80.6919	1013.88	1002.49
52	72	1	1	0	1	2	6	1	3	1	4	1	0	30.000279728	8	4	28	0	1	2020-10-17 17:37:20.347118139	0	0	0	0	0	129	13	2	32	255	86	-55.1543	80.6919	1013.88	1002.49
53	206	1	0	1	2	1	2	1	1	3	2	1	0	0.151455952	0	0	0	0	1	2020-10-17 17:37:23.734792709	2	0	4	0	0	129	13	1	55	2	48	-55.1543	84.3071	1013.88	1002.49
54	72	1	1	0	1	2	6	1	4	1	4	1	0	30.000294062	2	1	6	0	1	2020-10-17 17:37:27.289876699	4	0	3	0	0	129	10	1	42	1	33	-55.1543	84.3071	1013.88	81.1408
55	196	1	0	1	2	1	1	1	1	4	1	1	0	0.151526692	0	0	0	0	1	2020-10-17 17:37:27.471241951	1	0	2	0	0	129	5	1	38	1	123	-55.1543	84.3071	1013.88	81.1408
56	72	1	1	0	1	2	6	1	2	1	4	1	0	30.000292612	4	2	12	0	1	2020-10-17 17:37:48.231027365	3	0	1	0	0	129	5	1	33	0	81	-55.1543	84.3071	1024.9	81.1408
57	286	1	0	1	2	1	5	1	1	2	6	1	0	0.152472201	0	0	0	0	1	2020-10-17 17:37:50.642389536	0	0	0	0	0	129	14	2	32	255	84	-57.4461	84.3071	1024.9	81.1408
58	72	1	1	0	1	2	6	1	6	1	4	1	0	30.000443044	4	2	12	0	1	2020-10-17 17:37:53.974485874	2	0	4	0	0	129	14	1	55	2	50	-57.4461	85.0813	1024.9	81.1408
59	225	1	0	1	2	1	3	1	1	6	3	1	0	0.152381213	0	0	0	0	1	2020-10-17 17:37:57.518405676	4	0	3	0	0	129	11	1	42	1	31	-57.4461	85.0813	1024.9	31.1594
60	60	0	0	1	0	0	0	0	0	0	0	0	0	-1	2	1	6	0	1	2020-10-17 17:37:57.698882818	1	0	2	0	0	129	6	1	38	1	126	-57.4461	85.0813	1024.9	31.1594
61	42	0	1	0	0	0	0	0	0	0	0	0	0	-1	0	0	0	0	1	2020-10-17 17:38:13.210626841	4	0	5	0	0	129	12	0	1	1000	0	-57.4461	85.0813	1024.9	31.1594
62	81	1	1	0	1	2	7	1	2	1	7	1	0	12.522804027	6	3	18	1	0	2020-10-17 17:38:18.543111324	3	0	1	0	0	129	6	1	33	0	77	-57.4461	85.0813	1000.58	31.1594
63	85	1	0	1	2	1	8	1	1	2	8	1	0	0.151074000	0	0	0	0	1	2020-10-17 17:38:20.965965509	0	0	0	0	0	129	15	2	32	255	91	-59.4722	85.0813	1000.58	31.1594
64	72	1	1	0	1	2	6	1	5	1	4	1	0	30.000704857	6	3	18	0	1	2020-10-17 17:38:21.692445278	4	0	5	0	0	129	13	0	1	1000	0	-59.4722	85.0813	1000.58	31.1594
65	239	1	0	1	2	1	4	1	1	5	5	1	0	0.152120818	0	0	0	0	1	2020-10-17 17:38:24.205984831	2	0	4	0	0	129	15	1	55	2	47	-59.4722	83.5981	1000.58	31.1594
66	81	1	1	0	1	2	7	1	5	1	7	1	0	5.369569710	12	0	36	1	0	2020-10-17 17:38:27.745874643	4	0	3	0	0	129	14	1	42	1	34	-59.4722	83.5981	1000.58	122.603
67	85	1	0	1	2	1	8	1	1	5	8	1	0	0.151436825	0	0	0	0	1	2020-10-17 17:38:27.934170723	1	0	2	0	0	129	7	1	38	1	122	-59.4722	83.5981	1000.58	122.603
68	72	1	1	0	1	2	6	1	3	1	4	1	0	30.000568279	0	0	0	0	1	2020-10-17 17:38:48.770078182	3	0	1	0	0	129	7	1	33	0	80	-59.4722	83.5981	1024.34	122.603
69	206	1	0	1	2	1	2	1	1	3	2	1	0	0.152229900	0	0	0	0	1	2020-10-17 17:38:51.257486343	0	0	0	0	0	129	0	2	32	255	85	-58.2564	83.5981	1024.34	122.603
70	72	1	1	0	1	2	6	1	4	1	4	1	0	30.000622609	4	0	12	0	1	2020-10-17 17:38:54.429294109	2	0	4	0	0	129	0	1	55	2	49	-58.2564	85.0433	1024.34	122.603
71	196	1	0	1	2	1	1	1	1	4	1	1	0	0.151180971	0	0	0	0	1	2020-10-17 17:38:57.973757029	4	0	3	0	0	129	15	1	42	1	32	-58.2564	85.0433	1024.34	31.235
72	72	1	1	0	1	2	6	1	2	1	4	1	0	17.326649653	8	0	24	0	1	2020-10-17 17:38:58.161812305	1	0	2	0	0	129	8	1	38	1	124	-58.2564	85.0433	1024.34	31.235
73	286	1	0	1	2	1	5	1	1	2	6	1	0	0.152282031	0	0	0	1	2	2020-10-17 17:39:12.383786440	1	0	5	0	0	129	9	0	1	1200	2	-58.2564	85.0433	1024.34	31.235
74	72	1	1	0	1	2	6	1	6	1	4	1	0	30.000613483	8	0	24	0	1	2020-10-17 17:39:19.065773726	3	0	1	0	0	129	8	1	33	0	78	-58.2564	85.0433	1029.67	31.235
75	225	1	0	1	2	1	3	1	1	6	3	1	0	0.151204589	0	0	0	1	2	2020-10-17 17:39:21.553069353	0	0	0	0	0	129	1	2	32	255	97	-63.9825	85.0433	1029.67	31.235
76	72	1	1	0	1	2	6	1	5	1	4	1	0	24.479694646	27	0	81	0	1	2020-10-17 17:39:24.665198088	2	0	4	0	0	129	1	1	55	2	46	-63.9825	87.2099	1029.67	31.235
77	239	1	0	1	2	1	4	1	1	5	5	1	0	0.151156735	0	0	0	1	2	2020-10-17 17:39:28.273320675	4	0	3	0	0	129	0	1	42	1	8	-63.9825	87.2099	1029.67	1000.0
78	60	0	0	1	0	0	0	0	0	0	0	0	0	-1	4	0	12	0	1	2020-10-17 17:39:28.479927778	1	0	2	0	0	129	10	1	38	1	144	-63.9825	87.2099	1029.67	1000.0
79	42	0	1	0	0	0	0	0	0	0	0	0	0	-1	0	0	0	0	1	2020-10-17 17:39:36.387867212	1	0	5	0	0	129	11	0	1	1100	5	-63.9825	87.2099	1029.67	1000.0
80	72	1	1	0	1	2	6	1	3	1	4	1	0	30.000765075	2	0	6	0	1	2020-10-17 17:39:49.368891954	3	0	1	0	0	129	9	1	33	0	82	-63.9825	87.2099	1058.8	1000.0
81	206	1	0	1	2	1	2	1	1	3	2	1	0	0.151047680	0	0	0	0	1	2020-10-17 17:39:51.888597727	0	0	0	0	0	129	2	2	32	255	98	-41.0729	87.2099	1058.8	1000.0
82	72	1	1	0	1	2	6	1	4	1	4	1	0	30.000685584	4	0	13	0	1	2020-10-17 17:39:54.896686792	2	0	4	0	0	129	2	1	55	2	45	-41.0729	92.9831	1058.8	1000.0
83	196	1	0	1	2	1	1	1	1	4	1	1	0	0.152139250	0	0	0	0	1	2020-10-17 17:39:57.767033815	4	0	5	0	0	129	1	0	1	1300	6	-41.0729	92.9831	1058.8	1000.0
84	72	1	1	0	1	2	6	1	2	1	4	1	0	30.000739182	2	0	6	0	1	2020-10-17 17:39:58.580191374	4	0	3	0	0	129	2	1	42	1	10	-41.0729	92.9831	1058.8	1000.0
85	286	1	0	1	2	1	5	1	1	2	6	1	0	0.152360202	0	0	0	0	1	2020-10-17 17:39:58.791403294	1	0	2	0	0	129	12	1	38	1	141	-41.0729	92.9831	1058.8	1000.0
86	72	1	1	0	1	2	6	1	6	1	4	1	0	30.000732792	2	0	6	0	1	2020-10-17 17:40:19.278878689	3	0	5	0	0	129	10	0	1	1001	1	-41.0729	92.9831	1058.8	1000.0
87	225	1	0	1	2	1	3	1	1	6	3	1	0	0.152105566	0	0	0	1	2	2020-10-17 17:40:19.674510956	3	0	1	0	0	129	11	1	33	0	83	-41.0729	92.9831	1001.0	1000.0
88	72	1	1	0	1	2	6	1	5	1	4	1	0	30.000907411	3	0	7	0	1	2020-10-17 17:40:22.175106287	0	0	0	0	0	129	3	2	32	255	99	-11.7394	92.9831	1001.0	1000.0
89	239	1	0	1	2	1	4	1	1	5	5	1	0	0.151816622	0	0	0	0	1	2020-10-17 17:40:25.132514476	2	0	4	0	0	129	3	1	55	2	35	-11.7394	103.036	1001.0	1000.0
90	72	1	1	0	1	2	6	1	3	1	4	1	0	30.000966748	0	0	0	0	1	2020-10-17 17:40:28.891166925	4	0	3	0	0	129	3	1	42	1	21	-11.7394	103.036	1001.0	1000.0
91	206	1	0	1	2	1	2	1	1	3	2	1	0	0.152808263	0	0	0	0	1	2020-10-17 17:40:29.110897303	1	0	2	0	0	129	13	1	38	1	140	-11.7394	103.036	1001.0	1000.0
92	72	1	1	0	1	2	6	1	4	1	4	1	0	30.000841964	0	0	0	0	1	2020-10-17 17:40:37.238144159	2	0	5	0	0	129	4	0	1	None	3	-11.7394	103.036	1001.0	1000.0
93	196	1	0	1	2	1	1	1	1	4	1	1	0	0.151878680	0	0	0	0	1	2020-10-17 17:40:49.990463257	3	0	1	0	0	129	12	1	33	0	107	-11.7394	103.036	1001.0	1000.0
94	72	1	1	0	1	2	6	1	2	1	4	1	0	30.000677381	0	0	0	0	1	2020-10-17 17:40:52.479993343	0	0	0	0	0	129	4	2	32	255	102	-18.1857	103.036	1001.0	1000.0
95	286	1	0	1	2	1	5	1	1	2	6	1	0	0.151757901	0	0	0	0	1	2020-10-17 17:40:55.351752520	2	0	4	0	0	129	5	1	55	2	41	-18.1857	59.991	1001.0	1000.0
96	72	1	1	0	1	2	6	1	6	1	4	1	0	30.000883122	0	0	0	0	1	2020-10-17 17:40:59.210219860	4	0	3	0	0	129	4	1	42	1	24	-18.1857	59.991	1001.0	1000.0
97	225	1	0	1	2	1	3	1	1	6	3	1	0	0.152898499	0	0	0	0	1	2020-10-17 17:40:59.430306196	1	0	2	0	0	129	14	1	38	1	138	-18.1857	59.991	1001.0	1000.0
98	60	0	0	1	0	0	0	0	0	0	0	0	0	-1	0	0	0	0	1	2020-10-17 17:41:08.959875822	2	0	5	0	0	129	6	0	1	None	3	-18.1857	59.991	1001.0	1000.0
99	42	0	1	0	0	0	0	0	0	0	0	0	0	-1	0	0	0	1	2	2020-10-17 17:41:20.302062273	3	0	1	0	0	129	13	1	33	0	108	-18.1857	59.991	1001.0	1000.0
100	72	1	1	0	1	2	6	1	5	1	4	1	0	30.001148263	0	0	0	0	1	2020-10-17 17:41:22.784890175	0	0	0	0	0	129	5	2	32	255	101	-21.2969	59.991	1001.0	1000.0
101	239	1	0	1	2	1	4	1	1	5	5	1	0	0.151724808	0	0	0	1	2	2020-10-17 17:41:25.579777956	2	0	4	0	0	129	7	1	55	2	37	-21.2969	92.2846	1001.0	1000.0
102	72	1	1	0	1	2	6	1	3	1	4	1	0	30.001161961	0	0	0	0	1	2020-10-17 17:41:27.459797144	2	0	5	0	0	129	8	0	1	None	3	-21.2969	92.2846	1001.0	1000.0
103	206	1	0	1	2	1	2	1	1	3	2	1	0	0.152699042	0	0	0	0	1	2020-10-17 17:41:29.526035547	4	0	3	0	0	129	5	1	42	1	25	-21.2969	92.2846	1001.0	1000.0
104	72	1	1	0	1	2	6	1	4	1	4	1	0	30.001074923	0	0	0	0	1	2020-10-17 17:41:29.746022224	1	0	2	0	0	129	15	1	38	1	142	-21.2969	92.2846	1001.0	1000.0
105	196	1	0	1	2	1	1	1	1	4	1	1	0	0.152787435	0	0	0	0	1	2020-10-17 17:41:50.606114626	3	0	1	0	0	129	14	1	33	0	109	-21.2969	92.2846	1001.0	1000.0
106	72	1	1	0	1	2	6	1	2	1	4	1	0	30.001195247	0	0	0	0	1	2020-10-17 17:41:53.102335691	0	0	0	0	0	129	6	2	32	255	100	-23.7619	92.2846	1001.0	1000.0
107	286	1	0	1	2	1	5	1	1	2	6	1	0	0.151700920	0	0	0	0	1	2020-10-17 17:41:55.807073832	2	0	4	0	0	129	9	1	55	2	36	-23.7619	102.204	1001.0	1000.0
108	72	1	1	0	1	2	6	1	6	1	4	1	0	30.000133262	0	0	0	0	1	2020-10-17 17:41:59.841768742	4	0	3	0	0	129	6	1	42	1	26	-23.7619	102.204	1001.0	1000.0
109	225	1	0	1	2	1	3	1	1	6	3	1	0	0.152798278	0	0	0	1	2	2020-10-17 17:42:00.057832003	1	0	2	0	0	129	0	1	38	1	143	-23.7619	102.204	1001.0	1000.0
110	72	1	1	0	1	2	6	1	5	1	4	1	0	30.000252182	0	0	0	0	1	2020-10-17 17:42:20.181408405	2	0	5	0	0	129	10	0	1	None	3	-23.7619	102.204	1001.0	1000.0
111	239	1	0	1	2	1	4	1	1	5	5	1	0	0.238465483	0	0	0	1	2	2020-10-17 17:42:20.913563967	3	0	1	0	0	129	15	1	33	0	110	-23.7619	102.204	1001.0	1000.0
112	81	1	1	0	1	2	7	1	5	1	7	1	0	4.360833169	0	0	0	1	0	2020-10-17 17:42:23.406569481	0	0	0	0	0	129	7	2	32	255	103	-23.8892	102.204	1001.0	1000.0
113	85	1	0	1	2	1	8	1	1	5	8	1	0	0.300763969	0	0	0	0	1	2020-10-17 17:42:26.042721748	2	0	4	0	0	129	11	1	55	2	40	-23.8892	70.1071	1001.0	1000.0
114	60	0	0	1	0	0	0	0	0	0	0	0	0	-1	0	0	0	0	1	2020-10-17 17:42:30.067152262	4	0	3	0	0	129	7	1	42	1	27	-23.8892	70.1071	1001.0	67.776
115	42	0	1	0	0	0	0	0	0	0	0	0	0	-1	0	0	0	0	1	2020-10-17 17:42:30.278853655	1	0	2	0	0	129	1	1	38	1	139	-23.8892	70.1071	1001.0	67.776
116	72	1	1	0	1	2	6	1	3	1	4	1	0	30.000272861	0	0	0	0	1	2020-10-17 17:42:33.530842304	2	0	5	0	0	129	12	0	1	82	7	-23.8892	70.1071	1001.0	67.776
117	206	1	0	1	2	1	2	1	1	3	2	1	0	0.309923797	0	0	0	1	2	2020-10-17 17:42:43.409063101	2	0	5	0	0	129	13	0	1	82	7	-23.8892	70.1071	1001.0	67.776
118	72	1	1	0	1	2	6	1	4	1	4	1	0	30.000219987	0	0	0	0	1	2020-10-17 17:42:51.229167938	3	0	1	0	0	129	0	1	33	0	111	-23.8892	70.1071	1001.0	67.776
119	196	1	0	1	2	1	1	1	1	4	1	1	0	0.328470339	0	0	0	1	2	2020-10-17 17:42:53.630440474	0	0	0	0	0	129	8	2	32	255	104	-23.7561	70.1071	1001.0	67.776
120	72	1	1	0	1	2	6	1	2	1	4	1	0	30.000299618	0	0	0	0	1	2020-10-17 17:42:56.279210091	2	0	4	0	0	129	14	1	55	2	42	-23.7561	51.7752	1001.0	67.776
121	286	1	0	1	2	1	5	1	1	2	6	1	0	0.229050441	0	0	0	0	1	2020-10-17 17:43:00.385102034	4	0	3	0	0	129	8	1	42	1	28	-23.7561	51.7752	1001.0	1000.0
122	72	1	1	0	1	2	6	1	5	1	4	1	0	10.994130473	0	0	0	0	1	2020-10-17 17:43:00.584903955	1	0	2	0	0	129	2	1	38	1	137	-23.7561	51.7752	1001.0	1000.0
123	72	1	1	0	1	2	6	1	6	1	4	1	0	30.001145881	0	0	0	0	1	2020-10-17 17:43:06.076819420	2	0	4	0	0	129	15	1	55	2	43	-23.7561	79.34	1001.0	1000.0
124	239	1	0	1	2	1	4	1	1	5	5	1	0	0.241964101	0	0	0	0	1	2020-10-17 17:43:21.556536674	3	0	1	0	0	129	1	1	33	0	112	-23.7561	79.34	1001.0	1000.0
125	225	1	0	1	2	1	3	1	1	6	3	1	0	0.222634096	0	0	0	1	2	2020-10-17 17:43:23.854087591	0	0	0	0	0	129	9	2	32	255	105	-23.9656	79.34	1001.0	1000.0
126	72	1	1	0	1	2	6	1	3	1	4	1	0	30.001145499	8	4	24	0	1	2020-10-17 17:43:30.696738243	4	0	3	0	0	129	9	1	42	1	29	-23.9656	79.34	1001.0	1000.0
127	206	1	0	1	2	1	2	1	1	3	2	1	0	0.302272522	0	0	0	1	2	2020-10-17 17:43:30.900541306	1	0	2	0	0	129	3	1	38	1	136	-23.9656	79.34	1001.0	1000.0
128	72	1	1	0	1	2	6	1	4	1	4	1	0	30.000715090	4	2	12	0	1	2020-10-17 17:43:36.148472548	1	0	2	0	0	129	4	1	38	1	135	-23.9656	79.34	1001.0	1000.0
129	196	1	0	1	2	1	1	1	1	4	1	1	0	0.294556365	0	0	0	1	2	2020-10-17 17:43:36.448140144	2	0	4	0	0	129	0	1	55	2	44	-23.9656	79.34	1001.0	1000.0
130	72	1	1	0	1	2	6	1	2	1	4	1	0	30.000848946	2	1	6	1	2	2020-10-17 17:43:50.965781927	1	0	6	0	0	129	5	3	1	1	146	-23.9656	79.34	1001.0	1000.0
131	286	1	0	1	2	1	5	1	1	2	6	1	0	0.238844133	2	1	6	1	2	2020-10-17 17:43:51.868487120	3	0	1	0	0	129	2	1	33	0	113	-23.9656	79.34	1001.0	1000.0
132	72	1	1	0	1	2	6	1	5	1	4	1	0	30.000766068	2	1	6	0	1	2020-10-17 17:43:54.097865105	0	0	0	0	0	129	10	2	32	247	66	152.652	79.34	1001.0	1000.0
133	72	1	1	0	1	2	6	1	6	1	4	1	0	30.000526114	0	0	0	0	1	2020-10-17 17:44:01.016226767	4	0	3	0	0	129	10	1	42	1	22	152.652	79.34	1001.0	1000.0
134	239	1	0	1	2	1	4	1	1	5	5	1	0	0.227762969	0	0	0	0	1	2020-10-17 17:44:06.464445591	1	0	2	0	0	129	6	1	38	1	119	152.652	79.34	1001.0	1000.0
135	225	1	0	1	2	1	3	1	1	6	3	1	0	0.227114841	0	0	0	1	2	2020-10-17 17:44:06.822086573	2	0	4	0	0	129	1	1	55	2	60	152.652	79.34	1001.0	1000.0
136	60	0	0	1	0	0	0	0	0	0	0	0	0	-1	2	1	6	0	1	2020-10-17 17:44:22.192042589	3	0	1	0	0	129	3	1	33	0	114	152.652	79.34	1001.0	1000.0
137	42	0	1	0	0	0	0	0	0	0	0	0	0	-1	0	0	0	1	2	2020-10-17 17:44:24.330155134	0	0	0	0	0	129	11	2	32	247	65	110.202	79.34	1001.0	1000.0
138	60	0	2	2	0	0	0	0	0	0	0	0	0	-1	6	3	18	0	1	2020-10-17 17:44:31.331865311	4	0	3	0	0	129	11	1	42	1	23	110.202	79.34	1001.0	1000.0
139	60	0	2	2	0	0	0	0	0	0	0	0	0	-1	0	0	0	0	1	2020-10-17 17:44:44.132724047	4	0	5	0	0	129	12	0	1	1000	0	110.202	79.34	1001.0	1000.0
140	60	0	2	2	0	0	0	0	0	0	0	0	0	-1	0	0	0	1	2	2020-10-17 17:44:44.145654202	2	0	4	0	0	129	2	1	55	2	59	110.202	45.7896	1001.0	1000.0
141	81	1	1	0	1	2	7	1	5	1	7	1	0	15.465593796	11	4	33	1	0	2020-10-17 17:44:44.297920465	2	0	4	0	0	129	3	1	55	2	58	110.202	45.7695	1001.0	1000.0
142	85	1	0	1	2	1	8	1	1	5	8	1	0	0.226627323	0	0	0	1	2	2020-10-17 17:44:45.497863293	1	0	2	0	0	129	8	1	38	1	118	110.202	45.7695	1001.0	1000.0
143	72	1	1	0	1	2	6	1	3	1	4	1	0	30.000847229	15	3	45	0	1	2020-10-17 17:44:52.343971491	3	0	1	0	0	129	4	1	33	0	115	110.202	45.7695	108.123	1000.0
144	206	1	0	1	2	1	2	1	1	3	2	1	0	0.311236796	0	0	0	1	2	2020-10-17 17:44:54.481985331	0	0	0	0	0	129	12	2	32	247	67	133.838	45.7695	108.123	1000.0
145	72	1	1	0	1	2	6	1	4	1	4	1	0	30.000382907	5	1	15	0	1	2020-10-17 17:44:55.615952969	1	0	2	0	0	129	9	1	38	1	117	133.838	45.7695	108.123	1000.0
146	196	1	0	1	2	1	1	1	1	4	1	1	0	0.323193162	0	0	0	0	1	2020-10-17 17:44:55.768870354	1	0	5	0	0	129	10	0	1	1200	2	133.838	45.7695	108.123	1000.0
147	81	1	1	0	1	2	7	1	5	1	7	1	0	8.153541109	0	0	0	1	0	2020-10-17 17:45:01.484948397	4	0	3	0	0	129	13	1	42	1	9	133.838	45.7695	108.123	1021.0
148	85	1	0	1	2	1	8	1	1	5	8	1	0	0.328277453	0	0	0	0	1	2020-10-17 17:45:07.915944099	3	0	5	0	0	129	5	0	1	1001	1	133.838	45.7695	108.123	1021.0
149	72	1	1	0	1	2	6	1	2	1	4	1	0	30.001221317	5	1	15	0	1	2020-10-17 17:45:14.450977087	2	0	4	0	0	129	4	1	55	2	61	133.838	34.8389	108.123	1021.0
150	286	1	0	1	2	1	5	1	1	2	6	1	0	0.230277660	5	1	15	1	2	2020-10-17 17:45:22.496999264	3	0	1	0	0	129	6	1	33	9	116	133.838	34.8389	939.098	1021.0
151	72	1	1	0	1	2	6	1	5	1	4	1	0	5.826199274	5	1	15	0	1	2020-10-17 17:45:22.868989468	2	0	5	0	0	129	5	0	1	None	3	133.838	34.8389	939.098	1021.0
152	72	1	1	0	1	2	6	1	6	1	4	1	0	30.000929774	0	0	0	0	1	2020-10-17 17:45:24.635010004	0	0	0	0	0	129	13	2	32	247	64	42.8426	34.8389	939.098	1021.0
153	239	1	0	1	2	1	4	1	1	5	5	1	0	0.227229999	0	0	0	0	1	2020-10-17 17:45:25.768035173	1	0	2	0	0	129	11	1	38	1	120	42.8426	34.8389	939.098	1021.0
154	225	1	0	1	2	1	3	1	1	6	3	1	0	0.234358077	0	0	0	1	2	2020-10-17 17:45:29.886003733	4	0	5	0	0	129	14	0	1	1300	6	42.8426	34.8389	939.098	1021.0
155	72	1	1	0	1	2	6	1	3	1	4	1	0	30.000618358	85	16	255	0	1	2020-10-17 17:45:31.638069391	4	0	3	0	0	129	15	1	42	1	30	42.8426	34.8389	939.098	1018.91
156	206	1	0	1	2	1	2	1	1	3	2	1	0	0.226348320	0	0	0	1	2	2020-10-17 17:45:39.180996895	1	0	5	0	0	129	12	0	1	1100	5	42.8426	34.8389	939.098	1018.91
157	72	1	1	0	1	2	6	1	4	1	4	1	0	30.000685705	6	1	18	0	1	2020-10-17 17:45:44.604073524	2	0	4	0	0	129	6	1	55	2	62	42.8426	74.2627	939.098	1018.91
158	196	1	0	1	2	1	1	1	1	4	1	1	0	0.290834981	0	0	0	0	1	2020-10-17 17:45:52.650073290	3	0	1	0	0	129	7	1	33	9	106	42.8426	74.2627	994.213	1018.91
159	60	0	0	1	0	0	0	0	0	0	0	0	0	-1	5	1	15	0	1	2020-10-17 17:45:54.130084276	2	0	5	0	0	129	7	0	1	82	7	42.8426	74.2627	994.213	1018.91
160	42	0	1	0	0	0	0	0	0	0	0	0	0	-1	0	0	0	0	1	2020-10-17 17:45:54.788099527	0	0	0	0	0	129	14	2	32	247	63	8.39936	74.2627	994.213	1018.91
161	72	1	1	0	1	2	6	1	2	1	4	1	0	30.000758047	5	1	15	0	1	2020-10-17 17:45:55.920029640	1	0	2	0	0	129	13	1	38	1	121	8.39936	74.2627	994.213	1018.91
162	286	1	0	1	2	1	5	1	1	2	6	1	0	0.222551190	0	0	0	1	2	2020-10-17 17:46:01.790089130	4	0	3	0	0	129	0	1	42	1	15	8.39936	74.2627	994.213	1018.91
163	72	1	1	0	1	2	6	1	5	1	4	1	0	30.000857271	5	1	15	0	1	2020-10-17 17:46:03.786083460	4	0	5	0	0	129	1	0	1	1300	6	8.39936	74.2627	994.213
164	72	1	1	0	1	2	6	1	6	1	4	1	0	30.000512193	0	0	0	0	1	2020-10-17 17:46:14.756557226	2	0	4	0	0	129	8	1	55	2	39	8.39936	74.2627	994.213
165	239	1	0	1	2	1	4	1	1	5	5	1	0	0.227025063	0	0	0	0	1	2020-10-17 17:46:15.925063133	1	0	6	0	0	129	14	3	1	1	145	8.39936		994.213
166	225	1	0	1	2	1	3	1	1	6	3	1	0	0.227129340	5	1	15	1	2	2020-10-17 17:46:22.802200317	3	0	1	0	0	129	8	1	33	9	71	8.39936		994.213
167	81	1	1	0	1	2	7	1	6	1	7	1	0	13.907574942	36	6	100	1	0	2020-10-17 17:46:24.940192699	0	0	0	0	0	129	15	2	32	255	95	8.39936
168	85	1	0	1	2	1	8	1	1	6	8	1	0	0.314399299	0	0	0	1	2	2020-10-17 17:46:26.073130131	1	0	2	0	0	129	15	1	38	1	125
