# Supplementary material for: AI-driven cybersecurity framework for anomaly detection in power systems
Source: Sci Rep. 2025 Oct 10;15:35506. doi: 10.1038/s41598-025-19634-y (PMC12514191; doi:10.1038/s41598-025-19634-y)
Supplement: Supplementary file 1 — Supplementary Information. [file 41598_2025_19634_MOESM1_ESM.zip › Datasets/csvs/UC4/uc4_master_merged_phy_cyb_5os_60poll_encoded.csv]

	frame_len	frame_protocols	eth_src	eth_dst	ip_src	ip_dst	ip_len	ip_flags	tcp_srcport	tcp_dstport	tcp_len	tcp_flags	tcp_retransmission	tcp_rtt	flow_count	flow_final_count	packets	snort_alert	snort_alert_type	Time	LL_dnp3_src	LL_dnp3_dst	LL_dnp3_len	LL_dnp3_ctl	TL_dnp3_tr_ctl	AL_dnp3_al_func	AL_dnp3_al_ctl	AL_dnp3_obj	DNP3 Object Count	DNP3 Objects	AL_Payload	value1	value2	value3
0	72	1	1	0	1	2	7	1	3	1	5	1	0	-1	0	0	0	0	1	2020-10-17 19:09:28.370478868	1	0	2	0	0	129	3	1	38	1	54
1	225	1	0	1	2	1	3	1	1	3	4	1	0	0.151824535	0	0	0	0	1	2020-10-17 19:09:33.754572153	0	0	0	0	0	129	5	2	32	255	36	-56.2576
2	60	0	0	1	0	0	0	0	0	0	0	0	0	-1	13	3	39	0	1	2020-10-17 19:09:39.945640087	2	0	4	0	0	129	14	1	55	2	25	-56.2576	79.8732
3	42	0	1	0	0	0	0	0	0	0	0	0	0	-1	0	0	0	0	1	2020-10-17 19:09:40.065599679	1	0	5	0	0	129	4	0	1	1200	2	-56.2576	79.8732
4	72	1	1	0	1	2	7	1	4	1	5	1	0	-1	0	0	0	0	1	2020-10-17 19:09:45.190610647	1	0	5	0	0	129	5	0	1	1100	4	-56.2576	79.8732
5	196	1	0	1	2	1	1	1	1	4	2	1	0	0.151852199	0	0	0	0	1	2020-10-17 19:09:52.777769804	3	0	1	0	0	129	4	1	33	0	31	-56.2576	79.8732
6	72	1	1	0	1	2	7	1	2	1	5	1	0	-1	12	3	36	0	1	2020-10-17 19:09:58.280904770	3	0	6	0	0	129	5	3	1	1	59	-56.2576	79.8732
7	81	1	1	0	1	2	8	1	3	1	8	1	0	11.542653909	0	0	0	0	1	2020-10-17 19:10:10.104837894	3	0	5	0	0	129	6	0	1	1000	0	-56.2576	79.8732
8	286	1	0	1	2	1	5	1	1	2	7	1	0	0.152975459	0	0	0	1	0	2020-10-17 19:10:15.042859077	2	0	5	0	0	129	15	0	1	78	3	-56.2576	79.8732
9	85	1	0	1	2	1	9	1	1	3	9	1	0	0.152466866	0	0	0	0	1	2020-10-17 19:10:21.078959227	4	0	3	0	0	129	10	1	42	1	9	-56.2576	79.8732	1350.54
10	81	1	1	0	1	2	8	1	3	1	8	1	0	4.973656487	27	4	108	1	0	2020-10-17 19:10:25.173890352	4	0	5	0	0	129	11	0	1	1100	1	-56.2576	79.8732	1350.54
11	85	1	0	1	2	1	9	1	1	3	9	1	0	0.151354438	0	0	0	0	1	2020-10-17 19:10:28.522954940	1	0	2	0	0	129	6	1	38	1	53	-56.2576	79.8732	1350.54
12	72	1	1	0	1	2	7	1	6	1	5	1	0	-1	23	4	69	0	1	2020-10-17 19:10:29.692980528	2	0	4	0	0	129	0	1	55	2	24	-56.2576	80.7101	1350.54
13	206	1	0	1	2	1	2	1	1	6	3	1	0	0.152949029	0	0	0	1	2	2020-10-17 19:10:33.908082008	0	0	0	0	0	129	6	2	32	255	35	-56.7887	80.7101	1350.54
14	89	1	1	0	1	2	10	1	6	1	10	1	0	5.351364934	15	3	45	1	0	2020-10-17 19:10:36.130049705	2	0	5	0	0	129	1	0	1	78	6	-56.7887	80.7101	1350.54
15	91	1	0	1	2	1	11	1	1	6	11	1	0	0.151769881	0	0	0	0	1	2020-10-17 19:10:46.555107355	4	0	5	0	0	129	12	0	1	1300	5	-56.7887	80.7101	1350.54
16	81	1	1	0	1	2	8	1	6	1	8	1	0	11.672802911	25	6	75	1	0	2020-10-17 19:10:52.930215120	3	0	1	0	0	129	7	1	33	8	32	-56.7887	80.7101	1350.54
17	85	1	0	1	2	1	9	1	1	6	9	1	0	0.151130251	0	0	0	0	1	2020-10-17 19:11:00.031259297	1	0	6	0	0	129	7	3	1	1	59	-56.7887	80.7101	1350.54
18	81	1	1	0	1	2	8	1	2	1	8	1	0	34.946137190	12	2	36	1	2	2020-10-17 19:11:21.378545046	4	0	3	0	0	129	13	1	42	1	8	-56.7887	80.7101	1303.67
19	85	1	0	1	2	1	9	1	1	2	9	1	0	0.151081644	0	0	0	1	2	2020-10-17 19:11:26.984204054	1	0	5	0	0	129	8	0	1	1200	2	-56.7887	80.7101	1303.67
20	72	1	1	0	1	2	7	1	5	1	5	1	0	-1	18	3	54	0	1	2020-10-17 19:11:28.833980083	1	0	2	0	0	129	9	1	38	1	52	-56.7887	80.7101	1303.67
21	239	1	0	1	2	1	4	1	1	5	6	1	0	0.151957628	0	0	0	1	2	2020-10-17 19:11:30.014180899	2	0	4	0	0	129	2	1	55	2	22	-56.7887	79.358	1303.67
22	81	1	1	0	1	2	8	1	5	1	8	1	0	3.942536426	10	2	30	1	0	2020-10-17 19:11:34.217825890	0	0	0	0	0	129	7	2	32	255	38	-59.8559	79.358	1303.67
23	85	1	0	1	2	1	9	1	1	5	9	1	0	0.152394540	0	0	0	1	2	2020-10-17 19:11:42.517925977	1	0	5	0	0	129	10	0	1	1100	4	-59.8559	79.358	1303.67
24	60	0	0	1	0	0	0	0	0	0	0	0	0	-1	5	1	15	0	1	2020-10-17 19:11:48.396592140	1	0	5	0	0	129	11	0	1	1100	4	-59.8559	79.358	1303.67
25	42	0	1	0	0	0	0	0	0	0	0	0	0	-1	0	0	0	0	1	2020-10-17 19:11:53.226828098	3	0	1	0	0	129	8	1	33	8	34	-59.8559	79.358	1303.67
26	72	1	1	0	1	2	7	1	3	1	5	1	0	43.180082190	5	1	15	0	1	2020-10-17 19:12:02.228208780	3	0	5	0	0	129	9	0	1	1000	0	-59.8559	79.358	1303.67
27	225	1	0	1	2	1	3	1	1	3	4	1	0	0.152262035	0	0	0	0	1	2020-10-17 19:12:21.698520422	4	0	3	0	0	129	14	1	42	1	10	-59.8559	79.358	1343.96
28	72	1	1	0	1	2	7	1	2	1	5	1	0	14.498661590	5	1	15	0	1	2020-10-17 19:12:29.200534582	1	0	2	0	0	129	12	1	38	1	58	-59.8559	79.358	1343.96
29	286	1	0	1	2	1	5	1	1	2	7	1	0	0.151459976	0	0	0	1	2	2020-10-17 19:12:30.317791700	2	0	4	0	0	129	3	1	55	2	20	-59.8559	89.0466	1343.96
30	72	1	1	0	1	2	7	1	4	1	5	1	0	60.001179814	8	2	24	0	1	2020-10-17 19:12:34.510556221	0	0	0	0	0	129	8	2	32	255	39	-32.2551	89.0466	1343.96
31	196	1	0	1	2	1	1	1	1	4	2	1	0	0.152330044	0	0	0	0	1	2020-10-17 19:12:47.796355724	3	0	1	0	0	129	10	1	33	0	44	-32.2551	89.0466	1343.96
32	81	1	1	0	1	2	8	1	2	1	8	1	0	6.286086961	8	2	76	1	0	2020-10-17 19:13:01.060942650	2	0	5	0	0	129	4	0	1	78	3	-32.2551	89.0466	1343.96
33	85	1	0	1	2	1	9	1	1	2	9	1	0	0.150982267	0	0	0	0	1	2020-10-17 19:13:22.002552032	4	0	3	0	0	129	15	1	42	1	11	-32.2551	89.0466	1341.64
34	81	1	1	0	1	2	8	1	5	1	8	1	0	21.229847415	28	5	82	1	0	2020-10-17 19:13:29.504838228	1	0	2	0	0	129	13	1	38	1	57	-32.2551	89.0466	1341.64
35	85	1	0	1	2	1	9	1	1	5	9	1	0	0.151369586	0	0	0	1	2	2020-10-17 19:13:30.616428614	2	0	4	0	0	129	5	1	55	2	21	-32.2551	88.8382	1341.64
36	72	1	1	0	1	2	7	1	6	1	5	1	0	42.673909154	18	3	53	0	1	2020-10-17 19:13:33.628415108	1	0	5	0	0	129	14	0	1	1100	4	-32.2551	88.8382	1341.64
37	206	1	0	1	2	1	2	1	1	6	3	1	0	0.151468036	0	0	0	1	2	2020-10-17 19:13:34.814181089	0	0	0	0	0	129	9	2	32	255	40	-33.0281	88.8382	1341.64
38	89	1	1	0	1	2	10	1	3	1	10	1	0	31.355237823	20	4	60	1	0	2020-10-17 19:13:48.112492085	3	0	1	0	0	129	11	1	33	0	45	-33.0281	88.8382	1341.64
39	91	1	0	1	2	1	11	1	1	3	11	1	0	0.153066734	0	0	0	1	2	2020-10-17 19:13:57.752666712	2	0	5	0	0	129	6	0	1	78	6	-33.0281	88.8382	1341.64
40	72	1	1	0	1	2	7	1	5	1	5	1	0	34.524718829	50	10	150	0	1	2020-10-17 19:14:22.326340914	4	0	3	0	0	129	0	1	42	1	12	-33.0281	88.8382	1350.52
41	239	1	0	1	2	1	4	1	1	5	6	1	0	0.298718877	0	0	0	1	2	2020-10-17 19:14:29.828627110	1	0	2	0	0	129	15	1	38	1	56	-33.0281	88.8382	1350.52
42	60	0	0	1	0	0	0	0	0	0	0	0	0	-1	15	3	45	0	1	2020-10-17 19:14:30.932536125	2	0	4	0	0	129	7	1	55	2	18	-33.0281	78.0	1350.52
43	42	0	1	0	0	0	0	0	0	0	0	0	0	-1	0	0	0	0	1	2020-10-17 19:14:35.122169733	0	0	0	0	0	129	10	2	32	255	42	-2.09645	78.0	1350.52
44	81	1	1	0	1	2	8	1	3	1	8	1	0	26.643054845	0	0	0	1	0	2020-10-17 19:14:44.168564558	4	0	5	0	0	129	1	0	1	1300	5	-2.09645	78.0	1350.52
45	85	1	0	1	2	1	9	1	1	3	9	1	0	0.309889869	0	0	0	0	1	2020-10-17 19:14:48.420582533	3	0	1	0	0	129	12	1	33	0	46	-2.09645	78.0	1350.52
46	72	1	1	0	1	2	7	1	3	1	5	1	0	1.539493873	5	1	15	0	1	2020-10-17 19:15:06.020709038	4	0	3	0	0	129	2	1	42	1	7	-2.09645	78.0	1300.0
47	225	1	0	1	2	1	3	1	1	3	4	1	0	0.310282144	0	0	0	1	2	2020-10-17 19:15:16.764839888	4	0	5	0	0	129	3	0	1	1100	1	-2.09645	78.0	1300.0
48	72	1	1	0	1	2	7	1	2	1	5	1	0	53.563749450	5	1	15	0	1	2020-10-17 19:15:21.556671858	4	0	3	0	0	129	4	1	42	1	15	-2.09645	78.0	1300.0
49	286	1	0	1	2	1	5	1	1	2	7	1	0	0.320381750	0	0	0	0	1	2020-10-17 19:15:30.152949095	1	0	2	0	0	129	0	1	38	1	55	-2.09645	78.0	1300.0
50	72	1	1	0	1	2	7	1	4	1	5	1	0	60.000726652	8	2	24	0	1	2020-10-17 19:15:31.252763510	2	0	4	0	0	129	8	1	55	2	19	-2.09645	78.0	1300.0
51	196	1	0	1	2	1	1	1	1	4	2	1	0	0.309017250	0	0	0	0	1	2020-10-17 19:15:35.422216654	0	0	0	0	0	129	11	2	32	255	41	-21.4144	78.0	1300.0
52	64	1	1	0	1	2	6	1	4	1	1	1	0	0.000030361	0	0	0	1	2	2020-10-17 19:15:48.720766783	3	0	1	0	0	129	13	1	33	0	43	-21.4144	78.0	1300.0
53	81	1	1	0	1	2	8	1	3	1	8	1	0	13.441800722	24	5	66	1	0	2020-10-17 19:16:19.841839075	1	0	6	0	0	129	1	3	1	1	60	-21.4144	78.0	1300.0
54	85	1	0	1	2	1	9	1	1	3	9	1	0	0.242145171	0	0	0	1	2	2020-10-17 19:16:21.856406927	4	0	3	0	0	129	5	1	42	1	13	-21.4144	78.0	1300.0
55	81	1	1	0	1	2	8	1	3	1	8	1	0	5.655581182	18	3	54	1	0	2020-10-17 19:16:25.856810093	3	0	1	0	0	129	14	1	33	0	47	-21.4144	78.0	1300.0
56	85	1	0	1	2	1	9	1	1	3	9	1	0	0.223084851	0	0	0	1	2	2020-10-17 19:16:30.464930773	1	0	2	0	0	129	2	1	38	1	49	-21.4144	78.0	1300.0
57	72	1	1	0	1	2	7	1	6	1	5	1	0	60.000585859	11	2	33	0	1	2020-10-17 19:16:31.561011553	2	0	4	0	0	129	9	1	55	2	26	-21.4144	78.0	1300.0
58	206	1	0	1	2	1	2	1	1	6	3	1	0	0.296027194	0	0	0	1	2	2020-10-17 19:16:33.800450563	2	0	4	0	0	129	10	1	55	2	27	-21.4144	78.0	1300.0
59	60	0	2	2	0	0	0	0	0	0	0	0	0	-1	5	1	15	0	1	2020-10-17 19:16:35.741659403	0	0	0	0	0	129	12	2	32	247	30	122.946	78.0	1300.0
60	60	0	2	2	0	0	0	0	0	0	0	0	0	-1	5	1	15	0	1	2020-10-17 19:16:40.440806866	4	0	3	0	0	129	6	1	42	1	14	122.946	78.0	1300.0
61	60	0	2	2	0	0	0	0	0	0	0	0	0	-1	0	0	0	1	2	2020-10-17 19:16:49.336256266	1	0	2	0	0	129	3	1	38	1	50	122.946	78.0	1300.0
62	81	1	1	0	1	2	8	1	6	1	8	1	0	8.695346427	14	3	42	1	0	2020-10-17 19:17:09.245165825	1	0	5	0	0	129	4	0	1	1200	2	122.946	78.0	1300.0
63	85	1	0	1	2	1	9	1	1	6	9	1	0	0.306034206	0	0	0	1	2	2020-10-17 19:17:21.171303988	3	0	5	0	0	129	15	0	1	1000	0	122.946	78.0	1300.0
64	72	1	1	0	1	2	7	1	5	1	5	1	0	60.001198609	46	9	138	0	1	2020-10-17 19:17:26.009237051	3	0	1	0	0	129	0	1	33	8	48	122.946	78.0	1300.0
65	239	1	0	1	2	1	4	1	1	5	6	1	0	0.318776815	5	1	15	1	2	2020-10-17 19:17:28.666290760	2	0	5	0	0	129	11	0	1	78	3	122.946	78.0	1300.0
66	60	0	0	1	0	0	0	0	0	0	0	0	0	-1	10	2	30	0	1	2020-10-17 19:17:33.954291582	2	0	4	0	0	129	12	1	55	2	28	122.946	34.7259	1300.0
67	42	0	1	0	0	0	0	0	0	0	0	0	0	-1	0	0	0	1	2	2020-10-17 19:17:35.894386053	0	0	0	0	0	129	13	2	32	247	29	43.5386	34.7259	1300.0
68	72	1	1	0	1	2	7	1	3	1	5	1	0	40.438084906	5	1	15	0	1	2020-10-17 19:17:37.483380795	4	0	5	0	0	129	7	0	1	1100	1	43.5386	34.7259	1300.0
69	225	1	0	1	2	1	3	1	1	3	4	1	0	0.365857522	0	0	0	0	1	2020-10-17 19:17:40.594336748	4	0	3	0	0	129	8	1	42	1	17	43.5386	34.7259	74.1273
70	72	1	1	0	1	2	7	1	2	1	5	1	0	60.000529469	5	1	15	0	1	2020-10-17 19:17:45.037413359	1	0	5	0	0	129	5	0	1	1100	4	43.5386	34.7259	74.1273
71	286	1	0	1	2	1	5	1	1	2	7	1	0	0.303081331	0	0	0	1	2	2020-10-17 19:17:49.489451647	1	0	2	0	0	129	6	1	38	1	51	43.5386	34.7259	74.1273
72	72	1	1	0	1	2	7	1	4	1	5	1	0	-1	8	2	24	0	1	2020-10-17 19:17:53.777471542	2	0	5	0	0	129	13	0	1	78	6	43.5386	34.7259	74.1273
73	196	1	0	1	2	1	1	1	1	4	2	1	0	0.291790353	0	0	0	1	2	2020-10-17 19:17:59.563534737	4	0	3	0	0	129	9	1	42	1	16	43.5386	34.7259	74.1273
74	72	1	1	0	1	2	7	1	6	1	5	1	0	45.245043847	31	6	92	0	1	2020-10-17 19:18:04.996564865	4	0	5	0	0	129	10	0	1	1300	5	43.5386	34.7259
75	206	1	0	1	2	1	2	1	1	6	3	1	0	0.323103060	6	1	18	1	2	2020-10-17 19:18:26.162733555	3	0	1	0	0	129	1	1	33	8	33	43.5386	34.7259
76	81	1	1	0	1	2	8	1	2	1	8	1	0	30.424810470	32	6	95	1	2	2020-10-17 19:18:27.096675158	1	0	6	0	0	129	7	3	1	1	59	43.5386	34.7259
77	85	1	0	1	2	1	9	1	1	2	9	1	0	0.318340392	0	0	0	1	2	2020-10-17 19:18:34.105801821	2	0	4	0	0	129	14	1	55	2	23	43.5386	34.7259
78	72	1	1	0	1	2	7	1	5	1	5	1	0	60.001208923	55	11	165	0	1	2020-10-17 19:18:36.045868397	0	0	0	0	0	129	14	2	32	255	37	43.5386
