# Supplementary material for: AI-driven cybersecurity framework for anomaly detection in power systems
Source: Sci Rep. 2025 Oct 10;15:35506. doi: 10.1038/s41598-025-19634-y (PMC12514191; doi:10.1038/s41598-025-19634-y)
Supplement: Supplementary file 1 — Supplementary Information. [file 41598_2025_19634_MOESM1_ESM.zip › Datasets/csvs/UC4/uc4_router_merged_phy_cyb_10os_30poll.csv]

	frame_len	frame_protocols	eth_src	eth_dst	ip_src	ip_dst	ip_len	ip_flags	tcp_srcport	tcp_dstport	tcp_len	tcp_flags	tcp_retransmission	tcp_rtt	flow_count	flow_final_count	packets	snort_alert	snort_alert_type	Time	LL_dnp3_src	LL_dnp3_dst	LL_dnp3_len	LL_dnp3_ctl	TL_dnp3_tr_ctl	AL_dnp3_al_func	AL_dnp3_al_ctl	AL_dnp3_obj	DNP3 Object Count	DNP3 Objects	AL_Payload	value1	value2	value3
0	208	eth:ethertype:ip:tcp:dnp3	00:50:56:9c:9d:70	00:00:00:aa:00:22	192.168.0.5	172.16.0.2	194	0x00004000	20000	36503	154	0x00000018	0	-1	0	0	0	0	None	2020-10-17 17:13:15.082143068	493	1	133	0x00000044	0x000000c0	129	0x000000cf	['258', '258', '258']	36	511	[OrderedDict([('dnp3.al.obj', '258'), ('dnp3.al.obj_tree', OrderedDict([('Qualifier Field, Prefix: None, Range: 8-bit Start and Stop Indices', OrderedDict([('dnp3.al.objq.prefix', '0'), ('dnp3.al.objq.range', '0')])), ('Number of Items: 9', OrderedDict([('dnp3.al.range.start', '0'), ('dnp3.al.range.stop', '8')])), ('Point Number 0 (Quality: Online), Value: 1', OrderedDict([('dnp3.al.point_index',…
1	206	eth:ethertype:ip:tcp:dnp3	00:50:56:9c:9d:70	00:00:00:aa:00:22	192.168.0.5	172.16.0.2	192	0x00004000	20000	38491	152	0x00000018	0	-1	0	0	0	0	None	2020-10-17 17:13:15.179106951	631	1	131	0x00000044	0x000000c0	129	0x000000ce	['258', '258', '258', '258']	33	0	[OrderedDict([('dnp3.al.obj', '258'), ('dnp3.al.obj_tree', OrderedDict([('Qualifier Field, Prefix: None, Range: 8-bit Start and Stop Indices', OrderedDict([('dnp3.al.objq.prefix', '0'), ('dnp3.al.objq.range', '0')])), ('Number of Items: 8', OrderedDict([('dnp3.al.range.start', '0'), ('dnp3.al.range.stop', '7')])), ('Point Number 0 (Quality: Online), Value: 1', OrderedDict([('dnp3.al.point_index',…
2	286	eth:ethertype:ip:tcp:dnp3	00:50:56:9c:9d:70	00:00:00:aa:00:22	192.168.0.5	172.16.0.2	272	0x00004000	20000	33571	232	0x00000018	0	-1	0	0	0	0	None	2020-10-17 17:13:15.191107035	601	1	201	0x00000044	0x000000c0	129	0x000000c1	['258', '258', '258', '258']	55	2	[OrderedDict([('dnp3.al.obj', '258'), ('dnp3.al.obj_tree', OrderedDict([('Qualifier Field, Prefix: None, Range: 8-bit Start and Stop Indices', OrderedDict([('dnp3.al.objq.prefix', '0'), ('dnp3.al.objq.range', '0')])), ('Number of Items: 13', OrderedDict([('dnp3.al.range.start', '0'), ('dnp3.al.range.stop', '12')])), ('Point Number 0 (Quality: Online), Value: 1', OrderedDict([('dnp3.al.point_index…		84.7048
3	72	eth:ethertype:ip:tcp:dnp3	00:00:00:aa:00:22	00:50:56:9c:9d:70	172.16.0.2	192.168.0.5	58	0x00004000	33571	20000	18	0x00000018	0	0.100445000	0	0	0	0	None	2020-10-17 17:13:15.343518019	601	1	201	0x00000044	0x000000c0	129	0x000000c2	['258', '258', '258', '258']	55	2	[OrderedDict([('dnp3.al.obj', '258'), ('dnp3.al.obj_tree', OrderedDict([('Qualifier Field, Prefix: None, Range: 8-bit Start and Stop Indices', OrderedDict([('dnp3.al.objq.prefix', '0'), ('dnp3.al.objq.range', '0')])), ('Number of Items: 13', OrderedDict([('dnp3.al.range.start', '0'), ('dnp3.al.range.stop', '12')])), ('Point Number 0 (Quality: Online), Value: 1', OrderedDict([('dnp3.al.point_index…		84.6354
4	286	eth:ethertype:ip:tcp:dnp3	00:50:56:9c:9d:70	00:00:00:aa:00:22	192.168.0.5	172.16.0.2	272	0x00004000	20000	33571	232	0x00000018	0	0.051966000	0	0	0	0	None	2020-10-17 17:13:17.449409962	560	1	148	0x00000044	0x000000c0	129	0x000000c6	['258', '258', '258', '258']	38	1	[OrderedDict([('dnp3.al.obj', '258'), ('dnp3.al.obj_tree', OrderedDict([('Qualifier Field, Prefix: None, Range: 8-bit Start and Stop Indices', OrderedDict([('dnp3.al.objq.prefix', '0'), ('dnp3.al.objq.range', '0')])), ('Number of Items: 9', OrderedDict([('dnp3.al.range.start', '0'), ('dnp3.al.range.stop', '8')])), ('Point Number 0 (Quality: Online), Value: 1', OrderedDict([('dnp3.al.point_index',…		84.6354
5	72	eth:ethertype:ip:tcp:dnp3	00:00:00:aa:00:22	00:50:56:9c:9d:70	172.16.0.2	192.168.0.5	58	0x00004000	55493	20000	18	0x00000018	0	-1	6	1	18	0	None	2020-10-17 17:13:17.591460943	1200	1	208	0x00000044	0x000000c0	129	0x000000cb	['258', '258', '258', '258']	58	1	[OrderedDict([('dnp3.al.obj', '258'), ('dnp3.al.obj_tree', OrderedDict([('Qualifier Field, Prefix: None, Range: 8-bit Start and Stop Indices', OrderedDict([('dnp3.al.objq.prefix', '0'), ('dnp3.al.objq.range', '0')])), ('Number of Items: 14', OrderedDict([('dnp3.al.range.start', '0'), ('dnp3.al.range.stop', '13')])), ('Point Number 0 (Quality: Online), Value: 1', OrderedDict([('dnp3.al.point_index…		84.6354
6	225	eth:ethertype:ip:tcp:dnp3	00:50:56:9c:9d:70	00:00:00:aa:00:22	192.168.0.5	172.16.0.2	211	0x00004000	20000	55493	171	0x00000018	0	0.052003000	0	0	0	0	None	2020-10-17 17:13:18.855782986	968	1	160	0x00000044	0x000000c0	129	0x000000cb	['258', '258', '258', '258']	42	1	[OrderedDict([('dnp3.al.obj', '258'), ('dnp3.al.obj_tree', OrderedDict([('Qualifier Field, Prefix: None, Range: 8-bit Start and Stop Indices', OrderedDict([('dnp3.al.objq.prefix', '0'), ('dnp3.al.objq.range', '0')])), ('Number of Items: 10', OrderedDict([('dnp3.al.range.start', '0'), ('dnp3.al.range.stop', '9')])), ('Point Number 0 (Quality: Online), Value: 1', OrderedDict([('dnp3.al.point_index'…		84.6354	1350.53
7	72	eth:ethertype:ip:tcp:dnp3	00:00:00:aa:00:22	00:50:56:9c:9d:70	172.16.0.2	192.168.0.5	58	0x00004000	57733	20000	18	0x00000018	0	-1	0	0	0	0	None	2020-10-17 17:13:19.187681913	390	1	121	0x00000044	0x000000c0	129	0x000000c2	['258', '258', '258']	32	255	[OrderedDict([('dnp3.al.obj', '258'), ('dnp3.al.obj_tree', OrderedDict([('Qualifier Field, Prefix: None, Range: 8-bit Start and Stop Indices', OrderedDict([('dnp3.al.objq.prefix', '0'), ('dnp3.al.objq.range', '0')])), ('Number of Items: 8', OrderedDict([('dnp3.al.range.start', '0'), ('dnp3.al.range.stop', '7')])), ('Point Number 0 (Quality: Online), Value: 1', OrderedDict([('dnp3.al.point_index',…	-47.9901	84.6354	1350.53
8	293	eth:ethertype:ip:tcp:dnp3	00:50:56:9c:9d:70	00:00:00:aa:00:22	192.168.0.5	172.16.0.2	279	0x00004000	20000	57733	239	0x00000018	0	0.051995000	0	0	0	0	None	2020-10-17 17:13:19.263794899	631	1	131	0x00000044	0x000000c0	129	0x000000cf	['258', '258', '258', '258']	33	0	[OrderedDict([('dnp3.al.obj', '258'), ('dnp3.al.obj_tree', OrderedDict([('Qualifier Field, Prefix: None, Range: 8-bit Start and Stop Indices', OrderedDict([('dnp3.al.objq.prefix', '0'), ('dnp3.al.objq.range', '0')])), ('Number of Items: 8', OrderedDict([('dnp3.al.range.start', '0'), ('dnp3.al.range.stop', '7')])), ('Point Number 0 (Quality: Online), Value: 1', OrderedDict([('dnp3.al.point_index',…	-47.9901	84.6354	1350.53
9	72	eth:ethertype:ip:tcp:dnp3	00:00:00:aa:00:22	00:50:56:9c:9d:70	172.16.0.2	192.168.0.5	58	0x00004000	49701	20000	18	0x00000018	0	-1	6	1	18	0	None	2020-10-17 17:13:19.636996031	493	1	133	0x00000044	0x000000c0	129	0x000000c0	['258', '258', '258']	36	511	[OrderedDict([('dnp3.al.obj', '258'), ('dnp3.al.obj_tree', OrderedDict([('Qualifier Field, Prefix: None, Range: 8-bit Start and Stop Indices', OrderedDict([('dnp3.al.objq.prefix', '0'), ('dnp3.al.objq.range', '0')])), ('Number of Items: 9', OrderedDict([('dnp3.al.range.start', '0'), ('dnp3.al.range.stop', '8')])), ('Point Number 0 (Quality: Online), Value: 1', OrderedDict([('dnp3.al.point_index',…	-47.9901	84.6354	1350.53
10	239	eth:ethertype:ip:tcp:dnp3	00:50:56:9c:9d:70	00:00:00:aa:00:22	192.168.0.5	172.16.0.2	225	0x00004000	20000	49701	185	0x00000018	0	0.051196000	0	0	0	0	None	2020-10-17 17:13:20.007153034	399	1	73	0x00000044	0x000000c0	129	0x000000c1	['258', '258', '258']	16	15	[OrderedDict([('dnp3.al.obj', '258'), ('dnp3.al.obj_tree', OrderedDict([('Qualifier Field, Prefix: None, Range: 8-bit Start and Stop Indices', OrderedDict([('dnp3.al.objq.prefix', '0'), ('dnp3.al.objq.range', '0')])), ('Number of Items: 4', OrderedDict([('dnp3.al.range.start', '0'), ('dnp3.al.range.stop', '3')])), ('Point Number 0 (Quality: Online), Value: 1', OrderedDict([('dnp3.al.point_index',…	-47.9901	84.6354	1350.53
11	60	eth:ethertype:arp	00:50:56:9c:9d:70	00:00:00:aa:00:22	0.0.0.0	0.0.0.0	0	0x00000000	0	0	0	0x00000000	0	-1	0	0	0	0	None	2020-10-17 17:13:21.395015955	1195	1	172	0x00000044	0x000000c0	129	0x000000cb	['258', '258', '258', '258']	46	1	[OrderedDict([('dnp3.al.obj', '258'), ('dnp3.al.obj_tree', OrderedDict([('Qualifier Field, Prefix: None, Range: 8-bit Start and Stop Indices', OrderedDict([('dnp3.al.objq.prefix', '0'), ('dnp3.al.objq.range', '0')])), ('Number of Items: 11', OrderedDict([('dnp3.al.range.start', '0'), ('dnp3.al.range.stop', '10')])), ('Point Number 0 (Quality: Online), Value: 1', OrderedDict([('dnp3.al.point_index…	-47.9901	84.6354	1350.53
12	42	eth:ethertype:arp	00:00:00:aa:00:22	00:50:56:9c:9d:70	0.0.0.0	0.0.0.0	0	0x00000000	0	0	0	0x00000000	0	-1	0	0	0	0	None	2020-10-17 17:13:23.027883053	456	1	109	0x00000044	0x000000c0	129	0x000000c0	['258', '258', '258']	28	127	[OrderedDict([('dnp3.al.obj', '258'), ('dnp3.al.obj_tree', OrderedDict([('Qualifier Field, Prefix: None, Range: 8-bit Start and Stop Indices', OrderedDict([('dnp3.al.objq.prefix', '0'), ('dnp3.al.objq.range', '0')])), ('Number of Items: 7', OrderedDict([('dnp3.al.range.start', '0'), ('dnp3.al.range.stop', '6')])), ('Point Number 0 (Quality: Online), Value: 1', OrderedDict([('dnp3.al.point_index',…	-47.9901	84.6354	1350.53
13	72	eth:ethertype:ip:tcp:dnp3	00:00:00:aa:00:22	00:50:56:9c:9d:70	172.16.0.2	192.168.0.5	58	0x00004000	52851	20000	18	0x00000018	0	-1	0	0	0	0	None	2020-10-17 17:13:23.930604935	601	1	201	0x00000044	0x000000c0	129	0x000000c3	['258', '258', '258', '258']	55	2	[OrderedDict([('dnp3.al.obj', '258'), ('dnp3.al.obj_tree', OrderedDict([('Qualifier Field, Prefix: None, Range: 8-bit Start and Stop Indices', OrderedDict([('dnp3.al.objq.prefix', '0'), ('dnp3.al.objq.range', '0')])), ('Number of Items: 13', OrderedDict([('dnp3.al.range.start', '0'), ('dnp3.al.range.stop', '12')])), ('Point Number 0 (Quality: Online), Value: 1', OrderedDict([('dnp3.al.point_index…	-47.9901	84.6354	1350.53
14	196	eth:ethertype:ip:tcp:dnp3	00:50:56:9c:9d:70	00:00:00:aa:00:22	192.168.0.5	172.16.0.2	182	0x00004000	20000	52851	142	0x00000018	0	0.052161000	0	0	0	0	None	2020-10-17 17:13:47.602987051	560	1	148	0x00000044	0x000000c0	129	0x000000c7	['258', '258', '258', '258']	38	1	[OrderedDict([('dnp3.al.obj', '258'), ('dnp3.al.obj_tree', OrderedDict([('Qualifier Field, Prefix: None, Range: 8-bit Start and Stop Indices', OrderedDict([('dnp3.al.objq.prefix', '0'), ('dnp3.al.objq.range', '0')])), ('Number of Items: 9', OrderedDict([('dnp3.al.range.start', '0'), ('dnp3.al.range.stop', '8')])), ('Point Number 0 (Quality: Online), Value: 1', OrderedDict([('dnp3.al.point_index',…	-47.9901	84.6354	1350.53
15	72	eth:ethertype:ip:tcp:dnp3	00:00:00:aa:00:22	00:50:56:9c:9d:70	172.16.0.2	192.168.0.5	58	0x00004000	38491	20000	18	0x00000018	0	-1	0	0	0	0	None	2020-10-17 17:13:47.745143890	1200	1	208	0x00000044	0x000000c0	129	0x000000cc	['258', '258', '258', '258']	58	1	[OrderedDict([('dnp3.al.obj', '258'), ('dnp3.al.obj_tree', OrderedDict([('Qualifier Field, Prefix: None, Range: 8-bit Start and Stop Indices', OrderedDict([('dnp3.al.objq.prefix', '0'), ('dnp3.al.objq.range', '0')])), ('Number of Items: 14', OrderedDict([('dnp3.al.range.start', '0'), ('dnp3.al.range.stop', '13')])), ('Point Number 0 (Quality: Online), Value: 1', OrderedDict([('dnp3.al.point_index…	-47.9901	84.6354	1350.53
16	206	eth:ethertype:ip:tcp:dnp3	00:50:56:9c:9d:70	00:00:00:aa:00:22	192.168.0.5	172.16.0.2	192	0x00004000	20000	38491	152	0x00000018	0	0.052349000	0	0	0	0	None	2020-10-17 17:13:49.007999897	968	1	160	0x00000044	0x000000c0	129	0x000000cc	['258', '258', '258', '258']	42	1	[OrderedDict([('dnp3.al.obj', '258'), ('dnp3.al.obj_tree', OrderedDict([('Qualifier Field, Prefix: None, Range: 8-bit Start and Stop Indices', OrderedDict([('dnp3.al.objq.prefix', '0'), ('dnp3.al.objq.range', '0')])), ('Number of Items: 10', OrderedDict([('dnp3.al.range.start', '0'), ('dnp3.al.range.stop', '9')])), ('Point Number 0 (Quality: Online), Value: 1', OrderedDict([('dnp3.al.point_index'…	-47.9901	84.6354	1350.55
17	72	eth:ethertype:ip:tcp:dnp3	00:00:00:aa:00:22	00:50:56:9c:9d:70	172.16.0.2	192.168.0.5	58	0x00004000	36503	20000	18	0x00000018	0	-1	0	0	0	0	None	2020-10-17 17:13:49.340914965	390	1	121	0x00000044	0x000000c0	129	0x000000c3	['258', '258', '258']	32	255	[OrderedDict([('dnp3.al.obj', '258'), ('dnp3.al.obj_tree', OrderedDict([('Qualifier Field, Prefix: None, Range: 8-bit Start and Stop Indices', OrderedDict([('dnp3.al.objq.prefix', '0'), ('dnp3.al.objq.range', '0')])), ('Number of Items: 8', OrderedDict([('dnp3.al.range.start', '0'), ('dnp3.al.range.stop', '7')])), ('Point Number 0 (Quality: Online), Value: 1', OrderedDict([('dnp3.al.point_index',…	-56.2587	84.6354	1350.55
18	208	eth:ethertype:ip:tcp:dnp3	00:50:56:9c:9d:70	00:00:00:aa:00:22	192.168.0.5	172.16.0.2	194	0x00004000	20000	36503	154	0x00000018	0	0.051429000	0	0	0	0	None	2020-10-17 17:13:49.416976929	631	1	131	0x00000044	0x000000c0	129	0x000000c0	['258', '258', '258', '258']	33	0	[OrderedDict([('dnp3.al.obj', '258'), ('dnp3.al.obj_tree', OrderedDict([('Qualifier Field, Prefix: None, Range: 8-bit Start and Stop Indices', OrderedDict([('dnp3.al.objq.prefix', '0'), ('dnp3.al.objq.range', '0')])), ('Number of Items: 8', OrderedDict([('dnp3.al.range.start', '0'), ('dnp3.al.range.stop', '7')])), ('Point Number 0 (Quality: Online), Value: 1', OrderedDict([('dnp3.al.point_index',…	-56.2587	84.6354	1350.55
19	72	eth:ethertype:ip:tcp:dnp3	00:00:00:aa:00:22	00:50:56:9c:9d:70	172.16.0.2	192.168.0.5	58	0x00004000	43991	20000	18	0x00000018	0	-1	6	1	18	0	None	2020-10-17 17:13:49.790999889	493	1	133	0x00000044	0x000000c0	129	0x000000c1	['258', '258', '258']	36	511	[OrderedDict([('dnp3.al.obj', '258'), ('dnp3.al.obj_tree', OrderedDict([('Qualifier Field, Prefix: None, Range: 8-bit Start and Stop Indices', OrderedDict([('dnp3.al.objq.prefix', '0'), ('dnp3.al.objq.range', '0')])), ('Number of Items: 9', OrderedDict([('dnp3.al.range.start', '0'), ('dnp3.al.range.stop', '8')])), ('Point Number 0 (Quality: Online), Value: 1', OrderedDict([('dnp3.al.point_index',…	-56.2587	84.6354	1350.55
20	142	eth:ethertype:ip:tcp:dnp3	00:50:56:9c:9d:70	00:00:00:aa:00:22	192.168.0.5	172.16.0.2	128	0x00004000	20000	43991	88	0x00000018	0	0.051665000	0	0	0	0	None	2020-10-17 17:13:50.160953999	399	1	73	0x00000044	0x000000c0	129	0x000000c2	['258', '258', '258']	16	15	[OrderedDict([('dnp3.al.obj', '258'), ('dnp3.al.obj_tree', OrderedDict([('Qualifier Field, Prefix: None, Range: 8-bit Start and Stop Indices', OrderedDict([('dnp3.al.objq.prefix', '0'), ('dnp3.al.objq.range', '0')])), ('Number of Items: 4', OrderedDict([('dnp3.al.range.start', '0'), ('dnp3.al.range.stop', '3')])), ('Point Number 0 (Quality: Online), Value: 1', OrderedDict([('dnp3.al.point_index',…	-56.2587	84.6354	1350.55
21	72	eth:ethertype:ip:tcp:dnp3	00:00:00:aa:00:22	00:50:56:9c:9d:70	172.16.0.2	192.168.0.5	58	0x00004000	56515	20000	18	0x00000018	0	-1	0	0	0	0	None	2020-10-17 17:13:50.949003935	560	1	22	0x00000044	0x000000c0	129	0x000000c8	['10499']	1	1200	[OrderedDict([('dnp3.al.obj', '10499'), ('dnp3.al.obj_tree', OrderedDict([('Qualifier Field, Prefix: 2-Octet Index Prefix, Range: 16-bit Single Field Quantity', OrderedDict([('dnp3.al.objq.prefix', '2'), ('dnp3.al.objq.range', '8')])), ('Number of Items: 1', OrderedDict([('dnp3.al.range.quantity', '1')])), ('Point Number 0, Value: 1200 [Status: Req. Accepted/Init/Queued (0x00)]', OrderedDict([('d…	-56.2587	84.6354	1350.55
22	253	eth:ethertype:ip:tcp:dnp3	00:50:56:9c:9d:70	00:00:00:aa:00:22	192.168.0.5	172.16.0.2	239	0x00004000	20000	56515	199	0x00000018	0	0.052387000	0	0	0	0	None	2020-10-17 17:13:51.548068047	1195	1	172	0x00000044	0x000000c0	129	0x000000cc	['258', '258', '258', '258']	46	1	[OrderedDict([('dnp3.al.obj', '258'), ('dnp3.al.obj_tree', OrderedDict([('Qualifier Field, Prefix: None, Range: 8-bit Start and Stop Indices', OrderedDict([('dnp3.al.objq.prefix', '0'), ('dnp3.al.objq.range', '0')])), ('Number of Items: 11', OrderedDict([('dnp3.al.range.start', '0'), ('dnp3.al.range.stop', '10')])), ('Point Number 0 (Quality: Online), Value: 1', OrderedDict([('dnp3.al.point_index…	-56.2587	84.6354	1350.55
23	72	eth:ethertype:ip:tcp:dnp3	00:00:00:aa:00:22	00:50:56:9c:9d:70	172.16.0.2	192.168.0.5	58	0x00004000	55909	20000	18	0x00000018	0	-1	5	1	15	0	None	2020-10-17 17:13:53.180021048	456	1	109	0x00000044	0x000000c0	129	0x000000c1	['258', '258', '258']	28	127	[OrderedDict([('dnp3.al.obj', '258'), ('dnp3.al.obj_tree', OrderedDict([('Qualifier Field, Prefix: None, Range: 8-bit Start and Stop Indices', OrderedDict([('dnp3.al.objq.prefix', '0'), ('dnp3.al.objq.range', '0')])), ('Number of Items: 7', OrderedDict([('dnp3.al.range.start', '0'), ('dnp3.al.range.stop', '6')])), ('Point Number 0 (Quality: Online), Value: 1', OrderedDict([('dnp3.al.point_index',…	-56.2587	84.6354	1350.55
24	182	eth:ethertype:ip:tcp:dnp3	00:50:56:9c:9d:70	00:00:00:aa:00:22	192.168.0.5	172.16.0.2	168	0x00004000	20000	55909	128	0x00000018	0	0.052225000	0	0	0	0	None	2020-10-17 17:13:54.084122896	601	1	201	0x00000044	0x000000c0	129	0x000000c4	['258', '258', '258', '258']	55	2	[OrderedDict([('dnp3.al.obj', '258'), ('dnp3.al.obj_tree', OrderedDict([('Qualifier Field, Prefix: None, Range: 8-bit Start and Stop Indices', OrderedDict([('dnp3.al.objq.prefix', '0'), ('dnp3.al.objq.range', '0')])), ('Number of Items: 13', OrderedDict([('dnp3.al.range.start', '0'), ('dnp3.al.range.stop', '12')])), ('Point Number 0 (Quality: Online), Value: 1', OrderedDict([('dnp3.al.point_index…	-56.2587	79.885	1350.55
25	60	eth:ethertype:arp	00:50:56:9c:9d:70	ff:ff:ff:ff:ff:ff	0.0.0.0	0.0.0.0	0	0x00000000	0	0	0	0x00000000	0	-1	0	0	0	0	None	2020-10-17 17:14:04.670335054	631	1	22	0x00000044	0x000000c0	129	0x000000c1	['10499']	1	999	[OrderedDict([('dnp3.al.obj', '10499'), ('dnp3.al.obj_tree', OrderedDict([('Qualifier Field, Prefix: 2-Octet Index Prefix, Range: 16-bit Single Field Quantity', OrderedDict([('dnp3.al.objq.prefix', '2'), ('dnp3.al.objq.range', '8')])), ('Number of Items: 1', OrderedDict([('dnp3.al.range.quantity', '1')])), ('Point Number 0, Value: 999 [Status: Req. Accepted/Init/Queued (0x00)]', OrderedDict([('dn…	-56.2587	79.885	1350.55
26	72	eth:ethertype:ip:tcp:dnp3	00:00:00:aa:00:22	00:50:56:9c:9d:70	172.16.0.2	192.168.0.5	58	0x00004000	33571	20000	18	0x00000018	0	-1	0	0	0	0	None	2020-10-17 17:14:17.083611965	601	1	22	0x00000044	0x000000c0	129	0x000000c5	['10499']	1	None	[OrderedDict([('dnp3.al.obj', '10499'), ('dnp3.al.obj_tree', OrderedDict([('Qualifier Field, Prefix: 2-Octet Index Prefix, Range: 16-bit Single Field Quantity', OrderedDict([('dnp3.al.objq.prefix', '2'), ('dnp3.al.objq.range', '8')])), ('Number of Items: 1', OrderedDict([('dnp3.al.range.quantity', '1')])), ('Point Number 0, Value: 79.34 [Status: Req. Accepted/Init/Queued (0x00)]', OrderedDict([('…	-56.2587	79.885	1350.55
27	286	eth:ethertype:ip:tcp:dnp3	00:50:56:9c:9d:70	00:00:00:aa:00:22	192.168.0.5	172.16.0.2	272	0x00004000	20000	33571	232	0x00000018	0	0.051029000	5	1	15	0	None	2020-10-17 17:14:17.756589890	560	1	148	0x00000044	0x000000c0	129	0x000000c9	['258', '258', '258', '258']	38	1	[OrderedDict([('dnp3.al.obj', '258'), ('dnp3.al.obj_tree', OrderedDict([('Qualifier Field, Prefix: None, Range: 8-bit Start and Stop Indices', OrderedDict([('dnp3.al.objq.prefix', '0'), ('dnp3.al.objq.range', '0')])), ('Number of Items: 9', OrderedDict([('dnp3.al.range.start', '0'), ('dnp3.al.range.stop', '8')])), ('Point Number 0 (Quality: Online), Value: 1', OrderedDict([('dnp3.al.point_index',…	-56.2587	79.885	1350.55
28	60	eth:ethertype:arp	00:50:56:9c:9d:70	ff:ff:ff:ff:ff:ff	0.0.0.0	0.0.0.0	0	0x00000000	0	0	0	0x00000000	0	-1	0	0	0	0	None	2020-10-17 17:14:17.898683071	1200	1	208	0x00000044	0x000000c0	129	0x000000cd	['258', '258', '258', '258']	58	1	[OrderedDict([('dnp3.al.obj', '258'), ('dnp3.al.obj_tree', OrderedDict([('Qualifier Field, Prefix: None, Range: 8-bit Start and Stop Indices', OrderedDict([('dnp3.al.objq.prefix', '0'), ('dnp3.al.objq.range', '0')])), ('Number of Items: 14', OrderedDict([('dnp3.al.range.start', '0'), ('dnp3.al.range.stop', '13')])), ('Point Number 0 (Quality: Online), Value: 1', OrderedDict([('dnp3.al.point_index…	-56.2587	79.885	1350.55
29	60	eth:ethertype:arp	00:50:56:9c:9d:70	ff:ff:ff:ff:ff:ff	0.0.0.0	0.0.0.0	0	0x00000000	0	0	0	0x00000000	0	-1	0	0	0	0	None	2020-10-17 17:14:19.160666943	968	1	160	0x00000044	0x000000c0	129	0x000000cd	['258', '258', '258', '258']	42	1	[OrderedDict([('dnp3.al.obj', '258'), ('dnp3.al.obj_tree', OrderedDict([('Qualifier Field, Prefix: None, Range: 8-bit Start and Stop Indices', OrderedDict([('dnp3.al.objq.prefix', '0'), ('dnp3.al.objq.range', '0')])), ('Number of Items: 10', OrderedDict([('dnp3.al.range.start', '0'), ('dnp3.al.range.stop', '9')])), ('Point Number 0 (Quality: Online), Value: 1', OrderedDict([('dnp3.al.point_index'…	-56.2587	79.885	1350.55
30	60	eth:ethertype:arp	00:50:56:9c:9d:70	ff:ff:ff:ff:ff:ff	0.0.0.0	0.0.0.0	0	0x00000000	0	0	0	0x00000000	0	-1	30	7	90	0	None	2020-10-17 17:14:19.494595051	390	1	121	0x00000044	0x000000c0	129	0x000000c4	['258', '258', '258']	32	255	[OrderedDict([('dnp3.al.obj', '258'), ('dnp3.al.obj_tree', OrderedDict([('Qualifier Field, Prefix: None, Range: 8-bit Start and Stop Indices', OrderedDict([('dnp3.al.objq.prefix', '0'), ('dnp3.al.objq.range', '0')])), ('Number of Items: 8', OrderedDict([('dnp3.al.range.start', '0'), ('dnp3.al.range.stop', '7')])), ('Point Number 0 (Quality: Online), Value: 1', OrderedDict([('dnp3.al.point_index',…	-56.365	79.885	1350.55
31	60	eth:ethertype:arp	00:50:56:9c:9d:70	ff:ff:ff:ff:ff:ff	0.0.0.0	0.0.0.0	0	0x00000000	0	0	0	0x00000000	0	-1	0	0	0	0	None	2020-10-17 17:14:19.570597887	631	1	131	0x00000044	0x000000c0	129	0x000000c2	['258', '258', '258', '258']	33	0	[OrderedDict([('dnp3.al.obj', '258'), ('dnp3.al.obj_tree', OrderedDict([('Qualifier Field, Prefix: None, Range: 8-bit Start and Stop Indices', OrderedDict([('dnp3.al.objq.prefix', '0'), ('dnp3.al.objq.range', '0')])), ('Number of Items: 8', OrderedDict([('dnp3.al.range.start', '0'), ('dnp3.al.range.stop', '7')])), ('Point Number 0 (Quality: Online), Value: 1', OrderedDict([('dnp3.al.point_index',…	-56.365	79.885	1350.55
32	60	eth:ethertype:arp	00:50:56:9c:9d:70	ff:ff:ff:ff:ff:ff	0.0.0.0	0.0.0.0	0	0x00000000	0	0	0	0x00000000	0	-1	4	1	12	0	None	2020-10-17 17:14:19.944670916	493	1	133	0x00000044	0x000000c0	129	0x000000c2	['258', '258', '258']	36	511	[OrderedDict([('dnp3.al.obj', '258'), ('dnp3.al.obj_tree', OrderedDict([('Qualifier Field, Prefix: None, Range: 8-bit Start and Stop Indices', OrderedDict([('dnp3.al.objq.prefix', '0'), ('dnp3.al.objq.range', '0')])), ('Number of Items: 9', OrderedDict([('dnp3.al.range.start', '0'), ('dnp3.al.range.stop', '8')])), ('Point Number 0 (Quality: Online), Value: 1', OrderedDict([('dnp3.al.point_index',…	-56.365	79.885	1350.55
33	72	eth:ethertype:ip:tcp:dnp3	00:00:00:aa:00:22	00:50:56:9c:9d:70	172.16.0.2	192.168.0.5	58	0x00004000	55493	20000	18	0x00000018	0	-1	18	3	54	0	None	2020-10-17 17:14:20.313605070	399	1	73	0x00000044	0x000000c0	129	0x000000c3	['258', '258', '258']	16	15	[OrderedDict([('dnp3.al.obj', '258'), ('dnp3.al.obj_tree', OrderedDict([('Qualifier Field, Prefix: None, Range: 8-bit Start and Stop Indices', OrderedDict([('dnp3.al.objq.prefix', '0'), ('dnp3.al.objq.range', '0')])), ('Number of Items: 4', OrderedDict([('dnp3.al.range.start', '0'), ('dnp3.al.range.stop', '3')])), ('Point Number 0 (Quality: Online), Value: 1', OrderedDict([('dnp3.al.point_index',…	-56.365	79.885	1350.55
34	225	eth:ethertype:ip:tcp:dnp3	00:50:56:9c:9d:70	00:00:00:aa:00:22	192.168.0.5	172.16.0.2	211	0x00004000	20000	55493	171	0x00000018	0	0.051957000	0	0	0	0	None	2020-10-17 17:14:21.700710058	1195	1	172	0x00000044	0x000000c0	129	0x000000cd	['258', '258', '258', '258']	46	1	[OrderedDict([('dnp3.al.obj', '258'), ('dnp3.al.obj_tree', OrderedDict([('Qualifier Field, Prefix: None, Range: 8-bit Start and Stop Indices', OrderedDict([('dnp3.al.objq.prefix', '0'), ('dnp3.al.objq.range', '0')])), ('Number of Items: 11', OrderedDict([('dnp3.al.range.start', '0'), ('dnp3.al.range.stop', '10')])), ('Point Number 0 (Quality: Online), Value: 1', OrderedDict([('dnp3.al.point_index…	-56.365	79.885	1350.55
35	72	eth:ethertype:ip:tcp:dnp3	00:00:00:aa:00:22	00:50:56:9c:9d:70	172.16.0.2	192.168.0.5	58	0x00004000	57733	20000	18	0x00000018	0	-1	0	0	0	0	None	2020-10-17 17:14:23.333617926	456	1	109	0x00000044	0x000000c0	129	0x000000c2	['258', '258', '258']	28	127	[OrderedDict([('dnp3.al.obj', '258'), ('dnp3.al.obj_tree', OrderedDict([('Qualifier Field, Prefix: None, Range: 8-bit Start and Stop Indices', OrderedDict([('dnp3.al.objq.prefix', '0'), ('dnp3.al.objq.range', '0')])), ('Number of Items: 7', OrderedDict([('dnp3.al.range.start', '0'), ('dnp3.al.range.stop', '6')])), ('Point Number 0 (Quality: Online), Value: 1', OrderedDict([('dnp3.al.point_index',…	-56.365	79.885	1350.55
36	293	eth:ethertype:ip:tcp:dnp3	00:50:56:9c:9d:70	00:00:00:aa:00:22	192.168.0.5	172.16.0.2	279	0x00004000	20000	57733	239	0x00000018	0	0.052334000	0	0	0	0	None	2020-10-17 17:14:24.237793922	601	1	201	0x00000044	0x000000c0	129	0x000000c6	['258', '258', '258', '258']	55	2	[OrderedDict([('dnp3.al.obj', '258'), ('dnp3.al.obj_tree', OrderedDict([('Qualifier Field, Prefix: None, Range: 8-bit Start and Stop Indices', OrderedDict([('dnp3.al.objq.prefix', '0'), ('dnp3.al.objq.range', '0')])), ('Number of Items: 13', OrderedDict([('dnp3.al.range.start', '0'), ('dnp3.al.range.stop', '12')])), ('Point Number 0 (Quality: Online), Value: 1', OrderedDict([('dnp3.al.point_index…	-56.365	79.9677	1350.55
37	72	eth:ethertype:ip:tcp:dnp3	00:00:00:aa:00:22	00:50:56:9c:9d:70	172.16.0.2	192.168.0.5	58	0x00004000	49701	20000	18	0x00000018	0	-1	6	1	18	0	None	2020-10-17 17:14:26.942939997	601	1	22	0x00000044	0x000000c0	129	0x000000c7	['10499']	1	82	[OrderedDict([('dnp3.al.obj', '10499'), ('dnp3.al.obj_tree', OrderedDict([('Qualifier Field, Prefix: 2-Octet Index Prefix, Range: 16-bit Single Field Quantity', OrderedDict([('dnp3.al.objq.prefix', '2'), ('dnp3.al.objq.range', '8')])), ('Number of Items: 1', OrderedDict([('dnp3.al.range.quantity', '1')])), ('Point Number 2, Value: 82 [Status: Req. Accepted/Init/Queued (0x00)]', OrderedDict([('dnp…	-56.365	79.9677	1350.55
38	239	eth:ethertype:ip:tcp:dnp3	00:50:56:9c:9d:70	00:00:00:aa:00:22	192.168.0.5	172.16.0.2	225	0x00004000	20000	49701	185	0x00000018	0	0.050979000	0	0	0	0	None	2020-10-17 17:14:33.973970890	968	1	22	0x00000044	0x000000c0	129	0x000000ce	['10499']	1	1000	[OrderedDict([('dnp3.al.obj', '10499'), ('dnp3.al.obj_tree', OrderedDict([('Qualifier Field, Prefix: 2-Octet Index Prefix, Range: 16-bit Single Field Quantity', OrderedDict([('dnp3.al.objq.prefix', '2'), ('dnp3.al.objq.range', '8')])), ('Number of Items: 1', OrderedDict([('dnp3.al.range.quantity', '1')])), ('Point Number 0, Value: 1000 [Status: Req. Accepted/Init/Queued (0x00)]', OrderedDict([('d…	-56.365	79.9677	1350.55
39	72	eth:ethertype:ip:tcp:dnp3	00:00:00:aa:00:22	00:50:56:9c:9d:70	172.16.0.2	192.168.0.5	58	0x00004000	52851	20000	18	0x00000018	0	-1	0	0	0	0	None	2020-10-17 17:14:47.908355951	560	1	148	0x00000044	0x000000c0	129	0x000000ca	['258', '258', '258', '258']	38	1	[OrderedDict([('dnp3.al.obj', '258'), ('dnp3.al.obj_tree', OrderedDict([('Qualifier Field, Prefix: None, Range: 8-bit Start and Stop Indices', OrderedDict([('dnp3.al.objq.prefix', '0'), ('dnp3.al.objq.range', '0')])), ('Number of Items: 9', OrderedDict([('dnp3.al.range.start', '0'), ('dnp3.al.range.stop', '8')])), ('Point Number 0 (Quality: Online), Value: 1', OrderedDict([('dnp3.al.point_index',…	-56.365	79.9677	1350.55
40	196	eth:ethertype:ip:tcp:dnp3	00:50:56:9c:9d:70	00:00:00:aa:00:22	192.168.0.5	172.16.0.2	182	0x00004000	20000	52851	142	0x00000018	0	0.051967000	0	0	0	0	None	2020-10-17 17:14:48.052297115	1200	1	208	0x00000044	0x000000c0	129	0x000000ce	['258', '258', '258', '258']	58	1	[OrderedDict([('dnp3.al.obj', '258'), ('dnp3.al.obj_tree', OrderedDict([('Qualifier Field, Prefix: None, Range: 8-bit Start and Stop Indices', OrderedDict([('dnp3.al.objq.prefix', '0'), ('dnp3.al.objq.range', '0')])), ('Number of Items: 14', OrderedDict([('dnp3.al.range.start', '0'), ('dnp3.al.range.stop', '13')])), ('Point Number 0 (Quality: Online), Value: 1', OrderedDict([('dnp3.al.point_index…	-56.365	79.9677	1350.55
41	72	eth:ethertype:ip:tcp:dnp3	00:00:00:aa:00:22	00:50:56:9c:9d:70	172.16.0.2	192.168.0.5	58	0x00004000	38491	20000	18	0x00000018	0	-1	0	0	0	0	None	2020-10-17 17:14:49.314265966	968	1	160	0x00000044	0x000000c0	129	0x000000cf	['258', '258', '258', '258']	42	1	[OrderedDict([('dnp3.al.obj', '258'), ('dnp3.al.obj_tree', OrderedDict([('Qualifier Field, Prefix: None, Range: 8-bit Start and Stop Indices', OrderedDict([('dnp3.al.objq.prefix', '0'), ('dnp3.al.objq.range', '0')])), ('Number of Items: 10', OrderedDict([('dnp3.al.range.start', '0'), ('dnp3.al.range.stop', '9')])), ('Point Number 0 (Quality: Online), Value: 1', OrderedDict([('dnp3.al.point_index'…	-56.365	79.9677	1350.67
42	206	eth:ethertype:ip:tcp:dnp3	00:50:56:9c:9d:70	00:00:00:aa:00:22	192.168.0.5	172.16.0.2	192	0x00004000	20000	38491	152	0x00000018	0	0.052093000	0	0	0	0	None	2020-10-17 17:14:49.646195889	390	1	121	0x00000044	0x000000c0	129	0x000000c5	['258', '258', '258']	32	255	[OrderedDict([('dnp3.al.obj', '258'), ('dnp3.al.obj_tree', OrderedDict([('Qualifier Field, Prefix: None, Range: 8-bit Start and Stop Indices', OrderedDict([('dnp3.al.objq.prefix', '0'), ('dnp3.al.objq.range', '0')])), ('Number of Items: 8', OrderedDict([('dnp3.al.range.start', '0'), ('dnp3.al.range.stop', '7')])), ('Point Number 0 (Quality: Online), Value: 1', OrderedDict([('dnp3.al.point_index',…	-56.7968	79.9677	1350.67
43	72	eth:ethertype:ip:tcp:dnp3	00:00:00:aa:00:22	00:50:56:9c:9d:70	172.16.0.2	192.168.0.5	58	0x00004000	36503	20000	18	0x00000018	0	-1	0	0	0	0	None	2020-10-17 17:14:49.724236012	631	1	131	0x00000044	0x000000c0	129	0x000000c3	['258', '258', '258', '258']	33	0	[OrderedDict([('dnp3.al.obj', '258'), ('dnp3.al.obj_tree', OrderedDict([('Qualifier Field, Prefix: None, Range: 8-bit Start and Stop Indices', OrderedDict([('dnp3.al.objq.prefix', '0'), ('dnp3.al.objq.range', '0')])), ('Number of Items: 8', OrderedDict([('dnp3.al.range.start', '0'), ('dnp3.al.range.stop', '7')])), ('Point Number 0 (Quality: Online), Value: 1', OrderedDict([('dnp3.al.point_index',…	-56.7968	79.9677	1350.67
44	208	eth:ethertype:ip:tcp:dnp3	00:50:56:9c:9d:70	00:00:00:aa:00:22	192.168.0.5	172.16.0.2	194	0x00004000	20000	36503	154	0x00000018	0	0.052005000	0	0	0	0	None	2020-10-17 17:14:50.098278046	493	1	133	0x00000044	0x000000c0	129	0x000000c3	['258', '258', '258']	36	511	[OrderedDict([('dnp3.al.obj', '258'), ('dnp3.al.obj_tree', OrderedDict([('Qualifier Field, Prefix: None, Range: 8-bit Start and Stop Indices', OrderedDict([('dnp3.al.objq.prefix', '0'), ('dnp3.al.objq.range', '0')])), ('Number of Items: 9', OrderedDict([('dnp3.al.range.start', '0'), ('dnp3.al.range.stop', '8')])), ('Point Number 0 (Quality: Online), Value: 1', OrderedDict([('dnp3.al.point_index',…	-56.7968	79.9677	1350.67
45	72	eth:ethertype:ip:tcp:dnp3	00:00:00:aa:00:22	00:50:56:9c:9d:70	172.16.0.2	192.168.0.5	58	0x00004000	43991	20000	18	0x00000018	0	-1	5	1	15	0	None	2020-10-17 17:14:50.466231108	399	1	73	0x00000044	0x000000c0	129	0x000000c4	['258', '258', '258']	16	15	[OrderedDict([('dnp3.al.obj', '258'), ('dnp3.al.obj_tree', OrderedDict([('Qualifier Field, Prefix: None, Range: 8-bit Start and Stop Indices', OrderedDict([('dnp3.al.objq.prefix', '0'), ('dnp3.al.objq.range', '0')])), ('Number of Items: 4', OrderedDict([('dnp3.al.range.start', '0'), ('dnp3.al.range.stop', '3')])), ('Point Number 0 (Quality: Online), Value: 1', OrderedDict([('dnp3.al.point_index',…	-56.7968	79.9677	1350.67
46	142	eth:ethertype:ip:tcp:dnp3	00:50:56:9c:9d:70	00:00:00:aa:00:22	192.168.0.5	172.16.0.2	128	0x00004000	20000	43991	88	0x00000018	0	0.051973000	0	0	0	1	DNP3	2020-10-17 17:14:51.852380037	1195	1	172	0x00000044	0x000000c0	129	0x000000ce	['258', '258', '258', '258']	46	1	[OrderedDict([('dnp3.al.obj', '258'), ('dnp3.al.obj_tree', OrderedDict([('Qualifier Field, Prefix: None, Range: 8-bit Start and Stop Indices', OrderedDict([('dnp3.al.objq.prefix', '0'), ('dnp3.al.objq.range', '0')])), ('Number of Items: 11', OrderedDict([('dnp3.al.range.start', '0'), ('dnp3.al.range.stop', '10')])), ('Point Number 0 (Quality: Online), Value: 1', OrderedDict([('dnp3.al.point_index…	-56.7968	79.9677	1350.67
47	81	eth:ethertype:ip:tcp:dnp3	00:00:00:aa:00:22	00:50:56:9c:9d:70	172.16.0.2	192.168.0.5	67	0x00004000	55493	20000	27	0x00000018	0	-1	0	0	0	0	None	2020-10-17 17:14:53.486315966	456	1	109	0x00000044	0x000000c0	129	0x000000c3	['258', '258', '258']	28	127	[OrderedDict([('dnp3.al.obj', '258'), ('dnp3.al.obj_tree', OrderedDict([('Qualifier Field, Prefix: None, Range: 8-bit Start and Stop Indices', OrderedDict([('dnp3.al.objq.prefix', '0'), ('dnp3.al.objq.range', '0')])), ('Number of Items: 7', OrderedDict([('dnp3.al.range.start', '0'), ('dnp3.al.range.stop', '6')])), ('Point Number 0 (Quality: Online), Value: 1', OrderedDict([('dnp3.al.point_index',…	-56.7968	79.9677	1350.67
48	85	eth:ethertype:ip:tcp:dnp3	00:50:56:9c:9d:70	00:00:00:aa:00:22	192.168.0.5	172.16.0.2	71	0x00004000	20000	55493	31	0x00000018	0	0.050798000	0	0	0	0	None	2020-10-17 17:14:54.353374004	560	1	22	0x00000044	0x000000c0	129	0x000000cb	['10499']	1	1100	[OrderedDict([('dnp3.al.obj', '10499'), ('dnp3.al.obj_tree', OrderedDict([('Qualifier Field, Prefix: 2-Octet Index Prefix, Range: 16-bit Single Field Quantity', OrderedDict([('dnp3.al.objq.prefix', '2'), ('dnp3.al.objq.range', '8')])), ('Number of Items: 1', OrderedDict([('dnp3.al.range.quantity', '1')])), ('Point Number 1, Value: 1100 [Status: Req. Accepted/Init/Queued (0x00)]', OrderedDict([('d…	-56.7968	79.9677	1350.67
49	72	eth:ethertype:ip:tcp:dnp3	00:00:00:aa:00:22	00:50:56:9c:9d:70	172.16.0.2	192.168.0.5	58	0x00004000	56515	20000	18	0x00000018	0	-1	0	0	0	0	None	2020-10-17 17:14:54.391396046	601	1	201	0x00000044	0x000000c0	129	0x000000c8	['258', '258', '258', '258']	55	2	[OrderedDict([('dnp3.al.obj', '258'), ('dnp3.al.obj_tree', OrderedDict([('Qualifier Field, Prefix: None, Range: 8-bit Start and Stop Indices', OrderedDict([('dnp3.al.objq.prefix', '0'), ('dnp3.al.objq.range', '0')])), ('Number of Items: 13', OrderedDict([('dnp3.al.range.start', '0'), ('dnp3.al.range.stop', '12')])), ('Point Number 0 (Quality: Online), Value: 1', OrderedDict([('dnp3.al.point_index…	-56.7968	83.5342	1350.67
50	253	eth:ethertype:ip:tcp:dnp3	00:50:56:9c:9d:70	00:00:00:aa:00:22	192.168.0.5	172.16.0.2	239	0x00004000	20000	56515	199	0x00000018	0	0.051046000	0	0	0	1	arpspoof	2020-10-17 17:15:05.204633951	560	1	28	0x00000044	0x000000c0	129	0x000000cc	['3073']	1	1	[OrderedDict([('dnp3.al.obj', '3073'), ('dnp3.al.obj_tree', OrderedDict([('Qualifier Field, Prefix: 2-Octet Index Prefix, Range: 16-bit Single Field Quantity', OrderedDict([('dnp3.al.objq.prefix', '2'), ('dnp3.al.objq.range', '8')])), ('Number of Items: 1', OrderedDict([('dnp3.al.range.quantity', '1')])), ('Point Number 1 [Pulse On] [Trip]', OrderedDict([('dnp3.al.index', '1'), ('Control Code [0x…	-56.7968	83.5342	1350.67
51	42	eth:ethertype:arp	00:00:00:aa:00:22	00:50:56:9c:9d:70	0.0.0.0	0.0.0.0	0	0x00000000	0	0	0	0x00000000	0	-1	5	1	15	0	None	2020-10-17 17:15:10.904738903	560	1	28	0x00000044	0x000000c0	129	0x000000cd	['3073']	1	1	[OrderedDict([('dnp3.al.obj', '3073'), ('dnp3.al.obj_tree', OrderedDict([('Qualifier Field, Prefix: 2-Octet Index Prefix, Range: 16-bit Single Field Quantity', OrderedDict([('dnp3.al.objq.prefix', '2'), ('dnp3.al.objq.range', '8')])), ('Number of Items: 1', OrderedDict([('dnp3.al.range.quantity', '1')])), ('Point Number 1 [Pulse On] [Close]', OrderedDict([('dnp3.al.index', '1'), ('Control Code [0…	-56.7968	83.5342	1350.67
52	60	eth:ethertype:arp	00:50:56:9c:9d:70	00:00:00:aa:00:22	0.0.0.0	0.0.0.0	0	0x00000000	0	0	0	0x00000000	0	-1	0	0	0	0	None	2020-10-17 17:15:17.680911064	968	1	22	0x00000044	0x000000c0	129	0x000000c0	['10499']	1	1300	[OrderedDict([('dnp3.al.obj', '10499'), ('dnp3.al.obj_tree', OrderedDict([('Qualifier Field, Prefix: 2-Octet Index Prefix, Range: 16-bit Single Field Quantity', OrderedDict([('dnp3.al.objq.prefix', '2'), ('dnp3.al.objq.range', '8')])), ('Number of Items: 1', OrderedDict([('dnp3.al.range.quantity', '1')])), ('Point Number 1, Value: 1300 [Status: Req. Accepted/Init/Queued (0x00)]', OrderedDict([('d…	-56.7968	83.5342	1350.67
53	72	eth:ethertype:ip:tcp:dnp3	00:00:00:aa:00:22	00:50:56:9c:9d:70	172.16.0.2	192.168.0.5	58	0x00004000	55909	20000	18	0x00000018	0	-1	0	0	0	0	None	2020-10-17 17:15:18.060889006	560	1	148	0x00000044	0x000000c0	129	0x000000ce	['258', '258', '258', '258']	38	1	[OrderedDict([('dnp3.al.obj', '258'), ('dnp3.al.obj_tree', OrderedDict([('Qualifier Field, Prefix: None, Range: 8-bit Start and Stop Indices', OrderedDict([('dnp3.al.objq.prefix', '0'), ('dnp3.al.objq.range', '0')])), ('Number of Items: 9', OrderedDict([('dnp3.al.range.start', '0'), ('dnp3.al.range.stop', '8')])), ('Point Number 0 (Quality: Online), Value: 1', OrderedDict([('dnp3.al.point_index',…	-56.7968	83.5342	1350.67
54	60	eth:ethertype:arp	00:50:56:9c:9d:70	ff:ff:ff:ff:ff:ff	0.0.0.0	0.0.0.0	0	0x00000000	0	0	0	0x00000000	0	-1	0	0	0	0	None	2020-10-17 17:15:18.204916000	1200	1	208	0x00000044	0x000000c0	129	0x000000cf	['258', '258', '258', '258']	58	1	[OrderedDict([('dnp3.al.obj', '258'), ('dnp3.al.obj_tree', OrderedDict([('Qualifier Field, Prefix: None, Range: 8-bit Start and Stop Indices', OrderedDict([('dnp3.al.objq.prefix', '0'), ('dnp3.al.objq.range', '0')])), ('Number of Items: 14', OrderedDict([('dnp3.al.range.start', '0'), ('dnp3.al.range.stop', '13')])), ('Point Number 0 (Quality: Online), Value: 1', OrderedDict([('dnp3.al.point_index…	-56.7968	83.5342	1350.67
55	182	eth:ethertype:ip:tcp:dnp3	00:50:56:9c:9d:70	00:00:00:aa:00:22	192.168.0.5	172.16.0.2	168	0x00004000	20000	55909	128	0x00000018	0	0.050965000	0	0	0	0	None	2020-10-17 17:15:19.466934919	968	1	160	0x00000044	0x000000c0	129	0x000000c1	['258', '258', '258', '258']	42	1	[OrderedDict([('dnp3.al.obj', '258'), ('dnp3.al.obj_tree', OrderedDict([('Qualifier Field, Prefix: None, Range: 8-bit Start and Stop Indices', OrderedDict([('dnp3.al.objq.prefix', '0'), ('dnp3.al.objq.range', '0')])), ('Number of Items: 10', OrderedDict([('dnp3.al.range.start', '0'), ('dnp3.al.range.stop', '9')])), ('Point Number 0 (Quality: Online), Value: 1', OrderedDict([('dnp3.al.point_index'…	-56.7968	83.5342	1339.92
56	72	eth:ethertype:ip:tcp:dnp3	00:00:00:aa:00:22	00:50:56:9c:9d:70	172.16.0.2	192.168.0.5	58	0x00004000	33571	20000	18	0x00000018	0	-1	0	0	0	0	None	2020-10-17 17:15:19.800872087	390	1	121	0x00000044	0x000000c0	129	0x000000c6	['258', '258', '258']	32	255	[OrderedDict([('dnp3.al.obj', '258'), ('dnp3.al.obj_tree', OrderedDict([('Qualifier Field, Prefix: None, Range: 8-bit Start and Stop Indices', OrderedDict([('dnp3.al.objq.prefix', '0'), ('dnp3.al.objq.range', '0')])), ('Number of Items: 8', OrderedDict([('dnp3.al.range.start', '0'), ('dnp3.al.range.stop', '7')])), ('Point Number 0 (Quality: Online), Value: 1', OrderedDict([('dnp3.al.point_index',…	-52.9957	83.5342	1339.92
57	60	eth:ethertype:arp	00:50:56:9c:9d:70	ff:ff:ff:ff:ff:ff	0.0.0.0	0.0.0.0	0	0x00000000	0	0	0	0x00000000	0	-1	0	0	0	0	None	2020-10-17 17:15:19.876914978	631	1	131	0x00000044	0x000000c0	129	0x000000c4	['258', '258', '258', '258']	33	0	[OrderedDict([('dnp3.al.obj', '258'), ('dnp3.al.obj_tree', OrderedDict([('Qualifier Field, Prefix: None, Range: 8-bit Start and Stop Indices', OrderedDict([('dnp3.al.objq.prefix', '0'), ('dnp3.al.objq.range', '0')])), ('Number of Items: 8', OrderedDict([('dnp3.al.range.start', '0'), ('dnp3.al.range.stop', '7')])), ('Point Number 0 (Quality: Online), Value: 1', OrderedDict([('dnp3.al.point_index',…	-52.9957	83.5342	1339.92
58	286	eth:ethertype:ip:tcp:dnp3	00:50:56:9c:9d:70	00:00:00:aa:00:22	192.168.0.5	172.16.0.2	272	0x00004000	20000	33571	232	0x00000018	0	0.052072000	0	0	0	0	None	2020-10-17 17:15:20.251916884	493	1	133	0x00000044	0x000000c0	129	0x000000c4	['258', '258', '258']	36	511	[OrderedDict([('dnp3.al.obj', '258'), ('dnp3.al.obj_tree', OrderedDict([('Qualifier Field, Prefix: None, Range: 8-bit Start and Stop Indices', OrderedDict([('dnp3.al.objq.prefix', '0'), ('dnp3.al.objq.range', '0')])), ('Number of Items: 9', OrderedDict([('dnp3.al.range.start', '0'), ('dnp3.al.range.stop', '8')])), ('Point Number 0 (Quality: Online), Value: 1', OrderedDict([('dnp3.al.point_index',…	-52.9957	83.5342	1339.92
59	60	eth:ethertype:arp	00:50:56:9c:9d:70	ff:ff:ff:ff:ff:ff	0.0.0.0	0.0.0.0	0	0x00000000	0	0	0	0x00000000	0	-1	5	1	15	1	arpspoof	2020-10-17 17:15:20.619885921	399	1	73	0x00000044	0x000000c0	129	0x000000c5	['258', '258', '258']	16	15	[OrderedDict([('dnp3.al.obj', '258'), ('dnp3.al.obj_tree', OrderedDict([('Qualifier Field, Prefix: None, Range: 8-bit Start and Stop Indices', OrderedDict([('dnp3.al.objq.prefix', '0'), ('dnp3.al.objq.range', '0')])), ('Number of Items: 4', OrderedDict([('dnp3.al.range.start', '0'), ('dnp3.al.range.stop', '3')])), ('Point Number 0 (Quality: Online), Value: 1', OrderedDict([('dnp3.al.point_index',…	-52.9957	83.5342	1339.92
60	42	eth:ethertype:arp	00:00:00:aa:00:22	ff:ff:ff:ff:ff:ff	0.0.0.0	0.0.0.0	0	0x00000000	0	0	0	0x00000000	0	-1	0	0	0	1	arpspoof	2020-10-17 17:15:22.006019115	1195	1	172	0x00000044	0x000000c0	129	0x000000cf	['258', '258', '258', '258']	46	1	[OrderedDict([('dnp3.al.obj', '258'), ('dnp3.al.obj_tree', OrderedDict([('Qualifier Field, Prefix: None, Range: 8-bit Start and Stop Indices', OrderedDict([('dnp3.al.objq.prefix', '0'), ('dnp3.al.objq.range', '0')])), ('Number of Items: 11', OrderedDict([('dnp3.al.range.start', '0'), ('dnp3.al.range.stop', '10')])), ('Point Number 0 (Quality: Online), Value: 1', OrderedDict([('dnp3.al.point_index…	-52.9957	83.5342	1339.92
61	42	eth:ethertype:arp	00:00:00:aa:00:22	ff:ff:ff:ff:ff:ff	0.0.0.0	0.0.0.0	0	0x00000000	0	0	0	0x00000000	0	-1	5	1	15	1	arpspoof	2020-10-17 17:15:23.639976978	456	1	109	0x00000044	0x000000c0	129	0x000000c4	['258', '258', '258']	28	127	[OrderedDict([('dnp3.al.obj', '258'), ('dnp3.al.obj_tree', OrderedDict([('Qualifier Field, Prefix: None, Range: 8-bit Start and Stop Indices', OrderedDict([('dnp3.al.objq.prefix', '0'), ('dnp3.al.objq.range', '0')])), ('Number of Items: 7', OrderedDict([('dnp3.al.range.start', '0'), ('dnp3.al.range.stop', '6')])), ('Point Number 0 (Quality: Online), Value: 1', OrderedDict([('dnp3.al.point_index',…	-52.9957	83.5342	1339.92
62	42	eth:ethertype:arp	00:00:00:aa:00:22	ff:ff:ff:ff:ff:ff	0.0.0.0	0.0.0.0	0	0x00000000	0	0	0	0x00000000	0	-1	0	0	0	1	arpspoof	2020-10-17 17:15:24.544105053	601	1	201	0x00000044	0x000000c0	129	0x000000c9	['258', '258', '258', '258']	55	2	[OrderedDict([('dnp3.al.obj', '258'), ('dnp3.al.obj_tree', OrderedDict([('Qualifier Field, Prefix: None, Range: 8-bit Start and Stop Indices', OrderedDict([('dnp3.al.objq.prefix', '0'), ('dnp3.al.objq.range', '0')])), ('Number of Items: 13', OrderedDict([('dnp3.al.range.start', '0'), ('dnp3.al.range.stop', '12')])), ('Point Number 0 (Quality: Online), Value: 1', OrderedDict([('dnp3.al.point_index…	-52.9957	83.4984	1339.92
63	42	eth:ethertype:arp	00:00:00:aa:00:22	ff:ff:ff:ff:ff:ff	0.0.0.0	0.0.0.0	0	0x00000000	0	0	0	0x00000000	0	-1	14	3	42	1	arpspoof	2020-10-17 17:15:48.214581966	560	1	148	0x00000044	0x000000c0	129	0x000000cf	['258', '258', '258', '258']	38	1	[OrderedDict([('dnp3.al.obj', '258'), ('dnp3.al.obj_tree', OrderedDict([('Qualifier Field, Prefix: None, Range: 8-bit Start and Stop Indices', OrderedDict([('dnp3.al.objq.prefix', '0'), ('dnp3.al.objq.range', '0')])), ('Number of Items: 9', OrderedDict([('dnp3.al.range.start', '0'), ('dnp3.al.range.stop', '8')])), ('Point Number 0 (Quality: Online), Value: 1', OrderedDict([('dnp3.al.point_index',…	-52.9957	83.4984	1339.92
64	42	eth:ethertype:arp	00:00:00:aa:00:22	ff:ff:ff:ff:ff:ff	0.0.0.0	0.0.0.0	0	0x00000000	0	0	0	0x00000000	0	-1	0	0	0	1	arpspoof	2020-10-17 17:15:48.358630896	1200	1	208	0x00000044	0x000000c0	129	0x000000c0	['258', '258', '258', '258']	58	1	[OrderedDict([('dnp3.al.obj', '258'), ('dnp3.al.obj_tree', OrderedDict([('Qualifier Field, Prefix: None, Range: 8-bit Start and Stop Indices', OrderedDict([('dnp3.al.objq.prefix', '0'), ('dnp3.al.objq.range', '0')])), ('Number of Items: 14', OrderedDict([('dnp3.al.range.start', '0'), ('dnp3.al.range.stop', '13')])), ('Point Number 0 (Quality: Online), Value: 1', OrderedDict([('dnp3.al.point_index…	-52.9957	83.4984	1339.92
65	42	eth:ethertype:arp	00:00:00:aa:00:22	ff:ff:ff:ff:ff:ff	0.0.0.0	0.0.0.0	0	0x00000000	0	0	0	0x00000000	0	-1	4	1	12	1	DNP3	2020-10-17 17:15:49.620639086	968	1	160	0x00000044	0x000000c0	129	0x000000c2	['258', '258', '258', '258']	42	1	[OrderedDict([('dnp3.al.obj', '258'), ('dnp3.al.obj_tree', OrderedDict([('Qualifier Field, Prefix: None, Range: 8-bit Start and Stop Indices', OrderedDict([('dnp3.al.objq.prefix', '0'), ('dnp3.al.objq.range', '0')])), ('Number of Items: 10', OrderedDict([('dnp3.al.range.start', '0'), ('dnp3.al.range.stop', '9')])), ('Point Number 0 (Quality: Online), Value: 1', OrderedDict([('dnp3.al.point_index'…	-52.9957	83.4984	1305.68
66	81	eth:ethertype:ip:tcp:dnp3	00:00:00:aa:00:22	00:50:56:9c:9d:70	172.16.0.2	192.168.0.5	67	0x00004000	38491	20000	27	0x00000018	0	-1	0	0	0	0	None	2020-10-17 17:15:49.953531027	390	1	121	0x00000044	0x000000c0	129	0x000000c7	['258', '258', '258']	32	255	[OrderedDict([('dnp3.al.obj', '258'), ('dnp3.al.obj_tree', OrderedDict([('Qualifier Field, Prefix: None, Range: 8-bit Start and Stop Indices', OrderedDict([('dnp3.al.objq.prefix', '0'), ('dnp3.al.objq.range', '0')])), ('Number of Items: 8', OrderedDict([('dnp3.al.range.start', '0'), ('dnp3.al.range.stop', '7')])), ('Point Number 0 (Quality: Online), Value: 1', OrderedDict([('dnp3.al.point_index',…	-56.8995	83.4984	1305.68
67	85	eth:ethertype:ip:tcp:dnp3	00:50:56:9c:9d:70	00:00:00:aa:00:22	192.168.0.5	172.16.0.2	71	0x00004000	20000	38491	31	0x00000018	0	0.051197000	0	0	0	0	None	2020-10-17 17:15:50.029534101	631	1	131	0x00000044	0x000000c0	129	0x000000c5	['258', '258', '258', '258']	33	0	[OrderedDict([('dnp3.al.obj', '258'), ('dnp3.al.obj_tree', OrderedDict([('Qualifier Field, Prefix: None, Range: 8-bit Start and Stop Indices', OrderedDict([('dnp3.al.objq.prefix', '0'), ('dnp3.al.objq.range', '0')])), ('Number of Items: 8', OrderedDict([('dnp3.al.range.start', '0'), ('dnp3.al.range.stop', '7')])), ('Point Number 0 (Quality: Online), Value: 1', OrderedDict([('dnp3.al.point_index',…	-56.8995	83.4984	1305.68
68	60	eth:ethertype:arp	00:50:56:9c:9d:70	ff:ff:ff:ff:ff:ff	0.0.0.0	0.0.0.0	0	0x00000000	0	0	0	0x00000000	0	-1	8	2	24	0	None	2020-10-17 17:15:50.405622959	493	1	133	0x00000044	0x000000c0	129	0x000000c5	['258', '258', '258']	36	511	[OrderedDict([('dnp3.al.obj', '258'), ('dnp3.al.obj_tree', OrderedDict([('Qualifier Field, Prefix: None, Range: 8-bit Start and Stop Indices', OrderedDict([('dnp3.al.objq.prefix', '0'), ('dnp3.al.objq.range', '0')])), ('Number of Items: 9', OrderedDict([('dnp3.al.range.start', '0'), ('dnp3.al.range.stop', '8')])), ('Point Number 0 (Quality: Online), Value: 1', OrderedDict([('dnp3.al.point_index',…	-56.8995	83.4984	1305.68
69	60	eth:ethertype:arp	00:50:56:9c:9d:70	ff:ff:ff:ff:ff:ff	0.0.0.0	0.0.0.0	0	0x00000000	0	0	0	0x00000000	0	-1	0	0	0	0	None	2020-10-17 17:15:50.773572922	399	1	73	0x00000044	0x000000c0	129	0x000000c6	['258', '258', '258']	16	15	[OrderedDict([('dnp3.al.obj', '258'), ('dnp3.al.obj_tree', OrderedDict([('Qualifier Field, Prefix: None, Range: 8-bit Start and Stop Indices', OrderedDict([('dnp3.al.objq.prefix', '0'), ('dnp3.al.objq.range', '0')])), ('Number of Items: 4', OrderedDict([('dnp3.al.range.start', '0'), ('dnp3.al.range.stop', '3')])), ('Point Number 0 (Quality: Online), Value: 1', OrderedDict([('dnp3.al.point_index',…	-56.8995	83.4984	1305.68
70	60	eth:ethertype:arp	00:50:56:9c:9d:70	00:00:00:aa:00:22	0.0.0.0	0.0.0.0	0	0x00000000	0	0	0	0x00000000	0	-1	1	0	2	1	arpspoof	2020-10-17 17:15:52.159730911	1195	1	172	0x00000044	0x000000c0	129	0x000000c0	['258', '258', '258', '258']	46	1	[OrderedDict([('dnp3.al.obj', '258'), ('dnp3.al.obj_tree', OrderedDict([('Qualifier Field, Prefix: None, Range: 8-bit Start and Stop Indices', OrderedDict([('dnp3.al.objq.prefix', '0'), ('dnp3.al.objq.range', '0')])), ('Number of Items: 11', OrderedDict([('dnp3.al.range.start', '0'), ('dnp3.al.range.stop', '10')])), ('Point Number 0 (Quality: Online), Value: 1', OrderedDict([('dnp3.al.point_index…	-56.8995	83.4984	1305.68
71	42	eth:ethertype:arp	00:00:00:aa:00:22	00:50:56:9c:9d:70	0.0.0.0	0.0.0.0	0	0x00000000	0	0	0	0x00000000	0	-1	0	0	0	0	None	2020-10-17 17:15:53.793627977	456	1	109	0x00000044	0x000000c0	129	0x000000c5	['258', '258', '258']	28	127	[OrderedDict([('dnp3.al.obj', '258'), ('dnp3.al.obj_tree', OrderedDict([('Qualifier Field, Prefix: None, Range: 8-bit Start and Stop Indices', OrderedDict([('dnp3.al.objq.prefix', '0'), ('dnp3.al.objq.range', '0')])), ('Number of Items: 7', OrderedDict([('dnp3.al.range.start', '0'), ('dnp3.al.range.stop', '6')])), ('Point Number 0 (Quality: Online), Value: 1', OrderedDict([('dnp3.al.point_index',…	-56.8995	83.4984	1305.68
72	60	eth:ethertype:arp	00:50:56:9c:9d:70	ff:ff:ff:ff:ff:ff	0.0.0.0	0.0.0.0	0	0x00000000	0	0	0	0x00000000	0	-1	4	1	12	1	arpspoof	2020-10-17 17:15:54.697767019	601	1	201	0x00000044	0x000000c0	129	0x000000ca	['258', '258', '258', '258']	55	2	[OrderedDict([('dnp3.al.obj', '258'), ('dnp3.al.obj_tree', OrderedDict([('Qualifier Field, Prefix: None, Range: 8-bit Start and Stop Indices', OrderedDict([('dnp3.al.objq.prefix', '0'), ('dnp3.al.objq.range', '0')])), ('Number of Items: 13', OrderedDict([('dnp3.al.range.start', '0'), ('dnp3.al.range.stop', '12')])), ('Point Number 0 (Quality: Online), Value: 1', OrderedDict([('dnp3.al.point_index…	-56.8995	83.4011	1305.68
73	42	eth:ethertype:arp	00:00:00:aa:00:22	ff:ff:ff:ff:ff:ff	0.0.0.0	0.0.0.0	0	0x00000000	0	0	0	0x00000000	0	-1	0	0	0	1	arpspoof	2020-10-17 17:16:18.529618979	560	1	148	0x00000044	0x000000c0	129	0x000000c0	['258', '258', '258', '258']	38	1	[OrderedDict([('dnp3.al.obj', '258'), ('dnp3.al.obj_tree', OrderedDict([('Qualifier Field, Prefix: None, Range: 8-bit Start and Stop Indices', OrderedDict([('dnp3.al.objq.prefix', '0'), ('dnp3.al.objq.range', '0')])), ('Number of Items: 9', OrderedDict([('dnp3.al.range.start', '0'), ('dnp3.al.range.stop', '8')])), ('Point Number 0 (Quality: Online), Value: 1', OrderedDict([('dnp3.al.point_index',…	-56.8995	83.4011	1305.68
74	42	eth:ethertype:arp	00:00:00:aa:00:22	ff:ff:ff:ff:ff:ff	0.0.0.0	0.0.0.0	0	0x00000000	0	0	0	0x00000000	0	-1	0	0	0	1	arpspoof	2020-10-17 17:16:18.665745020	1200	1	208	0x00000044	0x000000c0	129	0x000000c1	['258', '258', '258', '258']	58	1	[OrderedDict([('dnp3.al.obj', '258'), ('dnp3.al.obj_tree', OrderedDict([('Qualifier Field, Prefix: None, Range: 8-bit Start and Stop Indices', OrderedDict([('dnp3.al.objq.prefix', '0'), ('dnp3.al.objq.range', '0')])), ('Number of Items: 14', OrderedDict([('dnp3.al.range.start', '0'), ('dnp3.al.range.stop', '13')])), ('Point Number 0 (Quality: Online), Value: 1', OrderedDict([('dnp3.al.point_index…	-56.8995	83.4011	1305.68
75	42	eth:ethertype:arp	00:00:00:aa:00:22	ff:ff:ff:ff:ff:ff	0.0.0.0	0.0.0.0	0	0x00000000	0	0	0	0x00000000	0	-1	6	1	18	1	DNP3	2020-10-17 17:16:19.913800955	968	1	160	0x00000044	0x000000c0	129	0x000000c3	['258', '258', '258', '258']	42	1	[OrderedDict([('dnp3.al.obj', '258'), ('dnp3.al.obj_tree', OrderedDict([('Qualifier Field, Prefix: None, Range: 8-bit Start and Stop Indices', OrderedDict([('dnp3.al.objq.prefix', '0'), ('dnp3.al.objq.range', '0')])), ('Number of Items: 10', OrderedDict([('dnp3.al.range.start', '0'), ('dnp3.al.range.stop', '9')])), ('Point Number 0 (Quality: Online), Value: 1', OrderedDict([('dnp3.al.point_index'…	-56.8995	83.4011	1305.26
76	81	eth:ethertype:ip:tcp:dnp3	00:00:00:aa:00:22	00:50:56:9c:9d:70	172.16.0.2	192.168.0.5	67	0x00004000	33571	20000	27	0x00000018	0	-1	13	2	41	0	None	2020-10-17 17:16:20.257493973	390	1	121	0x00000044	0x000000c0	129	0x000000c8	['258', '258', '258']	32	255	[OrderedDict([('dnp3.al.obj', '258'), ('dnp3.al.obj_tree', OrderedDict([('Qualifier Field, Prefix: None, Range: 8-bit Start and Stop Indices', OrderedDict([('dnp3.al.objq.prefix', '0'), ('dnp3.al.objq.range', '0')])), ('Number of Items: 8', OrderedDict([('dnp3.al.range.start', '0'), ('dnp3.al.range.stop', '7')])), ('Point Number 0 (Quality: Online), Value: 1', OrderedDict([('dnp3.al.point_index',…	-56.8441	83.4011	1305.26
77	85	eth:ethertype:ip:tcp:dnp3	00:50:56:9c:9d:70	00:00:00:aa:00:22	192.168.0.5	172.16.0.2	71	0x00004000	20000	33571	31	0x00000018	0	0.051653000	0	0	0	0	None	2020-10-17 17:16:20.382021904	631	1	131	0x00000044	0x000000c0	129	0x000000c6	['258', '258', '258', '258']	33	0	[OrderedDict([('dnp3.al.obj', '258'), ('dnp3.al.obj_tree', OrderedDict([('Qualifier Field, Prefix: None, Range: 8-bit Start and Stop Indices', OrderedDict([('dnp3.al.objq.prefix', '0'), ('dnp3.al.objq.range', '0')])), ('Number of Items: 8', OrderedDict([('dnp3.al.range.start', '0'), ('dnp3.al.range.stop', '7')])), ('Point Number 0 (Quality: Online), Value: 1', OrderedDict([('dnp3.al.point_index',…	-56.8441	83.4011	1305.26
78	72	eth:ethertype:ip:tcp:dnp3	00:00:00:aa:00:22	00:50:56:9c:9d:70	172.16.0.2	192.168.0.5	58	0x00004000	55493	20000	18	0x00000018	0	-1	1	0	2	0	None	2020-10-17 17:16:20.717860937	493	1	133	0x00000044	0x000000c0	129	0x000000c6	['258', '258', '258']	36	511	[OrderedDict([('dnp3.al.obj', '258'), ('dnp3.al.obj_tree', OrderedDict([('Qualifier Field, Prefix: None, Range: 8-bit Start and Stop Indices', OrderedDict([('dnp3.al.objq.prefix', '0'), ('dnp3.al.objq.range', '0')])), ('Number of Items: 9', OrderedDict([('dnp3.al.range.start', '0'), ('dnp3.al.range.stop', '8')])), ('Point Number 0 (Quality: Online), Value: 1', OrderedDict([('dnp3.al.point_index',…	-56.8441	83.4011	1305.26
79	225	eth:ethertype:ip:tcp:dnp3	00:50:56:9c:9d:70	00:00:00:aa:00:22	192.168.0.5	172.16.0.2	211	0x00004000	20000	55493	171	0x00000018	0	0.052112000	0	0	0	0	None	2020-10-17 17:16:21.089459896	399	1	73	0x00000044	0x000000c0	129	0x000000c7	['258', '258', '258']	16	15	[OrderedDict([('dnp3.al.obj', '258'), ('dnp3.al.obj_tree', OrderedDict([('Qualifier Field, Prefix: None, Range: 8-bit Start and Stop Indices', OrderedDict([('dnp3.al.objq.prefix', '0'), ('dnp3.al.objq.range', '0')])), ('Number of Items: 4', OrderedDict([('dnp3.al.range.start', '0'), ('dnp3.al.range.stop', '3')])), ('Point Number 0 (Quality: Online), Value: 1', OrderedDict([('dnp3.al.point_index',…	-56.8441	83.4011	1305.26
80	72	eth:ethertype:ip:tcp:dnp3	00:00:00:aa:00:22	00:50:56:9c:9d:70	172.16.0.2	192.168.0.5	58	0x00004000	57733	20000	18	0x00000018	0	-1	0	0	0	0	None	2020-10-17 17:16:21.812431097	631	1	22	0x00000044	0x000000c0	129	0x000000c7	['10499']	1	999	[OrderedDict([('dnp3.al.obj', '10499'), ('dnp3.al.obj_tree', OrderedDict([('Qualifier Field, Prefix: 2-Octet Index Prefix, Range: 16-bit Single Field Quantity', OrderedDict([('dnp3.al.objq.prefix', '2'), ('dnp3.al.objq.range', '8')])), ('Number of Items: 1', OrderedDict([('dnp3.al.range.quantity', '1')])), ('Point Number 0, Value: 999 [Status: Req. Accepted/Init/Queued (0x00)]', OrderedDict([('dn…	-56.8441	83.4011	1305.26
81	293	eth:ethertype:ip:tcp:dnp3	00:50:56:9c:9d:70	00:00:00:aa:00:22	192.168.0.5	172.16.0.2	279	0x00004000	20000	57733	239	0x00000018	0	0.052414000	0	0	0	0	None	2020-10-17 17:16:22.469790936	1195	1	172	0x00000044	0x000000c0	129	0x000000c1	['258', '258', '258', '258']	46	1	[OrderedDict([('dnp3.al.obj', '258'), ('dnp3.al.obj_tree', OrderedDict([('Qualifier Field, Prefix: None, Range: 8-bit Start and Stop Indices', OrderedDict([('dnp3.al.objq.prefix', '0'), ('dnp3.al.objq.range', '0')])), ('Number of Items: 11', OrderedDict([('dnp3.al.range.start', '0'), ('dnp3.al.range.stop', '10')])), ('Point Number 0 (Quality: Online), Value: 1', OrderedDict([('dnp3.al.point_index…	-56.8441	83.4011	1305.26
82	72	eth:ethertype:ip:tcp:dnp3	00:00:00:aa:00:22	00:50:56:9c:9d:70	172.16.0.2	192.168.0.5	58	0x00004000	49701	20000	18	0x00000018	0	-1	6	1	18	0	None	2020-10-17 17:16:24.033842087	456	1	109	0x00000044	0x000000c0	129	0x000000c6	['258', '258', '258']	28	127	[OrderedDict([('dnp3.al.obj', '258'), ('dnp3.al.obj_tree', OrderedDict([('Qualifier Field, Prefix: None, Range: 8-bit Start and Stop Indices', OrderedDict([('dnp3.al.objq.prefix', '0'), ('dnp3.al.objq.range', '0')])), ('Number of Items: 7', OrderedDict([('dnp3.al.range.start', '0'), ('dnp3.al.range.stop', '6')])), ('Point Number 0 (Quality: Online), Value: 1', OrderedDict([('dnp3.al.point_index',…	-56.8441	83.4011	1305.26
83	239	eth:ethertype:ip:tcp:dnp3	00:50:56:9c:9d:70	00:00:00:aa:00:22	192.168.0.5	172.16.0.2	225	0x00004000	20000	49701	185	0x00000018	0	0.051099000	1	0	2	0	None	2020-10-17 17:16:24.925892115	601	1	201	0x00000044	0x000000c0	129	0x000000cb	['258', '258', '258', '258']	55	2	[OrderedDict([('dnp3.al.obj', '258'), ('dnp3.al.obj_tree', OrderedDict([('Qualifier Field, Prefix: None, Range: 8-bit Start and Stop Indices', OrderedDict([('dnp3.al.objq.prefix', '0'), ('dnp3.al.objq.range', '0')])), ('Number of Items: 13', OrderedDict([('dnp3.al.range.start', '0'), ('dnp3.al.range.stop', '12')])), ('Point Number 0 (Quality: Online), Value: 1', OrderedDict([('dnp3.al.point_index…	-56.8441	84.8018	1305.26
84	72	eth:ethertype:ip:tcp:dnp3	00:00:00:aa:00:22	00:50:56:9c:9d:70	172.16.0.2	192.168.0.5	58	0x00004000	52851	20000	18	0x00000018	0	-1	0	0	0	0	None	2020-10-17 17:16:48.821701050	560	1	148	0x00000044	0x000000c0	129	0x000000c1	['258', '258', '258', '258']	38	1	[OrderedDict([('dnp3.al.obj', '258'), ('dnp3.al.obj_tree', OrderedDict([('Qualifier Field, Prefix: None, Range: 8-bit Start and Stop Indices', OrderedDict([('dnp3.al.objq.prefix', '0'), ('dnp3.al.objq.range', '0')])), ('Number of Items: 9', OrderedDict([('dnp3.al.range.start', '0'), ('dnp3.al.range.stop', '8')])), ('Point Number 0 (Quality: Online), Value: 1', OrderedDict([('dnp3.al.point_index',…	-56.8441	84.8018	1305.26
85	196	eth:ethertype:ip:tcp:dnp3	00:50:56:9c:9d:70	00:00:00:aa:00:22	192.168.0.5	172.16.0.2	182	0x00004000	20000	52851	142	0x00000018	0	0.052276000	0	0	0	0	None	2020-10-17 17:16:48.962930918	1200	1	208	0x00000044	0x000000c0	129	0x000000c2	['258', '258', '258', '258']	58	1	[OrderedDict([('dnp3.al.obj', '258'), ('dnp3.al.obj_tree', OrderedDict([('Qualifier Field, Prefix: None, Range: 8-bit Start and Stop Indices', OrderedDict([('dnp3.al.objq.prefix', '0'), ('dnp3.al.objq.range', '0')])), ('Number of Items: 14', OrderedDict([('dnp3.al.range.start', '0'), ('dnp3.al.range.stop', '13')])), ('Point Number 0 (Quality: Online), Value: 1', OrderedDict([('dnp3.al.point_index…	-56.8441	84.8018	1305.26
86	72	eth:ethertype:ip:tcp:dnp3	00:00:00:aa:00:22	00:50:56:9c:9d:70	172.16.0.2	192.168.0.5	58	0x00004000	38491	20000	18	0x00000018	0	-1	0	0	0	0	None	2020-10-17 17:16:50.231488943	968	1	160	0x00000044	0x000000c0	129	0x000000c4	['258', '258', '258', '258']	42	1	[OrderedDict([('dnp3.al.obj', '258'), ('dnp3.al.obj_tree', OrderedDict([('Qualifier Field, Prefix: None, Range: 8-bit Start and Stop Indices', OrderedDict([('dnp3.al.objq.prefix', '0'), ('dnp3.al.objq.range', '0')])), ('Number of Items: 10', OrderedDict([('dnp3.al.range.start', '0'), ('dnp3.al.range.stop', '9')])), ('Point Number 0 (Quality: Online), Value: 1', OrderedDict([('dnp3.al.point_index'…	-56.8441	84.8018	1324.67
87	206	eth:ethertype:ip:tcp:dnp3	00:50:56:9c:9d:70	00:00:00:aa:00:22	192.168.0.5	172.16.0.2	192	0x00004000	20000	38491	152	0x00000018	0	0.052343000	0	0	0	0	None	2020-10-17 17:16:50.585894108	390	1	121	0x00000044	0x000000c0	129	0x000000c9	['258', '258', '258']	32	255	[OrderedDict([('dnp3.al.obj', '258'), ('dnp3.al.obj_tree', OrderedDict([('Qualifier Field, Prefix: None, Range: 8-bit Start and Stop Indices', OrderedDict([('dnp3.al.objq.prefix', '0'), ('dnp3.al.objq.range', '0')])), ('Number of Items: 8', OrderedDict([('dnp3.al.range.start', '0'), ('dnp3.al.range.stop', '7')])), ('Point Number 0 (Quality: Online), Value: 1', OrderedDict([('dnp3.al.point_index',…	-49.0219	84.8018	1324.67
88	72	eth:ethertype:ip:tcp:dnp3	00:00:00:aa:00:22	00:50:56:9c:9d:70	172.16.0.2	192.168.0.5	58	0x00004000	36503	20000	18	0x00000018	0	-1	6	1	18	0	None	2020-10-17 17:16:50.720259905	631	1	131	0x00000044	0x000000c0	129	0x000000c8	['258', '258', '258', '258']	33	0	[OrderedDict([('dnp3.al.obj', '258'), ('dnp3.al.obj_tree', OrderedDict([('Qualifier Field, Prefix: None, Range: 8-bit Start and Stop Indices', OrderedDict([('dnp3.al.objq.prefix', '0'), ('dnp3.al.objq.range', '0')])), ('Number of Items: 8', OrderedDict([('dnp3.al.range.start', '0'), ('dnp3.al.range.stop', '7')])), ('Point Number 0 (Quality: Online), Value: 1', OrderedDict([('dnp3.al.point_index',…	-49.0219	84.8018	1324.67
89	208	eth:ethertype:ip:tcp:dnp3	00:50:56:9c:9d:70	00:00:00:aa:00:22	192.168.0.5	172.16.0.2	194	0x00004000	20000	36503	154	0x00000018	0	0.051277000	0	0	0	0	None	2020-10-17 17:16:51.026633024	493	1	133	0x00000044	0x000000c0	129	0x000000c7	['258', '258', '258']	36	511	[OrderedDict([('dnp3.al.obj', '258'), ('dnp3.al.obj_tree', OrderedDict([('Qualifier Field, Prefix: None, Range: 8-bit Start and Stop Indices', OrderedDict([('dnp3.al.objq.prefix', '0'), ('dnp3.al.objq.range', '0')])), ('Number of Items: 9', OrderedDict([('dnp3.al.range.start', '0'), ('dnp3.al.range.stop', '8')])), ('Point Number 0 (Quality: Online), Value: 1', OrderedDict([('dnp3.al.point_index',…	-49.0219	84.8018	1324.67
90	72	eth:ethertype:ip:tcp:dnp3	00:00:00:aa:00:22	00:50:56:9c:9d:70	172.16.0.2	192.168.0.5	58	0x00004000	43991	20000	18	0x00000018	0	-1	0	0	0	0	None	2020-10-17 17:16:51.397835970	399	1	73	0x00000044	0x000000c0	129	0x000000c8	['258', '258', '258']	16	15	[OrderedDict([('dnp3.al.obj', '258'), ('dnp3.al.obj_tree', OrderedDict([('Qualifier Field, Prefix: None, Range: 8-bit Start and Stop Indices', OrderedDict([('dnp3.al.objq.prefix', '0'), ('dnp3.al.objq.range', '0')])), ('Number of Items: 4', OrderedDict([('dnp3.al.range.start', '0'), ('dnp3.al.range.stop', '3')])), ('Point Number 0 (Quality: Online), Value: 1', OrderedDict([('dnp3.al.point_index',…	-49.0219	84.8018	1324.67
91	142	eth:ethertype:ip:tcp:dnp3	00:50:56:9c:9d:70	00:00:00:aa:00:22	192.168.0.5	172.16.0.2	128	0x00004000	20000	43991	88	0x00000018	0	0.051277000	0	0	0	0	None	2020-10-17 17:16:52.790524006	1195	1	172	0x00000044	0x000000c0	129	0x000000c2	['258', '258', '258', '258']	46	1	[OrderedDict([('dnp3.al.obj', '258'), ('dnp3.al.obj_tree', OrderedDict([('Qualifier Field, Prefix: None, Range: 8-bit Start and Stop Indices', OrderedDict([('dnp3.al.objq.prefix', '0'), ('dnp3.al.objq.range', '0')])), ('Number of Items: 11', OrderedDict([('dnp3.al.range.start', '0'), ('dnp3.al.range.stop', '10')])), ('Point Number 0 (Quality: Online), Value: 1', OrderedDict([('dnp3.al.point_index…	-49.0219	84.8018	1324.67
92	72	eth:ethertype:ip:tcp:dnp3	00:00:00:aa:00:22	00:50:56:9c:9d:70	172.16.0.2	192.168.0.5	58	0x00004000	56515	20000	18	0x00000018	0	-1	0	0	0	0	None	2020-10-17 17:16:54.257760048	456	1	109	0x00000044	0x000000c0	129	0x000000c7	['258', '258', '258']	28	127	[OrderedDict([('dnp3.al.obj', '258'), ('dnp3.al.obj_tree', OrderedDict([('Qualifier Field, Prefix: None, Range: 8-bit Start and Stop Indices', OrderedDict([('dnp3.al.objq.prefix', '0'), ('dnp3.al.objq.range', '0')])), ('Number of Items: 7', OrderedDict([('dnp3.al.range.start', '0'), ('dnp3.al.range.stop', '6')])), ('Point Number 0 (Quality: Online), Value: 1', OrderedDict([('dnp3.al.point_index',…	-49.0219	84.8018	1324.67
93	253	eth:ethertype:ip:tcp:dnp3	00:50:56:9c:9d:70	00:00:00:aa:00:22	192.168.0.5	172.16.0.2	239	0x00004000	20000	56515	199	0x00000018	0	0.051270000	0	0	0	0	None	2020-10-17 17:16:55.153513908	601	1	201	0x00000044	0x000000c0	129	0x000000cc	['258', '258', '258', '258']	55	2	[OrderedDict([('dnp3.al.obj', '258'), ('dnp3.al.obj_tree', OrderedDict([('Qualifier Field, Prefix: None, Range: 8-bit Start and Stop Indices', OrderedDict([('dnp3.al.objq.prefix', '0'), ('dnp3.al.objq.range', '0')])), ('Number of Items: 13', OrderedDict([('dnp3.al.range.start', '0'), ('dnp3.al.range.stop', '12')])), ('Point Number 0 (Quality: Online), Value: 1', OrderedDict([('dnp3.al.point_index…	-49.0219	88.2082	1324.67
94	60	eth:ethertype:arp	00:50:56:9c:9d:70	ff:ff:ff:ff:ff:ff	0.0.0.0	0.0.0.0	0	0x00000000	0	0	0	0x00000000	0	-1	5	1	15	0	None	2020-10-17 17:17:16.020343065	560	1	22	0x00000044	0x000000c0	129	0x000000c2	['10499']	1	1200	[OrderedDict([('dnp3.al.obj', '10499'), ('dnp3.al.obj_tree', OrderedDict([('Qualifier Field, Prefix: 2-Octet Index Prefix, Range: 16-bit Single Field Quantity', OrderedDict([('dnp3.al.objq.prefix', '2'), ('dnp3.al.objq.range', '8')])), ('Number of Items: 1', OrderedDict([('dnp3.al.range.quantity', '1')])), ('Point Number 0, Value: 1200 [Status: Req. Accepted/Init/Queued (0x00)]', OrderedDict([('d…	-49.0219	88.2082	1324.67
95	72	eth:ethertype:ip:tcp:dnp3	00:00:00:aa:00:22	00:50:56:9c:9d:70	172.16.0.2	192.168.0.5	58	0x00004000	55909	20000	18	0x00000018	0	-1	0	0	0	0	None	2020-10-17 17:17:19.116215944	560	1	148	0x00000044	0x000000c0	129	0x000000c3	['258', '258', '258', '258']	38	1	[OrderedDict([('dnp3.al.obj', '258'), ('dnp3.al.obj_tree', OrderedDict([('Qualifier Field, Prefix: None, Range: 8-bit Start and Stop Indices', OrderedDict([('dnp3.al.objq.prefix', '0'), ('dnp3.al.objq.range', '0')])), ('Number of Items: 9', OrderedDict([('dnp3.al.range.start', '0'), ('dnp3.al.range.stop', '8')])), ('Point Number 0 (Quality: Online), Value: 1', OrderedDict([('dnp3.al.point_index',…	-49.0219	88.2082	1324.67
96	182	eth:ethertype:ip:tcp:dnp3	00:50:56:9c:9d:70	00:00:00:aa:00:22	192.168.0.5	172.16.0.2	168	0x00004000	20000	55909	128	0x00000018	0	0.052141000	0	0	0	0	None	2020-10-17 17:17:19.265690088	1200	1	208	0x00000044	0x000000c0	129	0x000000c3	['258', '258', '258', '258']	58	1	[OrderedDict([('dnp3.al.obj', '258'), ('dnp3.al.obj_tree', OrderedDict([('Qualifier Field, Prefix: None, Range: 8-bit Start and Stop Indices', OrderedDict([('dnp3.al.objq.prefix', '0'), ('dnp3.al.objq.range', '0')])), ('Number of Items: 14', OrderedDict([('dnp3.al.range.start', '0'), ('dnp3.al.range.stop', '13')])), ('Point Number 0 (Quality: Online), Value: 1', OrderedDict([('dnp3.al.point_index…	-49.0219	88.2082	1324.67
97	60	eth:ethertype:arp	00:50:56:9c:9d:70	ff:ff:ff:ff:ff:ff	0.0.0.0	0.0.0.0	0	0x00000000	0	0	0	0x00000000	0	-1	5	1	15	0	None	2020-10-17 17:17:20.537853956	968	1	160	0x00000044	0x000000c0	129	0x000000c5	['258', '258', '258', '258']	42	1	[OrderedDict([('dnp3.al.obj', '258'), ('dnp3.al.obj_tree', OrderedDict([('Qualifier Field, Prefix: None, Range: 8-bit Start and Stop Indices', OrderedDict([('dnp3.al.objq.prefix', '0'), ('dnp3.al.objq.range', '0')])), ('Number of Items: 10', OrderedDict([('dnp3.al.range.start', '0'), ('dnp3.al.range.stop', '9')])), ('Point Number 0 (Quality: Online), Value: 1', OrderedDict([('dnp3.al.point_index'…	-49.0219	88.2082	1323.46
98	72	eth:ethertype:ip:tcp:dnp3	00:00:00:aa:00:22	00:50:56:9c:9d:70	172.16.0.2	192.168.0.5	58	0x00004000	33571	20000	18	0x00000018	0	-1	0	0	0	0	None	2020-10-17 17:17:20.886126995	390	1	121	0x00000044	0x000000c0	129	0x000000ca	['258', '258', '258']	32	255	[OrderedDict([('dnp3.al.obj', '258'), ('dnp3.al.obj_tree', OrderedDict([('Qualifier Field, Prefix: None, Range: 8-bit Start and Stop Indices', OrderedDict([('dnp3.al.objq.prefix', '0'), ('dnp3.al.objq.range', '0')])), ('Number of Items: 8', OrderedDict([('dnp3.al.range.start', '0'), ('dnp3.al.range.stop', '7')])), ('Point Number 0 (Quality: Online), Value: 1', OrderedDict([('dnp3.al.point_index',…	-48.7841	88.2082	1323.46
99	286	eth:ethertype:ip:tcp:dnp3	00:50:56:9c:9d:70	00:00:00:aa:00:22	192.168.0.5	172.16.0.2	272	0x00004000	20000	33571	232	0x00000018	0	0.052335000	0	0	0	0	None	2020-10-17 17:17:21.036792994	631	1	131	0x00000044	0x000000c0	129	0x000000c9	['258', '258', '258', '258']	33	0	[OrderedDict([('dnp3.al.obj', '258'), ('dnp3.al.obj_tree', OrderedDict([('Qualifier Field, Prefix: None, Range: 8-bit Start and Stop Indices', OrderedDict([('dnp3.al.objq.prefix', '0'), ('dnp3.al.objq.range', '0')])), ('Number of Items: 8', OrderedDict([('dnp3.al.range.start', '0'), ('dnp3.al.range.stop', '7')])), ('Point Number 0 (Quality: Online), Value: 1', OrderedDict([('dnp3.al.point_index',…	-48.7841	88.2082	1323.46
100	60	eth:ethertype:arp	00:50:56:9c:9d:70	ff:ff:ff:ff:ff:ff	0.0.0.0	0.0.0.0	0	0x00000000	0	0	0	0x00000000	0	-1	0	0	0	1	arpspoof	2020-10-17 17:17:21.330048084	493	1	133	0x00000044	0x000000c0	129	0x000000c8	['258', '258', '258']	36	511	[OrderedDict([('dnp3.al.obj', '258'), ('dnp3.al.obj_tree', OrderedDict([('Qualifier Field, Prefix: None, Range: 8-bit Start and Stop Indices', OrderedDict([('dnp3.al.objq.prefix', '0'), ('dnp3.al.objq.range', '0')])), ('Number of Items: 9', OrderedDict([('dnp3.al.range.start', '0'), ('dnp3.al.range.stop', '8')])), ('Point Number 0 (Quality: Online), Value: 1', OrderedDict([('dnp3.al.point_index',…	-48.7841	88.2082	1323.46
101	42	eth:ethertype:arp	00:00:00:aa:00:22	ff:ff:ff:ff:ff:ff	0.0.0.0	0.0.0.0	0	0x00000000	0	0	0	0x00000000	0	-1	5	1	15	1	DNP3	2020-10-17 17:17:21.698158026	399	1	73	0x00000044	0x000000c0	129	0x000000c9	['258', '258', '258']	16	15	[OrderedDict([('dnp3.al.obj', '258'), ('dnp3.al.obj_tree', OrderedDict([('Qualifier Field, Prefix: None, Range: 8-bit Start and Stop Indices', OrderedDict([('dnp3.al.objq.prefix', '0'), ('dnp3.al.objq.range', '0')])), ('Number of Items: 4', OrderedDict([('dnp3.al.range.start', '0'), ('dnp3.al.range.stop', '3')])), ('Point Number 0 (Quality: Online), Value: 1', OrderedDict([('dnp3.al.point_index',…	-48.7841	88.2082	1323.46
102	81	eth:ethertype:ip:tcp:dnp3	00:00:00:aa:00:22	00:50:56:9c:9d:70	172.16.0.2	192.168.0.5	67	0x00004000	33571	20000	27	0x00000018	0	-1	0	0	0	0	None	2020-10-17 17:17:23.102103949	1195	1	172	0x00000044	0x000000c0	129	0x000000c3	['258', '258', '258', '258']	46	1	[OrderedDict([('dnp3.al.obj', '258'), ('dnp3.al.obj_tree', OrderedDict([('Qualifier Field, Prefix: None, Range: 8-bit Start and Stop Indices', OrderedDict([('dnp3.al.objq.prefix', '0'), ('dnp3.al.objq.range', '0')])), ('Number of Items: 11', OrderedDict([('dnp3.al.range.start', '0'), ('dnp3.al.range.stop', '10')])), ('Point Number 0 (Quality: Online), Value: 1', OrderedDict([('dnp3.al.point_index…	-48.7841	88.2082	1323.46
103	85	eth:ethertype:ip:tcp:dnp3	00:50:56:9c:9d:70	00:00:00:aa:00:22	192.168.0.5	172.16.0.2	71	0x00004000	20000	33571	31	0x00000018	0	0.051151000	0	0	0	1	arpspoof	2020-10-17 17:17:24.485677004	456	1	109	0x00000044	0x000000c0	129	0x000000c8	['258', '258', '258']	28	127	[OrderedDict([('dnp3.al.obj', '258'), ('dnp3.al.obj_tree', OrderedDict([('Qualifier Field, Prefix: None, Range: 8-bit Start and Stop Indices', OrderedDict([('dnp3.al.objq.prefix', '0'), ('dnp3.al.objq.range', '0')])), ('Number of Items: 7', OrderedDict([('dnp3.al.range.start', '0'), ('dnp3.al.range.stop', '6')])), ('Point Number 0 (Quality: Online), Value: 1', OrderedDict([('dnp3.al.point_index',…	-48.7841	88.2082	1323.46
104	42	eth:ethertype:arp	00:00:00:aa:00:22	ff:ff:ff:ff:ff:ff	0.0.0.0	0.0.0.0	0	0x00000000	0	0	0	0x00000000	0	-1	0	0	0	1	arpspoof	2020-10-17 17:17:25.392690897	601	1	201	0x00000044	0x000000c0	129	0x000000cd	['258', '258', '258', '258']	55	2	[OrderedDict([('dnp3.al.obj', '258'), ('dnp3.al.obj_tree', OrderedDict([('Qualifier Field, Prefix: None, Range: 8-bit Start and Stop Indices', OrderedDict([('dnp3.al.objq.prefix', '0'), ('dnp3.al.objq.range', '0')])), ('Number of Items: 13', OrderedDict([('dnp3.al.range.start', '0'), ('dnp3.al.range.stop', '12')])), ('Point Number 0 (Quality: Online), Value: 1', OrderedDict([('dnp3.al.point_index…	-48.7841	89.3518	1323.46
105	42	eth:ethertype:arp	00:00:00:aa:00:22	ff:ff:ff:ff:ff:ff	0.0.0.0	0.0.0.0	0	0x00000000	0	0	0	0x00000000	0	-1	5	1	15	1	DNP3	2020-10-17 17:17:34.784360886	560	1	22	0x00000044	0x000000c0	129	0x000000c4	['10499']	1	1100	[OrderedDict([('dnp3.al.obj', '10499'), ('dnp3.al.obj_tree', OrderedDict([('Qualifier Field, Prefix: 2-Octet Index Prefix, Range: 16-bit Single Field Quantity', OrderedDict([('dnp3.al.objq.prefix', '2'), ('dnp3.al.objq.range', '8')])), ('Number of Items: 1', OrderedDict([('dnp3.al.range.quantity', '1')])), ('Point Number 1, Value: 1100 [Status: Req. Accepted/Init/Queued (0x00)]', OrderedDict([('d…	-48.7841	89.3518	1323.46
106	81	eth:ethertype:ip:tcp:dnp3	00:00:00:aa:00:22	00:50:56:9c:9d:70	172.16.0.2	192.168.0.5	67	0x00004000	49701	20000	27	0x00000018	0	-1	9	2	27	0	None	2020-10-17 17:17:49.416307926	560	1	148	0x00000044	0x000000c0	129	0x000000c5	['258', '258', '258', '258']	38	1	[OrderedDict([('dnp3.al.obj', '258'), ('dnp3.al.obj_tree', OrderedDict([('Qualifier Field, Prefix: None, Range: 8-bit Start and Stop Indices', OrderedDict([('dnp3.al.objq.prefix', '0'), ('dnp3.al.objq.range', '0')])), ('Number of Items: 9', OrderedDict([('dnp3.al.range.start', '0'), ('dnp3.al.range.stop', '8')])), ('Point Number 0 (Quality: Online), Value: 1', OrderedDict([('dnp3.al.point_index',…	-48.7841	89.3518	1323.46
107	85	eth:ethertype:ip:tcp:dnp3	00:50:56:9c:9d:70	00:00:00:aa:00:22	192.168.0.5	172.16.0.2	71	0x00004000	20000	49701	31	0x00000018	0	0.052071000	0	0	0	0	None	2020-10-17 17:17:49.569772005	1200	1	208	0x00000044	0x000000c0	129	0x000000c4	['258', '258', '258', '258']	58	1	[OrderedDict([('dnp3.al.obj', '258'), ('dnp3.al.obj_tree', OrderedDict([('Qualifier Field, Prefix: None, Range: 8-bit Start and Stop Indices', OrderedDict([('dnp3.al.objq.prefix', '0'), ('dnp3.al.objq.range', '0')])), ('Number of Items: 14', OrderedDict([('dnp3.al.range.start', '0'), ('dnp3.al.range.stop', '13')])), ('Point Number 0 (Quality: Online), Value: 1', OrderedDict([('dnp3.al.point_index…	-48.7841	89.3518	1323.46
108	60	eth:ethertype:arp	00:50:56:9c:9d:70	ff:ff:ff:ff:ff:ff	0.0.0.0	0.0.0.0	0	0x00000000	0	0	0	0x00000000	0	-1	8	2	24	0	None	2020-10-17 17:17:50.842060089	968	1	160	0x00000044	0x000000c0	129	0x000000c6	['258', '258', '258', '258']	42	1	[OrderedDict([('dnp3.al.obj', '258'), ('dnp3.al.obj_tree', OrderedDict([('Qualifier Field, Prefix: None, Range: 8-bit Start and Stop Indices', OrderedDict([('dnp3.al.objq.prefix', '0'), ('dnp3.al.objq.range', '0')])), ('Number of Items: 10', OrderedDict([('dnp3.al.range.start', '0'), ('dnp3.al.range.stop', '9')])), ('Point Number 0 (Quality: Online), Value: 1', OrderedDict([('dnp3.al.point_index'…	-48.7841	89.3518	1348.57
109	60	eth:ethertype:arp	00:50:56:9c:9d:70	ff:ff:ff:ff:ff:ff	0.0.0.0	0.0.0.0	0	0x00000000	0	0	0	0x00000000	0	-1	4	1	12	1	arpspoof	2020-10-17 17:17:51.205738068	390	1	121	0x00000044	0x000000c0	129	0x000000cb	['258', '258', '258']	32	255	[OrderedDict([('dnp3.al.obj', '258'), ('dnp3.al.obj_tree', OrderedDict([('Qualifier Field, Prefix: None, Range: 8-bit Start and Stop Indices', OrderedDict([('dnp3.al.objq.prefix', '0'), ('dnp3.al.objq.range', '0')])), ('Number of Items: 8', OrderedDict([('dnp3.al.range.start', '0'), ('dnp3.al.range.stop', '7')])), ('Point Number 0 (Quality: Online), Value: 1', OrderedDict([('dnp3.al.point_index',…	-34.2877	89.3518	1348.57
110	42	eth:ethertype:arp	00:00:00:aa:00:22	00:50:56:9c:9d:70	0.0.0.0	0.0.0.0	0	0x00000000	0	0	0	0x00000000	0	-1	0	0	0	0	None	2020-10-17 17:17:51.364054918	631	1	131	0x00000044	0x000000c0	129	0x000000ca	['258', '258', '258', '258']	33	0	[OrderedDict([('dnp3.al.obj', '258'), ('dnp3.al.obj_tree', OrderedDict([('Qualifier Field, Prefix: None, Range: 8-bit Start and Stop Indices', OrderedDict([('dnp3.al.objq.prefix', '0'), ('dnp3.al.objq.range', '0')])), ('Number of Items: 8', OrderedDict([('dnp3.al.range.start', '0'), ('dnp3.al.range.stop', '7')])), ('Point Number 0 (Quality: Online), Value: 1', OrderedDict([('dnp3.al.point_index',…	-34.2877	89.3518	1348.57
111	60	eth:ethertype:arp	00:50:56:9c:9d:70	00:00:00:aa:00:22	0.0.0.0	0.0.0.0	0	0x00000000	0	0	0	0x00000000	0	-1	0	0	0	0	None	2020-10-17 17:17:51.653428078	493	1	133	0x00000044	0x000000c0	129	0x000000c9	['258', '258', '258']	36	511	[OrderedDict([('dnp3.al.obj', '258'), ('dnp3.al.obj_tree', OrderedDict([('Qualifier Field, Prefix: None, Range: 8-bit Start and Stop Indices', OrderedDict([('dnp3.al.objq.prefix', '0'), ('dnp3.al.objq.range', '0')])), ('Number of Items: 9', OrderedDict([('dnp3.al.range.start', '0'), ('dnp3.al.range.stop', '8')])), ('Point Number 0 (Quality: Online), Value: 1', OrderedDict([('dnp3.al.point_index',…	-34.2877	89.3518	1348.57
112	60	eth:ethertype:arp	00:50:56:9c:9d:70	ff:ff:ff:ff:ff:ff	0.0.0.0	0.0.0.0	0	0x00000000	0	0	0	0x00000000	0	-1	0	0	0	0	None	2020-10-17 17:17:52.022242069	399	1	73	0x00000044	0x000000c0	129	0x000000ca	['258', '258', '258']	16	15	[OrderedDict([('dnp3.al.obj', '258'), ('dnp3.al.obj_tree', OrderedDict([('Qualifier Field, Prefix: None, Range: 8-bit Start and Stop Indices', OrderedDict([('dnp3.al.objq.prefix', '0'), ('dnp3.al.objq.range', '0')])), ('Number of Items: 4', OrderedDict([('dnp3.al.range.start', '0'), ('dnp3.al.range.stop', '3')])), ('Point Number 0 (Quality: Online), Value: 1', OrderedDict([('dnp3.al.point_index',…	-34.2877	89.3518	1348.57
113	60	eth:ethertype:arp	00:50:56:9c:9d:70	ff:ff:ff:ff:ff:ff	0.0.0.0	0.0.0.0	0	0x00000000	0	0	0	0x00000000	0	-1	4	1	12	0	None	2020-10-17 17:17:53.330051899	1195	1	172	0x00000044	0x000000c0	129	0x000000c4	['258', '258', '258', '258']	46	1	[OrderedDict([('dnp3.al.obj', '258'), ('dnp3.al.obj_tree', OrderedDict([('Qualifier Field, Prefix: None, Range: 8-bit Start and Stop Indices', OrderedDict([('dnp3.al.objq.prefix', '0'), ('dnp3.al.objq.range', '0')])), ('Number of Items: 11', OrderedDict([('dnp3.al.range.start', '0'), ('dnp3.al.range.stop', '10')])), ('Point Number 0 (Quality: Online), Value: 1', OrderedDict([('dnp3.al.point_index…	-34.2877	89.3518	1348.57
114	60	eth:ethertype:arp	00:50:56:9c:9d:70	ff:ff:ff:ff:ff:ff	0.0.0.0	0.0.0.0	0	0x00000000	0	0	0	0x00000000	0	-1	6	1	18	0	None	2020-10-17 17:17:54.745240927	456	1	109	0x00000044	0x000000c0	129	0x000000c9	['258', '258', '258']	28	127	[OrderedDict([('dnp3.al.obj', '258'), ('dnp3.al.obj_tree', OrderedDict([('Qualifier Field, Prefix: None, Range: 8-bit Start and Stop Indices', OrderedDict([('dnp3.al.objq.prefix', '0'), ('dnp3.al.objq.range', '0')])), ('Number of Items: 7', OrderedDict([('dnp3.al.range.start', '0'), ('dnp3.al.range.stop', '6')])), ('Point Number 0 (Quality: Online), Value: 1', OrderedDict([('dnp3.al.point_index',…	-34.2877	89.3518	1348.57
115	60	eth:ethertype:arp	00:50:56:9c:9d:70	ff:ff:ff:ff:ff:ff	0.0.0.0	0.0.0.0	0	0x00000000	0	0	0	0x00000000	0	-1	0	0	0	0	None	2020-10-17 17:17:55.624380112	601	1	201	0x00000044	0x000000c0	129	0x000000ce	['258', '258', '258', '258']	55	2	[OrderedDict([('dnp3.al.obj', '258'), ('dnp3.al.obj_tree', OrderedDict([('Qualifier Field, Prefix: None, Range: 8-bit Start and Stop Indices', OrderedDict([('dnp3.al.objq.prefix', '0'), ('dnp3.al.objq.range', '0')])), ('Number of Items: 13', OrderedDict([('dnp3.al.range.start', '0'), ('dnp3.al.range.stop', '12')])), ('Point Number 0 (Quality: Online), Value: 1', OrderedDict([('dnp3.al.point_index…	-34.2877	97.1758	1348.57
116	60	eth:ethertype:arp	00:50:56:9c:9d:70	ff:ff:ff:ff:ff:ff	0.0.0.0	0.0.0.0	0	0x00000000	0	0	0	0x00000000	0	-1	6	1	18	0	None	2020-10-17 17:18:01.376250029	601	1	22	0x00000044	0x000000c0	129	0x000000cf	['10499']	1	None	[OrderedDict([('dnp3.al.obj', '10499'), ('dnp3.al.obj_tree', OrderedDict([('Qualifier Field, Prefix: 2-Octet Index Prefix, Range: 16-bit Single Field Quantity', OrderedDict([('dnp3.al.objq.prefix', '2'), ('dnp3.al.objq.range', '8')])), ('Number of Items: 1', OrderedDict([('dnp3.al.range.quantity', '1')])), ('Point Number 0, Value: 79.34 [Status: Req. Accepted/Init/Queued (0x00)]', OrderedDict([('…	-34.2877	97.1758	1348.57
117	60	eth:ethertype:arp	00:50:56:9c:9d:70	ff:ff:ff:ff:ff:ff	0.0.0.0	0.0.0.0	0	0x00000000	0	0	0	0x00000000	0	-1	0	0	0	0	None	2020-10-17 17:18:19.728174925	560	1	148	0x00000044	0x000000c0	129	0x000000c6	['258', '258', '258', '258']	38	1	[OrderedDict([('dnp3.al.obj', '258'), ('dnp3.al.obj_tree', OrderedDict([('Qualifier Field, Prefix: None, Range: 8-bit Start and Stop Indices', OrderedDict([('dnp3.al.objq.prefix', '0'), ('dnp3.al.objq.range', '0')])), ('Number of Items: 9', OrderedDict([('dnp3.al.range.start', '0'), ('dnp3.al.range.stop', '8')])), ('Point Number 0 (Quality: Online), Value: 1', OrderedDict([('dnp3.al.point_index',…	-34.2877	97.1758	1348.57
118	60	eth:ethertype:arp	00:50:56:9c:9d:70	ff:ff:ff:ff:ff:ff	0.0.0.0	0.0.0.0	0	0x00000000	0	0	0	0x00000000	0	-1	6	1	18	0	None	2020-10-17 17:18:19.874850035	1200	1	208	0x00000044	0x000000c0	129	0x000000c5	['258', '258', '258', '258']	58	1	[OrderedDict([('dnp3.al.obj', '258'), ('dnp3.al.obj_tree', OrderedDict([('Qualifier Field, Prefix: None, Range: 8-bit Start and Stop Indices', OrderedDict([('dnp3.al.objq.prefix', '0'), ('dnp3.al.objq.range', '0')])), ('Number of Items: 14', OrderedDict([('dnp3.al.range.start', '0'), ('dnp3.al.range.stop', '13')])), ('Point Number 0 (Quality: Online), Value: 1', OrderedDict([('dnp3.al.point_index…	-34.2877	97.1758	1348.57
119	60	eth:ethertype:arp	00:50:56:9c:9d:70	ff:ff:ff:ff:ff:ff	0.0.0.0	0.0.0.0	0	0x00000000	0	0	0	0x00000000	0	-1	0	0	0	0	None	2020-10-17 17:18:21.154443979	968	1	160	0x00000044	0x000000c0	129	0x000000c7	['258', '258', '258', '258']	42	1	[OrderedDict([('dnp3.al.obj', '258'), ('dnp3.al.obj_tree', OrderedDict([('Qualifier Field, Prefix: None, Range: 8-bit Start and Stop Indices', OrderedDict([('dnp3.al.objq.prefix', '0'), ('dnp3.al.objq.range', '0')])), ('Number of Items: 10', OrderedDict([('dnp3.al.range.start', '0'), ('dnp3.al.range.stop', '9')])), ('Point Number 0 (Quality: Online), Value: 1', OrderedDict([('dnp3.al.point_index'…	-34.2877	97.1758	1350.41
120	72	eth:ethertype:ip:tcp:dnp3	00:00:00:aa:00:22	00:50:56:9c:9d:70	172.16.0.2	192.168.0.5	58	0x00004000	55493	20000	18	0x00000018	0	-1	0	0	0	0	None	2020-10-17 17:18:21.529385090	390	1	121	0x00000044	0x000000c0	129	0x000000cc	['258', '258', '258']	32	255	[OrderedDict([('dnp3.al.obj', '258'), ('dnp3.al.obj_tree', OrderedDict([('Qualifier Field, Prefix: None, Range: 8-bit Start and Stop Indices', OrderedDict([('dnp3.al.objq.prefix', '0'), ('dnp3.al.objq.range', '0')])), ('Number of Items: 8', OrderedDict([('dnp3.al.range.start', '0'), ('dnp3.al.range.stop', '7')])), ('Point Number 0 (Quality: Online), Value: 1', OrderedDict([('dnp3.al.point_index',…	-2.38095	97.1758	1350.41
121	225	eth:ethertype:ip:tcp:dnp3	00:50:56:9c:9d:70	00:00:00:aa:00:22	192.168.0.5	172.16.0.2	211	0x00004000	20000	55493	171	0x00000018	0	0.050630000	0	0	0	0	None	2020-10-17 17:18:21.664223909	631	1	131	0x00000044	0x000000c0	129	0x000000cb	['258', '258', '258', '258']	33	0	[OrderedDict([('dnp3.al.obj', '258'), ('dnp3.al.obj_tree', OrderedDict([('Qualifier Field, Prefix: None, Range: 8-bit Start and Stop Indices', OrderedDict([('dnp3.al.objq.prefix', '0'), ('dnp3.al.objq.range', '0')])), ('Number of Items: 8', OrderedDict([('dnp3.al.range.start', '0'), ('dnp3.al.range.stop', '7')])), ('Point Number 0 (Quality: Online), Value: 1', OrderedDict([('dnp3.al.point_index',…	-2.38095	97.1758	1350.41
122	72	eth:ethertype:ip:tcp:dnp3	00:00:00:aa:00:22	00:50:56:9c:9d:70	172.16.0.2	192.168.0.5	58	0x00004000	57733	20000	18	0x00000018	0	-1	6	1	18	0	None	2020-10-17 17:18:21.957941055	493	1	133	0x00000044	0x000000c0	129	0x000000ca	['258', '258', '258']	36	511	[OrderedDict([('dnp3.al.obj', '258'), ('dnp3.al.obj_tree', OrderedDict([('Qualifier Field, Prefix: None, Range: 8-bit Start and Stop Indices', OrderedDict([('dnp3.al.objq.prefix', '0'), ('dnp3.al.objq.range', '0')])), ('Number of Items: 9', OrderedDict([('dnp3.al.range.start', '0'), ('dnp3.al.range.stop', '8')])), ('Point Number 0 (Quality: Online), Value: 1', OrderedDict([('dnp3.al.point_index',…	-2.38095	97.1758	1350.41
123	293	eth:ethertype:ip:tcp:dnp3	00:50:56:9c:9d:70	00:00:00:aa:00:22	192.168.0.5	172.16.0.2	279	0x00004000	20000	57733	239	0x00000018	0	0.051581000	0	0	0	0	None	2020-10-17 17:18:22.325752020	399	1	73	0x00000044	0x000000c0	129	0x000000cb	['258', '258', '258']	16	15	[OrderedDict([('dnp3.al.obj', '258'), ('dnp3.al.obj_tree', OrderedDict([('Qualifier Field, Prefix: None, Range: 8-bit Start and Stop Indices', OrderedDict([('dnp3.al.objq.prefix', '0'), ('dnp3.al.objq.range', '0')])), ('Number of Items: 4', OrderedDict([('dnp3.al.range.start', '0'), ('dnp3.al.range.stop', '3')])), ('Point Number 0 (Quality: Online), Value: 1', OrderedDict([('dnp3.al.point_index',…	-2.38095	97.1758	1350.41
124	60	eth:ethertype:arp	00:50:56:9c:9d:70	ff:ff:ff:ff:ff:ff	0.0.0.0	0.0.0.0	0	0x00000000	0	0	0	0x00000000	0	-1	0	0	0	0	None	2020-10-17 17:18:23.553523064	1195	1	172	0x00000044	0x000000c0	129	0x000000c5	['258', '258', '258', '258']	46	1	[OrderedDict([('dnp3.al.obj', '258'), ('dnp3.al.obj_tree', OrderedDict([('Qualifier Field, Prefix: None, Range: 8-bit Start and Stop Indices', OrderedDict([('dnp3.al.objq.prefix', '0'), ('dnp3.al.objq.range', '0')])), ('Number of Items: 11', OrderedDict([('dnp3.al.range.start', '0'), ('dnp3.al.range.stop', '10')])), ('Point Number 0 (Quality: Online), Value: 1', OrderedDict([('dnp3.al.point_index…	-2.38095	97.1758	1350.41
125	60	eth:ethertype:arp	00:50:56:9c:9d:70	ff:ff:ff:ff:ff:ff	0.0.0.0	0.0.0.0	0	0x00000000	0	0	0	0x00000000	0	-1	0	0	0	0	None	2020-10-17 17:18:24.973500013	456	1	109	0x00000044	0x000000c0	129	0x000000ca	['258', '258', '258']	28	127	[OrderedDict([('dnp3.al.obj', '258'), ('dnp3.al.obj_tree', OrderedDict([('Qualifier Field, Prefix: None, Range: 8-bit Start and Stop Indices', OrderedDict([('dnp3.al.objq.prefix', '0'), ('dnp3.al.objq.range', '0')])), ('Number of Items: 7', OrderedDict([('dnp3.al.range.start', '0'), ('dnp3.al.range.stop', '6')])), ('Point Number 0 (Quality: Online), Value: 1', OrderedDict([('dnp3.al.point_index',…	-2.38095	97.1758	1350.41
126	72	eth:ethertype:ip:tcp:dnp3	00:00:00:aa:00:22	00:50:56:9c:9d:70	172.16.0.2	192.168.0.5	58	0x00004000	49701	20000	18	0x00000018	0	-1	0	0	0	0	None	2020-10-17 17:18:25.855792046	601	1	201	0x00000044	0x000000c0	129	0x000000c0	['258', '258', '258', '258']	55	2	[OrderedDict([('dnp3.al.obj', '258'), ('dnp3.al.obj_tree', OrderedDict([('Qualifier Field, Prefix: None, Range: 8-bit Start and Stop Indices', OrderedDict([('dnp3.al.objq.prefix', '0'), ('dnp3.al.objq.range', '0')])), ('Number of Items: 13', OrderedDict([('dnp3.al.range.start', '0'), ('dnp3.al.range.stop', '12')])), ('Point Number 0 (Quality: Online), Value: 1', OrderedDict([('dnp3.al.point_index…	-2.38095	98.4911	1350.41
127	239	eth:ethertype:ip:tcp:dnp3	00:50:56:9c:9d:70	00:00:00:aa:00:22	192.168.0.5	172.16.0.2	225	0x00004000	20000	49701	185	0x00000018	0	0.051507000	0	0	0	0	None	2020-10-17 17:18:46.240078926	601	1	201	0x00000044	0x000000c0	129	0x000000c1	['258', '258', '258', '258']	55	2	[OrderedDict([('dnp3.al.obj', '258'), ('dnp3.al.obj_tree', OrderedDict([('Qualifier Field, Prefix: None, Range: 8-bit Start and Stop Indices', OrderedDict([('dnp3.al.objq.prefix', '0'), ('dnp3.al.objq.range', '0')])), ('Number of Items: 13', OrderedDict([('dnp3.al.range.start', '0'), ('dnp3.al.range.stop', '12')])), ('Point Number 0 (Quality: Online), Value: 1', OrderedDict([('dnp3.al.point_index…	-2.38095	97.956	1350.41
128	72	eth:ethertype:ip:tcp:dnp3	00:00:00:aa:00:22	00:50:56:9c:9d:70	172.16.0.2	192.168.0.5	58	0x00004000	52851	20000	18	0x00000018	0	-1	0	0	0	0	None	2020-10-17 17:18:50.072261095	560	1	148	0x00000044	0x000000c0	129	0x000000c7	['258', '258', '258', '258']	38	1	[OrderedDict([('dnp3.al.obj', '258'), ('dnp3.al.obj_tree', OrderedDict([('Qualifier Field, Prefix: None, Range: 8-bit Start and Stop Indices', OrderedDict([('dnp3.al.objq.prefix', '0'), ('dnp3.al.objq.range', '0')])), ('Number of Items: 9', OrderedDict([('dnp3.al.range.start', '0'), ('dnp3.al.range.stop', '8')])), ('Point Number 0 (Quality: Online), Value: 1', OrderedDict([('dnp3.al.point_index',…	-2.38095	97.956	1350.41
129	196	eth:ethertype:ip:tcp:dnp3	00:50:56:9c:9d:70	00:00:00:aa:00:22	192.168.0.5	172.16.0.2	182	0x00004000	20000	52851	142	0x00000018	0	0.050495000	0	0	0	0	None	2020-10-17 17:18:50.193737030	1200	1	208	0x00000044	0x000000c0	129	0x000000c6	['258', '258', '258', '258']	58	1	[OrderedDict([('dnp3.al.obj', '258'), ('dnp3.al.obj_tree', OrderedDict([('Qualifier Field, Prefix: None, Range: 8-bit Start and Stop Indices', OrderedDict([('dnp3.al.objq.prefix', '0'), ('dnp3.al.objq.range', '0')])), ('Number of Items: 14', OrderedDict([('dnp3.al.range.start', '0'), ('dnp3.al.range.stop', '13')])), ('Point Number 0 (Quality: Online), Value: 1', OrderedDict([('dnp3.al.point_index…	-2.38095	97.956	1350.41
130	72	eth:ethertype:ip:tcp:dnp3	00:00:00:aa:00:22	00:50:56:9c:9d:70	172.16.0.2	192.168.0.5	58	0x00004000	38491	20000	18	0x00000018	0	-1	0	0	0	0	None	2020-10-17 17:18:51.460731030	968	1	160	0x00000044	0x000000c0	129	0x000000c8	['258', '258', '258', '258']	42	1	[OrderedDict([('dnp3.al.obj', '258'), ('dnp3.al.obj_tree', OrderedDict([('Qualifier Field, Prefix: None, Range: 8-bit Start and Stop Indices', OrderedDict([('dnp3.al.objq.prefix', '0'), ('dnp3.al.objq.range', '0')])), ('Number of Items: 10', OrderedDict([('dnp3.al.range.start', '0'), ('dnp3.al.range.stop', '9')])), ('Point Number 0 (Quality: Online), Value: 1', OrderedDict([('dnp3.al.point_index'…	-2.38095	97.956	1350.53
131	206	eth:ethertype:ip:tcp:dnp3	00:50:56:9c:9d:70	00:00:00:aa:00:22	192.168.0.5	172.16.0.2	192	0x00004000	20000	38491	152	0x00000018	0	0.051555000	0	0	0	0	None	2020-10-17 17:18:51.837425947	390	1	121	0x00000044	0x000000c0	129	0x000000cd	['258', '258', '258']	32	255	[OrderedDict([('dnp3.al.obj', '258'), ('dnp3.al.obj_tree', OrderedDict([('Qualifier Field, Prefix: None, Range: 8-bit Start and Stop Indices', OrderedDict([('dnp3.al.objq.prefix', '0'), ('dnp3.al.objq.range', '0')])), ('Number of Items: 8', OrderedDict([('dnp3.al.range.start', '0'), ('dnp3.al.range.stop', '7')])), ('Point Number 0 (Quality: Online), Value: 1', OrderedDict([('dnp3.al.point_index',…	-2.34701	97.956	1350.53
132	60	eth:ethertype:arp	00:50:56:9c:9d:70	ff:ff:ff:ff:ff:ff	0.0.0.0	0.0.0.0	0	0x00000000	0	0	0	0x00000000	0	-1	6	1	18	0	None	2020-10-17 17:18:51.977220058	631	1	131	0x00000044	0x000000c0	129	0x000000cc	['258', '258', '258', '258']	33	0	[OrderedDict([('dnp3.al.obj', '258'), ('dnp3.al.obj_tree', OrderedDict([('Qualifier Field, Prefix: None, Range: 8-bit Start and Stop Indices', OrderedDict([('dnp3.al.objq.prefix', '0'), ('dnp3.al.objq.range', '0')])), ('Number of Items: 8', OrderedDict([('dnp3.al.range.start', '0'), ('dnp3.al.range.stop', '7')])), ('Point Number 0 (Quality: Online), Value: 1', OrderedDict([('dnp3.al.point_index',…	-2.34701	97.956	1350.53
133	72	eth:ethertype:ip:tcp:dnp3	00:00:00:aa:00:22	00:50:56:9c:9d:70	172.16.0.2	192.168.0.5	58	0x00004000	36503	20000	18	0x00000018	0	-1	0	0	0	0	None	2020-10-17 17:18:52.289526939	493	1	133	0x00000044	0x000000c0	129	0x000000cb	['258', '258', '258']	36	511	[OrderedDict([('dnp3.al.obj', '258'), ('dnp3.al.obj_tree', OrderedDict([('Qualifier Field, Prefix: None, Range: 8-bit Start and Stop Indices', OrderedDict([('dnp3.al.objq.prefix', '0'), ('dnp3.al.objq.range', '0')])), ('Number of Items: 9', OrderedDict([('dnp3.al.range.start', '0'), ('dnp3.al.range.stop', '8')])), ('Point Number 0 (Quality: Online), Value: 1', OrderedDict([('dnp3.al.point_index',…	-2.34701	97.956	1350.53
134	208	eth:ethertype:ip:tcp:dnp3	00:50:56:9c:9d:70	00:00:00:aa:00:22	192.168.0.5	172.16.0.2	194	0x00004000	20000	36503	154	0x00000018	0	0.051516000	0	0	0	0	None	2020-10-17 17:18:52.637904882	399	1	73	0x00000044	0x000000c0	129	0x000000cc	['258', '258', '258']	16	15	[OrderedDict([('dnp3.al.obj', '258'), ('dnp3.al.obj_tree', OrderedDict([('Qualifier Field, Prefix: None, Range: 8-bit Start and Stop Indices', OrderedDict([('dnp3.al.objq.prefix', '0'), ('dnp3.al.objq.range', '0')])), ('Number of Items: 4', OrderedDict([('dnp3.al.range.start', '0'), ('dnp3.al.range.stop', '3')])), ('Point Number 0 (Quality: Online), Value: 1', OrderedDict([('dnp3.al.point_index',…	-2.34701	97.956	1350.53
135	72	eth:ethertype:ip:tcp:dnp3	00:00:00:aa:00:22	00:50:56:9c:9d:70	172.16.0.2	192.168.0.5	58	0x00004000	43991	20000	18	0x00000018	0	-1	0	0	0	0	None	2020-10-17 17:18:53.793675900	1195	1	172	0x00000044	0x000000c0	129	0x000000c6	['258', '258', '258', '258']	46	1	[OrderedDict([('dnp3.al.obj', '258'), ('dnp3.al.obj_tree', OrderedDict([('Qualifier Field, Prefix: None, Range: 8-bit Start and Stop Indices', OrderedDict([('dnp3.al.objq.prefix', '0'), ('dnp3.al.objq.range', '0')])), ('Number of Items: 11', OrderedDict([('dnp3.al.range.start', '0'), ('dnp3.al.range.stop', '10')])), ('Point Number 0 (Quality: Online), Value: 1', OrderedDict([('dnp3.al.point_index…	-2.34701	97.956	1350.53
136	142	eth:ethertype:ip:tcp:dnp3	00:50:56:9c:9d:70	00:00:00:aa:00:22	192.168.0.5	172.16.0.2	128	0x00004000	20000	43991	88	0x00000018	0	0.051471000	0	0	0	0	None	2020-10-17 17:18:55.201766968	456	1	109	0x00000044	0x000000c0	129	0x000000cb	['258', '258', '258']	28	127	[OrderedDict([('dnp3.al.obj', '258'), ('dnp3.al.obj_tree', OrderedDict([('Qualifier Field, Prefix: None, Range: 8-bit Start and Stop Indices', OrderedDict([('dnp3.al.objq.prefix', '0'), ('dnp3.al.objq.range', '0')])), ('Number of Items: 7', OrderedDict([('dnp3.al.range.start', '0'), ('dnp3.al.range.stop', '6')])), ('Point Number 0 (Quality: Online), Value: 1', OrderedDict([('dnp3.al.point_index',…	-2.34701	97.956	1350.53
137	72	eth:ethertype:ip:tcp:dnp3	00:00:00:aa:00:22	00:50:56:9c:9d:70	172.16.0.2	192.168.0.5	58	0x00004000	56515	20000	18	0x00000018	0	-1	0	0	0	0	None	2020-10-17 17:19:16.548185110	601	1	201	0x00000044	0x000000c0	129	0x000000c2	['258', '258', '258', '258']	55	2	[OrderedDict([('dnp3.al.obj', '258'), ('dnp3.al.obj_tree', OrderedDict([('Qualifier Field, Prefix: None, Range: 8-bit Start and Stop Indices', OrderedDict([('dnp3.al.objq.prefix', '0'), ('dnp3.al.objq.range', '0')])), ('Number of Items: 13', OrderedDict([('dnp3.al.range.start', '0'), ('dnp3.al.range.stop', '12')])), ('Point Number 0 (Quality: Online), Value: 1', OrderedDict([('dnp3.al.point_index…	-2.34701	97.7801	1350.53
138	253	eth:ethertype:ip:tcp:dnp3	00:50:56:9c:9d:70	00:00:00:aa:00:22	192.168.0.5	172.16.0.2	239	0x00004000	20000	56515	199	0x00000018	0	0.050663000	0	0	0	0	None	2020-10-17 17:19:20.372236013	560	1	148	0x00000044	0x000000c0	129	0x000000c8	['258', '258', '258', '258']	38	1	[OrderedDict([('dnp3.al.obj', '258'), ('dnp3.al.obj_tree', OrderedDict([('Qualifier Field, Prefix: None, Range: 8-bit Start and Stop Indices', OrderedDict([('dnp3.al.objq.prefix', '0'), ('dnp3.al.objq.range', '0')])), ('Number of Items: 9', OrderedDict([('dnp3.al.range.start', '0'), ('dnp3.al.range.stop', '8')])), ('Point Number 0 (Quality: Online), Value: 1', OrderedDict([('dnp3.al.point_index',…	-2.34701	97.7801	1350.53
139	60	eth:ethertype:arp	00:50:56:9c:9d:70	ff:ff:ff:ff:ff:ff	0.0.0.0	0.0.0.0	0	0x00000000	0	0	0	0x00000000	0	-1	5	1	15	0	None	2020-10-17 17:19:20.493804932	1200	1	208	0x00000044	0x000000c0	129	0x000000c7	['258', '258', '258', '258']	58	1	[OrderedDict([('dnp3.al.obj', '258'), ('dnp3.al.obj_tree', OrderedDict([('Qualifier Field, Prefix: None, Range: 8-bit Start and Stop Indices', OrderedDict([('dnp3.al.objq.prefix', '0'), ('dnp3.al.objq.range', '0')])), ('Number of Items: 14', OrderedDict([('dnp3.al.range.start', '0'), ('dnp3.al.range.stop', '13')])), ('Point Number 0 (Quality: Online), Value: 1', OrderedDict([('dnp3.al.point_index…	-2.34701	97.7801	1350.53
140	72	eth:ethertype:ip:tcp:dnp3	00:00:00:aa:00:22	00:50:56:9c:9d:70	172.16.0.2	192.168.0.5	58	0x00004000	55909	20000	18	0x00000018	0	-1	0	0	0	0	None	2020-10-17 17:19:21.757803917	968	1	160	0x00000044	0x000000c0	129	0x000000c9	['258', '258', '258', '258']	42	1	[OrderedDict([('dnp3.al.obj', '258'), ('dnp3.al.obj_tree', OrderedDict([('Qualifier Field, Prefix: None, Range: 8-bit Start and Stop Indices', OrderedDict([('dnp3.al.objq.prefix', '0'), ('dnp3.al.objq.range', '0')])), ('Number of Items: 10', OrderedDict([('dnp3.al.range.start', '0'), ('dnp3.al.range.stop', '9')])), ('Point Number 0 (Quality: Online), Value: 1', OrderedDict([('dnp3.al.point_index'…	-2.34701	97.7801	1350.54
141	182	eth:ethertype:ip:tcp:dnp3	00:50:56:9c:9d:70	00:00:00:aa:00:22	192.168.0.5	172.16.0.2	168	0x00004000	20000	55909	128	0x00000018	0	0.051518000	0	0	0	0	None	2020-10-17 17:19:22.133903027	390	1	121	0x00000044	0x000000c0	129	0x000000ce	['258', '258', '258']	32	255	[OrderedDict([('dnp3.al.obj', '258'), ('dnp3.al.obj_tree', OrderedDict([('Qualifier Field, Prefix: None, Range: 8-bit Start and Stop Indices', OrderedDict([('dnp3.al.objq.prefix', '0'), ('dnp3.al.objq.range', '0')])), ('Number of Items: 8', OrderedDict([('dnp3.al.range.start', '0'), ('dnp3.al.range.stop', '7')])), ('Point Number 0 (Quality: Online), Value: 1', OrderedDict([('dnp3.al.point_index',…	-3.8875	97.7801	1350.54
142	60	eth:ethertype:arp	00:50:56:9c:9d:70	ff:ff:ff:ff:ff:ff	0.0.0.0	0.0.0.0	0	0x00000000	0	0	0	0x00000000	0	-1	0	0	0	1	DNP3	2020-10-17 17:19:22.328053951	631	1	131	0x00000044	0x000000c0	129	0x000000cd	['258', '258', '258', '258']	33	0	[OrderedDict([('dnp3.al.obj', '258'), ('dnp3.al.obj_tree', OrderedDict([('Qualifier Field, Prefix: None, Range: 8-bit Start and Stop Indices', OrderedDict([('dnp3.al.objq.prefix', '0'), ('dnp3.al.objq.range', '0')])), ('Number of Items: 8', OrderedDict([('dnp3.al.range.start', '0'), ('dnp3.al.range.stop', '7')])), ('Point Number 0 (Quality: Online), Value: 1', OrderedDict([('dnp3.al.point_index',…	-3.8875	97.7801	1350.54
143	81	eth:ethertype:ip:tcp:dnp3	00:00:00:aa:00:22	00:50:56:9c:9d:70	172.16.0.2	192.168.0.5	67	0x00004000	55493	20000	27	0x00000018	0	-1	5	1	15	0	None	2020-10-17 17:19:22.589441061	493	1	133	0x00000044	0x000000c0	129	0x000000cc	['258', '258', '258']	36	511	[OrderedDict([('dnp3.al.obj', '258'), ('dnp3.al.obj_tree', OrderedDict([('Qualifier Field, Prefix: None, Range: 8-bit Start and Stop Indices', OrderedDict([('dnp3.al.objq.prefix', '0'), ('dnp3.al.objq.range', '0')])), ('Number of Items: 9', OrderedDict([('dnp3.al.range.start', '0'), ('dnp3.al.range.stop', '8')])), ('Point Number 0 (Quality: Online), Value: 1', OrderedDict([('dnp3.al.point_index',…	-3.8875	97.7801	1350.54
144	72	eth:ethertype:ip:tcp:dnp3	00:00:00:aa:00:22	00:50:56:9c:9d:70	172.16.0.2	192.168.0.5	58	0x00004000	33571	20000	18	0x00000018	0	-1	0	0	0	0	None	2020-10-17 17:19:22.962007999	399	1	73	0x00000044	0x000000c0	129	0x000000cd	['258', '258', '258']	16	15	[OrderedDict([('dnp3.al.obj', '258'), ('dnp3.al.obj_tree', OrderedDict([('Qualifier Field, Prefix: None, Range: 8-bit Start and Stop Indices', OrderedDict([('dnp3.al.objq.prefix', '0'), ('dnp3.al.objq.range', '0')])), ('Number of Items: 4', OrderedDict([('dnp3.al.range.start', '0'), ('dnp3.al.range.stop', '3')])), ('Point Number 0 (Quality: Online), Value: 1', OrderedDict([('dnp3.al.point_index',…	-3.8875	97.7801	1350.54
145	85	eth:ethertype:ip:tcp:dnp3	00:50:56:9c:9d:70	00:00:00:aa:00:22	192.168.0.5	172.16.0.2	71	0x00004000	20000	55493	31	0x00000018	0	0.050970000	0	0	0	0	None	2020-10-17 17:19:24.017381907	1195	1	172	0x00000044	0x000000c0	129	0x000000c7	['258', '258', '258', '258']	46	1	[OrderedDict([('dnp3.al.obj', '258'), ('dnp3.al.obj_tree', OrderedDict([('Qualifier Field, Prefix: None, Range: 8-bit Start and Stop Indices', OrderedDict([('dnp3.al.objq.prefix', '0'), ('dnp3.al.objq.range', '0')])), ('Number of Items: 11', OrderedDict([('dnp3.al.range.start', '0'), ('dnp3.al.range.stop', '10')])), ('Point Number 0 (Quality: Online), Value: 1', OrderedDict([('dnp3.al.point_index…	-3.8875	97.7801	1350.54
146	286	eth:ethertype:ip:tcp:dnp3	00:50:56:9c:9d:70	00:00:00:aa:00:22	192.168.0.5	172.16.0.2	272	0x00004000	20000	33571	232	0x00000018	0	0.051642000	0	0	0	0	None	2020-10-17 17:19:25.018476963	601	1	22	0x00000044	0x000000c0	129	0x000000c3	['10499']	1	82	[OrderedDict([('dnp3.al.obj', '10499'), ('dnp3.al.obj_tree', OrderedDict([('Qualifier Field, Prefix: 2-Octet Index Prefix, Range: 16-bit Single Field Quantity', OrderedDict([('dnp3.al.objq.prefix', '2'), ('dnp3.al.objq.range', '8')])), ('Number of Items: 1', OrderedDict([('dnp3.al.range.quantity', '1')])), ('Point Number 2, Value: 82 [Status: Req. Accepted/Init/Queued (0x00)]', OrderedDict([('dnp…	-3.8875	97.7801	1350.54
147	60	eth:ethertype:arp	00:50:56:9c:9d:70	ff:ff:ff:ff:ff:ff	0.0.0.0	0.0.0.0	0	0x00000000	0	0	0	0x00000000	0	-1	0	0	0	0	None	2020-10-17 17:19:25.445662975	456	1	109	0x00000044	0x000000c0	129	0x000000cc	['258', '258', '258']	28	127	[OrderedDict([('dnp3.al.obj', '258'), ('dnp3.al.obj_tree', OrderedDict([('Qualifier Field, Prefix: None, Range: 8-bit Start and Stop Indices', OrderedDict([('dnp3.al.objq.prefix', '0'), ('dnp3.al.objq.range', '0')])), ('Number of Items: 7', OrderedDict([('dnp3.al.range.start', '0'), ('dnp3.al.range.stop', '6')])), ('Point Number 0 (Quality: Online), Value: 1', OrderedDict([('dnp3.al.point_index',…	-3.8875	97.7801	1350.54
148	60	eth:ethertype:arp	00:50:56:9c:9d:70	00:00:00:aa:00:22	0.0.0.0	0.0.0.0	0	0x00000000	0	0	0	0x00000000	0	-1	10	2	30	1	arpspoof	2020-10-17 17:19:39.521635056	601	1	22	0x00000044	0x000000c0	129	0x000000c4	['10499']	1	82	[OrderedDict([('dnp3.al.obj', '10499'), ('dnp3.al.obj_tree', OrderedDict([('Qualifier Field, Prefix: 2-Octet Index Prefix, Range: 16-bit Single Field Quantity', OrderedDict([('dnp3.al.objq.prefix', '2'), ('dnp3.al.objq.range', '8')])), ('Number of Items: 1', OrderedDict([('dnp3.al.range.quantity', '1')])), ('Point Number 2, Value: 82 [Status: Req. Accepted/Init/Queued (0x00)]', OrderedDict([('dnp…	-3.8875	97.7801	1350.54
149	42	eth:ethertype:arp	00:00:00:aa:00:22	00:50:56:9c:9d:70	0.0.0.0	0.0.0.0	0	0x00000000	0	0	0	0x00000000	0	-1	0	0	0	1	arpspoof	2020-10-17 17:19:46.864104033	601	1	201	0x00000044	0x000000c0	129	0x000000c5	['258', '258', '258', '258']	55	2	[OrderedDict([('dnp3.al.obj', '258'), ('dnp3.al.obj_tree', OrderedDict([('Qualifier Field, Prefix: None, Range: 8-bit Start and Stop Indices', OrderedDict([('dnp3.al.objq.prefix', '0'), ('dnp3.al.objq.range', '0')])), ('Number of Items: 13', OrderedDict([('dnp3.al.range.start', '0'), ('dnp3.al.range.stop', '12')])), ('Point Number 0 (Quality: Online), Value: 1', OrderedDict([('dnp3.al.point_index…	-3.8875	97.6983	1350.54
150	42	eth:ethertype:arp	00:00:00:aa:00:22	ff:ff:ff:ff:ff:ff	0.0.0.0	0.0.0.0	0	0x00000000	0	0	0	0x00000000	0	-1	0	0	0	1	arpspoof	2020-10-17 17:19:50.684056997	560	1	148	0x00000044	0x000000c0	129	0x000000c9	['258', '258', '258', '258']	38	1	[OrderedDict([('dnp3.al.obj', '258'), ('dnp3.al.obj_tree', OrderedDict([('Qualifier Field, Prefix: None, Range: 8-bit Start and Stop Indices', OrderedDict([('dnp3.al.objq.prefix', '0'), ('dnp3.al.objq.range', '0')])), ('Number of Items: 9', OrderedDict([('dnp3.al.range.start', '0'), ('dnp3.al.range.stop', '8')])), ('Point Number 0 (Quality: Online), Value: 1', OrderedDict([('dnp3.al.point_index',…	-3.8875	97.6983	1350.54
151	42	eth:ethertype:arp	00:00:00:aa:00:22	ff:ff:ff:ff:ff:ff	0.0.0.0	0.0.0.0	0	0x00000000	0	0	0	0x00000000	0	-1	0	0	0	1	arpspoof	2020-10-17 17:19:50.818929911	1200	1	208	0x00000044	0x000000c0	129	0x000000c8	['258', '258', '258', '258']	58	1	[OrderedDict([('dnp3.al.obj', '258'), ('dnp3.al.obj_tree', OrderedDict([('Qualifier Field, Prefix: None, Range: 8-bit Start and Stop Indices', OrderedDict([('dnp3.al.objq.prefix', '0'), ('dnp3.al.objq.range', '0')])), ('Number of Items: 14', OrderedDict([('dnp3.al.range.start', '0'), ('dnp3.al.range.stop', '13')])), ('Point Number 0 (Quality: Online), Value: 1', OrderedDict([('dnp3.al.point_index…	-3.8875	97.6983	1350.54
152	42	eth:ethertype:arp	00:00:00:aa:00:22	ff:ff:ff:ff:ff:ff	0.0.0.0	0.0.0.0	0	0x00000000	0	0	0	0x00000000	0	-1	5	1	15	1	DNP3	2020-10-17 17:19:52.063556909	968	1	160	0x00000044	0x000000c0	129	0x000000ca	['258', '258', '258', '258']	42	1	[OrderedDict([('dnp3.al.obj', '258'), ('dnp3.al.obj_tree', OrderedDict([('Qualifier Field, Prefix: None, Range: 8-bit Start and Stop Indices', OrderedDict([('dnp3.al.objq.prefix', '0'), ('dnp3.al.objq.range', '0')])), ('Number of Items: 10', OrderedDict([('dnp3.al.range.start', '0'), ('dnp3.al.range.stop', '9')])), ('Point Number 0 (Quality: Online), Value: 1', OrderedDict([('dnp3.al.point_index'…	-3.8875	97.6983	1350.54
153	89	eth:ethertype:ip:tcp:dnp3	00:00:00:aa:00:22	00:50:56:9c:9d:70	172.16.0.2	192.168.0.5	75	0x00004000	55493	20000	35	0x00000018	0	-1	8	2	24	0	None	2020-10-17 17:19:52.441374063	390	1	121	0x00000044	0x000000c0	129	0x000000cf	['258', '258', '258']	32	255	[OrderedDict([('dnp3.al.obj', '258'), ('dnp3.al.obj_tree', OrderedDict([('Qualifier Field, Prefix: None, Range: 8-bit Start and Stop Indices', OrderedDict([('dnp3.al.objq.prefix', '0'), ('dnp3.al.objq.range', '0')])), ('Number of Items: 8', OrderedDict([('dnp3.al.range.start', '0'), ('dnp3.al.range.stop', '7')])), ('Point Number 0 (Quality: Online), Value: 1', OrderedDict([('dnp3.al.point_index',…	-5.47918	97.6983	1350.54
154	91	eth:ethertype:ip:tcp:dnp3	00:50:56:9c:9d:70	00:00:00:aa:00:22	192.168.0.5	172.16.0.2	77	0x00004000	20000	55493	37	0x00000018	0	0.050474000	0	0	0	0	None	2020-10-17 17:19:52.636348009	631	1	131	0x00000044	0x000000c0	129	0x000000ce	['258', '258', '258', '258']	33	0	[OrderedDict([('dnp3.al.obj', '258'), ('dnp3.al.obj_tree', OrderedDict([('Qualifier Field, Prefix: None, Range: 8-bit Start and Stop Indices', OrderedDict([('dnp3.al.objq.prefix', '0'), ('dnp3.al.objq.range', '0')])), ('Number of Items: 8', OrderedDict([('dnp3.al.range.start', '0'), ('dnp3.al.range.stop', '7')])), ('Point Number 0 (Quality: Online), Value: 1', OrderedDict([('dnp3.al.point_index',…	-5.47918	97.6983	1350.54
155	60	eth:ethertype:arp	00:50:56:9c:9d:70	ff:ff:ff:ff:ff:ff	0.0.0.0	0.0.0.0	0	0x00000000	0	0	0	0x00000000	0	-1	8	2	24	0	None	2020-10-17 17:19:52.918112040	493	1	133	0x00000044	0x000000c0	129	0x000000cd	['258', '258', '258']	36	511	[OrderedDict([('dnp3.al.obj', '258'), ('dnp3.al.obj_tree', OrderedDict([('Qualifier Field, Prefix: None, Range: 8-bit Start and Stop Indices', OrderedDict([('dnp3.al.objq.prefix', '0'), ('dnp3.al.objq.range', '0')])), ('Number of Items: 9', OrderedDict([('dnp3.al.range.start', '0'), ('dnp3.al.range.stop', '8')])), ('Point Number 0 (Quality: Online), Value: 1', OrderedDict([('dnp3.al.point_index',…	-5.47918	97.6983	1350.54
156	60	eth:ethertype:arp	00:50:56:9c:9d:70	ff:ff:ff:ff:ff:ff	0.0.0.0	0.0.0.0	0	0x00000000	0	0	0	0x00000000	0	-1	0	0	0	0	None	2020-10-17 17:19:53.283020973	399	1	73	0x00000044	0x000000c0	129	0x000000ce	['258', '258', '258']	16	15	[OrderedDict([('dnp3.al.obj', '258'), ('dnp3.al.obj_tree', OrderedDict([('Qualifier Field, Prefix: None, Range: 8-bit Start and Stop Indices', OrderedDict([('dnp3.al.objq.prefix', '0'), ('dnp3.al.objq.range', '0')])), ('Number of Items: 4', OrderedDict([('dnp3.al.range.start', '0'), ('dnp3.al.range.stop', '3')])), ('Point Number 0 (Quality: Online), Value: 1', OrderedDict([('dnp3.al.point_index',…	-5.47918	97.6983	1350.54
157	60	eth:ethertype:arp	00:50:56:9c:9d:70	ff:ff:ff:ff:ff:ff	0.0.0.0	0.0.0.0	0	0x00000000	0	0	0	0x00000000	0	-1	4	1	12	1	DNP3	2020-10-17 17:19:54.248312950	1195	1	172	0x00000044	0x000000c0	129	0x000000c8	['258', '258', '258', '258']	46	1	[OrderedDict([('dnp3.al.obj', '258'), ('dnp3.al.obj_tree', OrderedDict([('Qualifier Field, Prefix: None, Range: 8-bit Start and Stop Indices', OrderedDict([('dnp3.al.objq.prefix', '0'), ('dnp3.al.objq.range', '0')])), ('Number of Items: 11', OrderedDict([('dnp3.al.range.start', '0'), ('dnp3.al.range.stop', '10')])), ('Point Number 0 (Quality: Online), Value: 1', OrderedDict([('dnp3.al.point_index…	-5.47918	97.6983	1350.54
158	89	eth:ethertype:ip:tcp:dnp3	00:00:00:aa:00:22	00:50:56:9c:9d:70	172.16.0.2	192.168.0.5	75	0x00004000	55493	20000	35	0x00000018	0	-1	0	0	0	0	None	2020-10-17 17:19:55.673366070	456	1	109	0x00000044	0x000000c0	129	0x000000cd	['258', '258', '258']	28	127	[OrderedDict([('dnp3.al.obj', '258'), ('dnp3.al.obj_tree', OrderedDict([('Qualifier Field, Prefix: None, Range: 8-bit Start and Stop Indices', OrderedDict([('dnp3.al.objq.prefix', '0'), ('dnp3.al.objq.range', '0')])), ('Number of Items: 7', OrderedDict([('dnp3.al.range.start', '0'), ('dnp3.al.range.stop', '6')])), ('Point Number 0 (Quality: Online), Value: 1', OrderedDict([('dnp3.al.point_index',…	-5.47918	97.6983	1350.54
159	91	eth:ethertype:ip:tcp:dnp3	00:50:56:9c:9d:70	00:00:00:aa:00:22	192.168.0.5	172.16.0.2	77	0x00004000	20000	55493	37	0x00000018	0	0.051892000	0	0	0	1	DNP3	2020-10-17 17:20:15.428021908	601	1	22	0x00000044	0x000000c0	129	0x000000c6	['10499']	1	82	[OrderedDict([('dnp3.al.obj', '10499'), ('dnp3.al.obj_tree', OrderedDict([('Qualifier Field, Prefix: 2-Octet Index Prefix, Range: 16-bit Single Field Quantity', OrderedDict([('dnp3.al.objq.prefix', '2'), ('dnp3.al.objq.range', '8')])), ('Number of Items: 1', OrderedDict([('dnp3.al.range.quantity', '1')])), ('Point Number 2, Value: 82 [Status: Req. Accepted/Init/Queued (0x00)]', OrderedDict([('dnp…	-5.47918	97.6983	1350.54
160	81	eth:ethertype:ip:tcp:dnp3	00:00:00:aa:00:22	00:50:56:9c:9d:70	172.16.0.2	192.168.0.5	67	0x00004000	49701	20000	27	0x00000018	0	-1	18	3	54	0	None	2020-10-17 17:20:17.168045998	601	1	201	0x00000044	0x000000c0	129	0x000000c7	['258', '258', '258', '258']	55	2	[OrderedDict([('dnp3.al.obj', '258'), ('dnp3.al.obj_tree', OrderedDict([('Qualifier Field, Prefix: None, Range: 8-bit Start and Stop Indices', OrderedDict([('dnp3.al.objq.prefix', '0'), ('dnp3.al.objq.range', '0')])), ('Number of Items: 13', OrderedDict([('dnp3.al.range.start', '0'), ('dnp3.al.range.stop', '12')])), ('Point Number 0 (Quality: Online), Value: 1', OrderedDict([('dnp3.al.point_index…	-5.47918	82.0	1350.54
161	85	eth:ethertype:ip:tcp:dnp3	00:50:56:9c:9d:70	00:00:00:aa:00:22	192.168.0.5	172.16.0.2	71	0x00004000	20000	49701	31	0x00000018	0	0.051200000	0	0	0	0	None	2020-10-17 17:20:20.996364117	560	1	148	0x00000044	0x000000c0	129	0x000000ca	['258', '258', '258', '258']	38	1	[OrderedDict([('dnp3.al.obj', '258'), ('dnp3.al.obj_tree', OrderedDict([('Qualifier Field, Prefix: None, Range: 8-bit Start and Stop Indices', OrderedDict([('dnp3.al.objq.prefix', '0'), ('dnp3.al.objq.range', '0')])), ('Number of Items: 9', OrderedDict([('dnp3.al.range.start', '0'), ('dnp3.al.range.stop', '8')])), ('Point Number 0 (Quality: Online), Value: 1', OrderedDict([('dnp3.al.point_index',…	-5.47918	82.0	1350.54
162	72	eth:ethertype:ip:tcp:dnp3	00:00:00:aa:00:22	00:50:56:9c:9d:70	172.16.0.2	192.168.0.5	58	0x00004000	55493	20000	18	0x00000018	0	-1	0	0	0	0	None	2020-10-17 17:20:21.122037888	1200	1	208	0x00000044	0x000000c0	129	0x000000c9	['258', '258', '258', '258']	58	1	[OrderedDict([('dnp3.al.obj', '258'), ('dnp3.al.obj_tree', OrderedDict([('Qualifier Field, Prefix: None, Range: 8-bit Start and Stop Indices', OrderedDict([('dnp3.al.objq.prefix', '0'), ('dnp3.al.objq.range', '0')])), ('Number of Items: 14', OrderedDict([('dnp3.al.range.start', '0'), ('dnp3.al.range.stop', '13')])), ('Point Number 0 (Quality: Online), Value: 1', OrderedDict([('dnp3.al.point_index…	-5.47918	82.0	1350.54
163	225	eth:ethertype:ip:tcp:dnp3	00:50:56:9c:9d:70	00:00:00:aa:00:22	192.168.0.5	172.16.0.2	211	0x00004000	20000	55493	171	0x00000018	0	0.050802000	0	0	0	0	None	2020-10-17 17:20:22.365891933	968	1	160	0x00000044	0x000000c0	129	0x000000cb	['258', '258', '258', '258']	42	1	[OrderedDict([('dnp3.al.obj', '258'), ('dnp3.al.obj_tree', OrderedDict([('Qualifier Field, Prefix: None, Range: 8-bit Start and Stop Indices', OrderedDict([('dnp3.al.objq.prefix', '0'), ('dnp3.al.objq.range', '0')])), ('Number of Items: 10', OrderedDict([('dnp3.al.range.start', '0'), ('dnp3.al.range.stop', '9')])), ('Point Number 0 (Quality: Online), Value: 1', OrderedDict([('dnp3.al.point_index'…	-5.47918	82.0	1350.69
164	72	eth:ethertype:ip:tcp:dnp3	00:00:00:aa:00:22	00:50:56:9c:9d:70	172.16.0.2	192.168.0.5	58	0x00004000	57733	20000	18	0x00000018	0	-1	6	1	18	0	None	2020-10-17 17:20:22.753927946	390	1	121	0x00000044	0x000000c0	129	0x000000c0	['258', '258', '258']	32	255	[OrderedDict([('dnp3.al.obj', '258'), ('dnp3.al.obj_tree', OrderedDict([('Qualifier Field, Prefix: None, Range: 8-bit Start and Stop Indices', OrderedDict([('dnp3.al.objq.prefix', '0'), ('dnp3.al.objq.range', '0')])), ('Number of Items: 8', OrderedDict([('dnp3.al.range.start', '0'), ('dnp3.al.range.stop', '7')])), ('Point Number 0 (Quality: Online), Value: 1', OrderedDict([('dnp3.al.point_index',…	-4.52476	82.0	1350.69
165	293	eth:ethertype:ip:tcp:dnp3	00:50:56:9c:9d:70	00:00:00:aa:00:22	192.168.0.5	172.16.0.2	279	0x00004000	20000	57733	239	0x00000018	0	0.050844000	0	0	0	0	None	2020-10-17 17:20:22.956090927	631	1	131	0x00000044	0x000000c0	129	0x000000cf	['258', '258', '258', '258']	33	0	[OrderedDict([('dnp3.al.obj', '258'), ('dnp3.al.obj_tree', OrderedDict([('Qualifier Field, Prefix: None, Range: 8-bit Start and Stop Indices', OrderedDict([('dnp3.al.objq.prefix', '0'), ('dnp3.al.objq.range', '0')])), ('Number of Items: 8', OrderedDict([('dnp3.al.range.start', '0'), ('dnp3.al.range.stop', '7')])), ('Point Number 0 (Quality: Online), Value: 1', OrderedDict([('dnp3.al.point_index',…	-4.52476	82.0	1350.69
166	72	eth:ethertype:ip:tcp:dnp3	00:00:00:aa:00:22	00:50:56:9c:9d:70	172.16.0.2	192.168.0.5	58	0x00004000	49701	20000	18	0x00000018	0	-1	0	0	0	0	None	2020-10-17 17:20:23.257633924	493	1	133	0x00000044	0x000000c0	129	0x000000ce	['258', '258', '258']	36	511	[OrderedDict([('dnp3.al.obj', '258'), ('dnp3.al.obj_tree', OrderedDict([('Qualifier Field, Prefix: None, Range: 8-bit Start and Stop Indices', OrderedDict([('dnp3.al.objq.prefix', '0'), ('dnp3.al.objq.range', '0')])), ('Number of Items: 9', OrderedDict([('dnp3.al.range.start', '0'), ('dnp3.al.range.stop', '8')])), ('Point Number 0 (Quality: Online), Value: 1', OrderedDict([('dnp3.al.point_index',…	-4.52476	82.0	1350.69
167	239	eth:ethertype:ip:tcp:dnp3	00:50:56:9c:9d:70	00:00:00:aa:00:22	192.168.0.5	172.16.0.2	225	0x00004000	20000	49701	185	0x00000018	0	0.050784000	0	0	0	0	None	2020-10-17 17:20:23.509442091	399	1	73	0x00000044	0x000000c0	129	0x000000cf	['258', '258', '258']	16	15	[OrderedDict([('dnp3.al.obj', '258'), ('dnp3.al.obj_tree', OrderedDict([('Qualifier Field, Prefix: None, Range: 8-bit Start and Stop Indices', OrderedDict([('dnp3.al.objq.prefix', '0'), ('dnp3.al.objq.range', '0')])), ('Number of Items: 4', OrderedDict([('dnp3.al.range.start', '0'), ('dnp3.al.range.stop', '3')])), ('Point Number 0 (Quality: Online), Value: 1', OrderedDict([('dnp3.al.point_index',…	-4.52476	82.0	1350.69
168	72	eth:ethertype:ip:tcp:dnp3	00:00:00:aa:00:22	00:50:56:9c:9d:70	172.16.0.2	192.168.0.5	58	0x00004000	52851	20000	18	0x00000018	0	-1	0	0	0	0	None	2020-10-17 17:20:24.478305101	1195	1	172	0x00000044	0x000000c0	129	0x000000c9	['258', '258', '258', '258']	46	1	[OrderedDict([('dnp3.al.obj', '258'), ('dnp3.al.obj_tree', OrderedDict([('Qualifier Field, Prefix: None, Range: 8-bit Start and Stop Indices', OrderedDict([('dnp3.al.objq.prefix', '0'), ('dnp3.al.objq.range', '0')])), ('Number of Items: 11', OrderedDict([('dnp3.al.range.start', '0'), ('dnp3.al.range.stop', '10')])), ('Point Number 0 (Quality: Online), Value: 1', OrderedDict([('dnp3.al.point_index…	-4.52476	82.0	1350.69
169	196	eth:ethertype:ip:tcp:dnp3	00:50:56:9c:9d:70	00:00:00:aa:00:22	192.168.0.5	172.16.0.2	182	0x00004000	20000	52851	142	0x00000018	0	0.051915000	0	0	0	0	None	2020-10-17 17:20:25.914196014	456	1	109	0x00000044	0x000000c0	129	0x000000ce	['258', '258', '258']	28	127	[OrderedDict([('dnp3.al.obj', '258'), ('dnp3.al.obj_tree', OrderedDict([('Qualifier Field, Prefix: None, Range: 8-bit Start and Stop Indices', OrderedDict([('dnp3.al.objq.prefix', '0'), ('dnp3.al.objq.range', '0')])), ('Number of Items: 7', OrderedDict([('dnp3.al.range.start', '0'), ('dnp3.al.range.stop', '6')])), ('Point Number 0 (Quality: Online), Value: 1', OrderedDict([('dnp3.al.point_index',…	-4.52476	82.0	1350.69
170	72	eth:ethertype:ip:tcp:dnp3	00:00:00:aa:00:22	00:50:56:9c:9d:70	172.16.0.2	192.168.0.5	58	0x00004000	38491	20000	18	0x00000018	0	-1	0	0	0	0	None	2020-10-17 17:20:38.750754118	968	1	22	0x00000044	0x000000c0	129	0x000000cc	['10499']	1	1000	[OrderedDict([('dnp3.al.obj', '10499'), ('dnp3.al.obj_tree', OrderedDict([('Qualifier Field, Prefix: 2-Octet Index Prefix, Range: 16-bit Single Field Quantity', OrderedDict([('dnp3.al.objq.prefix', '2'), ('dnp3.al.objq.range', '8')])), ('Number of Items: 1', OrderedDict([('dnp3.al.range.quantity', '1')])), ('Point Number 0, Value: 1000 [Status: Req. Accepted/Init/Queued (0x00)]', OrderedDict([('d…	-4.52476	82.0	1350.69
171	206	eth:ethertype:ip:tcp:dnp3	00:50:56:9c:9d:70	00:00:00:aa:00:22	192.168.0.5	172.16.0.2	192	0x00004000	20000	38491	152	0x00000018	0	0.050828000	0	0	0	0	None	2020-10-17 17:20:47.402057886	601	1	201	0x00000044	0x000000c0	129	0x000000c8	['258', '258', '258', '258']	55	2	[OrderedDict([('dnp3.al.obj', '258'), ('dnp3.al.obj_tree', OrderedDict([('Qualifier Field, Prefix: None, Range: 8-bit Start and Stop Indices', OrderedDict([('dnp3.al.objq.prefix', '0'), ('dnp3.al.objq.range', '0')])), ('Number of Items: 13', OrderedDict([('dnp3.al.range.start', '0'), ('dnp3.al.range.stop', '12')])), ('Point Number 0 (Quality: Online), Value: 1', OrderedDict([('dnp3.al.point_index…	-4.52476	35.922	1350.69
172	72	eth:ethertype:ip:tcp:dnp3	00:00:00:aa:00:22	00:50:56:9c:9d:70	172.16.0.2	192.168.0.5	58	0x00004000	36503	20000	18	0x00000018	0	-1	5	1	15	0	None	2020-10-17 17:20:48.878117085	968	1	22	0x00000044	0x000000c0	129	0x000000cd	['10499']	1	1000	[OrderedDict([('dnp3.al.obj', '10499'), ('dnp3.al.obj_tree', OrderedDict([('Qualifier Field, Prefix: 2-Octet Index Prefix, Range: 16-bit Single Field Quantity', OrderedDict([('dnp3.al.objq.prefix', '2'), ('dnp3.al.objq.range', '8')])), ('Number of Items: 1', OrderedDict([('dnp3.al.range.quantity', '1')])), ('Point Number 0, Value: 1000 [Status: Req. Accepted/Init/Queued (0x00)]', OrderedDict([('d…	-4.52476	35.922	1350.69
173	208	eth:ethertype:ip:tcp:dnp3	00:50:56:9c:9d:70	00:00:00:aa:00:22	192.168.0.5	172.16.0.2	194	0x00004000	20000	36503	154	0x00000018	0	0.051709000	0	0	0	0	None	2020-10-17 17:20:51.332056999	560	1	148	0x00000044	0x000000c0	129	0x000000cb	['258', '258', '258', '258']	38	1	[OrderedDict([('dnp3.al.obj', '258'), ('dnp3.al.obj_tree', OrderedDict([('Qualifier Field, Prefix: None, Range: 8-bit Start and Stop Indices', OrderedDict([('dnp3.al.objq.prefix', '0'), ('dnp3.al.objq.range', '0')])), ('Number of Items: 9', OrderedDict([('dnp3.al.range.start', '0'), ('dnp3.al.range.stop', '8')])), ('Point Number 0 (Quality: Online), Value: 1', OrderedDict([('dnp3.al.point_index',…	-4.52476	35.922	1350.69
174	72	eth:ethertype:ip:tcp:dnp3	00:00:00:aa:00:22	00:50:56:9c:9d:70	172.16.0.2	192.168.0.5	58	0x00004000	43991	20000	18	0x00000018	0	-1	0	0	0	0	None	2020-10-17 17:20:51.469584942	1200	1	208	0x00000044	0x000000c0	129	0x000000ca	['258', '258', '258', '258']	58	1	[OrderedDict([('dnp3.al.obj', '258'), ('dnp3.al.obj_tree', OrderedDict([('Qualifier Field, Prefix: None, Range: 8-bit Start and Stop Indices', OrderedDict([('dnp3.al.objq.prefix', '0'), ('dnp3.al.objq.range', '0')])), ('Number of Items: 14', OrderedDict([('dnp3.al.range.start', '0'), ('dnp3.al.range.stop', '13')])), ('Point Number 0 (Quality: Online), Value: 1', OrderedDict([('dnp3.al.point_index…	-4.52476	35.922	1350.69
175	142	eth:ethertype:ip:tcp:dnp3	00:50:56:9c:9d:70	00:00:00:aa:00:22	192.168.0.5	172.16.0.2	128	0x00004000	20000	43991	88	0x00000018	0	0.051754000	0	0	0	0	None	2020-10-17 17:20:52.670206070	968	1	160	0x00000044	0x000000c0	129	0x000000ce	['258', '258', '258', '258']	42	1	[OrderedDict([('dnp3.al.obj', '258'), ('dnp3.al.obj_tree', OrderedDict([('Qualifier Field, Prefix: None, Range: 8-bit Start and Stop Indices', OrderedDict([('dnp3.al.objq.prefix', '0'), ('dnp3.al.objq.range', '0')])), ('Number of Items: 10', OrderedDict([('dnp3.al.range.start', '0'), ('dnp3.al.range.stop', '9')])), ('Point Number 0 (Quality: Online), Value: 1', OrderedDict([('dnp3.al.point_index'…	-4.52476	35.922	1350.54
176	72	eth:ethertype:ip:tcp:dnp3	00:00:00:aa:00:22	00:50:56:9c:9d:70	172.16.0.2	192.168.0.5	58	0x00004000	56515	20000	18	0x00000018	0	-1	0	0	0	0	None	2020-10-17 17:20:53.052288055	390	1	121	0x00000044	0x000000c0	129	0x000000c1	['258', '258', '258']	32	255	[OrderedDict([('dnp3.al.obj', '258'), ('dnp3.al.obj_tree', OrderedDict([('Qualifier Field, Prefix: None, Range: 8-bit Start and Stop Indices', OrderedDict([('dnp3.al.objq.prefix', '0'), ('dnp3.al.objq.range', '0')])), ('Number of Items: 8', OrderedDict([('dnp3.al.range.start', '0'), ('dnp3.al.range.stop', '7')])), ('Point Number 0 (Quality: Online), Value: 1', OrderedDict([('dnp3.al.point_index',…	-5.67743	35.922	1350.54
177	253	eth:ethertype:ip:tcp:dnp3	00:50:56:9c:9d:70	00:00:00:aa:00:22	192.168.0.5	172.16.0.2	239	0x00004000	20000	56515	199	0x00000018	0	0.051875000	0	0	0	1	arpspoof	2020-10-17 17:20:53.355515957	631	1	131	0x00000044	0x000000c0	129	0x000000c0	['258', '258', '258', '258']	33	0	[OrderedDict([('dnp3.al.obj', '258'), ('dnp3.al.obj_tree', OrderedDict([('Qualifier Field, Prefix: None, Range: 8-bit Start and Stop Indices', OrderedDict([('dnp3.al.objq.prefix', '0'), ('dnp3.al.objq.range', '0')])), ('Number of Items: 8', OrderedDict([('dnp3.al.range.start', '0'), ('dnp3.al.range.stop', '7')])), ('Point Number 0 (Quality: Online), Value: 1', OrderedDict([('dnp3.al.point_index',…	-5.67743	35.922	1350.54
178	42	eth:ethertype:arp	00:00:00:aa:00:22	00:50:56:9c:9d:70	0.0.0.0	0.0.0.0	0	0x00000000	0	0	0	0x00000000	0	-1	5	1	15	0	None	2020-10-17 17:20:53.481606960	493	1	133	0x00000044	0x000000c0	129	0x000000cf	['258', '258', '258']	36	511	[OrderedDict([('dnp3.al.obj', '258'), ('dnp3.al.obj_tree', OrderedDict([('Qualifier Field, Prefix: None, Range: 8-bit Start and Stop Indices', OrderedDict([('dnp3.al.objq.prefix', '0'), ('dnp3.al.objq.range', '0')])), ('Number of Items: 9', OrderedDict([('dnp3.al.range.start', '0'), ('dnp3.al.range.stop', '8')])), ('Point Number 0 (Quality: Online), Value: 1', OrderedDict([('dnp3.al.point_index',…	-5.67743	35.922	1350.54
179	60	eth:ethertype:arp	00:50:56:9c:9d:70	00:00:00:aa:00:22	0.0.0.0	0.0.0.0	0	0x00000000	0	0	0	0x00000000	0	-1	0	0	0	0	None	2020-10-17 17:20:53.737669945	399	1	73	0x00000044	0x000000c0	129	0x000000c0	['258', '258', '258']	16	15	[OrderedDict([('dnp3.al.obj', '258'), ('dnp3.al.obj_tree', OrderedDict([('Qualifier Field, Prefix: None, Range: 8-bit Start and Stop Indices', OrderedDict([('dnp3.al.objq.prefix', '0'), ('dnp3.al.objq.range', '0')])), ('Number of Items: 4', OrderedDict([('dnp3.al.range.start', '0'), ('dnp3.al.range.stop', '3')])), ('Point Number 0 (Quality: Online), Value: 1', OrderedDict([('dnp3.al.point_index',…	-5.67743	35.922	1350.54
180	60	eth:ethertype:arp	00:50:56:9c:9d:70	ff:ff:ff:ff:ff:ff	0.0.0.0	0.0.0.0	0	0x00000000	0	0	0	0x00000000	0	-1	0	0	0	0	None	2020-10-17 17:20:54.789936066	1195	1	172	0x00000044	0x000000c0	129	0x000000ca	['258', '258', '258', '258']	46	1	[OrderedDict([('dnp3.al.obj', '258'), ('dnp3.al.obj_tree', OrderedDict([('Qualifier Field, Prefix: None, Range: 8-bit Start and Stop Indices', OrderedDict([('dnp3.al.objq.prefix', '0'), ('dnp3.al.objq.range', '0')])), ('Number of Items: 11', OrderedDict([('dnp3.al.range.start', '0'), ('dnp3.al.range.stop', '10')])), ('Point Number 0 (Quality: Online), Value: 1', OrderedDict([('dnp3.al.point_index…	-5.67743	35.922	1350.54
181	72	eth:ethertype:ip:tcp:dnp3	00:00:00:aa:00:22	00:50:56:9c:9d:70	172.16.0.2	192.168.0.5	58	0x00004000	55909	20000	18	0x00000018	0	-1	0	0	0	0	None	2020-10-17 17:20:56.217746973	456	1	109	0x00000044	0x000000c0	129	0x000000cf	['258', '258', '258']	28	127	[OrderedDict([('dnp3.al.obj', '258'), ('dnp3.al.obj_tree', OrderedDict([('Qualifier Field, Prefix: None, Range: 8-bit Start and Stop Indices', OrderedDict([('dnp3.al.objq.prefix', '0'), ('dnp3.al.objq.range', '0')])), ('Number of Items: 7', OrderedDict([('dnp3.al.range.start', '0'), ('dnp3.al.range.stop', '6')])), ('Point Number 0 (Quality: Online), Value: 1', OrderedDict([('dnp3.al.point_index',…	-5.67743	35.922	1350.54
182	182	eth:ethertype:ip:tcp:dnp3	00:50:56:9c:9d:70	00:00:00:aa:00:22	192.168.0.5	172.16.0.2	168	0x00004000	20000	55909	128	0x00000018	0	0.051647000	0	0	0	0	None	2020-10-17 17:21:06.124068022	968	1	22	0x00000044	0x000000c0	129	0x000000cf	['10499']	1	1000	[OrderedDict([('dnp3.al.obj', '10499'), ('dnp3.al.obj_tree', OrderedDict([('Qualifier Field, Prefix: 2-Octet Index Prefix, Range: 16-bit Single Field Quantity', OrderedDict([('dnp3.al.objq.prefix', '2'), ('dnp3.al.objq.range', '8')])), ('Number of Items: 1', OrderedDict([('dnp3.al.range.quantity', '1')])), ('Point Number 0, Value: 1000 [Status: Req. Accepted/Init/Queued (0x00)]', OrderedDict([('d…	-5.67743	35.922	1350.54
183	60	eth:ethertype:arp	00:50:56:9c:9d:70	ff:ff:ff:ff:ff:ff	0.0.0.0	0.0.0.0	0	0x00000000	0	0	0	0x00000000	0	-1	0	0	0	0	None	2020-10-17 17:21:17.716121912	601	1	201	0x00000044	0x000000c0	129	0x000000c9	['258', '258', '258', '258']	55	2	[OrderedDict([('dnp3.al.obj', '258'), ('dnp3.al.obj_tree', OrderedDict([('Qualifier Field, Prefix: None, Range: 8-bit Start and Stop Indices', OrderedDict([('dnp3.al.objq.prefix', '0'), ('dnp3.al.objq.range', '0')])), ('Number of Items: 13', OrderedDict([('dnp3.al.range.start', '0'), ('dnp3.al.range.stop', '12')])), ('Point Number 0 (Quality: Online), Value: 1', OrderedDict([('dnp3.al.point_index…	-5.67743	82.0	1350.54
184	72	eth:ethertype:ip:tcp:dnp3	00:00:00:aa:00:22	00:50:56:9c:9d:70	172.16.0.2	192.168.0.5	58	0x00004000	33571	20000	18	0x00000018	0	-1	5	1	15	0	None	2020-10-17 17:21:21.640244961	560	1	148	0x00000044	0x000000c0	129	0x000000cc	['258', '258', '258', '258']	38	1	[OrderedDict([('dnp3.al.obj', '258'), ('dnp3.al.obj_tree', OrderedDict([('Qualifier Field, Prefix: None, Range: 8-bit Start and Stop Indices', OrderedDict([('dnp3.al.objq.prefix', '0'), ('dnp3.al.objq.range', '0')])), ('Number of Items: 9', OrderedDict([('dnp3.al.range.start', '0'), ('dnp3.al.range.stop', '8')])), ('Point Number 0 (Quality: Online), Value: 1', OrderedDict([('dnp3.al.point_index',…	-5.67743	82.0	1350.54
185	286	eth:ethertype:ip:tcp:dnp3	00:50:56:9c:9d:70	00:00:00:aa:00:22	192.168.0.5	172.16.0.2	272	0x00004000	20000	33571	232	0x00000018	0	0.050802000	0	0	0	0	None	2020-10-17 17:21:21.785691023	1200	1	208	0x00000044	0x000000c0	129	0x000000cb	['258', '258', '258', '258']	58	1	[OrderedDict([('dnp3.al.obj', '258'), ('dnp3.al.obj_tree', OrderedDict([('Qualifier Field, Prefix: None, Range: 8-bit Start and Stop Indices', OrderedDict([('dnp3.al.objq.prefix', '0'), ('dnp3.al.objq.range', '0')])), ('Number of Items: 14', OrderedDict([('dnp3.al.range.start', '0'), ('dnp3.al.range.stop', '13')])), ('Point Number 0 (Quality: Online), Value: 1', OrderedDict([('dnp3.al.point_index…	-5.67743	82.0	1350.54
186	60	eth:ethertype:arp	00:50:56:9c:9d:70	ff:ff:ff:ff:ff:ff	0.0.0.0	0.0.0.0	0	0x00000000	0	0	0	0x00000000	0	-1	0	0	0	0	None	2020-10-17 17:21:22.984128952	968	1	160	0x00000044	0x000000c0	129	0x000000c0	['258', '258', '258', '258']	42	1	[OrderedDict([('dnp3.al.obj', '258'), ('dnp3.al.obj_tree', OrderedDict([('Qualifier Field, Prefix: None, Range: 8-bit Start and Stop Indices', OrderedDict([('dnp3.al.objq.prefix', '0'), ('dnp3.al.objq.range', '0')])), ('Number of Items: 10', OrderedDict([('dnp3.al.range.start', '0'), ('dnp3.al.range.stop', '9')])), ('Point Number 0 (Quality: Online), Value: 1', OrderedDict([('dnp3.al.point_index'…	-5.67743	82.0	1350.08
187	60	eth:ethertype:arp	00:50:56:9c:9d:70	ff:ff:ff:ff:ff:ff	0.0.0.0	0.0.0.0	0	0x00000000	0	0	0	0x00000000	0	-1	23	5	69	0	None	2020-10-17 17:21:23.289360046	390	1	121	0x00000044	0x000000c0	129	0x000000c2	['258', '258', '258']	32	255	[OrderedDict([('dnp3.al.obj', '258'), ('dnp3.al.obj_tree', OrderedDict([('Qualifier Field, Prefix: None, Range: 8-bit Start and Stop Indices', OrderedDict([('dnp3.al.objq.prefix', '0'), ('dnp3.al.objq.range', '0')])), ('Number of Items: 8', OrderedDict([('dnp3.al.range.start', '0'), ('dnp3.al.range.stop', '7')])), ('Point Number 0 (Quality: Online), Value: 1', OrderedDict([('dnp3.al.point_index',…	-13.6427	82.0	1350.08
188	60	eth:ethertype:arp	00:50:56:9c:9d:70	ff:ff:ff:ff:ff:ff	0.0.0.0	0.0.0.0	0	0x00000000	0	0	0	0x00000000	0	-1	4	1	12	0	None	2020-10-17 17:21:23.547805071	968	1	160	0x00000044	0x000000c0	129	0x000000c1	['258', '258', '258', '258']	42	1	[OrderedDict([('dnp3.al.obj', '258'), ('dnp3.al.obj_tree', OrderedDict([('Qualifier Field, Prefix: None, Range: 8-bit Start and Stop Indices', OrderedDict([('dnp3.al.objq.prefix', '0'), ('dnp3.al.objq.range', '0')])), ('Number of Items: 10', OrderedDict([('dnp3.al.range.start', '0'), ('dnp3.al.range.stop', '9')])), ('Point Number 0 (Quality: Online), Value: 1', OrderedDict([('dnp3.al.point_index'…	-13.6427	82.0	1350.06
189	60	eth:ethertype:arp	00:50:56:9c:9d:70	ff:ff:ff:ff:ff:ff	0.0.0.0	0.0.0.0	0	0x00000000	0	0	0	0x00000000	0	-1	0	0	0	0	None	2020-10-17 17:21:23.596033096	631	1	131	0x00000044	0x000000c0	129	0x000000c1	['258', '258', '258', '258']	33	0	[OrderedDict([('dnp3.al.obj', '258'), ('dnp3.al.obj_tree', OrderedDict([('Qualifier Field, Prefix: None, Range: 8-bit Start and Stop Indices', OrderedDict([('dnp3.al.objq.prefix', '0'), ('dnp3.al.objq.range', '0')])), ('Number of Items: 8', OrderedDict([('dnp3.al.range.start', '0'), ('dnp3.al.range.stop', '7')])), ('Point Number 0 (Quality: Online), Value: 1', OrderedDict([('dnp3.al.point_index',…	-13.6427	82.0	1350.06
190	60	eth:ethertype:arp	00:50:56:9c:9d:70	ff:ff:ff:ff:ff:ff	0.0.0.0	0.0.0.0	0	0x00000000	0	0	0	0x00000000	0	-1	4	1	12	0	None	2020-10-17 17:21:23.709582090	493	1	133	0x00000044	0x000000c0	129	0x000000c0	['258', '258', '258']	36	511	[OrderedDict([('dnp3.al.obj', '258'), ('dnp3.al.obj_tree', OrderedDict([('Qualifier Field, Prefix: None, Range: 8-bit Start and Stop Indices', OrderedDict([('dnp3.al.objq.prefix', '0'), ('dnp3.al.objq.range', '0')])), ('Number of Items: 9', OrderedDict([('dnp3.al.range.start', '0'), ('dnp3.al.range.stop', '8')])), ('Point Number 0 (Quality: Online), Value: 1', OrderedDict([('dnp3.al.point_index',…	-13.6427	82.0	1350.06
191	60	eth:ethertype:arp	00:50:56:9c:9d:70	ff:ff:ff:ff:ff:ff	0.0.0.0	0.0.0.0	0	0x00000000	0	0	0	0x00000000	0	-1	0	0	0	0	None	2020-10-17 17:21:23.985275030	399	1	73	0x00000044	0x000000c0	129	0x000000c1	['258', '258', '258']	16	15	[OrderedDict([('dnp3.al.obj', '258'), ('dnp3.al.obj_tree', OrderedDict([('Qualifier Field, Prefix: None, Range: 8-bit Start and Stop Indices', OrderedDict([('dnp3.al.objq.prefix', '0'), ('dnp3.al.objq.range', '0')])), ('Number of Items: 4', OrderedDict([('dnp3.al.range.start', '0'), ('dnp3.al.range.stop', '3')])), ('Point Number 0 (Quality: Online), Value: 1', OrderedDict([('dnp3.al.point_index',…	-13.6427	82.0	1350.06
192	60	eth:ethertype:arp	00:50:56:9c:9d:70	ff:ff:ff:ff:ff:ff	0.0.0.0	0.0.0.0	0	0x00000000	0	0	0	0x00000000	0	-1	6	1	18	0	None	2020-10-17 17:21:25.038001060	1195	1	172	0x00000044	0x000000c0	129	0x000000cb	['258', '258', '258', '258']	46	1	[OrderedDict([('dnp3.al.obj', '258'), ('dnp3.al.obj_tree', OrderedDict([('Qualifier Field, Prefix: None, Range: 8-bit Start and Stop Indices', OrderedDict([('dnp3.al.objq.prefix', '0'), ('dnp3.al.objq.range', '0')])), ('Number of Items: 11', OrderedDict([('dnp3.al.range.start', '0'), ('dnp3.al.range.stop', '10')])), ('Point Number 0 (Quality: Online), Value: 1', OrderedDict([('dnp3.al.point_index…	-13.6427	82.0	1350.06
193	60	eth:ethertype:arp	00:50:56:9c:9d:70	ff:ff:ff:ff:ff:ff	0.0.0.0	0.0.0.0	0	0x00000000	0	0	0	0x00000000	0	-1	0	0	0	0	None	2020-10-17 17:21:26.551151037	456	1	109	0x00000044	0x000000c0	129	0x000000c0	['258', '258', '258']	28	127	[OrderedDict([('dnp3.al.obj', '258'), ('dnp3.al.obj_tree', OrderedDict([('Qualifier Field, Prefix: None, Range: 8-bit Start and Stop Indices', OrderedDict([('dnp3.al.objq.prefix', '0'), ('dnp3.al.objq.range', '0')])), ('Number of Items: 7', OrderedDict([('dnp3.al.range.start', '0'), ('dnp3.al.range.stop', '6')])), ('Point Number 0 (Quality: Online), Value: 1', OrderedDict([('dnp3.al.point_index',…	-13.6427	82.0	1350.06
194	60	eth:ethertype:arp	00:50:56:9c:9d:70	ff:ff:ff:ff:ff:ff	0.0.0.0	0.0.0.0	0	0x00000000	0	0	0	0x00000000	0	-1	6	1	18	0	None	2020-10-17 17:21:48.039987087	601	1	201	0x00000044	0x000000c0	129	0x000000ca	['258', '258', '258', '258']	55	2	[OrderedDict([('dnp3.al.obj', '258'), ('dnp3.al.obj_tree', OrderedDict([('Qualifier Field, Prefix: None, Range: 8-bit Start and Stop Indices', OrderedDict([('dnp3.al.objq.prefix', '0'), ('dnp3.al.objq.range', '0')])), ('Number of Items: 13', OrderedDict([('dnp3.al.range.start', '0'), ('dnp3.al.range.stop', '12')])), ('Point Number 0 (Quality: Online), Value: 1', OrderedDict([('dnp3.al.point_index…	-13.6427	82.0	1350.06
195	60	eth:ethertype:arp	00:50:56:9c:9d:70	ff:ff:ff:ff:ff:ff	0.0.0.0	0.0.0.0	0	0x00000000	0	0	0	0x00000000	0	-1	0	0	0	0	None	2020-10-17 17:21:51.958226919	560	1	148	0x00000044	0x000000c0	129	0x000000cd	['258', '258', '258', '258']	38	1	[OrderedDict([('dnp3.al.obj', '258'), ('dnp3.al.obj_tree', OrderedDict([('Qualifier Field, Prefix: None, Range: 8-bit Start and Stop Indices', OrderedDict([('dnp3.al.objq.prefix', '0'), ('dnp3.al.objq.range', '0')])), ('Number of Items: 9', OrderedDict([('dnp3.al.range.start', '0'), ('dnp3.al.range.stop', '8')])), ('Point Number 0 (Quality: Online), Value: 1', OrderedDict([('dnp3.al.point_index',…	-13.6427	82.0	1350.06
196	60	eth:ethertype:arp	00:50:56:9c:9d:70	ff:ff:ff:ff:ff:ff	0.0.0.0	0.0.0.0	0	0x00000000	0	0	0	0x00000000	0	-1	6	1	18	0	None	2020-10-17 17:21:52.101114988	1200	1	208	0x00000044	0x000000c0	129	0x000000cc	['258', '258', '258', '258']	58	1	[OrderedDict([('dnp3.al.obj', '258'), ('dnp3.al.obj_tree', OrderedDict([('Qualifier Field, Prefix: None, Range: 8-bit Start and Stop Indices', OrderedDict([('dnp3.al.objq.prefix', '0'), ('dnp3.al.objq.range', '0')])), ('Number of Items: 14', OrderedDict([('dnp3.al.range.start', '0'), ('dnp3.al.range.stop', '13')])), ('Point Number 0 (Quality: Online), Value: 1', OrderedDict([('dnp3.al.point_index…	-13.6427	82.0	1350.06
197	60	eth:ethertype:arp	00:50:56:9c:9d:70	ff:ff:ff:ff:ff:ff	0.0.0.0	0.0.0.0	0	0x00000000	0	0	0	0x00000000	0	-1	0	0	0	0	None	2020-10-17 17:21:53.508802891	390	1	121	0x00000044	0x000000c0	129	0x000000c3	['258', '258', '258']	32	255	[OrderedDict([('dnp3.al.obj', '258'), ('dnp3.al.obj_tree', OrderedDict([('Qualifier Field, Prefix: None, Range: 8-bit Start and Stop Indices', OrderedDict([('dnp3.al.objq.prefix', '0'), ('dnp3.al.objq.range', '0')])), ('Number of Items: 8', OrderedDict([('dnp3.al.range.start', '0'), ('dnp3.al.range.stop', '7')])), ('Point Number 0 (Quality: Online), Value: 1', OrderedDict([('dnp3.al.point_index',…	-14.9822	82.0	1350.06
198	60	eth:ethertype:arp	00:50:56:9c:9d:70	ff:ff:ff:ff:ff:ff	0.0.0.0	0.0.0.0	0	0x00000000	0	0	0	0x00000000	0	-1	6	1	18	0	None	2020-10-17 17:21:53.779738903	968	1	160	0x00000044	0x000000c0	129	0x000000c2	['258', '258', '258', '258']	42	1	[OrderedDict([('dnp3.al.obj', '258'), ('dnp3.al.obj_tree', OrderedDict([('Qualifier Field, Prefix: None, Range: 8-bit Start and Stop Indices', OrderedDict([('dnp3.al.objq.prefix', '0'), ('dnp3.al.objq.range', '0')])), ('Number of Items: 10', OrderedDict([('dnp3.al.range.start', '0'), ('dnp3.al.range.stop', '9')])), ('Point Number 0 (Quality: Online), Value: 1', OrderedDict([('dnp3.al.point_index'…	-14.9822	82.0	1350.51
199	60	eth:ethertype:arp	00:50:56:9c:9d:70	ff:ff:ff:ff:ff:ff	0.0.0.0	0.0.0.0	0	0x00000000	0	0	0	0x00000000	0	-1	6	1	18	0	None	2020-10-17 17:21:53.844626904	631	1	131	0x00000044	0x000000c0	129	0x000000c2	['258', '258', '258', '258']	33	0	[OrderedDict([('dnp3.al.obj', '258'), ('dnp3.al.obj_tree', OrderedDict([('Qualifier Field, Prefix: None, Range: 8-bit Start and Stop Indices', OrderedDict([('dnp3.al.objq.prefix', '0'), ('dnp3.al.objq.range', '0')])), ('Number of Items: 8', OrderedDict([('dnp3.al.range.start', '0'), ('dnp3.al.range.stop', '7')])), ('Point Number 0 (Quality: Online), Value: 1', OrderedDict([('dnp3.al.point_index',…	-14.9822	82.0	1350.51
200	72	eth:ethertype:ip:tcp:dnp3	00:00:00:aa:00:22	00:50:56:9c:9d:70	172.16.0.2	192.168.0.5	58	0x00004000	55493	20000	18	0x00000018	0	-1	0	0	0	0	None	2020-10-17 17:21:53.937941074	493	1	133	0x00000044	0x000000c0	129	0x000000c1	['258', '258', '258']	36	511	[OrderedDict([('dnp3.al.obj', '258'), ('dnp3.al.obj_tree', OrderedDict([('Qualifier Field, Prefix: None, Range: 8-bit Start and Stop Indices', OrderedDict([('dnp3.al.objq.prefix', '0'), ('dnp3.al.objq.range', '0')])), ('Number of Items: 9', OrderedDict([('dnp3.al.range.start', '0'), ('dnp3.al.range.stop', '8')])), ('Point Number 0 (Quality: Online), Value: 1', OrderedDict([('dnp3.al.point_index',…	-14.9822	82.0	1350.51
201	225	eth:ethertype:ip:tcp:dnp3	00:50:56:9c:9d:70	00:00:00:aa:00:22	192.168.0.5	172.16.0.2	211	0x00004000	20000	55493	171	0x00000018	0	0.052133000	0	0	0	0	None	2020-10-17 17:21:54.213781118	399	1	73	0x00000044	0x000000c0	129	0x000000c2	['258', '258', '258']	16	15	[OrderedDict([('dnp3.al.obj', '258'), ('dnp3.al.obj_tree', OrderedDict([('Qualifier Field, Prefix: None, Range: 8-bit Start and Stop Indices', OrderedDict([('dnp3.al.objq.prefix', '0'), ('dnp3.al.objq.range', '0')])), ('Number of Items: 4', OrderedDict([('dnp3.al.range.start', '0'), ('dnp3.al.range.stop', '3')])), ('Point Number 0 (Quality: Online), Value: 1', OrderedDict([('dnp3.al.point_index',…	-14.9822	82.0	1350.51
202	72	eth:ethertype:ip:tcp:dnp3	00:00:00:aa:00:22	00:50:56:9c:9d:70	172.16.0.2	192.168.0.5	58	0x00004000	57733	20000	18	0x00000018	0	-1	0	0	0	0	None	2020-10-17 17:21:55.261681080	1195	1	172	0x00000044	0x000000c0	129	0x000000cc	['258', '258', '258', '258']	46	1	[OrderedDict([('dnp3.al.obj', '258'), ('dnp3.al.obj_tree', OrderedDict([('Qualifier Field, Prefix: None, Range: 8-bit Start and Stop Indices', OrderedDict([('dnp3.al.objq.prefix', '0'), ('dnp3.al.objq.range', '0')])), ('Number of Items: 11', OrderedDict([('dnp3.al.range.start', '0'), ('dnp3.al.range.stop', '10')])), ('Point Number 0 (Quality: Online), Value: 1', OrderedDict([('dnp3.al.point_index…	-14.9822	82.0	1350.51
203	293	eth:ethertype:ip:tcp:dnp3	00:50:56:9c:9d:70	00:00:00:aa:00:22	192.168.0.5	172.16.0.2	279	0x00004000	20000	57733	239	0x00000018	0	0.052165000	0	0	0	0	None	2020-10-17 17:21:56.867793083	456	1	109	0x00000044	0x000000c0	129	0x000000c1	['258', '258', '258']	28	127	[OrderedDict([('dnp3.al.obj', '258'), ('dnp3.al.obj_tree', OrderedDict([('Qualifier Field, Prefix: None, Range: 8-bit Start and Stop Indices', OrderedDict([('dnp3.al.objq.prefix', '0'), ('dnp3.al.objq.range', '0')])), ('Number of Items: 7', OrderedDict([('dnp3.al.range.start', '0'), ('dnp3.al.range.stop', '6')])), ('Point Number 0 (Quality: Online), Value: 1', OrderedDict([('dnp3.al.point_index',…	-14.9822	82.0	1350.51
204	60	eth:ethertype:arp	00:50:56:9c:9d:70	ff:ff:ff:ff:ff:ff	0.0.0.0	0.0.0.0	0	0x00000000	0	0	0	0x00000000	0	-1	0	0	0	0	None	2020-10-17 17:22:03.264240026	968	1	22	0x00000044	0x000000c0	129	0x000000c3	['10499']	1	1000	[OrderedDict([('dnp3.al.obj', '10499'), ('dnp3.al.obj_tree', OrderedDict([('Qualifier Field, Prefix: 2-Octet Index Prefix, Range: 16-bit Single Field Quantity', OrderedDict([('dnp3.al.objq.prefix', '2'), ('dnp3.al.objq.range', '8')])), ('Number of Items: 1', OrderedDict([('dnp3.al.range.quantity', '1')])), ('Point Number 0, Value: 1000 [Status: Req. Accepted/Init/Queued (0x00)]', OrderedDict([('d…	-14.9822	82.0	1350.51
205	72	eth:ethertype:ip:tcp:dnp3	00:00:00:aa:00:22	00:50:56:9c:9d:70	172.16.0.2	192.168.0.5	58	0x00004000	49701	20000	18	0x00000018	0	-1	0	0	0	0	None	2020-10-17 17:22:14.880042076	968	1	160	0x00000044	0x000000c0	129	0x000000c4	['258', '258', '258', '258']	42	1	[OrderedDict([('dnp3.al.obj', '258'), ('dnp3.al.obj_tree', OrderedDict([('Qualifier Field, Prefix: None, Range: 8-bit Start and Stop Indices', OrderedDict([('dnp3.al.objq.prefix', '0'), ('dnp3.al.objq.range', '0')])), ('Number of Items: 10', OrderedDict([('dnp3.al.range.start', '0'), ('dnp3.al.range.stop', '9')])), ('Point Number 0 (Quality: Online), Value: 1', OrderedDict([('dnp3.al.point_index'…	-14.9822	82.0	1350.54
206	239	eth:ethertype:ip:tcp:dnp3	00:50:56:9c:9d:70	00:00:00:aa:00:22	192.168.0.5	172.16.0.2	225	0x00004000	20000	49701	185	0x00000018	0	0.052132000	0	0	0	0	None	2020-10-17 17:22:18.352725029	601	1	201	0x00000044	0x000000c0	129	0x000000cb	['258', '258', '258', '258']	55	2	[OrderedDict([('dnp3.al.obj', '258'), ('dnp3.al.obj_tree', OrderedDict([('Qualifier Field, Prefix: None, Range: 8-bit Start and Stop Indices', OrderedDict([('dnp3.al.objq.prefix', '0'), ('dnp3.al.objq.range', '0')])), ('Number of Items: 13', OrderedDict([('dnp3.al.range.start', '0'), ('dnp3.al.range.stop', '12')])), ('Point Number 0 (Quality: Online), Value: 1', OrderedDict([('dnp3.al.point_index…	-14.9822	82.0	1350.54
207	72	eth:ethertype:ip:tcp:dnp3	00:00:00:aa:00:22	00:50:56:9c:9d:70	172.16.0.2	192.168.0.5	58	0x00004000	52851	20000	18	0x00000018	0	-1	6	1	18	0	None	2020-10-17 17:22:22.189879894	560	1	148	0x00000044	0x000000c0	129	0x000000ce	['258', '258', '258', '258']	38	1	[OrderedDict([('dnp3.al.obj', '258'), ('dnp3.al.obj_tree', OrderedDict([('Qualifier Field, Prefix: None, Range: 8-bit Start and Stop Indices', OrderedDict([('dnp3.al.objq.prefix', '0'), ('dnp3.al.objq.range', '0')])), ('Number of Items: 9', OrderedDict([('dnp3.al.range.start', '0'), ('dnp3.al.range.stop', '8')])), ('Point Number 0 (Quality: Online), Value: 1', OrderedDict([('dnp3.al.point_index',…	-14.9822	82.0	1350.54
208	196	eth:ethertype:ip:tcp:dnp3	00:50:56:9c:9d:70	00:00:00:aa:00:22	192.168.0.5	172.16.0.2	182	0x00004000	20000	52851	142	0x00000018	0	0.051022000	0	0	0	0	None	2020-10-17 17:22:22.345721960	1200	1	208	0x00000044	0x000000c0	129	0x000000cd	['258', '258', '258', '258']	58	1	[OrderedDict([('dnp3.al.obj', '258'), ('dnp3.al.obj_tree', OrderedDict([('Qualifier Field, Prefix: None, Range: 8-bit Start and Stop Indices', OrderedDict([('dnp3.al.objq.prefix', '0'), ('dnp3.al.objq.range', '0')])), ('Number of Items: 14', OrderedDict([('dnp3.al.range.start', '0'), ('dnp3.al.range.stop', '13')])), ('Point Number 0 (Quality: Online), Value: 1', OrderedDict([('dnp3.al.point_index…	-14.9822	82.0	1350.54
209	72	eth:ethertype:ip:tcp:dnp3	00:00:00:aa:00:22	00:50:56:9c:9d:70	172.16.0.2	192.168.0.5	58	0x00004000	38491	20000	18	0x00000018	0	-1	0	0	0	0	None	2020-10-17 17:22:23.741579056	390	1	121	0x00000044	0x000000c0	129	0x000000c4	['258', '258', '258']	32	255	[OrderedDict([('dnp3.al.obj', '258'), ('dnp3.al.obj_tree', OrderedDict([('Qualifier Field, Prefix: None, Range: 8-bit Start and Stop Indices', OrderedDict([('dnp3.al.objq.prefix', '0'), ('dnp3.al.objq.range', '0')])), ('Number of Items: 8', OrderedDict([('dnp3.al.range.start', '0'), ('dnp3.al.range.stop', '7')])), ('Point Number 0 (Quality: Online), Value: 1', OrderedDict([('dnp3.al.point_index',…	-15.7837	82.0	1350.54
210	206	eth:ethertype:ip:tcp:dnp3	00:50:56:9c:9d:70	00:00:00:aa:00:22	192.168.0.5	172.16.0.2	192	0x00004000	20000	38491	152	0x00000018	0	0.050756000	0	0	0	0	None	2020-10-17 17:22:24.074002028	631	1	131	0x00000044	0x000000c0	129	0x000000c3	['258', '258', '258', '258']	33	0	[OrderedDict([('dnp3.al.obj', '258'), ('dnp3.al.obj_tree', OrderedDict([('Qualifier Field, Prefix: None, Range: 8-bit Start and Stop Indices', OrderedDict([('dnp3.al.objq.prefix', '0'), ('dnp3.al.objq.range', '0')])), ('Number of Items: 8', OrderedDict([('dnp3.al.range.start', '0'), ('dnp3.al.range.stop', '7')])), ('Point Number 0 (Quality: Online), Value: 1', OrderedDict([('dnp3.al.point_index',…	-15.7837	82.0	1350.54
211	72	eth:ethertype:ip:tcp:dnp3	00:00:00:aa:00:22	00:50:56:9c:9d:70	172.16.0.2	192.168.0.5	58	0x00004000	36503	20000	18	0x00000018	0	-1	0	0	0	0	None	2020-10-17 17:22:24.173748016	493	1	133	0x00000044	0x000000c0	129	0x000000c2	['258', '258', '258']	36	511	[OrderedDict([('dnp3.al.obj', '258'), ('dnp3.al.obj_tree', OrderedDict([('Qualifier Field, Prefix: None, Range: 8-bit Start and Stop Indices', OrderedDict([('dnp3.al.objq.prefix', '0'), ('dnp3.al.objq.range', '0')])), ('Number of Items: 9', OrderedDict([('dnp3.al.range.start', '0'), ('dnp3.al.range.stop', '8')])), ('Point Number 0 (Quality: Online), Value: 1', OrderedDict([('dnp3.al.point_index',…	-15.7837	82.0	1350.54
212	208	eth:ethertype:ip:tcp:dnp3	00:50:56:9c:9d:70	00:00:00:aa:00:22	192.168.0.5	172.16.0.2	194	0x00004000	20000	36503	154	0x00000018	0	0.052169000	0	0	0	0	None	2020-10-17 17:22:24.441744089	399	1	73	0x00000044	0x000000c0	129	0x000000c3	['258', '258', '258']	16	15	[OrderedDict([('dnp3.al.obj', '258'), ('dnp3.al.obj_tree', OrderedDict([('Qualifier Field, Prefix: None, Range: 8-bit Start and Stop Indices', OrderedDict([('dnp3.al.objq.prefix', '0'), ('dnp3.al.objq.range', '0')])), ('Number of Items: 4', OrderedDict([('dnp3.al.range.start', '0'), ('dnp3.al.range.stop', '3')])), ('Point Number 0 (Quality: Online), Value: 1', OrderedDict([('dnp3.al.point_index',…	-15.7837	82.0	1350.54
213	72	eth:ethertype:ip:tcp:dnp3	00:00:00:aa:00:22	00:50:56:9c:9d:70	172.16.0.2	192.168.0.5	58	0x00004000	43991	20000	18	0x00000018	0	-1	0	0	0	0	None	2020-10-17 17:22:25.489629030	1195	1	172	0x00000044	0x000000c0	129	0x000000cd	['258', '258', '258', '258']	46	1	[OrderedDict([('dnp3.al.obj', '258'), ('dnp3.al.obj_tree', OrderedDict([('Qualifier Field, Prefix: None, Range: 8-bit Start and Stop Indices', OrderedDict([('dnp3.al.objq.prefix', '0'), ('dnp3.al.objq.range', '0')])), ('Number of Items: 11', OrderedDict([('dnp3.al.range.start', '0'), ('dnp3.al.range.stop', '10')])), ('Point Number 0 (Quality: Online), Value: 1', OrderedDict([('dnp3.al.point_index…	-15.7837	82.0	1350.54
214	142	eth:ethertype:ip:tcp:dnp3	00:50:56:9c:9d:70	00:00:00:aa:00:22	192.168.0.5	172.16.0.2	128	0x00004000	20000	43991	88	0x00000018	0	0.052001000	0	0	0	0	None	2020-10-17 17:22:27.165582895	456	1	109	0x00000044	0x000000c0	129	0x000000c2	['258', '258', '258']	28	127	[OrderedDict([('dnp3.al.obj', '258'), ('dnp3.al.obj_tree', OrderedDict([('Qualifier Field, Prefix: None, Range: 8-bit Start and Stop Indices', OrderedDict([('dnp3.al.objq.prefix', '0'), ('dnp3.al.objq.range', '0')])), ('Number of Items: 7', OrderedDict([('dnp3.al.range.start', '0'), ('dnp3.al.range.stop', '6')])), ('Point Number 0 (Quality: Online), Value: 1', OrderedDict([('dnp3.al.point_index',…	-15.7837	82.0	1350.54
215	72	eth:ethertype:ip:tcp:dnp3	00:00:00:aa:00:22	00:50:56:9c:9d:70	172.16.0.2	192.168.0.5	58	0x00004000	56515	20000	18	0x00000018	0	-1	5	1	15	0	None	2020-10-17 17:22:29.301790953	968	1	160	0x00000044	0x000000c0	129	0x000000c5	['258', '258', '258', '258']	42	1	[OrderedDict([('dnp3.al.obj', '258'), ('dnp3.al.obj_tree', OrderedDict([('Qualifier Field, Prefix: None, Range: 8-bit Start and Stop Indices', OrderedDict([('dnp3.al.objq.prefix', '0'), ('dnp3.al.objq.range', '0')])), ('Number of Items: 10', OrderedDict([('dnp3.al.range.start', '0'), ('dnp3.al.range.stop', '9')])), ('Point Number 0 (Quality: Online), Value: 1', OrderedDict([('dnp3.al.point_index'…	-15.7837	82.0	1350.54
216	253	eth:ethertype:ip:tcp:dnp3	00:50:56:9c:9d:70	00:00:00:aa:00:22	192.168.0.5	172.16.0.2	239	0x00004000	20000	56515	199	0x00000018	0	0.052208000	0	0	0	0	None	2020-10-17 17:22:48.680083036	601	1	201	0x00000044	0x000000c0	129	0x000000cc	['258', '258', '258', '258']	55	2	[OrderedDict([('dnp3.al.obj', '258'), ('dnp3.al.obj_tree', OrderedDict([('Qualifier Field, Prefix: None, Range: 8-bit Start and Stop Indices', OrderedDict([('dnp3.al.objq.prefix', '0'), ('dnp3.al.objq.range', '0')])), ('Number of Items: 13', OrderedDict([('dnp3.al.range.start', '0'), ('dnp3.al.range.stop', '12')])), ('Point Number 0 (Quality: Online), Value: 1', OrderedDict([('dnp3.al.point_index…	-15.7837	82.0	1350.54
217	60	eth:ethertype:arp	00:50:56:9c:9d:70	00:00:00:aa:00:22	0.0.0.0	0.0.0.0	0	0x00000000	0	0	0	0x00000000	0	-1	0	0	0	1	arpspoof	2020-10-17 17:22:49.306349039	968	1	22	0x00000044	0x000000c0	129	0x000000c6	['10499']	1	1300	[OrderedDict([('dnp3.al.obj', '10499'), ('dnp3.al.obj_tree', OrderedDict([('Qualifier Field, Prefix: 2-Octet Index Prefix, Range: 16-bit Single Field Quantity', OrderedDict([('dnp3.al.objq.prefix', '2'), ('dnp3.al.objq.range', '8')])), ('Number of Items: 1', OrderedDict([('dnp3.al.range.quantity', '1')])), ('Point Number 1, Value: 1300 [Status: Req. Accepted/Init/Queued (0x00)]', OrderedDict([('d…	-15.7837	82.0	1350.54
218	42	eth:ethertype:arp	00:00:00:aa:00:22	00:50:56:9c:9d:70	0.0.0.0	0.0.0.0	0	0x00000000	0	0	0	0x00000000	0	-1	0	0	0	0	None	2020-10-17 17:22:52.504095078	560	1	148	0x00000044	0x000000c0	129	0x000000cf	['258', '258', '258', '258']	38	1	[OrderedDict([('dnp3.al.obj', '258'), ('dnp3.al.obj_tree', OrderedDict([('Qualifier Field, Prefix: None, Range: 8-bit Start and Stop Indices', OrderedDict([('dnp3.al.objq.prefix', '0'), ('dnp3.al.objq.range', '0')])), ('Number of Items: 9', OrderedDict([('dnp3.al.range.start', '0'), ('dnp3.al.range.stop', '8')])), ('Point Number 0 (Quality: Online), Value: 1', OrderedDict([('dnp3.al.point_index',…	-15.7837	82.0	1350.54
219	60	eth:ethertype:arp	00:50:56:9c:9d:70	ff:ff:ff:ff:ff:ff	0.0.0.0	0.0.0.0	0	0x00000000	0	0	0	0x00000000	0	-1	0	0	0	0	None	2020-10-17 17:22:52.646045923	1200	1	208	0x00000044	0x000000c0	129	0x000000ce	['258', '258', '258', '258']	58	1	[OrderedDict([('dnp3.al.obj', '258'), ('dnp3.al.obj_tree', OrderedDict([('Qualifier Field, Prefix: None, Range: 8-bit Start and Stop Indices', OrderedDict([('dnp3.al.objq.prefix', '0'), ('dnp3.al.objq.range', '0')])), ('Number of Items: 14', OrderedDict([('dnp3.al.range.start', '0'), ('dnp3.al.range.stop', '13')])), ('Point Number 0 (Quality: Online), Value: 1', OrderedDict([('dnp3.al.point_index…	-15.7837	82.0	1350.54
220	72	eth:ethertype:ip:tcp:dnp3	00:00:00:aa:00:22	00:50:56:9c:9d:70	172.16.0.2	192.168.0.5	58	0x00004000	55909	20000	18	0x00000018	0	-1	0	0	0	0	None	2020-10-17 17:22:53.993936062	390	1	121	0x00000044	0x000000c0	129	0x000000c5	['258', '258', '258']	32	255	[OrderedDict([('dnp3.al.obj', '258'), ('dnp3.al.obj_tree', OrderedDict([('Qualifier Field, Prefix: None, Range: 8-bit Start and Stop Indices', OrderedDict([('dnp3.al.objq.prefix', '0'), ('dnp3.al.objq.range', '0')])), ('Number of Items: 8', OrderedDict([('dnp3.al.range.start', '0'), ('dnp3.al.range.stop', '7')])), ('Point Number 0 (Quality: Online), Value: 1', OrderedDict([('dnp3.al.point_index',…	-15.9206	82.0	1350.54
221	182	eth:ethertype:ip:tcp:dnp3	00:50:56:9c:9d:70	00:00:00:aa:00:22	192.168.0.5	172.16.0.2	168	0x00004000	20000	55909	128	0x00000018	0	0.052166000	0	0	0	0	None	2020-10-17 17:22:54.302659988	631	1	131	0x00000044	0x000000c0	129	0x000000c4	['258', '258', '258', '258']	33	0	[OrderedDict([('dnp3.al.obj', '258'), ('dnp3.al.obj_tree', OrderedDict([('Qualifier Field, Prefix: None, Range: 8-bit Start and Stop Indices', OrderedDict([('dnp3.al.objq.prefix', '0'), ('dnp3.al.objq.range', '0')])), ('Number of Items: 8', OrderedDict([('dnp3.al.range.start', '0'), ('dnp3.al.range.stop', '7')])), ('Point Number 0 (Quality: Online), Value: 1', OrderedDict([('dnp3.al.point_index',…	-15.9206	82.0	1350.54
222	60	eth:ethertype:arp	00:50:56:9c:9d:70	ff:ff:ff:ff:ff:ff	0.0.0.0	0.0.0.0	0	0x00000000	0	0	0	0x00000000	0	-1	5	1	15	0	None	2020-10-17 17:22:54.402049065	493	1	133	0x00000044	0x000000c0	129	0x000000c3	['258', '258', '258']	36	511	[OrderedDict([('dnp3.al.obj', '258'), ('dnp3.al.obj_tree', OrderedDict([('Qualifier Field, Prefix: None, Range: 8-bit Start and Stop Indices', OrderedDict([('dnp3.al.objq.prefix', '0'), ('dnp3.al.objq.range', '0')])), ('Number of Items: 9', OrderedDict([('dnp3.al.range.start', '0'), ('dnp3.al.range.stop', '8')])), ('Point Number 0 (Quality: Online), Value: 1', OrderedDict([('dnp3.al.point_index',…	-15.9206	82.0	1350.54
223	72	eth:ethertype:ip:tcp:dnp3	00:00:00:aa:00:22	00:50:56:9c:9d:70	172.16.0.2	192.168.0.5	58	0x00004000	33571	20000	18	0x00000018	0	-1	0	0	0	0	None	2020-10-17 17:22:54.673691034	399	1	73	0x00000044	0x000000c0	129	0x000000c4	['258', '258', '258']	16	15	[OrderedDict([('dnp3.al.obj', '258'), ('dnp3.al.obj_tree', OrderedDict([('Qualifier Field, Prefix: None, Range: 8-bit Start and Stop Indices', OrderedDict([('dnp3.al.objq.prefix', '0'), ('dnp3.al.objq.range', '0')])), ('Number of Items: 4', OrderedDict([('dnp3.al.range.start', '0'), ('dnp3.al.range.stop', '3')])), ('Point Number 0 (Quality: Online), Value: 1', OrderedDict([('dnp3.al.point_index',…	-15.9206	82.0	1350.54
224	286	eth:ethertype:ip:tcp:dnp3	00:50:56:9c:9d:70	00:00:00:aa:00:22	192.168.0.5	172.16.0.2	272	0x00004000	20000	33571	232	0x00000018	0	0.052188000	0	0	0	0	None	2020-10-17 17:22:55.717631102	1195	1	172	0x00000044	0x000000c0	129	0x000000ce	['258', '258', '258', '258']	46	1	[OrderedDict([('dnp3.al.obj', '258'), ('dnp3.al.obj_tree', OrderedDict([('Qualifier Field, Prefix: None, Range: 8-bit Start and Stop Indices', OrderedDict([('dnp3.al.objq.prefix', '0'), ('dnp3.al.objq.range', '0')])), ('Number of Items: 11', OrderedDict([('dnp3.al.range.start', '0'), ('dnp3.al.range.stop', '10')])), ('Point Number 0 (Quality: Online), Value: 1', OrderedDict([('dnp3.al.point_index…	-15.9206	82.0	1350.54
225	60	eth:ethertype:arp	00:50:56:9c:9d:70	ff:ff:ff:ff:ff:ff	0.0.0.0	0.0.0.0	0	0x00000000	0	0	0	0x00000000	0	-1	0	0	0	1	arpspoof	2020-10-17 17:22:57.465003967	456	1	109	0x00000044	0x000000c0	129	0x000000c3	['258', '258', '258']	28	127	[OrderedDict([('dnp3.al.obj', '258'), ('dnp3.al.obj_tree', OrderedDict([('Qualifier Field, Prefix: None, Range: 8-bit Start and Stop Indices', OrderedDict([('dnp3.al.objq.prefix', '0'), ('dnp3.al.objq.range', '0')])), ('Number of Items: 7', OrderedDict([('dnp3.al.range.start', '0'), ('dnp3.al.range.stop', '6')])), ('Point Number 0 (Quality: Online), Value: 1', OrderedDict([('dnp3.al.point_index',…	-15.9206	82.0	1350.54
226	42	eth:ethertype:arp	00:00:00:aa:00:22	ff:ff:ff:ff:ff:ff	0.0.0.0	0.0.0.0	0	0x00000000	0	0	0	0x00000000	0	-1	22	5	66	1	arpspoof	2020-10-17 17:22:59.608158112	968	1	160	0x00000044	0x000000c0	129	0x000000c7	['258', '258', '258', '258']	42	1	[OrderedDict([('dnp3.al.obj', '258'), ('dnp3.al.obj_tree', OrderedDict([('Qualifier Field, Prefix: None, Range: 8-bit Start and Stop Indices', OrderedDict([('dnp3.al.objq.prefix', '0'), ('dnp3.al.objq.range', '0')])), ('Number of Items: 10', OrderedDict([('dnp3.al.range.start', '0'), ('dnp3.al.range.stop', '9')])), ('Point Number 0 (Quality: Online), Value: 1', OrderedDict([('dnp3.al.point_index'…	-15.9206	82.0	1300.0
227	42	eth:ethertype:arp	00:00:00:aa:00:22	ff:ff:ff:ff:ff:ff	0.0.0.0	0.0.0.0	0	0x00000000	0	0	0	0x00000000	0	-1	0	0	0	1	arpspoof	2020-10-17 17:23:18.996108055	601	1	201	0x00000044	0x000000c0	129	0x000000cd	['258', '258', '258', '258']	55	2	[OrderedDict([('dnp3.al.obj', '258'), ('dnp3.al.obj_tree', OrderedDict([('Qualifier Field, Prefix: None, Range: 8-bit Start and Stop Indices', OrderedDict([('dnp3.al.objq.prefix', '0'), ('dnp3.al.objq.range', '0')])), ('Number of Items: 13', OrderedDict([('dnp3.al.range.start', '0'), ('dnp3.al.range.stop', '12')])), ('Point Number 0 (Quality: Online), Value: 1', OrderedDict([('dnp3.al.point_index…	-15.9206	82.0	1300.0
228	42	eth:ethertype:arp	00:00:00:aa:00:22	ff:ff:ff:ff:ff:ff	0.0.0.0	0.0.0.0	0	0x00000000	0	0	0	0x00000000	0	-1	4	1	12	0	None	2020-10-17 17:23:22.816127062	560	1	148	0x00000044	0x000000c0	129	0x000000c0	['258', '258', '258', '258']	38	1	[OrderedDict([('dnp3.al.obj', '258'), ('dnp3.al.obj_tree', OrderedDict([('Qualifier Field, Prefix: None, Range: 8-bit Start and Stop Indices', OrderedDict([('dnp3.al.objq.prefix', '0'), ('dnp3.al.objq.range', '0')])), ('Number of Items: 9', OrderedDict([('dnp3.al.range.start', '0'), ('dnp3.al.range.stop', '8')])), ('Point Number 0 (Quality: Online), Value: 1', OrderedDict([('dnp3.al.point_index',…	-15.9206	82.0	1300.0
229	60	eth:ethertype:arp	00:50:56:9c:9d:70	ff:ff:ff:ff:ff:ff	0.0.0.0	0.0.0.0	0	0x00000000	0	0	0	0x00000000	0	-1	4	1	12	0	None	2020-10-17 17:23:22.945046902	1200	1	208	0x00000044	0x000000c0	129	0x000000cf	['258', '258', '258', '258']	58	1	[OrderedDict([('dnp3.al.obj', '258'), ('dnp3.al.obj_tree', OrderedDict([('Qualifier Field, Prefix: None, Range: 8-bit Start and Stop Indices', OrderedDict([('dnp3.al.objq.prefix', '0'), ('dnp3.al.objq.range', '0')])), ('Number of Items: 14', OrderedDict([('dnp3.al.range.start', '0'), ('dnp3.al.range.stop', '13')])), ('Point Number 0 (Quality: Online), Value: 1', OrderedDict([('dnp3.al.point_index…	-15.9206	82.0	1300.0
230	60	eth:ethertype:arp	00:50:56:9c:9d:70	ff:ff:ff:ff:ff:ff	0.0.0.0	0.0.0.0	0	0x00000000	0	0	0	0x00000000	0	-1	0	0	0	0	None	2020-10-17 17:23:24.221882105	390	1	121	0x00000044	0x000000c0	129	0x000000c6	['258', '258', '258']	32	255	[OrderedDict([('dnp3.al.obj', '258'), ('dnp3.al.obj_tree', OrderedDict([('Qualifier Field, Prefix: None, Range: 8-bit Start and Stop Indices', OrderedDict([('dnp3.al.objq.prefix', '0'), ('dnp3.al.objq.range', '0')])), ('Number of Items: 8', OrderedDict([('dnp3.al.range.start', '0'), ('dnp3.al.range.stop', '7')])), ('Point Number 0 (Quality: Online), Value: 1', OrderedDict([('dnp3.al.point_index',…	-25.2525	82.0	1300.0
231	60	eth:ethertype:arp	00:50:56:9c:9d:70	ff:ff:ff:ff:ff:ff	0.0.0.0	0.0.0.0	0	0x00000000	0	0	0	0x00000000	0	-1	4	1	12	1	arpspoof	2020-10-17 17:23:24.529623032	631	1	131	0x00000044	0x000000c0	129	0x000000c5	['258', '258', '258', '258']	33	0	[OrderedDict([('dnp3.al.obj', '258'), ('dnp3.al.obj_tree', OrderedDict([('Qualifier Field, Prefix: None, Range: 8-bit Start and Stop Indices', OrderedDict([('dnp3.al.objq.prefix', '0'), ('dnp3.al.objq.range', '0')])), ('Number of Items: 8', OrderedDict([('dnp3.al.range.start', '0'), ('dnp3.al.range.stop', '7')])), ('Point Number 0 (Quality: Online), Value: 1', OrderedDict([('dnp3.al.point_index',…	-25.2525	82.0	1300.0
232	42	eth:ethertype:arp	00:00:00:aa:00:22	ff:ff:ff:ff:ff:ff	0.0.0.0	0.0.0.0	0	0x00000000	0	0	0	0x00000000	0	-1	0	0	0	1	arpspoof	2020-10-17 17:23:24.643935919	493	1	133	0x00000044	0x000000c0	129	0x000000c4	['258', '258', '258']	36	511	[OrderedDict([('dnp3.al.obj', '258'), ('dnp3.al.obj_tree', OrderedDict([('Qualifier Field, Prefix: None, Range: 8-bit Start and Stop Indices', OrderedDict([('dnp3.al.objq.prefix', '0'), ('dnp3.al.objq.range', '0')])), ('Number of Items: 9', OrderedDict([('dnp3.al.range.start', '0'), ('dnp3.al.range.stop', '8')])), ('Point Number 0 (Quality: Online), Value: 1', OrderedDict([('dnp3.al.point_index',…	-25.2525	82.0	1300.0
233	42	eth:ethertype:arp	00:00:00:aa:00:22	ff:ff:ff:ff:ff:ff	0.0.0.0	0.0.0.0	0	0x00000000	0	0	0	0x00000000	0	-1	6	1	18	0	None	2020-10-17 17:23:24.901732922	399	1	73	0x00000044	0x000000c0	129	0x000000c5	['258', '258', '258']	16	15	[OrderedDict([('dnp3.al.obj', '258'), ('dnp3.al.obj_tree', OrderedDict([('Qualifier Field, Prefix: None, Range: 8-bit Start and Stop Indices', OrderedDict([('dnp3.al.objq.prefix', '0'), ('dnp3.al.objq.range', '0')])), ('Number of Items: 4', OrderedDict([('dnp3.al.range.start', '0'), ('dnp3.al.range.stop', '3')])), ('Point Number 0 (Quality: Online), Value: 1', OrderedDict([('dnp3.al.point_index',…	-25.2525	82.0	1300.0
234	42	eth:ethertype:arp	00:00:00:aa:00:23	ff:ff:ff:ff:ff:ff	0.0.0.0	0.0.0.0	0	0x00000000	0	0	0	0x00000000	0	-1	0	0	0	1	arpspoof	2020-10-17 17:23:25.950865984	1195	1	172	0x00000044	0x000000c0	129	0x000000cf	['258', '258', '258', '258']	46	1	[OrderedDict([('dnp3.al.obj', '258'), ('dnp3.al.obj_tree', OrderedDict([('Qualifier Field, Prefix: None, Range: 8-bit Start and Stop Indices', OrderedDict([('dnp3.al.objq.prefix', '0'), ('dnp3.al.objq.range', '0')])), ('Number of Items: 11', OrderedDict([('dnp3.al.range.start', '0'), ('dnp3.al.range.stop', '10')])), ('Point Number 0 (Quality: Online), Value: 1', OrderedDict([('dnp3.al.point_index…	-25.2525	82.0	1300.0
235	42	eth:ethertype:arp	00:00:00:aa:00:22	00:00:00:aa:00:23	0.0.0.0	0.0.0.0	0	0x00000000	0	0	0	0x00000000	0	-1	0	0	0	0	None	2020-10-17 17:23:27.765511036	456	1	109	0x00000044	0x000000c0	129	0x000000c4	['258', '258', '258']	28	127	[OrderedDict([('dnp3.al.obj', '258'), ('dnp3.al.obj_tree', OrderedDict([('Qualifier Field, Prefix: None, Range: 8-bit Start and Stop Indices', OrderedDict([('dnp3.al.objq.prefix', '0'), ('dnp3.al.objq.range', '0')])), ('Number of Items: 7', OrderedDict([('dnp3.al.range.start', '0'), ('dnp3.al.range.stop', '6')])), ('Point Number 0 (Quality: Online), Value: 1', OrderedDict([('dnp3.al.point_index',…	-25.2525	82.0	1300.0
236	42	eth:ethertype:arp	00:00:00:aa:00:23	00:00:00:aa:00:22	0.0.0.0	0.0.0.0	0	0x00000000	0	0	0	0x00000000	0	-1	0	0	0	1	arpspoof	2020-10-17 17:23:29.924107075	968	1	160	0x00000044	0x000000c0	129	0x000000c8	['258', '258', '258', '258']	42	1	[OrderedDict([('dnp3.al.obj', '258'), ('dnp3.al.obj_tree', OrderedDict([('Qualifier Field, Prefix: None, Range: 8-bit Start and Stop Indices', OrderedDict([('dnp3.al.objq.prefix', '0'), ('dnp3.al.objq.range', '0')])), ('Number of Items: 10', OrderedDict([('dnp3.al.range.start', '0'), ('dnp3.al.range.stop', '9')])), ('Point Number 0 (Quality: Online), Value: 1', OrderedDict([('dnp3.al.point_index'…	-25.2525	82.0	1300.0
237	42	eth:ethertype:arp	00:00:00:aa:00:22	00:00:00:aa:00:23	0.0.0.0	0.0.0.0	0	0x00000000	0	0	0	0x00000000	0	-1	0	0	0	1	arpspoof	2020-10-17 17:23:31.425770998	560	1	28	0x00000044	0x000000c0	129	0x000000c1	['3073']	1	1	[OrderedDict([('dnp3.al.obj', '3073'), ('dnp3.al.obj_tree', OrderedDict([('Qualifier Field, Prefix: 2-Octet Index Prefix, Range: 16-bit Single Field Quantity', OrderedDict([('dnp3.al.objq.prefix', '2'), ('dnp3.al.objq.range', '8')])), ('Number of Items: 1', OrderedDict([('dnp3.al.range.quantity', '1')])), ('Point Number 1 [Pulse On] [Trip]', OrderedDict([('dnp3.al.index', '1'), ('Control Code [0x…	-25.2525	82.0	1300.0
238	42	eth:ethertype:arp	00:00:00:aa:00:22	ff:ff:ff:ff:ff:ff	0.0.0.0	0.0.0.0	0	0x00000000	0	0	0	0x00000000	0	-1	0	0	0	0	None	2020-10-17 17:23:49.316523075	601	1	201	0x00000044	0x000000c0	129	0x000000ce	['258', '258', '258', '258']	55	2	[OrderedDict([('dnp3.al.obj', '258'), ('dnp3.al.obj_tree', OrderedDict([('Qualifier Field, Prefix: None, Range: 8-bit Start and Stop Indices', OrderedDict([('dnp3.al.objq.prefix', '0'), ('dnp3.al.objq.range', '0')])), ('Number of Items: 13', OrderedDict([('dnp3.al.range.start', '0'), ('dnp3.al.range.stop', '12')])), ('Point Number 0 (Quality: Online), Value: 1', OrderedDict([('dnp3.al.point_index…	-25.2525	82.0	1300.0
239	42	eth:ethertype:arp	00:00:00:aa:00:23	ff:ff:ff:ff:ff:ff	0.0.0.0	0.0.0.0	0	0x00000000	0	0	0	0x00000000	0	-1	0	0	0	1	arpspoof	2020-10-17 17:23:53.128460884	560	1	148	0x00000044	0x000000c0	129	0x000000c2	['258', '258', '258', '258']	38	1	[OrderedDict([('dnp3.al.obj', '258'), ('dnp3.al.obj_tree', OrderedDict([('Qualifier Field, Prefix: None, Range: 8-bit Start and Stop Indices', OrderedDict([('dnp3.al.objq.prefix', '0'), ('dnp3.al.objq.range', '0')])), ('Number of Items: 9', OrderedDict([('dnp3.al.range.start', '0'), ('dnp3.al.range.stop', '8')])), ('Point Number 0 (Quality: Online), Value: 1', OrderedDict([('dnp3.al.point_index',…	-25.2525	82.0	1300.0
240	42	eth:ethertype:arp	00:00:00:aa:00:23	00:00:00:aa:00:22	0.0.0.0	0.0.0.0	0	0x00000000	0	0	0	0x00000000	0	-1	6	1	18	0	None	2020-10-17 17:23:53.270626068	1200	1	208	0x00000044	0x000000c0	129	0x000000c0	['258', '258', '258', '258']	58	1	[OrderedDict([('dnp3.al.obj', '258'), ('dnp3.al.obj_tree', OrderedDict([('Qualifier Field, Prefix: None, Range: 8-bit Start and Stop Indices', OrderedDict([('dnp3.al.objq.prefix', '0'), ('dnp3.al.objq.range', '0')])), ('Number of Items: 14', OrderedDict([('dnp3.al.range.start', '0'), ('dnp3.al.range.stop', '13')])), ('Point Number 0 (Quality: Online), Value: 1', OrderedDict([('dnp3.al.point_index…	-25.2525	82.0	1300.0
241	72	eth:ethertype:ip:tcp:dnp3	00:00:00:aa:00:22	00:00:00:aa:00:23	172.16.0.2	192.168.0.5	58	0x00004000	55493	20000	18	0x00000018	0	-1	12	2	36	0	None	2020-10-17 17:23:54.440777063	390	1	121	0x00000044	0x000000c0	129	0x000000c7	['258', '258', '258']	32	247	[OrderedDict([('dnp3.al.obj', '258'), ('dnp3.al.obj_tree', OrderedDict([('Qualifier Field, Prefix: None, Range: 8-bit Start and Stop Indices', OrderedDict([('dnp3.al.objq.prefix', '0'), ('dnp3.al.objq.range', '0')])), ('Number of Items: 8', OrderedDict([('dnp3.al.range.start', '0'), ('dnp3.al.range.stop', '7')])), ('Point Number 0 (Quality: Online), Value: 1', OrderedDict([('dnp3.al.point_index',…	110.772	82.0	1300.0
242	72	eth:ethertype:ip:tcp:dnp3	00:00:00:aa:00:22	00:00:00:aa:00:23	172.16.0.2	192.168.0.5	58	0x00004000	57733	20000	18	0x00000018	0	-1	1	0	2	0	None	2020-10-17 17:23:54.748281956	631	1	131	0x00000044	0x000000c0	129	0x000000c6	['258', '258', '258', '258']	33	0	[OrderedDict([('dnp3.al.obj', '258'), ('dnp3.al.obj_tree', OrderedDict([('Qualifier Field, Prefix: None, Range: 8-bit Start and Stop Indices', OrderedDict([('dnp3.al.objq.prefix', '0'), ('dnp3.al.objq.range', '0')])), ('Number of Items: 8', OrderedDict([('dnp3.al.range.start', '0'), ('dnp3.al.range.stop', '7')])), ('Point Number 0 (Quality: Online), Value: 1', OrderedDict([('dnp3.al.point_index',…	110.772	82.0	1300.0
243	225	eth:ethertype:ip:tcp:dnp3	00:00:00:aa:00:23	00:00:00:aa:00:22	192.168.0.5	172.16.0.2	211	0x00004000	20000	55493	171	0x00000018	0	0.213804000	0	0	0	0	None	2020-10-17 17:23:54.873917103	493	1	133	0x00000044	0x000000c0	129	0x000000c5	['258', '258', '258']	36	511	[OrderedDict([('dnp3.al.obj', '258'), ('dnp3.al.obj_tree', OrderedDict([('Qualifier Field, Prefix: None, Range: 8-bit Start and Stop Indices', OrderedDict([('dnp3.al.objq.prefix', '0'), ('dnp3.al.objq.range', '0')])), ('Number of Items: 9', OrderedDict([('dnp3.al.range.start', '0'), ('dnp3.al.range.stop', '8')])), ('Point Number 0 (Quality: Online), Value: 1', OrderedDict([('dnp3.al.point_index',…	110.772	82.0	1300.0
244	293	eth:ethertype:ip:tcp:dnp3	00:00:00:aa:00:23	00:00:00:aa:00:22	192.168.0.5	172.16.0.2	279	0x00004000	20000	57733	239	0x00000018	0	0.204878000	0	0	0	1	arpspoof	2020-10-17 17:23:55.136070967	399	1	73	0x00000044	0x000000c0	129	0x000000c6	['258', '258', '258']	16	15	[OrderedDict([('dnp3.al.obj', '258'), ('dnp3.al.obj_tree', OrderedDict([('Qualifier Field, Prefix: None, Range: 8-bit Start and Stop Indices', OrderedDict([('dnp3.al.objq.prefix', '0'), ('dnp3.al.objq.range', '0')])), ('Number of Items: 4', OrderedDict([('dnp3.al.range.start', '0'), ('dnp3.al.range.stop', '3')])), ('Point Number 0 (Quality: Online), Value: 1', OrderedDict([('dnp3.al.point_index',…	110.772	82.0	1300.0
245	42	eth:ethertype:arp	00:00:00:aa:00:23	00:00:00:aa:00:22	0.0.0.0	0.0.0.0	0	0x00000000	0	0	0	0x00000000	0	-1	0	0	0	0	None	2020-10-17 17:23:56.183377981	1195	1	172	0x00000044	0x000000c0	129	0x000000c0	['258', '258', '258', '258']	46	1	[OrderedDict([('dnp3.al.obj', '258'), ('dnp3.al.obj_tree', OrderedDict([('Qualifier Field, Prefix: None, Range: 8-bit Start and Stop Indices', OrderedDict([('dnp3.al.objq.prefix', '0'), ('dnp3.al.objq.range', '0')])), ('Number of Items: 11', OrderedDict([('dnp3.al.range.start', '0'), ('dnp3.al.range.stop', '10')])), ('Point Number 0 (Quality: Online), Value: 1', OrderedDict([('dnp3.al.point_index…	110.772	82.0	1300.0
246	72	eth:ethertype:ip:tcp:dnp3	00:00:00:aa:00:22	00:00:00:aa:00:23	172.16.0.2	192.168.0.5	58	0x00004000	49701	20000	18	0x00000018	0	-1	0	0	0	1	arpspoof	2020-10-17 17:23:57.988590956	456	1	109	0x00000044	0x000000c0	129	0x000000c5	['258', '258', '258']	28	127	[OrderedDict([('dnp3.al.obj', '258'), ('dnp3.al.obj_tree', OrderedDict([('Qualifier Field, Prefix: None, Range: 8-bit Start and Stop Indices', OrderedDict([('dnp3.al.objq.prefix', '0'), ('dnp3.al.objq.range', '0')])), ('Number of Items: 7', OrderedDict([('dnp3.al.range.start', '0'), ('dnp3.al.range.stop', '6')])), ('Point Number 0 (Quality: Online), Value: 1', OrderedDict([('dnp3.al.point_index',…	110.772	82.0	1300.0
247	42	eth:ethertype:arp	00:00:00:aa:00:22	ff:ff:ff:ff:ff:ff	0.0.0.0	0.0.0.0	0	0x00000000	0	0	0	0x00000000	0	-1	0	0	0	0	None	2020-10-17 17:24:00.281388998	968	1	160	0x00000044	0x000000c0	129	0x000000c9	['258', '258', '258', '258']	42	1	[OrderedDict([('dnp3.al.obj', '258'), ('dnp3.al.obj_tree', OrderedDict([('Qualifier Field, Prefix: None, Range: 8-bit Start and Stop Indices', OrderedDict([('dnp3.al.objq.prefix', '0'), ('dnp3.al.objq.range', '0')])), ('Number of Items: 10', OrderedDict([('dnp3.al.range.start', '0'), ('dnp3.al.range.stop', '9')])), ('Point Number 0 (Quality: Online), Value: 1', OrderedDict([('dnp3.al.point_index'…	110.772	82.0	1300.0
248	239	eth:ethertype:ip:tcp:dnp3	00:00:00:aa:00:23	00:00:00:aa:00:22	192.168.0.5	172.16.0.2	225	0x00004000	20000	49701	185	0x00000018	0	0.191970000	0	0	0	0	None	2020-10-17 17:24:19.632030010	601	1	201	0x00000044	0x000000c0	129	0x000000cf	['258', '258', '258', '258']	55	2	[OrderedDict([('dnp3.al.obj', '258'), ('dnp3.al.obj_tree', OrderedDict([('Qualifier Field, Prefix: None, Range: 8-bit Start and Stop Indices', OrderedDict([('dnp3.al.objq.prefix', '0'), ('dnp3.al.objq.range', '0')])), ('Number of Items: 13', OrderedDict([('dnp3.al.range.start', '0'), ('dnp3.al.range.stop', '12')])), ('Point Number 0 (Quality: Online), Value: 1', OrderedDict([('dnp3.al.point_index…	110.772	82.0	1300.0
249	72	eth:ethertype:ip:tcp:dnp3	00:00:00:aa:00:22	00:00:00:aa:00:23	172.16.0.2	192.168.0.5	58	0x00004000	52851	20000	18	0x00000018	0	-1	6	1	18	0	None	2020-10-17 17:24:23.374780893	560	1	148	0x00000044	0x000000c0	129	0x000000c3	['258', '258', '258', '258']	38	1	[OrderedDict([('dnp3.al.obj', '258'), ('dnp3.al.obj_tree', OrderedDict([('Qualifier Field, Prefix: None, Range: 8-bit Start and Stop Indices', OrderedDict([('dnp3.al.objq.prefix', '0'), ('dnp3.al.objq.range', '0')])), ('Number of Items: 9', OrderedDict([('dnp3.al.range.start', '0'), ('dnp3.al.range.stop', '8')])), ('Point Number 0 (Quality: Online), Value: 1', OrderedDict([('dnp3.al.point_index',…	110.772	82.0	1300.0
250	72	eth:ethertype:ip:tcp:dnp3	00:00:00:aa:00:22	00:00:00:aa:00:23	172.16.0.2	192.168.0.5	58	0x00004000	38491	20000	18	0x00000018	0	-1	0	0	0	0	None	2020-10-17 17:24:23.497879028	1200	1	208	0x00000044	0x000000c0	129	0x000000c1	['258', '258', '258', '258']	58	1	[OrderedDict([('dnp3.al.obj', '258'), ('dnp3.al.obj_tree', OrderedDict([('Qualifier Field, Prefix: None, Range: 8-bit Start and Stop Indices', OrderedDict([('dnp3.al.objq.prefix', '0'), ('dnp3.al.objq.range', '0')])), ('Number of Items: 14', OrderedDict([('dnp3.al.range.start', '0'), ('dnp3.al.range.stop', '13')])), ('Point Number 0 (Quality: Online), Value: 1', OrderedDict([('dnp3.al.point_index…	110.772	82.0	1300.0
251	196	eth:ethertype:ip:tcp:dnp3	00:00:00:aa:00:23	00:00:00:aa:00:22	192.168.0.5	172.16.0.2	182	0x00004000	20000	52851	142	0x00000018	0	0.201792000	0	0	0	0	None	2020-10-17 17:24:33.335647106	631	1	131	0x00000044	0x000000c0	129	0x000000c8	['258', '258', '258', '258']	33	0	[OrderedDict([('dnp3.al.obj', '258'), ('dnp3.al.obj_tree', OrderedDict([('Qualifier Field, Prefix: None, Range: 8-bit Start and Stop Indices', OrderedDict([('dnp3.al.objq.prefix', '0'), ('dnp3.al.objq.range', '0')])), ('Number of Items: 8', OrderedDict([('dnp3.al.range.start', '0'), ('dnp3.al.range.stop', '7')])), ('Point Number 0 (Quality: Online), Value: 1', OrderedDict([('dnp3.al.point_index',…	110.772	82.0	1300.0
252	206	eth:ethertype:ip:tcp:dnp3	00:00:00:aa:00:23	00:00:00:aa:00:22	192.168.0.5	172.16.0.2	192	0x00004000	20000	38491	152	0x00000018	0	0.251287000	0	0	0	0	None	2020-10-17 17:24:33.798690081	1195	1	172	0x00000044	0x000000c0	129	0x000000c2	['258', '258', '258', '258']	46	1	[OrderedDict([('dnp3.al.obj', '258'), ('dnp3.al.obj_tree', OrderedDict([('Qualifier Field, Prefix: None, Range: 8-bit Start and Stop Indices', OrderedDict([('dnp3.al.objq.prefix', '0'), ('dnp3.al.objq.range', '0')])), ('Number of Items: 11', OrderedDict([('dnp3.al.range.start', '0'), ('dnp3.al.range.stop', '10')])), ('Point Number 0 (Quality: Online), Value: 1', OrderedDict([('dnp3.al.point_index…	110.772	82.0	1300.0
253	72	eth:ethertype:ip:tcp:dnp3	00:00:00:aa:00:22	00:00:00:aa:00:23	172.16.0.2	192.168.0.5	58	0x00004000	36503	20000	18	0x00000018	0	-1	0	0	0	0	None	2020-10-17 17:24:34.044471979	968	1	160	0x00000044	0x000000c0	129	0x000000ca	['258', '258', '258', '258']	42	1	[OrderedDict([('dnp3.al.obj', '258'), ('dnp3.al.obj_tree', OrderedDict([('Qualifier Field, Prefix: None, Range: 8-bit Start and Stop Indices', OrderedDict([('dnp3.al.objq.prefix', '0'), ('dnp3.al.objq.range', '0')])), ('Number of Items: 10', OrderedDict([('dnp3.al.range.start', '0'), ('dnp3.al.range.stop', '9')])), ('Point Number 0 (Quality: Online), Value: 1', OrderedDict([('dnp3.al.point_index'…	110.772	82.0	119.248
254	208	eth:ethertype:ip:tcp:dnp3	00:00:00:aa:00:23	00:00:00:aa:00:22	192.168.0.5	172.16.0.2	194	0x00004000	20000	36503	154	0x00000018	0	0.211223000	0	0	0	1	arpspoof	2020-10-17 17:24:34.845510006	456	1	109	0x00000044	0x000000c0	129	0x000000c6	['258', '258', '258']	28	127	[OrderedDict([('dnp3.al.obj', '258'), ('dnp3.al.obj_tree', OrderedDict([('Qualifier Field, Prefix: None, Range: 8-bit Start and Stop Indices', OrderedDict([('dnp3.al.objq.prefix', '0'), ('dnp3.al.objq.range', '0')])), ('Number of Items: 7', OrderedDict([('dnp3.al.range.start', '0'), ('dnp3.al.range.stop', '6')])), ('Point Number 0 (Quality: Online), Value: 1', OrderedDict([('dnp3.al.point_index',…	110.772	82.0	119.248
255	42	eth:ethertype:arp	00:00:00:aa:00:22	ff:ff:ff:ff:ff:ff	0.0.0.0	0.0.0.0	0	0x00000000	0	0	0	0x00000000	0	-1	0	0	0	0	None	2020-10-17 17:24:35.141745090	456	1	109	0x00000044	0x000000c0	129	0x000000c7	['258', '258', '258']	28	127	[OrderedDict([('dnp3.al.obj', '258'), ('dnp3.al.obj_tree', OrderedDict([('Qualifier Field, Prefix: None, Range: 8-bit Start and Stop Indices', OrderedDict([('dnp3.al.objq.prefix', '0'), ('dnp3.al.objq.range', '0')])), ('Number of Items: 7', OrderedDict([('dnp3.al.range.start', '0'), ('dnp3.al.range.stop', '6')])), ('Point Number 0 (Quality: Online), Value: 1', OrderedDict([('dnp3.al.point_index',…	110.772	82.0	119.248
256	72	eth:ethertype:ip:tcp:dnp3	00:00:00:aa:00:22	00:00:00:aa:00:23	172.16.0.2	192.168.0.5	58	0x00004000	43991	20000	18	0x00000018	0	-1	0	0	0	0	None	2020-10-17 17:24:35.510524035	399	1	73	0x00000044	0x000000c0	129	0x000000c7	['258', '258', '258']	16	15	[OrderedDict([('dnp3.al.obj', '258'), ('dnp3.al.obj_tree', OrderedDict([('Qualifier Field, Prefix: None, Range: 8-bit Start and Stop Indices', OrderedDict([('dnp3.al.objq.prefix', '0'), ('dnp3.al.objq.range', '0')])), ('Number of Items: 4', OrderedDict([('dnp3.al.range.start', '0'), ('dnp3.al.range.stop', '3')])), ('Point Number 0 (Quality: Online), Value: 1', OrderedDict([('dnp3.al.point_index',…	110.772	82.0	119.248
257	142	eth:ethertype:ip:tcp:dnp3	00:00:00:aa:00:23	00:00:00:aa:00:22	192.168.0.5	172.16.0.2	128	0x00004000	20000	43991	88	0x00000018	0	0.214652000	0	0	0	1	DNP3	2020-10-17 17:24:35.661607981	399	1	73	0x00000044	0x000000c0	129	0x000000c8	['258', '258', '258']	16	15	[OrderedDict([('dnp3.al.obj', '258'), ('dnp3.al.obj_tree', OrderedDict([('Qualifier Field, Prefix: None, Range: 8-bit Start and Stop Indices', OrderedDict([('dnp3.al.objq.prefix', '0'), ('dnp3.al.objq.range', '0')])), ('Number of Items: 4', OrderedDict([('dnp3.al.range.start', '0'), ('dnp3.al.range.stop', '3')])), ('Point Number 0 (Quality: Online), Value: 1', OrderedDict([('dnp3.al.point_index',…	110.772	82.0	119.248
258	81	eth:ethertype:ip:tcp:dnp3	00:00:00:aa:00:22	00:00:00:aa:00:23	172.16.0.2	192.168.0.5	67	0x00004000	38491	20000	27	0x00000018	0	-1	0	0	0	0	None	2020-10-17 17:24:36.002465963	493	1	133	0x00000044	0x000000c0	129	0x000000c6	['258', '258', '258']	36	511	[OrderedDict([('dnp3.al.obj', '258'), ('dnp3.al.obj_tree', OrderedDict([('Qualifier Field, Prefix: None, Range: 8-bit Start and Stop Indices', OrderedDict([('dnp3.al.objq.prefix', '0'), ('dnp3.al.objq.range', '0')])), ('Number of Items: 9', OrderedDict([('dnp3.al.range.start', '0'), ('dnp3.al.range.stop', '8')])), ('Point Number 0 (Quality: Online), Value: 1', OrderedDict([('dnp3.al.point_index',…	110.772	82.0	119.248
259	85	eth:ethertype:ip:tcp:dnp3	00:00:00:aa:00:23	00:00:00:aa:00:22	192.168.0.5	172.16.0.2	71	0x00004000	20000	38491	31	0x00000018	0	0.201225000	0	0	0	1	arpspoof	2020-10-17 17:24:36.153670073	493	1	133	0x00000044	0x000000c0	129	0x000000c7	['258', '258', '258']	36	511	[OrderedDict([('dnp3.al.obj', '258'), ('dnp3.al.obj_tree', OrderedDict([('Qualifier Field, Prefix: None, Range: 8-bit Start and Stop Indices', OrderedDict([('dnp3.al.objq.prefix', '0'), ('dnp3.al.objq.range', '0')])), ('Number of Items: 9', OrderedDict([('dnp3.al.range.start', '0'), ('dnp3.al.range.stop', '8')])), ('Point Number 0 (Quality: Online), Value: 1', OrderedDict([('dnp3.al.point_index',…	110.772	82.0	119.248
260	42	eth:ethertype:arp	00:00:00:aa:00:22	ff:ff:ff:ff:ff:ff	0.0.0.0	0.0.0.0	0	0x00000000	0	0	0	0x00000000	0	-1	0	0	0	0	None	2020-10-17 17:24:37.244522095	390	1	121	0x00000044	0x000000c0	129	0x000000c8	['258', '258', '258']	32	247	[OrderedDict([('dnp3.al.obj', '258'), ('dnp3.al.obj_tree', OrderedDict([('Qualifier Field, Prefix: None, Range: 8-bit Start and Stop Indices', OrderedDict([('dnp3.al.objq.prefix', '0'), ('dnp3.al.objq.range', '0')])), ('Number of Items: 8', OrderedDict([('dnp3.al.range.start', '0'), ('dnp3.al.range.stop', '7')])), ('Point Number 0 (Quality: Online), Value: 1', OrderedDict([('dnp3.al.point_index',…	109.198	82.0	119.248
261	72	eth:ethertype:ip:tcp:dnp3	00:00:00:aa:00:22	00:00:00:aa:00:23	172.16.0.2	192.168.0.5	58	0x00004000	56515	20000	18	0x00000018	0	-1	5	1	15	0	None	2020-10-17 17:24:37.395637035	390	1	121	0x00000044	0x000000c0	129	0x000000c9	['258', '258', '258']	32	247	[OrderedDict([('dnp3.al.obj', '258'), ('dnp3.al.obj_tree', OrderedDict([('Qualifier Field, Prefix: None, Range: 8-bit Start and Stop Indices', OrderedDict([('dnp3.al.objq.prefix', '0'), ('dnp3.al.objq.range', '0')])), ('Number of Items: 8', OrderedDict([('dnp3.al.range.start', '0'), ('dnp3.al.range.stop', '7')])), ('Point Number 0 (Quality: Online), Value: 1', OrderedDict([('dnp3.al.point_index',…	108.176	82.0	119.248
262	253	eth:ethertype:ip:tcp:dnp3	00:00:00:aa:00:23	00:00:00:aa:00:22	192.168.0.5	172.16.0.2	239	0x00004000	20000	56515	199	0x00000018	0	0.208926000	0	0	0	0	None	2020-10-17 17:24:37.433655024	968	1	160	0x00000044	0x000000c0	129	0x000000cb	['258', '258', '258', '258']	42	1	[OrderedDict([('dnp3.al.obj', '258'), ('dnp3.al.obj_tree', OrderedDict([('Qualifier Field, Prefix: None, Range: 8-bit Start and Stop Indices', OrderedDict([('dnp3.al.objq.prefix', '0'), ('dnp3.al.objq.range', '0')])), ('Number of Items: 10', OrderedDict([('dnp3.al.range.start', '0'), ('dnp3.al.range.stop', '9')])), ('Point Number 0 (Quality: Online), Value: 1', OrderedDict([('dnp3.al.point_index'…	108.176	82.0	119.181
263	60	eth:ethertype:arp	00:50:56:9c:9d:70	ff:ff:ff:ff:ff:ff	0.0.0.0	0.0.0.0	0	0x00000000	0	0	0	0x00000000	0	-1	0	0	0	0	None	2020-10-17 17:24:43.592794895	390	1	121	0x00000044	0x000000c0	129	0x000000ca	['258', '258', '258']	32	247	[OrderedDict([('dnp3.al.obj', '258'), ('dnp3.al.obj_tree', OrderedDict([('Qualifier Field, Prefix: None, Range: 8-bit Start and Stop Indices', OrderedDict([('dnp3.al.objq.prefix', '0'), ('dnp3.al.objq.range', '0')])), ('Number of Items: 8', OrderedDict([('dnp3.al.range.start', '0'), ('dnp3.al.range.stop', '7')])), ('Point Number 0 (Quality: Online), Value: 1', OrderedDict([('dnp3.al.point_index',…	107.715	82.0	119.181
264	72	eth:ethertype:ip:tcp:dnp3	00:00:00:aa:00:22	00:50:56:9c:9d:70	172.16.0.2	192.168.0.5	58	0x00004000	55909	20000	18	0x00000018	0	-1	0	0	0	0	None	2020-10-17 17:24:43.900835991	631	1	131	0x00000044	0x000000c0	129	0x000000c9	['258', '258', '258', '258']	33	0	[OrderedDict([('dnp3.al.obj', '258'), ('dnp3.al.obj_tree', OrderedDict([('Qualifier Field, Prefix: None, Range: 8-bit Start and Stop Indices', OrderedDict([('dnp3.al.objq.prefix', '0'), ('dnp3.al.objq.range', '0')])), ('Number of Items: 8', OrderedDict([('dnp3.al.range.start', '0'), ('dnp3.al.range.stop', '7')])), ('Point Number 0 (Quality: Online), Value: 1', OrderedDict([('dnp3.al.point_index',…	107.715	82.0	119.181
265	182	eth:ethertype:ip:tcp:dnp3	00:00:00:aa:00:23	00:00:00:aa:00:22	192.168.0.5	172.16.0.2	168	0x00004000	20000	55909	128	0x00000018	0	0.138752000	0	0	0	0	None	2020-10-17 17:24:44.026793003	493	1	133	0x00000044	0x000000c0	129	0x000000c8	['258', '258', '258']	36	511	[OrderedDict([('dnp3.al.obj', '258'), ('dnp3.al.obj_tree', OrderedDict([('Qualifier Field, Prefix: None, Range: 8-bit Start and Stop Indices', OrderedDict([('dnp3.al.objq.prefix', '0'), ('dnp3.al.objq.range', '0')])), ('Number of Items: 9', OrderedDict([('dnp3.al.range.start', '0'), ('dnp3.al.range.stop', '8')])), ('Point Number 0 (Quality: Online), Value: 1', OrderedDict([('dnp3.al.point_index',…	107.715	82.0	119.181
266	60	eth:ethertype:arp	00:50:56:9c:9d:70	ff:ff:ff:ff:ff:ff	0.0.0.0	0.0.0.0	0	0x00000000	0	0	0	0x00000000	0	-1	0	0	0	1	arpspoof	2020-10-17 17:24:44.288752079	399	1	73	0x00000044	0x000000c0	129	0x000000c9	['258', '258', '258']	16	15	[OrderedDict([('dnp3.al.obj', '258'), ('dnp3.al.obj_tree', OrderedDict([('Qualifier Field, Prefix: None, Range: 8-bit Start and Stop Indices', OrderedDict([('dnp3.al.objq.prefix', '0'), ('dnp3.al.objq.range', '0')])), ('Number of Items: 4', OrderedDict([('dnp3.al.range.start', '0'), ('dnp3.al.range.stop', '3')])), ('Point Number 0 (Quality: Online), Value: 1', OrderedDict([('dnp3.al.point_index',…	107.715	82.0	119.181
267	42	eth:ethertype:arp	00:00:00:aa:00:23	00:00:00:aa:00:22	0.0.0.0	0.0.0.0	0	0x00000000	0	0	0	0x00000000	0	-1	5	1	15	0	None	2020-10-17 17:24:45.336857080	1195	1	172	0x00000044	0x000000c0	129	0x000000c3	['258', '258', '258', '258']	46	1	[OrderedDict([('dnp3.al.obj', '258'), ('dnp3.al.obj_tree', OrderedDict([('Qualifier Field, Prefix: None, Range: 8-bit Start and Stop Indices', OrderedDict([('dnp3.al.objq.prefix', '0'), ('dnp3.al.objq.range', '0')])), ('Number of Items: 11', OrderedDict([('dnp3.al.range.start', '0'), ('dnp3.al.range.stop', '10')])), ('Point Number 0 (Quality: Online), Value: 1', OrderedDict([('dnp3.al.point_index…	107.715	82.0	119.181
268	72	eth:ethertype:ip:tcp:dnp3	00:00:00:aa:00:22	00:50:56:9c:9d:70	172.16.0.2	192.168.0.5	58	0x00004000	33571	20000	18	0x00000018	0	-1	1	0	5	0	None	2020-10-17 17:24:49.785984993	601	1	201	0x00000044	0x000000c0	129	0x000000c0	['258', '258', '258', '258']	55	2	[OrderedDict([('dnp3.al.obj', '258'), ('dnp3.al.obj_tree', OrderedDict([('Qualifier Field, Prefix: None, Range: 8-bit Start and Stop Indices', OrderedDict([('dnp3.al.objq.prefix', '0'), ('dnp3.al.objq.range', '0')])), ('Number of Items: 13', OrderedDict([('dnp3.al.range.start', '0'), ('dnp3.al.range.stop', '12')])), ('Point Number 0 (Quality: Online), Value: 1', OrderedDict([('dnp3.al.point_index…	107.715	45.839	119.181
269	286	eth:ethertype:ip:tcp:dnp3	00:00:00:aa:00:23	00:00:00:aa:00:22	192.168.0.5	172.16.0.2	272	0x00004000	20000	33571	232	0x00000018	0	0.127056000	0	0	0	0	None	2020-10-17 17:24:53.527947903	560	1	148	0x00000044	0x000000c0	129	0x000000c4	['258', '258', '258', '258']	38	1	[OrderedDict([('dnp3.al.obj', '258'), ('dnp3.al.obj_tree', OrderedDict([('Qualifier Field, Prefix: None, Range: 8-bit Start and Stop Indices', OrderedDict([('dnp3.al.objq.prefix', '0'), ('dnp3.al.objq.range', '0')])), ('Number of Items: 9', OrderedDict([('dnp3.al.range.start', '0'), ('dnp3.al.range.stop', '8')])), ('Point Number 0 (Quality: Online), Value: 1', OrderedDict([('dnp3.al.point_index',…	107.715	45.839	119.181
270	60	eth:ethertype:arp	00:50:56:9c:9d:70	ff:ff:ff:ff:ff:ff	0.0.0.0	0.0.0.0	0	0x00000000	0	0	0	0x00000000	0	-1	0	0	0	1	arpspoof	2020-10-17 17:24:53.651983023	1200	1	208	0x00000044	0x000000c0	129	0x000000c2	['258', '258', '258', '258']	58	1	[OrderedDict([('dnp3.al.obj', '258'), ('dnp3.al.obj_tree', OrderedDict([('Qualifier Field, Prefix: None, Range: 8-bit Start and Stop Indices', OrderedDict([('dnp3.al.objq.prefix', '0'), ('dnp3.al.objq.range', '0')])), ('Number of Items: 14', OrderedDict([('dnp3.al.range.start', '0'), ('dnp3.al.range.stop', '13')])), ('Point Number 0 (Quality: Online), Value: 1', OrderedDict([('dnp3.al.point_index…	107.715	45.839	119.181
271	42	eth:ethertype:arp	00:00:00:aa:00:23	00:00:00:aa:00:22	0.0.0.0	0.0.0.0	0	0x00000000	0	0	0	0x00000000	0	-1	11	2	32	1	arpspoof	2020-10-17 17:25:05.294121027	456	1	109	0x00000044	0x000000c0	129	0x000000c8	['258', '258', '258']	28	127	[OrderedDict([('dnp3.al.obj', '258'), ('dnp3.al.obj_tree', OrderedDict([('Qualifier Field, Prefix: None, Range: 8-bit Start and Stop Indices', OrderedDict([('dnp3.al.objq.prefix', '0'), ('dnp3.al.objq.range', '0')])), ('Number of Items: 7', OrderedDict([('dnp3.al.range.start', '0'), ('dnp3.al.range.stop', '6')])), ('Point Number 0 (Quality: Online), Value: 1', OrderedDict([('dnp3.al.point_index',…	107.715	45.839	119.181
272	42	eth:ethertype:arp	00:00:00:aa:00:23	00:00:00:aa:00:22	0.0.0.0	0.0.0.0	0	0x00000000	0	0	0	0x00000000	0	-1	13	3	39	1	arpspoof	2020-10-17 17:25:07.587208986	968	1	160	0x00000044	0x000000c0	129	0x000000cc	['258', '258', '258', '258']	42	1	[OrderedDict([('dnp3.al.obj', '258'), ('dnp3.al.obj_tree', OrderedDict([('Qualifier Field, Prefix: None, Range: 8-bit Start and Stop Indices', OrderedDict([('dnp3.al.objq.prefix', '0'), ('dnp3.al.objq.range', '0')])), ('Number of Items: 10', OrderedDict([('dnp3.al.range.start', '0'), ('dnp3.al.range.stop', '9')])), ('Point Number 0 (Quality: Online), Value: 1', OrderedDict([('dnp3.al.point_index'…	107.715	45.839	118.974
273	42	eth:ethertype:arp	00:00:00:aa:00:22	ff:ff:ff:ff:ff:ff	0.0.0.0	0.0.0.0	0	0x00000000	0	0	0	0x00000000	0	-1	0	0	0	1	arpspoof	2020-10-17 17:25:13.745193958	390	1	121	0x00000044	0x000000c0	129	0x000000cb	['258', '258', '258']	32	247	[OrderedDict([('dnp3.al.obj', '258'), ('dnp3.al.obj_tree', OrderedDict([('Qualifier Field, Prefix: None, Range: 8-bit Start and Stop Indices', OrderedDict([('dnp3.al.objq.prefix', '0'), ('dnp3.al.objq.range', '0')])), ('Number of Items: 8', OrderedDict([('dnp3.al.range.start', '0'), ('dnp3.al.range.stop', '7')])), ('Point Number 0 (Quality: Online), Value: 1', OrderedDict([('dnp3.al.point_index',…	105.736	45.839	118.974
274	42	eth:ethertype:arp	00:00:00:aa:00:22	ff:ff:ff:ff:ff:ff	0.0.0.0	0.0.0.0	0	0x00000000	0	0	0	0x00000000	0	-1	4	1	12	1	arpspoof	2020-10-17 17:25:14.053267956	631	1	131	0x00000044	0x000000c0	129	0x000000ca	['258', '258', '258', '258']	33	0	[OrderedDict([('dnp3.al.obj', '258'), ('dnp3.al.obj_tree', OrderedDict([('Qualifier Field, Prefix: None, Range: 8-bit Start and Stop Indices', OrderedDict([('dnp3.al.objq.prefix', '0'), ('dnp3.al.objq.range', '0')])), ('Number of Items: 8', OrderedDict([('dnp3.al.range.start', '0'), ('dnp3.al.range.stop', '7')])), ('Point Number 0 (Quality: Online), Value: 1', OrderedDict([('dnp3.al.point_index',…	105.736	45.839	118.974
275	42	eth:ethertype:arp	00:00:00:aa:00:22	ff:ff:ff:ff:ff:ff	0.0.0.0	0.0.0.0	0	0x00000000	0	0	0	0x00000000	0	-1	0	0	0	0	None	2020-10-17 17:25:14.179227114	493	1	133	0x00000044	0x000000c0	129	0x000000c9	['258', '258', '258']	36	511	[OrderedDict([('dnp3.al.obj', '258'), ('dnp3.al.obj_tree', OrderedDict([('Qualifier Field, Prefix: None, Range: 8-bit Start and Stop Indices', OrderedDict([('dnp3.al.objq.prefix', '0'), ('dnp3.al.objq.range', '0')])), ('Number of Items: 9', OrderedDict([('dnp3.al.range.start', '0'), ('dnp3.al.range.stop', '8')])), ('Point Number 0 (Quality: Online), Value: 1', OrderedDict([('dnp3.al.point_index',…	105.736	45.839	118.974
276	60	eth:ethertype:arp	00:50:56:9c:9d:70	ff:ff:ff:ff:ff:ff	0.0.0.0	0.0.0.0	0	0x00000000	0	0	0	0x00000000	0	-1	4	1	12	0	None	2020-10-17 17:25:14.440207005	399	1	73	0x00000044	0x000000c0	129	0x000000ca	['258', '258', '258']	16	15	[OrderedDict([('dnp3.al.obj', '258'), ('dnp3.al.obj_tree', OrderedDict([('Qualifier Field, Prefix: None, Range: 8-bit Start and Stop Indices', OrderedDict([('dnp3.al.objq.prefix', '0'), ('dnp3.al.objq.range', '0')])), ('Number of Items: 4', OrderedDict([('dnp3.al.range.start', '0'), ('dnp3.al.range.stop', '3')])), ('Point Number 0 (Quality: Online), Value: 1', OrderedDict([('dnp3.al.point_index',…	105.736	45.839	118.974
277	60	eth:ethertype:arp	00:50:56:9c:9d:70	ff:ff:ff:ff:ff:ff	0.0.0.0	0.0.0.0	0	0x00000000	0	0	0	0x00000000	0	-1	0	0	0	1	arpspoof	2020-10-17 17:25:15.490335941	1195	1	172	0x00000044	0x000000c0	129	0x000000c4	['258', '258', '258', '258']	46	1	[OrderedDict([('dnp3.al.obj', '258'), ('dnp3.al.obj_tree', OrderedDict([('Qualifier Field, Prefix: None, Range: 8-bit Start and Stop Indices', OrderedDict([('dnp3.al.objq.prefix', '0'), ('dnp3.al.objq.range', '0')])), ('Number of Items: 11', OrderedDict([('dnp3.al.range.start', '0'), ('dnp3.al.range.stop', '10')])), ('Point Number 0 (Quality: Online), Value: 1', OrderedDict([('dnp3.al.point_index…	105.736	45.839	118.974
278	42	eth:ethertype:arp	00:00:00:aa:00:23	00:00:00:aa:00:22	0.0.0.0	0.0.0.0	0	0x00000000	0	0	0	0x00000000	0	-1	0	0	0	0	None	2020-10-17 17:25:19.939429998	601	1	201	0x00000044	0x000000c0	129	0x000000c1	['258', '258', '258', '258']	55	2	[OrderedDict([('dnp3.al.obj', '258'), ('dnp3.al.obj_tree', OrderedDict([('Qualifier Field, Prefix: None, Range: 8-bit Start and Stop Indices', OrderedDict([('dnp3.al.objq.prefix', '0'), ('dnp3.al.objq.range', '0')])), ('Number of Items: 13', OrderedDict([('dnp3.al.range.start', '0'), ('dnp3.al.range.stop', '12')])), ('Point Number 0 (Quality: Online), Value: 1', OrderedDict([('dnp3.al.point_index…	105.736	45.7942	118.974
279	60	eth:ethertype:arp	00:50:56:9c:9d:70	ff:ff:ff:ff:ff:ff	0.0.0.0	0.0.0.0	0	0x00000000	0	0	0	0x00000000	0	-1	4	1	12	1	arpspoof	2020-10-17 17:25:23.680409908	560	1	148	0x00000044	0x000000c0	129	0x000000c5	['258', '258', '258', '258']	38	1	[OrderedDict([('dnp3.al.obj', '258'), ('dnp3.al.obj_tree', OrderedDict([('Qualifier Field, Prefix: None, Range: 8-bit Start and Stop Indices', OrderedDict([('dnp3.al.objq.prefix', '0'), ('dnp3.al.objq.range', '0')])), ('Number of Items: 9', OrderedDict([('dnp3.al.range.start', '0'), ('dnp3.al.range.stop', '8')])), ('Point Number 0 (Quality: Online), Value: 1', OrderedDict([('dnp3.al.point_index',…	105.736	45.7942	118.974
280	42	eth:ethertype:arp	00:00:00:aa:00:23	00:00:00:aa:00:22	0.0.0.0	0.0.0.0	0	0x00000000	0	0	0	0x00000000	0	-1	12	2	36	0	None	2020-10-17 17:25:23.806544065	1200	1	208	0x00000044	0x000000c0	129	0x000000c3	['258', '258', '258', '258']	58	1	[OrderedDict([('dnp3.al.obj', '258'), ('dnp3.al.obj_tree', OrderedDict([('Qualifier Field, Prefix: None, Range: 8-bit Start and Stop Indices', OrderedDict([('dnp3.al.objq.prefix', '0'), ('dnp3.al.objq.range', '0')])), ('Number of Items: 14', OrderedDict([('dnp3.al.range.start', '0'), ('dnp3.al.range.stop', '13')])), ('Point Number 0 (Quality: Online), Value: 1', OrderedDict([('dnp3.al.point_index…	105.736	45.7942	118.974
281	72	eth:ethertype:ip:tcp:dnp3	00:00:00:aa:00:22	00:00:00:aa:00:23	172.16.0.2	192.168.0.5	58	0x00004000	55493	20000	18	0x00000018	0	-1	12	2	36	0	None	2020-10-17 17:25:35.447535038	456	1	109	0x00000044	0x000000c0	129	0x000000c9	['258', '258', '258']	28	127	[OrderedDict([('dnp3.al.obj', '258'), ('dnp3.al.obj_tree', OrderedDict([('Qualifier Field, Prefix: None, Range: 8-bit Start and Stop Indices', OrderedDict([('dnp3.al.objq.prefix', '0'), ('dnp3.al.objq.range', '0')])), ('Number of Items: 7', OrderedDict([('dnp3.al.range.start', '0'), ('dnp3.al.range.stop', '6')])), ('Point Number 0 (Quality: Online), Value: 1', OrderedDict([('dnp3.al.point_index',…	105.736	45.7942	118.974
282	72	eth:ethertype:ip:tcp:dnp3	00:00:00:aa:00:22	00:00:00:aa:00:23	172.16.0.2	192.168.0.5	58	0x00004000	57733	20000	18	0x00000018	0	-1	0	0	0	0	None	2020-10-17 17:25:36.625608921	560	1	22	0x00000044	0x000000c0	129	0x000000c6	['10499']	1	1200	[OrderedDict([('dnp3.al.obj', '10499'), ('dnp3.al.obj_tree', OrderedDict([('Qualifier Field, Prefix: 2-Octet Index Prefix, Range: 16-bit Single Field Quantity', OrderedDict([('dnp3.al.objq.prefix', '2'), ('dnp3.al.objq.range', '8')])), ('Number of Items: 1', OrderedDict([('dnp3.al.range.quantity', '1')])), ('Point Number 0, Value: 1200 [Status: Req. Accepted/Init/Queued (0x00)]', OrderedDict([('d…	105.736	45.7942	118.974
283	225	eth:ethertype:ip:tcp:dnp3	00:00:00:aa:00:23	00:00:00:aa:00:22	192.168.0.5	172.16.0.2	211	0x00004000	20000	55493	171	0x00000018	0	0.190622000	0	0	0	0	None	2020-10-17 17:25:37.740829945	968	1	160	0x00000044	0x000000c0	129	0x000000cd	['258', '258', '258', '258']	42	1	[OrderedDict([('dnp3.al.obj', '258'), ('dnp3.al.obj_tree', OrderedDict([('Qualifier Field, Prefix: None, Range: 8-bit Start and Stop Indices', OrderedDict([('dnp3.al.objq.prefix', '0'), ('dnp3.al.objq.range', '0')])), ('Number of Items: 10', OrderedDict([('dnp3.al.range.start', '0'), ('dnp3.al.range.stop', '9')])), ('Point Number 0 (Quality: Online), Value: 1', OrderedDict([('dnp3.al.point_index'…	105.736	45.7942	118.792
284	293	eth:ethertype:ip:tcp:dnp3	00:00:00:aa:00:23	00:00:00:aa:00:22	192.168.0.5	172.16.0.2	279	0x00004000	20000	57733	239	0x00000018	0	0.195914000	0	0	0	1	arpspoof	2020-10-17 17:25:43.898649931	390	1	121	0x00000044	0x000000c0	129	0x000000cc	['258', '258', '258']	32	247	[OrderedDict([('dnp3.al.obj', '258'), ('dnp3.al.obj_tree', OrderedDict([('Qualifier Field, Prefix: None, Range: 8-bit Start and Stop Indices', OrderedDict([('dnp3.al.objq.prefix', '0'), ('dnp3.al.objq.range', '0')])), ('Number of Items: 8', OrderedDict([('dnp3.al.range.start', '0'), ('dnp3.al.range.stop', '7')])), ('Point Number 0 (Quality: Online), Value: 1', OrderedDict([('dnp3.al.point_index',…	86.393	45.7942	118.792
285	42	eth:ethertype:arp	00:00:00:aa:00:23	00:00:00:aa:00:22	0.0.0.0	0.0.0.0	0	0x00000000	0	0	0	0x00000000	0	-1	0	0	0	0	None	2020-10-17 17:25:44.205723047	631	1	131	0x00000044	0x000000c0	129	0x000000cb	['258', '258', '258', '258']	33	0	[OrderedDict([('dnp3.al.obj', '258'), ('dnp3.al.obj_tree', OrderedDict([('Qualifier Field, Prefix: None, Range: 8-bit Start and Stop Indices', OrderedDict([('dnp3.al.objq.prefix', '0'), ('dnp3.al.objq.range', '0')])), ('Number of Items: 8', OrderedDict([('dnp3.al.range.start', '0'), ('dnp3.al.range.stop', '7')])), ('Point Number 0 (Quality: Online), Value: 1', OrderedDict([('dnp3.al.point_index',…	86.393	45.7942	118.792
286	72	eth:ethertype:ip:tcp:dnp3	00:00:00:aa:00:22	00:00:00:aa:00:23	172.16.0.2	192.168.0.5	58	0x00004000	49701	20000	18	0x00000018	0	-1	6	1	18	0	None	2020-10-17 17:25:44.331671953	493	1	133	0x00000044	0x000000c0	129	0x000000ca	['258', '258', '258']	36	511	[OrderedDict([('dnp3.al.obj', '258'), ('dnp3.al.obj_tree', OrderedDict([('Qualifier Field, Prefix: None, Range: 8-bit Start and Stop Indices', OrderedDict([('dnp3.al.objq.prefix', '0'), ('dnp3.al.objq.range', '0')])), ('Number of Items: 9', OrderedDict([('dnp3.al.range.start', '0'), ('dnp3.al.range.stop', '8')])), ('Point Number 0 (Quality: Online), Value: 1', OrderedDict([('dnp3.al.point_index',…	86.393	45.7942	118.792
287	239	eth:ethertype:ip:tcp:dnp3	00:00:00:aa:00:23	00:00:00:aa:00:22	192.168.0.5	172.16.0.2	225	0x00004000	20000	49701	185	0x00000018	0	0.216289000	0	0	0	0	None	2020-10-17 17:25:44.519691943	631	1	22	0x00000044	0x000000c0	129	0x000000cc	['10499']	1	999	[OrderedDict([('dnp3.al.obj', '10499'), ('dnp3.al.obj_tree', OrderedDict([('Qualifier Field, Prefix: 2-Octet Index Prefix, Range: 16-bit Single Field Quantity', OrderedDict([('dnp3.al.objq.prefix', '2'), ('dnp3.al.objq.range', '8')])), ('Number of Items: 1', OrderedDict([('dnp3.al.range.quantity', '1')])), ('Point Number 0, Value: 999 [Status: Req. Accepted/Init/Queued (0x00)]', OrderedDict([('dn…	86.393	45.7942	118.792
288	72	eth:ethertype:ip:tcp:dnp3	00:00:00:aa:00:22	00:00:00:aa:00:23	172.16.0.2	192.168.0.5	58	0x00004000	52851	20000	18	0x00000018	0	-1	0	0	0	0	None	2020-10-17 17:25:44.593627930	399	1	73	0x00000044	0x000000c0	129	0x000000cb	['258', '258', '258']	16	15	[OrderedDict([('dnp3.al.obj', '258'), ('dnp3.al.obj_tree', OrderedDict([('Qualifier Field, Prefix: None, Range: 8-bit Start and Stop Indices', OrderedDict([('dnp3.al.objq.prefix', '0'), ('dnp3.al.objq.range', '0')])), ('Number of Items: 4', OrderedDict([('dnp3.al.range.start', '0'), ('dnp3.al.range.stop', '3')])), ('Point Number 0 (Quality: Online), Value: 1', OrderedDict([('dnp3.al.point_index',…	86.393	45.7942	118.792
289	72	eth:ethertype:ip:tcp:dnp3	00:00:00:aa:00:22	00:00:00:aa:00:23	172.16.0.2	192.168.0.5	58	0x00004000	38491	20000	18	0x00000018	0	-1	0	0	0	0	None	2020-10-17 17:25:45.642779112	1195	1	172	0x00000044	0x000000c0	129	0x000000c5	['258', '258', '258', '258']	46	1	[OrderedDict([('dnp3.al.obj', '258'), ('dnp3.al.obj_tree', OrderedDict([('Qualifier Field, Prefix: None, Range: 8-bit Start and Stop Indices', OrderedDict([('dnp3.al.objq.prefix', '0'), ('dnp3.al.objq.range', '0')])), ('Number of Items: 11', OrderedDict([('dnp3.al.range.start', '0'), ('dnp3.al.range.stop', '10')])), ('Point Number 0 (Quality: Online), Value: 1', OrderedDict([('dnp3.al.point_index…	86.393	45.7942	118.792
290	196	eth:ethertype:ip:tcp:dnp3	00:00:00:aa:00:23	00:00:00:aa:00:22	192.168.0.5	172.16.0.2	182	0x00004000	20000	52851	142	0x00000018	0	0.226864000	0	0	0	0	None	2020-10-17 17:25:50.092873096	601	1	201	0x00000044	0x000000c0	129	0x000000c2	['258', '258', '258', '258']	55	2	[OrderedDict([('dnp3.al.obj', '258'), ('dnp3.al.obj_tree', OrderedDict([('Qualifier Field, Prefix: None, Range: 8-bit Start and Stop Indices', OrderedDict([('dnp3.al.objq.prefix', '0'), ('dnp3.al.objq.range', '0')])), ('Number of Items: 13', OrderedDict([('dnp3.al.range.start', '0'), ('dnp3.al.range.stop', '12')])), ('Point Number 0 (Quality: Online), Value: 1', OrderedDict([('dnp3.al.point_index…	86.393	37.9564	118.792
291	206	eth:ethertype:ip:tcp:dnp3	00:00:00:aa:00:23	00:00:00:aa:00:22	192.168.0.5	172.16.0.2	192	0x00004000	20000	38491	152	0x00000018	0	0.236188000	0	0	0	0	None	2020-10-17 17:25:53.833847046	560	1	148	0x00000044	0x000000c0	129	0x000000c7	['258', '258', '258', '258']	38	1	[OrderedDict([('dnp3.al.obj', '258'), ('dnp3.al.obj_tree', OrderedDict([('Qualifier Field, Prefix: None, Range: 8-bit Start and Stop Indices', OrderedDict([('dnp3.al.objq.prefix', '0'), ('dnp3.al.objq.range', '0')])), ('Number of Items: 9', OrderedDict([('dnp3.al.range.start', '0'), ('dnp3.al.range.stop', '8')])), ('Point Number 0 (Quality: Online), Value: 1', OrderedDict([('dnp3.al.point_index',…	86.393	37.9564	118.792
292	72	eth:ethertype:ip:tcp:dnp3	00:00:00:aa:00:22	00:00:00:aa:00:23	172.16.0.2	192.168.0.5	58	0x00004000	36503	20000	18	0x00000018	0	-1	0	0	0	0	None	2020-10-17 17:25:53.915889025	601	1	22	0x00000044	0x000000c0	129	0x000000c3	['10499']	1	None	[OrderedDict([('dnp3.al.obj', '10499'), ('dnp3.al.obj_tree', OrderedDict([('Qualifier Field, Prefix: 2-Octet Index Prefix, Range: 16-bit Single Field Quantity', OrderedDict([('dnp3.al.objq.prefix', '2'), ('dnp3.al.objq.range', '8')])), ('Number of Items: 1', OrderedDict([('dnp3.al.range.quantity', '1')])), ('Point Number 0, Value: 79.34 [Status: Req. Accepted/Init/Queued (0x00)]', OrderedDict([('…	86.393	37.9564	118.792
293	208	eth:ethertype:ip:tcp:dnp3	00:00:00:aa:00:23	00:00:00:aa:00:22	192.168.0.5	172.16.0.2	194	0x00004000	20000	36503	154	0x00000018	0	0.207443000	0	0	0	0	None	2020-10-17 17:25:53.959883928	1200	1	208	0x00000044	0x000000c0	129	0x000000c4	['258', '258', '258', '258']	58	1	[OrderedDict([('dnp3.al.obj', '258'), ('dnp3.al.obj_tree', OrderedDict([('Qualifier Field, Prefix: None, Range: 8-bit Start and Stop Indices', OrderedDict([('dnp3.al.objq.prefix', '0'), ('dnp3.al.objq.range', '0')])), ('Number of Items: 14', OrderedDict([('dnp3.al.range.start', '0'), ('dnp3.al.range.stop', '13')])), ('Point Number 0 (Quality: Online), Value: 1', OrderedDict([('dnp3.al.point_index…	86.393	37.9564	118.792
294	72	eth:ethertype:ip:tcp:dnp3	00:00:00:aa:00:22	00:00:00:aa:00:23	172.16.0.2	192.168.0.5	58	0x00004000	43991	20000	18	0x00000018	0	-1	0	0	0	0	None	2020-10-17 17:26:01.576087952	968	1	22	0x00000044	0x000000c0	129	0x000000ce	['10499']	1	1000	[OrderedDict([('dnp3.al.obj', '10499'), ('dnp3.al.obj_tree', OrderedDict([('Qualifier Field, Prefix: 2-Octet Index Prefix, Range: 16-bit Single Field Quantity', OrderedDict([('dnp3.al.objq.prefix', '2'), ('dnp3.al.objq.range', '8')])), ('Number of Items: 1', OrderedDict([('dnp3.al.range.quantity', '1')])), ('Point Number 0, Value: 1000 [Status: Req. Accepted/Init/Queued (0x00)]', OrderedDict([('d…	86.393	37.9564	118.792
295	142	eth:ethertype:ip:tcp:dnp3	00:00:00:aa:00:23	00:00:00:aa:00:22	192.168.0.5	172.16.0.2	128	0x00004000	20000	43991	88	0x00000018	0	0.206897000	0	0	0	0	None	2020-10-17 17:26:05.600109100	456	1	109	0x00000044	0x000000c0	129	0x000000ca	['258', '258', '258']	28	127	[OrderedDict([('dnp3.al.obj', '258'), ('dnp3.al.obj_tree', OrderedDict([('Qualifier Field, Prefix: None, Range: 8-bit Start and Stop Indices', OrderedDict([('dnp3.al.objq.prefix', '0'), ('dnp3.al.objq.range', '0')])), ('Number of Items: 7', OrderedDict([('dnp3.al.range.start', '0'), ('dnp3.al.range.stop', '6')])), ('Point Number 0 (Quality: Online), Value: 1', OrderedDict([('dnp3.al.point_index',…	86.393	37.9564	118.792
296	72	eth:ethertype:ip:tcp:dnp3	00:00:00:aa:00:22	00:00:00:aa:00:23	172.16.0.2	192.168.0.5	58	0x00004000	56515	20000	18	0x00000018	0	-1	5	1	15	0	None	2020-10-17 17:26:07.894073009	968	1	160	0x00000044	0x000000c0	129	0x000000cf	['258', '258', '258', '258']	42	1	[OrderedDict([('dnp3.al.obj', '258'), ('dnp3.al.obj_tree', OrderedDict([('Qualifier Field, Prefix: None, Range: 8-bit Start and Stop Indices', OrderedDict([('dnp3.al.objq.prefix', '0'), ('dnp3.al.objq.range', '0')])), ('Number of Items: 10', OrderedDict([('dnp3.al.range.start', '0'), ('dnp3.al.range.stop', '9')])), ('Point Number 0 (Quality: Online), Value: 1', OrderedDict([('dnp3.al.point_index'…	86.393	37.9564	59.9027
297	253	eth:ethertype:ip:tcp:dnp3	00:00:00:aa:00:23	00:00:00:aa:00:22	192.168.0.5	172.16.0.2	239	0x00004000	20000	56515	199	0x00000018	0	0.219326000	0	0	0	0	None	2020-10-17 17:26:14.051163912	390	1	121	0x00000044	0x000000c0	129	0x000000cd	['258', '258', '258']	32	247	[OrderedDict([('dnp3.al.obj', '258'), ('dnp3.al.obj_tree', OrderedDict([('Qualifier Field, Prefix: None, Range: 8-bit Start and Stop Indices', OrderedDict([('dnp3.al.objq.prefix', '0'), ('dnp3.al.objq.range', '0')])), ('Number of Items: 8', OrderedDict([('dnp3.al.range.start', '0'), ('dnp3.al.range.stop', '7')])), ('Point Number 0 (Quality: Online), Value: 1', OrderedDict([('dnp3.al.point_index',…	30.2597	37.9564	59.9027
298	60	eth:ethertype:arp	00:50:56:9c:9d:70	ff:ff:ff:ff:ff:ff	0.0.0.0	0.0.0.0	0	0x00000000	0	0	0	0x00000000	0	-1	0	0	0	0	None	2020-10-17 17:26:14.359219074	631	1	131	0x00000044	0x000000c0	129	0x000000cd	['258', '258', '258', '258']	33	0	[OrderedDict([('dnp3.al.obj', '258'), ('dnp3.al.obj_tree', OrderedDict([('Qualifier Field, Prefix: None, Range: 8-bit Start and Stop Indices', OrderedDict([('dnp3.al.objq.prefix', '0'), ('dnp3.al.objq.range', '0')])), ('Number of Items: 8', OrderedDict([('dnp3.al.range.start', '0'), ('dnp3.al.range.stop', '7')])), ('Point Number 0 (Quality: Online), Value: 1', OrderedDict([('dnp3.al.point_index',…	30.2597	37.9564	59.9027
299	60	eth:ethertype:arp	00:50:56:9c:9d:70	ff:ff:ff:ff:ff:ff	0.0.0.0	0.0.0.0	0	0x00000000	0	0	0	0x00000000	0	-1	5	1	15	0	None	2020-10-17 17:26:14.485152006	493	1	133	0x00000044	0x000000c0	129	0x000000cb	['258', '258', '258']	36	511	[OrderedDict([('dnp3.al.obj', '258'), ('dnp3.al.obj_tree', OrderedDict([('Qualifier Field, Prefix: None, Range: 8-bit Start and Stop Indices', OrderedDict([('dnp3.al.objq.prefix', '0'), ('dnp3.al.objq.range', '0')])), ('Number of Items: 9', OrderedDict([('dnp3.al.range.start', '0'), ('dnp3.al.range.stop', '8')])), ('Point Number 0 (Quality: Online), Value: 1', OrderedDict([('dnp3.al.point_index',…	30.2597	37.9564	59.9027
300	72	eth:ethertype:ip:tcp:dnp3	00:00:00:aa:00:22	00:50:56:9c:9d:70	172.16.0.2	192.168.0.5	58	0x00004000	55909	20000	18	0x00000018	0	-1	0	0	0	0	None	2020-10-17 17:26:14.747121096	399	1	73	0x00000044	0x000000c0	129	0x000000cc	['258', '258', '258']	16	15	[OrderedDict([('dnp3.al.obj', '258'), ('dnp3.al.obj_tree', OrderedDict([('Qualifier Field, Prefix: None, Range: 8-bit Start and Stop Indices', OrderedDict([('dnp3.al.objq.prefix', '0'), ('dnp3.al.objq.range', '0')])), ('Number of Items: 4', OrderedDict([('dnp3.al.range.start', '0'), ('dnp3.al.range.stop', '3')])), ('Point Number 0 (Quality: Online), Value: 1', OrderedDict([('dnp3.al.point_index',…	30.2597	37.9564	59.9027
301	182	eth:ethertype:ip:tcp:dnp3	00:00:00:aa:00:23	00:00:00:aa:00:22	192.168.0.5	172.16.0.2	168	0x00004000	20000	55909	128	0x00000018	0	0.122612000	0	0	0	1	arpspoof	2020-10-17 17:26:15.457328081	560	1	22	0x00000044	0x000000c0	129	0x000000c8	['10499']	1	1100	[OrderedDict([('dnp3.al.obj', '10499'), ('dnp3.al.obj_tree', OrderedDict([('Qualifier Field, Prefix: 2-Octet Index Prefix, Range: 16-bit Single Field Quantity', OrderedDict([('dnp3.al.objq.prefix', '2'), ('dnp3.al.objq.range', '8')])), ('Number of Items: 1', OrderedDict([('dnp3.al.range.quantity', '1')])), ('Point Number 1, Value: 1100 [Status: Req. Accepted/Init/Queued (0x00)]', OrderedDict([('d…	30.2597	37.9564	59.9027
302	42	eth:ethertype:arp	00:00:00:aa:00:23	00:00:00:aa:00:22	0.0.0.0	0.0.0.0	0	0x00000000	0	0	0	0x00000000	0	-1	0	0	0	0	None	2020-10-17 17:26:15.795258999	1195	1	172	0x00000044	0x000000c0	129	0x000000c6	['258', '258', '258', '258']	46	1	[OrderedDict([('dnp3.al.obj', '258'), ('dnp3.al.obj_tree', OrderedDict([('Qualifier Field, Prefix: None, Range: 8-bit Start and Stop Indices', OrderedDict([('dnp3.al.objq.prefix', '0'), ('dnp3.al.objq.range', '0')])), ('Number of Items: 11', OrderedDict([('dnp3.al.range.start', '0'), ('dnp3.al.range.stop', '10')])), ('Point Number 0 (Quality: Online), Value: 1', OrderedDict([('dnp3.al.point_index…	30.2597	37.9564	59.9027
303	72	eth:ethertype:ip:tcp:dnp3	00:00:00:aa:00:22	00:50:56:9c:9d:70	172.16.0.2	192.168.0.5	58	0x00004000	33571	20000	18	0x00000018	0	-1	0	0	0	0	None	2020-10-17 17:26:20.246372938	601	1	201	0x00000044	0x000000c0	129	0x000000c4	['258', '258', '258', '258']	55	2	[OrderedDict([('dnp3.al.obj', '258'), ('dnp3.al.obj_tree', OrderedDict([('Qualifier Field, Prefix: None, Range: 8-bit Start and Stop Indices', OrderedDict([('dnp3.al.objq.prefix', '0'), ('dnp3.al.objq.range', '0')])), ('Number of Items: 13', OrderedDict([('dnp3.al.range.start', '0'), ('dnp3.al.range.stop', '12')])), ('Point Number 0 (Quality: Online), Value: 1', OrderedDict([('dnp3.al.point_index…	30.2597	28.8777	59.9027
304	60	eth:ethertype:arp	00:50:56:9c:9d:70	ff:ff:ff:ff:ff:ff	0.0.0.0	0.0.0.0	0	0x00000000	0	0	0	0x00000000	0	-1	0	0	0	0	None	2020-10-17 17:26:22.122291088	601	1	22	0x00000044	0x000000c0	129	0x000000c5	['10499']	1	82	[OrderedDict([('dnp3.al.obj', '10499'), ('dnp3.al.obj_tree', OrderedDict([('Qualifier Field, Prefix: 2-Octet Index Prefix, Range: 16-bit Single Field Quantity', OrderedDict([('dnp3.al.objq.prefix', '2'), ('dnp3.al.objq.range', '8')])), ('Number of Items: 1', OrderedDict([('dnp3.al.range.quantity', '1')])), ('Point Number 2, Value: 82 [Status: Req. Accepted/Init/Queued (0x00)]', OrderedDict([('dnp…	30.2597	28.8777	59.9027
305	286	eth:ethertype:ip:tcp:dnp3	00:00:00:aa:00:23	00:00:00:aa:00:22	192.168.0.5	172.16.0.2	272	0x00004000	20000	33571	232	0x00000018	0	0.126383000	0	0	0	1	arpspoof	2020-10-17 17:26:23.987281084	560	1	148	0x00000044	0x000000c0	129	0x000000c9	['258', '258', '258', '258']	38	1	[OrderedDict([('dnp3.al.obj', '258'), ('dnp3.al.obj_tree', OrderedDict([('Qualifier Field, Prefix: None, Range: 8-bit Start and Stop Indices', OrderedDict([('dnp3.al.objq.prefix', '0'), ('dnp3.al.objq.range', '0')])), ('Number of Items: 9', OrderedDict([('dnp3.al.range.start', '0'), ('dnp3.al.range.stop', '8')])), ('Point Number 0 (Quality: Online), Value: 1', OrderedDict([('dnp3.al.point_index',…	30.2597	28.8777	59.9027
306	42	eth:ethertype:arp	00:00:00:aa:00:23	00:00:00:aa:00:22	0.0.0.0	0.0.0.0	0	0x00000000	0	0	0	0x00000000	0	-1	10	2	30	1	arpspoof	2020-10-17 17:26:24.113347054	1200	1	208	0x00000044	0x000000c0	129	0x000000c5	['258', '258', '258', '258']	58	1	[OrderedDict([('dnp3.al.obj', '258'), ('dnp3.al.obj_tree', OrderedDict([('Qualifier Field, Prefix: None, Range: 8-bit Start and Stop Indices', OrderedDict([('dnp3.al.objq.prefix', '0'), ('dnp3.al.objq.range', '0')])), ('Number of Items: 14', OrderedDict([('dnp3.al.range.start', '0'), ('dnp3.al.range.stop', '13')])), ('Point Number 0 (Quality: Online), Value: 1', OrderedDict([('dnp3.al.point_index…	30.2597	28.8777	59.9027
307	42	eth:ethertype:arp	00:00:00:aa:00:23	00:00:00:aa:00:22	0.0.0.0	0.0.0.0	0	0x00000000	0	0	0	0x00000000	0	-1	12	3	36	1	arpspoof	2020-10-17 17:26:34.509463071	968	1	22	0x00000044	0x000000c0	129	0x000000c0	['10499']	1	1300	[OrderedDict([('dnp3.al.obj', '10499'), ('dnp3.al.obj_tree', OrderedDict([('Qualifier Field, Prefix: 2-Octet Index Prefix, Range: 16-bit Single Field Quantity', OrderedDict([('dnp3.al.objq.prefix', '2'), ('dnp3.al.objq.range', '8')])), ('Number of Items: 1', OrderedDict([('dnp3.al.range.quantity', '1')])), ('Point Number 1, Value: 1300 [Status: Req. Accepted/Init/Queued (0x00)]', OrderedDict([('d…	30.2597	28.8777	59.9027
308	42	eth:ethertype:arp	00:00:00:aa:00:22	ff:ff:ff:ff:ff:ff	0.0.0.0	0.0.0.0	0	0x00000000	0	0	0	0x00000000	0	-1	8	2	24	0	None	2020-10-17 17:26:35.753398895	456	1	109	0x00000044	0x000000c0	129	0x000000cb	['258', '258', '258']	28	127	[OrderedDict([('dnp3.al.obj', '258'), ('dnp3.al.obj_tree', OrderedDict([('Qualifier Field, Prefix: None, Range: 8-bit Start and Stop Indices', OrderedDict([('dnp3.al.objq.prefix', '0'), ('dnp3.al.objq.range', '0')])), ('Number of Items: 7', OrderedDict([('dnp3.al.range.start', '0'), ('dnp3.al.range.stop', '6')])), ('Point Number 0 (Quality: Online), Value: 1', OrderedDict([('dnp3.al.point_index',…	30.2597	28.8777	59.9027
309	60	eth:ethertype:arp	00:50:56:9c:9d:70	ff:ff:ff:ff:ff:ff	0.0.0.0	0.0.0.0	0	0x00000000	0	0	0	0x00000000	0	-1	0	0	0	1	arpspoof	2020-10-17 17:26:38.047509909	968	1	160	0x00000044	0x000000c0	129	0x000000c1	['258', '258', '258', '258']	42	1	[OrderedDict([('dnp3.al.obj', '258'), ('dnp3.al.obj_tree', OrderedDict([('Qualifier Field, Prefix: None, Range: 8-bit Start and Stop Indices', OrderedDict([('dnp3.al.objq.prefix', '0'), ('dnp3.al.objq.range', '0')])), ('Number of Items: 10', OrderedDict([('dnp3.al.range.start', '0'), ('dnp3.al.range.stop', '9')])), ('Point Number 0 (Quality: Online), Value: 1', OrderedDict([('dnp3.al.point_index'…	30.2597	28.8777	150.596
310	42	eth:ethertype:arp	00:00:00:aa:00:22	ff:ff:ff:ff:ff:ff	0.0.0.0	0.0.0.0	0	0x00000000	0	0	0	0x00000000	0	-1	0	0	0	0	None	2020-10-17 17:26:44.204601049	390	1	121	0x00000044	0x000000c0	129	0x000000ce	['258', '258', '258']	32	247	[OrderedDict([('dnp3.al.obj', '258'), ('dnp3.al.obj_tree', OrderedDict([('Qualifier Field, Prefix: None, Range: 8-bit Start and Stop Indices', OrderedDict([('dnp3.al.objq.prefix', '0'), ('dnp3.al.objq.range', '0')])), ('Number of Items: 8', OrderedDict([('dnp3.al.range.start', '0'), ('dnp3.al.range.stop', '7')])), ('Point Number 0 (Quality: Online), Value: 1', OrderedDict([('dnp3.al.point_index',…	30.2597	28.8777	150.596
311	60	eth:ethertype:arp	00:50:56:9c:9d:70	ff:ff:ff:ff:ff:ff	0.0.0.0	0.0.0.0	0	0x00000000	0	0	0	0x00000000	0	-1	0	0	0	1	arpspoof	2020-10-17 17:26:44.512581109	631	1	131	0x00000044	0x000000c0	129	0x000000ce	['258', '258', '258', '258']	33	0	[OrderedDict([('dnp3.al.obj', '258'), ('dnp3.al.obj_tree', OrderedDict([('Qualifier Field, Prefix: None, Range: 8-bit Start and Stop Indices', OrderedDict([('dnp3.al.objq.prefix', '0'), ('dnp3.al.objq.range', '0')])), ('Number of Items: 8', OrderedDict([('dnp3.al.range.start', '0'), ('dnp3.al.range.stop', '7')])), ('Point Number 0 (Quality: Online), Value: 1', OrderedDict([('dnp3.al.point_index',…		28.8777	150.596
312	42	eth:ethertype:arp	00:00:00:aa:00:22	ff:ff:ff:ff:ff:ff	0.0.0.0	0.0.0.0	0	0x00000000	0	0	0	0x00000000	0	-1	4	1	12	0	None	2020-10-17 17:26:44.638534069	493	1	133	0x00000044	0x000000c0	129	0x000000cc	['258', '258', '258']	36	511	[OrderedDict([('dnp3.al.obj', '258'), ('dnp3.al.obj_tree', OrderedDict([('Qualifier Field, Prefix: None, Range: 8-bit Start and Stop Indices', OrderedDict([('dnp3.al.objq.prefix', '0'), ('dnp3.al.objq.range', '0')])), ('Number of Items: 9', OrderedDict([('dnp3.al.range.start', '0'), ('dnp3.al.range.stop', '8')])), ('Point Number 0 (Quality: Online), Value: 1', OrderedDict([('dnp3.al.point_index',…		28.8777	150.596
313	60	eth:ethertype:arp	00:50:56:9c:9d:70	ff:ff:ff:ff:ff:ff	0.0.0.0	0.0.0.0	0	0x00000000	0	0	0	0x00000000	0	-1	0	0	0	1	arpspoof	2020-10-17 17:26:44.900515079	399	1	73	0x00000044	0x000000c0	129	0x000000cd	['258', '258', '258']	16	15	[OrderedDict([('dnp3.al.obj', '258'), ('dnp3.al.obj_tree', OrderedDict([('Qualifier Field, Prefix: None, Range: 8-bit Start and Stop Indices', OrderedDict([('dnp3.al.objq.prefix', '0'), ('dnp3.al.objq.range', '0')])), ('Number of Items: 4', OrderedDict([('dnp3.al.range.start', '0'), ('dnp3.al.range.stop', '3')])), ('Point Number 0 (Quality: Online), Value: 1', OrderedDict([('dnp3.al.point_index',…		28.8777	150.596
314	42	eth:ethertype:arp	00:00:00:aa:00:23	00:00:00:aa:00:22	0.0.0.0	0.0.0.0	0	0x00000000	0	0	0	0x00000000	0	-1	0	0	0	1	arpspoof	2020-10-17 17:26:45.948637962	1195	1	172	0x00000044	0x000000c0	129	0x000000c7	['258', '258', '258', '258']	46	1	[OrderedDict([('dnp3.al.obj', '258'), ('dnp3.al.obj_tree', OrderedDict([('Qualifier Field, Prefix: None, Range: 8-bit Start and Stop Indices', OrderedDict([('dnp3.al.objq.prefix', '0'), ('dnp3.al.objq.range', '0')])), ('Number of Items: 11', OrderedDict([('dnp3.al.range.start', '0'), ('dnp3.al.range.stop', '10')])), ('Point Number 0 (Quality: Online), Value: 1', OrderedDict([('dnp3.al.point_index…		28.8777	150.596
315	42	eth:ethertype:arp	00:00:00:aa:00:23	00:00:00:aa:00:22	0.0.0.0	0.0.0.0	0	0x00000000	0	0	0	0x00000000	0	-1	12	2	36	1	DNP3	2020-10-17 17:26:46.766601086	560	1	28	0x00000044	0x000000c0	129	0x000000ca	['3073']	1	1	[OrderedDict([('dnp3.al.obj', '3073'), ('dnp3.al.obj_tree', OrderedDict([('Qualifier Field, Prefix: 2-Octet Index Prefix, Range: 16-bit Single Field Quantity', OrderedDict([('dnp3.al.objq.prefix', '2'), ('dnp3.al.objq.range', '8')])), ('Number of Items: 1', OrderedDict([('dnp3.al.range.quantity', '1')])), ('Point Number 1 [Pulse On] [Close]', OrderedDict([('dnp3.al.index', '1'), ('Control Code [0…		28.8777	150.596
316	81	eth:ethertype:ip:tcp:dnp3	00:00:00:aa:00:22	00:00:00:aa:00:23	172.16.0.2	192.168.0.5	67	0x00004000	55493	20000	27	0x00000018	0	-1	0	0	0	0	None	2020-10-17 17:26:50.399868011	601	1	201	0x00000044	0x000000c0	129	0x000000c6	['258', '258', '258', '258']	55	2	[OrderedDict([('dnp3.al.obj', '258'), ('dnp3.al.obj_tree', OrderedDict([('Qualifier Field, Prefix: None, Range: 8-bit Start and Stop Indices', OrderedDict([('dnp3.al.objq.prefix', '0'), ('dnp3.al.objq.range', '0')])), ('Number of Items: 13', OrderedDict([('dnp3.al.range.start', '0'), ('dnp3.al.range.stop', '12')])), ('Point Number 0 (Quality: Online), Value: 1', OrderedDict([('dnp3.al.point_index…		28.8777	150.596
317	85	eth:ethertype:ip:tcp:dnp3	00:00:00:aa:00:23	00:00:00:aa:00:22	192.168.0.5	172.16.0.2	71	0x00004000	20000	55493	31	0x00000018	0	0.220885000	6	1	18	0	None	2020-10-17 17:26:54.139683008	560	1	148	0x00000044	0x000000c0	129	0x000000cb	['258', '258', '258', '258']	38	1	[OrderedDict([('dnp3.al.obj', '258'), ('dnp3.al.obj_tree', OrderedDict([('Qualifier Field, Prefix: None, Range: 8-bit Start and Stop Indices', OrderedDict([('dnp3.al.objq.prefix', '0'), ('dnp3.al.objq.range', '0')])), ('Number of Items: 9', OrderedDict([('dnp3.al.range.start', '0'), ('dnp3.al.range.stop', '8')])), ('Point Number 0 (Quality: Online), Value: 1', OrderedDict([('dnp3.al.point_index',…			150.596
318	72	eth:ethertype:ip:tcp:dnp3	00:00:00:aa:00:22	00:00:00:aa:00:23	172.16.0.2	192.168.0.5	58	0x00004000	55493	20000	18	0x00000018	0	-1	6	1	18	0	None	2020-10-17 17:26:54.265783072	1200	1	208	0x00000044	0x000000c0	129	0x000000c6	['258', '258', '258', '258']	58	1	[OrderedDict([('dnp3.al.obj', '258'), ('dnp3.al.obj_tree', OrderedDict([('Qualifier Field, Prefix: None, Range: 8-bit Start and Stop Indices', OrderedDict([('dnp3.al.objq.prefix', '0'), ('dnp3.al.objq.range', '0')])), ('Number of Items: 14', OrderedDict([('dnp3.al.range.start', '0'), ('dnp3.al.range.stop', '13')])), ('Point Number 0 (Quality: Online), Value: 1', OrderedDict([('dnp3.al.point_index…			150.596
319	72	eth:ethertype:ip:tcp:dnp3	00:00:00:aa:00:22	00:00:00:aa:00:23	172.16.0.2	192.168.0.5	58	0x00004000	57733	20000	18	0x00000018	0	-1	0	0	0	0	None	2020-10-17 17:27:05.905848980	456	1	109	0x00000044	0x000000c0	129	0x000000cc	['258', '258', '258']	28	127	[OrderedDict([('dnp3.al.obj', '258'), ('dnp3.al.obj_tree', OrderedDict([('Qualifier Field, Prefix: None, Range: 8-bit Start and Stop Indices', OrderedDict([('dnp3.al.objq.prefix', '0'), ('dnp3.al.objq.range', '0')])), ('Number of Items: 7', OrderedDict([('dnp3.al.range.start', '0'), ('dnp3.al.range.stop', '6')])), ('Point Number 0 (Quality: Online), Value: 1', OrderedDict([('dnp3.al.point_index',…			150.596
320	225	eth:ethertype:ip:tcp:dnp3	00:00:00:aa:00:23	00:00:00:aa:00:22	192.168.0.5	172.16.0.2	211	0x00004000	20000	55493	171	0x00000018	0	0.192781000	0	0	0	0	None	2020-10-17 17:27:08.201908112	968	1	160	0x00000044	0x000000c0	129	0x000000c2	['258', '258', '258', '258']	42	1	[OrderedDict([('dnp3.al.obj', '258'), ('dnp3.al.obj_tree', OrderedDict([('Qualifier Field, Prefix: None, Range: 8-bit Start and Stop Indices', OrderedDict([('dnp3.al.objq.prefix', '0'), ('dnp3.al.objq.range', '0')])), ('Number of Items: 10', OrderedDict([('dnp3.al.range.start', '0'), ('dnp3.al.range.stop', '9')])), ('Point Number 0 (Quality: Online), Value: 1', OrderedDict([('dnp3.al.point_index'…			150.596
