# Supplementary material for: AI-driven cybersecurity framework for anomaly detection in power systems
Source: Sci Rep. 2025 Oct 10;15:35506. doi: 10.1038/s41598-025-19634-y (PMC12514191; doi:10.1038/s41598-025-19634-y)
Supplement: Supplementary file 1 — Supplementary Information. [file 41598_2025_19634_MOESM1_ESM.zip › Datasets/csvs/UC4/uc4_router_merged_phy_cyb_10os_30poll_encoded.csv]

	frame_len	frame_protocols	eth_src	eth_dst	ip_src	ip_dst	ip_len	ip_flags	tcp_srcport	tcp_dstport	tcp_len	tcp_flags	tcp_retransmission	tcp_rtt	flow_count	flow_final_count	packets	snort_alert	snort_alert_type	Time	LL_dnp3_src	LL_dnp3_dst	LL_dnp3_len	LL_dnp3_ctl	TL_dnp3_tr_ctl	AL_dnp3_al_func	AL_dnp3_al_ctl	AL_dnp3_obj	DNP3 Object Count	DNP3 Objects	AL_Payload	value1	value2	value3
0	208	1	2	0	2	1	5	1	1	3	4	1	0	-1	0	0	0	0	1	2020-10-17 17:13:15.082143068	5	0	3	0	0	129	15	2	36	511	257
1	206	1	2	0	2	1	4	1	1	4	3	1	0	-1	0	0	0	0	1	2020-10-17 17:13:15.179106951	8	0	2	0	0	129	14	1	33	0	218
2	286	1	2	0	2	1	9	1	1	2	9	1	0	-1	0	0	0	0	1	2020-10-17 17:13:15.191107035	7	0	7	0	0	129	1	1	55	2	87		84.7048
3	72	1	0	2	1	2	11	1	2	1	6	1	0	0.100445000	0	0	0	0	1	2020-10-17 17:13:15.343518019	7	0	7	0	0	129	2	1	55	2	88		84.6354
4	286	1	2	0	2	1	9	1	1	2	9	1	0	0.051966000	0	0	0	0	1	2020-10-17 17:13:17.449409962	6	0	4	0	0	129	6	1	38	1	254		84.6354
5	72	1	0	2	1	2	11	1	8	1	6	1	0	-1	6	1	18	0	1	2020-10-17 17:13:17.591460943	1	0	8	0	0	129	11	1	58	1	103		84.6354
6	225	1	2	0	2	1	6	1	1	8	5	1	0	0.052003000	0	0	0	0	1	2020-10-17 17:13:18.855782986	9	0	5	0	0	129	11	1	42	1	23		84.6354	1350.53
7	72	1	0	2	1	2	11	1	11	1	6	1	0	-1	0	0	0	0	1	2020-10-17 17:13:19.187681913	2	0	1	0	0	129	2	2	32	255	203	-47.9901	84.6354	1350.53
8	293	1	2	0	2	1	10	1	1	11	10	1	0	0.051995000	0	0	0	0	1	2020-10-17 17:13:19.263794899	8	0	2	0	0	129	15	1	33	0	219	-47.9901	84.6354	1350.53
9	72	1	0	2	1	2	11	1	6	1	6	1	0	-1	6	1	18	0	1	2020-10-17 17:13:19.636996031	5	0	3	0	0	129	0	2	36	511	256	-47.9901	84.6354	1350.53
10	239	1	2	0	2	1	7	1	1	6	7	1	0	0.051196000	0	0	0	0	1	2020-10-17 17:13:20.007153034	3	0	11	0	0	129	1	2	16	15	149	-47.9901	84.6354	1350.53
11	60	0	2	0	0	0	0	0	0	0	0	0	0	-1	0	0	0	0	1	2020-10-17 17:13:21.395015955	0	0	6	0	0	129	11	1	46	1	38	-47.9901	84.6354	1350.53
12	42	0	0	2	0	0	0	0	0	0	0	0	0	-1	0	0	0	0	1	2020-10-17 17:13:23.027883053	4	0	0	0	0	129	0	2	28	127	154	-47.9901	84.6354	1350.53
13	72	1	0	2	1	2	11	1	7	1	6	1	0	-1	0	0	0	0	1	2020-10-17 17:13:23.930604935	7	0	7	0	0	129	3	1	55	2	88	-47.9901	84.6354	1350.53
14	196	1	2	0	2	1	3	1	1	7	2	1	0	0.052161000	0	0	0	0	1	2020-10-17 17:13:47.602987051	6	0	4	0	0	129	7	1	38	1	251	-47.9901	84.6354	1350.53
15	72	1	0	2	1	2	11	1	4	1	6	1	0	-1	0	0	0	0	1	2020-10-17 17:13:47.745143890	1	0	8	0	0	129	12	1	58	1	97	-47.9901	84.6354	1350.53
16	206	1	2	0	2	1	4	1	1	4	3	1	0	0.052349000	0	0	0	0	1	2020-10-17 17:13:49.007999897	9	0	5	0	0	129	12	1	42	1	20	-47.9901	84.6354	1350.55
17	72	1	0	2	1	2	11	1	3	1	6	1	0	-1	0	0	0	0	1	2020-10-17 17:13:49.340914965	2	0	1	0	0	129	3	2	32	255	200	-56.2587	84.6354	1350.55
18	208	1	2	0	2	1	5	1	1	3	4	1	0	0.051429000	0	0	0	0	1	2020-10-17 17:13:49.416976929	8	0	2	0	0	129	0	1	33	0	190	-56.2587	84.6354	1350.55
19	72	1	0	2	1	2	11	1	5	1	6	1	0	-1	6	1	18	0	1	2020-10-17 17:13:49.790999889	5	0	3	0	0	129	1	2	36	511	263	-56.2587	84.6354	1350.55
20	142	1	2	0	2	1	1	1	1	5	15	1	0	0.051665000	0	0	0	0	1	2020-10-17 17:13:50.160953999	3	0	11	0	0	129	2	2	16	15	139	-56.2587	84.6354	1350.55
21	72	1	0	2	1	2	11	1	10	1	6	1	0	-1	0	0	0	0	1	2020-10-17 17:13:50.949003935	6	0	9	0	0	129	8	0	1	1200	1	-56.2587	84.6354	1350.55
22	253	1	2	0	2	1	8	1	1	10	8	1	0	0.052387000	0	0	0	0	1	2020-10-17 17:13:51.548068047	0	0	6	0	0	129	12	1	46	1	41	-56.2587	84.6354	1350.55
23	72	1	0	2	1	2	11	1	9	1	6	1	0	-1	5	1	15	0	1	2020-10-17 17:13:53.180021048	4	0	0	0	0	129	1	2	28	127	159	-56.2587	84.6354	1350.55
24	182	1	2	0	2	1	2	1	1	9	1	1	0	0.052225000	0	0	0	0	1	2020-10-17 17:13:54.084122896	7	0	7	0	0	129	4	1	55	2	84	-56.2587	79.885	1350.55
25	60	0	2	3	0	0	0	0	0	0	0	0	0	-1	0	0	0	0	1	2020-10-17 17:14:04.670335054	8	0	9	0	0	129	1	0	1	999	3	-56.2587	79.885	1350.55
26	72	1	0	2	1	2	11	1	2	1	6	1	0	-1	0	0	0	0	1	2020-10-17 17:14:17.083611965	7	0	9	0	0	129	5	0	1	None	2	-56.2587	79.885	1350.55
27	286	1	2	0	2	1	9	1	1	2	9	1	0	0.051029000	5	1	15	0	1	2020-10-17 17:14:17.756589890	6	0	4	0	0	129	9	1	38	1	250	-56.2587	79.885	1350.55
28	60	0	2	3	0	0	0	0	0	0	0	0	0	-1	0	0	0	0	1	2020-10-17 17:14:17.898683071	1	0	8	0	0	129	13	1	58	1	96	-56.2587	79.885	1350.55
29	60	0	2	3	0	0	0	0	0	0	0	0	0	-1	0	0	0	0	1	2020-10-17 17:14:19.160666943	9	0	5	0	0	129	13	1	42	1	21	-56.2587	79.885	1350.55
30	60	0	2	3	0	0	0	0	0	0	0	0	0	-1	30	7	90	0	1	2020-10-17 17:14:19.494595051	2	0	1	0	0	129	4	2	32	255	201	-56.365	79.885	1350.55
31	60	0	2	3	0	0	0	0	0	0	0	0	0	-1	0	0	0	0	1	2020-10-17 17:14:19.570597887	8	0	2	0	0	129	2	1	33	0	189	-56.365	79.885	1350.55
32	60	0	2	3	0	0	0	0	0	0	0	0	0	-1	4	1	12	0	1	2020-10-17 17:14:19.944670916	5	0	3	0	0	129	2	2	36	511	264	-56.365	79.885	1350.55
33	72	1	0	2	1	2	11	1	8	1	6	1	0	-1	18	3	54	0	1	2020-10-17 17:14:20.313605070	3	0	11	0	0	129	3	2	16	15	138	-56.365	79.885	1350.55
34	225	1	2	0	2	1	6	1	1	8	5	1	0	0.051957000	0	0	0	0	1	2020-10-17 17:14:21.700710058	0	0	6	0	0	129	13	1	46	1	42	-56.365	79.885	1350.55
35	72	1	0	2	1	2	11	1	11	1	6	1	0	-1	0	0	0	0	1	2020-10-17 17:14:23.333617926	4	0	0	0	0	129	2	2	28	127	160	-56.365	79.885	1350.55
36	293	1	2	0	2	1	10	1	1	11	10	1	0	0.052334000	0	0	0	0	1	2020-10-17 17:14:24.237793922	7	0	7	0	0	129	6	1	55	2	83	-56.365	79.9677	1350.55
37	72	1	0	2	1	2	11	1	6	1	6	1	0	-1	6	1	18	0	1	2020-10-17 17:14:26.942939997	7	0	9	0	0	129	7	0	1	82	6	-56.365	79.9677	1350.55
38	239	1	2	0	2	1	7	1	1	6	7	1	0	0.050979000	0	0	0	0	1	2020-10-17 17:14:33.973970890	9	0	9	0	0	129	14	0	1	1000	0	-56.365	79.9677	1350.55
39	72	1	0	2	1	2	11	1	7	1	6	1	0	-1	0	0	0	0	1	2020-10-17 17:14:47.908355951	6	0	4	0	0	129	10	1	38	1	249	-56.365	79.9677	1350.55
40	196	1	2	0	2	1	3	1	1	7	2	1	0	0.051967000	0	0	0	0	1	2020-10-17 17:14:48.052297115	1	0	8	0	0	129	14	1	58	1	98	-56.365	79.9677	1350.55
41	72	1	0	2	1	2	11	1	4	1	6	1	0	-1	0	0	0	0	1	2020-10-17 17:14:49.314265966	9	0	5	0	0	129	15	1	42	1	17	-56.365	79.9677	1350.67
42	206	1	2	0	2	1	4	1	1	4	3	1	0	0.052093000	0	0	0	0	1	2020-10-17 17:14:49.646195889	2	0	1	0	0	129	5	2	32	255	199	-56.7968	79.9677	1350.67
43	72	1	0	2	1	2	11	1	3	1	6	1	0	-1	0	0	0	0	1	2020-10-17 17:14:49.724236012	8	0	2	0	0	129	3	1	33	0	192	-56.7968	79.9677	1350.67
44	208	1	2	0	2	1	5	1	1	3	4	1	0	0.052005000	0	0	0	0	1	2020-10-17 17:14:50.098278046	5	0	3	0	0	129	3	2	36	511	262	-56.7968	79.9677	1350.67
45	72	1	0	2	1	2	11	1	5	1	6	1	0	-1	5	1	15	0	1	2020-10-17 17:14:50.466231108	3	0	11	0	0	129	4	2	16	15	137	-56.7968	79.9677	1350.67
46	142	1	2	0	2	1	1	1	1	5	15	1	0	0.051973000	0	0	0	1	0	2020-10-17 17:14:51.852380037	0	0	6	0	0	129	14	1	46	1	43	-56.7968	79.9677	1350.67
47	81	1	0	2	1	2	12	1	8	1	11	1	0	-1	0	0	0	0	1	2020-10-17 17:14:53.486315966	4	0	0	0	0	129	3	2	28	127	158	-56.7968	79.9677	1350.67
48	85	1	2	0	2	1	13	1	1	8	12	1	0	0.050798000	0	0	0	0	1	2020-10-17 17:14:54.353374004	6	0	9	0	0	129	11	0	1	1100	4	-56.7968	79.9677	1350.67
49	72	1	0	2	1	2	11	1	10	1	6	1	0	-1	0	0	0	0	1	2020-10-17 17:14:54.391396046	7	0	7	0	0	129	8	1	55	2	82	-56.7968	83.5342	1350.67
50	253	1	2	0	2	1	8	1	1	10	8	1	0	0.051046000	0	0	0	1	2	2020-10-17 17:15:05.204633951	6	0	10	0	0	129	12	3	1	1	298	-56.7968	83.5342	1350.67
51	42	0	0	2	0	0	0	0	0	0	0	0	0	-1	5	1	15	0	1	2020-10-17 17:15:10.904738903	6	0	10	0	0	129	13	3	1	1	297	-56.7968	83.5342	1350.67
52	60	0	2	0	0	0	0	0	0	0	0	0	0	-1	0	0	0	0	1	2020-10-17 17:15:17.680911064	9	0	9	0	0	129	0	0	1	1300	5	-56.7968	83.5342	1350.67
53	72	1	0	2	1	2	11	1	9	1	6	1	0	-1	0	0	0	0	1	2020-10-17 17:15:18.060889006	6	0	4	0	0	129	14	1	38	1	246	-56.7968	83.5342	1350.67
54	60	0	2	3	0	0	0	0	0	0	0	0	0	-1	0	0	0	0	1	2020-10-17 17:15:18.204916000	1	0	8	0	0	129	15	1	58	1	99	-56.7968	83.5342	1350.67
55	182	1	2	0	2	1	2	1	1	9	1	1	0	0.050965000	0	0	0	0	1	2020-10-17 17:15:19.466934919	9	0	5	0	0	129	1	1	42	1	16	-56.7968	83.5342	1339.92
56	72	1	0	2	1	2	11	1	2	1	6	1	0	-1	0	0	0	0	1	2020-10-17 17:15:19.800872087	2	0	1	0	0	129	6	2	32	255	198	-52.9957	83.5342	1339.92
57	60	0	2	3	0	0	0	0	0	0	0	0	0	-1	0	0	0	0	1	2020-10-17 17:15:19.876914978	8	0	2	0	0	129	4	1	33	0	191	-52.9957	83.5342	1339.92
58	286	1	2	0	2	1	9	1	1	2	9	1	0	0.052072000	0	0	0	0	1	2020-10-17 17:15:20.251916884	5	0	3	0	0	129	4	2	36	511	261	-52.9957	83.5342	1339.92
59	60	0	2	3	0	0	0	0	0	0	0	0	0	-1	5	1	15	1	2	2020-10-17 17:15:20.619885921	3	0	11	0	0	129	5	2	16	15	132	-52.9957	83.5342	1339.92
60	42	0	0	3	0	0	0	0	0	0	0	0	0	-1	0	0	0	1	2	2020-10-17 17:15:22.006019115	0	0	6	0	0	129	15	1	46	1	44	-52.9957	83.5342	1339.92
61	42	0	0	3	0	0	0	0	0	0	0	0	0	-1	5	1	15	1	2	2020-10-17 17:15:23.639976978	4	0	0	0	0	129	4	2	28	127	157	-52.9957	83.5342	1339.92
62	42	0	0	3	0	0	0	0	0	0	0	0	0	-1	0	0	0	1	2	2020-10-17 17:15:24.544105053	7	0	7	0	0	129	9	1	55	2	80	-52.9957	83.4984	1339.92
63	42	0	0	3	0	0	0	0	0	0	0	0	0	-1	14	3	42	1	2	2020-10-17 17:15:48.214581966	6	0	4	0	0	129	15	1	38	1	248	-52.9957	83.4984	1339.92
64	42	0	0	3	0	0	0	0	0	0	0	0	0	-1	0	0	0	1	2	2020-10-17 17:15:48.358630896	1	0	8	0	0	129	0	1	58	1	100	-52.9957	83.4984	1339.92
65	42	0	0	3	0	0	0	0	0	0	0	0	0	-1	4	1	12	1	0	2020-10-17 17:15:49.620639086	9	0	5	0	0	129	2	1	42	1	14	-52.9957	83.4984	1305.68
66	81	1	0	2	1	2	12	1	4	1	11	1	0	-1	0	0	0	0	1	2020-10-17 17:15:49.953531027	2	0	1	0	0	129	7	2	32	255	196	-56.8995	83.4984	1305.68
67	85	1	2	0	2	1	13	1	1	4	12	1	0	0.051197000	0	0	0	0	1	2020-10-17 17:15:50.029534101	8	0	2	0	0	129	5	1	33	0	194	-56.8995	83.4984	1305.68
68	60	0	2	3	0	0	0	0	0	0	0	0	0	-1	8	2	24	0	1	2020-10-17 17:15:50.405622959	5	0	3	0	0	129	5	2	36	511	260	-56.8995	83.4984	1305.68
69	60	0	2	3	0	0	0	0	0	0	0	0	0	-1	0	0	0	0	1	2020-10-17 17:15:50.773572922	3	0	11	0	0	129	6	2	16	15	136	-56.8995	83.4984	1305.68
70	60	0	2	0	0	0	0	0	0	0	0	0	0	-1	1	0	2	1	2	2020-10-17 17:15:52.159730911	0	0	6	0	0	129	0	1	46	1	45	-56.8995	83.4984	1305.68
71	42	0	0	2	0	0	0	0	0	0	0	0	0	-1	0	0	0	0	1	2020-10-17 17:15:53.793627977	4	0	0	0	0	129	5	2	28	127	156	-56.8995	83.4984	1305.68
72	60	0	2	3	0	0	0	0	0	0	0	0	0	-1	4	1	12	1	2	2020-10-17 17:15:54.697767019	7	0	7	0	0	129	10	1	55	2	81	-56.8995	83.4011	1305.68
73	42	0	0	3	0	0	0	0	0	0	0	0	0	-1	0	0	0	1	2	2020-10-17 17:16:18.529618979	6	0	4	0	0	129	0	1	38	1	247	-56.8995	83.4011	1305.68
74	42	0	0	3	0	0	0	0	0	0	0	0	0	-1	0	0	0	1	2	2020-10-17 17:16:18.665745020	1	0	8	0	0	129	1	1	58	1	101	-56.8995	83.4011	1305.68
75	42	0	0	3	0	0	0	0	0	0	0	0	0	-1	6	1	18	1	0	2020-10-17 17:16:19.913800955	9	0	5	0	0	129	3	1	42	1	13	-56.8995	83.4011	1305.26
76	81	1	0	2	1	2	12	1	2	1	11	1	0	-1	13	2	41	0	1	2020-10-17 17:16:20.257493973	2	0	1	0	0	129	8	2	32	255	197	-56.8441	83.4011	1305.26
77	85	1	2	0	2	1	13	1	1	2	12	1	0	0.051653000	0	0	0	0	1	2020-10-17 17:16:20.382021904	8	0	2	0	0	129	6	1	33	0	193	-56.8441	83.4011	1305.26
78	72	1	0	2	1	2	11	1	8	1	6	1	0	-1	1	0	2	0	1	2020-10-17 17:16:20.717860937	5	0	3	0	0	129	6	2	36	511	259	-56.8441	83.4011	1305.26
79	225	1	2	0	2	1	6	1	1	8	5	1	0	0.052112000	0	0	0	0	1	2020-10-17 17:16:21.089459896	3	0	11	0	0	129	7	2	16	15	135	-56.8441	83.4011	1305.26
80	72	1	0	2	1	2	11	1	11	1	6	1	0	-1	0	0	0	0	1	2020-10-17 17:16:21.812431097	8	0	9	0	0	129	7	0	1	999	3	-56.8441	83.4011	1305.26
81	293	1	2	0	2	1	10	1	1	11	10	1	0	0.052414000	0	0	0	0	1	2020-10-17 17:16:22.469790936	0	0	6	0	0	129	1	1	46	1	46	-56.8441	83.4011	1305.26
82	72	1	0	2	1	2	11	1	6	1	6	1	0	-1	6	1	18	0	1	2020-10-17 17:16:24.033842087	4	0	0	0	0	129	6	2	28	127	153	-56.8441	83.4011	1305.26
83	239	1	2	0	2	1	7	1	1	6	7	1	0	0.051099000	1	0	2	0	1	2020-10-17 17:16:24.925892115	7	0	7	0	0	129	11	1	55	2	85	-56.8441	84.8018	1305.26
84	72	1	0	2	1	2	11	1	7	1	6	1	0	-1	0	0	0	0	1	2020-10-17 17:16:48.821701050	6	0	4	0	0	129	1	1	38	1	253	-56.8441	84.8018	1305.26
85	196	1	2	0	2	1	3	1	1	7	2	1	0	0.052276000	0	0	0	0	1	2020-10-17 17:16:48.962930918	1	0	8	0	0	129	2	1	58	1	104	-56.8441	84.8018	1305.26
86	72	1	0	2	1	2	11	1	4	1	6	1	0	-1	0	0	0	0	1	2020-10-17 17:16:50.231488943	9	0	5	0	0	129	4	1	42	1	18	-56.8441	84.8018	1324.67
87	206	1	2	0	2	1	4	1	1	4	3	1	0	0.052343000	0	0	0	0	1	2020-10-17 17:16:50.585894108	2	0	1	0	0	129	9	2	32	255	202	-49.0219	84.8018	1324.67
88	72	1	0	2	1	2	11	1	3	1	6	1	0	-1	6	1	18	0	1	2020-10-17 17:16:50.720259905	8	0	2	0	0	129	8	1	33	0	217	-49.0219	84.8018	1324.67
89	208	1	2	0	2	1	5	1	1	3	4	1	0	0.051277000	0	0	0	0	1	2020-10-17 17:16:51.026633024	5	0	3	0	0	129	7	2	36	511	255	-49.0219	84.8018	1324.67
90	72	1	0	2	1	2	11	1	5	1	6	1	0	-1	0	0	0	0	1	2020-10-17 17:16:51.397835970	3	0	11	0	0	129	8	2	16	15	150	-49.0219	84.8018	1324.67
91	142	1	2	0	2	1	1	1	1	5	15	1	0	0.051277000	0	0	0	0	1	2020-10-17 17:16:52.790524006	0	0	6	0	0	129	2	1	46	1	39	-49.0219	84.8018	1324.67
92	72	1	0	2	1	2	11	1	10	1	6	1	0	-1	0	0	0	0	1	2020-10-17 17:16:54.257760048	4	0	0	0	0	129	7	2	28	127	152	-49.0219	84.8018	1324.67
93	253	1	2	0	2	1	8	1	1	10	8	1	0	0.051270000	0	0	0	0	1	2020-10-17 17:16:55.153513908	7	0	7	0	0	129	12	1	55	2	86	-49.0219	88.2082	1324.67
94	60	0	2	3	0	0	0	0	0	0	0	0	0	-1	5	1	15	0	1	2020-10-17 17:17:16.020343065	6	0	9	0	0	129	2	0	1	1200	1	-49.0219	88.2082	1324.67
95	72	1	0	2	1	2	11	1	9	1	6	1	0	-1	0	0	0	0	1	2020-10-17 17:17:19.116215944	6	0	4	0	0	129	3	1	38	1	252	-49.0219	88.2082	1324.67
96	182	1	2	0	2	1	2	1	1	9	1	1	0	0.052141000	0	0	0	0	1	2020-10-17 17:17:19.265690088	1	0	8	0	0	129	3	1	58	1	106	-49.0219	88.2082	1324.67
97	60	0	2	3	0	0	0	0	0	0	0	0	0	-1	5	1	15	0	1	2020-10-17 17:17:20.537853956	9	0	5	0	0	129	5	1	42	1	19	-49.0219	88.2082	1323.46
98	72	1	0	2	1	2	11	1	2	1	6	1	0	-1	0	0	0	0	1	2020-10-17 17:17:20.886126995	2	0	1	0	0	129	10	2	32	255	204	-48.7841	88.2082	1323.46
99	286	1	2	0	2	1	9	1	1	2	9	1	0	0.052335000	0	0	0	0	1	2020-10-17 17:17:21.036792994	8	0	2	0	0	129	9	1	33	0	220	-48.7841	88.2082	1323.46
100	60	0	2	3	0	0	0	0	0	0	0	0	0	-1	0	0	0	1	2	2020-10-17 17:17:21.330048084	5	0	3	0	0	129	8	2	36	511	258	-48.7841	88.2082	1323.46
101	42	0	0	3	0	0	0	0	0	0	0	0	0	-1	5	1	15	1	0	2020-10-17 17:17:21.698158026	3	0	11	0	0	129	9	2	16	15	151	-48.7841	88.2082	1323.46
102	81	1	0	2	1	2	12	1	2	1	11	1	0	-1	0	0	0	0	1	2020-10-17 17:17:23.102103949	0	0	6	0	0	129	3	1	46	1	40	-48.7841	88.2082	1323.46
103	85	1	2	0	2	1	13	1	1	2	12	1	0	0.051151000	0	0	0	1	2	2020-10-17 17:17:24.485677004	4	0	0	0	0	129	8	2	28	127	161	-48.7841	88.2082	1323.46
104	42	0	0	3	0	0	0	0	0	0	0	0	0	-1	0	0	0	1	2	2020-10-17 17:17:25.392690897	7	0	7	0	0	129	13	1	55	2	78	-48.7841	89.3518	1323.46
105	42	0	0	3	0	0	0	0	0	0	0	0	0	-1	5	1	15	1	0	2020-10-17 17:17:34.784360886	6	0	9	0	0	129	4	0	1	1100	4	-48.7841	89.3518	1323.46
106	81	1	0	2	1	2	12	1	6	1	11	1	0	-1	9	2	27	0	1	2020-10-17 17:17:49.416307926	6	0	4	0	0	129	5	1	38	1	296	-48.7841	89.3518	1323.46
107	85	1	2	0	2	1	13	1	1	6	12	1	0	0.052071000	0	0	0	0	1	2020-10-17 17:17:49.569772005	1	0	8	0	0	129	4	1	58	1	107	-48.7841	89.3518	1323.46
108	60	0	2	3	0	0	0	0	0	0	0	0	0	-1	8	2	24	0	1	2020-10-17 17:17:50.842060089	9	0	5	0	0	129	6	1	42	1	22	-48.7841	89.3518	1348.57
109	60	0	2	3	0	0	0	0	0	0	0	0	0	-1	4	1	12	1	2	2020-10-17 17:17:51.205738068	2	0	1	0	0	129	11	2	32	255	205	-34.2877	89.3518	1348.57
110	42	0	0	2	0	0	0	0	0	0	0	0	0	-1	0	0	0	0	1	2020-10-17 17:17:51.364054918	8	0	2	0	0	129	10	1	33	0	223	-34.2877	89.3518	1348.57
111	60	0	2	0	0	0	0	0	0	0	0	0	0	-1	0	0	0	0	1	2020-10-17 17:17:51.653428078	5	0	3	0	0	129	9	2	36	511	266	-34.2877	89.3518	1348.57
112	60	0	2	3	0	0	0	0	0	0	0	0	0	-1	0	0	0	0	1	2020-10-17 17:17:52.022242069	3	0	11	0	0	129	10	2	16	15	123	-34.2877	89.3518	1348.57
113	60	0	2	3	0	0	0	0	0	0	0	0	0	-1	4	1	12	0	1	2020-10-17 17:17:53.330051899	0	0	6	0	0	129	4	1	46	1	48	-34.2877	89.3518	1348.57
114	60	0	2	3	0	0	0	0	0	0	0	0	0	-1	6	1	18	0	1	2020-10-17 17:17:54.745240927	4	0	0	0	0	129	9	2	28	127	164	-34.2877	89.3518	1348.57
115	60	0	2	3	0	0	0	0	0	0	0	0	0	-1	0	0	0	0	1	2020-10-17 17:17:55.624380112	7	0	7	0	0	129	14	1	55	2	77	-34.2877	97.1758	1348.57
116	60	0	2	3	0	0	0	0	0	0	0	0	0	-1	6	1	18	0	1	2020-10-17 17:18:01.376250029	7	0	9	0	0	129	15	0	1	None	2	-34.2877	97.1758	1348.57
117	60	0	2	3	0	0	0	0	0	0	0	0	0	-1	0	0	0	0	1	2020-10-17 17:18:19.728174925	6	0	4	0	0	129	6	1	38	1	295	-34.2877	97.1758	1348.57
118	60	0	2	3	0	0	0	0	0	0	0	0	0	-1	6	1	18	0	1	2020-10-17 17:18:19.874850035	1	0	8	0	0	129	5	1	58	1	116	-34.2877	97.1758	1348.57
119	60	0	2	3	0	0	0	0	0	0	0	0	0	-1	0	0	0	0	1	2020-10-17 17:18:21.154443979	9	0	5	0	0	129	7	1	42	1	24	-34.2877	97.1758	1350.41
120	72	1	0	2	1	2	11	1	8	1	6	1	0	-1	0	0	0	0	1	2020-10-17 17:18:21.529385090	2	0	1	0	0	129	12	2	32	255	208	-2.38095	97.1758	1350.41
121	225	1	2	0	2	1	6	1	1	8	5	1	0	0.050630000	0	0	0	0	1	2020-10-17 17:18:21.664223909	8	0	2	0	0	129	11	1	33	0	228	-2.38095	97.1758	1350.41
122	72	1	0	2	1	2	11	1	11	1	6	1	0	-1	6	1	18	0	1	2020-10-17 17:18:21.957941055	5	0	3	0	0	129	10	2	36	511	272	-2.38095	97.1758	1350.41
123	293	1	2	0	2	1	10	1	1	11	10	1	0	0.051581000	0	0	0	0	1	2020-10-17 17:18:22.325752020	3	0	11	0	0	129	11	2	16	15	130	-2.38095	97.1758	1350.41
124	60	0	2	3	0	0	0	0	0	0	0	0	0	-1	0	0	0	0	1	2020-10-17 17:18:23.553523064	0	0	6	0	0	129	5	1	46	1	49	-2.38095	97.1758	1350.41
125	60	0	2	3	0	0	0	0	0	0	0	0	0	-1	0	0	0	0	1	2020-10-17 17:18:24.973500013	4	0	0	0	0	129	10	2	28	127	169	-2.38095	97.1758	1350.41
126	72	1	0	2	1	2	11	1	6	1	6	1	0	-1	0	0	0	0	1	2020-10-17 17:18:25.855792046	7	0	7	0	0	129	0	1	55	2	70	-2.38095	98.4911	1350.41
127	239	1	2	0	2	1	7	1	1	6	7	1	0	0.051507000	0	0	0	0	1	2020-10-17 17:18:46.240078926	7	0	7	0	0	129	1	1	55	2	68	-2.38095	97.956	1350.41
128	72	1	0	2	1	2	11	1	7	1	6	1	0	-1	0	0	0	0	1	2020-10-17 17:18:50.072261095	6	0	4	0	0	129	7	1	38	1	294	-2.38095	97.956	1350.41
129	196	1	2	0	2	1	3	1	1	7	2	1	0	0.050495000	0	0	0	0	1	2020-10-17 17:18:50.193737030	1	0	8	0	0	129	6	1	58	1	117	-2.38095	97.956	1350.41
130	72	1	0	2	1	2	11	1	4	1	6	1	0	-1	0	0	0	0	1	2020-10-17 17:18:51.460731030	9	0	5	0	0	129	8	1	42	1	25	-2.38095	97.956	1350.53
131	206	1	2	0	2	1	4	1	1	4	3	1	0	0.051555000	0	0	0	0	1	2020-10-17 17:18:51.837425947	2	0	1	0	0	129	13	2	32	255	212	-2.34701	97.956	1350.53
132	60	0	2	3	0	0	0	0	0	0	0	0	0	-1	6	1	18	0	1	2020-10-17 17:18:51.977220058	8	0	2	0	0	129	12	1	33	0	229	-2.34701	97.956	1350.53
133	72	1	0	2	1	2	11	1	3	1	6	1	0	-1	0	0	0	0	1	2020-10-17 17:18:52.289526939	5	0	3	0	0	129	11	2	36	511	273	-2.34701	97.956	1350.53
134	208	1	2	0	2	1	5	1	1	3	4	1	0	0.051516000	0	0	0	0	1	2020-10-17 17:18:52.637904882	3	0	11	0	0	129	12	2	16	15	131	-2.34701	97.956	1350.53
135	72	1	0	2	1	2	11	1	5	1	6	1	0	-1	0	0	0	0	1	2020-10-17 17:18:53.793675900	0	0	6	0	0	129	6	1	46	1	50	-2.34701	97.956	1350.53
136	142	1	2	0	2	1	1	1	1	5	15	1	0	0.051471000	0	0	0	0	1	2020-10-17 17:18:55.201766968	4	0	0	0	0	129	11	2	28	127	170	-2.34701	97.956	1350.53
137	72	1	0	2	1	2	11	1	10	1	6	1	0	-1	0	0	0	0	1	2020-10-17 17:19:16.548185110	7	0	7	0	0	129	2	1	55	2	67	-2.34701	97.7801	1350.53
138	253	1	2	0	2	1	8	1	1	10	8	1	0	0.050663000	0	0	0	0	1	2020-10-17 17:19:20.372236013	6	0	4	0	0	129	8	1	38	1	293	-2.34701	97.7801	1350.53
139	60	0	2	3	0	0	0	0	0	0	0	0	0	-1	5	1	15	0	1	2020-10-17 17:19:20.493804932	1	0	8	0	0	129	7	1	58	1	118	-2.34701	97.7801	1350.53
140	72	1	0	2	1	2	11	1	9	1	6	1	0	-1	0	0	0	0	1	2020-10-17 17:19:21.757803917	9	0	5	0	0	129	9	1	42	1	26	-2.34701	97.7801	1350.54
141	182	1	2	0	2	1	2	1	1	9	1	1	0	0.051518000	0	0	0	0	1	2020-10-17 17:19:22.133903027	2	0	1	0	0	129	14	2	32	255	213	-3.8875	97.7801	1350.54
142	60	0	2	3	0	0	0	0	0	0	0	0	0	-1	0	0	0	1	0	2020-10-17 17:19:22.328053951	8	0	2	0	0	129	13	1	33	0	231	-3.8875	97.7801	1350.54
143	81	1	0	2	1	2	12	1	8	1	11	1	0	-1	5	1	15	0	1	2020-10-17 17:19:22.589441061	5	0	3	0	0	129	12	2	36	511	274	-3.8875	97.7801	1350.54
144	72	1	0	2	1	2	11	1	2	1	6	1	0	-1	0	0	0	0	1	2020-10-17 17:19:22.962007999	3	0	11	0	0	129	13	2	16	15	133	-3.8875	97.7801	1350.54
145	85	1	2	0	2	1	13	1	1	8	12	1	0	0.050970000	0	0	0	0	1	2020-10-17 17:19:24.017381907	0	0	6	0	0	129	7	1	46	1	51	-3.8875	97.7801	1350.54
146	286	1	2	0	2	1	9	1	1	2	9	1	0	0.051642000	0	0	0	0	1	2020-10-17 17:19:25.018476963	7	0	9	0	0	129	3	0	1	82	6	-3.8875	97.7801	1350.54
147	60	0	2	3	0	0	0	0	0	0	0	0	0	-1	0	0	0	0	1	2020-10-17 17:19:25.445662975	4	0	0	0	0	129	12	2	28	127	171	-3.8875	97.7801	1350.54
148	60	0	2	0	0	0	0	0	0	0	0	0	0	-1	10	2	30	1	2	2020-10-17 17:19:39.521635056	7	0	9	0	0	129	4	0	1	82	6	-3.8875	97.7801	1350.54
149	42	0	0	2	0	0	0	0	0	0	0	0	0	-1	0	0	0	1	2	2020-10-17 17:19:46.864104033	7	0	7	0	0	129	5	1	55	2	66	-3.8875	97.6983	1350.54
150	42	0	0	3	0	0	0	0	0	0	0	0	0	-1	0	0	0	1	2	2020-10-17 17:19:50.684056997	6	0	4	0	0	129	9	1	38	1	292	-3.8875	97.6983	1350.54
151	42	0	0	3	0	0	0	0	0	0	0	0	0	-1	0	0	0	1	2	2020-10-17 17:19:50.818929911	1	0	8	0	0	129	8	1	58	1	119	-3.8875	97.6983	1350.54
152	42	0	0	3	0	0	0	0	0	0	0	0	0	-1	5	1	15	1	0	2020-10-17 17:19:52.063556909	9	0	5	0	0	129	10	1	42	1	27	-3.8875	97.6983	1350.54
153	89	1	0	2	1	2	14	1	8	1	13	1	0	-1	8	2	24	0	1	2020-10-17 17:19:52.441374063	2	0	1	0	0	129	15	2	32	255	214	-5.47918	97.6983	1350.54
154	91	1	2	0	2	1	15	1	1	8	14	1	0	0.050474000	0	0	0	0	1	2020-10-17 17:19:52.636348009	8	0	2	0	0	129	14	1	33	0	232	-5.47918	97.6983	1350.54
155	60	0	2	3	0	0	0	0	0	0	0	0	0	-1	8	2	24	0	1	2020-10-17 17:19:52.918112040	5	0	3	0	0	129	13	2	36	511	275	-5.47918	97.6983	1350.54
156	60	0	2	3	0	0	0	0	0	0	0	0	0	-1	0	0	0	0	1	2020-10-17 17:19:53.283020973	3	0	11	0	0	129	14	2	16	15	134	-5.47918	97.6983	1350.54
157	60	0	2	3	0	0	0	0	0	0	0	0	0	-1	4	1	12	1	0	2020-10-17 17:19:54.248312950	0	0	6	0	0	129	8	1	46	1	52	-5.47918	97.6983	1350.54
158	89	1	0	2	1	2	14	1	8	1	13	1	0	-1	0	0	0	0	1	2020-10-17 17:19:55.673366070	4	0	0	0	0	129	13	2	28	127	172	-5.47918	97.6983	1350.54
159	91	1	2	0	2	1	15	1	1	8	14	1	0	0.051892000	0	0	0	1	0	2020-10-17 17:20:15.428021908	7	0	9	0	0	129	6	0	1	82	6	-5.47918	97.6983	1350.54
160	81	1	0	2	1	2	12	1	6	1	11	1	0	-1	18	3	54	0	1	2020-10-17 17:20:17.168045998	7	0	7	0	0	129	7	1	55	2	69	-5.47918	82.0	1350.54
161	85	1	2	0	2	1	13	1	1	6	12	1	0	0.051200000	0	0	0	0	1	2020-10-17 17:20:20.996364117	6	0	4	0	0	129	10	1	38	1	291	-5.47918	82.0	1350.54
162	72	1	0	2	1	2	11	1	8	1	6	1	0	-1	0	0	0	0	1	2020-10-17 17:20:21.122037888	1	0	8	0	0	129	9	1	58	1	120	-5.47918	82.0	1350.54
163	225	1	2	0	2	1	6	1	1	8	5	1	0	0.050802000	0	0	0	0	1	2020-10-17 17:20:22.365891933	9	0	5	0	0	129	11	1	42	1	28	-5.47918	82.0	1350.69
164	72	1	0	2	1	2	11	1	11	1	6	1	0	-1	6	1	18	0	1	2020-10-17 17:20:22.753927946	2	0	1	0	0	129	0	2	32	255	215	-4.52476	82.0	1350.69
165	293	1	2	0	2	1	10	1	1	11	10	1	0	0.050844000	0	0	0	0	1	2020-10-17 17:20:22.956090927	8	0	2	0	0	129	15	1	33	0	234	-4.52476	82.0	1350.69
166	72	1	0	2	1	2	11	1	6	1	6	1	0	-1	0	0	0	0	1	2020-10-17 17:20:23.257633924	5	0	3	0	0	129	14	2	36	511	277	-4.52476	82.0	1350.69
167	239	1	2	0	2	1	7	1	1	6	7	1	0	0.050784000	0	0	0	0	1	2020-10-17 17:20:23.509442091	3	0	11	0	0	129	15	2	16	15	141	-4.52476	82.0	1350.69
168	72	1	0	2	1	2	11	1	7	1	6	1	0	-1	0	0	0	0	1	2020-10-17 17:20:24.478305101	0	0	6	0	0	129	9	1	46	1	53	-4.52476	82.0	1350.69
169	196	1	2	0	2	1	3	1	1	7	2	1	0	0.051915000	0	0	0	0	1	2020-10-17 17:20:25.914196014	4	0	0	0	0	129	14	2	28	127	174	-4.52476	82.0	1350.69
170	72	1	0	2	1	2	11	1	4	1	6	1	0	-1	0	0	0	0	1	2020-10-17 17:20:38.750754118	9	0	9	0	0	129	12	0	1	1000	0	-4.52476	82.0	1350.69
171	206	1	2	0	2	1	4	1	1	4	3	1	0	0.050828000	0	0	0	0	1	2020-10-17 17:20:47.402057886	7	0	7	0	0	129	8	1	55	2	72	-4.52476	35.922	1350.69
172	72	1	0	2	1	2	11	1	3	1	6	1	0	-1	5	1	15	0	1	2020-10-17 17:20:48.878117085	9	0	9	0	0	129	13	0	1	1000	0	-4.52476	35.922	1350.69
173	208	1	2	0	2	1	5	1	1	3	4	1	0	0.051709000	0	0	0	0	1	2020-10-17 17:20:51.332056999	6	0	4	0	0	129	11	1	38	1	290	-4.52476	35.922	1350.69
174	72	1	0	2	1	2	11	1	5	1	6	1	0	-1	0	0	0	0	1	2020-10-17 17:20:51.469584942	1	0	8	0	0	129	10	1	58	1	121	-4.52476	35.922	1350.69
175	142	1	2	0	2	1	1	1	1	5	15	1	0	0.051754000	0	0	0	0	1	2020-10-17 17:20:52.670206070	9	0	5	0	0	129	14	1	42	1	29	-4.52476	35.922	1350.54
176	72	1	0	2	1	2	11	1	10	1	6	1	0	-1	0	0	0	0	1	2020-10-17 17:20:53.052288055	2	0	1	0	0	129	1	2	32	255	216	-5.67743	35.922	1350.54
177	253	1	2	0	2	1	8	1	1	10	8	1	0	0.051875000	0	0	0	1	2	2020-10-17 17:20:53.355515957	8	0	2	0	0	129	0	1	33	0	233	-5.67743	35.922	1350.54
178	42	0	0	2	0	0	0	0	0	0	0	0	0	-1	5	1	15	0	1	2020-10-17 17:20:53.481606960	5	0	3	0	0	129	15	2	36	511	276	-5.67743	35.922	1350.54
179	60	0	2	0	0	0	0	0	0	0	0	0	0	-1	0	0	0	0	1	2020-10-17 17:20:53.737669945	3	0	11	0	0	129	0	2	16	15	140	-5.67743	35.922	1350.54
180	60	0	2	3	0	0	0	0	0	0	0	0	0	-1	0	0	0	0	1	2020-10-17 17:20:54.789936066	0	0	6	0	0	129	10	1	46	1	54	-5.67743	35.922	1350.54
181	72	1	0	2	1	2	11	1	9	1	6	1	0	-1	0	0	0	0	1	2020-10-17 17:20:56.217746973	4	0	0	0	0	129	15	2	28	127	173	-5.67743	35.922	1350.54
182	182	1	2	0	2	1	2	1	1	9	1	1	0	0.051647000	0	0	0	0	1	2020-10-17 17:21:06.124068022	9	0	9	0	0	129	15	0	1	1000	0	-5.67743	35.922	1350.54
183	60	0	2	3	0	0	0	0	0	0	0	0	0	-1	0	0	0	0	1	2020-10-17 17:21:17.716121912	7	0	7	0	0	129	9	1	55	2	71	-5.67743	82.0	1350.54
184	72	1	0	2	1	2	11	1	2	1	6	1	0	-1	5	1	15	0	1	2020-10-17 17:21:21.640244961	6	0	4	0	0	129	12	1	38	1	287	-5.67743	82.0	1350.54
185	286	1	2	0	2	1	9	1	1	2	9	1	0	0.050802000	0	0	0	0	1	2020-10-17 17:21:21.785691023	1	0	8	0	0	129	11	1	58	1	111	-5.67743	82.0	1350.54
186	60	0	2	3	0	0	0	0	0	0	0	0	0	-1	0	0	0	0	1	2020-10-17 17:21:22.984128952	9	0	5	0	0	129	0	1	42	1	11	-5.67743	82.0	1350.08
187	60	0	2	3	0	0	0	0	0	0	0	0	0	-1	23	5	69	0	1	2020-10-17 17:21:23.289360046	2	0	1	0	0	129	2	2	32	255	209	-13.6427	82.0	1350.08
188	60	0	2	3	0	0	0	0	0	0	0	0	0	-1	4	1	12	0	1	2020-10-17 17:21:23.547805071	9	0	5	0	0	129	1	1	42	1	12	-13.6427	82.0	1350.06
189	60	0	2	3	0	0	0	0	0	0	0	0	0	-1	0	0	0	0	1	2020-10-17 17:21:23.596033096	8	0	2	0	0	129	1	1	33	0	225	-13.6427	82.0	1350.06
190	60	0	2	3	0	0	0	0	0	0	0	0	0	-1	4	1	12	0	1	2020-10-17 17:21:23.709582090	5	0	3	0	0	129	0	2	36	511	271	-13.6427	82.0	1350.06
191	60	0	2	3	0	0	0	0	0	0	0	0	0	-1	0	0	0	0	1	2020-10-17 17:21:23.985275030	3	0	11	0	0	129	1	2	16	15	129	-13.6427	82.0	1350.06
192	60	0	2	3	0	0	0	0	0	0	0	0	0	-1	6	1	18	0	1	2020-10-17 17:21:25.038001060	0	0	6	0	0	129	11	1	46	1	55	-13.6427	82.0	1350.06
193	60	0	2	3	0	0	0	0	0	0	0	0	0	-1	0	0	0	0	1	2020-10-17 17:21:26.551151037	4	0	0	0	0	129	0	2	28	127	168	-13.6427	82.0	1350.06
194	60	0	2	3	0	0	0	0	0	0	0	0	0	-1	6	1	18	0	1	2020-10-17 17:21:48.039987087	7	0	7	0	0	129	10	1	55	2	76	-13.6427	82.0	1350.06
195	60	0	2	3	0	0	0	0	0	0	0	0	0	-1	0	0	0	0	1	2020-10-17 17:21:51.958226919	6	0	4	0	0	129	13	1	38	1	289	-13.6427	82.0	1350.06
196	60	0	2	3	0	0	0	0	0	0	0	0	0	-1	6	1	18	0	1	2020-10-17 17:21:52.101114988	1	0	8	0	0	129	12	1	58	1	110	-13.6427	82.0	1350.06
197	60	0	2	3	0	0	0	0	0	0	0	0	0	-1	0	0	0	0	1	2020-10-17 17:21:53.508802891	2	0	1	0	0	129	3	2	32	255	210	-14.9822	82.0	1350.06
198	60	0	2	3	0	0	0	0	0	0	0	0	0	-1	6	1	18	0	1	2020-10-17 17:21:53.779738903	9	0	5	0	0	129	2	1	42	1	8	-14.9822	82.0	1350.51
199	60	0	2	3	0	0	0	0	0	0	0	0	0	-1	6	1	18	0	1	2020-10-17 17:21:53.844626904	8	0	2	0	0	129	2	1	33	0	226	-14.9822	82.0	1350.51
200	72	1	0	2	1	2	11	1	8	1	6	1	0	-1	0	0	0	0	1	2020-10-17 17:21:53.937941074	5	0	3	0	0	129	1	2	36	511	269	-14.9822	82.0	1350.51
201	225	1	2	0	2	1	6	1	1	8	5	1	0	0.052133000	0	0	0	0	1	2020-10-17 17:21:54.213781118	3	0	11	0	0	129	2	2	16	15	128	-14.9822	82.0	1350.51
202	72	1	0	2	1	2	11	1	11	1	6	1	0	-1	0	0	0	0	1	2020-10-17 17:21:55.261681080	0	0	6	0	0	129	12	1	46	1	56	-14.9822	82.0	1350.51
203	293	1	2	0	2	1	10	1	1	11	10	1	0	0.052165000	0	0	0	0	1	2020-10-17 17:21:56.867793083	4	0	0	0	0	129	1	2	28	127	167	-14.9822	82.0	1350.51
204	60	0	2	3	0	0	0	0	0	0	0	0	0	-1	0	0	0	0	1	2020-10-17 17:22:03.264240026	9	0	9	0	0	129	3	0	1	1000	0	-14.9822	82.0	1350.51
205	72	1	0	2	1	2	11	1	6	1	6	1	0	-1	0	0	0	0	1	2020-10-17 17:22:14.880042076	9	0	5	0	0	129	4	1	42	1	9	-14.9822	82.0	1350.54
206	239	1	2	0	2	1	7	1	1	6	7	1	0	0.052132000	0	0	0	0	1	2020-10-17 17:22:18.352725029	7	0	7	0	0	129	11	1	55	2	75	-14.9822	82.0	1350.54
207	72	1	0	2	1	2	11	1	7	1	6	1	0	-1	6	1	18	0	1	2020-10-17 17:22:22.189879894	6	0	4	0	0	129	14	1	38	1	288	-14.9822	82.0	1350.54
208	196	1	2	0	2	1	3	1	1	7	2	1	0	0.051022000	0	0	0	0	1	2020-10-17 17:22:22.345721960	1	0	8	0	0	129	13	1	58	1	109	-14.9822	82.0	1350.54
209	72	1	0	2	1	2	11	1	4	1	6	1	0	-1	0	0	0	0	1	2020-10-17 17:22:23.741579056	2	0	1	0	0	129	4	2	32	255	211	-15.7837	82.0	1350.54
210	206	1	2	0	2	1	4	1	1	4	3	1	0	0.050756000	0	0	0	0	1	2020-10-17 17:22:24.074002028	8	0	2	0	0	129	3	1	33	0	227	-15.7837	82.0	1350.54
211	72	1	0	2	1	2	11	1	3	1	6	1	0	-1	0	0	0	0	1	2020-10-17 17:22:24.173748016	5	0	3	0	0	129	2	2	36	511	270	-15.7837	82.0	1350.54
212	208	1	2	0	2	1	5	1	1	3	4	1	0	0.052169000	0	0	0	0	1	2020-10-17 17:22:24.441744089	3	0	11	0	0	129	3	2	16	15	127	-15.7837	82.0	1350.54
213	72	1	0	2	1	2	11	1	5	1	6	1	0	-1	0	0	0	0	1	2020-10-17 17:22:25.489629030	0	0	6	0	0	129	13	1	46	1	57	-15.7837	82.0	1350.54
214	142	1	2	0	2	1	1	1	1	5	15	1	0	0.052001000	0	0	0	0	1	2020-10-17 17:22:27.165582895	4	0	0	0	0	129	2	2	28	127	166	-15.7837	82.0	1350.54
215	72	1	0	2	1	2	11	1	10	1	6	1	0	-1	5	1	15	0	1	2020-10-17 17:22:29.301790953	9	0	5	0	0	129	5	1	42	1	10	-15.7837	82.0	1350.54
216	253	1	2	0	2	1	8	1	1	10	8	1	0	0.052208000	0	0	0	0	1	2020-10-17 17:22:48.680083036	7	0	7	0	0	129	12	1	55	2	73	-15.7837	82.0	1350.54
217	60	0	2	0	0	0	0	0	0	0	0	0	0	-1	0	0	0	1	2	2020-10-17 17:22:49.306349039	9	0	9	0	0	129	6	0	1	1300	5	-15.7837	82.0	1350.54
218	42	0	0	2	0	0	0	0	0	0	0	0	0	-1	0	0	0	0	1	2020-10-17 17:22:52.504095078	6	0	4	0	0	129	15	1	38	1	286	-15.7837	82.0	1350.54
219	60	0	2	3	0	0	0	0	0	0	0	0	0	-1	0	0	0	0	1	2020-10-17 17:22:52.646045923	1	0	8	0	0	129	14	1	58	1	108	-15.7837	82.0	1350.54
220	72	1	0	2	1	2	11	1	9	1	6	1	0	-1	0	0	0	0	1	2020-10-17 17:22:53.993936062	2	0	1	0	0	129	5	2	32	255	207	-15.9206	82.0	1350.54
221	182	1	2	0	2	1	2	1	1	9	1	1	0	0.052166000	0	0	0	0	1	2020-10-17 17:22:54.302659988	8	0	2	0	0	129	4	1	33	0	224	-15.9206	82.0	1350.54
222	60	0	2	3	0	0	0	0	0	0	0	0	0	-1	5	1	15	0	1	2020-10-17 17:22:54.402049065	5	0	3	0	0	129	3	2	36	511	268	-15.9206	82.0	1350.54
223	72	1	0	2	1	2	11	1	2	1	6	1	0	-1	0	0	0	0	1	2020-10-17 17:22:54.673691034	3	0	11	0	0	129	4	2	16	15	126	-15.9206	82.0	1350.54
224	286	1	2	0	2	1	9	1	1	2	9	1	0	0.052188000	0	0	0	0	1	2020-10-17 17:22:55.717631102	0	0	6	0	0	129	14	1	46	1	58	-15.9206	82.0	1350.54
225	60	0	2	3	0	0	0	0	0	0	0	0	0	-1	0	0	0	1	2	2020-10-17 17:22:57.465003967	4	0	0	0	0	129	3	2	28	127	165	-15.9206	82.0	1350.54
226	42	0	0	3	0	0	0	0	0	0	0	0	0	-1	22	5	66	1	2	2020-10-17 17:22:59.608158112	9	0	5	0	0	129	7	1	42	1	7	-15.9206	82.0	1300.0
227	42	0	0	3	0	0	0	0	0	0	0	0	0	-1	0	0	0	1	2	2020-10-17 17:23:18.996108055	7	0	7	0	0	129	13	1	55	2	74	-15.9206	82.0	1300.0
228	42	0	0	3	0	0	0	0	0	0	0	0	0	-1	4	1	12	0	1	2020-10-17 17:23:22.816127062	6	0	4	0	0	129	0	1	38	1	285	-15.9206	82.0	1300.0
229	60	0	2	3	0	0	0	0	0	0	0	0	0	-1	4	1	12	0	1	2020-10-17 17:23:22.945046902	1	0	8	0	0	129	15	1	58	1	122	-15.9206	82.0	1300.0
230	60	0	2	3	0	0	0	0	0	0	0	0	0	-1	0	0	0	0	1	2020-10-17 17:23:24.221882105	2	0	1	0	0	129	6	2	32	255	206	-25.2525	82.0	1300.0
231	60	0	2	3	0	0	0	0	0	0	0	0	0	-1	4	1	12	1	2	2020-10-17 17:23:24.529623032	8	0	2	0	0	129	5	1	33	0	221	-25.2525	82.0	1300.0
232	42	0	0	3	0	0	0	0	0	0	0	0	0	-1	0	0	0	1	2	2020-10-17 17:23:24.643935919	5	0	3	0	0	129	4	2	36	511	267	-25.2525	82.0	1300.0
233	42	0	0	3	0	0	0	0	0	0	0	0	0	-1	6	1	18	0	1	2020-10-17 17:23:24.901732922	3	0	11	0	0	129	5	2	16	15	124	-25.2525	82.0	1300.0
234	42	0	1	3	0	0	0	0	0	0	0	0	0	-1	0	0	0	1	2	2020-10-17 17:23:25.950865984	0	0	6	0	0	129	15	1	46	1	59	-25.2525	82.0	1300.0
235	42	0	0	1	0	0	0	0	0	0	0	0	0	-1	0	0	0	0	1	2020-10-17 17:23:27.765511036	4	0	0	0	0	129	4	2	28	127	163	-25.2525	82.0	1300.0
236	42	0	1	0	0	0	0	0	0	0	0	0	0	-1	0	0	0	1	2	2020-10-17 17:23:29.924107075	9	0	5	0	0	129	8	1	42	1	35	-25.2525	82.0	1300.0
237	42	0	0	1	0	0	0	0	0	0	0	0	0	-1	0	0	0	1	2	2020-10-17 17:23:31.425770998	6	0	10	0	0	129	1	3	1	1	298	-25.2525	82.0	1300.0
238	42	0	0	3	0	0	0	0	0	0	0	0	0	-1	0	0	0	0	1	2020-10-17 17:23:49.316523075	7	0	7	0	0	129	14	1	55	2	92	-25.2525	82.0	1300.0
239	42	0	1	3	0	0	0	0	0	0	0	0	0	-1	0	0	0	1	2	2020-10-17 17:23:53.128460884	6	0	4	0	0	129	2	1	38	1	242	-25.2525	82.0	1300.0
240	42	0	1	0	0	0	0	0	0	0	0	0	0	-1	6	1	18	0	1	2020-10-17 17:23:53.270626068	1	0	8	0	0	129	0	1	58	1	115	-25.2525	82.0	1300.0
241	72	1	0	1	1	2	11	1	8	1	6	1	0	-1	12	2	36	0	1	2020-10-17 17:23:54.440777063	2	0	1	0	0	129	7	2	32	247	184	110.772	82.0	1300.0
242	72	1	0	1	1	2	11	1	11	1	6	1	0	-1	1	0	2	0	1	2020-10-17 17:23:54.748281956	8	0	2	0	0	129	6	1	33	0	235	110.772	82.0	1300.0
243	225	1	1	0	2	1	6	1	1	8	5	1	0	0.213804000	0	0	0	0	1	2020-10-17 17:23:54.873917103	5	0	3	0	0	129	5	2	36	511	280	110.772	82.0	1300.0
244	293	1	1	0	2	1	10	1	1	11	10	1	0	0.204878000	0	0	0	1	2	2020-10-17 17:23:55.136070967	3	0	11	0	0	129	6	2	16	15	142	110.772	82.0	1300.0
245	42	0	1	0	0	0	0	0	0	0	0	0	0	-1	0	0	0	0	1	2020-10-17 17:23:56.183377981	0	0	6	0	0	129	0	1	46	1	62	110.772	82.0	1300.0
246	72	1	0	1	1	2	11	1	6	1	6	1	0	-1	0	0	0	1	2	2020-10-17 17:23:57.988590956	4	0	0	0	0	129	5	2	28	127	180	110.772	82.0	1300.0
247	42	0	0	3	0	0	0	0	0	0	0	0	0	-1	0	0	0	0	1	2020-10-17 17:24:00.281388998	9	0	5	0	0	129	9	1	42	1	30	110.772	82.0	1300.0
248	239	1	1	0	2	1	7	1	1	6	7	1	0	0.191970000	0	0	0	0	1	2020-10-17 17:24:19.632030010	7	0	7	0	0	129	15	1	55	2	91	110.772	82.0	1300.0
249	72	1	0	1	1	2	11	1	7	1	6	1	0	-1	6	1	18	0	1	2020-10-17 17:24:23.374780893	6	0	4	0	0	129	3	1	38	1	241	110.772	82.0	1300.0
250	72	1	0	1	1	2	11	1	4	1	6	1	0	-1	0	0	0	0	1	2020-10-17 17:24:23.497879028	1	0	8	0	0	129	1	1	58	1	112	110.772	82.0	1300.0
251	196	1	1	0	2	1	3	1	1	7	2	1	0	0.201792000	0	0	0	0	1	2020-10-17 17:24:33.335647106	8	0	2	0	0	129	8	1	33	0	236	110.772	82.0	1300.0
252	206	1	1	0	2	1	4	1	1	4	3	1	0	0.251287000	0	0	0	0	1	2020-10-17 17:24:33.798690081	0	0	6	0	0	129	2	1	46	1	63	110.772	82.0	1300.0
253	72	1	0	1	1	2	11	1	3	1	6	1	0	-1	0	0	0	0	1	2020-10-17 17:24:34.044471979	9	0	5	0	0	129	10	1	42	1	31	110.772	82.0	119.248
254	208	1	1	0	2	1	5	1	1	3	4	1	0	0.211223000	0	0	0	1	2	2020-10-17 17:24:34.845510006	4	0	0	0	0	129	6	2	28	127	177	110.772	82.0	119.248
255	42	0	0	3	0	0	0	0	0	0	0	0	0	-1	0	0	0	0	1	2020-10-17 17:24:35.141745090	4	0	0	0	0	129	7	2	28	127	179	110.772	82.0	119.248
256	72	1	0	1	1	2	11	1	5	1	6	1	0	-1	0	0	0	0	1	2020-10-17 17:24:35.510524035	3	0	11	0	0	129	7	2	16	15	144	110.772	82.0	119.248
257	142	1	1	0	2	1	1	1	1	5	15	1	0	0.214652000	0	0	0	1	0	2020-10-17 17:24:35.661607981	3	0	11	0	0	129	8	2	16	15	146	110.772	82.0	119.248
258	81	1	0	1	1	2	12	1	4	1	11	1	0	-1	0	0	0	0	1	2020-10-17 17:24:36.002465963	5	0	3	0	0	129	6	2	36	511	281	110.772	82.0	119.248
259	85	1	1	0	2	1	13	1	1	4	12	1	0	0.201225000	0	0	0	1	2	2020-10-17 17:24:36.153670073	5	0	3	0	0	129	7	2	36	511	282	110.772	82.0	119.248
260	42	0	0	3	0	0	0	0	0	0	0	0	0	-1	0	0	0	0	1	2020-10-17 17:24:37.244522095	2	0	1	0	0	129	8	2	32	247	185	109.198	82.0	119.248
261	72	1	0	1	1	2	11	1	10	1	6	1	0	-1	5	1	15	0	1	2020-10-17 17:24:37.395637035	2	0	1	0	0	129	9	2	32	247	186	108.176	82.0	119.248
262	253	1	1	0	2	1	8	1	1	10	8	1	0	0.208926000	0	0	0	0	1	2020-10-17 17:24:37.433655024	9	0	5	0	0	129	11	1	42	1	32	108.176	82.0	119.181
263	60	0	2	3	0	0	0	0	0	0	0	0	0	-1	0	0	0	0	1	2020-10-17 17:24:43.592794895	2	0	1	0	0	129	10	2	32	247	187	107.715	82.0	119.181
264	72	1	0	2	1	2	11	1	9	1	6	1	0	-1	0	0	0	0	1	2020-10-17 17:24:43.900835991	8	0	2	0	0	129	9	1	33	0	238	107.715	82.0	119.181
265	182	1	1	0	2	1	2	1	1	9	1	1	0	0.138752000	0	0	0	0	1	2020-10-17 17:24:44.026793003	5	0	3	0	0	129	8	2	36	511	283	107.715	82.0	119.181
266	60	0	2	3	0	0	0	0	0	0	0	0	0	-1	0	0	0	1	2	2020-10-17 17:24:44.288752079	3	0	11	0	0	129	9	2	16	15	145	107.715	82.0	119.181
267	42	0	1	0	0	0	0	0	0	0	0	0	0	-1	5	1	15	0	1	2020-10-17 17:24:45.336857080	0	0	6	0	0	129	3	1	46	1	64	107.715	82.0	119.181
268	72	1	0	2	1	2	11	1	2	1	6	1	0	-1	1	0	5	0	1	2020-10-17 17:24:49.785984993	7	0	7	0	0	129	0	1	55	2	90	107.715	45.839	119.181
269	286	1	1	0	2	1	9	1	1	2	9	1	0	0.127056000	0	0	0	0	1	2020-10-17 17:24:53.527947903	6	0	4	0	0	129	4	1	38	1	240	107.715	45.839	119.181
270	60	0	2	3	0	0	0	0	0	0	0	0	0	-1	0	0	0	1	2	2020-10-17 17:24:53.651983023	1	0	8	0	0	129	2	1	58	1	114	107.715	45.839	119.181
271	42	0	1	0	0	0	0	0	0	0	0	0	0	-1	11	2	32	1	2	2020-10-17 17:25:05.294121027	4	0	0	0	0	129	8	2	28	127	178	107.715	45.839	119.181
272	42	0	1	0	0	0	0	0	0	0	0	0	0	-1	13	3	39	1	2	2020-10-17 17:25:07.587208986	9	0	5	0	0	129	12	1	42	1	33	107.715	45.839	118.974
273	42	0	0	3	0	0	0	0	0	0	0	0	0	-1	0	0	0	1	2	2020-10-17 17:25:13.745193958	2	0	1	0	0	129	11	2	32	247	188	105.736	45.839	118.974
274	42	0	0	3	0	0	0	0	0	0	0	0	0	-1	4	1	12	1	2	2020-10-17 17:25:14.053267956	8	0	2	0	0	129	10	1	33	0	237	105.736	45.839	118.974
275	42	0	0	3	0	0	0	0	0	0	0	0	0	-1	0	0	0	0	1	2020-10-17 17:25:14.179227114	5	0	3	0	0	129	9	2	36	511	284	105.736	45.839	118.974
276	60	0	2	3	0	0	0	0	0	0	0	0	0	-1	4	1	12	0	1	2020-10-17 17:25:14.440207005	3	0	11	0	0	129	10	2	16	15	143	105.736	45.839	118.974
277	60	0	2	3	0	0	0	0	0	0	0	0	0	-1	0	0	0	1	2	2020-10-17 17:25:15.490335941	0	0	6	0	0	129	4	1	46	1	65	105.736	45.839	118.974
278	42	0	1	0	0	0	0	0	0	0	0	0	0	-1	0	0	0	0	1	2020-10-17 17:25:19.939429998	7	0	7	0	0	129	1	1	55	2	89	105.736	45.7942	118.974
279	60	0	2	3	0	0	0	0	0	0	0	0	0	-1	4	1	12	1	2	2020-10-17 17:25:23.680409908	6	0	4	0	0	129	5	1	38	1	239	105.736	45.7942	118.974
280	42	0	1	0	0	0	0	0	0	0	0	0	0	-1	12	2	36	0	1	2020-10-17 17:25:23.806544065	1	0	8	0	0	129	3	1	58	1	113	105.736	45.7942	118.974
281	72	1	0	1	1	2	11	1	8	1	6	1	0	-1	12	2	36	0	1	2020-10-17 17:25:35.447535038	4	0	0	0	0	129	9	2	28	127	176	105.736	45.7942	118.974
282	72	1	0	1	1	2	11	1	11	1	6	1	0	-1	0	0	0	0	1	2020-10-17 17:25:36.625608921	6	0	9	0	0	129	6	0	1	1200	1	105.736	45.7942	118.974
283	225	1	1	0	2	1	6	1	1	8	5	1	0	0.190622000	0	0	0	0	1	2020-10-17 17:25:37.740829945	9	0	5	0	0	129	13	1	42	1	34	105.736	45.7942	118.792
284	293	1	1	0	2	1	10	1	1	11	10	1	0	0.195914000	0	0	0	1	2	2020-10-17 17:25:43.898649931	2	0	1	0	0	129	12	2	32	247	183	86.393	45.7942	118.792
285	42	0	1	0	0	0	0	0	0	0	0	0	0	-1	0	0	0	0	1	2020-10-17 17:25:44.205723047	8	0	2	0	0	129	11	1	33	0	230	86.393	45.7942	118.792
286	72	1	0	1	1	2	11	1	6	1	6	1	0	-1	6	1	18	0	1	2020-10-17 17:25:44.331671953	5	0	3	0	0	129	10	2	36	511	278	86.393	45.7942	118.792
287	239	1	1	0	2	1	7	1	1	6	7	1	0	0.216289000	0	0	0	0	1	2020-10-17 17:25:44.519691943	8	0	9	0	0	129	12	0	1	999	3	86.393	45.7942	118.792
288	72	1	0	1	1	2	11	1	7	1	6	1	0	-1	0	0	0	0	1	2020-10-17 17:25:44.593627930	3	0	11	0	0	129	11	2	16	15	125	86.393	45.7942	118.792
289	72	1	0	1	1	2	11	1	4	1	6	1	0	-1	0	0	0	0	1	2020-10-17 17:25:45.642779112	0	0	6	0	0	129	5	1	46	1	61	86.393	45.7942	118.792
290	196	1	1	0	2	1	3	1	1	7	2	1	0	0.226864000	0	0	0	0	1	2020-10-17 17:25:50.092873096	7	0	7	0	0	129	2	1	55	2	93	86.393	37.9564	118.792
291	206	1	1	0	2	1	4	1	1	4	3	1	0	0.236188000	0	0	0	0	1	2020-10-17 17:25:53.833847046	6	0	4	0	0	129	7	1	38	1	243	86.393	37.9564	118.792
292	72	1	0	1	1	2	11	1	3	1	6	1	0	-1	0	0	0	0	1	2020-10-17 17:25:53.915889025	7	0	9	0	0	129	3	0	1	None	2	86.393	37.9564	118.792
293	208	1	1	0	2	1	5	1	1	3	4	1	0	0.207443000	0	0	0	0	1	2020-10-17 17:25:53.959883928	1	0	8	0	0	129	4	1	58	1	105	86.393	37.9564	118.792
294	72	1	0	1	1	2	11	1	5	1	6	1	0	-1	0	0	0	0	1	2020-10-17 17:26:01.576087952	9	0	9	0	0	129	14	0	1	1000	0	86.393	37.9564	118.792
295	142	1	1	0	2	1	1	1	1	5	15	1	0	0.206897000	0	0	0	0	1	2020-10-17 17:26:05.600109100	4	0	0	0	0	129	10	2	28	127	175	86.393	37.9564	118.792
296	72	1	0	1	1	2	11	1	10	1	6	1	0	-1	5	1	15	0	1	2020-10-17 17:26:07.894073009	9	0	5	0	0	129	15	1	42	1	36	86.393	37.9564	59.9027
297	253	1	1	0	2	1	8	1	1	10	8	1	0	0.219326000	0	0	0	0	1	2020-10-17 17:26:14.051163912	2	0	1	0	0	129	13	2	32	247	182	30.2597	37.9564	59.9027
298	60	0	2	3	0	0	0	0	0	0	0	0	0	-1	0	0	0	0	1	2020-10-17 17:26:14.359219074	8	0	2	0	0	129	13	1	33	0	222	30.2597	37.9564	59.9027
299	60	0	2	3	0	0	0	0	0	0	0	0	0	-1	5	1	15	0	1	2020-10-17 17:26:14.485152006	5	0	3	0	0	129	11	2	36	511	279	30.2597	37.9564	59.9027
300	72	1	0	2	1	2	11	1	9	1	6	1	0	-1	0	0	0	0	1	2020-10-17 17:26:14.747121096	3	0	11	0	0	129	12	2	16	15	148	30.2597	37.9564	59.9027
301	182	1	1	0	2	1	2	1	1	9	1	1	0	0.122612000	0	0	0	1	2	2020-10-17 17:26:15.457328081	6	0	9	0	0	129	8	0	1	1100	4	30.2597	37.9564	59.9027
302	42	0	1	0	0	0	0	0	0	0	0	0	0	-1	0	0	0	0	1	2020-10-17 17:26:15.795258999	0	0	6	0	0	129	6	1	46	1	60	30.2597	37.9564	59.9027
303	72	1	0	2	1	2	11	1	2	1	6	1	0	-1	0	0	0	0	1	2020-10-17 17:26:20.246372938	7	0	7	0	0	129	4	1	55	2	94	30.2597	28.8777	59.9027
304	60	0	2	3	0	0	0	0	0	0	0	0	0	-1	0	0	0	0	1	2020-10-17 17:26:22.122291088	7	0	9	0	0	129	5	0	1	82	6	30.2597	28.8777	59.9027
305	286	1	1	0	2	1	9	1	1	2	9	1	0	0.126383000	0	0	0	1	2	2020-10-17 17:26:23.987281084	6	0	4	0	0	129	9	1	38	1	244	30.2597	28.8777	59.9027
306	42	0	1	0	0	0	0	0	0	0	0	0	0	-1	10	2	30	1	2	2020-10-17 17:26:24.113347054	1	0	8	0	0	129	5	1	58	1	95	30.2597	28.8777	59.9027
307	42	0	1	0	0	0	0	0	0	0	0	0	0	-1	12	3	36	1	2	2020-10-17 17:26:34.509463071	9	0	9	0	0	129	0	0	1	1300	5	30.2597	28.8777	59.9027
308	42	0	0	3	0	0	0	0	0	0	0	0	0	-1	8	2	24	0	1	2020-10-17 17:26:35.753398895	4	0	0	0	0	129	11	2	28	127	162	30.2597	28.8777	59.9027
309	60	0	2	3	0	0	0	0	0	0	0	0	0	-1	0	0	0	1	2	2020-10-17 17:26:38.047509909	9	0	5	0	0	129	1	1	42	1	37	30.2597	28.8777	150.596
310	42	0	0	3	0	0	0	0	0	0	0	0	0	-1	0	0	0	0	1	2020-10-17 17:26:44.204601049	2	0	1	0	0	129	14	2	32	247	181	30.2597	28.8777	150.596
311	60	0	2	3	0	0	0	0	0	0	0	0	0	-1	0	0	0	1	2	2020-10-17 17:26:44.512581109	8	0	2	0	0	129	14	1	33	0	195		28.8777	150.596
312	42	0	0	3	0	0	0	0	0	0	0	0	0	-1	4	1	12	0	1	2020-10-17 17:26:44.638534069	5	0	3	0	0	129	12	2	36	511	265		28.8777	150.596
313	60	0	2	3	0	0	0	0	0	0	0	0	0	-1	0	0	0	1	2	2020-10-17 17:26:44.900515079	3	0	11	0	0	129	13	2	16	15	147		28.8777	150.596
314	42	0	1	0	0	0	0	0	0	0	0	0	0	-1	0	0	0	1	2	2020-10-17 17:26:45.948637962	0	0	6	0	0	129	7	1	46	1	47		28.8777	150.596
315	42	0	1	0	0	0	0	0	0	0	0	0	0	-1	12	2	36	1	0	2020-10-17 17:26:46.766601086	6	0	10	0	0	129	10	3	1	1	297		28.8777	150.596
316	81	1	0	1	1	2	12	1	8	1	11	1	0	-1	0	0	0	0	1	2020-10-17 17:26:50.399868011	7	0	7	0	0	129	6	1	55	2	79		28.8777	150.596
317	85	1	1	0	2	1	13	1	1	8	12	1	0	0.220885000	6	1	18	0	1	2020-10-17 17:26:54.139683008	6	0	4	0	0	129	11	1	38	1	245			150.596
318	72	1	0	1	1	2	11	1	8	1	6	1	0	-1	6	1	18	0	1	2020-10-17 17:26:54.265783072	1	0	8	0	0	129	6	1	58	1	102			150.596
319	72	1	0	1	1	2	11	1	11	1	6	1	0	-1	0	0	0	0	1	2020-10-17 17:27:05.905848980	4	0	0	0	0	129	12	2	28	127	155			150.596
320	225	1	1	0	2	1	6	1	1	8	5	1	0	0.192781000	0	0	0	0	1	2020-10-17 17:27:08.201908112	9	0	5	0	0	129	2	1	42	1	15			150.596
