# Supplementary material for: AI-driven cybersecurity framework for anomaly detection in power systems
Source: Sci Rep. 2025 Oct 10;15:35506. doi: 10.1038/s41598-025-19634-y (PMC12514191; doi:10.1038/s41598-025-19634-y)
Supplement: Supplementary file 1 — Supplementary Information. [file 41598_2025_19634_MOESM1_ESM.zip › Datasets/csvs/UC4/uc4_router_merged_phy_cyb_10os_60poll_encoded.csv]

	frame_len	frame_protocols	eth_src	eth_dst	ip_src	ip_dst	ip_len	ip_flags	tcp_srcport	tcp_dstport	tcp_len	tcp_flags	tcp_retransmission	tcp_rtt	flow_count	flow_final_count	packets	snort_alert	snort_alert_type	Time	LL_dnp3_src	LL_dnp3_dst	LL_dnp3_len	LL_dnp3_ctl	TL_dnp3_tr_ctl	AL_dnp3_al_func	AL_dnp3_al_ctl	AL_dnp3_obj	DNP3 Object Count	DNP3 Objects	AL_Payload	value1	value2	value3
0	60	0	2	3	0	0	0	0	0	0	0	0	0	-1	0	0	0	0	1	2020-10-17 18:51:25.148924112	4	0	2	0	0	129	6	2	36	511	104
1	60	0	2	3	0	0	0	0	0	0	0	0	0	-1	0	0	0	0	1	2020-10-17 18:51:26.648994923	8	0	4	0	0	129	14	1	42	1	11			1350.55
2	60	0	2	3	0	0	0	0	0	0	0	0	0	-1	6	1	18	0	1	2020-10-17 18:51:35.970979929	5	0	8	0	0	129	8	0	1	1200	2			1350.55
3	60	0	2	3	0	0	0	0	0	0	0	0	0	-1	0	0	0	0	1	2020-10-17 18:51:39.520075083	0	0	5	0	0	129	6	1	46	1	20			1350.55
4	60	0	2	3	0	0	0	0	0	0	0	0	0	-1	6	1	18	0	1	2020-10-17 18:51:40.073019028	2	0	0	0	0	129	7	2	32	255	73	-56.3867		1350.55
5	60	0	2	3	0	0	0	0	0	0	0	0	0	-1	0	0	0	0	1	2020-10-17 18:51:44.653984070	5	0	8	0	0	129	9	0	1	1100	5	-56.3867		1350.55
6	60	0	2	3	0	0	0	0	0	0	0	0	0	-1	5	1	15	0	1	2020-10-17 18:51:50.998195887	6	0	6	0	0	129	6	1	55	2	40	-56.3867	79.9282	1350.55
7	60	0	2	3	0	0	0	0	0	0	0	0	0	-1	0	0	0	0	1	2020-10-17 18:51:56.718158960	7	0	8	0	0	129	6	0	1	1000	0	-56.3867	79.9282	1350.55
8	60	0	2	3	0	0	0	0	0	0	0	0	0	-1	5	1	15	0	1	2020-10-17 18:51:59.337121964	5	0	3	0	0	129	10	1	38	1	103	-56.3867	79.9282	1350.55
9	42	0	0	3	0	0	0	0	0	0	0	0	0	-1	0	0	0	0	1	2020-10-17 18:52:00.683195114	3	0	10	0	0	129	7	2	16	15	58	-56.3867	79.9282	1350.55
10	60	0	2	3	0	0	0	0	0	0	0	0	0	-1	1	0	2	0	1	2020-10-17 18:52:01.719245911	2	0	0	0	0	129	6	2	32	255	75	-56.4314	79.9282	1350.55
11	72	2	0	2	1	2	10	1	8	1	5	1	0	-1	0	0	0	0	1	2020-10-17 18:52:07.604216099	7	0	1	0	0	129	7	1	33	8	68	-56.4314	79.9282	1350.55
12	208	2	2	0	2	1	4	1	1	8	3	1	0	0.051334000	0	0	0	1	2	2020-10-17 18:52:08.202265024	6	0	8	0	0	129	7	0	1	78	4	-56.4314	79.9282	1350.55
13	42	0	0	3	0	0	0	0	0	0	0	0	0	-1	0	0	0	0	1	2020-10-17 18:52:12.086391926	1	0	7	0	0	129	7	1	58	1	44	-56.4314	79.9282	1350.55
14	60	0	2	3	0	0	0	0	0	0	0	0	0	-1	10	2	95	1	2	2020-10-17 18:52:16.038427114	8	0	8	0	0	129	15	0	1	1300	3	-56.4314	79.9282	1350.55
15	42	0	0	3	0	0	0	0	0	0	0	0	0	-1	0	0	0	0	1	2020-10-17 18:52:22.772424936	6	0	8	0	0	129	8	0	1	78	7	-56.4314	79.9282	1350.55
16	72	2	0	2	1	2	10	1	6	1	5	1	0	-1	0	0	0	0	1	2020-10-17 18:52:25.302417040	4	0	2	0	0	129	7	2	36	511	105	-56.4314	79.9282	1350.55
17	239	2	2	0	2	1	6	1	1	6	6	1	0	0.051450000	0	0	0	0	1	2020-10-17 18:52:26.803016901	8	0	4	0	0	129	0	1	42	1	12	-56.4314	79.9282	1350.55
18	60	0	2	3	0	0	0	0	0	0	0	0	0	-1	5	1	80	0	1	2020-10-17 18:52:27.723345041	5	0	9	0	0	129	11	3	1	1	123	-56.4314	79.9282	1350.55
19	60	0	2	3	0	0	0	0	0	0	0	0	0	-1	5	1	15	0	1	2020-10-17 18:52:33.088531017	8	0	8	0	0	129	1	0	1	1300	6	-56.4314	79.9282	1350.55
20	60	0	2	0	0	0	0	0	0	0	0	0	0	-1	5	1	15	1	2	2020-10-17 18:52:39.672522068	0	0	5	0	0	129	7	1	46	1	21	-56.4314	79.9282	1350.55
21	42	0	0	2	0	0	0	0	0	0	0	0	0	-1	0	0	0	1	0	2020-10-17 18:52:40.226449966	2	0	0	0	0	129	8	2	32	255	74	-56.3759	79.9282	1350.55
22	81	2	0	2	1	2	11	1	5	1	10	1	0	-1	12	3	36	0	1	2020-10-17 18:52:40.692567110	8	0	8	0	0	129	2	0	1	1100	1	-56.3759	79.9282	1350.55
23	85	2	2	0	2	1	12	1	1	5	11	1	0	0.051335000	0	0	0	0	1	2020-10-17 18:52:51.151678085	6	0	6	0	0	129	9	1	55	2	39	-56.3759	79.249	1350.55
24	60	0	2	3	0	0	0	0	0	0	0	0	0	-1	4	1	12	0	1	2020-10-17 18:52:59.489670038	5	0	3	0	0	129	12	1	38	1	102	-56.3759	79.249	1350.55
25	60	0	2	3	0	0	0	0	0	0	0	0	0	-1	0	0	0	0	1	2020-10-17 18:53:00.989820957	3	0	10	0	0	129	8	2	16	15	57	-56.3759	79.249	1350.55
26	72	2	0	2	1	2	10	1	9	1	5	1	0	-1	4	1	12	0	1	2020-10-17 18:53:02.035954952	2	0	0	0	0	129	7	2	32	255	72	-56.5242	79.249	1350.55
27	253	2	2	0	2	1	7	1	1	9	7	1	0	0.052367000	0	0	0	0	1	2020-10-17 18:53:07.910036087	7	0	1	0	0	129	8	1	33	8	70	-56.5242	79.249	1350.55
28	72	2	0	2	1	2	10	1	3	1	5	1	0	-1	4	1	64	0	1	2020-10-17 18:53:12.394131899	1	0	7	0	0	129	8	1	58	1	45	-56.5242	79.249	1350.55
29	196	2	2	0	2	1	2	1	1	3	1	1	0	0.051429000	0	0	0	0	1	2020-10-17 18:53:16.716921091	5	0	8	0	0	129	13	0	1	1200	2	-56.5242	79.249	1350.55
30	60	0	2	3	0	0	0	0	0	0	0	0	0	-1	0	0	0	1	0	2020-10-17 18:53:25.531012057	4	0	2	0	0	129	8	2	36	511	106	-56.5242	79.249	1350.55
31	81	2	0	2	1	2	11	1	5	1	10	1	0	-1	18	3	132	0	1	2020-10-17 18:53:27.029954910	8	0	4	0	0	129	3	1	42	1	10	-56.5242	79.249	1312.65
32	85	2	2	0	2	1	12	1	1	5	11	1	0	0.052350000	0	0	0	0	1	2020-10-17 18:53:39.892353058	0	0	5	0	0	129	8	1	46	1	23	-56.5242	79.249	1312.65
33	72	2	0	2	1	2	10	1	2	1	5	1	0	-1	18	3	54	0	1	2020-10-17 18:53:40.466803074	2	0	0	0	0	129	9	2	32	255	77	-50.5468	79.249	1312.65
34	286	2	2	0	2	1	8	1	1	2	8	1	0	0.051563000	0	0	0	0	1	2020-10-17 18:53:51.457770109	6	0	6	0	0	129	10	1	55	2	38	-50.5468	84.4217	1312.65
35	60	0	2	3	0	0	0	0	0	0	0	0	0	-1	6	1	31	0	1	2020-10-17 18:53:59.795901060	5	0	3	0	0	129	14	1	38	1	122	-50.5468	84.4217	1312.65
36	60	0	2	3	0	0	0	0	0	0	0	0	0	-1	5	1	15	0	1	2020-10-17 18:54:01.358726025	3	0	10	0	0	129	9	2	16	15	61	-50.5468	84.4217	1312.65
37	60	0	2	3	0	0	0	0	0	0	0	0	0	-1	0	0	0	0	1	2020-10-17 18:54:02.349746943	2	0	0	0	0	129	8	2	32	255	78	-42.6854	84.4217	1312.65
38	60	0	2	0	0	0	0	0	0	0	0	0	0	-1	5	1	15	1	2	2020-10-17 18:54:08.238110065	7	0	1	0	0	129	9	1	33	8	71	-42.6854	84.4217	1312.65
39	42	0	0	2	0	0	0	0	0	0	0	0	0	-1	0	0	0	1	2	2020-10-17 18:54:12.717665911	1	0	7	0	0	129	9	1	58	1	48	-42.6854	84.4217	1312.65
40	42	0	0	2	0	0	0	0	0	0	0	0	0	-1	0	0	0	0	1	2020-10-17 18:54:18.824129105	5	0	8	0	0	129	15	0	1	1100	5	-42.6854	84.4217	1312.65
41	60	0	2	0	0	0	0	0	0	0	0	0	0	-1	0	0	0	1	2	2020-10-17 18:54:25.768893003	4	0	2	0	0	129	9	2	36	511	113	-42.6854	84.4217	1312.65
42	42	0	0	3	0	0	0	0	0	0	0	0	0	-1	0	0	0	1	0	2020-10-17 18:54:27.366408110	8	0	4	0	0	129	4	1	42	1	13	-42.6854	84.4217	1328.84
43	81	2	0	2	1	2	11	1	7	1	10	1	0	-1	0	0	0	0	1	2020-10-17 18:54:39.949593067	7	0	8	0	0	129	10	0	1	1000	0	-42.6854	84.4217	1328.84
44	85	2	2	0	2	1	12	1	1	7	11	1	0	0.050988000	0	0	0	1	2	2020-10-17 18:54:40.129645109	0	0	5	0	0	129	9	1	46	1	29	-42.6854	84.4217	1328.84
45	42	0	0	3	0	0	0	0	0	0	0	0	0	-1	1	0	16	1	2	2020-10-17 18:54:40.700962067	2	0	0	0	0	129	10	2	32	255	81	-18.575	84.4217	1328.84
46	42	0	0	3	0	0	0	0	0	0	0	0	0	-1	5	1	15	0	1	2020-10-17 18:54:45.988332987	6	0	8	0	0	129	11	0	1	78	4	-18.575	84.4217	1328.84
47	72	2	0	2	1	2	10	1	5	1	5	1	0	-1	0	0	0	0	1	2020-10-17 18:54:50.840250969	8	0	8	0	0	129	5	0	1	1100	1	-18.575	84.4217	1328.84
48	225	2	2	0	2	1	5	1	1	5	4	1	0	0.051576000	0	0	0	0	1	2020-10-17 18:54:51.772264957	6	0	6	0	0	129	12	1	55	2	32	-18.575	90.359	1328.84
49	72	2	0	2	1	2	10	1	4	1	5	1	0	-1	5	1	15	0	1	2020-10-17 18:55:00.108031034	5	0	3	0	0	129	0	1	38	1	118	-18.575	90.359	1328.84
50	142	2	2	0	2	1	1	1	1	4	14	1	0	0.050481000	0	0	0	0	1	2020-10-17 18:55:01.436065912	6	0	8	0	0	129	13	0	1	78	7	-18.575	90.359	1328.84
51	72	2	0	2	1	2	10	1	11	1	5	1	0	-1	8	2	76	0	1	2020-10-17 18:55:01.701992035	3	0	10	0	0	129	10	2	16	15	63	-18.575	90.359	1328.84
52	196	2	2	0	2	1	2	1	1	11	1	1	0	0.050634000	0	0	0	0	1	2020-10-17 18:55:02.678767920	2	0	0	0	0	129	9	2	32	255	80	-19.2969	90.359	1328.84
53	72	2	0	2	1	2	10	1	7	1	5	1	0	-1	12	3	88	0	1	2020-10-17 18:55:08.465768099	7	0	1	0	0	129	11	1	33	8	99	-19.2969	90.359	1328.84
54	206	2	2	0	2	1	3	1	1	7	2	1	0	0.051514000	4	1	12	1	0	2020-10-17 18:55:12.605429888	7	0	8	0	0	129	12	0	1	1000	0	-19.2969	90.359	1328.84
55	81	2	0	2	1	2	11	1	2	1	10	1	0	-1	0	0	0	0	1	2020-10-17 18:55:13.043375015	1	0	7	0	0	129	10	1	58	1	47	-19.2969	90.359	1328.84
56	60	0	2	3	0	0	0	0	0	0	0	0	0	-1	0	0	0	0	1	2020-10-17 18:55:26.005306005	4	0	2	0	0	129	10	2	36	511	114	-19.2969	90.359	1328.84
57	85	2	2	0	2	1	12	1	1	2	11	1	0	0.050894000	0	0	0	0	1	2020-10-17 18:55:26.303179026	8	0	8	0	0	129	6	0	1	1100	1	-19.2969	90.359	1328.84
58	60	0	2	3	0	0	0	0	0	0	0	0	0	-1	0	0	0	0	1	2020-10-17 18:55:27.593662024	8	0	4	0	0	129	7	1	42	1	9	-19.2969	90.359	1343.56
59	60	0	2	3	0	0	0	0	0	0	0	0	0	-1	4	1	12	0	1	2020-10-17 18:55:32.103570938	8	0	8	0	0	129	8	0	1	1100	1	-19.2969	90.359	1343.56
60	72	2	0	2	1	2	10	1	10	1	5	1	0	-1	12	2	30	0	1	2020-10-17 18:55:40.357223988	0	0	5	0	0	129	10	1	46	1	30	-19.2969	90.359	1343.56
61	293	2	2	0	2	1	9	1	1	10	9	1	0	0.050723000	0	0	0	1	0	2020-10-17 18:55:40.925657034	2	0	0	0	0	129	11	2	32	255	83	-14.6938	90.359	1343.56
62	81	2	0	2	1	2	11	1	6	1	10	1	0	-1	18	3	132	0	1	2020-10-17 18:55:52.092072964	6	0	6	0	0	129	14	1	55	2	33	-14.6938	78.0	1343.56
63	85	2	2	0	2	1	12	1	1	6	11	1	0	0.052501000	0	0	0	1	0	2020-10-17 18:56:00.420211077	5	0	3	0	0	129	1	1	38	1	116	-14.6938	78.0	1343.56
64	81	2	0	2	1	2	11	1	2	1	10	1	0	-1	18	3	67	0	1	2020-10-17 18:56:02.013695002	3	0	10	0	0	129	11	2	16	15	64	-14.6938	78.0	1343.56
65	85	2	2	0	2	1	12	1	1	2	11	1	0	0.050746000	0	0	0	0	1	2020-10-17 18:56:02.977466106	2	0	0	0	0	129	10	2	32	255	82	-20.683	78.0	1343.56
66	60	0	2	3	0	0	0	0	0	0	0	0	0	-1	0	0	0	0	1	2020-10-17 18:56:08.689572096	7	0	1	0	0	129	13	1	33	8	79	-20.683	78.0	1343.56
67	60	0	2	3	0	0	0	0	0	0	0	0	0	-1	5	1	15	0	1	2020-10-17 18:56:13.271981955	1	0	7	0	0	129	11	1	58	1	46	-20.683	78.0	1343.56
68	60	0	2	3	0	0	0	0	0	0	0	0	0	-1	0	0	0	0	1	2020-10-17 18:56:15.936570883	7	0	8	0	0	129	14	0	1	1000	0	-20.683	78.0	1343.56
69	72	2	0	2	1	2	10	1	8	1	5	1	0	-1	0	0	0	0	1	2020-10-17 18:56:26.233427048	4	0	2	0	0	129	11	2	36	511	112	-20.683	78.0	1343.56
70	208	2	2	0	2	1	4	1	1	8	3	1	0	0.051847000	0	0	0	0	1	2020-10-17 18:56:27.822520971	8	0	4	0	0	129	9	1	42	1	8	-20.683	78.0	1350.5
71	72	2	0	2	1	2	10	1	6	1	5	1	0	-1	10	2	95	0	1	2020-10-17 18:56:40.734731913	0	0	5	0	0	129	11	1	46	1	24	-20.683	78.0	1350.5
72	239	2	2	0	2	1	6	1	1	6	6	1	0	0.052430000	0	0	0	0	1	2020-10-17 18:56:41.227854967	2	0	0	0	0	129	12	2	32	255	91	-11.8566	78.0	1350.5
73	60	0	2	0	0	0	0	0	0	0	0	0	0	-1	0	0	0	1	2	2020-10-17 18:56:52.322709084	6	0	6	0	0	129	15	1	55	2	34	-11.8566	40.7385	1350.5
74	42	0	0	2	0	0	0	0	0	0	0	0	0	-1	0	0	0	1	0	2020-10-17 18:57:00.751364946	5	0	3	0	0	129	2	1	38	1	121	-11.8566	40.7385	1350.5
75	89	2	0	2	1	2	13	1	5	1	12	1	0	-1	5	1	15	0	1	2020-10-17 18:57:02.241658926	3	0	10	0	0	129	12	2	16	15	56	-11.8566	40.7385	1350.5
76	91	2	2	0	2	1	14	1	1	5	13	1	0	0.051384000	0	0	0	1	0	2020-10-17 18:57:03.209815025	2	0	0	0	0	129	11	2	32	255	92	-12.4932	40.7385	1350.5
77	81	2	0	2	1	2	11	1	6	1	10	1	0	-1	9	2	27	0	1	2020-10-17 18:57:08.918320894	7	0	1	0	0	129	15	1	33	0	97	-12.4932	40.7385	1350.5
78	85	2	2	0	2	1	12	1	1	6	11	1	0	0.052146000	0	0	0	0	1	2020-10-17 18:57:11.388343096	8	0	8	0	0	129	10	0	1	1300	6	-12.4932	40.7385	1350.5
79	60	0	2	3	0	0	0	0	0	0	0	0	0	-1	12	3	36	1	2	2020-10-17 18:57:13.586417913	1	0	7	0	0	129	12	1	58	1	49	-12.4932	40.7385	1350.5
80	42	0	0	2	0	0	0	0	0	0	0	0	0	-1	0	0	0	0	1	2020-10-17 18:57:26.540565968	4	0	2	0	0	129	12	2	36	511	111	-12.4932	40.7385	1350.5
81	60	0	2	0	0	0	0	0	0	0	0	0	0	-1	0	0	0	0	1	2020-10-17 18:57:28.128213882	8	0	4	0	0	129	11	1	42	1	18	-12.4932	40.7385	1300.0
82	60	0	2	3	0	0	0	0	0	0	0	0	0	-1	0	0	0	0	1	2020-10-17 18:57:28.403253078	7	0	9	0	0	129	0	3	1	1	123	-12.4932	40.7385	1300.0
83	72	2	0	2	1	2	10	1	9	1	5	1	0	-1	4	1	12	0	1	2020-10-17 18:57:37.476011038	7	0	8	0	0	129	1	0	1	1000	0	-12.4932	40.7385	1300.0
84	253	2	2	0	2	1	7	1	1	9	7	1	0	0.050852000	0	0	0	0	1	2020-10-17 18:57:41.033631086	0	0	5	0	0	129	12	1	46	1	25	-12.4932	40.7385	1300.0
85	60	0	2	3	0	0	0	0	0	0	0	0	0	-1	4	1	64	0	1	2020-10-17 18:57:41.536485910	2	0	0	0	0	129	13	2	32	255	85	-22.2021	40.7385	1300.0
86	72	2	0	2	1	2	10	1	3	1	5	1	0	-1	0	0	0	0	1	2020-10-17 18:57:48.056505919	7	0	1	0	0	129	2	1	33	0	94	-22.2021	40.7385	1300.0
87	196	2	2	0	2	1	2	1	1	3	1	1	0	0.051783000	0	0	0	1	0	2020-10-17 18:57:52.549411058	6	0	6	0	0	129	0	1	55	2	37	-22.2021	46.6889	1300.0
88	81	2	0	2	1	2	11	1	6	1	10	1	0	-1	6	1	96	0	1	2020-10-17 18:58:01.072341919	5	0	3	0	0	129	3	1	38	1	120	-22.2021	46.6889	1300.0
89	85	2	2	0	2	1	12	1	1	6	11	1	0	0.050590000	0	0	0	0	1	2020-10-17 18:58:02.553719997	3	0	10	0	0	129	13	2	16	15	55	-22.2021	46.6889	1300.0
90	72	2	0	2	1	2	10	1	2	1	5	1	0	-1	30	5	90	0	1	2020-10-17 18:58:03.526981115	2	0	0	0	0	129	12	2	32	255	86	-22.8471	46.6889	1300.0
91	286	2	2	0	2	1	8	1	1	2	8	1	0	0.052020000	0	0	0	0	1	2020-10-17 18:58:13.903873920	1	0	7	0	0	129	13	1	58	1	52	-22.8471	46.6889	1300.0
92	60	0	2	3	0	0	0	0	0	0	0	0	0	-1	5	1	15	0	1	2020-10-17 18:58:17.808137894	7	0	8	0	0	129	3	0	1	1000	0	-22.8471	46.6889	1300.0
93	60	0	2	3	0	0	0	0	0	0	0	0	0	-1	5	1	15	0	1	2020-10-17 18:58:26.846338034	4	0	2	0	0	129	13	2	36	511	108	-22.8471	46.6889	1300.0
94	60	0	2	3	0	0	0	0	0	0	0	0	0	-1	0	0	0	0	1	2020-10-17 18:58:28.444346905	8	0	4	0	0	129	12	1	42	1	15	-22.8471	46.6889	1300.0
95	60	0	2	0	0	0	0	0	0	0	0	0	0	-1	5	1	15	1	2	2020-10-17 18:58:41.269917011	0	0	5	0	0	129	13	1	46	1	26	-22.8471	46.6889	1300.0
96	42	0	0	2	0	0	0	0	0	0	0	0	0	-1	0	0	0	0	1	2020-10-17 18:58:41.765988111	2	0	0	0	0	129	14	2	32	255	87	-24.258	46.6889	1300.0
97	72	2	0	2	1	2	10	1	5	1	5	1	0	-1	5	1	15	0	1	2020-10-17 18:58:48.302752972	7	0	1	0	0	129	4	1	33	0	96	-24.258	46.6889	1300.0
98	225	2	2	0	2	1	5	1	1	5	4	1	0	0.051094000	5	1	15	0	1	2020-10-17 18:58:52.864773989	6	0	6	0	0	129	1	1	55	2	36	-24.258	78.0	1300.0
99	42	0	1	3	0	0	0	0	0	0	0	0	0	-1	0	0	0	1	2	2020-10-17 18:59:01.408399105	5	0	3	0	0	129	4	1	38	1	119	-24.258	78.0	1300.0
100	42	0	0	1	0	0	0	0	0	0	0	0	0	-1	0	0	0	0	1	2020-10-17 18:59:02.849627018	3	0	10	0	0	129	14	2	16	15	54	-24.258	78.0	1300.0
101	42	0	1	0	0	0	0	0	0	0	0	0	0	-1	0	0	0	1	2	2020-10-17 18:59:03.833400011	2	0	0	0	0	129	13	2	32	255	88	-24.9387	78.0	1300.0
102	42	0	0	1	0	0	0	0	0	0	0	0	0	-1	0	0	0	0	1	2020-10-17 18:59:14.221529007	1	0	7	0	0	129	14	1	58	1	53	-24.9387	78.0	1300.0
103	42	0	1	3	0	0	0	0	0	0	0	0	0	-1	0	0	0	1	2	2020-10-17 18:59:16.617300987	7	0	1	0	0	129	5	1	33	0	95	-24.9387	78.0	1300.0
104	42	0	1	0	0	0	0	0	0	0	0	0	0	-1	0	0	0	0	1	2020-10-17 18:59:27.085555077	4	0	2	0	0	129	14	2	36	511	109	-24.9387	78.0	1300.0
105	72	2	0	1	1	2	10	1	4	1	5	1	0	-1	0	0	0	0	1	2020-10-17 18:59:28.764002085	8	0	4	0	0	129	13	1	42	1	16	-24.9387	78.0	1300.0
106	142	2	1	0	2	1	1	1	1	4	14	1	0	0.204102000	0	0	0	0	1	2020-10-17 18:59:41.499515057	0	0	5	0	0	129	14	1	46	1	27	-24.9387	78.0	1300.0
107	72	2	0	1	1	2	10	1	11	1	5	1	0	-1	4	1	12	0	1	2020-10-17 18:59:41.998752117	2	0	0	0	0	129	15	2	32	255	90	-25.8939	78.0	1300.0
108	196	2	1	0	2	1	2	1	1	11	1	1	0	0.215198000	0	0	0	1	2	2020-10-17 18:59:53.200241089	6	0	6	0	0	129	2	1	55	2	35	-25.8939	78.0	1300.0
109	42	0	0	3	0	0	0	0	0	0	0	0	0	-1	0	0	0	1	2	2020-10-17 18:59:55.129276037	7	0	8	0	0	129	6	0	1	1000	0	-25.8939	78.0	1300.0
110	42	0	0	3	0	0	0	0	0	0	0	0	0	-1	0	0	0	1	2	2020-10-17 19:00:01.072396040	7	0	8	0	0	129	7	0	1	1000	0	-25.8939	78.0	1300.0
111	42	0	0	3	0	0	0	0	0	0	0	0	0	-1	4	1	12	1	2	2020-10-17 19:00:01.712104082	5	0	3	0	0	129	5	1	38	1	117	-25.8939	78.0	1300.0
112	42	0	1	0	0	0	0	0	0	0	0	0	0	-1	0	0	0	0	1	2020-10-17 19:00:03.165843964	3	0	10	0	0	129	15	2	16	15	60	-25.8939	78.0	1300.0
113	72	2	0	1	1	2	10	1	7	1	5	1	0	-1	8	2	24	0	1	2020-10-17 19:00:04.126679897	2	0	0	0	0	129	14	2	32	255	84	-17.4324	78.0	1300.0
114	206	2	1	0	2	1	3	1	1	7	2	1	0	0.204135000	0	0	0	0	1	2020-10-17 19:00:14.520430088	1	0	7	0	0	129	15	1	58	1	51	-17.4324	78.0	1300.0
115	60	0	2	3	0	0	0	0	0	0	0	0	0	-1	4	1	80	0	1	2020-10-17 19:00:16.949168921	7	0	1	0	0	129	8	1	33	0	93	-17.4324	78.0	1300.0
116	60	0	2	3	0	0	0	0	0	0	0	0	0	-1	0	0	0	1	2	2020-10-17 19:00:27.325618982	4	0	2	0	0	129	15	2	36	511	110	-17.4324	78.0	1300.0
117	42	0	0	3	0	0	0	0	0	0	0	0	0	-1	4	1	12	0	1	2020-10-17 19:00:29.084378004	8	0	4	0	0	129	14	1	42	1	17	-17.4324	78.0	1300.0
118	60	0	2	3	0	0	0	0	0	0	0	0	0	-1	0	0	0	1	2	2020-10-17 19:00:41.733556986	0	0	5	0	0	129	15	1	46	1	28	-17.4324	78.0	1300.0
119	42	0	1	0	0	0	0	0	0	0	0	0	0	-1	0	0	0	1	2	2020-10-17 19:00:42.229769945	2	0	0	0	0	129	0	2	32	255	89	-27.019	78.0	1300.0
120	42	0	0	3	0	0	0	0	0	0	0	0	0	-1	0	0	0	1	2	2020-10-17 19:00:49.345875978	5	0	9	0	0	129	6	3	1	1	124	-27.019	78.0	1300.0
121	42	0	0	3	0	0	0	0	0	0	0	0	0	-1	6	1	18	0	1	2020-10-17 19:00:53.469420910	6	0	6	0	0	129	3	1	55	2	41	-27.019	45.7586	1300.0
122	72	2	0	1	1	2	10	1	10	1	5	1	0	-1	0	0	0	0	1	2020-10-17 19:01:01.937582016	5	0	3	0	0	129	7	1	38	1	100	-27.019	45.7586	1300.0
123	293	2	1	0	2	1	9	1	1	10	9	1	0	0.206455000	0	0	0	1	2	2020-10-17 19:01:03.389507055	3	0	10	0	0	129	0	2	16	15	59	-27.019	45.7586	1300.0
124	42	0	1	0	0	0	0	0	0	0	0	0	0	-1	12	2	36	1	0	2020-10-17 19:01:04.434015989	2	0	0	0	0	129	15	2	32	247	67	107.515	45.7586	1300.0
125	81	2	0	1	1	2	11	1	5	1	10	1	0	-1	1	0	2	0	1	2020-10-17 19:01:14.837654114	1	0	7	0	0	129	0	1	58	1	50	107.515	45.7586	1300.0
126	85	2	1	0	2	1	12	1	1	5	11	1	0	0.210402000	0	0	0	0	1	2020-10-17 19:01:17.101632118	7	0	1	0	0	129	9	1	33	0	98	107.515	45.7586	1300.0
127	85	1	1	0	2	1	12	1	1	5	11	1	1	-1	0	0	0	1	2	2020-10-17 19:01:27.477595091	4	0	2	0	0	129	0	2	36	511	115	107.515	45.7586	1300.0
128	42	0	0	3	0	0	0	0	0	0	0	0	0	-1	6	1	18	1	2	2020-10-17 19:01:29.236701965	8	0	4	0	0	129	15	1	42	1	14	107.515	45.7586	118.574
129	42	0	0	3	0	0	0	0	0	0	0	0	0	-1	0	0	0	1	2	2020-10-17 19:01:30.828526974	5	0	8	0	0	129	8	0	1	1200	2	107.515	45.7586	118.574
130	42	0	0	3	0	0	0	0	0	0	0	0	0	-1	6	1	18	1	2	2020-10-17 19:01:37.193577051	7	0	8	0	0	129	10	0	1	1000	0	107.515	45.7586	118.574
131	42	0	1	0	0	0	0	0	0	0	0	0	0	-1	0	0	0	0	1	2020-10-17 19:01:41.886745930	0	0	5	0	0	129	0	1	46	1	31	107.515	45.7586	118.574
132	60	0	2	3	0	0	0	0	0	0	0	0	0	-1	5	1	15	0	1	2020-10-17 19:01:42.382707119	2	0	0	0	0	129	1	2	32	247	66	60.4262	45.7586	118.574
133	60	0	2	3	0	0	0	0	0	0	0	0	0	-1	5	1	15	0	1	2020-10-17 19:01:46.610749960	6	0	8	0	0	129	4	0	1	78	4	60.4262	45.7586	118.574
134	60	0	2	3	0	0	0	0	0	0	0	0	0	-1	0	0	0	0	1	2020-10-17 19:01:53.622823954	6	0	6	0	0	129	5	1	55	2	42	60.4262	45.7586	118.574
135	72	2	0	2	1	2	10	1	8	1	5	1	0	-1	0	0	0	0	1	2020-10-17 19:01:58.447859049	8	0	8	0	0	129	0	0	1	1100	1	60.4262		118.574
136	208	2	1	0	2	1	4	1	1	8	3	1	0	0.127323000	0	0	0	1	2	2020-10-17 19:02:02.089767933	5	0	3	0	0	129	9	1	38	1	101	60.4262		118.574
137	42	0	1	0	0	0	0	0	0	0	0	0	0	-1	5	1	15	0	1	2020-10-17 19:02:03.541769981	3	0	10	0	0	129	1	2	16	15	62	60.4262		118.574
138	72	2	0	2	1	2	10	1	6	1	5	1	0	-1	0	0	0	0	1	2020-10-17 19:02:04.587846041	2	0	0	0	0	129	0	2	32	247	65	72.3862		118.574
139	239	2	1	0	2	1	6	1	1	6	6	1	0	0.125284000	0	0	0	1	2	2020-10-17 19:02:08.266762018	5	0	8	0	0	129	10	0	1	1100	5	72.3862		118.574
140	42	0	1	0	0	0	0	0	0	0	0	0	0	-1	11	2	32	1	2	2020-10-17 19:02:14.989937067	1	0	7	0	0	129	1	1	58	1	43	72.3862		118.574
141	42	0	0	3	0	0	0	0	0	0	0	0	0	-1	8	2	24	1	2	2020-10-17 19:02:17.253882885	7	0	1	0	0	129	11	1	33	8	69	72.3862		118.574
142	42	0	0	3	0	0	0	0	0	0	0	0	0	-1	0	0	0	1	2	2020-10-17 19:02:19.316951036	6	0	8	0	0	129	6	0	1	78	7	72.3862		118.574
143	42	0	0	3	0	0	0	0	0	0	0	0	0	-1	4	1	12	1	2	2020-10-17 19:02:27.629997969	4	0	2	0	0	129	1	2	36	511	107	72.3862		118.574
144	42	0	1	0	0	0	0	0	0	0	0	0	0	-1	0	0	0	0	1	2020-10-17 19:02:28.425034046	8	0	8	0	0	129	1	0	1	1300	6	72.3862		118.574
145	60	0	2	3	0	0	0	0	0	0	0	0	0	-1	4	1	12	0	1	2020-10-17 19:02:29.390043974	8	0	4	0	0	129	2	1	42	1	19	72.3862		118.574
146	60	0	2	3	0	0	0	0	0	0	0	0	0	-1	0	0	0	0	1	2020-10-17 19:02:34.969019890	5	0	9	0	0	129	11	3	1	1	123	72.3862
147	72	2	0	2	1	2	10	1	9	1	5	1	0	-1	4	1	12	0	1	2020-10-17 19:02:42.039166927	0	0	5	0	0	129	1	1	46	1	22	72.3862
148	253	2	1	0	2	1	7	1	1	9	7	1	0	0.118511000	0	0	0	0	1	2020-10-17 19:02:42.534058094	2	0	0	0	0	129	2	2	32	255	76	72.3862
