# Supplementary material for: AI-driven cybersecurity framework for anomaly detection in power systems
Source: Sci Rep. 2025 Oct 10;15:35506. doi: 10.1038/s41598-025-19634-y (PMC12514191; doi:10.1038/s41598-025-19634-y)
Supplement: Supplementary file 1 — Supplementary Information. [file 41598_2025_19634_MOESM1_ESM.zip › Datasets/csvs/UC4/uc4_router_merged_phy_cyb_5os_30poll.csv]

	frame_len	frame_protocols	eth_src	eth_dst	ip_src	ip_dst	ip_len	ip_flags	tcp_srcport	tcp_dstport	tcp_len	tcp_flags	tcp_retransmission	tcp_rtt	flow_count	flow_final_count	packets	snort_alert	snort_alert_type	Time	LL_dnp3_src	LL_dnp3_dst	LL_dnp3_len	LL_dnp3_ctl	TL_dnp3_tr_ctl	AL_dnp3_al_func	AL_dnp3_al_ctl	AL_dnp3_obj	DNP3 Object Count	DNP3 Objects	AL_Payload	value1	value2	value3
0	72	eth:ethertype:ip:tcp:dnp3	00:00:00:aa:00:22	00:50:56:9c:9d:70	172.16.0.2	192.168.0.5	58	0x00004000	38491	20000	18	0x00000018	0	-1	0	0	0	0	None	2020-10-17 17:33:16.499794960	631	1	131	0x00000044	0x000000c0	129	0x000000cb	['258', '258', '258', '258']	33	0	[OrderedDict([('dnp3.al.obj', '258'), ('dnp3.al.obj_tree', OrderedDict([('Qualifier Field, Prefix: None, Range: 8-bit Start and Stop Indices', OrderedDict([('dnp3.al.objq.prefix', '0'), ('dnp3.al.objq.range', '0')])), ('Number of Items: 8', OrderedDict([('dnp3.al.range.start', '0'), ('dnp3.al.range.stop', '7')])), ('Point Number 0 (Quality: Online), Value: 1', OrderedDict([('dnp3.al.point_index',…
1	206	eth:ethertype:ip:tcp:dnp3	00:50:56:9c:9d:70	00:00:00:aa:00:22	192.168.0.5	172.16.0.2	192	0x00004000	20000	38491	152	0x00000018	0	0.051767000	0	0	0	0	None	2020-10-17 17:33:18.903822899	390	1	121	0x00000044	0x000000c0	129	0x000000c5	['258', '258', '258']	32	255	[OrderedDict([('dnp3.al.obj', '258'), ('dnp3.al.obj_tree', OrderedDict([('Qualifier Field, Prefix: None, Range: 8-bit Start and Stop Indices', OrderedDict([('dnp3.al.objq.prefix', '0'), ('dnp3.al.objq.range', '0')])), ('Number of Items: 8', OrderedDict([('dnp3.al.range.start', '0'), ('dnp3.al.range.stop', '7')])), ('Point Number 0 (Quality: Online), Value: 1', OrderedDict([('dnp3.al.point_index',…	-56.2556
2	72	eth:ethertype:ip:tcp:dnp3	00:00:00:aa:00:22	00:50:56:9c:9d:70	172.16.0.2	192.168.0.5	58	0x00004000	47779	20000	18	0x00000018	0	-1	6	1	18	0	None	2020-10-17 17:33:19.415817022	560	1	28	0x00000044	0x000000c0	129	0x000000c9	['3073']	1	1	[OrderedDict([('dnp3.al.obj', '3073'), ('dnp3.al.obj_tree', OrderedDict([('Qualifier Field, Prefix: 2-Octet Index Prefix, Range: 16-bit Single Field Quantity', OrderedDict([('dnp3.al.objq.prefix', '2'), ('dnp3.al.objq.range', '8')])), ('Number of Items: 1', OrderedDict([('dnp3.al.range.quantity', '1')])), ('Point Number 1 [Pulse On] [Trip]', OrderedDict([('dnp3.al.index', '1'), ('Control Code [0x…	-56.2556
3	196	eth:ethertype:ip:tcp:dnp3	00:50:56:9c:9d:70	00:00:00:aa:00:22	192.168.0.5	172.16.0.2	182	0x00004000	20000	47779	142	0x00000018	0	0.051732000	0	0	0	0	None	2020-10-17 17:33:22.389902115	601	1	201	0x00000044	0x000000c0	129	0x000000c3	['258', '258', '258', '258']	55	2	[OrderedDict([('dnp3.al.obj', '258'), ('dnp3.al.obj_tree', OrderedDict([('Qualifier Field, Prefix: None, Range: 8-bit Start and Stop Indices', OrderedDict([('dnp3.al.objq.prefix', '0'), ('dnp3.al.objq.range', '0')])), ('Number of Items: 13', OrderedDict([('dnp3.al.range.start', '0'), ('dnp3.al.range.stop', '12')])), ('Point Number 0 (Quality: Online), Value: 1', OrderedDict([('dnp3.al.point_index…	-56.2556	83.1941
4	42	eth:ethertype:arp	00:00:00:aa:00:22	ff:ff:ff:ff:ff:ff	0.0.0.0	0.0.0.0	0	0x00000000	0	0	0	0x00000000	0	-1	0	0	0	0	None	2020-10-17 17:33:23.241765976	560	1	28	0x00000044	0x000000c0	129	0x000000ca	['3073']	1	1	[OrderedDict([('dnp3.al.obj', '3073'), ('dnp3.al.obj_tree', OrderedDict([('Qualifier Field, Prefix: 2-Octet Index Prefix, Range: 16-bit Single Field Quantity', OrderedDict([('dnp3.al.objq.prefix', '2'), ('dnp3.al.objq.range', '8')])), ('Number of Items: 1', OrderedDict([('dnp3.al.range.quantity', '1')])), ('Point Number 1 [Pulse On] [Close]', OrderedDict([('dnp3.al.index', '1'), ('Control Code [0…	-56.2556	83.1941
5	89	eth:ethertype:ip:tcp:dnp3	00:00:00:aa:00:22	00:50:56:9c:9d:70	172.16.0.2	192.168.0.5	75	0x00004000	55493	20000	35	0x00000018	0	-1	5	0	15	0	None	2020-10-17 17:33:26.129843950	560	1	148	0x00000044	0x000000c0	129	0x000000cb	['258', '258', '258', '258']	38	1	[OrderedDict([('dnp3.al.obj', '258'), ('dnp3.al.obj_tree', OrderedDict([('Qualifier Field, Prefix: None, Range: 8-bit Start and Stop Indices', OrderedDict([('dnp3.al.objq.prefix', '0'), ('dnp3.al.objq.range', '0')])), ('Number of Items: 9', OrderedDict([('dnp3.al.range.start', '0'), ('dnp3.al.range.stop', '8')])), ('Point Number 0 (Quality: Online), Value: 1', OrderedDict([('dnp3.al.point_index',…	-56.2556	83.1941
6	91	eth:ethertype:ip:tcp:dnp3	00:50:56:9c:9d:70	00:00:00:aa:00:22	192.168.0.5	172.16.0.2	77	0x00004000	20000	55493	37	0x00000018	0	0.051888000	0	0	0	0	None	2020-10-17 17:33:31.843905926	560	1	22	0x00000044	0x000000c0	129	0x000000cc	['10499']	1	1200	[OrderedDict([('dnp3.al.obj', '10499'), ('dnp3.al.obj_tree', OrderedDict([('Qualifier Field, Prefix: 2-Octet Index Prefix, Range: 16-bit Single Field Quantity', OrderedDict([('dnp3.al.objq.prefix', '2'), ('dnp3.al.objq.range', '8')])), ('Number of Items: 1', OrderedDict([('dnp3.al.range.quantity', '1')])), ('Point Number 0, Value: 1200 [Status: Req. Accepted/Init/Queued (0x00)]', OrderedDict([('d…	-56.2556	83.1941
7	42	eth:ethertype:arp	00:00:00:aa:00:22	ff:ff:ff:ff:ff:ff	0.0.0.0	0.0.0.0	0	0x00000000	0	0	0	0x00000000	0	-1	0	0	0	0	None	2020-10-17 17:33:40.192034006	968	1	160	0x00000044	0x000000c0	129	0x000000cf	['258', '258', '258', '258']	42	1	[OrderedDict([('dnp3.al.obj', '258'), ('dnp3.al.obj_tree', OrderedDict([('Qualifier Field, Prefix: None, Range: 8-bit Start and Stop Indices', OrderedDict([('dnp3.al.objq.prefix', '0'), ('dnp3.al.objq.range', '0')])), ('Number of Items: 10', OrderedDict([('dnp3.al.range.start', '0'), ('dnp3.al.range.stop', '9')])), ('Point Number 0 (Quality: Online), Value: 1', OrderedDict([('dnp3.al.point_index'…	-56.2556	83.1941	1350.42
8	42	eth:ethertype:arp	00:00:00:aa:00:22	ff:ff:ff:ff:ff:ff	0.0.0.0	0.0.0.0	0	0x00000000	0	0	0	0x00000000	0	-1	5	1	15	0	None	2020-10-17 17:33:46.654160023	631	1	131	0x00000044	0x000000c0	129	0x000000cc	['258', '258', '258', '258']	33	0	[OrderedDict([('dnp3.al.obj', '258'), ('dnp3.al.obj_tree', OrderedDict([('Qualifier Field, Prefix: None, Range: 8-bit Start and Stop Indices', OrderedDict([('dnp3.al.objq.prefix', '0'), ('dnp3.al.objq.range', '0')])), ('Number of Items: 8', OrderedDict([('dnp3.al.range.start', '0'), ('dnp3.al.range.stop', '7')])), ('Point Number 0 (Quality: Online), Value: 1', OrderedDict([('dnp3.al.point_index',…	-56.2556	83.1941	1350.42
9	72	eth:ethertype:ip:tcp:dnp3	00:00:00:aa:00:22	00:50:56:9c:9d:70	172.16.0.2	192.168.0.5	58	0x00004000	33571	20000	18	0x00000018	0	-1	5	1	15	0	None	2020-10-17 17:33:47.263118982	631	1	22	0x00000044	0x000000c0	129	0x000000cd	['10499']	1	999	[OrderedDict([('dnp3.al.obj', '10499'), ('dnp3.al.obj_tree', OrderedDict([('Qualifier Field, Prefix: 2-Octet Index Prefix, Range: 16-bit Single Field Quantity', OrderedDict([('dnp3.al.objq.prefix', '2'), ('dnp3.al.objq.range', '8')])), ('Number of Items: 1', OrderedDict([('dnp3.al.range.quantity', '1')])), ('Point Number 0, Value: 999 [Status: Req. Accepted/Init/Queued (0x00)]', OrderedDict([('dn…	-56.2556	83.1941	1350.42
10	286	eth:ethertype:ip:tcp:dnp3	00:50:56:9c:9d:70	00:00:00:aa:00:22	192.168.0.5	172.16.0.2	272	0x00004000	20000	33571	232	0x00000018	0	0.051803000	0	0	0	0	None	2020-10-17 17:33:49.057238102	390	1	121	0x00000044	0x000000c0	129	0x000000c6	['258', '258', '258']	32	255	[OrderedDict([('dnp3.al.obj', '258'), ('dnp3.al.obj_tree', OrderedDict([('Qualifier Field, Prefix: None, Range: 8-bit Start and Stop Indices', OrderedDict([('dnp3.al.objq.prefix', '0'), ('dnp3.al.objq.range', '0')])), ('Number of Items: 8', OrderedDict([('dnp3.al.range.start', '0'), ('dnp3.al.range.stop', '7')])), ('Point Number 0 (Quality: Online), Value: 1', OrderedDict([('dnp3.al.point_index',…	-56.4017	83.1941	1350.42
11	60	eth:ethertype:arp	00:50:56:9c:9d:70	ff:ff:ff:ff:ff:ff	0.0.0.0	0.0.0.0	0	0x00000000	0	0	0	0x00000000	0	-1	0	0	0	0	None	2020-10-17 17:33:52.543292999	601	1	201	0x00000044	0x000000c0	129	0x000000c4	['258', '258', '258', '258']	55	2	[OrderedDict([('dnp3.al.obj', '258'), ('dnp3.al.obj_tree', OrderedDict([('Qualifier Field, Prefix: None, Range: 8-bit Start and Stop Indices', OrderedDict([('dnp3.al.objq.prefix', '0'), ('dnp3.al.objq.range', '0')])), ('Number of Items: 13', OrderedDict([('dnp3.al.range.start', '0'), ('dnp3.al.range.stop', '12')])), ('Point Number 0 (Quality: Online), Value: 1', OrderedDict([('dnp3.al.point_index…	-56.4017	79.9604	1350.42
12	89	eth:ethertype:ip:tcp:dnp3	00:00:00:aa:00:22	00:50:56:9c:9d:70	172.16.0.2	192.168.0.5	75	0x00004000	55493	20000	35	0x00000018	0	-1	0	0	0	0	None	2020-10-17 17:33:56.284291983	560	1	148	0x00000044	0x000000c0	129	0x000000cd	['258', '258', '258', '258']	38	1	[OrderedDict([('dnp3.al.obj', '258'), ('dnp3.al.obj_tree', OrderedDict([('Qualifier Field, Prefix: None, Range: 8-bit Start and Stop Indices', OrderedDict([('dnp3.al.objq.prefix', '0'), ('dnp3.al.objq.range', '0')])), ('Number of Items: 9', OrderedDict([('dnp3.al.range.start', '0'), ('dnp3.al.range.stop', '8')])), ('Point Number 0 (Quality: Online), Value: 1', OrderedDict([('dnp3.al.point_index',…	-56.4017	79.9604	1350.42
13	91	eth:ethertype:ip:tcp:dnp3	00:50:56:9c:9d:70	00:00:00:aa:00:22	192.168.0.5	172.16.0.2	77	0x00004000	20000	55493	37	0x00000018	0	0.051769000	0	0	0	0	None	2020-10-17 17:34:01.616301060	601	1	22	0x00000044	0x000000c0	129	0x000000c5	['10499']	1	None	[OrderedDict([('dnp3.al.obj', '10499'), ('dnp3.al.obj_tree', OrderedDict([('Qualifier Field, Prefix: 2-Octet Index Prefix, Range: 16-bit Single Field Quantity', OrderedDict([('dnp3.al.objq.prefix', '2'), ('dnp3.al.objq.range', '8')])), ('Number of Items: 1', OrderedDict([('dnp3.al.range.quantity', '1')])), ('Point Number 0, Value: 79.34 [Status: Req. Accepted/Init/Queued (0x00)]', OrderedDict([('…	-56.4017	79.9604	1350.42
14	60	eth:ethertype:arp	00:50:56:9c:9d:70	ff:ff:ff:ff:ff:ff	0.0.0.0	0.0.0.0	0	0x00000000	0	0	0	0x00000000	0	-1	0	0	0	0	None	2020-10-17 17:34:10.346477985	968	1	160	0x00000044	0x000000c0	129	0x000000c0	['258', '258', '258', '258']	42	1	[OrderedDict([('dnp3.al.obj', '258'), ('dnp3.al.obj_tree', OrderedDict([('Qualifier Field, Prefix: None, Range: 8-bit Start and Stop Indices', OrderedDict([('dnp3.al.objq.prefix', '0'), ('dnp3.al.objq.range', '0')])), ('Number of Items: 10', OrderedDict([('dnp3.al.range.start', '0'), ('dnp3.al.range.stop', '9')])), ('Point Number 0 (Quality: Online), Value: 1', OrderedDict([('dnp3.al.point_index'…	-56.4017	79.9604	1350.55
15	42	eth:ethertype:arp	00:00:00:aa:00:22	00:50:56:9c:9d:70	0.0.0.0	0.0.0.0	0	0x00000000	0	0	0	0x00000000	0	-1	0	0	0	0	None	2020-10-17 17:34:15.559509039	968	1	22	0x00000044	0x000000c0	129	0x000000c1	['10499']	1	1000	[OrderedDict([('dnp3.al.obj', '10499'), ('dnp3.al.obj_tree', OrderedDict([('Qualifier Field, Prefix: 2-Octet Index Prefix, Range: 16-bit Single Field Quantity', OrderedDict([('dnp3.al.objq.prefix', '2'), ('dnp3.al.objq.range', '8')])), ('Number of Items: 1', OrderedDict([('dnp3.al.range.quantity', '1')])), ('Point Number 0, Value: 1000 [Status: Req. Accepted/Init/Queued (0x00)]', OrderedDict([('d…	-56.4017	79.9604	1350.55
16	60	eth:ethertype:arp	00:50:56:9c:9d:70	00:00:00:aa:00:22	0.0.0.0	0.0.0.0	0	0x00000000	0	0	0	0x00000000	0	-1	0	0	0	0	None	2020-10-17 17:34:16.808506966	631	1	131	0x00000044	0x000000c0	129	0x000000ce	['258', '258', '258', '258']	33	0	[OrderedDict([('dnp3.al.obj', '258'), ('dnp3.al.obj_tree', OrderedDict([('Qualifier Field, Prefix: None, Range: 8-bit Start and Stop Indices', OrderedDict([('dnp3.al.objq.prefix', '0'), ('dnp3.al.objq.range', '0')])), ('Number of Items: 8', OrderedDict([('dnp3.al.range.start', '0'), ('dnp3.al.range.stop', '7')])), ('Point Number 0 (Quality: Online), Value: 1', OrderedDict([('dnp3.al.point_index',…	-56.4017	79.9604	1350.55
17	60	eth:ethertype:arp	00:50:56:9c:9d:70	ff:ff:ff:ff:ff:ff	0.0.0.0	0.0.0.0	0	0x00000000	0	0	0	0x00000000	0	-1	5	1	15	0	None	2020-10-17 17:34:19.210551023	390	1	121	0x00000044	0x000000c0	129	0x000000c7	['258', '258', '258']	32	255	[OrderedDict([('dnp3.al.obj', '258'), ('dnp3.al.obj_tree', OrderedDict([('Qualifier Field, Prefix: None, Range: 8-bit Start and Stop Indices', OrderedDict([('dnp3.al.objq.prefix', '0'), ('dnp3.al.objq.range', '0')])), ('Number of Items: 8', OrderedDict([('dnp3.al.range.start', '0'), ('dnp3.al.range.stop', '7')])), ('Point Number 0 (Quality: Online), Value: 1', OrderedDict([('dnp3.al.point_index',…	-54.3835	79.9604	1350.55
18	42	eth:ethertype:arp	00:00:00:aa:00:22	ff:ff:ff:ff:ff:ff	0.0.0.0	0.0.0.0	0	0x00000000	0	0	0	0x00000000	0	-1	0	0	0	0	None	2020-10-17 17:34:22.696639061	601	1	201	0x00000044	0x000000c0	129	0x000000c6	['258', '258', '258', '258']	55	2	[OrderedDict([('dnp3.al.obj', '258'), ('dnp3.al.obj_tree', OrderedDict([('Qualifier Field, Prefix: None, Range: 8-bit Start and Stop Indices', OrderedDict([('dnp3.al.objq.prefix', '0'), ('dnp3.al.objq.range', '0')])), ('Number of Items: 13', OrderedDict([('dnp3.al.range.start', '0'), ('dnp3.al.range.stop', '12')])), ('Point Number 0 (Quality: Online), Value: 1', OrderedDict([('dnp3.al.point_index…	-54.3835	81.4145	1350.55
19	72	eth:ethertype:ip:tcp:dnp3	00:00:00:aa:00:22	00:50:56:9c:9d:70	172.16.0.2	192.168.0.5	58	0x00004000	55493	20000	18	0x00000018	0	-1	0	0	0	0	None	2020-10-17 17:34:26.086637020	560	1	22	0x00000044	0x000000c0	129	0x000000ce	['10499']	1	1100	[OrderedDict([('dnp3.al.obj', '10499'), ('dnp3.al.obj_tree', OrderedDict([('Qualifier Field, Prefix: 2-Octet Index Prefix, Range: 16-bit Single Field Quantity', OrderedDict([('dnp3.al.objq.prefix', '2'), ('dnp3.al.objq.range', '8')])), ('Number of Items: 1', OrderedDict([('dnp3.al.range.quantity', '1')])), ('Point Number 1, Value: 1100 [Status: Req. Accepted/Init/Queued (0x00)]', OrderedDict([('d…	-54.3835	81.4145	1350.55
20	225	eth:ethertype:ip:tcp:dnp3	00:50:56:9c:9d:70	00:00:00:aa:00:22	192.168.0.5	172.16.0.2	211	0x00004000	20000	55493	171	0x00000018	0	0.051651000	0	0	0	0	None	2020-10-17 17:34:26.438611031	560	1	148	0x00000044	0x000000c0	129	0x000000cf	['258', '258', '258', '258']	38	1	[OrderedDict([('dnp3.al.obj', '258'), ('dnp3.al.obj_tree', OrderedDict([('Qualifier Field, Prefix: None, Range: 8-bit Start and Stop Indices', OrderedDict([('dnp3.al.objq.prefix', '0'), ('dnp3.al.objq.range', '0')])), ('Number of Items: 9', OrderedDict([('dnp3.al.range.start', '0'), ('dnp3.al.range.stop', '8')])), ('Point Number 0 (Quality: Online), Value: 1', OrderedDict([('dnp3.al.point_index',…	-54.3835	81.4145	1350.55
21	42	eth:ethertype:arp	00:00:00:aa:00:22	ff:ff:ff:ff:ff:ff	0.0.0.0	0.0.0.0	0	0x00000000	0	0	0	0x00000000	0	-1	5	1	15	0	None	2020-10-17 17:34:40.498805046	968	1	160	0x00000044	0x000000c0	129	0x000000c2	['258', '258', '258', '258']	42	1	[OrderedDict([('dnp3.al.obj', '258'), ('dnp3.al.obj_tree', OrderedDict([('Qualifier Field, Prefix: None, Range: 8-bit Start and Stop Indices', OrderedDict([('dnp3.al.objq.prefix', '0'), ('dnp3.al.objq.range', '0')])), ('Number of Items: 10', OrderedDict([('dnp3.al.range.start', '0'), ('dnp3.al.range.stop', '9')])), ('Point Number 0 (Quality: Online), Value: 1', OrderedDict([('dnp3.al.point_index'…	-54.3835	81.4145	1350.54
22	42	eth:ethertype:arp	00:00:00:aa:00:22	ff:ff:ff:ff:ff:ff	0.0.0.0	0.0.0.0	0	0x00000000	0	0	0	0x00000000	0	-1	0	0	0	0	None	2020-10-17 17:34:46.960892916	631	1	131	0x00000044	0x000000c0	129	0x000000cf	['258', '258', '258', '258']	33	0	[OrderedDict([('dnp3.al.obj', '258'), ('dnp3.al.obj_tree', OrderedDict([('Qualifier Field, Prefix: None, Range: 8-bit Start and Stop Indices', OrderedDict([('dnp3.al.objq.prefix', '0'), ('dnp3.al.objq.range', '0')])), ('Number of Items: 8', OrderedDict([('dnp3.al.range.start', '0'), ('dnp3.al.range.stop', '7')])), ('Point Number 0 (Quality: Online), Value: 1', OrderedDict([('dnp3.al.point_index',…	-54.3835	81.4145	1350.54
23	81	eth:ethertype:ip:tcp:dnp3	00:00:00:aa:00:22	00:50:56:9c:9d:70	172.16.0.2	192.168.0.5	67	0x00004000	55493	20000	27	0x00000018	0	-1	10	2	30	0	None	2020-10-17 17:34:49.362986088	390	1	121	0x00000044	0x000000c0	129	0x000000c8	['258', '258', '258']	32	255	[OrderedDict([('dnp3.al.obj', '258'), ('dnp3.al.obj_tree', OrderedDict([('Qualifier Field, Prefix: None, Range: 8-bit Start and Stop Indices', OrderedDict([('dnp3.al.objq.prefix', '0'), ('dnp3.al.objq.range', '0')])), ('Number of Items: 8', OrderedDict([('dnp3.al.range.start', '0'), ('dnp3.al.range.stop', '7')])), ('Point Number 0 (Quality: Online), Value: 1', OrderedDict([('dnp3.al.point_index',…	-56.6729	81.4145	1350.54
24	85	eth:ethertype:ip:tcp:dnp3	00:50:56:9c:9d:70	00:00:00:aa:00:22	192.168.0.5	172.16.0.2	71	0x00004000	20000	55493	31	0x00000018	0	0.050860000	0	0	0	0	None	2020-10-17 17:34:52.850055933	601	1	201	0x00000044	0x000000c0	129	0x000000c7	['258', '258', '258', '258']	55	2	[OrderedDict([('dnp3.al.obj', '258'), ('dnp3.al.obj_tree', OrderedDict([('Qualifier Field, Prefix: None, Range: 8-bit Start and Stop Indices', OrderedDict([('dnp3.al.objq.prefix', '0'), ('dnp3.al.objq.range', '0')])), ('Number of Items: 13', OrderedDict([('dnp3.al.range.start', '0'), ('dnp3.al.range.stop', '12')])), ('Point Number 0 (Quality: Online), Value: 1', OrderedDict([('dnp3.al.point_index…	-56.6729	81.084	1350.54
25	42	eth:ethertype:arp	00:00:00:aa:00:22	ff:ff:ff:ff:ff:ff	0.0.0.0	0.0.0.0	0	0x00000000	0	0	0	0x00000000	0	-1	8	2	24	0	None	2020-10-17 17:34:56.592012882	560	1	148	0x00000044	0x000000c0	129	0x000000c0	['258', '258', '258', '258']	38	1	[OrderedDict([('dnp3.al.obj', '258'), ('dnp3.al.obj_tree', OrderedDict([('Qualifier Field, Prefix: None, Range: 8-bit Start and Stop Indices', OrderedDict([('dnp3.al.objq.prefix', '0'), ('dnp3.al.objq.range', '0')])), ('Number of Items: 9', OrderedDict([('dnp3.al.range.start', '0'), ('dnp3.al.range.stop', '8')])), ('Point Number 0 (Quality: Online), Value: 1', OrderedDict([('dnp3.al.point_index',…	-56.6729	81.084	1350.54
26	42	eth:ethertype:arp	00:00:00:aa:00:22	ff:ff:ff:ff:ff:ff	0.0.0.0	0.0.0.0	0	0x00000000	0	0	0	0x00000000	0	-1	0	0	0	0	None	2020-10-17 17:35:05.524192094	601	1	22	0x00000044	0x000000c0	129	0x000000c8	['10499']	1	82	[OrderedDict([('dnp3.al.obj', '10499'), ('dnp3.al.obj_tree', OrderedDict([('Qualifier Field, Prefix: 2-Octet Index Prefix, Range: 16-bit Single Field Quantity', OrderedDict([('dnp3.al.objq.prefix', '2'), ('dnp3.al.objq.range', '8')])), ('Number of Items: 1', OrderedDict([('dnp3.al.range.quantity', '1')])), ('Point Number 2, Value: 82 [Status: Req. Accepted/Init/Queued (0x00)]', OrderedDict([('dnp…	-56.6729	81.084	1350.54
27	42	eth:ethertype:arp	00:00:00:aa:00:22	ff:ff:ff:ff:ff:ff	0.0.0.0	0.0.0.0	0	0x00000000	0	0	0	0x00000000	0	-1	4	1	12	0	None	2020-10-17 17:35:10.652194977	968	1	160	0x00000044	0x000000c0	129	0x000000c3	['258', '258', '258', '258']	42	1	[OrderedDict([('dnp3.al.obj', '258'), ('dnp3.al.obj_tree', OrderedDict([('Qualifier Field, Prefix: None, Range: 8-bit Start and Stop Indices', OrderedDict([('dnp3.al.objq.prefix', '0'), ('dnp3.al.objq.range', '0')])), ('Number of Items: 10', OrderedDict([('dnp3.al.range.start', '0'), ('dnp3.al.range.stop', '9')])), ('Point Number 0 (Quality: Online), Value: 1', OrderedDict([('dnp3.al.point_index'…	-56.6729	81.084	1350.54
28	60	eth:ethertype:arp	00:50:56:9c:9d:70	ff:ff:ff:ff:ff:ff	0.0.0.0	0.0.0.0	0	0x00000000	0	0	0	0x00000000	0	-1	4	1	12	0	None	2020-10-17 17:35:16.173341036	968	1	22	0x00000044	0x000000c0	129	0x000000c4	['10499']	1	1300	[OrderedDict([('dnp3.al.obj', '10499'), ('dnp3.al.obj_tree', OrderedDict([('Qualifier Field, Prefix: 2-Octet Index Prefix, Range: 16-bit Single Field Quantity', OrderedDict([('dnp3.al.objq.prefix', '2'), ('dnp3.al.objq.range', '8')])), ('Number of Items: 1', OrderedDict([('dnp3.al.range.quantity', '1')])), ('Point Number 1, Value: 1300 [Status: Req. Accepted/Init/Queued (0x00)]', OrderedDict([('d…	-56.6729	81.084	1350.54
29	60	eth:ethertype:arp	00:50:56:9c:9d:70	ff:ff:ff:ff:ff:ff	0.0.0.0	0.0.0.0	0	0x00000000	0	0	0	0x00000000	0	-1	1	0	5	0	None	2020-10-17 17:35:17.114300013	631	1	131	0x00000044	0x000000c0	129	0x000000c0	['258', '258', '258', '258']	33	0	[OrderedDict([('dnp3.al.obj', '258'), ('dnp3.al.obj_tree', OrderedDict([('Qualifier Field, Prefix: None, Range: 8-bit Start and Stop Indices', OrderedDict([('dnp3.al.objq.prefix', '0'), ('dnp3.al.objq.range', '0')])), ('Number of Items: 8', OrderedDict([('dnp3.al.range.start', '0'), ('dnp3.al.range.stop', '7')])), ('Point Number 0 (Quality: Online), Value: 1', OrderedDict([('dnp3.al.point_index',…	-56.6729	81.084	1350.54
30	60	eth:ethertype:arp	00:50:56:9c:9d:70	ff:ff:ff:ff:ff:ff	0.0.0.0	0.0.0.0	0	0x00000000	0	0	0	0x00000000	0	-1	6	1	18	0	None	2020-10-17 17:35:19.515383959	390	1	121	0x00000044	0x000000c0	129	0x000000c9	['258', '258', '258']	32	255	[OrderedDict([('dnp3.al.obj', '258'), ('dnp3.al.obj_tree', OrderedDict([('Qualifier Field, Prefix: None, Range: 8-bit Start and Stop Indices', OrderedDict([('dnp3.al.objq.prefix', '0'), ('dnp3.al.objq.range', '0')])), ('Number of Items: 8', OrderedDict([('dnp3.al.range.start', '0'), ('dnp3.al.range.stop', '7')])), ('Point Number 0 (Quality: Online), Value: 1', OrderedDict([('dnp3.al.point_index',…	-56.4132	81.084	1350.54
31	72	eth:ethertype:ip:tcp:dnp3	00:00:00:aa:00:22	00:50:56:9c:9d:70	172.16.0.2	192.168.0.5	58	0x00004000	49701	20000	18	0x00000018	0	-1	0	0	0	0	None	2020-10-17 17:35:23.003447056	601	1	201	0x00000044	0x000000c0	129	0x000000c9	['258', '258', '258', '258']	55	2	[OrderedDict([('dnp3.al.obj', '258'), ('dnp3.al.obj_tree', OrderedDict([('Qualifier Field, Prefix: None, Range: 8-bit Start and Stop Indices', OrderedDict([('dnp3.al.objq.prefix', '0'), ('dnp3.al.objq.range', '0')])), ('Number of Items: 13', OrderedDict([('dnp3.al.range.start', '0'), ('dnp3.al.range.stop', '12')])), ('Point Number 0 (Quality: Online), Value: 1', OrderedDict([('dnp3.al.point_index…	-56.4132	83.366	1350.54
32	239	eth:ethertype:ip:tcp:dnp3	00:50:56:9c:9d:70	00:00:00:aa:00:22	192.168.0.5	172.16.0.2	225	0x00004000	20000	49701	185	0x00000018	0	0.050460000	0	0	0	0	None	2020-10-17 17:35:26.744434118	560	1	148	0x00000044	0x000000c0	129	0x000000c1	['258', '258', '258', '258']	38	1	[OrderedDict([('dnp3.al.obj', '258'), ('dnp3.al.obj_tree', OrderedDict([('Qualifier Field, Prefix: None, Range: 8-bit Start and Stop Indices', OrderedDict([('dnp3.al.objq.prefix', '0'), ('dnp3.al.objq.range', '0')])), ('Number of Items: 9', OrderedDict([('dnp3.al.range.start', '0'), ('dnp3.al.range.stop', '8')])), ('Point Number 0 (Quality: Online), Value: 1', OrderedDict([('dnp3.al.point_index',…	-56.4132	83.366	1350.54
33	72	eth:ethertype:ip:tcp:dnp3	00:00:00:aa:00:22	00:50:56:9c:9d:70	172.16.0.2	192.168.0.5	58	0x00004000	38491	20000	18	0x00000018	0	-1	18	3	54	0	None	2020-10-17 17:35:40.804637909	968	1	160	0x00000044	0x000000c0	129	0x000000c5	['258', '258', '258', '258']	42	1	[OrderedDict([('dnp3.al.obj', '258'), ('dnp3.al.obj_tree', OrderedDict([('Qualifier Field, Prefix: None, Range: 8-bit Start and Stop Indices', OrderedDict([('dnp3.al.objq.prefix', '0'), ('dnp3.al.objq.range', '0')])), ('Number of Items: 10', OrderedDict([('dnp3.al.range.start', '0'), ('dnp3.al.range.stop', '9')])), ('Point Number 0 (Quality: Online), Value: 1', OrderedDict([('dnp3.al.point_index'…	-56.4132	83.366	1305.64
34	206	eth:ethertype:ip:tcp:dnp3	00:50:56:9c:9d:70	00:00:00:aa:00:22	192.168.0.5	172.16.0.2	192	0x00004000	20000	38491	152	0x00000018	0	0.052419000	0	0	0	1	DNP3	2020-10-17 17:35:47.266705990	631	1	131	0x00000044	0x000000c0	129	0x000000c1	['258', '258', '258', '258']	33	0	[OrderedDict([('dnp3.al.obj', '258'), ('dnp3.al.obj_tree', OrderedDict([('Qualifier Field, Prefix: None, Range: 8-bit Start and Stop Indices', OrderedDict([('dnp3.al.objq.prefix', '0'), ('dnp3.al.objq.range', '0')])), ('Number of Items: 8', OrderedDict([('dnp3.al.range.start', '0'), ('dnp3.al.range.stop', '7')])), ('Point Number 0 (Quality: Online), Value: 1', OrderedDict([('dnp3.al.point_index',…	-56.4132	83.366	1305.64
35	81	eth:ethertype:ip:tcp:dnp3	00:00:00:aa:00:22	00:50:56:9c:9d:70	172.16.0.2	192.168.0.5	67	0x00004000	38491	20000	27	0x00000018	0	-1	0	0	0	0	None	2020-10-17 17:35:49.668791056	390	1	121	0x00000044	0x000000c0	129	0x000000ca	['258', '258', '258']	32	255	[OrderedDict([('dnp3.al.obj', '258'), ('dnp3.al.obj_tree', OrderedDict([('Qualifier Field, Prefix: None, Range: 8-bit Start and Stop Indices', OrderedDict([('dnp3.al.objq.prefix', '0'), ('dnp3.al.objq.range', '0')])), ('Number of Items: 8', OrderedDict([('dnp3.al.range.start', '0'), ('dnp3.al.range.stop', '7')])), ('Point Number 0 (Quality: Online), Value: 1', OrderedDict([('dnp3.al.point_index',…	-56.9222	83.366	1305.64
36	85	eth:ethertype:ip:tcp:dnp3	00:50:56:9c:9d:70	00:00:00:aa:00:22	192.168.0.5	172.16.0.2	71	0x00004000	20000	38491	31	0x00000018	0	0.050617000	0	0	0	0	None	2020-10-17 17:35:53.156817913	601	1	201	0x00000044	0x000000c0	129	0x000000ca	['258', '258', '258', '258']	55	2	[OrderedDict([('dnp3.al.obj', '258'), ('dnp3.al.obj_tree', OrderedDict([('Qualifier Field, Prefix: None, Range: 8-bit Start and Stop Indices', OrderedDict([('dnp3.al.objq.prefix', '0'), ('dnp3.al.objq.range', '0')])), ('Number of Items: 13', OrderedDict([('dnp3.al.range.start', '0'), ('dnp3.al.range.stop', '12')])), ('Point Number 0 (Quality: Online), Value: 1', OrderedDict([('dnp3.al.point_index…	-56.9222	83.3727	1305.64
37	72	eth:ethertype:ip:tcp:dnp3	00:00:00:aa:00:22	00:50:56:9c:9d:70	172.16.0.2	192.168.0.5	58	0x00004000	47779	20000	18	0x00000018	0	-1	7	1	20	0	None	2020-10-17 17:35:56.897815943	560	1	148	0x00000044	0x000000c0	129	0x000000c2	['258', '258', '258', '258']	38	1	[OrderedDict([('dnp3.al.obj', '258'), ('dnp3.al.obj_tree', OrderedDict([('Qualifier Field, Prefix: None, Range: 8-bit Start and Stop Indices', OrderedDict([('dnp3.al.objq.prefix', '0'), ('dnp3.al.objq.range', '0')])), ('Number of Items: 9', OrderedDict([('dnp3.al.range.start', '0'), ('dnp3.al.range.stop', '8')])), ('Point Number 0 (Quality: Online), Value: 1', OrderedDict([('dnp3.al.point_index',…	-56.9222	83.3727	1305.64
38	196	eth:ethertype:ip:tcp:dnp3	00:50:56:9c:9d:70	00:00:00:aa:00:22	192.168.0.5	172.16.0.2	182	0x00004000	20000	47779	142	0x00000018	0	0.051307000	0	0	0	1	arpspoof	2020-10-17 17:36:10.957973003	968	1	160	0x00000044	0x000000c0	129	0x000000c6	['258', '258', '258', '258']	42	1	[OrderedDict([('dnp3.al.obj', '258'), ('dnp3.al.obj_tree', OrderedDict([('Qualifier Field, Prefix: None, Range: 8-bit Start and Stop Indices', OrderedDict([('dnp3.al.objq.prefix', '0'), ('dnp3.al.objq.range', '0')])), ('Number of Items: 10', OrderedDict([('dnp3.al.range.start', '0'), ('dnp3.al.range.stop', '9')])), ('Point Number 0 (Quality: Online), Value: 1', OrderedDict([('dnp3.al.point_index'…	-56.9222	83.3727	1305.22
39	42	eth:ethertype:arp	00:00:00:aa:00:22	ff:ff:ff:ff:ff:ff	0.0.0.0	0.0.0.0	0	0x00000000	0	0	0	0x00000000	0	-1	6	1	18	1	arpspoof	2020-10-17 17:36:17.421019077	631	1	131	0x00000044	0x000000c0	129	0x000000c2	['258', '258', '258', '258']	33	0	[OrderedDict([('dnp3.al.obj', '258'), ('dnp3.al.obj_tree', OrderedDict([('Qualifier Field, Prefix: None, Range: 8-bit Start and Stop Indices', OrderedDict([('dnp3.al.objq.prefix', '0'), ('dnp3.al.objq.range', '0')])), ('Number of Items: 8', OrderedDict([('dnp3.al.range.start', '0'), ('dnp3.al.range.stop', '7')])), ('Point Number 0 (Quality: Online), Value: 1', OrderedDict([('dnp3.al.point_index',…	-56.9222	83.3727	1305.22
40	42	eth:ethertype:arp	00:00:00:aa:00:22	ff:ff:ff:ff:ff:ff	0.0.0.0	0.0.0.0	0	0x00000000	0	0	0	0x00000000	0	-1	0	0	0	1	arpspoof	2020-10-17 17:36:19.822103977	390	1	121	0x00000044	0x000000c0	129	0x000000cb	['258', '258', '258']	32	255	[OrderedDict([('dnp3.al.obj', '258'), ('dnp3.al.obj_tree', OrderedDict([('Qualifier Field, Prefix: None, Range: 8-bit Start and Stop Indices', OrderedDict([('dnp3.al.objq.prefix', '0'), ('dnp3.al.objq.range', '0')])), ('Number of Items: 8', OrderedDict([('dnp3.al.range.start', '0'), ('dnp3.al.range.stop', '7')])), ('Point Number 0 (Quality: Online), Value: 1', OrderedDict([('dnp3.al.point_index',…	-56.9971	83.3727	1305.22
41	42	eth:ethertype:arp	00:00:00:aa:00:22	ff:ff:ff:ff:ff:ff	0.0.0.0	0.0.0.0	0	0x00000000	0	0	0	0x00000000	0	-1	5	1	15	0	None	2020-10-17 17:36:23.310117960	601	1	201	0x00000044	0x000000c0	129	0x000000cb	['258', '258', '258', '258']	55	2	[OrderedDict([('dnp3.al.obj', '258'), ('dnp3.al.obj_tree', OrderedDict([('Qualifier Field, Prefix: None, Range: 8-bit Start and Stop Indices', OrderedDict([('dnp3.al.objq.prefix', '0'), ('dnp3.al.objq.range', '0')])), ('Number of Items: 13', OrderedDict([('dnp3.al.range.start', '0'), ('dnp3.al.range.stop', '12')])), ('Point Number 0 (Quality: Online), Value: 1', OrderedDict([('dnp3.al.point_index…	-56.9971	83.3557	1305.22
42	72	eth:ethertype:ip:tcp:dnp3	00:00:00:aa:00:22	00:50:56:9c:9d:70	172.16.0.2	192.168.0.5	58	0x00004000	33571	20000	18	0x00000018	0	-1	0	0	0	0	None	2020-10-17 17:36:27.052167892	560	1	148	0x00000044	0x000000c0	129	0x000000c3	['258', '258', '258', '258']	38	1	[OrderedDict([('dnp3.al.obj', '258'), ('dnp3.al.obj_tree', OrderedDict([('Qualifier Field, Prefix: None, Range: 8-bit Start and Stop Indices', OrderedDict([('dnp3.al.objq.prefix', '0'), ('dnp3.al.objq.range', '0')])), ('Number of Items: 9', OrderedDict([('dnp3.al.range.start', '0'), ('dnp3.al.range.stop', '8')])), ('Point Number 0 (Quality: Online), Value: 1', OrderedDict([('dnp3.al.point_index',…	-56.9971	83.3557	1305.22
43	286	eth:ethertype:ip:tcp:dnp3	00:50:56:9c:9d:70	00:00:00:aa:00:22	192.168.0.5	172.16.0.2	272	0x00004000	20000	33571	232	0x00000018	0	0.051456000	0	0	0	0	None	2020-10-17 17:36:41.111366034	968	1	160	0x00000044	0x000000c0	129	0x000000c7	['258', '258', '258', '258']	42	1	[OrderedDict([('dnp3.al.obj', '258'), ('dnp3.al.obj_tree', OrderedDict([('Qualifier Field, Prefix: None, Range: 8-bit Start and Stop Indices', OrderedDict([('dnp3.al.objq.prefix', '0'), ('dnp3.al.objq.range', '0')])), ('Number of Items: 10', OrderedDict([('dnp3.al.range.start', '0'), ('dnp3.al.range.stop', '9')])), ('Point Number 0 (Quality: Online), Value: 1', OrderedDict([('dnp3.al.point_index'…	-56.9971	83.3557	1305.19
44	60	eth:ethertype:arp	00:50:56:9c:9d:70	ff:ff:ff:ff:ff:ff	0.0.0.0	0.0.0.0	0	0x00000000	0	0	0	0x00000000	0	-1	0	0	0	0	None	2020-10-17 17:36:47.575426102	631	1	131	0x00000044	0x000000c0	129	0x000000c3	['258', '258', '258', '258']	33	0	[OrderedDict([('dnp3.al.obj', '258'), ('dnp3.al.obj_tree', OrderedDict([('Qualifier Field, Prefix: None, Range: 8-bit Start and Stop Indices', OrderedDict([('dnp3.al.objq.prefix', '0'), ('dnp3.al.objq.range', '0')])), ('Number of Items: 8', OrderedDict([('dnp3.al.range.start', '0'), ('dnp3.al.range.stop', '7')])), ('Point Number 0 (Quality: Online), Value: 1', OrderedDict([('dnp3.al.point_index',…	-56.9971	83.3557	1305.19
45	60	eth:ethertype:arp	00:50:56:9c:9d:70	ff:ff:ff:ff:ff:ff	0.0.0.0	0.0.0.0	0	0x00000000	0	0	0	0x00000000	0	-1	5	1	15	0	None	2020-10-17 17:36:49.976464987	390	1	121	0x00000044	0x000000c0	129	0x000000cc	['258', '258', '258']	32	255	[OrderedDict([('dnp3.al.obj', '258'), ('dnp3.al.obj_tree', OrderedDict([('Qualifier Field, Prefix: None, Range: 8-bit Start and Stop Indices', OrderedDict([('dnp3.al.objq.prefix', '0'), ('dnp3.al.objq.range', '0')])), ('Number of Items: 8', OrderedDict([('dnp3.al.range.start', '0'), ('dnp3.al.range.stop', '7')])), ('Point Number 0 (Quality: Online), Value: 1', OrderedDict([('dnp3.al.point_index',…	-57.0569	83.3557	1305.19
46	60	eth:ethertype:arp	00:50:56:9c:9d:70	ff:ff:ff:ff:ff:ff	0.0.0.0	0.0.0.0	0	0x00000000	0	0	0	0x00000000	0	-1	0	0	0	0	None	2020-10-17 17:36:53.463536024	601	1	201	0x00000044	0x000000c0	129	0x000000cc	['258', '258', '258', '258']	55	2	[OrderedDict([('dnp3.al.obj', '258'), ('dnp3.al.obj_tree', OrderedDict([('Qualifier Field, Prefix: None, Range: 8-bit Start and Stop Indices', OrderedDict([('dnp3.al.objq.prefix', '0'), ('dnp3.al.objq.range', '0')])), ('Number of Items: 13', OrderedDict([('dnp3.al.range.start', '0'), ('dnp3.al.range.stop', '12')])), ('Point Number 0 (Quality: Online), Value: 1', OrderedDict([('dnp3.al.point_index…	-57.0569	83.35	1305.19
47	72	eth:ethertype:ip:tcp:dnp3	00:00:00:aa:00:22	00:50:56:9c:9d:70	172.16.0.2	192.168.0.5	58	0x00004000	55493	20000	18	0x00000018	0	-1	5	1	15	0	None	2020-10-17 17:36:57.205558062	560	1	148	0x00000044	0x000000c0	129	0x000000c4	['258', '258', '258', '258']	38	1	[OrderedDict([('dnp3.al.obj', '258'), ('dnp3.al.obj_tree', OrderedDict([('Qualifier Field, Prefix: None, Range: 8-bit Start and Stop Indices', OrderedDict([('dnp3.al.objq.prefix', '0'), ('dnp3.al.objq.range', '0')])), ('Number of Items: 9', OrderedDict([('dnp3.al.range.start', '0'), ('dnp3.al.range.stop', '8')])), ('Point Number 0 (Quality: Online), Value: 1', OrderedDict([('dnp3.al.point_index',…	-57.0569	83.35	1305.19
48	225	eth:ethertype:ip:tcp:dnp3	00:50:56:9c:9d:70	00:00:00:aa:00:22	192.168.0.5	172.16.0.2	211	0x00004000	20000	55493	171	0x00000018	0	0.052387000	0	0	0	0	None	2020-10-17 17:37:11.350579977	968	1	160	0x00000044	0x000000c0	129	0x000000c8	['258', '258', '258', '258']	42	1	[OrderedDict([('dnp3.al.obj', '258'), ('dnp3.al.obj_tree', OrderedDict([('Qualifier Field, Prefix: None, Range: 8-bit Start and Stop Indices', OrderedDict([('dnp3.al.objq.prefix', '0'), ('dnp3.al.objq.range', '0')])), ('Number of Items: 10', OrderedDict([('dnp3.al.range.start', '0'), ('dnp3.al.range.stop', '9')])), ('Point Number 0 (Quality: Online), Value: 1', OrderedDict([('dnp3.al.point_index'…	-57.0569	83.35	1305.17
49	60	eth:ethertype:arp	00:50:56:9c:9d:70	00:00:00:aa:00:22	0.0.0.0	0.0.0.0	0	0x00000000	0	0	0	0x00000000	0	-1	0	0	0	1	arpspoof	2020-10-17 17:37:16.012264967	968	1	22	0x00000044	0x000000c0	129	0x000000c9	['10499']	1	1000	[OrderedDict([('dnp3.al.obj', '10499'), ('dnp3.al.obj_tree', OrderedDict([('Qualifier Field, Prefix: 2-Octet Index Prefix, Range: 16-bit Single Field Quantity', OrderedDict([('dnp3.al.objq.prefix', '2'), ('dnp3.al.objq.range', '8')])), ('Number of Items: 1', OrderedDict([('dnp3.al.range.quantity', '1')])), ('Point Number 0, Value: 1000 [Status: Req. Accepted/Init/Queued (0x00)]', OrderedDict([('d…	-57.0569	83.35	1305.17
50	42	eth:ethertype:arp	00:00:00:aa:00:22	00:50:56:9c:9d:70	0.0.0.0	0.0.0.0	0	0x00000000	0	0	0	0x00000000	0	-1	0	0	0	1	arpspoof	2020-10-17 17:37:17.886115074	631	1	131	0x00000044	0x000000c0	129	0x000000c4	['258', '258', '258', '258']	33	0	[OrderedDict([('dnp3.al.obj', '258'), ('dnp3.al.obj_tree', OrderedDict([('Qualifier Field, Prefix: None, Range: 8-bit Start and Stop Indices', OrderedDict([('dnp3.al.objq.prefix', '0'), ('dnp3.al.objq.range', '0')])), ('Number of Items: 8', OrderedDict([('dnp3.al.range.start', '0'), ('dnp3.al.range.stop', '7')])), ('Point Number 0 (Quality: Online), Value: 1', OrderedDict([('dnp3.al.point_index',…	-57.0569	83.35	1305.17
51	42	eth:ethertype:arp	00:00:00:aa:00:22	00:50:56:9c:9d:70	0.0.0.0	0.0.0.0	0	0x00000000	0	0	0	0x00000000	0	-1	9	2	27	0	None	2020-10-17 17:37:20.305665016	390	1	121	0x00000044	0x000000c0	129	0x000000cd	['258', '258', '258']	32	255	[OrderedDict([('dnp3.al.obj', '258'), ('dnp3.al.obj_tree', OrderedDict([('Qualifier Field, Prefix: None, Range: 8-bit Start and Stop Indices', OrderedDict([('dnp3.al.objq.prefix', '0'), ('dnp3.al.objq.range', '0')])), ('Number of Items: 8', OrderedDict([('dnp3.al.range.start', '0'), ('dnp3.al.range.stop', '7')])), ('Point Number 0 (Quality: Online), Value: 1', OrderedDict([('dnp3.al.point_index',…	-55.1543	83.35	1305.17
52	60	eth:ethertype:arp	00:50:56:9c:9d:70	00:00:00:aa:00:22	0.0.0.0	0.0.0.0	0	0x00000000	0	0	0	0x00000000	0	-1	0	0	0	1	DNP3	2020-10-17 17:37:23.693386078	601	1	201	0x00000044	0x000000c0	129	0x000000cd	['258', '258', '258', '258']	55	2	[OrderedDict([('dnp3.al.obj', '258'), ('dnp3.al.obj_tree', OrderedDict([('Qualifier Field, Prefix: None, Range: 8-bit Start and Stop Indices', OrderedDict([('dnp3.al.objq.prefix', '0'), ('dnp3.al.objq.range', '0')])), ('Number of Items: 13', OrderedDict([('dnp3.al.range.start', '0'), ('dnp3.al.range.stop', '12')])), ('Point Number 0 (Quality: Online), Value: 1', OrderedDict([('dnp3.al.point_index…	-55.1543	89.3355	1305.17
53	81	eth:ethertype:ip:tcp:dnp3	00:00:00:aa:00:22	00:50:56:9c:9d:70	172.16.0.2	192.168.0.5	67	0x00004000	33571	20000	27	0x00000018	0	-1	0	0	0	0	None	2020-10-17 17:37:27.248529911	968	1	160	0x00000044	0x000000c0	129	0x000000ca	['258', '258', '258', '258']	42	1	[OrderedDict([('dnp3.al.obj', '258'), ('dnp3.al.obj_tree', OrderedDict([('Qualifier Field, Prefix: None, Range: 8-bit Start and Stop Indices', OrderedDict([('dnp3.al.objq.prefix', '0'), ('dnp3.al.objq.range', '0')])), ('Number of Items: 10', OrderedDict([('dnp3.al.range.start', '0'), ('dnp3.al.range.stop', '9')])), ('Point Number 0 (Quality: Online), Value: 1', OrderedDict([('dnp3.al.point_index'…	-55.1543	89.3355	1327.15
54	85	eth:ethertype:ip:tcp:dnp3	00:50:56:9c:9d:70	00:00:00:aa:00:22	192.168.0.5	172.16.0.2	71	0x00004000	20000	33571	31	0x00000018	0	0.051372000	0	0	0	0	None	2020-10-17 17:37:27.429945946	560	1	148	0x00000044	0x000000c0	129	0x000000c5	['258', '258', '258', '258']	38	1	[OrderedDict([('dnp3.al.obj', '258'), ('dnp3.al.obj_tree', OrderedDict([('Qualifier Field, Prefix: None, Range: 8-bit Start and Stop Indices', OrderedDict([('dnp3.al.objq.prefix', '0'), ('dnp3.al.objq.range', '0')])), ('Number of Items: 9', OrderedDict([('dnp3.al.range.start', '0'), ('dnp3.al.range.stop', '8')])), ('Point Number 0 (Quality: Online), Value: 1', OrderedDict([('dnp3.al.point_index',…	-55.1543	89.3355	1327.15
55	60	eth:ethertype:arp	00:50:56:9c:9d:70	ff:ff:ff:ff:ff:ff	0.0.0.0	0.0.0.0	0	0x00000000	0	0	0	0x00000000	0	-1	12	3	36	0	None	2020-10-17 17:37:48.190026999	631	1	131	0x00000044	0x000000c0	129	0x000000c5	['258', '258', '258', '258']	33	0	[OrderedDict([('dnp3.al.obj', '258'), ('dnp3.al.obj_tree', OrderedDict([('Qualifier Field, Prefix: None, Range: 8-bit Start and Stop Indices', OrderedDict([('dnp3.al.objq.prefix', '0'), ('dnp3.al.objq.range', '0')])), ('Number of Items: 8', OrderedDict([('dnp3.al.range.start', '0'), ('dnp3.al.range.stop', '7')])), ('Point Number 0 (Quality: Online), Value: 1', OrderedDict([('dnp3.al.point_index',…	-55.1543	89.3355	1327.15
56	60	eth:ethertype:arp	00:50:56:9c:9d:70	ff:ff:ff:ff:ff:ff	0.0.0.0	0.0.0.0	0	0x00000000	0	0	0	0x00000000	0	-1	4	1	12	0	None	2020-10-17 17:37:50.601421118	390	1	121	0x00000044	0x000000c0	129	0x000000ce	['258', '258', '258']	32	255	[OrderedDict([('dnp3.al.obj', '258'), ('dnp3.al.obj_tree', OrderedDict([('Qualifier Field, Prefix: None, Range: 8-bit Start and Stop Indices', OrderedDict([('dnp3.al.objq.prefix', '0'), ('dnp3.al.objq.range', '0')])), ('Number of Items: 8', OrderedDict([('dnp3.al.range.start', '0'), ('dnp3.al.range.stop', '7')])), ('Point Number 0 (Quality: Online), Value: 1', OrderedDict([('dnp3.al.point_index',…	-57.4461	89.3355	1327.15
57	60	eth:ethertype:arp	00:50:56:9c:9d:70	ff:ff:ff:ff:ff:ff	0.0.0.0	0.0.0.0	0	0x00000000	0	0	0	0x00000000	0	-1	4	1	12	0	None	2020-10-17 17:37:53.933583021	601	1	201	0x00000044	0x000000c0	129	0x000000ce	['258', '258', '258', '258']	55	2	[OrderedDict([('dnp3.al.obj', '258'), ('dnp3.al.obj_tree', OrderedDict([('Qualifier Field, Prefix: None, Range: 8-bit Start and Stop Indices', OrderedDict([('dnp3.al.objq.prefix', '0'), ('dnp3.al.objq.range', '0')])), ('Number of Items: 13', OrderedDict([('dnp3.al.range.start', '0'), ('dnp3.al.range.stop', '12')])), ('Point Number 0 (Quality: Online), Value: 1', OrderedDict([('dnp3.al.point_index…	-57.4461	87.9549	1327.15
58	72	eth:ethertype:ip:tcp:dnp3	00:00:00:aa:00:22	00:50:56:9c:9d:70	172.16.0.2	192.168.0.5	58	0x00004000	49701	20000	18	0x00000018	0	-1	0	0	0	0	None	2020-10-17 17:37:57.477541924	968	1	160	0x00000044	0x000000c0	129	0x000000cb	['258', '258', '258', '258']	42	1	[OrderedDict([('dnp3.al.obj', '258'), ('dnp3.al.obj_tree', OrderedDict([('Qualifier Field, Prefix: None, Range: 8-bit Start and Stop Indices', OrderedDict([('dnp3.al.objq.prefix', '0'), ('dnp3.al.objq.range', '0')])), ('Number of Items: 10', OrderedDict([('dnp3.al.range.start', '0'), ('dnp3.al.range.stop', '9')])), ('Point Number 0 (Quality: Online), Value: 1', OrderedDict([('dnp3.al.point_index'…	-57.4461	87.9549	1322.81
59	239	eth:ethertype:ip:tcp:dnp3	00:50:56:9c:9d:70	00:00:00:aa:00:22	192.168.0.5	172.16.0.2	225	0x00004000	20000	49701	185	0x00000018	0	0.052252000	0	0	0	1	DNP3	2020-10-17 17:37:57.658040047	560	1	148	0x00000044	0x000000c0	129	0x000000c6	['258', '258', '258', '258']	38	1	[OrderedDict([('dnp3.al.obj', '258'), ('dnp3.al.obj_tree', OrderedDict([('Qualifier Field, Prefix: None, Range: 8-bit Start and Stop Indices', OrderedDict([('dnp3.al.objq.prefix', '0'), ('dnp3.al.objq.range', '0')])), ('Number of Items: 9', OrderedDict([('dnp3.al.range.start', '0'), ('dnp3.al.range.stop', '8')])), ('Point Number 0 (Quality: Online), Value: 1', OrderedDict([('dnp3.al.point_index',…	-57.4461	87.9549	1322.81
60	81	eth:ethertype:ip:tcp:dnp3	00:00:00:aa:00:22	00:50:56:9c:9d:70	172.16.0.2	192.168.0.5	67	0x00004000	49701	20000	27	0x00000018	0	-1	12	2	36	0	None	2020-10-17 17:38:13.170085907	968	1	22	0x00000044	0x000000c0	129	0x000000cc	['10499']	1	1000	[OrderedDict([('dnp3.al.obj', '10499'), ('dnp3.al.obj_tree', OrderedDict([('Qualifier Field, Prefix: 2-Octet Index Prefix, Range: 16-bit Single Field Quantity', OrderedDict([('dnp3.al.objq.prefix', '2'), ('dnp3.al.objq.range', '8')])), ('Number of Items: 1', OrderedDict([('dnp3.al.range.quantity', '1')])), ('Point Number 0, Value: 1000 [Status: Req. Accepted/Init/Queued (0x00)]', OrderedDict([('d…	-57.4461	87.9549	1322.81
61	85	eth:ethertype:ip:tcp:dnp3	00:50:56:9c:9d:70	00:00:00:aa:00:22	192.168.0.5	172.16.0.2	71	0x00004000	20000	49701	31	0x00000018	0	0.051913000	0	0	0	0	None	2020-10-17 17:38:18.502584934	631	1	131	0x00000044	0x000000c0	129	0x000000c6	['258', '258', '258', '258']	33	0	[OrderedDict([('dnp3.al.obj', '258'), ('dnp3.al.obj_tree', OrderedDict([('Qualifier Field, Prefix: None, Range: 8-bit Start and Stop Indices', OrderedDict([('dnp3.al.objq.prefix', '0'), ('dnp3.al.objq.range', '0')])), ('Number of Items: 8', OrderedDict([('dnp3.al.range.start', '0'), ('dnp3.al.range.stop', '7')])), ('Point Number 0 (Quality: Online), Value: 1', OrderedDict([('dnp3.al.point_index',…	-57.4461	87.9549	1322.81
62	72	eth:ethertype:ip:tcp:dnp3	00:00:00:aa:00:22	00:50:56:9c:9d:70	172.16.0.2	192.168.0.5	58	0x00004000	38491	20000	18	0x00000018	0	-1	6	1	18	0	None	2020-10-17 17:38:20.925482035	390	1	121	0x00000044	0x000000c0	129	0x000000cf	['258', '258', '258']	32	255	[OrderedDict([('dnp3.al.obj', '258'), ('dnp3.al.obj_tree', OrderedDict([('Qualifier Field, Prefix: None, Range: 8-bit Start and Stop Indices', OrderedDict([('dnp3.al.objq.prefix', '0'), ('dnp3.al.objq.range', '0')])), ('Number of Items: 8', OrderedDict([('dnp3.al.range.start', '0'), ('dnp3.al.range.stop', '7')])), ('Point Number 0 (Quality: Online), Value: 1', OrderedDict([('dnp3.al.point_index',…	-59.4722	87.9549	1322.81
63	206	eth:ethertype:ip:tcp:dnp3	00:50:56:9c:9d:70	00:00:00:aa:00:22	192.168.0.5	172.16.0.2	192	0x00004000	20000	38491	152	0x00000018	0	0.052144000	0	0	0	0	None	2020-10-17 17:38:21.651998997	968	1	22	0x00000044	0x000000c0	129	0x000000cd	['10499']	1	1000	[OrderedDict([('dnp3.al.obj', '10499'), ('dnp3.al.obj_tree', OrderedDict([('Qualifier Field, Prefix: 2-Octet Index Prefix, Range: 16-bit Single Field Quantity', OrderedDict([('dnp3.al.objq.prefix', '2'), ('dnp3.al.objq.range', '8')])), ('Number of Items: 1', OrderedDict([('dnp3.al.range.quantity', '1')])), ('Point Number 0, Value: 1000 [Status: Req. Accepted/Init/Queued (0x00)]', OrderedDict([('d…	-59.4722	87.9549	1322.81
64	72	eth:ethertype:ip:tcp:dnp3	00:00:00:aa:00:22	00:50:56:9c:9d:70	172.16.0.2	192.168.0.5	58	0x00004000	47779	20000	18	0x00000018	0	-1	6	1	18	0	None	2020-10-17 17:38:24.165551901	601	1	201	0x00000044	0x000000c0	129	0x000000cf	['258', '258', '258', '258']	55	2	[OrderedDict([('dnp3.al.obj', '258'), ('dnp3.al.obj_tree', OrderedDict([('Qualifier Field, Prefix: None, Range: 8-bit Start and Stop Indices', OrderedDict([('dnp3.al.objq.prefix', '0'), ('dnp3.al.objq.range', '0')])), ('Number of Items: 13', OrderedDict([('dnp3.al.range.start', '0'), ('dnp3.al.range.stop', '12')])), ('Point Number 0 (Quality: Online), Value: 1', OrderedDict([('dnp3.al.point_index…	-59.4722	84.6963	1322.81
65	196	eth:ethertype:ip:tcp:dnp3	00:50:56:9c:9d:70	00:00:00:aa:00:22	192.168.0.5	172.16.0.2	182	0x00004000	20000	47779	142	0x00000018	0	0.051093000	0	0	0	1	arpspoof	2020-10-17 17:38:27.705501080	968	1	160	0x00000044	0x000000c0	129	0x000000ce	['258', '258', '258', '258']	42	1	[OrderedDict([('dnp3.al.obj', '258'), ('dnp3.al.obj_tree', OrderedDict([('Qualifier Field, Prefix: None, Range: 8-bit Start and Stop Indices', OrderedDict([('dnp3.al.objq.prefix', '0'), ('dnp3.al.objq.range', '0')])), ('Number of Items: 10', OrderedDict([('dnp3.al.range.start', '0'), ('dnp3.al.range.stop', '9')])), ('Point Number 0 (Quality: Online), Value: 1', OrderedDict([('dnp3.al.point_index'…	-59.4722	84.6963	1315.74
66	42	eth:ethertype:arp	00:00:00:aa:00:22	ff:ff:ff:ff:ff:ff	0.0.0.0	0.0.0.0	0	0x00000000	0	0	0	0x00000000	0	-1	10	2	30	0	None	2020-10-17 17:38:27.893795967	560	1	148	0x00000044	0x000000c0	129	0x000000c7	['258', '258', '258', '258']	38	1	[OrderedDict([('dnp3.al.obj', '258'), ('dnp3.al.obj_tree', OrderedDict([('Qualifier Field, Prefix: None, Range: 8-bit Start and Stop Indices', OrderedDict([('dnp3.al.objq.prefix', '0'), ('dnp3.al.objq.range', '0')])), ('Number of Items: 9', OrderedDict([('dnp3.al.range.start', '0'), ('dnp3.al.range.stop', '8')])), ('Point Number 0 (Quality: Online), Value: 1', OrderedDict([('dnp3.al.point_index',…	-59.4722	84.6963	1315.74
67	72	eth:ethertype:ip:tcp:dnp3	00:00:00:aa:00:22	00:50:56:9c:9d:70	172.16.0.2	192.168.0.5	58	0x00004000	33571	20000	18	0x00000018	0	-1	0	0	0	0	None	2020-10-17 17:38:48.730029106	631	1	131	0x00000044	0x000000c0	129	0x000000c7	['258', '258', '258', '258']	33	0	[OrderedDict([('dnp3.al.obj', '258'), ('dnp3.al.obj_tree', OrderedDict([('Qualifier Field, Prefix: None, Range: 8-bit Start and Stop Indices', OrderedDict([('dnp3.al.objq.prefix', '0'), ('dnp3.al.objq.range', '0')])), ('Number of Items: 8', OrderedDict([('dnp3.al.range.start', '0'), ('dnp3.al.range.stop', '7')])), ('Point Number 0 (Quality: Online), Value: 1', OrderedDict([('dnp3.al.point_index',…	-59.4722	84.6963	1315.74
68	286	eth:ethertype:ip:tcp:dnp3	00:50:56:9c:9d:70	00:00:00:aa:00:22	192.168.0.5	172.16.0.2	272	0x00004000	20000	33571	232	0x00000018	0	0.051061000	0	0	0	0	None	2020-10-17 17:38:51.217474937	390	1	121	0x00000044	0x000000c0	129	0x000000c0	['258', '258', '258']	32	255	[OrderedDict([('dnp3.al.obj', '258'), ('dnp3.al.obj_tree', OrderedDict([('Qualifier Field, Prefix: None, Range: 8-bit Start and Stop Indices', OrderedDict([('dnp3.al.objq.prefix', '0'), ('dnp3.al.objq.range', '0')])), ('Number of Items: 8', OrderedDict([('dnp3.al.range.start', '0'), ('dnp3.al.range.stop', '7')])), ('Point Number 0 (Quality: Online), Value: 1', OrderedDict([('dnp3.al.point_index',…	-58.2564	84.6963	1315.74
69	60	eth:ethertype:arp	00:50:56:9c:9d:70	ff:ff:ff:ff:ff:ff	0.0.0.0	0.0.0.0	0	0x00000000	0	0	0	0x00000000	0	-1	0	0	0	1	arpspoof	2020-10-17 17:38:54.389305115	601	1	201	0x00000044	0x000000c0	129	0x000000c0	['258', '258', '258', '258']	55	2	[OrderedDict([('dnp3.al.obj', '258'), ('dnp3.al.obj_tree', OrderedDict([('Qualifier Field, Prefix: None, Range: 8-bit Start and Stop Indices', OrderedDict([('dnp3.al.objq.prefix', '0'), ('dnp3.al.objq.range', '0')])), ('Number of Items: 13', OrderedDict([('dnp3.al.range.start', '0'), ('dnp3.al.range.stop', '12')])), ('Point Number 0 (Quality: Online), Value: 1', OrderedDict([('dnp3.al.point_index…	-58.2564	87.895	1315.74
70	42	eth:ethertype:arp	00:00:00:aa:00:22	ff:ff:ff:ff:ff:ff	0.0.0.0	0.0.0.0	0	0x00000000	0	0	0	0x00000000	0	-1	0	0	0	0	None	2020-10-17 17:38:57.933815002	968	1	160	0x00000044	0x000000c0	129	0x000000cf	['258', '258', '258', '258']	42	1	[OrderedDict([('dnp3.al.obj', '258'), ('dnp3.al.obj_tree', OrderedDict([('Qualifier Field, Prefix: None, Range: 8-bit Start and Stop Indices', OrderedDict([('dnp3.al.objq.prefix', '0'), ('dnp3.al.objq.range', '0')])), ('Number of Items: 10', OrderedDict([('dnp3.al.range.start', '0'), ('dnp3.al.range.stop', '9')])), ('Point Number 0 (Quality: Online), Value: 1', OrderedDict([('dnp3.al.point_index'…	-58.2564	87.895	1322.61
71	60	eth:ethertype:arp	00:50:56:9c:9d:70	ff:ff:ff:ff:ff:ff	0.0.0.0	0.0.0.0	0	0x00000000	0	0	0	0x00000000	0	-1	0	0	0	1	arpspoof	2020-10-17 17:38:58.121901989	560	1	148	0x00000044	0x000000c0	129	0x000000c8	['258', '258', '258', '258']	38	1	[OrderedDict([('dnp3.al.obj', '258'), ('dnp3.al.obj_tree', OrderedDict([('Qualifier Field, Prefix: None, Range: 8-bit Start and Stop Indices', OrderedDict([('dnp3.al.objq.prefix', '0'), ('dnp3.al.objq.range', '0')])), ('Number of Items: 9', OrderedDict([('dnp3.al.range.start', '0'), ('dnp3.al.range.stop', '8')])), ('Point Number 0 (Quality: Online), Value: 1', OrderedDict([('dnp3.al.point_index',…	-58.2564	87.895	1322.61
72	42	eth:ethertype:arp	00:00:00:aa:00:22	ff:ff:ff:ff:ff:ff	0.0.0.0	0.0.0.0	0	0x00000000	0	0	0	0x00000000	0	-1	5	1	15	0	None	2020-10-17 17:39:12.344042063	560	1	22	0x00000044	0x000000c0	129	0x000000c9	['10499']	1	1200	[OrderedDict([('dnp3.al.obj', '10499'), ('dnp3.al.obj_tree', OrderedDict([('Qualifier Field, Prefix: 2-Octet Index Prefix, Range: 16-bit Single Field Quantity', OrderedDict([('dnp3.al.objq.prefix', '2'), ('dnp3.al.objq.range', '8')])), ('Number of Items: 1', OrderedDict([('dnp3.al.range.quantity', '1')])), ('Point Number 0, Value: 1200 [Status: Req. Accepted/Init/Queued (0x00)]', OrderedDict([('d…	-58.2564	87.895	1322.61
73	60	eth:ethertype:arp	00:50:56:9c:9d:70	ff:ff:ff:ff:ff:ff	0.0.0.0	0.0.0.0	0	0x00000000	0	0	0	0x00000000	0	-1	0	0	0	1	DNP3	2020-10-17 17:39:19.026173115	631	1	131	0x00000044	0x000000c0	129	0x000000c8	['258', '258', '258', '258']	33	0	[OrderedDict([('dnp3.al.obj', '258'), ('dnp3.al.obj_tree', OrderedDict([('Qualifier Field, Prefix: None, Range: 8-bit Start and Stop Indices', OrderedDict([('dnp3.al.objq.prefix', '0'), ('dnp3.al.objq.range', '0')])), ('Number of Items: 8', OrderedDict([('dnp3.al.range.start', '0'), ('dnp3.al.range.stop', '7')])), ('Point Number 0 (Quality: Online), Value: 1', OrderedDict([('dnp3.al.point_index',…	-58.2564	87.895	1322.61
74	81	eth:ethertype:ip:tcp:dnp3	00:00:00:aa:00:22	00:50:56:9c:9d:70	172.16.0.2	192.168.0.5	67	0x00004000	55493	20000	27	0x00000018	0	-1	0	0	0	0	None	2020-10-17 17:39:21.513468981	390	1	121	0x00000044	0x000000c0	129	0x000000c1	['258', '258', '258']	32	255	[OrderedDict([('dnp3.al.obj', '258'), ('dnp3.al.obj_tree', OrderedDict([('Qualifier Field, Prefix: None, Range: 8-bit Start and Stop Indices', OrderedDict([('dnp3.al.objq.prefix', '0'), ('dnp3.al.objq.range', '0')])), ('Number of Items: 8', OrderedDict([('dnp3.al.range.start', '0'), ('dnp3.al.range.stop', '7')])), ('Point Number 0 (Quality: Online), Value: 1', OrderedDict([('dnp3.al.point_index',…	-63.9825	87.895	1322.61
75	85	eth:ethertype:ip:tcp:dnp3	00:50:56:9c:9d:70	00:00:00:aa:00:22	192.168.0.5	172.16.0.2	71	0x00004000	20000	55493	31	0x00000018	0	0.052083000	0	0	0	0	None	2020-10-17 17:39:24.625662088	601	1	201	0x00000044	0x000000c0	129	0x000000c1	['258', '258', '258', '258']	55	2	[OrderedDict([('dnp3.al.obj', '258'), ('dnp3.al.obj_tree', OrderedDict([('Qualifier Field, Prefix: None, Range: 8-bit Start and Stop Indices', OrderedDict([('dnp3.al.objq.prefix', '0'), ('dnp3.al.objq.range', '0')])), ('Number of Items: 13', OrderedDict([('dnp3.al.range.start', '0'), ('dnp3.al.range.stop', '12')])), ('Point Number 0 (Quality: Online), Value: 1', OrderedDict([('dnp3.al.point_index…	-63.9825	91.1312	1322.61
76	72	eth:ethertype:ip:tcp:dnp3	00:00:00:aa:00:22	00:50:56:9c:9d:70	172.16.0.2	192.168.0.5	58	0x00004000	55493	20000	18	0x00000018	0	-1	5	1	15	0	None	2020-10-17 17:39:28.233856916	968	1	160	0x00000044	0x000000c0	129	0x000000c0	['258', '258', '258', '258']	42	1	[OrderedDict([('dnp3.al.obj', '258'), ('dnp3.al.obj_tree', OrderedDict([('Qualifier Field, Prefix: None, Range: 8-bit Start and Stop Indices', OrderedDict([('dnp3.al.objq.prefix', '0'), ('dnp3.al.objq.range', '0')])), ('Number of Items: 10', OrderedDict([('dnp3.al.range.start', '0'), ('dnp3.al.range.stop', '9')])), ('Point Number 0 (Quality: Online), Value: 1', OrderedDict([('dnp3.al.point_index'…	-63.9825	91.1312	1336.11
77	225	eth:ethertype:ip:tcp:dnp3	00:50:56:9c:9d:70	00:00:00:aa:00:22	192.168.0.5	172.16.0.2	211	0x00004000	20000	55493	171	0x00000018	0	0.052279000	0	0	0	0	None	2020-10-17 17:39:28.440440893	560	1	148	0x00000044	0x000000c0	129	0x000000ca	['258', '258', '258', '258']	38	1	[OrderedDict([('dnp3.al.obj', '258'), ('dnp3.al.obj_tree', OrderedDict([('Qualifier Field, Prefix: None, Range: 8-bit Start and Stop Indices', OrderedDict([('dnp3.al.objq.prefix', '0'), ('dnp3.al.objq.range', '0')])), ('Number of Items: 9', OrderedDict([('dnp3.al.range.start', '0'), ('dnp3.al.range.stop', '8')])), ('Point Number 0 (Quality: Online), Value: 1', OrderedDict([('dnp3.al.point_index',…	-63.9825	91.1312	1336.11
78	60	eth:ethertype:arp	00:50:56:9c:9d:70	ff:ff:ff:ff:ff:ff	0.0.0.0	0.0.0.0	0	0x00000000	0	0	0	0x00000000	0	-1	26	6	78	0	None	2020-10-17 17:39:36.348490000	560	1	22	0x00000044	0x000000c0	129	0x000000cb	['10499']	1	1100	[OrderedDict([('dnp3.al.obj', '10499'), ('dnp3.al.obj_tree', OrderedDict([('Qualifier Field, Prefix: 2-Octet Index Prefix, Range: 16-bit Single Field Quantity', OrderedDict([('dnp3.al.objq.prefix', '2'), ('dnp3.al.objq.range', '8')])), ('Number of Items: 1', OrderedDict([('dnp3.al.range.quantity', '1')])), ('Point Number 1, Value: 1100 [Status: Req. Accepted/Init/Queued (0x00)]', OrderedDict([('d…	-63.9825	91.1312	1336.11
79	60	eth:ethertype:arp	00:50:56:9c:9d:70	ff:ff:ff:ff:ff:ff	0.0.0.0	0.0.0.0	0	0x00000000	0	0	0	0x00000000	0	-1	0	0	0	0	None	2020-10-17 17:39:49.329687119	631	1	131	0x00000044	0x000000c0	129	0x000000c9	['258', '258', '258', '258']	33	0	[OrderedDict([('dnp3.al.obj', '258'), ('dnp3.al.obj_tree', OrderedDict([('Qualifier Field, Prefix: None, Range: 8-bit Start and Stop Indices', OrderedDict([('dnp3.al.objq.prefix', '0'), ('dnp3.al.objq.range', '0')])), ('Number of Items: 8', OrderedDict([('dnp3.al.range.start', '0'), ('dnp3.al.range.stop', '7')])), ('Point Number 0 (Quality: Online), Value: 1', OrderedDict([('dnp3.al.point_index',…	-63.9825	91.1312	1336.11
80	60	eth:ethertype:arp	00:50:56:9c:9d:70	ff:ff:ff:ff:ff:ff	0.0.0.0	0.0.0.0	0	0x00000000	0	0	0	0x00000000	0	-1	4	1	12	0	None	2020-10-17 17:39:51.849464893	390	1	121	0x00000044	0x000000c0	129	0x000000c2	['258', '258', '258']	32	255	[OrderedDict([('dnp3.al.obj', '258'), ('dnp3.al.obj_tree', OrderedDict([('Qualifier Field, Prefix: None, Range: 8-bit Start and Stop Indices', OrderedDict([('dnp3.al.objq.prefix', '0'), ('dnp3.al.objq.range', '0')])), ('Number of Items: 8', OrderedDict([('dnp3.al.range.start', '0'), ('dnp3.al.range.stop', '7')])), ('Point Number 0 (Quality: Online), Value: 1', OrderedDict([('dnp3.al.point_index',…	-41.0729	91.1312	1336.11
81	72	eth:ethertype:ip:tcp:dnp3	00:00:00:aa:00:22	00:50:56:9c:9d:70	172.16.0.2	192.168.0.5	58	0x00004000	49701	20000	18	0x00000018	0	-1	0	0	0	0	None	2020-10-17 17:39:54.857572079	601	1	201	0x00000044	0x000000c0	129	0x000000c2	['258', '258', '258', '258']	55	2	[OrderedDict([('dnp3.al.obj', '258'), ('dnp3.al.obj_tree', OrderedDict([('Qualifier Field, Prefix: None, Range: 8-bit Start and Stop Indices', OrderedDict([('dnp3.al.objq.prefix', '0'), ('dnp3.al.objq.range', '0')])), ('Number of Items: 13', OrderedDict([('dnp3.al.range.start', '0'), ('dnp3.al.range.stop', '12')])), ('Point Number 0 (Quality: Online), Value: 1', OrderedDict([('dnp3.al.point_index…	-41.0729	97.8566	1336.11
82	239	eth:ethertype:ip:tcp:dnp3	00:50:56:9c:9d:70	00:00:00:aa:00:22	192.168.0.5	172.16.0.2	225	0x00004000	20000	49701	185	0x00000018	0	0.050860000	0	0	0	0	None	2020-10-17 17:39:57.727978945	968	1	22	0x00000044	0x000000c0	129	0x000000c1	['10499']	1	1300	[OrderedDict([('dnp3.al.obj', '10499'), ('dnp3.al.obj_tree', OrderedDict([('Qualifier Field, Prefix: 2-Octet Index Prefix, Range: 16-bit Single Field Quantity', OrderedDict([('dnp3.al.objq.prefix', '2'), ('dnp3.al.objq.range', '8')])), ('Number of Items: 1', OrderedDict([('dnp3.al.range.quantity', '1')])), ('Point Number 1, Value: 1300 [Status: Req. Accepted/Init/Queued (0x00)]', OrderedDict([('d…	-41.0729	97.8566	1336.11
83	60	eth:ethertype:arp	00:50:56:9c:9d:70	ff:ff:ff:ff:ff:ff	0.0.0.0	0.0.0.0	0	0x00000000	0	0	0	0x00000000	0	-1	0	0	0	0	None	2020-10-17 17:39:58.541126013	968	1	160	0x00000044	0x000000c0	129	0x000000c2	['258', '258', '258', '258']	42	1	[OrderedDict([('dnp3.al.obj', '258'), ('dnp3.al.obj_tree', OrderedDict([('Qualifier Field, Prefix: None, Range: 8-bit Start and Stop Indices', OrderedDict([('dnp3.al.objq.prefix', '0'), ('dnp3.al.objq.range', '0')])), ('Number of Items: 10', OrderedDict([('dnp3.al.range.start', '0'), ('dnp3.al.range.stop', '9')])), ('Point Number 0 (Quality: Online), Value: 1', OrderedDict([('dnp3.al.point_index'…	-41.0729	97.8566	1300.0
84	60	eth:ethertype:arp	00:50:56:9c:9d:70	ff:ff:ff:ff:ff:ff	0.0.0.0	0.0.0.0	0	0x00000000	0	0	0	0x00000000	0	-1	6	1	30	0	None	2020-10-17 17:39:58.752378941	560	1	148	0x00000044	0x000000c0	129	0x000000cc	['258', '258', '258', '258']	38	1	[OrderedDict([('dnp3.al.obj', '258'), ('dnp3.al.obj_tree', OrderedDict([('Qualifier Field, Prefix: None, Range: 8-bit Start and Stop Indices', OrderedDict([('dnp3.al.objq.prefix', '0'), ('dnp3.al.objq.range', '0')])), ('Number of Items: 9', OrderedDict([('dnp3.al.range.start', '0'), ('dnp3.al.range.stop', '8')])), ('Point Number 0 (Quality: Online), Value: 1', OrderedDict([('dnp3.al.point_index',…	-41.0729	97.8566	1300.0
85	60	eth:ethertype:arp	00:50:56:9c:9d:70	ff:ff:ff:ff:ff:ff	0.0.0.0	0.0.0.0	0	0x00000000	0	0	0	0x00000000	0	-1	6	1	18	0	None	2020-10-17 17:40:19.240119934	631	1	22	0x00000044	0x000000c0	129	0x000000ca	['10499']	1	1001	[OrderedDict([('dnp3.al.obj', '10499'), ('dnp3.al.obj_tree', OrderedDict([('Qualifier Field, Prefix: 2-Octet Index Prefix, Range: 16-bit Single Field Quantity', OrderedDict([('dnp3.al.objq.prefix', '2'), ('dnp3.al.objq.range', '8')])), ('Number of Items: 1', OrderedDict([('dnp3.al.range.quantity', '1')])), ('Point Number 0, Value: 1001 [Status: Req. Accepted/Init/Queued (0x00)]', OrderedDict([('d…	-41.0729	97.8566	1300.0
86	60	eth:ethertype:arp	00:50:56:9c:9d:70	ff:ff:ff:ff:ff:ff	0.0.0.0	0.0.0.0	0	0x00000000	0	0	0	0x00000000	0	-1	0	0	0	0	None	2020-10-17 17:40:19.635761023	631	1	131	0x00000044	0x000000c0	129	0x000000cb	['258', '258', '258', '258']	33	0	[OrderedDict([('dnp3.al.obj', '258'), ('dnp3.al.obj_tree', OrderedDict([('Qualifier Field, Prefix: None, Range: 8-bit Start and Stop Indices', OrderedDict([('dnp3.al.objq.prefix', '0'), ('dnp3.al.objq.range', '0')])), ('Number of Items: 8', OrderedDict([('dnp3.al.range.start', '0'), ('dnp3.al.range.stop', '7')])), ('Point Number 0 (Quality: Online), Value: 1', OrderedDict([('dnp3.al.point_index',…	-41.0729	97.8566	1300.0
87	60	eth:ethertype:arp	00:50:56:9c:9d:70	00:00:00:aa:00:22	0.0.0.0	0.0.0.0	0	0x00000000	0	0	0	0x00000000	0	-1	6	1	18	1	arpspoof	2020-10-17 17:40:22.136324883	390	1	121	0x00000044	0x000000c0	129	0x000000c3	['258', '258', '258']	32	255	[OrderedDict([('dnp3.al.obj', '258'), ('dnp3.al.obj_tree', OrderedDict([('Qualifier Field, Prefix: None, Range: 8-bit Start and Stop Indices', OrderedDict([('dnp3.al.objq.prefix', '0'), ('dnp3.al.objq.range', '0')])), ('Number of Items: 8', OrderedDict([('dnp3.al.range.start', '0'), ('dnp3.al.range.stop', '7')])), ('Point Number 0 (Quality: Online), Value: 1', OrderedDict([('dnp3.al.point_index',…	-11.7394	97.8566	1300.0
88	42	eth:ethertype:arp	00:00:00:aa:00:22	00:50:56:9c:9d:70	0.0.0.0	0.0.0.0	0	0x00000000	0	0	0	0x00000000	0	-1	0	0	0	1	arpspoof	2020-10-17 17:40:25.093806982	601	1	201	0x00000044	0x000000c0	129	0x000000c3	['258', '258', '258', '258']	55	2	[OrderedDict([('dnp3.al.obj', '258'), ('dnp3.al.obj_tree', OrderedDict([('Qualifier Field, Prefix: None, Range: 8-bit Start and Stop Indices', OrderedDict([('dnp3.al.objq.prefix', '0'), ('dnp3.al.objq.range', '0')])), ('Number of Items: 13', OrderedDict([('dnp3.al.range.start', '0'), ('dnp3.al.range.stop', '12')])), ('Point Number 0 (Quality: Online), Value: 1', OrderedDict([('dnp3.al.point_index…	-11.7394	109.501	1300.0
89	42	eth:ethertype:arp	00:00:00:aa:00:22	00:50:56:9c:9d:70	0.0.0.0	0.0.0.0	0	0x00000000	0	0	0	0x00000000	0	-1	0	0	0	0	None	2020-10-17 17:40:28.852514982	968	1	160	0x00000044	0x000000c0	129	0x000000c3	['258', '258', '258', '258']	42	1	[OrderedDict([('dnp3.al.obj', '258'), ('dnp3.al.obj_tree', OrderedDict([('Qualifier Field, Prefix: None, Range: 8-bit Start and Stop Indices', OrderedDict([('dnp3.al.objq.prefix', '0'), ('dnp3.al.objq.range', '0')])), ('Number of Items: 10', OrderedDict([('dnp3.al.range.start', '0'), ('dnp3.al.range.stop', '9')])), ('Point Number 0 (Quality: Online), Value: 1', OrderedDict([('dnp3.al.point_index'…	-11.7394	109.501	1300.0
90	60	eth:ethertype:arp	00:50:56:9c:9d:70	ff:ff:ff:ff:ff:ff	0.0.0.0	0.0.0.0	0	0x00000000	0	0	0	0x00000000	0	-1	0	0	0	0	None	2020-10-17 17:40:29.072285891	560	1	148	0x00000044	0x000000c0	129	0x000000cd	['258', '258', '258', '258']	38	1	[OrderedDict([('dnp3.al.obj', '258'), ('dnp3.al.obj_tree', OrderedDict([('Qualifier Field, Prefix: None, Range: 8-bit Start and Stop Indices', OrderedDict([('dnp3.al.objq.prefix', '0'), ('dnp3.al.objq.range', '0')])), ('Number of Items: 9', OrderedDict([('dnp3.al.range.start', '0'), ('dnp3.al.range.stop', '8')])), ('Point Number 0 (Quality: Online), Value: 1', OrderedDict([('dnp3.al.point_index',…	-11.7394	109.501	1300.0
91	60	eth:ethertype:arp	00:50:56:9c:9d:70	00:00:00:aa:00:22	0.0.0.0	0.0.0.0	0	0x00000000	0	0	0	0x00000000	0	-1	0	0	0	0	None	2020-10-17 17:40:37.199595928	601	1	22	0x00000044	0x000000c0	129	0x000000c4	['10499']	1	None	[OrderedDict([('dnp3.al.obj', '10499'), ('dnp3.al.obj_tree', OrderedDict([('Qualifier Field, Prefix: 2-Octet Index Prefix, Range: 16-bit Single Field Quantity', OrderedDict([('dnp3.al.objq.prefix', '2'), ('dnp3.al.objq.range', '8')])), ('Number of Items: 1', OrderedDict([('dnp3.al.range.quantity', '1')])), ('Point Number 0, Value: 79.34 [Status: Req. Accepted/Init/Queued (0x00)]', OrderedDict([('…	-11.7394	109.501	1300.0
92	60	eth:ethertype:arp	00:50:56:9c:9d:70	ff:ff:ff:ff:ff:ff	0.0.0.0	0.0.0.0	0	0x00000000	0	0	0	0x00000000	0	-1	0	0	0	0	None	2020-10-17 17:40:49.952092886	631	1	131	0x00000044	0x000000c0	129	0x000000cc	['258', '258', '258', '258']	33	0	[OrderedDict([('dnp3.al.obj', '258'), ('dnp3.al.obj_tree', OrderedDict([('Qualifier Field, Prefix: None, Range: 8-bit Start and Stop Indices', OrderedDict([('dnp3.al.objq.prefix', '0'), ('dnp3.al.objq.range', '0')])), ('Number of Items: 8', OrderedDict([('dnp3.al.range.start', '0'), ('dnp3.al.range.stop', '7')])), ('Point Number 0 (Quality: Online), Value: 1', OrderedDict([('dnp3.al.point_index',…	-11.7394	109.501	1300.0
93	72	eth:ethertype:ip:tcp:dnp3	00:00:00:aa:00:22	00:50:56:9c:9d:70	172.16.0.2	192.168.0.5	58	0x00004000	38491	20000	18	0x00000018	0	-1	6	1	18	0	None	2020-10-17 17:40:52.441656113	390	1	121	0x00000044	0x000000c0	129	0x000000c4	['258', '258', '258']	32	255	[OrderedDict([('dnp3.al.obj', '258'), ('dnp3.al.obj_tree', OrderedDict([('Qualifier Field, Prefix: None, Range: 8-bit Start and Stop Indices', OrderedDict([('dnp3.al.objq.prefix', '0'), ('dnp3.al.objq.range', '0')])), ('Number of Items: 8', OrderedDict([('dnp3.al.range.start', '0'), ('dnp3.al.range.stop', '7')])), ('Point Number 0 (Quality: Online), Value: 1', OrderedDict([('dnp3.al.point_index',…	-18.1857	109.501	1300.0
94	206	eth:ethertype:ip:tcp:dnp3	00:50:56:9c:9d:70	00:00:00:aa:00:22	192.168.0.5	172.16.0.2	192	0x00004000	20000	38491	152	0x00000018	0	0.050860000	0	0	0	0	None	2020-10-17 17:40:55.313462019	601	1	201	0x00000044	0x000000c0	129	0x000000c5	['258', '258', '258', '258']	55	2	[OrderedDict([('dnp3.al.obj', '258'), ('dnp3.al.obj_tree', OrderedDict([('Qualifier Field, Prefix: None, Range: 8-bit Start and Stop Indices', OrderedDict([('dnp3.al.objq.prefix', '0'), ('dnp3.al.objq.range', '0')])), ('Number of Items: 13', OrderedDict([('dnp3.al.range.start', '0'), ('dnp3.al.range.stop', '12')])), ('Point Number 0 (Quality: Online), Value: 1', OrderedDict([('dnp3.al.point_index…	-18.1857	108.491	1300.0
95	60	eth:ethertype:arp	00:50:56:9c:9d:70	ff:ff:ff:ff:ff:ff	0.0.0.0	0.0.0.0	0	0x00000000	0	0	0	0x00000000	0	-1	0	0	0	0	None	2020-10-17 17:40:59.171986103	968	1	160	0x00000044	0x000000c0	129	0x000000c4	['258', '258', '258', '258']	42	1	[OrderedDict([('dnp3.al.obj', '258'), ('dnp3.al.obj_tree', OrderedDict([('Qualifier Field, Prefix: None, Range: 8-bit Start and Stop Indices', OrderedDict([('dnp3.al.objq.prefix', '0'), ('dnp3.al.objq.range', '0')])), ('Number of Items: 10', OrderedDict([('dnp3.al.range.start', '0'), ('dnp3.al.range.stop', '9')])), ('Point Number 0 (Quality: Online), Value: 1', OrderedDict([('dnp3.al.point_index'…	-18.1857	108.491	1300.0
96	60	eth:ethertype:arp	00:50:56:9c:9d:70	ff:ff:ff:ff:ff:ff	0.0.0.0	0.0.0.0	0	0x00000000	0	0	0	0x00000000	0	-1	6	1	18	0	None	2020-10-17 17:40:59.392061949	560	1	148	0x00000044	0x000000c0	129	0x000000ce	['258', '258', '258', '258']	38	1	[OrderedDict([('dnp3.al.obj', '258'), ('dnp3.al.obj_tree', OrderedDict([('Qualifier Field, Prefix: None, Range: 8-bit Start and Stop Indices', OrderedDict([('dnp3.al.objq.prefix', '0'), ('dnp3.al.objq.range', '0')])), ('Number of Items: 9', OrderedDict([('dnp3.al.range.start', '0'), ('dnp3.al.range.stop', '8')])), ('Point Number 0 (Quality: Online), Value: 1', OrderedDict([('dnp3.al.point_index',…	-18.1857	108.491	1300.0
97	72	eth:ethertype:ip:tcp:dnp3	00:00:00:aa:00:22	00:50:56:9c:9d:70	172.16.0.2	192.168.0.5	58	0x00004000	47779	20000	18	0x00000018	0	-1	0	0	0	0	None	2020-10-17 17:41:08.921751976	601	1	22	0x00000044	0x000000c0	129	0x000000c6	['10499']	1	None	[OrderedDict([('dnp3.al.obj', '10499'), ('dnp3.al.obj_tree', OrderedDict([('Qualifier Field, Prefix: 2-Octet Index Prefix, Range: 16-bit Single Field Quantity', OrderedDict([('dnp3.al.objq.prefix', '2'), ('dnp3.al.objq.range', '8')])), ('Number of Items: 1', OrderedDict([('dnp3.al.range.quantity', '1')])), ('Point Number 0, Value: 79.34 [Status: Req. Accepted/Init/Queued (0x00)]', OrderedDict([('…	-18.1857	108.491	1300.0
98	196	eth:ethertype:ip:tcp:dnp3	00:50:56:9c:9d:70	00:00:00:aa:00:22	192.168.0.5	172.16.0.2	182	0x00004000	20000	47779	142	0x00000018	0	0.050956000	0	0	0	0	None	2020-10-17 17:41:20.264086007	631	1	131	0x00000044	0x000000c0	129	0x000000cd	['258', '258', '258', '258']	33	0	[OrderedDict([('dnp3.al.obj', '258'), ('dnp3.al.obj_tree', OrderedDict([('Qualifier Field, Prefix: None, Range: 8-bit Start and Stop Indices', OrderedDict([('dnp3.al.objq.prefix', '0'), ('dnp3.al.objq.range', '0')])), ('Number of Items: 8', OrderedDict([('dnp3.al.range.start', '0'), ('dnp3.al.range.stop', '7')])), ('Point Number 0 (Quality: Online), Value: 1', OrderedDict([('dnp3.al.point_index',…	-18.1857	108.491	1300.0
99	60	eth:ethertype:arp	00:50:56:9c:9d:70	ff:ff:ff:ff:ff:ff	0.0.0.0	0.0.0.0	0	0x00000000	0	0	0	0x00000000	0	-1	0	0	0	0	None	2020-10-17 17:41:22.746925116	390	1	121	0x00000044	0x000000c0	129	0x000000c5	['258', '258', '258']	32	255	[OrderedDict([('dnp3.al.obj', '258'), ('dnp3.al.obj_tree', OrderedDict([('Qualifier Field, Prefix: None, Range: 8-bit Start and Stop Indices', OrderedDict([('dnp3.al.objq.prefix', '0'), ('dnp3.al.objq.range', '0')])), ('Number of Items: 8', OrderedDict([('dnp3.al.range.start', '0'), ('dnp3.al.range.stop', '7')])), ('Point Number 0 (Quality: Online), Value: 1', OrderedDict([('dnp3.al.point_index',…	-21.2969	108.491	1300.0
100	60	eth:ethertype:arp	00:50:56:9c:9d:70	ff:ff:ff:ff:ff:ff	0.0.0.0	0.0.0.0	0	0x00000000	0	0	0	0x00000000	0	-1	6	1	18	0	None	2020-10-17 17:41:25.541843891	601	1	201	0x00000044	0x000000c0	129	0x000000c7	['258', '258', '258', '258']	55	2	[OrderedDict([('dnp3.al.obj', '258'), ('dnp3.al.obj_tree', OrderedDict([('Qualifier Field, Prefix: None, Range: 8-bit Start and Stop Indices', OrderedDict([('dnp3.al.objq.prefix', '0'), ('dnp3.al.objq.range', '0')])), ('Number of Items: 13', OrderedDict([('dnp3.al.range.start', '0'), ('dnp3.al.range.stop', '12')])), ('Point Number 0 (Quality: Online), Value: 1', OrderedDict([('dnp3.al.point_index…	-21.2969	107.85	1300.0
101	60	eth:ethertype:arp	00:50:56:9c:9d:70	ff:ff:ff:ff:ff:ff	0.0.0.0	0.0.0.0	0	0x00000000	0	0	0	0x00000000	0	-1	0	0	0	0	None	2020-10-17 17:41:27.421916008	601	1	22	0x00000044	0x000000c0	129	0x000000c8	['10499']	1	None	[OrderedDict([('dnp3.al.obj', '10499'), ('dnp3.al.obj_tree', OrderedDict([('Qualifier Field, Prefix: 2-Octet Index Prefix, Range: 16-bit Single Field Quantity', OrderedDict([('dnp3.al.objq.prefix', '2'), ('dnp3.al.objq.range', '8')])), ('Number of Items: 1', OrderedDict([('dnp3.al.range.quantity', '1')])), ('Point Number 0, Value: 79.34 [Status: Req. Accepted/Init/Queued (0x00)]', OrderedDict([('…	-21.2969	107.85	1300.0
102	60	eth:ethertype:arp	00:50:56:9c:9d:70	ff:ff:ff:ff:ff:ff	0.0.0.0	0.0.0.0	0	0x00000000	0	0	0	0x00000000	0	-1	5	1	15	0	None	2020-10-17 17:41:29.488153934	968	1	160	0x00000044	0x000000c0	129	0x000000c5	['258', '258', '258', '258']	42	1	[OrderedDict([('dnp3.al.obj', '258'), ('dnp3.al.obj_tree', OrderedDict([('Qualifier Field, Prefix: None, Range: 8-bit Start and Stop Indices', OrderedDict([('dnp3.al.objq.prefix', '0'), ('dnp3.al.objq.range', '0')])), ('Number of Items: 10', OrderedDict([('dnp3.al.range.start', '0'), ('dnp3.al.range.stop', '9')])), ('Point Number 0 (Quality: Online), Value: 1', OrderedDict([('dnp3.al.point_index'…	-21.2969	107.85	1300.0
103	72	eth:ethertype:ip:tcp:dnp3	00:00:00:aa:00:22	00:50:56:9c:9d:70	172.16.0.2	192.168.0.5	58	0x00004000	33571	20000	18	0x00000018	0	-1	0	0	0	0	None	2020-10-17 17:41:29.708174944	560	1	148	0x00000044	0x000000c0	129	0x000000cf	['258', '258', '258', '258']	38	1	[OrderedDict([('dnp3.al.obj', '258'), ('dnp3.al.obj_tree', OrderedDict([('Qualifier Field, Prefix: None, Range: 8-bit Start and Stop Indices', OrderedDict([('dnp3.al.objq.prefix', '0'), ('dnp3.al.objq.range', '0')])), ('Number of Items: 9', OrderedDict([('dnp3.al.range.start', '0'), ('dnp3.al.range.stop', '8')])), ('Point Number 0 (Quality: Online), Value: 1', OrderedDict([('dnp3.al.point_index',…	-21.2969	107.85	1300.0
104	286	eth:ethertype:ip:tcp:dnp3	00:50:56:9c:9d:70	00:00:00:aa:00:22	192.168.0.5	172.16.0.2	272	0x00004000	20000	33571	232	0x00000018	0	0.051912000	0	0	0	0	None	2020-10-17 17:41:50.568512917	631	1	131	0x00000044	0x000000c0	129	0x000000ce	['258', '258', '258', '258']	33	0	[OrderedDict([('dnp3.al.obj', '258'), ('dnp3.al.obj_tree', OrderedDict([('Qualifier Field, Prefix: None, Range: 8-bit Start and Stop Indices', OrderedDict([('dnp3.al.objq.prefix', '0'), ('dnp3.al.objq.range', '0')])), ('Number of Items: 8', OrderedDict([('dnp3.al.range.start', '0'), ('dnp3.al.range.stop', '7')])), ('Point Number 0 (Quality: Online), Value: 1', OrderedDict([('dnp3.al.point_index',…	-21.2969	107.85	1300.0
105	60	eth:ethertype:arp	00:50:56:9c:9d:70	ff:ff:ff:ff:ff:ff	0.0.0.0	0.0.0.0	0	0x00000000	0	0	0	0x00000000	0	-1	0	0	0	0	None	2020-10-17 17:41:53.064773082	390	1	121	0x00000044	0x000000c0	129	0x000000c6	['258', '258', '258']	32	255	[OrderedDict([('dnp3.al.obj', '258'), ('dnp3.al.obj_tree', OrderedDict([('Qualifier Field, Prefix: None, Range: 8-bit Start and Stop Indices', OrderedDict([('dnp3.al.objq.prefix', '0'), ('dnp3.al.objq.range', '0')])), ('Number of Items: 8', OrderedDict([('dnp3.al.range.start', '0'), ('dnp3.al.range.stop', '7')])), ('Point Number 0 (Quality: Online), Value: 1', OrderedDict([('dnp3.al.point_index',…	-23.7619	107.85	1300.0
106	60	eth:ethertype:arp	00:50:56:9c:9d:70	ff:ff:ff:ff:ff:ff	0.0.0.0	0.0.0.0	0	0x00000000	0	0	0	0x00000000	0	-1	5	1	15	0	None	2020-10-17 17:41:55.769555092	601	1	201	0x00000044	0x000000c0	129	0x000000c9	['258', '258', '258', '258']	55	2	[OrderedDict([('dnp3.al.obj', '258'), ('dnp3.al.obj_tree', OrderedDict([('Qualifier Field, Prefix: None, Range: 8-bit Start and Stop Indices', OrderedDict([('dnp3.al.objq.prefix', '0'), ('dnp3.al.objq.range', '0')])), ('Number of Items: 13', OrderedDict([('dnp3.al.range.start', '0'), ('dnp3.al.range.stop', '12')])), ('Point Number 0 (Quality: Online), Value: 1', OrderedDict([('dnp3.al.point_index…	-23.7619	107.693	1300.0
107	60	eth:ethertype:arp	00:50:56:9c:9d:70	ff:ff:ff:ff:ff:ff	0.0.0.0	0.0.0.0	0	0x00000000	0	0	0	0x00000000	0	-1	0	0	0	0	None	2020-10-17 17:41:59.804316044	968	1	160	0x00000044	0x000000c0	129	0x000000c6	['258', '258', '258', '258']	42	1	[OrderedDict([('dnp3.al.obj', '258'), ('dnp3.al.obj_tree', OrderedDict([('Qualifier Field, Prefix: None, Range: 8-bit Start and Stop Indices', OrderedDict([('dnp3.al.objq.prefix', '0'), ('dnp3.al.objq.range', '0')])), ('Number of Items: 10', OrderedDict([('dnp3.al.range.start', '0'), ('dnp3.al.range.stop', '9')])), ('Point Number 0 (Quality: Online), Value: 1', OrderedDict([('dnp3.al.point_index'…	-23.7619	107.693	1300.0
108	72	eth:ethertype:ip:tcp:dnp3	00:00:00:aa:00:22	00:50:56:9c:9d:70	172.16.0.2	192.168.0.5	58	0x00004000	55493	20000	18	0x00000018	0	-1	5	1	15	0	None	2020-10-17 17:42:00.020365953	560	1	148	0x00000044	0x000000c0	129	0x000000c0	['258', '258', '258', '258']	38	1	[OrderedDict([('dnp3.al.obj', '258'), ('dnp3.al.obj_tree', OrderedDict([('Qualifier Field, Prefix: None, Range: 8-bit Start and Stop Indices', OrderedDict([('dnp3.al.objq.prefix', '0'), ('dnp3.al.objq.range', '0')])), ('Number of Items: 9', OrderedDict([('dnp3.al.range.start', '0'), ('dnp3.al.range.stop', '8')])), ('Point Number 0 (Quality: Online), Value: 1', OrderedDict([('dnp3.al.point_index',…	-23.7619	107.693	1300.0
109	225	eth:ethertype:ip:tcp:dnp3	00:50:56:9c:9d:70	00:00:00:aa:00:22	192.168.0.5	172.16.0.2	211	0x00004000	20000	55493	171	0x00000018	0	0.051817000	0	0	0	1	DNP3	2020-10-17 17:42:20.144150972	601	1	22	0x00000044	0x000000c0	129	0x000000ca	['10499']	1	None	[OrderedDict([('dnp3.al.obj', '10499'), ('dnp3.al.obj_tree', OrderedDict([('Qualifier Field, Prefix: 2-Octet Index Prefix, Range: 16-bit Single Field Quantity', OrderedDict([('dnp3.al.objq.prefix', '2'), ('dnp3.al.objq.range', '8')])), ('Number of Items: 1', OrderedDict([('dnp3.al.range.quantity', '1')])), ('Point Number 0, Value: 79.34 [Status: Req. Accepted/Init/Queued (0x00)]', OrderedDict([('…	-23.7619	107.693	1300.0
110	81	eth:ethertype:ip:tcp:dnp3	00:00:00:aa:00:22	00:50:56:9c:9d:70	172.16.0.2	192.168.0.5	67	0x00004000	33571	20000	27	0x00000018	0	-1	17	4	51	0	None	2020-10-17 17:42:20.876291037	631	1	131	0x00000044	0x000000c0	129	0x000000cf	['258', '258', '258', '258']	33	0	[OrderedDict([('dnp3.al.obj', '258'), ('dnp3.al.obj_tree', OrderedDict([('Qualifier Field, Prefix: None, Range: 8-bit Start and Stop Indices', OrderedDict([('dnp3.al.objq.prefix', '0'), ('dnp3.al.objq.range', '0')])), ('Number of Items: 8', OrderedDict([('dnp3.al.range.start', '0'), ('dnp3.al.range.stop', '7')])), ('Point Number 0 (Quality: Online), Value: 1', OrderedDict([('dnp3.al.point_index',…	-23.7619	107.693	1300.0
111	85	eth:ethertype:ip:tcp:dnp3	00:50:56:9c:9d:70	00:00:00:aa:00:22	192.168.0.5	172.16.0.2	71	0x00004000	20000	33571	31	0x00000018	0	0.050515000	0	0	0	0	None	2020-10-17 17:42:23.369353056	390	1	121	0x00000044	0x000000c0	129	0x000000c7	['258', '258', '258']	32	255	[OrderedDict([('dnp3.al.obj', '258'), ('dnp3.al.obj_tree', OrderedDict([('Qualifier Field, Prefix: None, Range: 8-bit Start and Stop Indices', OrderedDict([('dnp3.al.objq.prefix', '0'), ('dnp3.al.objq.range', '0')])), ('Number of Items: 8', OrderedDict([('dnp3.al.range.start', '0'), ('dnp3.al.range.stop', '7')])), ('Point Number 0 (Quality: Online), Value: 1', OrderedDict([('dnp3.al.point_index',…	-23.8892	107.693	1300.0
112	60	eth:ethertype:arp	00:50:56:9c:9d:70	ff:ff:ff:ff:ff:ff	0.0.0.0	0.0.0.0	0	0x00000000	0	0	0	0x00000000	0	-1	4	1	12	0	None	2020-10-17 17:42:26.005532026	601	1	201	0x00000044	0x000000c0	129	0x000000cb	['258', '258', '258', '258']	55	2	[OrderedDict([('dnp3.al.obj', '258'), ('dnp3.al.obj_tree', OrderedDict([('Qualifier Field, Prefix: None, Range: 8-bit Start and Stop Indices', OrderedDict([('dnp3.al.objq.prefix', '0'), ('dnp3.al.objq.range', '0')])), ('Number of Items: 13', OrderedDict([('dnp3.al.range.start', '0'), ('dnp3.al.range.stop', '12')])), ('Point Number 0 (Quality: Online), Value: 1', OrderedDict([('dnp3.al.point_index…	-23.8892	107.817	1300.0
113	60	eth:ethertype:arp	00:50:56:9c:9d:70	ff:ff:ff:ff:ff:ff	0.0.0.0	0.0.0.0	0	0x00000000	0	0	0	0x00000000	0	-1	4	1	12	0	None	2020-10-17 17:42:30.030029058	968	1	160	0x00000044	0x000000c0	129	0x000000c7	['258', '258', '258', '258']	42	1	[OrderedDict([('dnp3.al.obj', '258'), ('dnp3.al.obj_tree', OrderedDict([('Qualifier Field, Prefix: None, Range: 8-bit Start and Stop Indices', OrderedDict([('dnp3.al.objq.prefix', '0'), ('dnp3.al.objq.range', '0')])), ('Number of Items: 10', OrderedDict([('dnp3.al.range.start', '0'), ('dnp3.al.range.stop', '9')])), ('Point Number 0 (Quality: Online), Value: 1', OrderedDict([('dnp3.al.point_index'…	-23.8892	107.817	118.986
114	60	eth:ethertype:arp	00:50:56:9c:9d:70	ff:ff:ff:ff:ff:ff	0.0.0.0	0.0.0.0	0	0x00000000	0	0	0	0x00000000	0	-1	4	1	12	0	None	2020-10-17 17:42:30.241694927	560	1	148	0x00000044	0x000000c0	129	0x000000c1	['258', '258', '258', '258']	38	1	[OrderedDict([('dnp3.al.obj', '258'), ('dnp3.al.obj_tree', OrderedDict([('Qualifier Field, Prefix: None, Range: 8-bit Start and Stop Indices', OrderedDict([('dnp3.al.objq.prefix', '0'), ('dnp3.al.objq.range', '0')])), ('Number of Items: 9', OrderedDict([('dnp3.al.range.start', '0'), ('dnp3.al.range.stop', '8')])), ('Point Number 0 (Quality: Online), Value: 1', OrderedDict([('dnp3.al.point_index',…	-23.8892	107.817	118.986
115	72	eth:ethertype:ip:tcp:dnp3	00:00:00:aa:00:22	00:50:56:9c:9d:70	172.16.0.2	192.168.0.5	58	0x00004000	49701	20000	18	0x00000018	0	-1	0	0	0	0	None	2020-10-17 17:42:33.493710995	601	1	22	0x00000044	0x000000c0	129	0x000000cc	['10499']	1	82	[OrderedDict([('dnp3.al.obj', '10499'), ('dnp3.al.obj_tree', OrderedDict([('Qualifier Field, Prefix: 2-Octet Index Prefix, Range: 16-bit Single Field Quantity', OrderedDict([('dnp3.al.objq.prefix', '2'), ('dnp3.al.objq.range', '8')])), ('Number of Items: 1', OrderedDict([('dnp3.al.range.quantity', '1')])), ('Point Number 2, Value: 82 [Status: Req. Accepted/Init/Queued (0x00)]', OrderedDict([('dnp…	-23.8892	107.817	118.986
116	239	eth:ethertype:ip:tcp:dnp3	00:50:56:9c:9d:70	00:00:00:aa:00:22	192.168.0.5	172.16.0.2	225	0x00004000	20000	49701	185	0x00000018	0	0.051559000	0	0	0	1	DNP3	2020-10-17 17:42:43.372077942	601	1	22	0x00000044	0x000000c0	129	0x000000cd	['10499']	1	82	[OrderedDict([('dnp3.al.obj', '10499'), ('dnp3.al.obj_tree', OrderedDict([('Qualifier Field, Prefix: 2-Octet Index Prefix, Range: 16-bit Single Field Quantity', OrderedDict([('dnp3.al.objq.prefix', '2'), ('dnp3.al.objq.range', '8')])), ('Number of Items: 1', OrderedDict([('dnp3.al.range.quantity', '1')])), ('Point Number 2, Value: 82 [Status: Req. Accepted/Init/Queued (0x00)]', OrderedDict([('dnp…	-23.8892	107.817	118.986
117	81	eth:ethertype:ip:tcp:dnp3	00:00:00:aa:00:22	00:50:56:9c:9d:70	172.16.0.2	192.168.0.5	67	0x00004000	49701	20000	27	0x00000018	0	-1	18	3	54	0	None	2020-10-17 17:42:51.192270041	631	1	131	0x00000044	0x000000c0	129	0x000000c0	['258', '258', '258', '258']	33	0	[OrderedDict([('dnp3.al.obj', '258'), ('dnp3.al.obj_tree', OrderedDict([('Qualifier Field, Prefix: None, Range: 8-bit Start and Stop Indices', OrderedDict([('dnp3.al.objq.prefix', '0'), ('dnp3.al.objq.range', '0')])), ('Number of Items: 8', OrderedDict([('dnp3.al.range.start', '0'), ('dnp3.al.range.stop', '7')])), ('Point Number 0 (Quality: Online), Value: 1', OrderedDict([('dnp3.al.point_index',…	-23.8892	107.817	118.986
118	85	eth:ethertype:ip:tcp:dnp3	00:50:56:9c:9d:70	00:00:00:aa:00:22	192.168.0.5	172.16.0.2	71	0x00004000	20000	49701	31	0x00000018	0	0.050885000	0	0	0	0	None	2020-10-17 17:42:53.593563080	390	1	121	0x00000044	0x000000c0	129	0x000000c8	['258', '258', '258']	32	255	[OrderedDict([('dnp3.al.obj', '258'), ('dnp3.al.obj_tree', OrderedDict([('Qualifier Field, Prefix: None, Range: 8-bit Start and Stop Indices', OrderedDict([('dnp3.al.objq.prefix', '0'), ('dnp3.al.objq.range', '0')])), ('Number of Items: 8', OrderedDict([('dnp3.al.range.start', '0'), ('dnp3.al.range.stop', '7')])), ('Point Number 0 (Quality: Online), Value: 1', OrderedDict([('dnp3.al.point_index',…	-23.7561	107.817	118.986
119	72	eth:ethertype:ip:tcp:dnp3	00:00:00:aa:00:22	00:50:56:9c:9d:70	172.16.0.2	192.168.0.5	58	0x00004000	38491	20000	18	0x00000018	0	-1	0	0	0	0	None	2020-10-17 17:42:56.242352009	601	1	201	0x00000044	0x000000c0	129	0x000000ce	['258', '258', '258', '258']	55	2	[OrderedDict([('dnp3.al.obj', '258'), ('dnp3.al.obj_tree', OrderedDict([('Qualifier Field, Prefix: None, Range: 8-bit Start and Stop Indices', OrderedDict([('dnp3.al.objq.prefix', '0'), ('dnp3.al.objq.range', '0')])), ('Number of Items: 13', OrderedDict([('dnp3.al.range.start', '0'), ('dnp3.al.range.stop', '12')])), ('Point Number 0 (Quality: Online), Value: 1', OrderedDict([('dnp3.al.point_index…	-23.7561	46.3936	118.986
120	206	eth:ethertype:ip:tcp:dnp3	00:50:56:9c:9d:70	00:00:00:aa:00:22	192.168.0.5	172.16.0.2	192	0x00004000	20000	38491	152	0x00000018	0	0.051689000	0	0	0	0	None	2020-10-17 17:43:00.348351002	968	1	160	0x00000044	0x000000c0	129	0x000000c8	['258', '258', '258', '258']	42	1	[OrderedDict([('dnp3.al.obj', '258'), ('dnp3.al.obj_tree', OrderedDict([('Qualifier Field, Prefix: None, Range: 8-bit Start and Stop Indices', OrderedDict([('dnp3.al.objq.prefix', '0'), ('dnp3.al.objq.range', '0')])), ('Number of Items: 10', OrderedDict([('dnp3.al.range.start', '0'), ('dnp3.al.range.stop', '9')])), ('Point Number 0 (Quality: Online), Value: 1', OrderedDict([('dnp3.al.point_index'…	-23.7561	46.3936	1300.0
121	72	eth:ethertype:ip:tcp:dnp3	00:00:00:aa:00:22	00:50:56:9c:9d:70	172.16.0.2	192.168.0.5	58	0x00004000	47779	20000	18	0x00000018	0	-1	6	1	18	0	None	2020-10-17 17:43:00.548137903	560	1	148	0x00000044	0x000000c0	129	0x000000c2	['258', '258', '258', '258']	38	1	[OrderedDict([('dnp3.al.obj', '258'), ('dnp3.al.obj_tree', OrderedDict([('Qualifier Field, Prefix: None, Range: 8-bit Start and Stop Indices', OrderedDict([('dnp3.al.objq.prefix', '0'), ('dnp3.al.objq.range', '0')])), ('Number of Items: 9', OrderedDict([('dnp3.al.range.start', '0'), ('dnp3.al.range.stop', '8')])), ('Point Number 0 (Quality: Online), Value: 1', OrderedDict([('dnp3.al.point_index',…	-23.7561	46.3936	1300.0
122	196	eth:ethertype:ip:tcp:dnp3	00:50:56:9c:9d:70	00:00:00:aa:00:22	192.168.0.5	172.16.0.2	182	0x00004000	20000	47779	142	0x00000018	0	0.050598000	0	0	0	0	None	2020-10-17 17:43:06.040082932	601	1	201	0x00000044	0x000000c0	129	0x000000cf	['258', '258', '258', '258']	55	2	[OrderedDict([('dnp3.al.obj', '258'), ('dnp3.al.obj_tree', OrderedDict([('Qualifier Field, Prefix: None, Range: 8-bit Start and Stop Indices', OrderedDict([('dnp3.al.objq.prefix', '0'), ('dnp3.al.objq.range', '0')])), ('Number of Items: 13', OrderedDict([('dnp3.al.range.start', '0'), ('dnp3.al.range.stop', '12')])), ('Point Number 0 (Quality: Online), Value: 1', OrderedDict([('dnp3.al.point_index…	-23.7561	82.0	1300.0
123	72	eth:ethertype:ip:tcp:dnp3	00:00:00:aa:00:22	00:50:56:9c:9d:70	172.16.0.2	192.168.0.5	58	0x00004000	33571	20000	18	0x00000018	0	-1	10	2	30	0	None	2020-10-17 17:43:21.519979953	631	1	131	0x00000044	0x000000c0	129	0x000000c1	['258', '258', '258', '258']	33	0	[OrderedDict([('dnp3.al.obj', '258'), ('dnp3.al.obj_tree', OrderedDict([('Qualifier Field, Prefix: None, Range: 8-bit Start and Stop Indices', OrderedDict([('dnp3.al.objq.prefix', '0'), ('dnp3.al.objq.range', '0')])), ('Number of Items: 8', OrderedDict([('dnp3.al.range.start', '0'), ('dnp3.al.range.stop', '7')])), ('Point Number 0 (Quality: Online), Value: 1', OrderedDict([('dnp3.al.point_index',…	-23.7561	82.0	1300.0
124	286	eth:ethertype:ip:tcp:dnp3	00:50:56:9c:9d:70	00:00:00:aa:00:22	192.168.0.5	172.16.0.2	272	0x00004000	20000	33571	232	0x00000018	0	0.051732000	0	0	0	0	None	2020-10-17 17:43:23.817559004	390	1	121	0x00000044	0x000000c0	129	0x000000c9	['258', '258', '258']	32	255	[OrderedDict([('dnp3.al.obj', '258'), ('dnp3.al.obj_tree', OrderedDict([('Qualifier Field, Prefix: None, Range: 8-bit Start and Stop Indices', OrderedDict([('dnp3.al.objq.prefix', '0'), ('dnp3.al.objq.range', '0')])), ('Number of Items: 8', OrderedDict([('dnp3.al.range.start', '0'), ('dnp3.al.range.stop', '7')])), ('Point Number 0 (Quality: Online), Value: 1', OrderedDict([('dnp3.al.point_index',…	-23.9656	82.0	1300.0
125	60	eth:ethertype:arp	00:50:56:9c:9d:70	ff:ff:ff:ff:ff:ff	0.0.0.0	0.0.0.0	0	0x00000000	0	0	0	0x00000000	0	-1	0	0	0	0	None	2020-10-17 17:43:30.660295010	968	1	160	0x00000044	0x000000c0	129	0x000000c9	['258', '258', '258', '258']	42	1	[OrderedDict([('dnp3.al.obj', '258'), ('dnp3.al.obj_tree', OrderedDict([('Qualifier Field, Prefix: None, Range: 8-bit Start and Stop Indices', OrderedDict([('dnp3.al.objq.prefix', '0'), ('dnp3.al.objq.range', '0')])), ('Number of Items: 10', OrderedDict([('dnp3.al.range.start', '0'), ('dnp3.al.range.stop', '9')])), ('Point Number 0 (Quality: Online), Value: 1', OrderedDict([('dnp3.al.point_index'…	-23.9656	82.0	1300.0
126	60	eth:ethertype:arp	00:50:56:9c:9d:70	ff:ff:ff:ff:ff:ff	0.0.0.0	0.0.0.0	0	0x00000000	0	0	0	0x00000000	0	-1	0	0	0	1	arpspoof	2020-10-17 17:43:30.864092112	560	1	148	0x00000044	0x000000c0	129	0x000000c3	['258', '258', '258', '258']	38	1	[OrderedDict([('dnp3.al.obj', '258'), ('dnp3.al.obj_tree', OrderedDict([('Qualifier Field, Prefix: None, Range: 8-bit Start and Stop Indices', OrderedDict([('dnp3.al.objq.prefix', '0'), ('dnp3.al.objq.range', '0')])), ('Number of Items: 9', OrderedDict([('dnp3.al.range.start', '0'), ('dnp3.al.range.stop', '8')])), ('Point Number 0 (Quality: Online), Value: 1', OrderedDict([('dnp3.al.point_index',…	-23.9656	82.0	1300.0
127	42	eth:ethertype:arp	00:00:00:aa:00:22	00:50:56:9c:9d:70	0.0.0.0	0.0.0.0	0	0x00000000	0	0	0	0x00000000	0	-1	5	1	15	0	None	2020-10-17 17:43:36.112102032	560	1	148	0x00000044	0x000000c0	129	0x000000c4	['258', '258', '258', '258']	38	1	[OrderedDict([('dnp3.al.obj', '258'), ('dnp3.al.obj_tree', OrderedDict([('Qualifier Field, Prefix: None, Range: 8-bit Start and Stop Indices', OrderedDict([('dnp3.al.objq.prefix', '0'), ('dnp3.al.objq.range', '0')])), ('Number of Items: 9', OrderedDict([('dnp3.al.range.start', '0'), ('dnp3.al.range.stop', '8')])), ('Point Number 0 (Quality: Online), Value: 1', OrderedDict([('dnp3.al.point_index',…	-23.9656	82.0	1300.0
128	60	eth:ethertype:arp	00:50:56:9c:9d:70	00:00:00:aa:00:22	0.0.0.0	0.0.0.0	0	0x00000000	0	0	0	0x00000000	0	-1	0	0	0	0	None	2020-10-17 17:43:36.411717892	601	1	201	0x00000044	0x000000c0	129	0x000000c0	['258', '258', '258', '258']	55	2	[OrderedDict([('dnp3.al.obj', '258'), ('dnp3.al.obj_tree', OrderedDict([('Qualifier Field, Prefix: None, Range: 8-bit Start and Stop Indices', OrderedDict([('dnp3.al.objq.prefix', '0'), ('dnp3.al.objq.range', '0')])), ('Number of Items: 13', OrderedDict([('dnp3.al.range.start', '0'), ('dnp3.al.range.stop', '12')])), ('Point Number 0 (Quality: Online), Value: 1', OrderedDict([('dnp3.al.point_index…	-23.9656	82.0	1300.0
129	60	eth:ethertype:arp	00:50:56:9c:9d:70	ff:ff:ff:ff:ff:ff	0.0.0.0	0.0.0.0	0	0x00000000	0	0	0	0x00000000	0	-1	0	0	0	0	None	2020-10-17 17:43:50.929574013	560	1	28	0x00000044	0x000000c0	129	0x000000c5	['3073']	1	1	[OrderedDict([('dnp3.al.obj', '3073'), ('dnp3.al.obj_tree', OrderedDict([('Qualifier Field, Prefix: 2-Octet Index Prefix, Range: 16-bit Single Field Quantity', OrderedDict([('dnp3.al.objq.prefix', '2'), ('dnp3.al.objq.range', '8')])), ('Number of Items: 1', OrderedDict([('dnp3.al.range.quantity', '1')])), ('Point Number 1 [Pulse On] [Trip]', OrderedDict([('dnp3.al.index', '1'), ('Control Code [0x…	-23.9656	82.0	1300.0
130	72	eth:ethertype:ip:tcp:dnp3	00:00:00:aa:00:22	00:50:56:9c:9d:70	172.16.0.2	192.168.0.5	58	0x00004000	55493	20000	18	0x00000018	0	-1	5	1	15	0	None	2020-10-17 17:43:51.832246065	631	1	131	0x00000044	0x000000c0	129	0x000000c2	['258', '258', '258', '258']	33	0	[OrderedDict([('dnp3.al.obj', '258'), ('dnp3.al.obj_tree', OrderedDict([('Qualifier Field, Prefix: None, Range: 8-bit Start and Stop Indices', OrderedDict([('dnp3.al.objq.prefix', '0'), ('dnp3.al.objq.range', '0')])), ('Number of Items: 8', OrderedDict([('dnp3.al.range.start', '0'), ('dnp3.al.range.stop', '7')])), ('Point Number 0 (Quality: Online), Value: 1', OrderedDict([('dnp3.al.point_index',…	-23.9656	82.0	1300.0
131	225	eth:ethertype:ip:tcp:dnp3	00:50:56:9c:9d:70	00:00:00:aa:00:22	192.168.0.5	172.16.0.2	211	0x00004000	20000	55493	171	0x00000018	0	0.050654000	0	0	0	1	arpspoof	2020-10-17 17:43:54.061661959	390	1	121	0x00000044	0x000000c0	129	0x000000ca	['258', '258', '258']	32	247	[OrderedDict([('dnp3.al.obj', '258'), ('dnp3.al.obj_tree', OrderedDict([('Qualifier Field, Prefix: None, Range: 8-bit Start and Stop Indices', OrderedDict([('dnp3.al.objq.prefix', '0'), ('dnp3.al.objq.range', '0')])), ('Number of Items: 8', OrderedDict([('dnp3.al.range.start', '0'), ('dnp3.al.range.stop', '7')])), ('Point Number 0 (Quality: Online), Value: 1', OrderedDict([('dnp3.al.point_index',…	152.652	82.0	1300.0
132	42	eth:ethertype:arp	00:00:00:aa:00:22	ff:ff:ff:ff:ff:ff	0.0.0.0	0.0.0.0	0	0x00000000	0	0	0	0x00000000	0	-1	5	1	15	1	arpspoof	2020-10-17 17:44:00.980086088	968	1	160	0x00000044	0x000000c0	129	0x000000ca	['258', '258', '258', '258']	42	1	[OrderedDict([('dnp3.al.obj', '258'), ('dnp3.al.obj_tree', OrderedDict([('Qualifier Field, Prefix: None, Range: 8-bit Start and Stop Indices', OrderedDict([('dnp3.al.objq.prefix', '0'), ('dnp3.al.objq.range', '0')])), ('Number of Items: 10', OrderedDict([('dnp3.al.range.start', '0'), ('dnp3.al.range.stop', '9')])), ('Point Number 0 (Quality: Online), Value: 1', OrderedDict([('dnp3.al.point_index'…	152.652	82.0	1300.0
133	42	eth:ethertype:arp	00:00:00:aa:00:22	ff:ff:ff:ff:ff:ff	0.0.0.0	0.0.0.0	0	0x00000000	0	0	0	0x00000000	0	-1	5	0	15	1	arpspoof	2020-10-17 17:44:06.428320885	560	1	148	0x00000044	0x000000c0	129	0x000000c6	['258', '258', '258', '258']	38	1	[OrderedDict([('dnp3.al.obj', '258'), ('dnp3.al.obj_tree', OrderedDict([('Qualifier Field, Prefix: None, Range: 8-bit Start and Stop Indices', OrderedDict([('dnp3.al.objq.prefix', '0'), ('dnp3.al.objq.range', '0')])), ('Number of Items: 9', OrderedDict([('dnp3.al.range.start', '0'), ('dnp3.al.range.stop', '8')])), ('Point Number 0 (Quality: Online), Value: 1', OrderedDict([('dnp3.al.point_index',…	152.652	82.0	1300.0
134	42	eth:ethertype:arp	00:00:00:aa:00:22	ff:ff:ff:ff:ff:ff	0.0.0.0	0.0.0.0	0	0x00000000	0	0	0	0x00000000	0	-1	4	1	12	1	arpspoof	2020-10-17 17:44:06.786030054	601	1	201	0x00000044	0x000000c0	129	0x000000c1	['258', '258', '258', '258']	55	2	[OrderedDict([('dnp3.al.obj', '258'), ('dnp3.al.obj_tree', OrderedDict([('Qualifier Field, Prefix: None, Range: 8-bit Start and Stop Indices', OrderedDict([('dnp3.al.objq.prefix', '0'), ('dnp3.al.objq.range', '0')])), ('Number of Items: 13', OrderedDict([('dnp3.al.range.start', '0'), ('dnp3.al.range.stop', '12')])), ('Point Number 0 (Quality: Online), Value: 1', OrderedDict([('dnp3.al.point_index…	152.652	82.0	1300.0
135	42	eth:ethertype:arp	00:00:00:aa:00:22	ff:ff:ff:ff:ff:ff	0.0.0.0	0.0.0.0	0	0x00000000	0	0	0	0x00000000	0	-1	8	2	24	1	arpspoof	2020-10-17 17:44:22.156111002	631	1	131	0x00000044	0x000000c0	129	0x000000c3	['258', '258', '258', '258']	33	0	[OrderedDict([('dnp3.al.obj', '258'), ('dnp3.al.obj_tree', OrderedDict([('Qualifier Field, Prefix: None, Range: 8-bit Start and Stop Indices', OrderedDict([('dnp3.al.objq.prefix', '0'), ('dnp3.al.objq.range', '0')])), ('Number of Items: 8', OrderedDict([('dnp3.al.range.start', '0'), ('dnp3.al.range.stop', '7')])), ('Point Number 0 (Quality: Online), Value: 1', OrderedDict([('dnp3.al.point_index',…	152.652	82.0	1300.0
136	42	eth:ethertype:arp	00:00:00:aa:00:22	ff:ff:ff:ff:ff:ff	0.0.0.0	0.0.0.0	0	0x00000000	0	0	0	0x00000000	0	-1	4	1	12	1	arpspoof	2020-10-17 17:44:24.294255972	390	1	121	0x00000044	0x000000c0	129	0x000000cb	['258', '258', '258']	32	247	[OrderedDict([('dnp3.al.obj', '258'), ('dnp3.al.obj_tree', OrderedDict([('Qualifier Field, Prefix: None, Range: 8-bit Start and Stop Indices', OrderedDict([('dnp3.al.objq.prefix', '0'), ('dnp3.al.objq.range', '0')])), ('Number of Items: 8', OrderedDict([('dnp3.al.range.start', '0'), ('dnp3.al.range.stop', '7')])), ('Point Number 0 (Quality: Online), Value: 1', OrderedDict([('dnp3.al.point_index',…	110.202	82.0	1300.0
137	42	eth:ethertype:arp	00:00:00:aa:00:22	ff:ff:ff:ff:ff:ff	0.0.0.0	0.0.0.0	0	0x00000000	0	0	0	0x00000000	0	-1	0	0	0	0	None	2020-10-17 17:44:31.296063900	968	1	160	0x00000044	0x000000c0	129	0x000000cb	['258', '258', '258', '258']	42	1	[OrderedDict([('dnp3.al.obj', '258'), ('dnp3.al.obj_tree', OrderedDict([('Qualifier Field, Prefix: None, Range: 8-bit Start and Stop Indices', OrderedDict([('dnp3.al.objq.prefix', '0'), ('dnp3.al.objq.range', '0')])), ('Number of Items: 10', OrderedDict([('dnp3.al.range.start', '0'), ('dnp3.al.range.stop', '9')])), ('Point Number 0 (Quality: Online), Value: 1', OrderedDict([('dnp3.al.point_index'…	110.202	82.0	1300.0
138	60	eth:ethertype:arp	00:50:56:9c:9d:70	ff:ff:ff:ff:ff:ff	0.0.0.0	0.0.0.0	0	0x00000000	0	0	0	0x00000000	0	-1	0	0	0	0	None	2020-10-17 17:44:44.097080946	968	1	22	0x00000044	0x000000c0	129	0x000000cc	['10499']	1	1000	[OrderedDict([('dnp3.al.obj', '10499'), ('dnp3.al.obj_tree', OrderedDict([('Qualifier Field, Prefix: 2-Octet Index Prefix, Range: 16-bit Single Field Quantity', OrderedDict([('dnp3.al.objq.prefix', '2'), ('dnp3.al.objq.range', '8')])), ('Number of Items: 1', OrderedDict([('dnp3.al.range.quantity', '1')])), ('Point Number 0, Value: 1000 [Status: Req. Accepted/Init/Queued (0x00)]', OrderedDict([('d…	110.202	82.0	1300.0
139	60	eth:ethertype:arp	00:50:56:9c:9d:70	ff:ff:ff:ff:ff:ff	0.0.0.0	0.0.0.0	0	0x00000000	0	0	0	0x00000000	0	-1	4	1	12	0	None	2020-10-17 17:44:44.110044003	601	1	201	0x00000044	0x000000c0	129	0x000000c2	['258', '258', '258', '258']	55	2	[OrderedDict([('dnp3.al.obj', '258'), ('dnp3.al.obj_tree', OrderedDict([('Qualifier Field, Prefix: None, Range: 8-bit Start and Stop Indices', OrderedDict([('dnp3.al.objq.prefix', '0'), ('dnp3.al.objq.range', '0')])), ('Number of Items: 13', OrderedDict([('dnp3.al.range.start', '0'), ('dnp3.al.range.stop', '12')])), ('Point Number 0 (Quality: Online), Value: 1', OrderedDict([('dnp3.al.point_index…	110.202	45.7401	1300.0
140	60	eth:ethertype:arp	00:50:56:9c:9d:70	ff:ff:ff:ff:ff:ff	0.0.0.0	0.0.0.0	0	0x00000000	0	0	0	0x00000000	0	-1	4	1	12	0	None	2020-10-17 17:44:44.262262106	601	1	201	0x00000044	0x000000c0	129	0x000000c3	['258', '258', '258', '258']	55	2	[OrderedDict([('dnp3.al.obj', '258'), ('dnp3.al.obj_tree', OrderedDict([('Qualifier Field, Prefix: None, Range: 8-bit Start and Stop Indices', OrderedDict([('dnp3.al.objq.prefix', '0'), ('dnp3.al.objq.range', '0')])), ('Number of Items: 13', OrderedDict([('dnp3.al.range.start', '0'), ('dnp3.al.range.stop', '12')])), ('Point Number 0 (Quality: Online), Value: 1', OrderedDict([('dnp3.al.point_index…	110.202	45.7237	1300.0
141	72	eth:ethertype:ip:tcp:dnp3	00:00:00:aa:00:22	00:50:56:9c:9d:70	172.16.0.2	192.168.0.5	58	0x00004000	49701	20000	18	0x00000018	0	-1	0	0	0	0	None	2020-10-17 17:44:45.462234020	560	1	148	0x00000044	0x000000c0	129	0x000000c8	['258', '258', '258', '258']	38	1	[OrderedDict([('dnp3.al.obj', '258'), ('dnp3.al.obj_tree', OrderedDict([('Qualifier Field, Prefix: None, Range: 8-bit Start and Stop Indices', OrderedDict([('dnp3.al.objq.prefix', '0'), ('dnp3.al.objq.range', '0')])), ('Number of Items: 9', OrderedDict([('dnp3.al.range.start', '0'), ('dnp3.al.range.stop', '8')])), ('Point Number 0 (Quality: Online), Value: 1', OrderedDict([('dnp3.al.point_index',…	110.202	45.7237	1300.0
142	239	eth:ethertype:ip:tcp:dnp3	00:50:56:9c:9d:70	00:00:00:aa:00:22	192.168.0.5	172.16.0.2	225	0x00004000	20000	49701	185	0x00000018	0	0.050579000	0	0	0	0	None	2020-10-17 17:44:52.308377981	631	1	131	0x00000044	0x000000c0	129	0x000000c4	['258', '258', '258', '258']	33	0	[OrderedDict([('dnp3.al.obj', '258'), ('dnp3.al.obj_tree', OrderedDict([('Qualifier Field, Prefix: None, Range: 8-bit Start and Stop Indices', OrderedDict([('dnp3.al.objq.prefix', '0'), ('dnp3.al.objq.range', '0')])), ('Number of Items: 8', OrderedDict([('dnp3.al.range.start', '0'), ('dnp3.al.range.stop', '7')])), ('Point Number 0 (Quality: Online), Value: 1', OrderedDict([('dnp3.al.point_index',…	110.202	45.7237	1300.0
143	60	eth:ethertype:arp	00:50:56:9c:9d:70	ff:ff:ff:ff:ff:ff	0.0.0.0	0.0.0.0	0	0x00000000	0	0	0	0x00000000	0	-1	0	0	0	0	None	2020-10-17 17:44:54.446410894	390	1	121	0x00000044	0x000000c0	129	0x000000cc	['258', '258', '258']	32	247	[OrderedDict([('dnp3.al.obj', '258'), ('dnp3.al.obj_tree', OrderedDict([('Qualifier Field, Prefix: None, Range: 8-bit Start and Stop Indices', OrderedDict([('dnp3.al.objq.prefix', '0'), ('dnp3.al.objq.range', '0')])), ('Number of Items: 8', OrderedDict([('dnp3.al.range.start', '0'), ('dnp3.al.range.stop', '7')])), ('Point Number 0 (Quality: Online), Value: 1', OrderedDict([('dnp3.al.point_index',…	133.838	45.7237	1300.0
144	60	eth:ethertype:arp	00:50:56:9c:9d:70	ff:ff:ff:ff:ff:ff	0.0.0.0	0.0.0.0	0	0x00000000	0	0	0	0x00000000	0	-1	6	1	18	0	None	2020-10-17 17:44:55.580389023	560	1	148	0x00000044	0x000000c0	129	0x000000c9	['258', '258', '258', '258']	38	1	[OrderedDict([('dnp3.al.obj', '258'), ('dnp3.al.obj_tree', OrderedDict([('Qualifier Field, Prefix: None, Range: 8-bit Start and Stop Indices', OrderedDict([('dnp3.al.objq.prefix', '0'), ('dnp3.al.objq.range', '0')])), ('Number of Items: 9', OrderedDict([('dnp3.al.range.start', '0'), ('dnp3.al.range.stop', '8')])), ('Point Number 0 (Quality: Online), Value: 1', OrderedDict([('dnp3.al.point_index',…	133.838	45.7237	1300.0
145	60	eth:ethertype:arp	00:50:56:9c:9d:70	ff:ff:ff:ff:ff:ff	0.0.0.0	0.0.0.0	0	0x00000000	0	0	0	0x00000000	0	-1	0	0	0	1	arpspoof	2020-10-17 17:44:55.733347893	560	1	22	0x00000044	0x000000c0	129	0x000000ca	['10499']	1	1200	[OrderedDict([('dnp3.al.obj', '10499'), ('dnp3.al.obj_tree', OrderedDict([('Qualifier Field, Prefix: 2-Octet Index Prefix, Range: 16-bit Single Field Quantity', OrderedDict([('dnp3.al.objq.prefix', '2'), ('dnp3.al.objq.range', '8')])), ('Number of Items: 1', OrderedDict([('dnp3.al.range.quantity', '1')])), ('Point Number 0, Value: 1200 [Status: Req. Accepted/Init/Queued (0x00)]', OrderedDict([('d…	133.838	45.7237	1300.0
146	42	eth:ethertype:arp	00:00:00:aa:00:22	ff:ff:ff:ff:ff:ff	0.0.0.0	0.0.0.0	0	0x00000000	0	0	0	0x00000000	0	-1	0	0	0	0	None	2020-10-17 17:45:01.449486971	968	1	160	0x00000044	0x000000c0	129	0x000000cd	['258', '258', '258', '258']	42	1	[OrderedDict([('dnp3.al.obj', '258'), ('dnp3.al.obj_tree', OrderedDict([('Qualifier Field, Prefix: None, Range: 8-bit Start and Stop Indices', OrderedDict([('dnp3.al.objq.prefix', '0'), ('dnp3.al.objq.range', '0')])), ('Number of Items: 10', OrderedDict([('dnp3.al.range.start', '0'), ('dnp3.al.range.stop', '9')])), ('Point Number 0 (Quality: Online), Value: 1', OrderedDict([('dnp3.al.point_index'…	133.838	45.7237	94.2873
147	60	eth:ethertype:arp	00:50:56:9c:9d:70	ff:ff:ff:ff:ff:ff	0.0.0.0	0.0.0.0	0	0x00000000	0	0	0	0x00000000	0	-1	6	1	18	1	arpspoof	2020-10-17 17:45:07.880527973	631	1	22	0x00000044	0x000000c0	129	0x000000c5	['10499']	1	1001	[OrderedDict([('dnp3.al.obj', '10499'), ('dnp3.al.obj_tree', OrderedDict([('Qualifier Field, Prefix: 2-Octet Index Prefix, Range: 16-bit Single Field Quantity', OrderedDict([('dnp3.al.objq.prefix', '2'), ('dnp3.al.objq.range', '8')])), ('Number of Items: 1', OrderedDict([('dnp3.al.range.quantity', '1')])), ('Point Number 0, Value: 1001 [Status: Req. Accepted/Init/Queued (0x00)]', OrderedDict([('d…	133.838	45.7237	94.2873
148	42	eth:ethertype:arp	00:00:00:aa:00:22	ff:ff:ff:ff:ff:ff	0.0.0.0	0.0.0.0	0	0x00000000	0	0	0	0x00000000	0	-1	0	0	0	0	None	2020-10-17 17:45:14.415652037	601	1	201	0x00000044	0x000000c0	129	0x000000c4	['258', '258', '258', '258']	55	2	[OrderedDict([('dnp3.al.obj', '258'), ('dnp3.al.obj_tree', OrderedDict([('Qualifier Field, Prefix: None, Range: 8-bit Start and Stop Indices', OrderedDict([('dnp3.al.objq.prefix', '0'), ('dnp3.al.objq.range', '0')])), ('Number of Items: 13', OrderedDict([('dnp3.al.range.start', '0'), ('dnp3.al.range.stop', '12')])), ('Point Number 0 (Quality: Online), Value: 1', OrderedDict([('dnp3.al.point_index…	133.838	30.988	94.2873
149	60	eth:ethertype:arp	00:50:56:9c:9d:70	ff:ff:ff:ff:ff:ff	0.0.0.0	0.0.0.0	0	0x00000000	0	0	0	0x00000000	0	-1	0	0	0	1	arpspoof	2020-10-17 17:45:22.461709023	631	1	131	0x00000044	0x000000c0	129	0x000000c6	['258', '258', '258', '258']	33	9	[OrderedDict([('dnp3.al.obj', '258'), ('dnp3.al.obj_tree', OrderedDict([('Qualifier Field, Prefix: None, Range: 8-bit Start and Stop Indices', OrderedDict([('dnp3.al.objq.prefix', '0'), ('dnp3.al.objq.range', '0')])), ('Number of Items: 8', OrderedDict([('dnp3.al.range.start', '0'), ('dnp3.al.range.stop', '7')])), ('Point Number 0 (Quality: Online), Value: 1', OrderedDict([('dnp3.al.point_index',…	133.838	30.988	94.2873
150	42	eth:ethertype:arp	00:00:00:aa:00:22	ff:ff:ff:ff:ff:ff	0.0.0.0	0.0.0.0	0	0x00000000	0	0	0	0x00000000	0	-1	0	0	0	0	None	2020-10-17 17:45:22.833723068	601	1	22	0x00000044	0x000000c0	129	0x000000c5	['10499']	1	None	[OrderedDict([('dnp3.al.obj', '10499'), ('dnp3.al.obj_tree', OrderedDict([('Qualifier Field, Prefix: 2-Octet Index Prefix, Range: 16-bit Single Field Quantity', OrderedDict([('dnp3.al.objq.prefix', '2'), ('dnp3.al.objq.range', '8')])), ('Number of Items: 1', OrderedDict([('dnp3.al.range.quantity', '1')])), ('Point Number 0, Value: 79.34 [Status: Req. Accepted/Init/Queued (0x00)]', OrderedDict([('…	133.838	30.988	94.2873
151	60	eth:ethertype:arp	00:50:56:9c:9d:70	00:00:00:aa:00:22	0.0.0.0	0.0.0.0	0	0x00000000	0	0	0	0x00000000	0	-1	0	0	0	1	arpspoof	2020-10-17 17:45:24.599776030	390	1	121	0x00000044	0x000000c0	129	0x000000cd	['258', '258', '258']	32	247	[OrderedDict([('dnp3.al.obj', '258'), ('dnp3.al.obj_tree', OrderedDict([('Qualifier Field, Prefix: None, Range: 8-bit Start and Stop Indices', OrderedDict([('dnp3.al.objq.prefix', '0'), ('dnp3.al.objq.range', '0')])), ('Number of Items: 8', OrderedDict([('dnp3.al.range.start', '0'), ('dnp3.al.range.stop', '7')])), ('Point Number 0 (Quality: Online), Value: 1', OrderedDict([('dnp3.al.point_index',…	42.8426	30.988	94.2873
152	42	eth:ethertype:arp	00:00:00:aa:00:22	00:50:56:9c:9d:70	0.0.0.0	0.0.0.0	0	0x00000000	0	0	0	0x00000000	0	-1	0	0	0	0	None	2020-10-17 17:45:25.732769966	560	1	148	0x00000044	0x000000c0	129	0x000000cb	['258', '258', '258', '258']	38	1	[OrderedDict([('dnp3.al.obj', '258'), ('dnp3.al.obj_tree', OrderedDict([('Qualifier Field, Prefix: None, Range: 8-bit Start and Stop Indices', OrderedDict([('dnp3.al.objq.prefix', '0'), ('dnp3.al.objq.range', '0')])), ('Number of Items: 9', OrderedDict([('dnp3.al.range.start', '0'), ('dnp3.al.range.stop', '8')])), ('Point Number 0 (Quality: Online), Value: 1', OrderedDict([('dnp3.al.point_index',…	42.8426	30.988	94.2873
153	60	eth:ethertype:arp	00:50:56:9c:9d:70	ff:ff:ff:ff:ff:ff	0.0.0.0	0.0.0.0	0	0x00000000	0	0	0	0x00000000	0	-1	6	1	18	0	None	2020-10-17 17:45:29.850826025	968	1	22	0x00000044	0x000000c0	129	0x000000ce	['10499']	1	1300	[OrderedDict([('dnp3.al.obj', '10499'), ('dnp3.al.obj_tree', OrderedDict([('Qualifier Field, Prefix: 2-Octet Index Prefix, Range: 16-bit Single Field Quantity', OrderedDict([('dnp3.al.objq.prefix', '2'), ('dnp3.al.objq.range', '8')])), ('Number of Items: 1', OrderedDict([('dnp3.al.range.quantity', '1')])), ('Point Number 1, Value: 1300 [Status: Req. Accepted/Init/Queued (0x00)]', OrderedDict([('d…	42.8426	30.988	94.2873
154	60	eth:ethertype:arp	00:50:56:9c:9d:70	ff:ff:ff:ff:ff:ff	0.0.0.0	0.0.0.0	0	0x00000000	0	0	0	0x00000000	0	-1	0	0	0	0	None	2020-10-17 17:45:31.602852106	968	1	160	0x00000044	0x000000c0	129	0x000000cf	['258', '258', '258', '258']	42	1	[OrderedDict([('dnp3.al.obj', '258'), ('dnp3.al.obj_tree', OrderedDict([('Qualifier Field, Prefix: None, Range: 8-bit Start and Stop Indices', OrderedDict([('dnp3.al.objq.prefix', '0'), ('dnp3.al.objq.range', '0')])), ('Number of Items: 10', OrderedDict([('dnp3.al.range.start', '0'), ('dnp3.al.range.stop', '9')])), ('Point Number 0 (Quality: Online), Value: 1', OrderedDict([('dnp3.al.point_index'…	42.8426	30.988	89.799
155	72	eth:ethertype:ip:tcp:dnp3	00:00:00:aa:00:22	00:50:56:9c:9d:70	172.16.0.2	192.168.0.5	58	0x00004000	38491	20000	18	0x00000018	0	-1	0	0	0	0	None	2020-10-17 17:45:39.145880938	560	1	22	0x00000044	0x000000c0	129	0x000000cc	['10499']	1	1100	[OrderedDict([('dnp3.al.obj', '10499'), ('dnp3.al.obj_tree', OrderedDict([('Qualifier Field, Prefix: 2-Octet Index Prefix, Range: 16-bit Single Field Quantity', OrderedDict([('dnp3.al.objq.prefix', '2'), ('dnp3.al.objq.range', '8')])), ('Number of Items: 1', OrderedDict([('dnp3.al.range.quantity', '1')])), ('Point Number 1, Value: 1100 [Status: Req. Accepted/Init/Queued (0x00)]', OrderedDict([('d…	42.8426	30.988	89.799
156	206	eth:ethertype:ip:tcp:dnp3	00:50:56:9c:9d:70	00:00:00:aa:00:22	192.168.0.5	172.16.0.2	192	0x00004000	20000	38491	152	0x00000018	0	0.050518000	0	0	0	0	None	2020-10-17 17:45:44.569036007	601	1	201	0x00000044	0x000000c0	129	0x000000c6	['258', '258', '258', '258']	55	2	[OrderedDict([('dnp3.al.obj', '258'), ('dnp3.al.obj_tree', OrderedDict([('Qualifier Field, Prefix: None, Range: 8-bit Start and Stop Indices', OrderedDict([('dnp3.al.objq.prefix', '0'), ('dnp3.al.objq.range', '0')])), ('Number of Items: 13', OrderedDict([('dnp3.al.range.start', '0'), ('dnp3.al.range.stop', '12')])), ('Point Number 0 (Quality: Online), Value: 1', OrderedDict([('dnp3.al.point_index…	42.8426	24.0493	89.799
157	60	eth:ethertype:arp	00:50:56:9c:9d:70	ff:ff:ff:ff:ff:ff	0.0.0.0	0.0.0.0	0	0x00000000	0	0	0	0x00000000	0	-1	7	1	23	0	None	2020-10-17 17:45:52.615081072	631	1	131	0x00000044	0x000000c0	129	0x000000c7	['258', '258', '258', '258']	33	9	[OrderedDict([('dnp3.al.obj', '258'), ('dnp3.al.obj_tree', OrderedDict([('Qualifier Field, Prefix: None, Range: 8-bit Start and Stop Indices', OrderedDict([('dnp3.al.objq.prefix', '0'), ('dnp3.al.objq.range', '0')])), ('Number of Items: 8', OrderedDict([('dnp3.al.range.start', '0'), ('dnp3.al.range.stop', '7')])), ('Point Number 0 (Quality: Online), Value: 1', OrderedDict([('dnp3.al.point_index',…	42.8426	24.0493	89.799
158	60	eth:ethertype:arp	00:50:56:9c:9d:70	ff:ff:ff:ff:ff:ff	0.0.0.0	0.0.0.0	0	0x00000000	0	0	0	0x00000000	0	-1	1	0	2	0	None	2020-10-17 17:45:54.095128059	601	1	22	0x00000044	0x000000c0	129	0x000000c7	['10499']	1	82	[OrderedDict([('dnp3.al.obj', '10499'), ('dnp3.al.obj_tree', OrderedDict([('Qualifier Field, Prefix: 2-Octet Index Prefix, Range: 16-bit Single Field Quantity', OrderedDict([('dnp3.al.objq.prefix', '2'), ('dnp3.al.objq.range', '8')])), ('Number of Items: 1', OrderedDict([('dnp3.al.range.quantity', '1')])), ('Point Number 2, Value: 82 [Status: Req. Accepted/Init/Queued (0x00)]', OrderedDict([('dnp…	42.8426	24.0493	89.799
159	72	eth:ethertype:ip:tcp:dnp3	00:00:00:aa:00:22	00:50:56:9c:9d:70	172.16.0.2	192.168.0.5	58	0x00004000	47779	20000	18	0x00000018	0	-1	0	0	0	0	None	2020-10-17 17:45:54.753139019	390	1	121	0x00000044	0x000000c0	129	0x000000ce	['258', '258', '258']	32	247	[OrderedDict([('dnp3.al.obj', '258'), ('dnp3.al.obj_tree', OrderedDict([('Qualifier Field, Prefix: None, Range: 8-bit Start and Stop Indices', OrderedDict([('dnp3.al.objq.prefix', '0'), ('dnp3.al.objq.range', '0')])), ('Number of Items: 8', OrderedDict([('dnp3.al.range.start', '0'), ('dnp3.al.range.stop', '7')])), ('Point Number 0 (Quality: Online), Value: 1', OrderedDict([('dnp3.al.point_index',…	8.39936	24.0493	89.799
160	196	eth:ethertype:ip:tcp:dnp3	00:50:56:9c:9d:70	00:00:00:aa:00:22	192.168.0.5	172.16.0.2	182	0x00004000	20000	47779	142	0x00000018	0	0.051572000	0	0	0	0	None	2020-10-17 17:45:55.885092974	560	1	148	0x00000044	0x000000c0	129	0x000000cd	['258', '258', '258', '258']	38	1	[OrderedDict([('dnp3.al.obj', '258'), ('dnp3.al.obj_tree', OrderedDict([('Qualifier Field, Prefix: None, Range: 8-bit Start and Stop Indices', OrderedDict([('dnp3.al.objq.prefix', '0'), ('dnp3.al.objq.range', '0')])), ('Number of Items: 9', OrderedDict([('dnp3.al.range.start', '0'), ('dnp3.al.range.stop', '8')])), ('Point Number 0 (Quality: Online), Value: 1', OrderedDict([('dnp3.al.point_index',…	8.39936	24.0493	89.799
161	60	eth:ethertype:arp	00:50:56:9c:9d:70	ff:ff:ff:ff:ff:ff	0.0.0.0	0.0.0.0	0	0x00000000	0	0	0	0x00000000	0	-1	5	1	15	0	None	2020-10-17 17:46:01.755203962	968	1	160	0x00000044	0x000000c0	129	0x000000c0	['258', '258', '258', '258']	42	1	[OrderedDict([('dnp3.al.obj', '258'), ('dnp3.al.obj_tree', OrderedDict([('Qualifier Field, Prefix: None, Range: 8-bit Start and Stop Indices', OrderedDict([('dnp3.al.objq.prefix', '0'), ('dnp3.al.objq.range', '0')])), ('Number of Items: 10', OrderedDict([('dnp3.al.range.start', '0'), ('dnp3.al.range.stop', '9')])), ('Point Number 0 (Quality: Online), Value: 1', OrderedDict([('dnp3.al.point_index'…	8.39936	24.0493	89.799
162	60	eth:ethertype:arp	00:50:56:9c:9d:70	ff:ff:ff:ff:ff:ff	0.0.0.0	0.0.0.0	0	0x00000000	0	0	0	0x00000000	0	-1	0	0	0	0	None	2020-10-17 17:46:03.751224041	968	1	22	0x00000044	0x000000c0	129	0x000000c1	['10499']	1	1300	[OrderedDict([('dnp3.al.obj', '10499'), ('dnp3.al.obj_tree', OrderedDict([('Qualifier Field, Prefix: 2-Octet Index Prefix, Range: 16-bit Single Field Quantity', OrderedDict([('dnp3.al.objq.prefix', '2'), ('dnp3.al.objq.range', '8')])), ('Number of Items: 1', OrderedDict([('dnp3.al.range.quantity', '1')])), ('Point Number 1, Value: 1300 [Status: Req. Accepted/Init/Queued (0x00)]', OrderedDict([('d…	8.39936	24.0493
163	72	eth:ethertype:ip:tcp:dnp3	00:00:00:aa:00:22	00:50:56:9c:9d:70	172.16.0.2	192.168.0.5	58	0x00004000	33571	20000	18	0x00000018	0	-1	5	1	15	0	None	2020-10-17 17:46:14.721806049	601	1	201	0x00000044	0x000000c0	129	0x000000c8	['258', '258', '258', '258']	55	2	[OrderedDict([('dnp3.al.obj', '258'), ('dnp3.al.obj_tree', OrderedDict([('Qualifier Field, Prefix: None, Range: 8-bit Start and Stop Indices', OrderedDict([('dnp3.al.objq.prefix', '0'), ('dnp3.al.objq.range', '0')])), ('Number of Items: 13', OrderedDict([('dnp3.al.range.start', '0'), ('dnp3.al.range.stop', '12')])), ('Point Number 0 (Quality: Online), Value: 1', OrderedDict([('dnp3.al.point_index…	8.39936	24.0493
164	286	eth:ethertype:ip:tcp:dnp3	00:50:56:9c:9d:70	00:00:00:aa:00:22	192.168.0.5	172.16.0.2	272	0x00004000	20000	33571	232	0x00000018	0	0.051497000	0	0	0	0	None	2020-10-17 17:46:15.890311003	560	1	28	0x00000044	0x000000c0	129	0x000000ce	['3073']	1	1	[OrderedDict([('dnp3.al.obj', '3073'), ('dnp3.al.obj_tree', OrderedDict([('Qualifier Field, Prefix: 2-Octet Index Prefix, Range: 16-bit Single Field Quantity', OrderedDict([('dnp3.al.objq.prefix', '2'), ('dnp3.al.objq.range', '8')])), ('Number of Items: 1', OrderedDict([('dnp3.al.range.quantity', '1')])), ('Point Number 1 [Pulse On] [Close]', OrderedDict([('dnp3.al.index', '1'), ('Control Code [0…	8.39936
165	60	eth:ethertype:arp	00:50:56:9c:9d:70	ff:ff:ff:ff:ff:ff	0.0.0.0	0.0.0.0	0	0x00000000	0	0	0	0x00000000	0	-1	0	0	0	0	None	2020-10-17 17:46:22.767465115	631	1	131	0x00000044	0x000000c0	129	0x000000c8	['258', '258', '258', '258']	33	9	[OrderedDict([('dnp3.al.obj', '258'), ('dnp3.al.obj_tree', OrderedDict([('Qualifier Field, Prefix: None, Range: 8-bit Start and Stop Indices', OrderedDict([('dnp3.al.objq.prefix', '0'), ('dnp3.al.objq.range', '0')])), ('Number of Items: 8', OrderedDict([('dnp3.al.range.start', '0'), ('dnp3.al.range.stop', '7')])), ('Point Number 0 (Quality: Online), Value: 1', OrderedDict([('dnp3.al.point_index',…	8.39936
166	60	eth:ethertype:arp	00:50:56:9c:9d:70	ff:ff:ff:ff:ff:ff	0.0.0.0	0.0.0.0	0	0x00000000	0	0	0	0x00000000	0	-1	0	0	0	0	None	2020-10-17 17:46:24.905505896	390	1	121	0x00000044	0x000000c0	129	0x000000cf	['258', '258', '258']	32	255	[OrderedDict([('dnp3.al.obj', '258'), ('dnp3.al.obj_tree', OrderedDict([('Qualifier Field, Prefix: None, Range: 8-bit Start and Stop Indices', OrderedDict([('dnp3.al.objq.prefix', '0'), ('dnp3.al.objq.range', '0')])), ('Number of Items: 8', OrderedDict([('dnp3.al.range.start', '0'), ('dnp3.al.range.stop', '7')])), ('Point Number 0 (Quality: Online), Value: 1', OrderedDict([('dnp3.al.point_index',…	8.39936
167	60	eth:ethertype:arp	00:50:56:9c:9d:70	ff:ff:ff:ff:ff:ff	0.0.0.0	0.0.0.0	0	0x00000000	0	0	0	0x00000000	0	-1	5	1	15	0	None	2020-10-17 17:46:26.038465977	560	1	148	0x00000044	0x000000c0	129	0x000000cf	['258', '258', '258', '258']	38	1	[OrderedDict([('dnp3.al.obj', '258'), ('dnp3.al.obj_tree', OrderedDict([('Qualifier Field, Prefix: None, Range: 8-bit Start and Stop Indices', OrderedDict([('dnp3.al.objq.prefix', '0'), ('dnp3.al.objq.range', '0')])), ('Number of Items: 9', OrderedDict([('dnp3.al.range.start', '0'), ('dnp3.al.range.stop', '8')])), ('Point Number 0 (Quality: Online), Value: 1', OrderedDict([('dnp3.al.point_index',…
