# Supplementary material for: AI-driven cybersecurity framework for anomaly detection in power systems
Source: Sci Rep. 2025 Oct 10;15:35506. doi: 10.1038/s41598-025-19634-y (PMC12514191; doi:10.1038/s41598-025-19634-y)
Supplement: Supplementary file 1 — Supplementary Information. [file 41598_2025_19634_MOESM1_ESM.zip › Datasets/csvs/UC4/uc4_router_merged_phy_cyb_5os_30poll_encoded.csv]

	frame_len	frame_protocols	eth_src	eth_dst	ip_src	ip_dst	ip_len	ip_flags	tcp_srcport	tcp_dstport	tcp_len	tcp_flags	tcp_retransmission	tcp_rtt	flow_count	flow_final_count	packets	snort_alert	snort_alert_type	Time	LL_dnp3_src	LL_dnp3_dst	LL_dnp3_len	LL_dnp3_ctl	TL_dnp3_tr_ctl	AL_dnp3_al_func	AL_dnp3_al_ctl	AL_dnp3_obj	DNP3 Object Count	DNP3 Objects	AL_Payload	value1	value2	value3
0	72	1	0	1	1	2	6	1	3	1	4	1	0	-1	0	0	0	0	1	2020-10-17 17:33:16.499794960	3	0	1	0	0	129	11	1	33	0	68
1	206	1	1	0	2	1	2	1	1	3	2	1	0	0.051767000	0	0	0	0	1	2020-10-17 17:33:18.903822899	0	0	0	0	0	129	5	2	32	255	92	-56.2556
2	72	1	0	1	1	2	6	1	4	1	4	1	0	-1	6	1	18	0	1	2020-10-17 17:33:19.415817022	1	0	6	0	0	129	9	3	1	1	145	-56.2556
3	196	1	1	0	2	1	1	1	1	4	1	1	0	0.051732000	0	0	0	0	1	2020-10-17 17:33:22.389902115	2	0	4	0	0	129	3	1	55	2	37	-56.2556	83.1941
4	42	0	0	2	0	0	0	0	0	0	0	0	0	-1	0	0	0	0	1	2020-10-17 17:33:23.241765976	1	0	6	0	0	129	10	3	1	1	144	-56.2556	83.1941
5	89	1	0	1	1	2	9	1	6	1	9	1	0	-1	5	0	15	0	1	2020-10-17 17:33:26.129843950	1	0	2	0	0	129	11	1	38	1	126	-56.2556	83.1941
6	91	1	1	0	2	1	10	1	1	6	10	1	0	0.051888000	0	0	0	0	1	2020-10-17 17:33:31.843905926	1	0	5	0	0	129	12	0	1	1200	2	-56.2556	83.1941
7	42	0	0	2	0	0	0	0	0	0	0	0	0	-1	0	0	0	0	1	2020-10-17 17:33:40.192034006	4	0	3	0	0	129	15	1	42	1	18	-56.2556	83.1941	1350.42
8	42	0	0	2	0	0	0	0	0	0	0	0	0	-1	5	1	15	0	1	2020-10-17 17:33:46.654160023	3	0	1	0	0	129	12	1	33	0	67	-56.2556	83.1941	1350.42
9	72	1	0	1	1	2	6	1	2	1	4	1	0	-1	5	1	15	0	1	2020-10-17 17:33:47.263118982	3	0	5	0	0	129	13	0	1	999	4	-56.2556	83.1941	1350.42
10	286	1	1	0	2	1	5	1	1	2	6	1	0	0.051803000	0	0	0	0	1	2020-10-17 17:33:49.057238102	0	0	0	0	0	129	6	2	32	255	95	-56.4017	83.1941	1350.42
11	60	0	1	2	0	0	0	0	0	0	0	0	0	-1	0	0	0	0	1	2020-10-17 17:33:52.543292999	2	0	4	0	0	129	4	1	55	2	56	-56.4017	79.9604	1350.42
12	89	1	0	1	1	2	9	1	6	1	9	1	0	-1	0	0	0	0	1	2020-10-17 17:33:56.284291983	1	0	2	0	0	129	13	1	38	1	133	-56.4017	79.9604	1350.42
13	91	1	1	0	2	1	10	1	1	6	10	1	0	0.051769000	0	0	0	0	1	2020-10-17 17:34:01.616301060	2	0	5	0	0	129	5	0	1	None	3	-56.4017	79.9604	1350.42
14	60	0	1	2	0	0	0	0	0	0	0	0	0	-1	0	0	0	0	1	2020-10-17 17:34:10.346477985	4	0	3	0	0	129	0	1	42	1	19	-56.4017	79.9604	1350.55
15	42	0	0	1	0	0	0	0	0	0	0	0	0	-1	0	0	0	0	1	2020-10-17 17:34:15.559509039	4	0	5	0	0	129	1	0	1	1000	0	-56.4017	79.9604	1350.55
16	60	0	1	0	0	0	0	0	0	0	0	0	0	-1	0	0	0	0	1	2020-10-17 17:34:16.808506966	3	0	1	0	0	129	14	1	33	0	69	-56.4017	79.9604	1350.55
17	60	0	1	2	0	0	0	0	0	0	0	0	0	-1	5	1	15	0	1	2020-10-17 17:34:19.210551023	0	0	0	0	0	129	7	2	32	255	93	-54.3835	79.9604	1350.55
18	42	0	0	2	0	0	0	0	0	0	0	0	0	-1	0	0	0	0	1	2020-10-17 17:34:22.696639061	2	0	4	0	0	129	6	1	55	2	50	-54.3835	81.4145	1350.55
19	72	1	0	1	1	2	6	1	6	1	4	1	0	-1	0	0	0	0	1	2020-10-17 17:34:26.086637020	1	0	5	0	0	129	14	0	1	1100	5	-54.3835	81.4145	1350.55
20	225	1	1	0	2	1	3	1	1	6	3	1	0	0.051651000	0	0	0	0	1	2020-10-17 17:34:26.438611031	1	0	2	0	0	129	15	1	38	1	127	-54.3835	81.4145	1350.55
21	42	0	0	2	0	0	0	0	0	0	0	0	0	-1	5	1	15	0	1	2020-10-17 17:34:40.498805046	4	0	3	0	0	129	2	1	42	1	17	-54.3835	81.4145	1350.54
22	42	0	0	2	0	0	0	0	0	0	0	0	0	-1	0	0	0	0	1	2020-10-17 17:34:46.960892916	3	0	1	0	0	129	15	1	33	0	71	-54.3835	81.4145	1350.54
23	81	1	0	1	1	2	7	1	6	1	7	1	0	-1	10	2	30	0	1	2020-10-17 17:34:49.362986088	0	0	0	0	0	129	8	2	32	255	91	-56.6729	81.4145	1350.54
24	85	1	1	0	2	1	8	1	1	6	8	1	0	0.050860000	0	0	0	0	1	2020-10-17 17:34:52.850055933	2	0	4	0	0	129	7	1	55	2	55	-56.6729	81.084	1350.54
25	42	0	0	2	0	0	0	0	0	0	0	0	0	-1	8	2	24	0	1	2020-10-17 17:34:56.592012882	1	0	2	0	0	129	0	1	38	1	128	-56.6729	81.084	1350.54
26	42	0	0	2	0	0	0	0	0	0	0	0	0	-1	0	0	0	0	1	2020-10-17 17:35:05.524192094	2	0	5	0	0	129	8	0	1	82	7	-56.6729	81.084	1350.54
27	42	0	0	2	0	0	0	0	0	0	0	0	0	-1	4	1	12	0	1	2020-10-17 17:35:10.652194977	4	0	3	0	0	129	3	1	42	1	16	-56.6729	81.084	1350.54
28	60	0	1	2	0	0	0	0	0	0	0	0	0	-1	4	1	12	0	1	2020-10-17 17:35:16.173341036	4	0	5	0	0	129	4	0	1	1300	6	-56.6729	81.084	1350.54
29	60	0	1	2	0	0	0	0	0	0	0	0	0	-1	1	0	5	0	1	2020-10-17 17:35:17.114300013	3	0	1	0	0	129	0	1	33	0	72	-56.6729	81.084	1350.54
30	60	0	1	2	0	0	0	0	0	0	0	0	0	-1	6	1	18	0	1	2020-10-17 17:35:19.515383959	0	0	0	0	0	129	9	2	32	255	89	-56.4132	81.084	1350.54
31	72	1	0	1	1	2	6	1	5	1	4	1	0	-1	0	0	0	0	1	2020-10-17 17:35:23.003447056	2	0	4	0	0	129	9	1	55	2	51	-56.4132	83.366	1350.54
32	239	1	1	0	2	1	4	1	1	5	5	1	0	0.050460000	0	0	0	0	1	2020-10-17 17:35:26.744434118	1	0	2	0	0	129	1	1	38	1	131	-56.4132	83.366	1350.54
33	72	1	0	1	1	2	6	1	3	1	4	1	0	-1	18	3	54	0	1	2020-10-17 17:35:40.804637909	4	0	3	0	0	129	5	1	42	1	13	-56.4132	83.366	1305.64
34	206	1	1	0	2	1	2	1	1	3	2	1	0	0.052419000	0	0	0	1	0	2020-10-17 17:35:47.266705990	3	0	1	0	0	129	1	1	33	0	75	-56.4132	83.366	1305.64
35	81	1	0	1	1	2	7	1	3	1	7	1	0	-1	0	0	0	0	1	2020-10-17 17:35:49.668791056	0	0	0	0	0	129	10	2	32	255	86	-56.9222	83.366	1305.64
36	85	1	1	0	2	1	8	1	1	3	8	1	0	0.050617000	0	0	0	0	1	2020-10-17 17:35:53.156817913	2	0	4	0	0	129	10	1	55	2	54	-56.9222	83.3727	1305.64
37	72	1	0	1	1	2	6	1	4	1	4	1	0	-1	7	1	20	0	1	2020-10-17 17:35:56.897815943	1	0	2	0	0	129	2	1	38	1	132	-56.9222	83.3727	1305.64
38	196	1	1	0	2	1	1	1	1	4	1	1	0	0.051307000	0	0	0	1	2	2020-10-17 17:36:10.957973003	4	0	3	0	0	129	6	1	42	1	11	-56.9222	83.3727	1305.22
39	42	0	0	2	0	0	0	0	0	0	0	0	0	-1	6	1	18	1	2	2020-10-17 17:36:17.421019077	3	0	1	0	0	129	2	1	33	0	74	-56.9222	83.3727	1305.22
40	42	0	0	2	0	0	0	0	0	0	0	0	0	-1	0	0	0	1	2	2020-10-17 17:36:19.822103977	0	0	0	0	0	129	11	2	32	255	87	-56.9971	83.3727	1305.22
41	42	0	0	2	0	0	0	0	0	0	0	0	0	-1	5	1	15	0	1	2020-10-17 17:36:23.310117960	2	0	4	0	0	129	11	1	55	2	53	-56.9971	83.3557	1305.22
42	72	1	0	1	1	2	6	1	2	1	4	1	0	-1	0	0	0	0	1	2020-10-17 17:36:27.052167892	1	0	2	0	0	129	3	1	38	1	130	-56.9971	83.3557	1305.22
43	286	1	1	0	2	1	5	1	1	2	6	1	0	0.051456000	0	0	0	0	1	2020-10-17 17:36:41.111366034	4	0	3	0	0	129	7	1	42	1	12	-56.9971	83.3557	1305.19
44	60	0	1	2	0	0	0	0	0	0	0	0	0	-1	0	0	0	0	1	2020-10-17 17:36:47.575426102	3	0	1	0	0	129	3	1	33	0	73	-56.9971	83.3557	1305.19
45	60	0	1	2	0	0	0	0	0	0	0	0	0	-1	5	1	15	0	1	2020-10-17 17:36:49.976464987	0	0	0	0	0	129	12	2	32	255	88	-57.0569	83.3557	1305.19
46	60	0	1	2	0	0	0	0	0	0	0	0	0	-1	0	0	0	0	1	2020-10-17 17:36:53.463536024	2	0	4	0	0	129	12	1	55	2	52	-57.0569	83.35	1305.19
47	72	1	0	1	1	2	6	1	6	1	4	1	0	-1	5	1	15	0	1	2020-10-17 17:36:57.205558062	1	0	2	0	0	129	4	1	38	1	129	-57.0569	83.35	1305.19
48	225	1	1	0	2	1	3	1	1	6	3	1	0	0.052387000	0	0	0	0	1	2020-10-17 17:37:11.350579977	4	0	3	0	0	129	8	1	42	1	14	-57.0569	83.35	1305.17
49	60	0	1	0	0	0	0	0	0	0	0	0	0	-1	0	0	0	1	2	2020-10-17 17:37:16.012264967	4	0	5	0	0	129	9	0	1	1000	0	-57.0569	83.35	1305.17
50	42	0	0	1	0	0	0	0	0	0	0	0	0	-1	0	0	0	1	2	2020-10-17 17:37:17.886115074	3	0	1	0	0	129	4	1	33	0	78	-57.0569	83.35	1305.17
51	42	0	0	1	0	0	0	0	0	0	0	0	0	-1	9	2	27	0	1	2020-10-17 17:37:20.305665016	0	0	0	0	0	129	13	2	32	255	85	-55.1543	83.35	1305.17
52	60	0	1	0	0	0	0	0	0	0	0	0	0	-1	0	0	0	1	0	2020-10-17 17:37:23.693386078	2	0	4	0	0	129	13	1	55	2	47	-55.1543	89.3355	1305.17
53	81	1	0	1	1	2	7	1	2	1	7	1	0	-1	0	0	0	0	1	2020-10-17 17:37:27.248529911	4	0	3	0	0	129	10	1	42	1	32	-55.1543	89.3355	1327.15
54	85	1	1	0	2	1	8	1	1	2	8	1	0	0.051372000	0	0	0	0	1	2020-10-17 17:37:27.429945946	1	0	2	0	0	129	5	1	38	1	122	-55.1543	89.3355	1327.15
55	60	0	1	2	0	0	0	0	0	0	0	0	0	-1	12	3	36	0	1	2020-10-17 17:37:48.190026999	3	0	1	0	0	129	5	1	33	0	80	-55.1543	89.3355	1327.15
56	60	0	1	2	0	0	0	0	0	0	0	0	0	-1	4	1	12	0	1	2020-10-17 17:37:50.601421118	0	0	0	0	0	129	14	2	32	255	83	-57.4461	89.3355	1327.15
57	60	0	1	2	0	0	0	0	0	0	0	0	0	-1	4	1	12	0	1	2020-10-17 17:37:53.933583021	2	0	4	0	0	129	14	1	55	2	49	-57.4461	87.9549	1327.15
58	72	1	0	1	1	2	6	1	5	1	4	1	0	-1	0	0	0	0	1	2020-10-17 17:37:57.477541924	4	0	3	0	0	129	11	1	42	1	30	-57.4461	87.9549	1322.81
59	239	1	1	0	2	1	4	1	1	5	5	1	0	0.052252000	0	0	0	1	0	2020-10-17 17:37:57.658040047	1	0	2	0	0	129	6	1	38	1	125	-57.4461	87.9549	1322.81
60	81	1	0	1	1	2	7	1	5	1	7	1	0	-1	12	2	36	0	1	2020-10-17 17:38:13.170085907	4	0	5	0	0	129	12	0	1	1000	0	-57.4461	87.9549	1322.81
61	85	1	1	0	2	1	8	1	1	5	8	1	0	0.051913000	0	0	0	0	1	2020-10-17 17:38:18.502584934	3	0	1	0	0	129	6	1	33	0	76	-57.4461	87.9549	1322.81
62	72	1	0	1	1	2	6	1	3	1	4	1	0	-1	6	1	18	0	1	2020-10-17 17:38:20.925482035	0	0	0	0	0	129	15	2	32	255	90	-59.4722	87.9549	1322.81
63	206	1	1	0	2	1	2	1	1	3	2	1	0	0.052144000	0	0	0	0	1	2020-10-17 17:38:21.651998997	4	0	5	0	0	129	13	0	1	1000	0	-59.4722	87.9549	1322.81
64	72	1	0	1	1	2	6	1	4	1	4	1	0	-1	6	1	18	0	1	2020-10-17 17:38:24.165551901	2	0	4	0	0	129	15	1	55	2	46	-59.4722	84.6963	1322.81
65	196	1	1	0	2	1	1	1	1	4	1	1	0	0.051093000	0	0	0	1	2	2020-10-17 17:38:27.705501080	4	0	3	0	0	129	14	1	42	1	33	-59.4722	84.6963	1315.74
66	42	0	0	2	0	0	0	0	0	0	0	0	0	-1	10	2	30	0	1	2020-10-17 17:38:27.893795967	1	0	2	0	0	129	7	1	38	1	121	-59.4722	84.6963	1315.74
67	72	1	0	1	1	2	6	1	2	1	4	1	0	-1	0	0	0	0	1	2020-10-17 17:38:48.730029106	3	0	1	0	0	129	7	1	33	0	79	-59.4722	84.6963	1315.74
68	286	1	1	0	2	1	5	1	1	2	6	1	0	0.051061000	0	0	0	0	1	2020-10-17 17:38:51.217474937	0	0	0	0	0	129	0	2	32	255	84	-58.2564	84.6963	1315.74
69	60	0	1	2	0	0	0	0	0	0	0	0	0	-1	0	0	0	1	2	2020-10-17 17:38:54.389305115	2	0	4	0	0	129	0	1	55	2	48	-58.2564	87.895	1315.74
70	42	0	0	2	0	0	0	0	0	0	0	0	0	-1	0	0	0	0	1	2020-10-17 17:38:57.933815002	4	0	3	0	0	129	15	1	42	1	31	-58.2564	87.895	1322.61
71	60	0	1	2	0	0	0	0	0	0	0	0	0	-1	0	0	0	1	2	2020-10-17 17:38:58.121901989	1	0	2	0	0	129	8	1	38	1	123	-58.2564	87.895	1322.61
72	42	0	0	2	0	0	0	0	0	0	0	0	0	-1	5	1	15	0	1	2020-10-17 17:39:12.344042063	1	0	5	0	0	129	9	0	1	1200	2	-58.2564	87.895	1322.61
73	60	0	1	2	0	0	0	0	0	0	0	0	0	-1	0	0	0	1	0	2020-10-17 17:39:19.026173115	3	0	1	0	0	129	8	1	33	0	77	-58.2564	87.895	1322.61
74	81	1	0	1	1	2	7	1	6	1	7	1	0	-1	0	0	0	0	1	2020-10-17 17:39:21.513468981	0	0	0	0	0	129	1	2	32	255	96	-63.9825	87.895	1322.61
75	85	1	1	0	2	1	8	1	1	6	8	1	0	0.052083000	0	0	0	0	1	2020-10-17 17:39:24.625662088	2	0	4	0	0	129	1	1	55	2	45	-63.9825	91.1312	1322.61
76	72	1	0	1	1	2	6	1	6	1	4	1	0	-1	5	1	15	0	1	2020-10-17 17:39:28.233856916	4	0	3	0	0	129	0	1	42	1	8	-63.9825	91.1312	1336.11
77	225	1	1	0	2	1	3	1	1	6	3	1	0	0.052279000	0	0	0	0	1	2020-10-17 17:39:28.440440893	1	0	2	0	0	129	10	1	38	1	143	-63.9825	91.1312	1336.11
78	60	0	1	2	0	0	0	0	0	0	0	0	0	-1	26	6	78	0	1	2020-10-17 17:39:36.348490000	1	0	5	0	0	129	11	0	1	1100	5	-63.9825	91.1312	1336.11
79	60	0	1	2	0	0	0	0	0	0	0	0	0	-1	0	0	0	0	1	2020-10-17 17:39:49.329687119	3	0	1	0	0	129	9	1	33	0	81	-63.9825	91.1312	1336.11
80	60	0	1	2	0	0	0	0	0	0	0	0	0	-1	4	1	12	0	1	2020-10-17 17:39:51.849464893	0	0	0	0	0	129	2	2	32	255	97	-41.0729	91.1312	1336.11
81	72	1	0	1	1	2	6	1	5	1	4	1	0	-1	0	0	0	0	1	2020-10-17 17:39:54.857572079	2	0	4	0	0	129	2	1	55	2	44	-41.0729	97.8566	1336.11
82	239	1	1	0	2	1	4	1	1	5	5	1	0	0.050860000	0	0	0	0	1	2020-10-17 17:39:57.727978945	4	0	5	0	0	129	1	0	1	1300	6	-41.0729	97.8566	1336.11
83	60	0	1	2	0	0	0	0	0	0	0	0	0	-1	0	0	0	0	1	2020-10-17 17:39:58.541126013	4	0	3	0	0	129	2	1	42	1	10	-41.0729	97.8566	1300.0
84	60	0	1	2	0	0	0	0	0	0	0	0	0	-1	6	1	30	0	1	2020-10-17 17:39:58.752378941	1	0	2	0	0	129	12	1	38	1	140	-41.0729	97.8566	1300.0
85	60	0	1	2	0	0	0	0	0	0	0	0	0	-1	6	1	18	0	1	2020-10-17 17:40:19.240119934	3	0	5	0	0	129	10	0	1	1001	1	-41.0729	97.8566	1300.0
86	60	0	1	2	0	0	0	0	0	0	0	0	0	-1	0	0	0	0	1	2020-10-17 17:40:19.635761023	3	0	1	0	0	129	11	1	33	0	82	-41.0729	97.8566	1300.0
87	60	0	1	0	0	0	0	0	0	0	0	0	0	-1	6	1	18	1	2	2020-10-17 17:40:22.136324883	0	0	0	0	0	129	3	2	32	255	98	-11.7394	97.8566	1300.0
88	42	0	0	1	0	0	0	0	0	0	0	0	0	-1	0	0	0	1	2	2020-10-17 17:40:25.093806982	2	0	4	0	0	129	3	1	55	2	34	-11.7394	109.501	1300.0
89	42	0	0	1	0	0	0	0	0	0	0	0	0	-1	0	0	0	0	1	2020-10-17 17:40:28.852514982	4	0	3	0	0	129	3	1	42	1	20	-11.7394	109.501	1300.0
90	60	0	1	2	0	0	0	0	0	0	0	0	0	-1	0	0	0	0	1	2020-10-17 17:40:29.072285891	1	0	2	0	0	129	13	1	38	1	139	-11.7394	109.501	1300.0
91	60	0	1	0	0	0	0	0	0	0	0	0	0	-1	0	0	0	0	1	2020-10-17 17:40:37.199595928	2	0	5	0	0	129	4	0	1	None	3	-11.7394	109.501	1300.0
92	60	0	1	2	0	0	0	0	0	0	0	0	0	-1	0	0	0	0	1	2020-10-17 17:40:49.952092886	3	0	1	0	0	129	12	1	33	0	106	-11.7394	109.501	1300.0
93	72	1	0	1	1	2	6	1	3	1	4	1	0	-1	6	1	18	0	1	2020-10-17 17:40:52.441656113	0	0	0	0	0	129	4	2	32	255	101	-18.1857	109.501	1300.0
94	206	1	1	0	2	1	2	1	1	3	2	1	0	0.050860000	0	0	0	0	1	2020-10-17 17:40:55.313462019	2	0	4	0	0	129	5	1	55	2	40	-18.1857	108.491	1300.0
95	60	0	1	2	0	0	0	0	0	0	0	0	0	-1	0	0	0	0	1	2020-10-17 17:40:59.171986103	4	0	3	0	0	129	4	1	42	1	23	-18.1857	108.491	1300.0
96	60	0	1	2	0	0	0	0	0	0	0	0	0	-1	6	1	18	0	1	2020-10-17 17:40:59.392061949	1	0	2	0	0	129	14	1	38	1	137	-18.1857	108.491	1300.0
97	72	1	0	1	1	2	6	1	4	1	4	1	0	-1	0	0	0	0	1	2020-10-17 17:41:08.921751976	2	0	5	0	0	129	6	0	1	None	3	-18.1857	108.491	1300.0
98	196	1	1	0	2	1	1	1	1	4	1	1	0	0.050956000	0	0	0	0	1	2020-10-17 17:41:20.264086007	3	0	1	0	0	129	13	1	33	0	107	-18.1857	108.491	1300.0
99	60	0	1	2	0	0	0	0	0	0	0	0	0	-1	0	0	0	0	1	2020-10-17 17:41:22.746925116	0	0	0	0	0	129	5	2	32	255	100	-21.2969	108.491	1300.0
100	60	0	1	2	0	0	0	0	0	0	0	0	0	-1	6	1	18	0	1	2020-10-17 17:41:25.541843891	2	0	4	0	0	129	7	1	55	2	36	-21.2969	107.85	1300.0
101	60	0	1	2	0	0	0	0	0	0	0	0	0	-1	0	0	0	0	1	2020-10-17 17:41:27.421916008	2	0	5	0	0	129	8	0	1	None	3	-21.2969	107.85	1300.0
102	60	0	1	2	0	0	0	0	0	0	0	0	0	-1	5	1	15	0	1	2020-10-17 17:41:29.488153934	4	0	3	0	0	129	5	1	42	1	24	-21.2969	107.85	1300.0
103	72	1	0	1	1	2	6	1	2	1	4	1	0	-1	0	0	0	0	1	2020-10-17 17:41:29.708174944	1	0	2	0	0	129	15	1	38	1	141	-21.2969	107.85	1300.0
104	286	1	1	0	2	1	5	1	1	2	6	1	0	0.051912000	0	0	0	0	1	2020-10-17 17:41:50.568512917	3	0	1	0	0	129	14	1	33	0	108	-21.2969	107.85	1300.0
105	60	0	1	2	0	0	0	0	0	0	0	0	0	-1	0	0	0	0	1	2020-10-17 17:41:53.064773082	0	0	0	0	0	129	6	2	32	255	99	-23.7619	107.85	1300.0
106	60	0	1	2	0	0	0	0	0	0	0	0	0	-1	5	1	15	0	1	2020-10-17 17:41:55.769555092	2	0	4	0	0	129	9	1	55	2	35	-23.7619	107.693	1300.0
107	60	0	1	2	0	0	0	0	0	0	0	0	0	-1	0	0	0	0	1	2020-10-17 17:41:59.804316044	4	0	3	0	0	129	6	1	42	1	25	-23.7619	107.693	1300.0
108	72	1	0	1	1	2	6	1	6	1	4	1	0	-1	5	1	15	0	1	2020-10-17 17:42:00.020365953	1	0	2	0	0	129	0	1	38	1	142	-23.7619	107.693	1300.0
109	225	1	1	0	2	1	3	1	1	6	3	1	0	0.051817000	0	0	0	1	0	2020-10-17 17:42:20.144150972	2	0	5	0	0	129	10	0	1	None	3	-23.7619	107.693	1300.0
110	81	1	0	1	1	2	7	1	2	1	7	1	0	-1	17	4	51	0	1	2020-10-17 17:42:20.876291037	3	0	1	0	0	129	15	1	33	0	109	-23.7619	107.693	1300.0
111	85	1	1	0	2	1	8	1	1	2	8	1	0	0.050515000	0	0	0	0	1	2020-10-17 17:42:23.369353056	0	0	0	0	0	129	7	2	32	255	102	-23.8892	107.693	1300.0
112	60	0	1	2	0	0	0	0	0	0	0	0	0	-1	4	1	12	0	1	2020-10-17 17:42:26.005532026	2	0	4	0	0	129	11	1	55	2	39	-23.8892	107.817	1300.0
113	60	0	1	2	0	0	0	0	0	0	0	0	0	-1	4	1	12	0	1	2020-10-17 17:42:30.030029058	4	0	3	0	0	129	7	1	42	1	26	-23.8892	107.817	118.986
114	60	0	1	2	0	0	0	0	0	0	0	0	0	-1	4	1	12	0	1	2020-10-17 17:42:30.241694927	1	0	2	0	0	129	1	1	38	1	138	-23.8892	107.817	118.986
115	72	1	0	1	1	2	6	1	5	1	4	1	0	-1	0	0	0	0	1	2020-10-17 17:42:33.493710995	2	0	5	0	0	129	12	0	1	82	7	-23.8892	107.817	118.986
116	239	1	1	0	2	1	4	1	1	5	5	1	0	0.051559000	0	0	0	1	0	2020-10-17 17:42:43.372077942	2	0	5	0	0	129	13	0	1	82	7	-23.8892	107.817	118.986
117	81	1	0	1	1	2	7	1	5	1	7	1	0	-1	18	3	54	0	1	2020-10-17 17:42:51.192270041	3	0	1	0	0	129	0	1	33	0	110	-23.8892	107.817	118.986
118	85	1	1	0	2	1	8	1	1	5	8	1	0	0.050885000	0	0	0	0	1	2020-10-17 17:42:53.593563080	0	0	0	0	0	129	8	2	32	255	103	-23.7561	107.817	118.986
119	72	1	0	1	1	2	6	1	3	1	4	1	0	-1	0	0	0	0	1	2020-10-17 17:42:56.242352009	2	0	4	0	0	129	14	1	55	2	41	-23.7561	46.3936	118.986
120	206	1	1	0	2	1	2	1	1	3	2	1	0	0.051689000	0	0	0	0	1	2020-10-17 17:43:00.348351002	4	0	3	0	0	129	8	1	42	1	27	-23.7561	46.3936	1300.0
121	72	1	0	1	1	2	6	1	4	1	4	1	0	-1	6	1	18	0	1	2020-10-17 17:43:00.548137903	1	0	2	0	0	129	2	1	38	1	136	-23.7561	46.3936	1300.0
122	196	1	1	0	2	1	1	1	1	4	1	1	0	0.050598000	0	0	0	0	1	2020-10-17 17:43:06.040082932	2	0	4	0	0	129	15	1	55	2	42	-23.7561	82.0	1300.0
123	72	1	0	1	1	2	6	1	2	1	4	1	0	-1	10	2	30	0	1	2020-10-17 17:43:21.519979953	3	0	1	0	0	129	1	1	33	0	111	-23.7561	82.0	1300.0
124	286	1	1	0	2	1	5	1	1	2	6	1	0	0.051732000	0	0	0	0	1	2020-10-17 17:43:23.817559004	0	0	0	0	0	129	9	2	32	255	104	-23.9656	82.0	1300.0
125	60	0	1	2	0	0	0	0	0	0	0	0	0	-1	0	0	0	0	1	2020-10-17 17:43:30.660295010	4	0	3	0	0	129	9	1	42	1	28	-23.9656	82.0	1300.0
126	60	0	1	2	0	0	0	0	0	0	0	0	0	-1	0	0	0	1	2	2020-10-17 17:43:30.864092112	1	0	2	0	0	129	3	1	38	1	135	-23.9656	82.0	1300.0
127	42	0	0	1	0	0	0	0	0	0	0	0	0	-1	5	1	15	0	1	2020-10-17 17:43:36.112102032	1	0	2	0	0	129	4	1	38	1	134	-23.9656	82.0	1300.0
128	60	0	1	0	0	0	0	0	0	0	0	0	0	-1	0	0	0	0	1	2020-10-17 17:43:36.411717892	2	0	4	0	0	129	0	1	55	2	43	-23.9656	82.0	1300.0
129	60	0	1	2	0	0	0	0	0	0	0	0	0	-1	0	0	0	0	1	2020-10-17 17:43:50.929574013	1	0	6	0	0	129	5	3	1	1	145	-23.9656	82.0	1300.0
130	72	1	0	1	1	2	6	1	6	1	4	1	0	-1	5	1	15	0	1	2020-10-17 17:43:51.832246065	3	0	1	0	0	129	2	1	33	0	112	-23.9656	82.0	1300.0
131	225	1	1	0	2	1	3	1	1	6	3	1	0	0.050654000	0	0	0	1	2	2020-10-17 17:43:54.061661959	0	0	0	0	0	129	10	2	32	247	65	152.652	82.0	1300.0
132	42	0	0	2	0	0	0	0	0	0	0	0	0	-1	5	1	15	1	2	2020-10-17 17:44:00.980086088	4	0	3	0	0	129	10	1	42	1	21	152.652	82.0	1300.0
133	42	0	0	2	0	0	0	0	0	0	0	0	0	-1	5	0	15	1	2	2020-10-17 17:44:06.428320885	1	0	2	0	0	129	6	1	38	1	118	152.652	82.0	1300.0
134	42	0	0	2	0	0	0	0	0	0	0	0	0	-1	4	1	12	1	2	2020-10-17 17:44:06.786030054	2	0	4	0	0	129	1	1	55	2	59	152.652	82.0	1300.0
135	42	0	0	2	0	0	0	0	0	0	0	0	0	-1	8	2	24	1	2	2020-10-17 17:44:22.156111002	3	0	1	0	0	129	3	1	33	0	113	152.652	82.0	1300.0
136	42	0	0	2	0	0	0	0	0	0	0	0	0	-1	4	1	12	1	2	2020-10-17 17:44:24.294255972	0	0	0	0	0	129	11	2	32	247	64	110.202	82.0	1300.0
137	42	0	0	2	0	0	0	0	0	0	0	0	0	-1	0	0	0	0	1	2020-10-17 17:44:31.296063900	4	0	3	0	0	129	11	1	42	1	22	110.202	82.0	1300.0
138	60	0	1	2	0	0	0	0	0	0	0	0	0	-1	0	0	0	0	1	2020-10-17 17:44:44.097080946	4	0	5	0	0	129	12	0	1	1000	0	110.202	82.0	1300.0
139	60	0	1	2	0	0	0	0	0	0	0	0	0	-1	4	1	12	0	1	2020-10-17 17:44:44.110044003	2	0	4	0	0	129	2	1	55	2	58	110.202	45.7401	1300.0
140	60	0	1	2	0	0	0	0	0	0	0	0	0	-1	4	1	12	0	1	2020-10-17 17:44:44.262262106	2	0	4	0	0	129	3	1	55	2	57	110.202	45.7237	1300.0
141	72	1	0	1	1	2	6	1	5	1	4	1	0	-1	0	0	0	0	1	2020-10-17 17:44:45.462234020	1	0	2	0	0	129	8	1	38	1	117	110.202	45.7237	1300.0
142	239	1	1	0	2	1	4	1	1	5	5	1	0	0.050579000	0	0	0	0	1	2020-10-17 17:44:52.308377981	3	0	1	0	0	129	4	1	33	0	114	110.202	45.7237	1300.0
143	60	0	1	2	0	0	0	0	0	0	0	0	0	-1	0	0	0	0	1	2020-10-17 17:44:54.446410894	0	0	0	0	0	129	12	2	32	247	66	133.838	45.7237	1300.0
144	60	0	1	2	0	0	0	0	0	0	0	0	0	-1	6	1	18	0	1	2020-10-17 17:44:55.580389023	1	0	2	0	0	129	9	1	38	1	116	133.838	45.7237	1300.0
145	60	0	1	2	0	0	0	0	0	0	0	0	0	-1	0	0	0	1	2	2020-10-17 17:44:55.733347893	1	0	5	0	0	129	10	0	1	1200	2	133.838	45.7237	1300.0
146	42	0	0	2	0	0	0	0	0	0	0	0	0	-1	0	0	0	0	1	2020-10-17 17:45:01.449486971	4	0	3	0	0	129	13	1	42	1	9	133.838	45.7237	94.2873
147	60	0	1	2	0	0	0	0	0	0	0	0	0	-1	6	1	18	1	2	2020-10-17 17:45:07.880527973	3	0	5	0	0	129	5	0	1	1001	1	133.838	45.7237	94.2873
148	42	0	0	2	0	0	0	0	0	0	0	0	0	-1	0	0	0	0	1	2020-10-17 17:45:14.415652037	2	0	4	0	0	129	4	1	55	2	60	133.838	30.988	94.2873
149	60	0	1	2	0	0	0	0	0	0	0	0	0	-1	0	0	0	1	2	2020-10-17 17:45:22.461709023	3	0	1	0	0	129	6	1	33	9	115	133.838	30.988	94.2873
150	42	0	0	2	0	0	0	0	0	0	0	0	0	-1	0	0	0	0	1	2020-10-17 17:45:22.833723068	2	0	5	0	0	129	5	0	1	None	3	133.838	30.988	94.2873
151	60	0	1	0	0	0	0	0	0	0	0	0	0	-1	0	0	0	1	2	2020-10-17 17:45:24.599776030	0	0	0	0	0	129	13	2	32	247	63	42.8426	30.988	94.2873
152	42	0	0	1	0	0	0	0	0	0	0	0	0	-1	0	0	0	0	1	2020-10-17 17:45:25.732769966	1	0	2	0	0	129	11	1	38	1	119	42.8426	30.988	94.2873
153	60	0	1	2	0	0	0	0	0	0	0	0	0	-1	6	1	18	0	1	2020-10-17 17:45:29.850826025	4	0	5	0	0	129	14	0	1	1300	6	42.8426	30.988	94.2873
154	60	0	1	2	0	0	0	0	0	0	0	0	0	-1	0	0	0	0	1	2020-10-17 17:45:31.602852106	4	0	3	0	0	129	15	1	42	1	29	42.8426	30.988	89.799
155	72	1	0	1	1	2	6	1	3	1	4	1	0	-1	0	0	0	0	1	2020-10-17 17:45:39.145880938	1	0	5	0	0	129	12	0	1	1100	5	42.8426	30.988	89.799
156	206	1	1	0	2	1	2	1	1	3	2	1	0	0.050518000	0	0	0	0	1	2020-10-17 17:45:44.569036007	2	0	4	0	0	129	6	1	55	2	61	42.8426	24.0493	89.799
157	60	0	1	2	0	0	0	0	0	0	0	0	0	-1	7	1	23	0	1	2020-10-17 17:45:52.615081072	3	0	1	0	0	129	7	1	33	9	105	42.8426	24.0493	89.799
158	60	0	1	2	0	0	0	0	0	0	0	0	0	-1	1	0	2	0	1	2020-10-17 17:45:54.095128059	2	0	5	0	0	129	7	0	1	82	7	42.8426	24.0493	89.799
159	72	1	0	1	1	2	6	1	4	1	4	1	0	-1	0	0	0	0	1	2020-10-17 17:45:54.753139019	0	0	0	0	0	129	14	2	32	247	62	8.39936	24.0493	89.799
160	196	1	1	0	2	1	1	1	1	4	1	1	0	0.051572000	0	0	0	0	1	2020-10-17 17:45:55.885092974	1	0	2	0	0	129	13	1	38	1	120	8.39936	24.0493	89.799
161	60	0	1	2	0	0	0	0	0	0	0	0	0	-1	5	1	15	0	1	2020-10-17 17:46:01.755203962	4	0	3	0	0	129	0	1	42	1	15	8.39936	24.0493	89.799
162	60	0	1	2	0	0	0	0	0	0	0	0	0	-1	0	0	0	0	1	2020-10-17 17:46:03.751224041	4	0	5	0	0	129	1	0	1	1300	6	8.39936	24.0493
163	72	1	0	1	1	2	6	1	2	1	4	1	0	-1	5	1	15	0	1	2020-10-17 17:46:14.721806049	2	0	4	0	0	129	8	1	55	2	38	8.39936	24.0493
164	286	1	1	0	2	1	5	1	1	2	6	1	0	0.051497000	0	0	0	0	1	2020-10-17 17:46:15.890311003	1	0	6	0	0	129	14	3	1	1	144	8.39936
165	60	0	1	2	0	0	0	0	0	0	0	0	0	-1	0	0	0	0	1	2020-10-17 17:46:22.767465115	3	0	1	0	0	129	8	1	33	9	70	8.39936
166	60	0	1	2	0	0	0	0	0	0	0	0	0	-1	0	0	0	0	1	2020-10-17 17:46:24.905505896	0	0	0	0	0	129	15	2	32	255	94	8.39936
167	60	0	1	2	0	0	0	0	0	0	0	0	0	-1	5	1	15	0	1	2020-10-17 17:46:26.038465977	1	0	2	0	0	129	15	1	38	1	124
