# Supplementary material for: AI-driven cybersecurity framework for anomaly detection in power systems
Source: Sci Rep. 2025 Oct 10;15:35506. doi: 10.1038/s41598-025-19634-y (PMC12514191; doi:10.1038/s41598-025-19634-y)
Supplement: Supplementary file 1 — Supplementary Information. [file 41598_2025_19634_MOESM1_ESM.zip › Datasets/csvs/UC4/uc4_router_merged_phy_cyb_5os_60poll_encoded.csv]

	frame_len	frame_protocols	eth_src	eth_dst	ip_src	ip_dst	ip_len	ip_flags	tcp_srcport	tcp_dstport	tcp_len	tcp_flags	tcp_retransmission	tcp_rtt	flow_count	flow_final_count	packets	snort_alert	snort_alert_type	Time	LL_dnp3_src	LL_dnp3_dst	LL_dnp3_len	LL_dnp3_ctl	TL_dnp3_tr_ctl	AL_dnp3_al_func	AL_dnp3_al_ctl	AL_dnp3_obj	DNP3 Object Count	DNP3 Objects	AL_Payload	value1	value2	value3
0	60	0	1	2	0	0	0	0	0	0	0	0	0	-1	0	0	0	0	1	2020-10-17 19:09:20.873373985	4	0	3	0	0	129	9	1	42	1	9			1350.55
1	42	0	0	2	0	0	0	0	0	0	0	0	0	-1	0	0	0	0	1	2020-10-17 19:09:28.318360090	1	0	2	0	0	129	3	1	38	1	55			1350.55
2	42	0	0	2	0	0	0	0	0	0	0	0	0	-1	36	6	108	0	1	2020-10-17 19:09:33.702414036	0	0	0	0	0	129	5	2	32	255	37	-56.2576		1350.55
3	42	0	0	2	0	0	0	0	0	0	0	0	0	-1	0	0	0	0	1	2020-10-17 19:09:39.893503904	2	0	4	0	0	129	14	1	55	2	26	-56.2576	79.8732	1350.55
4	60	0	1	2	0	0	0	0	0	0	0	0	0	-1	18	3	54	0	1	2020-10-17 19:09:40.013453960	1	0	5	0	0	129	4	0	1	1200	2	-56.2576	79.8732	1350.55
5	60	0	1	2	0	0	0	0	0	0	0	0	0	-1	0	0	0	0	1	2020-10-17 19:09:45.138459921	1	0	5	0	0	129	5	0	1	1100	4	-56.2576	79.8732	1350.55
6	60	0	1	2	0	0	0	0	0	0	0	0	0	-1	6	1	18	0	1	2020-10-17 19:09:52.725604057	3	0	1	0	0	129	4	1	33	0	32	-56.2576	79.8732	1350.55
7	72	1	0	1	1	2	6	1	5	1	4	1	0	-1	0	0	0	0	1	2020-10-17 19:09:58.228755951	3	0	6	0	0	129	5	3	1	1	60	-56.2576	79.8732	1350.55
8	239	1	1	0	2	1	4	1	1	5	5	1	0	0.052223000	0	0	0	0	1	2020-10-17 19:10:10.052686930	3	0	5	0	0	129	6	0	1	1000	0	-56.2576	79.8732	1350.55
9	60	0	1	2	0	0	0	0	0	0	0	0	0	-1	5	1	15	0	1	2020-10-17 19:10:14.990693092	2	0	5	0	0	129	15	0	1	78	3	-56.2576	79.8732	1350.55
10	60	0	1	2	0	0	0	0	0	0	0	0	0	-1	5	1	15	0	1	2020-10-17 19:10:21.026786089	4	0	3	0	0	129	10	1	42	1	10	-56.2576	79.8732	1350.54
11	60	0	1	2	0	0	0	0	0	0	0	0	0	-1	0	0	0	0	1	2020-10-17 19:10:25.121716022	4	0	5	0	0	129	11	0	1	1100	1	-56.2576	79.8732	1350.54
12	60	0	1	0	0	0	0	0	0	0	0	0	0	-1	5	1	15	1	2	2020-10-17 19:10:28.470763922	1	0	2	0	0	129	6	1	38	1	54	-56.2576	79.8732	1350.54
13	42	0	0	1	0	0	0	0	0	0	0	0	0	-1	0	0	0	1	2	2020-10-17 19:10:29.640788078	2	0	4	0	0	129	0	1	55	2	25	-56.2576	80.7101	1350.54
14	42	0	0	1	0	0	0	0	0	0	0	0	0	-1	0	0	0	0	1	2020-10-17 19:10:33.855870008	0	0	0	0	0	129	6	2	32	255	36	-56.7887	80.7101	1350.54
15	60	0	1	0	0	0	0	0	0	0	0	0	0	-1	0	0	0	0	1	2020-10-17 19:10:36.077820063	2	0	5	0	0	129	1	0	1	78	6	-56.7887	80.7101	1350.54
16	72	1	0	1	1	2	6	1	3	1	4	1	0	-1	5	1	15	0	1	2020-10-17 19:10:46.502906084	4	0	5	0	0	129	12	0	1	1300	5	-56.7887	80.7101	1350.54
17	225	1	1	0	2	1	3	1	1	3	3	1	0	0.051284000	0	0	0	0	1	2020-10-17 19:10:52.877988100	3	0	1	0	0	129	7	1	33	8	33	-56.7887	80.7101	1350.54
18	72	1	0	1	1	2	6	1	4	1	4	1	0	-1	13	3	39	0	1	2020-10-17 19:10:59.979017019	1	0	6	0	0	129	7	3	1	1	60	-56.7887	80.7101	1350.54
19	196	1	1	0	2	1	1	1	1	4	1	1	0	0.051287000	0	0	0	0	1	2020-10-17 19:11:21.326292992	4	0	3	0	0	129	13	1	42	1	8	-56.7887	80.7101	1303.67
20	60	0	1	2	0	0	0	0	0	0	0	0	0	-1	8	2	24	0	1	2020-10-17 19:11:26.931946993	1	0	5	0	0	129	8	0	1	1200	2	-56.7887	80.7101	1303.67
21	60	0	1	2	0	0	0	0	0	0	0	0	0	-1	0	0	0	0	1	2020-10-17 19:11:28.781735897	1	0	2	0	0	129	9	1	38	1	53	-56.7887	80.7101	1303.67
22	72	1	0	1	1	2	6	1	2	1	4	1	0	-1	4	1	12	0	1	2020-10-17 19:11:29.961914062	2	0	4	0	0	129	2	1	55	2	23	-56.7887	79.358	1303.67
23	286	1	1	0	2	1	5	1	1	2	6	1	0	0.052423000	0	0	0	1	0	2020-10-17 19:11:34.165546894	0	0	0	0	0	129	7	2	32	255	39	-59.8559	79.358	1303.67
24	81	1	0	1	1	2	7	1	3	1	7	1	0	-1	0	0	0	0	1	2020-10-17 19:11:42.465667963	1	0	5	0	0	129	10	0	1	1100	4	-59.8559	79.358	1303.67
25	85	1	1	0	2	1	8	1	1	3	8	1	0	0.051944000	0	0	0	0	1	2020-10-17 19:11:48.344320059	1	0	5	0	0	129	11	0	1	1100	4	-59.8559	79.358	1303.67
26	60	0	1	2	0	0	0	0	0	0	0	0	0	-1	0	0	0	1	0	2020-10-17 19:11:53.174583912	3	0	1	0	0	129	8	1	33	8	35	-59.8559	79.358	1303.67
27	81	1	0	1	1	2	7	1	3	1	7	1	0	-1	27	4	108	0	1	2020-10-17 19:12:02.175926924	3	0	5	0	0	129	9	0	1	1000	0	-59.8559	79.358	1303.67
28	85	1	1	0	2	1	8	1	1	3	8	1	0	0.050803000	0	0	0	0	1	2020-10-17 19:12:21.646219969	4	0	3	0	0	129	14	1	42	1	11	-59.8559	79.358	1343.96
29	72	1	0	1	1	2	6	1	6	1	4	1	0	-1	23	4	69	0	1	2020-10-17 19:12:29.148195028	1	0	2	0	0	129	12	1	38	1	59	-59.8559	79.358	1343.96
30	206	1	1	0	2	1	2	1	1	6	2	1	0	0.052357000	0	0	0	0	1	2020-10-17 19:12:30.265465975	2	0	4	0	0	129	3	1	55	2	21	-59.8559	89.0466	1343.96
31	60	0	1	2	0	0	0	0	0	0	0	0	0	-1	0	0	0	0	1	2020-10-17 19:12:34.458278894	0	0	0	0	0	129	8	2	32	255	40	-32.2551	89.0466	1343.96
32	60	0	1	2	0	0	0	0	0	0	0	0	0	-1	5	1	15	0	1	2020-10-17 19:12:47.744018078	3	0	1	0	0	129	10	1	33	0	45	-32.2551	89.0466	1343.96
33	60	0	1	2	0	0	0	0	0	0	0	0	0	-1	0	0	0	0	1	2020-10-17 19:13:01.008636951	2	0	5	0	0	129	4	0	1	78	3	-32.2551	89.0466	1343.96
34	60	0	1	0	0	0	0	0	0	0	0	0	0	-1	5	1	15	1	2	2020-10-17 19:13:21.950175047	4	0	3	0	0	129	15	1	42	1	12	-32.2551	89.0466	1341.64
35	42	0	0	1	0	0	0	0	0	0	0	0	0	-1	0	0	0	1	0	2020-10-17 19:13:29.452441931	1	0	2	0	0	129	13	1	38	1	58	-32.2551	89.0466	1341.64
36	89	1	0	1	1	2	9	1	6	1	9	1	0	-1	5	1	15	0	1	2020-10-17 19:13:30.564044952	2	0	4	0	0	129	5	1	55	2	22	-32.2551	88.8382	1341.64
37	91	1	1	0	2	1	10	1	1	6	10	1	0	0.051223000	0	0	0	0	1	2020-10-17 19:13:33.576045990	1	0	5	0	0	129	14	0	1	1100	4	-32.2551	88.8382	1341.64
38	60	0	1	2	0	0	0	0	0	0	0	0	0	-1	21	5	63	0	1	2020-10-17 19:13:34.761805058	0	0	0	0	0	129	9	2	32	255	41	-33.0281	88.8382	1341.64
39	60	0	1	2	0	0	0	0	0	0	0	0	0	-1	0	0	0	1	0	2020-10-17 19:13:48.060085058	3	0	1	0	0	129	11	1	33	0	46	-33.0281	88.8382	1341.64
40	81	1	0	1	1	2	7	1	6	1	7	1	0	-1	4	1	12	0	1	2020-10-17 19:13:57.700253963	2	0	5	0	0	129	6	0	1	78	6	-33.0281	88.8382	1341.64
41	85	1	1	0	2	1	8	1	1	6	8	1	0	0.050598000	0	0	0	0	1	2020-10-17 19:14:22.273880959	4	0	3	0	0	129	0	1	42	1	13	-33.0281	88.8382	1350.52
42	60	0	1	2	0	0	0	0	0	0	0	0	0	-1	0	0	0	1	0	2020-10-17 19:14:29.776171923	1	0	2	0	0	129	15	1	38	1	57	-33.0281	88.8382	1350.52
43	81	1	0	1	1	2	7	1	2	1	7	1	0	-1	12	2	36	0	1	2020-10-17 19:14:30.880067110	2	0	4	0	0	129	7	1	55	2	19	-33.0281	78.0	1350.52
44	85	1	1	0	2	1	8	1	1	2	8	1	0	0.050537000	0	0	0	1	2	2020-10-17 19:14:35.069689035	0	0	0	0	0	129	10	2	32	255	43	-2.09645	78.0	1350.52
45	42	0	0	1	0	0	0	0	0	0	0	0	0	-1	0	0	0	0	1	2020-10-17 19:14:44.116079092	4	0	5	0	0	129	1	0	1	1300	5	-2.09645	78.0	1350.52
46	60	0	1	0	0	0	0	0	0	0	0	0	0	-1	0	0	0	1	2	2020-10-17 19:14:48.368066072	3	0	1	0	0	129	12	1	33	0	47	-2.09645	78.0	1350.52
47	42	0	0	2	0	0	0	0	0	0	0	0	0	-1	6	1	18	1	2	2020-10-17 19:15:05.968182087	4	0	3	0	0	129	2	1	42	1	7	-2.09645	78.0	1300.0
48	42	0	0	2	0	0	0	0	0	0	0	0	0	-1	6	1	18	1	2	2020-10-17 19:15:16.712291002	4	0	5	0	0	129	3	0	1	1100	1	-2.09645	78.0	1300.0
49	42	0	0	2	0	0	0	0	0	0	0	0	0	-1	0	0	0	0	1	2020-10-17 19:15:21.504081964	4	0	3	0	0	129	4	1	42	1	16	-2.09645	78.0	1300.0
50	72	1	0	1	1	2	6	1	5	1	4	1	0	-1	6	1	18	0	1	2020-10-17 19:15:30.100333929	1	0	2	0	0	129	0	1	38	1	56	-2.09645	78.0	1300.0
51	239	1	1	0	2	1	4	1	1	5	5	1	0	0.051412000	0	0	0	0	1	2020-10-17 19:15:31.200165987	2	0	4	0	0	129	8	1	55	2	20	-2.09645	78.0	1300.0
52	60	0	1	2	0	0	0	0	0	0	0	0	0	-1	5	1	15	1	2	2020-10-17 19:15:35.369606972	0	0	0	0	0	129	11	2	32	255	42	-21.4144	78.0	1300.0
53	42	0	0	2	0	0	0	0	0	0	0	0	0	-1	5	1	15	0	1	2020-10-17 19:15:48.668250084	3	0	1	0	0	129	13	1	33	0	44	-21.4144	78.0	1300.0
54	60	0	1	2	0	0	0	0	0	0	0	0	0	-1	0	0	0	1	2	2020-10-17 19:16:19.789515972	1	0	6	0	0	129	1	3	1	1	61	-21.4144	78.0	1300.0
55	42	0	0	2	0	0	0	0	0	0	0	0	0	-1	0	0	0	1	0	2020-10-17 19:16:21.804075003	4	0	3	0	0	129	5	1	42	1	14	-21.4144	78.0	1300.0
56	81	1	0	1	1	2	7	1	5	1	7	1	0	-1	0	0	0	0	1	2020-10-17 19:16:25.804495096	3	0	1	0	0	129	14	1	33	0	48	-21.4144	78.0	1300.0
57	60	0	1	2	0	0	0	0	0	0	0	0	0	-1	0	0	0	0	1	2020-10-17 19:16:30.412592888	1	0	2	0	0	129	2	1	38	1	50	-21.4144	78.0	1300.0
58	85	1	1	0	2	1	8	1	1	5	8	1	0	0.051845000	0	0	0	0	1	2020-10-17 19:16:31.508717060	2	0	4	0	0	129	9	1	55	2	27	-21.4144	78.0	1300.0
59	60	0	1	0	0	0	0	0	0	0	0	0	0	-1	5	1	15	1	2	2020-10-17 19:16:33.748184919	2	0	4	0	0	129	10	1	55	2	28	-21.4144	78.0	1300.0
60	42	0	0	1	0	0	0	0	0	0	0	0	0	-1	0	0	0	1	2	2020-10-17 19:16:35.689385891	0	0	0	0	0	129	12	2	32	247	31	122.946	78.0	1300.0
61	42	0	0	2	0	0	0	0	0	0	0	0	0	-1	0	0	0	0	1	2020-10-17 19:16:40.388570070	4	0	3	0	0	129	6	1	42	1	15	122.946	78.0	1300.0
62	72	1	0	1	1	2	6	1	3	1	4	1	0	-1	5	1	15	0	1	2020-10-17 19:16:49.284056902	1	0	2	0	0	129	3	1	38	1	51	122.946	78.0	1300.0
63	225	1	1	0	2	1	3	1	1	3	3	1	0	0.051710000	0	0	0	0	1	2020-10-17 19:17:09.193115950	1	0	5	0	0	129	4	0	1	1200	2	122.946	78.0	1300.0
64	72	1	0	1	1	2	6	1	2	1	4	1	0	-1	5	1	15	0	1	2020-10-17 19:17:21.119293928	3	0	5	0	0	129	15	0	1	1000	0	122.946	78.0	1300.0
65	286	1	1	0	2	1	5	1	1	2	6	1	0	0.050898000	0	0	0	1	2	2020-10-17 19:17:25.957272053	3	0	1	0	0	129	0	1	33	8	49	122.946	78.0	1300.0
66	42	0	0	2	0	0	0	0	0	0	0	0	0	-1	4	1	12	1	2	2020-10-17 19:17:28.614326000	2	0	5	0	0	129	11	0	1	78	3	122.946	78.0	1300.0
67	42	0	0	2	0	0	0	0	0	0	0	0	0	-1	0	0	0	1	2	2020-10-17 19:17:33.902357101	2	0	4	0	0	129	12	1	55	2	29	122.946	34.7259	1300.0
68	42	0	0	2	0	0	0	0	0	0	0	0	0	-1	4	1	12	0	1	2020-10-17 19:17:35.842434883	0	0	0	0	0	129	13	2	32	247	30	43.5386	34.7259	1300.0
69	72	1	0	1	1	2	6	1	4	1	4	1	0	-1	0	0	0	0	1	2020-10-17 19:17:37.431442022	4	0	5	0	0	129	7	0	1	1100	1	43.5386	34.7259	1300.0
70	196	1	1	0	2	1	1	1	1	4	1	1	0	0.051763000	0	0	0	1	0	2020-10-17 19:17:40.542450905	4	0	3	0	0	129	8	1	42	1	18	43.5386	34.7259	74.1273
71	81	1	0	1	1	2	7	1	2	1	7	1	0	-1	8	2	76	0	1	2020-10-17 19:17:44.985477924	1	0	5	0	0	129	5	0	1	1100	4	43.5386	34.7259	74.1273
72	85	1	1	0	2	1	8	1	1	2	8	1	0	0.050404000	0	0	0	0	1	2020-10-17 19:17:49.437541962	1	0	2	0	0	129	6	1	38	1	52	43.5386	34.7259	74.1273
73	60	0	1	2	0	0	0	0	0	0	0	0	0	-1	5	1	14	0	1	2020-10-17 19:17:53.725613117	2	0	5	0	0	129	13	0	1	78	6	43.5386	34.7259	74.1273
74	60	0	1	2	0	0	0	0	0	0	0	0	0	-1	0	0	0	0	1	2020-10-17 19:17:59.511712073	4	0	3	0	0	129	9	1	42	1	17	43.5386	34.7259	74.1273
75	60	0	1	2	0	0	0	0	0	0	0	0	0	-1	4	1	12	0	1	2020-10-17 19:18:04.944761992	4	0	5	0	0	129	10	0	1	1300	5	43.5386	34.7259
76	60	0	1	2	0	0	0	0	0	0	0	0	0	-1	0	0	0	0	1	2020-10-17 19:18:26.111042023	3	0	1	0	0	129	1	1	33	8	34	43.5386	34.7259
77	60	0	1	2	0	0	0	0	0	0	0	0	0	-1	6	1	18	0	1	2020-10-17 19:18:27.045017958	1	0	6	0	0	129	7	3	1	1	60	43.5386	34.7259
78	60	0	1	2	0	0	0	0	0	0	0	0	0	-1	0	0	0	0	1	2020-10-17 19:18:34.054130077	2	0	4	0	0	129	14	1	55	2	24	43.5386	34.7259
79	60	0	1	2	0	0	0	0	0	0	0	0	0	-1	6	1	18	0	1	2020-10-17 19:18:35.994159937	0	0	0	0	0	129	14	2	32	255	38	43.5386
