# Supplementary material for: AI-driven cybersecurity framework for anomaly detection in power systems
Source: Sci Rep. 2025 Oct 10;15:35506. doi: 10.1038/s41598-025-19634-y (PMC12514191; doi:10.1038/s41598-025-19634-y)
Supplement: Supplementary file 1 — Supplementary Information. [file 41598_2025_19634_MOESM1_ESM.zip › Datasets/RawFiles/DS/Raw/UC2_DS_10OS_poll30_dnp3_arp.json]

[
  {
    "_index": "packets-2020-10-17",
    "_type": "pcap_file",
    "_score": null,
    "_source": {
      "layers": {
        "frame": {
          "frame.encap_type": "1",
          "frame.time": "Oct 17, 2020 11:09:24.705631000 CDT",
          "frame.offset_shift": "0.000000000",
          "frame.time_epoch": "1602950964.705631000",
          "frame.time_delta": "0.000000000",
          "frame.time_delta_displayed": "0.000000000",
          "frame.time_relative": "0.000000000",
          "frame.number": "1",
          "frame.len": "42",
          "frame.cap_len": "42",
          "frame.marked": "0",
          "frame.ignored": "0",
          "frame.protocols": "eth:ethertype:arp",
          "frame.coloring_rule.name": "ARP",
          "frame.coloring_rule.string": "arp"
        },
        "eth": {
          "eth.dst": "ff:ff:ff:ff:ff:ff",
          "eth.dst_tree": {
            "eth.dst_resolved": "Broadcast",
            "eth.addr": "ff:ff:ff:ff:ff:ff",
            "eth.addr_resolved": "Broadcast",
            "eth.lg": "1",
            "eth.ig": "1"
          },
          "eth.src": "00:50:56:9c:9d:70",
          "eth.src_tree": {
            "eth.src_resolved": "Vmware_9c:9d:70",
            "eth.addr": "00:50:56:9c:9d:70",
            "eth.addr_resolved": "Vmware_9c:9d:70",
            "eth.lg": "0",
            "eth.ig": "0"
          },
          "eth.type": "0x00000806"
        },
        "arp": {
          "arp.hw.type": "1",
          "arp.proto.type": "0x00000800",
          "arp.hw.size": "6",
          "arp.proto.size": "4",
          "arp.opcode": "1",
          "arp.src.hw_mac": "00:50:56:9c:9d:70",
          "arp.src.proto_ipv4": "192.168.0.5",
          "arp.dst.hw_mac": "00:00:00:00:00:00",
          "arp.dst.proto_ipv4": "192.168.0.1"
        }
      }
    }
  },
  {
    "_index": "packets-2020-10-17",
    "_type": "pcap_file",
    "_score": null,
    "_source": {
      "layers": {
        "frame": {
          "frame.encap_type": "1",
          "frame.time": "Oct 17, 2020 11:09:24.839115000 CDT",
          "frame.offset_shift": "0.000000000",
          "frame.time_epoch": "1602950964.839115000",
          "frame.time_delta": "0.133484000",
          "frame.time_delta_displayed": "0.133484000",
          "frame.time_relative": "0.133484000",
          "frame.number": "2",
          "frame.len": "60",
          "frame.cap_len": "60",
          "frame.marked": "0",
          "frame.ignored": "0",
          "frame.protocols": "eth:ethertype:arp",
          "frame.coloring_rule.name": "ARP",
          "frame.coloring_rule.string": "arp"
        },
        "eth": {
          "eth.dst": "ff:ff:ff:ff:ff:ff",
          "eth.dst_tree": {
            "eth.dst_resolved": "Broadcast",
            "eth.addr": "ff:ff:ff:ff:ff:ff",
            "eth.addr_resolved": "Broadcast",
            "eth.lg": "1",
            "eth.ig": "1"
          },
          "eth.src": "00:00:00:aa:00:22",
          "eth.src_tree": {
            "eth.src_resolved": "00:00:00_aa:00:22",
            "eth.addr": "00:00:00:aa:00:22",
            "eth.addr_resolved": "00:00:00_aa:00:22",
            "eth.lg": "0",
            "eth.ig": "0"
          },
          "eth.type": "0x00000806",
          "eth.padding": "00:00:00:00:00:00:00:00:00:00:00:00:00:00:00:00:00:00"
        },
        "arp": {
          "arp.hw.type": "1",
          "arp.proto.type": "0x00000800",
          "arp.hw.size": "6",
          "arp.proto.size": "4",
          "arp.opcode": "1",
          "arp.src.hw_mac": "00:00:00:aa:00:22",
          "arp.src.proto_ipv4": "192.168.0.4",
          "arp.dst.hw_mac": "00:00:00:00:00:00",
          "arp.dst.proto_ipv4": "192.168.0.110"
        }
      }
    }
  },
  {
    "_index": "packets-2020-10-17",
    "_type": "pcap_file",
    "_score": null,
    "_source": {
      "layers": {
        "frame": {
          "frame.encap_type": "1",
          "frame.time": "Oct 17, 2020 11:09:25.863088000 CDT",
          "frame.offset_shift": "0.000000000",
          "frame.time_epoch": "1602950965.863088000",
          "frame.time_delta": "1.023973000",
          "frame.time_delta_displayed": "1.023973000",
          "frame.time_relative": "1.157457000",
          "frame.number": "3",
          "frame.len": "60",
          "frame.cap_len": "60",
          "frame.marked": "0",
          "frame.ignored": "0",
          "frame.protocols": "eth:ethertype:arp",
          "frame.coloring_rule.name": "ARP",
          "frame.coloring_rule.string": "arp"
        },
        "eth": {
          "eth.dst": "ff:ff:ff:ff:ff:ff",
          "eth.dst_tree": {
            "eth.dst_resolved": "Broadcast",
            "eth.addr": "ff:ff:ff:ff:ff:ff",
            "eth.addr_resolved": "Broadcast",
            "eth.lg": "1",
            "eth.ig": "1"
          },
          "eth.src": "00:00:00:aa:00:22",
          "eth.src_tree": {
            "eth.src_resolved": "00:00:00_aa:00:22",
            "eth.addr": "00:00:00:aa:00:22",
            "eth.addr_resolved": "00:00:00_aa:00:22",
            "eth.lg": "0",
            "eth.ig": "0"
          },
          "eth.type": "0x00000806",
          "eth.padding": "00:00:00:00:00:00:00:00:00:00:00:00:00:00:00:00:00:00"
        },
        "arp": {
          "arp.hw.type": "1",
          "arp.proto.type": "0x00000800",
          "arp.hw.size": "6",
          "arp.proto.size": "4",
          "arp.opcode": "1",
          "arp.src.hw_mac": "00:00:00:aa:00:22",
          "arp.src.proto_ipv4": "192.168.0.4",
          "arp.dst.hw_mac": "00:00:00:00:00:00",
          "arp.dst.proto_ipv4": "192.168.0.110"
        }
      }
    }
  },
  {
    "_index": "packets-2020-10-17",
    "_type": "pcap_file",
    "_score": null,
    "_source": {
      "layers": {
        "frame": {
          "frame.encap_type": "1",
          "frame.time": "Oct 17, 2020 11:09:31.846494000 CDT",
          "frame.offset_shift": "0.000000000",
          "frame.time_epoch": "1602950971.846494000",
          "frame.time_delta": "5.983406000",
          "frame.time_delta_displayed": "5.983406000",
          "frame.time_relative": "7.140863000",
          "frame.number": "4",
          "frame.len": "60",
          "frame.cap_len": "60",
          "frame.marked": "0",
          "frame.ignored": "0",
          "frame.protocols": "eth:ethertype:arp",
          "frame.coloring_rule.name": "ARP",
          "frame.coloring_rule.string": "arp"
        },
        "eth": {
          "eth.dst": "ff:ff:ff:ff:ff:ff",
          "eth.dst_tree": {
            "eth.dst_resolved": "Broadcast",
            "eth.addr": "ff:ff:ff:ff:ff:ff",
            "eth.addr_resolved": "Broadcast",
            "eth.lg": "1",
            "eth.ig": "1"
          },
          "eth.src": "00:00:00:aa:00:22",
          "eth.src_tree": {
            "eth.src_resolved": "00:00:00_aa:00:22",
            "eth.addr": "00:00:00:aa:00:22",
            "eth.addr_resolved": "00:00:00_aa:00:22",
            "eth.lg": "0",
            "eth.ig": "0"
          },
          "eth.type": "0x00000806",
          "eth.padding": "00:00:00:00:00:00:00:00:00:00:00:00:00:00:00:00:00:00"
        },
        "arp": {
          "arp.hw.type": "1",
          "arp.proto.type": "0x00000800",
          "arp.hw.size": "6",
          "arp.proto.size": "4",
          "arp.opcode": "1",
          "arp.src.hw_mac": "00:00:00:aa:00:22",
          "arp.src.proto_ipv4": "192.168.0.4",
          "arp.dst.hw_mac": "00:00:00:00:00:00",
          "arp.dst.proto_ipv4": "192.168.0.110"
        }
      }
    }
  },
  {
    "_index": "packets-2020-10-17",
    "_type": "pcap_file",
    "_score": null,
    "_source": {
      "layers": {
        "frame": {
          "frame.encap_type": "1",
          "frame.time": "Oct 17, 2020 11:09:32.871084000 CDT",
          "frame.offset_shift": "0.000000000",
          "frame.time_epoch": "1602950972.871084000",
          "frame.time_delta": "1.024590000",
          "frame.time_delta_displayed": "1.024590000",
          "frame.time_relative": "8.165453000",
          "frame.number": "5",
          "frame.len": "60",
          "frame.cap_len": "60",
          "frame.marked": "0",
          "frame.ignored": "0",
          "frame.protocols": "eth:ethertype:arp",
          "frame.coloring_rule.name": "ARP",
          "frame.coloring_rule.string": "arp"
        },
        "eth": {
          "eth.dst": "ff:ff:ff:ff:ff:ff",
          "eth.dst_tree": {
            "eth.dst_resolved": "Broadcast",
            "eth.addr": "ff:ff:ff:ff:ff:ff",
            "eth.addr_resolved": "Broadcast",
            "eth.lg": "1",
            "eth.ig": "1"
          },
          "eth.src": "00:00:00:aa:00:22",
          "eth.src_tree": {
            "eth.src_resolved": "00:00:00_aa:00:22",
            "eth.addr": "00:00:00:aa:00:22",
            "eth.addr_resolved": "00:00:00_aa:00:22",
            "eth.lg": "0",
            "eth.ig": "0"
          },
          "eth.type": "0x00000806",
          "eth.padding": "00:00:00:00:00:00:00:00:00:00:00:00:00:00:00:00:00:00"
        },
        "arp": {
          "arp.hw.type": "1",
          "arp.proto.type": "0x00000800",
          "arp.hw.size": "6",
          "arp.proto.size": "4",
          "arp.opcode": "1",
          "arp.src.hw_mac": "00:00:00:aa:00:22",
          "arp.src.proto_ipv4": "192.168.0.4",
          "arp.dst.hw_mac": "00:00:00:00:00:00",
          "arp.dst.proto_ipv4": "192.168.0.110"
        }
      }
    }
  },
  {
    "_index": "packets-2020-10-17",
    "_type": "pcap_file",
    "_score": null,
    "_source": {
      "layers": {
        "frame": {
          "frame.encap_type": "1",
          "frame.time": "Oct 17, 2020 11:09:33.895069000 CDT",
          "frame.offset_shift": "0.000000000",
          "frame.time_epoch": "1602950973.895069000",
          "frame.time_delta": "1.023985000",
          "frame.time_delta_displayed": "1.023985000",
          "frame.time_relative": "9.189438000",
          "frame.number": "6",
          "frame.len": "60",
          "frame.cap_len": "60",
          "frame.marked": "0",
          "frame.ignored": "0",
          "frame.protocols": "eth:ethertype:arp",
          "frame.coloring_rule.name": "ARP",
          "frame.coloring_rule.string": "arp"
        },
        "eth": {
          "eth.dst": "ff:ff:ff:ff:ff:ff",
          "eth.dst_tree": {
            "eth.dst_resolved": "Broadcast",
            "eth.addr": "ff:ff:ff:ff:ff:ff",
            "eth.addr_resolved": "Broadcast",
            "eth.lg": "1",
            "eth.ig": "1"
          },
          "eth.src": "00:00:00:aa:00:22",
          "eth.src_tree": {
            "eth.src_resolved": "00:00:00_aa:00:22",
            "eth.addr": "00:00:00:aa:00:22",
            "eth.addr_resolved": "00:00:00_aa:00:22",
            "eth.lg": "0",
            "eth.ig": "0"
          },
          "eth.type": "0x00000806",
          "eth.padding": "00:00:00:00:00:00:00:00:00:00:00:00:00:00:00:00:00:00"
        },
        "arp": {
          "arp.hw.type": "1",
          "arp.proto.type": "0x00000800",
          "arp.hw.size": "6",
          "arp.proto.size": "4",
          "arp.opcode": "1",
          "arp.src.hw_mac": "00:00:00:aa:00:22",
          "arp.src.proto_ipv4": "192.168.0.4",
          "arp.dst.hw_mac": "00:00:00:00:00:00",
          "arp.dst.proto_ipv4": "192.168.0.110"
        }
      }
    }
  },
  {
    "_index": "packets-2020-10-17",
    "_type": "pcap_file",
    "_score": null,
    "_source": {
      "layers": {
        "frame": {
          "frame.encap_type": "1",
          "frame.time": "Oct 17, 2020 11:09:37.817576000 CDT",
          "frame.offset_shift": "0.000000000",
          "frame.time_epoch": "1602950977.817576000",
          "frame.time_delta": "3.922507000",
          "frame.time_delta_displayed": "3.922507000",
          "frame.time_relative": "13.111945000",
          "frame.number": "7",
          "frame.len": "42",
          "frame.cap_len": "42",
          "frame.marked": "0",
          "frame.ignored": "0",
          "frame.protocols": "eth:ethertype:arp",
          "frame.coloring_rule.name": "ARP",
          "frame.coloring_rule.string": "arp"
        },
        "eth": {
          "eth.dst": "ff:ff:ff:ff:ff:ff",
          "eth.dst_tree": {
            "eth.dst_resolved": "Broadcast",
            "eth.addr": "ff:ff:ff:ff:ff:ff",
            "eth.addr_resolved": "Broadcast",
            "eth.lg": "1",
            "eth.ig": "1"
          },
          "eth.src": "00:50:56:9c:9d:70",
          "eth.src_tree": {
            "eth.src_resolved": "Vmware_9c:9d:70",
            "eth.addr": "00:50:56:9c:9d:70",
            "eth.addr_resolved": "Vmware_9c:9d:70",
            "eth.lg": "0",
            "eth.ig": "0"
          },
          "eth.type": "0x00000806"
        },
        "arp": {
          "arp.hw.type": "1",
          "arp.proto.type": "0x00000800",
          "arp.hw.size": "6",
          "arp.proto.size": "4",
          "arp.opcode": "1",
          "arp.src.hw_mac": "00:50:56:9c:9d:70",
          "arp.src.proto_ipv4": "192.168.0.5",
          "arp.dst.hw_mac": "00:00:00:00:00:00",
          "arp.dst.proto_ipv4": "192.168.0.1"
        }
      }
    }
  },
  {
    "_index": "packets-2020-10-17",
    "_type": "pcap_file",
    "_score": null,
    "_source": {
      "layers": {
        "frame": {
          "frame.encap_type": "1",
          "frame.time": "Oct 17, 2020 11:09:38.705234000 CDT",
          "frame.offset_shift": "0.000000000",
          "frame.time_epoch": "1602950978.705234000",
          "frame.time_delta": "0.887658000",
          "frame.time_delta_displayed": "0.887658000",
          "frame.time_relative": "13.999603000",
          "frame.number": "8",
          "frame.len": "42",
          "frame.cap_len": "42",
          "frame.marked": "0",
          "frame.ignored": "0",
          "frame.protocols": "eth:ethertype:arp",
          "frame.coloring_rule.name": "ARP",
          "frame.coloring_rule.string": "arp"
        },
        "eth": {
          "eth.dst": "ff:ff:ff:ff:ff:ff",
          "eth.dst_tree": {
            "eth.dst_resolved": "Broadcast",
            "eth.addr": "ff:ff:ff:ff:ff:ff",
            "eth.addr_resolved": "Broadcast",
            "eth.lg": "1",
            "eth.ig": "1"
          },
          "eth.src": "00:50:56:9c:9d:70",
          "eth.src_tree": {
            "eth.src_resolved": "Vmware_9c:9d:70",
            "eth.addr": "00:50:56:9c:9d:70",
            "eth.addr_resolved": "Vmware_9c:9d:70",
            "eth.lg": "0",
            "eth.ig": "0"
          },
          "eth.type": "0x00000806"
        },
        "arp": {
          "arp.hw.type": "1",
          "arp.proto.type": "0x00000800",
          "arp.hw.size": "6",
          "arp.proto.size": "4",
          "arp.opcode": "1",
          "arp.src.hw_mac": "00:50:56:9c:9d:70",
          "arp.src.proto_ipv4": "192.168.0.5",
          "arp.dst.hw_mac": "00:00:00:00:00:00",
          "arp.dst.proto_ipv4": "192.168.0.1"
        }
      }
    }
  },
  {
    "_index": "packets-2020-10-17",
    "_type": "pcap_file",
    "_score": null,
    "_source": {
      "layers": {
        "frame": {
          "frame.encap_type": "1",
          "frame.time": "Oct 17, 2020 11:09:39.705234000 CDT",
          "frame.offset_shift": "0.000000000",
          "frame.time_epoch": "1602950979.705234000",
          "frame.time_delta": "1.000000000",
          "frame.time_delta_displayed": "1.000000000",
          "frame.time_relative": "14.999603000",
          "frame.number": "9",
          "frame.len": "42",
          "frame.cap_len": "42",
          "frame.marked": "0",
          "frame.ignored": "0",
          "frame.protocols": "eth:ethertype:arp",
          "frame.coloring_rule.name": "ARP",
          "frame.coloring_rule.string": "arp"
        },
        "eth": {
          "eth.dst": "ff:ff:ff:ff:ff:ff",
          "eth.dst_tree": {
            "eth.dst_resolved": "Broadcast",
            "eth.addr": "ff:ff:ff:ff:ff:ff",
            "eth.addr_resolved": "Broadcast",
            "eth.lg": "1",
            "eth.ig": "1"
          },
          "eth.src": "00:50:56:9c:9d:70",
          "eth.src_tree": {
            "eth.src_resolved": "Vmware_9c:9d:70",
            "eth.addr": "00:50:56:9c:9d:70",
            "eth.addr_resolved": "Vmware_9c:9d:70",
            "eth.lg": "0",
            "eth.ig": "0"
          },
          "eth.type": "0x00000806"
        },
        "arp": {
          "arp.hw.type": "1",
          "arp.proto.type": "0x00000800",
          "arp.hw.size": "6",
          "arp.proto.size": "4",
          "arp.opcode": "1",
          "arp.src.hw_mac": "00:50:56:9c:9d:70",
          "arp.src.proto_ipv4": "192.168.0.5",
          "arp.dst.hw_mac": "00:00:00:00:00:00",
          "arp.dst.proto_ipv4": "192.168.0.1"
        }
      }
    }
  },
  {
    "_index": "packets-2020-10-17",
    "_type": "pcap_file",
    "_score": null,
    "_source": {
      "layers": {
        "frame": {
          "frame.encap_type": "1",
          "frame.time": "Oct 17, 2020 11:09:41.840221000 CDT",
          "frame.offset_shift": "0.000000000",
          "frame.time_epoch": "1602950981.840221000",
          "frame.time_delta": "2.134987000",
          "frame.time_delta_displayed": "2.134987000",
          "frame.time_relative": "17.134590000",
          "frame.number": "10",
          "frame.len": "72",
          "frame.cap_len": "72",
          "frame.marked": "0",
          "frame.ignored": "0",
          "frame.protocols": "eth:ethertype:ip:tcp:dnp3",
          "frame.coloring_rule.name": "TCP",
          "frame.coloring_rule.string": "tcp"
        },
        "eth": {
          "eth.dst": "00:50:56:9c:9d:70",
          "eth.dst_tree": {
            "eth.dst_resolved": "Vmware_9c:9d:70",
            "eth.addr": "00:50:56:9c:9d:70",
            "eth.addr_resolved": "Vmware_9c:9d:70",
            "eth.lg": "0",
            "eth.ig": "0"
          },
          "eth.src": "00:00:00:aa:00:22",
          "eth.src_tree": {
            "eth.src_resolved": "00:00:00_aa:00:22",
            "eth.addr": "00:00:00:aa:00:22",
            "eth.addr_resolved": "00:00:00_aa:00:22",
            "eth.lg": "0",
            "eth.ig": "0"
          },
          "eth.type": "0x00000800"
        },
        "ip": {
          "ip.version": "4",
          "ip.hdr_len": "20",
          "ip.dsfield": "0x00000000",
          "ip.dsfield_tree": {
            "ip.dsfield.dscp": "0",
            "ip.dsfield.ecn": "0"
          },
          "ip.len": "58",
          "ip.id": "0x00002487",
          "ip.flags": "0x00004000",
          "ip.flags_tree": {
            "ip.flags.rb": "0",
            "ip.flags.df": "1",
            "ip.flags.mf": "0"
          },
          "ip.frag_offset": "0",
          "ip.ttl": "62",
          "ip.proto": "6",
          "ip.checksum": "0x0000ab77",
          "ip.checksum.status": "2",
          "ip.src": "172.16.0.2",
          "ip.addr": "172.16.0.2",
          "ip.src_host": "172.16.0.2",
          "ip.host": "172.16.0.2",
          "ip.dst": "192.168.0.5",
          "ip.addr": "192.168.0.5",
          "ip.dst_host": "192.168.0.5",
          "ip.host": "192.168.0.5"
        },
        "tcp": {
          "tcp.srcport": "49701",
          "tcp.dstport": "20000",
          "tcp.port": "49701",
          "tcp.port": "20000",
          "tcp.stream": "0",
          "tcp.len": "18",
          "tcp.seq": "1",
          "tcp.nxtseq": "19",
          "tcp.ack": "1",
          "tcp.hdr_len": "20",
          "tcp.flags": "0x00000018",
          "tcp.flags_tree": {
            "tcp.flags.res": "0",
            "tcp.flags.ns": "0",
            "tcp.flags.cwr": "0",
            "tcp.flags.ecn": "0",
            "tcp.flags.urg": "0",
            "tcp.flags.ack": "1",
            "tcp.flags.push": "1",
            "tcp.flags.reset": "0",
            "tcp.flags.syn": "0",
            "tcp.flags.fin": "0",
            "tcp.flags.str": "·······AP···"
          },
          "tcp.window_size_value": "501",
          "tcp.window_size": "501",
          "tcp.window_size_scalefactor": "-1",
          "tcp.checksum": "0x0000eb33",
          "tcp.checksum.status": "2",
          "tcp.urgent_pointer": "0",
          "tcp.analysis": {
            "tcp.analysis.bytes_in_flight": "18",
            "tcp.analysis.push_bytes_sent": "18"
          },
          "Timestamps": {
            "tcp.time_relative": "0.000000000",
            "tcp.time_delta": "0.000000000"
          },
          "tcp.payload": "05:64:0b:c4:c8:03:01:00:7f:39:ec:cc:01:3c:01:06:9e:af",
          "tcp.pdu.size": "18"
        },
        "dnp3": {
          "Data Link Layer, Len: 11, From: 1, To: 968, DIR, PRM, Unconfirmed User Data": {
            "dnp3.start": "0x00000564",
            "dnp3.len": "11",
            "dnp3.ctl": "0x000000c4",
            "dnp3.ctl_tree": {
              "dnp3.ctl.dir": "1",
              "dnp3.ctl.prm": "1",
              "dnp3.ctl.fcb": "0",
              "dnp3.ctl.fcv": "0",
              "dnp3.ctl.prifunc": "4"
            },
            "dnp3.dst": "968",
            "dnp3.addr": "968",
            "dnp3.src": "1",
            "dnp3.addr": "1",
            "dnp3.hdr.CRC": "0x0000397f",
            "dnp.hdr.CRC.status": "1"
          },
          "dnp3.tr.ctl": "0x000000ec",
          "dnp3.tr.ctl_tree": {
            "dnp3.tr.fin": "1",
            "dnp3.tr.fir": "1",
            "dnp3.tr.seq": "44"
          },
          "Data Chunks": {
            "Data Chunk: 0": {
              "dnp.data_chunk": "ec:cc:01:3c:01:06",
              "dnp.data_chunk_len": "6",
              "dnp.data_chunk.CRC": "0x0000af9e",
              "dnp.data_chunk.CRC.status": "1"
            }
          },
          "dnp3.al.fragments": {
            "dnp3.al.fragment": "10",
            "dnp3.al.fragment.count": "1",
            "dnp3.al.fragment.reassembled.length": "5"
          },
          "Application Layer: (FIR, FIN, Sequence 12, Read)": {
            "dnp3.al.ctl": "0x000000cc",
            "dnp3.al.ctl_tree": {
              "dnp3.al.fir": "1",
              "dnp3.al.fin": "1",
              "dnp3.al.con": "0",
              "dnp3.al.uns": "0",
              "dnp3.al.seq": "12"
            },
            "dnp3.al.func": "1",
            "READ Request Data Objects": {
              "dnp3.al.obj": "15361",
              "dnp3.al.obj_tree": {
                "Qualifier Field, Prefix: None, Range: No Range Field": {
                  "dnp3.al.objq.prefix": "0",
                  "dnp3.al.objq.range": "6"
                },
                "Number of Items: 0": ""
              }
            }
          }
        }
      }
    }
  },
  {
    "_index": "packets-2020-10-17",
    "_type": "pcap_file",
    "_score": null,
    "_source": {
      "layers": {
        "frame": {
          "frame.encap_type": "1",
          "frame.time": "Oct 17, 2020 11:09:41.842580000 CDT",
          "frame.offset_shift": "0.000000000",
          "frame.time_epoch": "1602950981.842580000",
          "frame.time_delta": "0.002359000",
          "frame.time_delta_displayed": "0.002359000",
          "frame.time_relative": "17.136949000",
          "frame.number": "11",
          "frame.len": "239",
          "frame.cap_len": "239",
          "frame.marked": "0",
          "frame.ignored": "0",
          "frame.protocols": "eth:ethertype:ip:tcp:dnp3",
          "frame.coloring_rule.name": "TCP",
          "frame.coloring_rule.string": "tcp"
        },
        "eth": {
          "eth.dst": "00:00:00:aa:00:22",
          "eth.dst_tree": {
            "eth.dst_resolved": "00:00:00_aa:00:22",
            "eth.addr": "00:00:00:aa:00:22",
            "eth.addr_resolved": "00:00:00_aa:00:22",
            "eth.lg": "0",
            "eth.ig": "0"
          },
          "eth.src": "00:50:56:9c:9d:70",
          "eth.src_tree": {
            "eth.src_resolved": "Vmware_9c:9d:70",
            "eth.addr": "00:50:56:9c:9d:70",
            "eth.addr_resolved": "Vmware_9c:9d:70",
            "eth.lg": "0",
            "eth.ig": "0"
          },
          "eth.type": "0x00000800"
        },
        "ip": {
          "ip.version": "4",
          "ip.hdr_len": "20",
          "ip.dsfield": "0x00000000",
          "ip.dsfield_tree": {
            "ip.dsfield.dscp": "0",
            "ip.dsfield.ecn": "0"
          },
          "ip.len": "225",
          "ip.id": "0x0000b4b0",
          "ip.flags": "0x00004000",
          "ip.flags_tree": {
            "ip.flags.rb": "0",
            "ip.flags.df": "1",
            "ip.flags.mf": "0"
          },
          "ip.frag_offset": "0",
          "ip.ttl": "128",
          "ip.proto": "6",
          "ip.checksum": "0x00000000",
          "ip.checksum.status": "2",
          "ip.src": "192.168.0.5",
          "ip.addr": "192.168.0.5",
          "ip.src_host": "192.168.0.5",
          "ip.host": "192.168.0.5",
          "ip.dst": "172.16.0.2",
          "ip.addr": "172.16.0.2",
          "ip.dst_host": "172.16.0.2",
          "ip.host": "172.16.0.2"
        },
        "tcp": {
          "tcp.srcport": "20000",
          "tcp.dstport": "49701",
          "tcp.port": "20000",
          "tcp.port": "49701",
          "tcp.stream": "0",
          "tcp.len": "185",
          "tcp.seq": "1",
          "tcp.nxtseq": "186",
          "tcp.ack": "19",
          "tcp.hdr_len": "20",
          "tcp.flags": "0x00000018",
          "tcp.flags_tree": {
            "tcp.flags.res": "0",
            "tcp.flags.ns": "0",
            "tcp.flags.cwr": "0",
            "tcp.flags.ecn": "0",
            "tcp.flags.urg": "0",
            "tcp.flags.ack": "1",
            "tcp.flags.push": "1",
            "tcp.flags.reset": "0",
            "tcp.flags.syn": "0",
            "tcp.flags.fin": "0",
            "tcp.flags.str": "·······AP···"
          },
          "tcp.window_size_value": "1023",
          "tcp.window_size": "1023",
          "tcp.window_size_scalefactor": "-1",
          "tcp.checksum": "0x00006d93",
          "tcp.checksum.status": "2",
          "tcp.urgent_pointer": "0",
          "tcp.analysis": {
            "tcp.analysis.acks_frame": "10",
            "tcp.analysis.ack_rtt": "0.002359000",
            "tcp.analysis.bytes_in_flight": "185",
            "tcp.analysis.push_bytes_sent": "185"
          },
          "Timestamps": {
            "tcp.time_relative": "0.002359000",
            "tcp.time_delta": "0.002359000"
          },
          "tcp.payload": "05:64:a0:44:01:00:c8:03:07:88:c0:cc:81:00:00:01:02:00:00:09:81:81:81:81:81:81:3f:81:81:81:81:81:1e:05:00:00:13:01:49:2b:c6:c4:01:04:5c:56:a3:b0:43:01:ec:a6:95:c3:01:3d:80:6a:42:01:40:83:53:0a:9a:44:01:fb:1a:40:43:01:66:d1:a8:44:01:80:55:ec:6c:99:c0:01:2b:65:28:c4:01:e1:26:53:43:01:f0:38:6b:c2:b7:a1:01:3a:a5:0c:40:01:21:de:6e:c3:01:60:df:83:42:01:9e:2c:f0:38:6b:42:01:3a:a5:0c:c0:01:40:83:9a:44:01:fb:a8:f1:1a:40:43:01:66:d1:a8:44:01:84:55:ec:c0:0a:02:00:02:25:00:09:81:81:81:81:81:81:81:81:81:81:28:03:00:00:28:e1:01:01:4f:83:9a:44:01:7f:d1:a8:44:c0:b0",
          "tcp.pdu.size": "185"
        },
        "dnp3": {
          "Data Link Layer, Len: 160, From: 968, To: 1, PRM, Unconfirmed User Data": {
            "dnp3.start": "0x00000564",
            "dnp3.len": "160",
            "dnp3.ctl": "0x00000044",
            "dnp3.ctl_tree": {
              "dnp3.ctl.dir": "0",
              "dnp3.ctl.prm": "1",
              "dnp3.ctl.fcb": "0",
              "dnp3.ctl.fcv": "0",
              "dnp3.ctl.prifunc": "4"
            },
            "dnp3.dst": "1",
            "dnp3.addr": "1",
            "dnp3.src": "968",
            "dnp3.addr": "968",
            "dnp3.hdr.CRC": "0x00008807",
            "dnp.hdr.CRC.status": "1"
          },
          "dnp3.tr.ctl": "0x000000c0",
          "dnp3.tr.ctl_tree": {
            "dnp3.tr.fin": "1",
            "dnp3.tr.fir": "1",
            "dnp3.tr.seq": "0"
          },
          "Data Chunks": {
            "Data Chunk: 0": {
              "dnp.data_chunk": "c0:cc:81:00:00:01:02:00:00:09:81:81:81:81:81:81",
              "dnp.data_chunk_len": "16",
              "dnp.data_chunk.CRC": "0x0000813f",
              "dnp.data_chunk.CRC.status": "1"
            },
            "Data Chunk: 1": {
              "dnp.data_chunk": "81:81:81:81:1e:05:00:00:13:01:49:2b:c6:c4:01:04",
              "dnp.data_chunk_len": "16",
              "dnp.data_chunk.CRC": "0x0000565c",
              "dnp.data_chunk.CRC.status": "1"
            },
            "Data Chunk: 2": {
              "dnp.data_chunk": "a3:b0:43:01:ec:a6:95:c3:01:3d:80:6a:42:01:40:83",
              "dnp.data_chunk_len": "16",
              "dnp.data_chunk.CRC": "0x00000a53",
              "dnp.data_chunk.CRC.status": "1"
            },
            "Data Chunk: 3": {
              "dnp.data_chunk": "9a:44:01:fb:1a:40:43:01:66:d1:a8:44:01:80:55:ec",
              "dnp.data_chunk_len": "16",
              "dnp.data_chunk.CRC": "0x0000996c",
              "dnp.data_chunk.CRC.status": "1"
            },
            "Data Chunk: 4": {
              "dnp.data_chunk": "c0:01:2b:65:28:c4:01:e1:26:53:43:01:f0:38:6b:c2",
              "dnp.data_chunk_len": "16",
              "dnp.data_chunk.CRC": "0x0000a1b7",
              "dnp.data_chunk.CRC.status": "1"
            },
            "Data Chunk: 5": {
              "dnp.data_chunk": "01:3a:a5:0c:40:01:21:de:6e:c3:01:60:df:83:42:01",
              "dnp.data_chunk_len": "16",
              "dnp.data_chunk.CRC": "0x00002c9e",
              "dnp.data_chunk.CRC.status": "1"
            },
            "Data Chunk: 6": {
              "dnp.data_chunk": "f0:38:6b:42:01:3a:a5:0c:c0:01:40:83:9a:44:01:fb",
              "dnp.data_chunk_len": "16",
              "dnp.data_chunk.CRC": "0x0000f1a8",
              "dnp.data_chunk.CRC.status": "1"
            },
            "Data Chunk: 7": {
              "dnp.data_chunk": "1a:40:43:01:66:d1:a8:44:01:84:55:ec:c0:0a:02:00",
              "dnp.data_chunk_len": "16",
              "dnp.data_chunk.CRC": "0x00002502",
              "dnp.data_chunk.CRC.status": "1"
            },
            "Data Chunk: 8": {
              "dnp.data_chunk": "00:09:81:81:81:81:81:81:81:81:81:81:28:03:00:00",
              "dnp.data_chunk_len": "16",
              "dnp.data_chunk.CRC": "0x0000e128",
              "dnp.data_chunk.CRC.status": "1"
            },
            "Data Chunk: 9": {
              "dnp.data_chunk": "01:01:4f:83:9a:44:01:7f:d1:a8:44",
              "dnp.data_chunk_len": "11",
              "dnp.data_chunk.CRC": "0x0000b0c0",
              "dnp.data_chunk.CRC.status": "1"
            }
          },
          "dnp3.al.fragments": {
            "dnp3.al.fragment": "11",
            "dnp3.al.fragment.count": "1",
            "dnp3.al.fragment.reassembled.length": "154"
          },
          "Application Layer: (FIR, FIN, Sequence 12, Response)": {
            "dnp3.al.ctl": "0x000000cc",
            "dnp3.al.ctl_tree": {
              "dnp3.al.fir": "1",
              "dnp3.al.fin": "1",
              "dnp3.al.con": "0",
              "dnp3.al.uns": "0",
              "dnp3.al.seq": "12"
            },
            "dnp3.al.func": "129",
            "dnp3.al.iin": "0x00000000",
            "dnp3.al.iin_tree": {
              "dnp3.al.iin.rst": "0",
              "dnp3.al.iin.dt": "0",
              "dnp3.al.iin.dol": "0",
              "dnp3.al.iin.tsr": "0",
              "dnp3.al.iin.cls3d": "0",
              "dnp3.al.iin.cls2d": "0",
              "dnp3.al.iin.cls1d": "0",
              "dnp3.al.iin.bmsg": "0",
              "dnp3.al.iin.cc": "0",
              "dnp3.al.iin.oae": "0",
              "dnp3.al.iin.ebo": "0",
              "dnp3.al.iin.pioor": "0",
              "dnp3.al.iin.obju": "0",
              "dnp3.al.iin.fcni": "0"
            },
            "RESPONSE Data Objects": {
              "dnp3.al.obj": "258",
              "dnp3.al.obj_tree": {
                "Qualifier Field, Prefix: None, Range: 8-bit Start and Stop Indices": {
                  "dnp3.al.objq.prefix": "0",
                  "dnp3.al.objq.range": "0"
                },
                "Number of Items: 10": {
                  "dnp3.al.range.start": "0",
                  "dnp3.al.range.stop": "9"
                },
                "Point Number 0 (Quality: Online), Value: 1": {
                  "dnp3.al.point_index": "0",
                  "Quality: Online": {
                    "dnp3.al.biq.b7": "1",
                    "dnp3.al.biq.b6": "0",
                    "dnp3.al.biq.b5": "0",
                    "dnp3.al.biq.b4": "0",
                    "dnp3.al.biq.b3": "0",
                    "dnp3.al.biq.b2": "0",
                    "dnp3.al.biq.b1": "0",
                    "dnp3.al.biq.b0": "1"
                  }
                },
                "Point Number 1 (Quality: Online), Value: 1": {
                  "dnp3.al.point_index": "1",
                  "Quality: Online": {
                    "dnp3.al.biq.b7": "1",
                    "dnp3.al.biq.b6": "0",
                    "dnp3.al.biq.b5": "0",
                    "dnp3.al.biq.b4": "0",
                    "dnp3.al.biq.b3": "0",
                    "dnp3.al.biq.b2": "0",
                    "dnp3.al.biq.b1": "0",
                    "dnp3.al.biq.b0": "1"
                  }
                },
                "Point Number 2 (Quality: Online), Value: 1": {
                  "dnp3.al.point_index": "2",
                  "Quality: Online": {
                    "dnp3.al.biq.b7": "1",
                    "dnp3.al.biq.b6": "0",
                    "dnp3.al.biq.b5": "0",
                    "dnp3.al.biq.b4": "0",
                    "dnp3.al.biq.b3": "0",
                    "dnp3.al.biq.b2": "0",
                    "dnp3.al.biq.b1": "0",
                    "dnp3.al.biq.b0": "1"
                  }
                },
                "Point Number 3 (Quality: Online), Value: 1": {
                  "dnp3.al.point_index": "3",
                  "Quality: Online": {
                    "dnp3.al.biq.b7": "1",
                    "dnp3.al.biq.b6": "0",
                    "dnp3.al.biq.b5": "0",
                    "dnp3.al.biq.b4": "0",
                    "dnp3.al.biq.b3": "0",
                    "dnp3.al.biq.b2": "0",
                    "dnp3.al.biq.b1": "0",
                    "dnp3.al.biq.b0": "1"
                  }
                },
                "Point Number 4 (Quality: Online), Value: 1": {
                  "dnp3.al.point_index": "4",
                  "Quality: Online": {
                    "dnp3.al.biq.b7": "1",
                    "dnp3.al.biq.b6": "0",
                    "dnp3.al.biq.b5": "0",
                    "dnp3.al.biq.b4": "0",
                    "dnp3.al.biq.b3": "0",
                    "dnp3.al.biq.b2": "0",
                    "dnp3.al.biq.b1": "0",
                    "dnp3.al.biq.b0": "1"
                  }
                },
                "Point Number 5 (Quality: Online), Value: 1": {
                  "dnp3.al.point_index": "5",
                  "Quality: Online": {
                    "dnp3.al.biq.b7": "1",
                    "dnp3.al.biq.b6": "0",
                    "dnp3.al.biq.b5": "0",
                    "dnp3.al.biq.b4": "0",
                    "dnp3.al.biq.b3": "0",
                    "dnp3.al.biq.b2": "0",
                    "dnp3.al.biq.b1": "0",
                    "dnp3.al.biq.b0": "1"
                  }
                },
                "Point Number 6 (Quality: Online), Value: 1": {
                  "dnp3.al.point_index": "6",
                  "Quality: Online": {
                    "dnp3.al.biq.b7": "1",
                    "dnp3.al.biq.b6": "0",
                    "dnp3.al.biq.b5": "0",
                    "dnp3.al.biq.b4": "0",
                    "dnp3.al.biq.b3": "0",
                    "dnp3.al.biq.b2": "0",
                    "dnp3.al.biq.b1": "0",
                    "dnp3.al.biq.b0": "1"
                  }
                },
                "Point Number 7 (Quality: Online), Value: 1": {
                  "dnp3.al.point_index": "7",
                  "Quality: Online": {
                    "dnp3.al.biq.b7": "1",
                    "dnp3.al.biq.b6": "0",
                    "dnp3.al.biq.b5": "0",
                    "dnp3.al.biq.b4": "0",
                    "dnp3.al.biq.b3": "0",
                    "dnp3.al.biq.b2": "0",
                    "dnp3.al.biq.b1": "0",
                    "dnp3.al.biq.b0": "1"
                  }
                },
                "Point Number 8 (Quality: Online), Value: 1": {
                  "dnp3.al.point_index": "8",
                  "Quality: Online": {
                    "dnp3.al.biq.b7": "1",
                    "dnp3.al.biq.b6": "0",
                    "dnp3.al.biq.b5": "0",
                    "dnp3.al.biq.b4": "0",
                    "dnp3.al.biq.b3": "0",
                    "dnp3.al.biq.b2": "0",
                    "dnp3.al.biq.b1": "0",
                    "dnp3.al.biq.b0": "1"
                  }
                },
                "Point Number 9 (Quality: Online), Value: 1": {
                  "dnp3.al.point_index": "9",
                  "Quality: Online": {
                    "dnp3.al.biq.b7": "1",
                    "dnp3.al.biq.b6": "0",
                    "dnp3.al.biq.b5": "0",
                    "dnp3.al.biq.b4": "0",
                    "dnp3.al.biq.b3": "0",
                    "dnp3.al.biq.b2": "0",
                    "dnp3.al.biq.b1": "0",
                    "dnp3.al.biq.b0": "1"
                  }
                }
              },
              "dnp3.al.obj": "7685",
              "dnp3.al.obj_tree": {
                "Qualifier Field, Prefix: None, Range: 8-bit Start and Stop Indices": {
                  "dnp3.al.objq.prefix": "0",
                  "dnp3.al.objq.range": "0"
                },
                "Number of Items: 20": {
                  "dnp3.al.range.start": "0",
                  "dnp3.al.range.stop": "19"
                },
                "Point Number 0 (Quality: Online), Value: -1585.35": {
                  "dnp3.al.point_index": "0",
                  "Quality: Online": {
                    "dnp3.al.aiq.b7": "0",
                    "dnp3.al.aiq.b6": "0",
                    "dnp3.al.aiq.b5": "0",
                    "dnp3.al.aiq.b4": "0",
                    "dnp3.al.aiq.b3": "0",
                    "dnp3.al.aiq.b2": "0",
                    "dnp3.al.aiq.b1": "0",
                    "dnp3.al.aiq.b0": "1"
                  },
                  "dnp3.al.ana.float": "-1585.35"
                },
                "Point Number 1 (Quality: Online), Value: 353.274": {
                  "dnp3.al.point_index": "1",
                  "Quality: Online": {
                    "dnp3.al.aiq.b7": "0",
                    "dnp3.al.aiq.b6": "0",
                    "dnp3.al.aiq.b5": "0",
                    "dnp3.al.aiq.b4": "0",
                    "dnp3.al.aiq.b3": "0",
                    "dnp3.al.aiq.b2": "0",
                    "dnp3.al.aiq.b1": "0",
                    "dnp3.al.aiq.b0": "1"
                  },
                  "dnp3.al.ana.float": "353.274"
                },
                "Point Number 2 (Quality: Online), Value: -299.304": {
                  "dnp3.al.point_index": "2",
                  "Quality: Online": {
                    "dnp3.al.aiq.b7": "0",
                    "dnp3.al.aiq.b6": "0",
                    "dnp3.al.aiq.b5": "0",
                    "dnp3.al.aiq.b4": "0",
                    "dnp3.al.aiq.b3": "0",
                    "dnp3.al.aiq.b2": "0",
                    "dnp3.al.aiq.b1": "0",
                    "dnp3.al.aiq.b0": "1"
                  },
                  "dnp3.al.ana.float": "-299.304"
                },
                "Point Number 3 (Quality: Online), Value: 58.6252": {
                  "dnp3.al.point_index": "3",
                  "Quality: Online": {
                    "dnp3.al.aiq.b7": "0",
                    "dnp3.al.aiq.b6": "0",
                    "dnp3.al.aiq.b5": "0",
                    "dnp3.al.aiq.b4": "0",
                    "dnp3.al.aiq.b3": "0",
                    "dnp3.al.aiq.b2": "0",
                    "dnp3.al.aiq.b1": "0",
                    "dnp3.al.aiq.b0": "1"
                  },
                  "dnp3.al.ana.float": "58.6252"
                },
                "Point Number 4 (Quality: Online), Value: 1236.1": {
                  "dnp3.al.point_index": "4",
                  "Quality: Online": {
                    "dnp3.al.aiq.b7": "0",
                    "dnp3.al.aiq.b6": "0",
                    "dnp3.al.aiq.b5": "0",
                    "dnp3.al.aiq.b4": "0",
                    "dnp3.al.aiq.b3": "0",
                    "dnp3.al.aiq.b2": "0",
                    "dnp3.al.aiq.b1": "0",
                    "dnp3.al.aiq.b0": "1"
                  },
                  "dnp3.al.ana.float": "1236.1"
                },
                "Point Number 5 (Quality: Online), Value: 192.105": {
                  "dnp3.al.point_index": "5",
                  "Quality: Online": {
                    "dnp3.al.aiq.b7": "0",
                    "dnp3.al.aiq.b6": "0",
                    "dnp3.al.aiq.b5": "0",
                    "dnp3.al.aiq.b4": "0",
                    "dnp3.al.aiq.b3": "0",
                    "dnp3.al.aiq.b2": "0",
                    "dnp3.al.aiq.b1": "0",
                    "dnp3.al.aiq.b0": "1"
                  },
                  "dnp3.al.ana.float": "192.105"
                },
                "Point Number 6 (Quality: Online), Value: 1350.54": {
                  "dnp3.al.point_index": "6",
                  "Quality: Online": {
                    "dnp3.al.aiq.b7": "0",
                    "dnp3.al.aiq.b6": "0",
                    "dnp3.al.aiq.b5": "0",
                    "dnp3.al.aiq.b4": "0",
                    "dnp3.al.aiq.b3": "0",
                    "dnp3.al.aiq.b2": "0",
                    "dnp3.al.aiq.b1": "0",
                    "dnp3.al.aiq.b0": "1"
                  },
                  "dnp3.al.ana.float": "1350.54"
                },
                "Point Number 7 (Quality: Online), Value: -7.38544": {
                  "dnp3.al.point_index": "7",
                  "Quality: Online": {
                    "dnp3.al.aiq.b7": "0",
                    "dnp3.al.aiq.b6": "0",
                    "dnp3.al.aiq.b5": "0",
                    "dnp3.al.aiq.b4": "0",
                    "dnp3.al.aiq.b3": "0",
                    "dnp3.al.aiq.b2": "0",
                    "dnp3.al.aiq.b1": "0",
                    "dnp3.al.aiq.b0": "1"
                  },
                  "dnp3.al.ana.float": "-7.38544"
                },
                "Point Number 8 (Quality: Online), Value: -673.581": {
                  "dnp3.al.point_index": "8",
                  "Quality: Online": {
                    "dnp3.al.aiq.b7": "0",
                    "dnp3.al.aiq.b6": "0",
                    "dnp3.al.aiq.b5": "0",
                    "dnp3.al.aiq.b4": "0",
                    "dnp3.al.aiq.b3": "0",
                    "dnp3.al.aiq.b2": "0",
                    "dnp3.al.aiq.b1": "0",
                    "dnp3.al.aiq.b0": "1"
                  },
                  "dnp3.al.ana.float": "-673.581"
                },
                "Point Number 9 (Quality: Online), Value: 211.152": {
                  "dnp3.al.point_index": "9",
                  "Quality: Online": {
                    "dnp3.al.aiq.b7": "0",
                    "dnp3.al.aiq.b6": "0",
                    "dnp3.al.aiq.b5": "0",
                    "dnp3.al.aiq.b4": "0",
                    "dnp3.al.aiq.b3": "0",
                    "dnp3.al.aiq.b2": "0",
                    "dnp3.al.aiq.b1": "0",
                    "dnp3.al.aiq.b0": "1"
                  },
                  "dnp3.al.ana.float": "211.152"
                },
                "Point Number 10 (Quality: Online), Value: -58.8056": {
                  "dnp3.al.point_index": "10",
                  "Quality: Online": {
                    "dnp3.al.aiq.b7": "0",
                    "dnp3.al.aiq.b6": "0",
                    "dnp3.al.aiq.b5": "0",
                    "dnp3.al.aiq.b4": "0",
                    "dnp3.al.aiq.b3": "0",
                    "dnp3.al.aiq.b2": "0",
                    "dnp3.al.aiq.b1": "0",
                    "dnp3.al.aiq.b0": "1"
                  },
                  "dnp3.al.ana.float": "-58.8056"
                },
                "Point Number 11 (Quality: Online), Value: 2.19758": {
                  "dnp3.al.point_index": "11",
                  "Quality: Online": {
                    "dnp3.al.aiq.b7": "0",
                    "dnp3.al.aiq.b6": "0",
                    "dnp3.al.aiq.b5": "0",
                    "dnp3.al.aiq.b4": "0",
                    "dnp3.al.aiq.b3": "0",
                    "dnp3.al.aiq.b2": "0",
                    "dnp3.al.aiq.b1": "0",
                    "dnp3.al.aiq.b0": "1"
                  },
                  "dnp3.al.ana.float": "2.19758"
                },
                "Point Number 12 (Quality: Online), Value: -238.868": {
                  "dnp3.al.point_index": "12",
                  "Quality: Online": {
                    "dnp3.al.aiq.b7": "0",
                    "dnp3.al.aiq.b6": "0",
                    "dnp3.al.aiq.b5": "0",
                    "dnp3.al.aiq.b4": "0",
                    "dnp3.al.aiq.b3": "0",
                    "dnp3.al.aiq.b2": "0",
                    "dnp3.al.aiq.b1": "0",
                    "dnp3.al.aiq.b0": "1"
                  },
                  "dnp3.al.ana.float": "-238.868"
                },
                "Point Number 13 (Quality: Online), Value: 65.9363": {
                  "dnp3.al.point_index": "13",
                  "Quality: Online": {
                    "dnp3.al.aiq.b7": "0",
                    "dnp3.al.aiq.b6": "0",
                    "dnp3.al.aiq.b5": "0",
                    "dnp3.al.aiq.b4": "0",
                    "dnp3.al.aiq.b3": "0",
                    "dnp3.al.aiq.b2": "0",
                    "dnp3.al.aiq.b1": "0",
                    "dnp3.al.aiq.b0": "1"
                  },
                  "dnp3.al.ana.float": "65.9363"
                },
                "Point Number 14 (Quality: Online), Value: 58.8056": {
                  "dnp3.al.point_index": "14",
                  "Quality: Online": {
                    "dnp3.al.aiq.b7": "0",
                    "dnp3.al.aiq.b6": "0",
                    "dnp3.al.aiq.b5": "0",
                    "dnp3.al.aiq.b4": "0",
                    "dnp3.al.aiq.b3": "0",
                    "dnp3.al.aiq.b2": "0",
                    "dnp3.al.aiq.b1": "0",
                    "dnp3.al.aiq.b0": "1"
                  },
                  "dnp3.al.ana.float": "58.8056"
                },
                "Point Number 15 (Quality: Online), Value: -2.19758": {
                  "dnp3.al.point_index": "15",
                  "Quality: Online": {
                    "dnp3.al.aiq.b7": "0",
                    "dnp3.al.aiq.b6": "0",
                    "dnp3.al.aiq.b5": "0",
                    "dnp3.al.aiq.b4": "0",
                    "dnp3.al.aiq.b3": "0",
                    "dnp3.al.aiq.b2": "0",
                    "dnp3.al.aiq.b1": "0",
                    "dnp3.al.aiq.b0": "1"
                  },
                  "dnp3.al.ana.float": "-2.19758"
                },
                "Point Number 16 (Quality: Online), Value: 1236.1": {
                  "dnp3.al.point_index": "16",
                  "Quality: Online": {
                    "dnp3.al.aiq.b7": "0",
                    "dnp3.al.aiq.b6": "0",
                    "dnp3.al.aiq.b5": "0",
                    "dnp3.al.aiq.b4": "0",
                    "dnp3.al.aiq.b3": "0",
                    "dnp3.al.aiq.b2": "0",
                    "dnp3.al.aiq.b1": "0",
                    "dnp3.al.aiq.b0": "1"
                  },
                  "dnp3.al.ana.float": "1236.1"
                },
                "Point Number 17 (Quality: Online), Value: 192.105": {
                  "dnp3.al.point_index": "17",
                  "Quality: Online": {
                    "dnp3.al.aiq.b7": "0",
                    "dnp3.al.aiq.b6": "0",
                    "dnp3.al.aiq.b5": "0",
                    "dnp3.al.aiq.b4": "0",
                    "dnp3.al.aiq.b3": "0",
                    "dnp3.al.aiq.b2": "0",
                    "dnp3.al.aiq.b1": "0",
                    "dnp3.al.aiq.b0": "1"
                  },
                  "dnp3.al.ana.float": "192.105"
                },
                "Point Number 18 (Quality: Online), Value: 1350.54": {
                  "dnp3.al.point_index": "18",
                  "Quality: Online": {
                    "dnp3.al.aiq.b7": "0",
                    "dnp3.al.aiq.b6": "0",
                    "dnp3.al.aiq.b5": "0",
                    "dnp3.al.aiq.b4": "0",
                    "dnp3.al.aiq.b3": "0",
                    "dnp3.al.aiq.b2": "0",
                    "dnp3.al.aiq.b1": "0",
                    "dnp3.al.aiq.b0": "1"
                  },
                  "dnp3.al.ana.float": "1350.54"
                },
                "Point Number 19 (Quality: Online), Value: -7.38544": {
                  "dnp3.al.point_index": "19",
                  "Quality: Online": {
                    "dnp3.al.aiq.b7": "0",
                    "dnp3.al.aiq.b6": "0",
                    "dnp3.al.aiq.b5": "0",
                    "dnp3.al.aiq.b4": "0",
                    "dnp3.al.aiq.b3": "0",
                    "dnp3.al.aiq.b2": "0",
                    "dnp3.al.aiq.b1": "0",
                    "dnp3.al.aiq.b0": "1"
                  },
                  "dnp3.al.ana.float": "-7.38544"
                }
              },
              "dnp3.al.obj": "2562",
              "dnp3.al.obj_tree": {
                "Qualifier Field, Prefix: None, Range: 8-bit Start and Stop Indices": {
                  "dnp3.al.objq.prefix": "0",
                  "dnp3.al.objq.range": "0"
                },
                "Number of Items: 10": {
                  "dnp3.al.range.start": "0",
                  "dnp3.al.range.stop": "9"
                },
                "Point Number 0 (Quality: Online), Value: 1": {
                  "dnp3.al.point_index": "0",
                  "Quality: Online": {
                    "dnp3.al.boq.b7": "1",
                    "dnp3.al.boq.b6": "0",
                    "dnp3.al.boq.b5": "0",
                    "dnp3.al.boq.b4": "0",
                    "dnp3.al.boq.b3": "0",
                    "dnp3.al.boq.b2": "0",
                    "dnp3.al.boq.b1": "0",
                    "dnp3.al.boq.b0": "1"
                  }
                },
                "Point Number 1 (Quality: Online), Value: 1": {
                  "dnp3.al.point_index": "1",
                  "Quality: Online": {
                    "dnp3.al.boq.b7": "1",
                    "dnp3.al.boq.b6": "0",
                    "dnp3.al.boq.b5": "0",
                    "dnp3.al.boq.b4": "0",
                    "dnp3.al.boq.b3": "0",
                    "dnp3.al.boq.b2": "0",
                    "dnp3.al.boq.b1": "0",
                    "dnp3.al.boq.b0": "1"
                  }
                },
                "Point Number 2 (Quality: Online), Value: 1": {
                  "dnp3.al.point_index": "2",
                  "Quality: Online": {
                    "dnp3.al.boq.b7": "1",
                    "dnp3.al.boq.b6": "0",
                    "dnp3.al.boq.b5": "0",
                    "dnp3.al.boq.b4": "0",
                    "dnp3.al.boq.b3": "0",
                    "dnp3.al.boq.b2": "0",
                    "dnp3.al.boq.b1": "0",
                    "dnp3.al.boq.b0": "1"
                  }
                },
                "Point Number 3 (Quality: Online), Value: 1": {
                  "dnp3.al.point_index": "3",
                  "Quality: Online": {
                    "dnp3.al.boq.b7": "1",
                    "dnp3.al.boq.b6": "0",
                    "dnp3.al.boq.b5": "0",
                    "dnp3.al.boq.b4": "0",
                    "dnp3.al.boq.b3": "0",
                    "dnp3.al.boq.b2": "0",
                    "dnp3.al.boq.b1": "0",
                    "dnp3.al.boq.b0": "1"
                  }
                },
                "Point Number 4 (Quality: Online), Value: 1": {
                  "dnp3.al.point_index": "4",
                  "Quality: Online": {
                    "dnp3.al.boq.b7": "1",
                    "dnp3.al.boq.b6": "0",
                    "dnp3.al.boq.b5": "0",
                    "dnp3.al.boq.b4": "0",
                    "dnp3.al.boq.b3": "0",
                    "dnp3.al.boq.b2": "0",
                    "dnp3.al.boq.b1": "0",
                    "dnp3.al.boq.b0": "1"
                  }
                },
                "Point Number 5 (Quality: Online), Value: 1": {
                  "dnp3.al.point_index": "5",
                  "Quality: Online": {
                    "dnp3.al.boq.b7": "1",
                    "dnp3.al.boq.b6": "0",
                    "dnp3.al.boq.b5": "0",
                    "dnp3.al.boq.b4": "0",
                    "dnp3.al.boq.b3": "0",
                    "dnp3.al.boq.b2": "0",
                    "dnp3.al.boq.b1": "0",
                    "dnp3.al.boq.b0": "1"
                  }
                },
                "Point Number 6 (Quality: Online), Value: 1": {
                  "dnp3.al.point_index": "6",
                  "Quality: Online": {
                    "dnp3.al.boq.b7": "1",
                    "dnp3.al.boq.b6": "0",
                    "dnp3.al.boq.b5": "0",
                    "dnp3.al.boq.b4": "0",
                    "dnp3.al.boq.b3": "0",
                    "dnp3.al.boq.b2": "0",
                    "dnp3.al.boq.b1": "0",
                    "dnp3.al.boq.b0": "1"
                  }
                },
                "Point Number 7 (Quality: Online), Value: 1": {
                  "dnp3.al.point_index": "7",
                  "Quality: Online": {
                    "dnp3.al.boq.b7": "1",
                    "dnp3.al.boq.b6": "0",
                    "dnp3.al.boq.b5": "0",
                    "dnp3.al.boq.b4": "0",
                    "dnp3.al.boq.b3": "0",
                    "dnp3.al.boq.b2": "0",
                    "dnp3.al.boq.b1": "0",
                    "dnp3.al.boq.b0": "1"
                  }
                },
                "Point Number 8 (Quality: Online), Value: 1": {
                  "dnp3.al.point_index": "8",
                  "Quality: Online": {
                    "dnp3.al.boq.b7": "1",
                    "dnp3.al.boq.b6": "0",
                    "dnp3.al.boq.b5": "0",
                    "dnp3.al.boq.b4": "0",
                    "dnp3.al.boq.b3": "0",
                    "dnp3.al.boq.b2": "0",
                    "dnp3.al.boq.b1": "0",
                    "dnp3.al.boq.b0": "1"
                  }
                },
                "Point Number 9 (Quality: Online), Value: 1": {
                  "dnp3.al.point_index": "9",
                  "Quality: Online": {
                    "dnp3.al.boq.b7": "1",
                    "dnp3.al.boq.b6": "0",
                    "dnp3.al.boq.b5": "0",
                    "dnp3.al.boq.b4": "0",
                    "dnp3.al.boq.b3": "0",
                    "dnp3.al.boq.b2": "0",
                    "dnp3.al.boq.b1": "0",
                    "dnp3.al.boq.b0": "1"
                  }
                }
              },
              "dnp3.al.obj": "10243",
              "dnp3.al.obj_tree": {
                "Qualifier Field, Prefix: None, Range: 8-bit Start and Stop Indices": {
                  "dnp3.al.objq.prefix": "0",
                  "dnp3.al.objq.range": "0"
                },
                "Number of Items: 2": {
                  "dnp3.al.range.start": "0",
                  "dnp3.al.range.stop": "1"
                },
                "Point Number 0 (Quality: Online), Value: 1236.1": {
                  "dnp3.al.point_index": "0",
                  "Quality: Online": {
                    "dnp3.al.aoq.b7": "0",
                    "dnp3.al.aoq.b6": "0",
                    "dnp3.al.aoq.b5": "0",
                    "dnp3.al.aoq.b4": "0",
                    "dnp3.al.aoq.b3": "0",
                    "dnp3.al.aoq.b2": "0",
                    "dnp3.al.aoq.b1": "0",
                    "dnp3.al.aoq.b0": "1"
                  },
                  "dnp3.al.anaout.float": "1236.1"
                },
                "Point Number 1 (Quality: Online), Value: 1350.55": {
                  "dnp3.al.point_index": "1",
                  "Quality: Online": {
                    "dnp3.al.aoq.b7": "0",
                    "dnp3.al.aoq.b6": "0",
                    "dnp3.al.aoq.b5": "0",
                    "dnp3.al.aoq.b4": "0",
                    "dnp3.al.aoq.b3": "0",
                    "dnp3.al.aoq.b2": "0",
                    "dnp3.al.aoq.b1": "0",
                    "dnp3.al.aoq.b0": "1"
                  },
                  "dnp3.al.anaout.float": "1350.55"
                }
              }
            }
          }
        }
      }
    }
  },
  {
    "_index": "packets-2020-10-17",
    "_type": "pcap_file",
    "_score": null,
    "_source": {
      "layers": {
        "frame": {
          "frame.encap_type": "1",
          "frame.time": "Oct 17, 2020 11:09:42.170142000 CDT",
          "frame.offset_shift": "0.000000000",
          "frame.time_epoch": "1602950982.170142000",
          "frame.time_delta": "0.327562000",
          "frame.time_delta_displayed": "0.327562000",
          "frame.time_relative": "17.464511000",
          "frame.number": "12",
          "frame.len": "72",
          "frame.cap_len": "72",
          "frame.marked": "0",
          "frame.ignored": "0",
          "frame.protocols": "eth:ethertype:ip:tcp:dnp3",
          "frame.coloring_rule.name": "TCP",
          "frame.coloring_rule.string": "tcp"
        },
        "eth": {
          "eth.dst": "00:50:56:9c:9d:70",
          "eth.dst_tree": {
            "eth.dst_resolved": "Vmware_9c:9d:70",
            "eth.addr": "00:50:56:9c:9d:70",
            "eth.addr_resolved": "Vmware_9c:9d:70",
            "eth.lg": "0",
            "eth.ig": "0"
          },
          "eth.src": "00:00:00:aa:00:22",
          "eth.src_tree": {
            "eth.src_resolved": "00:00:00_aa:00:22",
            "eth.addr": "00:00:00:aa:00:22",
            "eth.addr_resolved": "00:00:00_aa:00:22",
            "eth.lg": "0",
            "eth.ig": "0"
          },
          "eth.type": "0x00000800"
        },
        "ip": {
          "ip.version": "4",
          "ip.hdr_len": "20",
          "ip.dsfield": "0x00000000",
          "ip.dsfield_tree": {
            "ip.dsfield.dscp": "0",
            "ip.dsfield.ecn": "0"
          },
          "ip.len": "58",
          "ip.id": "0x00000034",
          "ip.flags": "0x00004000",
          "ip.flags_tree": {
            "ip.flags.rb": "0",
            "ip.flags.df": "1",
            "ip.flags.mf": "0"
          },
          "ip.frag_offset": "0",
          "ip.ttl": "62",
          "ip.proto": "6",
          "ip.checksum": "0x0000cfca",
          "ip.checksum.status": "2",
          "ip.src": "172.16.0.2",
          "ip.addr": "172.16.0.2",
          "ip.src_host": "172.16.0.2",
          "ip.host": "172.16.0.2",
          "ip.dst": "192.168.0.5",
          "ip.addr": "192.168.0.5",
          "ip.dst_host": "192.168.0.5",
          "ip.host": "192.168.0.5"
        },
        "tcp": {
          "tcp.srcport": "38491",
          "tcp.dstport": "20000",
          "tcp.port": "38491",
          "tcp.port": "20000",
          "tcp.stream": "1",
          "tcp.len": "18",
          "tcp.seq": "1",
          "tcp.nxtseq": "19",
          "tcp.ack": "1",
          "tcp.hdr_len": "20",
          "tcp.flags": "0x00000018",
          "tcp.flags_tree": {
            "tcp.flags.res": "0",
            "tcp.flags.ns": "0",
            "tcp.flags.cwr": "0",
            "tcp.flags.ecn": "0",
            "tcp.flags.urg": "0",
            "tcp.flags.ack": "1",
            "tcp.flags.push": "1",
            "tcp.flags.reset": "0",
            "tcp.flags.syn": "0",
            "tcp.flags.fin": "0",
            "tcp.flags.str": "·······AP···"
          },
          "tcp.window_size_value": "501",
          "tcp.window_size": "501",
          "tcp.window_size_scalefactor": "-1",
          "tcp.checksum": "0x0000cbe2",
          "tcp.checksum.status": "2",
          "tcp.urgent_pointer": "0",
          "tcp.analysis": {
            "tcp.analysis.bytes_in_flight": "18",
            "tcp.analysis.push_bytes_sent": "18"
          },
          "Timestamps": {
            "tcp.time_relative": "0.000000000",
            "tcp.time_delta": "0.000000000"
          },
          "tcp.payload": "05:64:0b:c4:77:02:01:00:4e:ab:f4:c4:01:3c:01:06:ca:18",
          "tcp.pdu.size": "18"
        },
        "dnp3": {
          "Data Link Layer, Len: 11, From: 1, To: 631, DIR, PRM, Unconfirmed User Data": {
            "dnp3.start": "0x00000564",
            "dnp3.len": "11",
            "dnp3.ctl": "0x000000c4",
            "dnp3.ctl_tree": {
              "dnp3.ctl.dir": "1",
              "dnp3.ctl.prm": "1",
              "dnp3.ctl.fcb": "0",
              "dnp3.ctl.fcv": "0",
              "dnp3.ctl.prifunc": "4"
            },
            "dnp3.dst": "631",
            "dnp3.addr": "631",
            "dnp3.src": "1",
            "dnp3.addr": "1",
            "dnp3.hdr.CRC": "0x0000ab4e",
            "dnp.hdr.CRC.status": "1"
          },
          "dnp3.tr.ctl": "0x000000f4",
          "dnp3.tr.ctl_tree": {
            "dnp3.tr.fin": "1",
            "dnp3.tr.fir": "1",
            "dnp3.tr.seq": "52"
          },
          "Data Chunks": {
            "Data Chunk: 0": {
              "dnp.data_chunk": "f4:c4:01:3c:01:06",
              "dnp.data_chunk_len": "6",
              "dnp.data_chunk.CRC": "0x000018ca",
              "dnp.data_chunk.CRC.status": "1"
            }
          },
          "dnp3.al.fragments": {
            "dnp3.al.fragment": "12",
            "dnp3.al.fragment.count": "1",
            "dnp3.al.fragment.reassembled.length": "5"
          },
          "Application Layer: (FIR, FIN, Sequence 4, Read)": {
            "dnp3.al.ctl": "0x000000c4",
            "dnp3.al.ctl_tree": {
              "dnp3.al.fir": "1",
              "dnp3.al.fin": "1",
              "dnp3.al.con": "0",
              "dnp3.al.uns": "0",
              "dnp3.al.seq": "4"
            },
            "dnp3.al.func": "1",
            "READ Request Data Objects": {
              "dnp3.al.obj": "15361",
              "dnp3.al.obj_tree": {
                "Qualifier Field, Prefix: None, Range: No Range Field": {
                  "dnp3.al.objq.prefix": "0",
                  "dnp3.al.objq.range": "6"
                },
                "Number of Items: 0": ""
              }
            }
          }
        }
      }
    }
  },
  {
    "_index": "packets-2020-10-17",
    "_type": "pcap_file",
    "_score": null,
    "_source": {
      "layers": {
        "frame": {
          "frame.encap_type": "1",
          "frame.time": "Oct 17, 2020 11:09:42.170504000 CDT",
          "frame.offset_shift": "0.000000000",
          "frame.time_epoch": "1602950982.170504000",
          "frame.time_delta": "0.000362000",
          "frame.time_delta_displayed": "0.000362000",
          "frame.time_relative": "17.464873000",
          "frame.number": "13",
          "frame.len": "206",
          "frame.cap_len": "206",
          "frame.marked": "0",
          "frame.ignored": "0",
          "frame.protocols": "eth:ethertype:ip:tcp:dnp3",
          "frame.coloring_rule.name": "TCP",
          "frame.coloring_rule.string": "tcp"
        },
        "eth": {
          "eth.dst": "00:00:00:aa:00:22",
          "eth.dst_tree": {
            "eth.dst_resolved": "00:00:00_aa:00:22",
            "eth.addr": "00:00:00:aa:00:22",
            "eth.addr_resolved": "00:00:00_aa:00:22",
            "eth.lg": "0",
            "eth.ig": "0"
          },
          "eth.src": "00:50:56:9c:9d:70",
          "eth.src_tree": {
            "eth.src_resolved": "Vmware_9c:9d:70",
            "eth.addr": "00:50:56:9c:9d:70",
            "eth.addr_resolved": "Vmware_9c:9d:70",
            "eth.lg": "0",
            "eth.ig": "0"
          },
          "eth.type": "0x00000800"
        },
        "ip": {
          "ip.version": "4",
          "ip.hdr_len": "20",
          "ip.dsfield": "0x00000000",
          "ip.dsfield_tree": {
            "ip.dsfield.dscp": "0",
            "ip.dsfield.ecn": "0"
          },
          "ip.len": "192",
          "ip.id": "0x0000b4b1",
          "ip.flags": "0x00004000",
          "ip.flags_tree": {
            "ip.flags.rb": "0",
            "ip.flags.df": "1",
            "ip.flags.mf": "0"
          },
          "ip.frag_offset": "0",
          "ip.ttl": "128",
          "ip.proto": "6",
          "ip.checksum": "0x00000000",
          "ip.checksum.status": "2",
          "ip.src": "192.168.0.5",
          "ip.addr": "192.168.0.5",
          "ip.src_host": "192.168.0.5",
          "ip.host": "192.168.0.5",
          "ip.dst": "172.16.0.2",
          "ip.addr": "172.16.0.2",
          "ip.dst_host": "172.16.0.2",
          "ip.host": "172.16.0.2"
        },
        "tcp": {
          "tcp.srcport": "20000",
          "tcp.dstport": "38491",
          "tcp.port": "20000",
          "tcp.port": "38491",
          "tcp.stream": "1",
          "tcp.len": "152",
          "tcp.seq": "1",
          "tcp.nxtseq": "153",
          "tcp.ack": "19",
          "tcp.hdr_len": "20",
          "tcp.flags": "0x00000018",
          "tcp.flags_tree": {
            "tcp.flags.res": "0",
            "tcp.flags.ns": "0",
            "tcp.flags.cwr": "0",
            "tcp.flags.ecn": "0",
            "tcp.flags.urg": "0",
            "tcp.flags.ack": "1",
            "tcp.flags.push": "1",
            "tcp.flags.reset": "0",
            "tcp.flags.syn": "0",
            "tcp.flags.fin": "0",
            "tcp.flags.str": "·······AP···"
          },
          "tcp.window_size_value": "1022",
          "tcp.window_size": "1022",
          "tcp.window_size_scalefactor": "-1",
          "tcp.checksum": "0x00006d72",
          "tcp.checksum.status": "2",
          "tcp.urgent_pointer": "0",
          "tcp.analysis": {
            "tcp.analysis.acks_frame": "12",
            "tcp.analysis.ack_rtt": "0.000362000",
            "tcp.analysis.bytes_in_flight": "152",
            "tcp.analysis.push_bytes_sent": "152"
          },
          "Timestamps": {
            "tcp.time_relative": "0.000362000",
            "tcp.time_delta": "0.000362000"
          },
          "tcp.payload": "05:64:83:44:01:00:77:02:50:03:c0:c4:81:00:00:01:02:00:00:07:81:81:81:81:81:81:a3:c9:81:81:1e:05:00:00:0f:01:54:2d:d6:c2:01:e3:a1:8d:68:f5:c0:01:ca:0c:9f:44:01:87:df:5e:40:01:44:1f:6c:c3:d6:fc:01:e6:00:b4:c0:01:fb:4f:7b:44:01:82:52:1a:c2:01:0b:d9:ef:5b:19:44:01:07:5d:a9:42:01:de:9c:fa:c2:01:fd:f8:b3:af:89:40:01:73:38:dc:42:01:6e:60:ce:40:01:fb:4f:a9:b5:7b:44:01:81:52:1a:c2:0a:02:00:00:07:81:81:81:81:b5:91:81:81:81:81:28:03:00:00:00:01:38:4d:7b:44:8a:2c",
          "tcp.pdu.size": "152"
        },
        "dnp3": {
          "Data Link Layer, Len: 131, From: 631, To: 1, PRM, Unconfirmed User Data": {
            "dnp3.start": "0x00000564",
            "dnp3.len": "131",
            "dnp3.ctl": "0x00000044",
            "dnp3.ctl_tree": {
              "dnp3.ctl.dir": "0",
              "dnp3.ctl.prm": "1",
              "dnp3.ctl.fcb": "0",
              "dnp3.ctl.fcv": "0",
              "dnp3.ctl.prifunc": "4"
            },
            "dnp3.dst": "1",
            "dnp3.addr": "1",
            "dnp3.src": "631",
            "dnp3.addr": "631",
            "dnp3.hdr.CRC": "0x00000350",
            "dnp.hdr.CRC.status": "1"
          },
          "dnp3.tr.ctl": "0x000000c0",
          "dnp3.tr.ctl_tree": {
            "dnp3.tr.fin": "1",
            "dnp3.tr.fir": "1",
            "dnp3.tr.seq": "0"
          },
          "Data Chunks": {
            "Data Chunk: 0": {
              "dnp.data_chunk": "c0:c4:81:00:00:01:02:00:00:07:81:81:81:81:81:81",
              "dnp.data_chunk_len": "16",
              "dnp.data_chunk.CRC": "0x0000c9a3",
              "dnp.data_chunk.CRC.status": "1"
            },
            "Data Chunk: 1": {
              "dnp.data_chunk": "81:81:1e:05:00:00:0f:01:54:2d:d6:c2:01:e3:a1:8d",
              "dnp.data_chunk_len": "16",
              "dnp.data_chunk.CRC": "0x0000f568",
              "dnp.data_chunk.CRC.status": "1"
            },
            "Data Chunk: 2": {
              "dnp.data_chunk": "c0:01:ca:0c:9f:44:01:87:df:5e:40:01:44:1f:6c:c3",
              "dnp.data_chunk_len": "16",
              "dnp.data_chunk.CRC": "0x0000fcd6",
              "dnp.data_chunk.CRC.status": "1"
            },
            "Data Chunk: 3": {
              "dnp.data_chunk": "01:e6:00:b4:c0:01:fb:4f:7b:44:01:82:52:1a:c2:01",
              "dnp.data_chunk_len": "16",
              "dnp.data_chunk.CRC": "0x0000d90b",
              "dnp.data_chunk.CRC.status": "1"
            },
            "Data Chunk: 4": {
              "dnp.data_chunk": "ef:5b:19:44:01:07:5d:a9:42:01:de:9c:fa:c2:01:fd",
              "dnp.data_chunk_len": "16",
              "dnp.data_chunk.CRC": "0x0000b3f8",
              "dnp.data_chunk.CRC.status": "1"
            },
            "Data Chunk: 5": {
              "dnp.data_chunk": "af:89:40:01:73:38:dc:42:01:6e:60:ce:40:01:fb:4f",
              "dnp.data_chunk_len": "16",
              "dnp.data_chunk.CRC": "0x0000b5a9",
              "dnp.data_chunk.CRC.status": "1"
            },
            "Data Chunk: 6": {
              "dnp.data_chunk": "7b:44:01:81:52:1a:c2:0a:02:00:00:07:81:81:81:81",
              "dnp.data_chunk_len": "16",
              "dnp.data_chunk.CRC": "0x000091b5",
              "dnp.data_chunk.CRC.status": "1"
            },
            "Data Chunk: 7": {
              "dnp.data_chunk": "81:81:81:81:28:03:00:00:00:01:38:4d:7b:44",
              "dnp.data_chunk_len": "14",
              "dnp.data_chunk.CRC": "0x00002c8a",
              "dnp.data_chunk.CRC.status": "1"
            }
          },
          "dnp3.al.fragments": {
            "dnp3.al.fragment": "13",
            "dnp3.al.fragment.count": "1",
            "dnp3.al.fragment.reassembled.length": "125"
          },
          "Application Layer: (FIR, FIN, Sequence 4, Response)": {
            "dnp3.al.ctl": "0x000000c4",
            "dnp3.al.ctl_tree": {
              "dnp3.al.fir": "1",
              "dnp3.al.fin": "1",
              "dnp3.al.con": "0",
              "dnp3.al.uns": "0",
              "dnp3.al.seq": "4"
            },
            "dnp3.al.func": "129",
            "dnp3.al.iin": "0x00000000",
            "dnp3.al.iin_tree": {
              "dnp3.al.iin.rst": "0",
              "dnp3.al.iin.dt": "0",
              "dnp3.al.iin.dol": "0",
              "dnp3.al.iin.tsr": "0",
              "dnp3.al.iin.cls3d": "0",
              "dnp3.al.iin.cls2d": "0",
              "dnp3.al.iin.cls1d": "0",
              "dnp3.al.iin.bmsg": "0",
              "dnp3.al.iin.cc": "0",
              "dnp3.al.iin.oae": "0",
              "dnp3.al.iin.ebo": "0",
              "dnp3.al.iin.pioor": "0",
              "dnp3.al.iin.obju": "0",
              "dnp3.al.iin.fcni": "0"
            },
            "RESPONSE Data Objects": {
              "dnp3.al.obj": "258",
              "dnp3.al.obj_tree": {
                "Qualifier Field, Prefix: None, Range: 8-bit Start and Stop Indices": {
                  "dnp3.al.objq.prefix": "0",
                  "dnp3.al.objq.range": "0"
                },
                "Number of Items: 8": {
                  "dnp3.al.range.start": "0",
                  "dnp3.al.range.stop": "7"
                },
                "Point Number 0 (Quality: Online), Value: 1": {
                  "dnp3.al.point_index": "0",
                  "Quality: Online": {
                    "dnp3.al.biq.b7": "1",
                    "dnp3.al.biq.b6": "0",
                    "dnp3.al.biq.b5": "0",
                    "dnp3.al.biq.b4": "0",
                    "dnp3.al.biq.b3": "0",
                    "dnp3.al.biq.b2": "0",
                    "dnp3.al.biq.b1": "0",
                    "dnp3.al.biq.b0": "1"
                  }
                },
                "Point Number 1 (Quality: Online), Value: 1": {
                  "dnp3.al.point_index": "1",
                  "Quality: Online": {
                    "dnp3.al.biq.b7": "1",
                    "dnp3.al.biq.b6": "0",
                    "dnp3.al.biq.b5": "0",
                    "dnp3.al.biq.b4": "0",
                    "dnp3.al.biq.b3": "0",
                    "dnp3.al.biq.b2": "0",
                    "dnp3.al.biq.b1": "0",
                    "dnp3.al.biq.b0": "1"
                  }
                },
                "Point Number 2 (Quality: Online), Value: 1": {
                  "dnp3.al.point_index": "2",
                  "Quality: Online": {
                    "dnp3.al.biq.b7": "1",
                    "dnp3.al.biq.b6": "0",
                    "dnp3.al.biq.b5": "0",
                    "dnp3.al.biq.b4": "0",
                    "dnp3.al.biq.b3": "0",
                    "dnp3.al.biq.b2": "0",
                    "dnp3.al.biq.b1": "0",
                    "dnp3.al.biq.b0": "1"
                  }
                },
                "Point Number 3 (Quality: Online), Value: 1": {
                  "dnp3.al.point_index": "3",
                  "Quality: Online": {
                    "dnp3.al.biq.b7": "1",
                    "dnp3.al.biq.b6": "0",
                    "dnp3.al.biq.b5": "0",
                    "dnp3.al.biq.b4": "0",
                    "dnp3.al.biq.b3": "0",
                    "dnp3.al.biq.b2": "0",
                    "dnp3.al.biq.b1": "0",
                    "dnp3.al.biq.b0": "1"
                  }
                },
                "Point Number 4 (Quality: Online), Value: 1": {
                  "dnp3.al.point_index": "4",
                  "Quality: Online": {
                    "dnp3.al.biq.b7": "1",
                    "dnp3.al.biq.b6": "0",
                    "dnp3.al.biq.b5": "0",
                    "dnp3.al.biq.b4": "0",
                    "dnp3.al.biq.b3": "0",
                    "dnp3.al.biq.b2": "0",
                    "dnp3.al.biq.b1": "0",
                    "dnp3.al.biq.b0": "1"
                  }
                },
                "Point Number 5 (Quality: Online), Value: 1": {
                  "dnp3.al.point_index": "5",
                  "Quality: Online": {
                    "dnp3.al.biq.b7": "1",
                    "dnp3.al.biq.b6": "0",
                    "dnp3.al.biq.b5": "0",
                    "dnp3.al.biq.b4": "0",
                    "dnp3.al.biq.b3": "0",
                    "dnp3.al.biq.b2": "0",
                    "dnp3.al.biq.b1": "0",
                    "dnp3.al.biq.b0": "1"
                  }
                },
                "Point Number 6 (Quality: Online), Value: 1": {
                  "dnp3.al.point_index": "6",
                  "Quality: Online": {
                    "dnp3.al.biq.b7": "1",
                    "dnp3.al.biq.b6": "0",
                    "dnp3.al.biq.b5": "0",
                    "dnp3.al.biq.b4": "0",
                    "dnp3.al.biq.b3": "0",
                    "dnp3.al.biq.b2": "0",
                    "dnp3.al.biq.b1": "0",
                    "dnp3.al.biq.b0": "1"
                  }
                },
                "Point Number 7 (Quality: Online), Value: 1": {
                  "dnp3.al.point_index": "7",
                  "Quality: Online": {
                    "dnp3.al.biq.b7": "1",
                    "dnp3.al.biq.b6": "0",
                    "dnp3.al.biq.b5": "0",
                    "dnp3.al.biq.b4": "0",
                    "dnp3.al.biq.b3": "0",
                    "dnp3.al.biq.b2": "0",
                    "dnp3.al.biq.b1": "0",
                    "dnp3.al.biq.b0": "1"
                  }
                }
              },
              "dnp3.al.obj": "7685",
              "dnp3.al.obj_tree": {
                "Qualifier Field, Prefix: None, Range: 8-bit Start and Stop Indices": {
                  "dnp3.al.objq.prefix": "0",
                  "dnp3.al.objq.range": "0"
                },
                "Number of Items: 16": {
                  "dnp3.al.range.start": "0",
                  "dnp3.al.range.stop": "15"
                },
                "Point Number 0 (Quality: Online), Value: -107.089": {
                  "dnp3.al.point_index": "0",
                  "Quality: Online": {
                    "dnp3.al.aiq.b7": "0",
                    "dnp3.al.aiq.b6": "0",
                    "dnp3.al.aiq.b5": "0",
                    "dnp3.al.aiq.b4": "0",
                    "dnp3.al.aiq.b3": "0",
                    "dnp3.al.aiq.b2": "0",
                    "dnp3.al.aiq.b1": "0",
                    "dnp3.al.aiq.b0": "1"
                  },
                  "dnp3.al.ana.float": "-107.089"
                },
                "Point Number 1 (Quality: Online), Value: -4.42601": {
                  "dnp3.al.point_index": "1",
                  "Quality: Online": {
                    "dnp3.al.aiq.b7": "0",
                    "dnp3.al.aiq.b6": "0",
                    "dnp3.al.aiq.b5": "0",
                    "dnp3.al.aiq.b4": "0",
                    "dnp3.al.aiq.b3": "0",
                    "dnp3.al.aiq.b2": "0",
                    "dnp3.al.aiq.b1": "0",
                    "dnp3.al.aiq.b0": "1"
                  },
                  "dnp3.al.ana.float": "-4.42601"
                },
                "Point Number 2 (Quality: Online), Value: 1272.4": {
                  "dnp3.al.point_index": "2",
                  "Quality: Online": {
                    "dnp3.al.aiq.b7": "0",
                    "dnp3.al.aiq.b6": "0",
                    "dnp3.al.aiq.b5": "0",
                    "dnp3.al.aiq.b4": "0",
                    "dnp3.al.aiq.b3": "0",
                    "dnp3.al.aiq.b2": "0",
                    "dnp3.al.aiq.b1": "0",
                    "dnp3.al.aiq.b0": "1"
                  },
                  "dnp3.al.ana.float": "1272.4"
                },
                "Point Number 3 (Quality: Online), Value: 3.48239": {
                  "dnp3.al.point_index": "3",
                  "Quality: Online": {
                    "dnp3.al.aiq.b7": "0",
                    "dnp3.al.aiq.b6": "0",
                    "dnp3.al.aiq.b5": "0",
                    "dnp3.al.aiq.b4": "0",
                    "dnp3.al.aiq.b3": "0",
                    "dnp3.al.aiq.b2": "0",
                    "dnp3.al.aiq.b1": "0",
                    "dnp3.al.aiq.b0": "1"
                  },
                  "dnp3.al.ana.float": "3.48239"
                },
                "Point Number 4 (Quality: Online), Value: -236.122": {
                  "dnp3.al.point_index": "4",
                  "Quality: Online": {
                    "dnp3.al.aiq.b7": "0",
                    "dnp3.al.aiq.b6": "0",
                    "dnp3.al.aiq.b5": "0",
                    "dnp3.al.aiq.b4": "0",
                    "dnp3.al.aiq.b3": "0",
                    "dnp3.al.aiq.b2": "0",
                    "dnp3.al.aiq.b1": "0",
                    "dnp3.al.aiq.b0": "1"
                  },
                  "dnp3.al.ana.float": "-236.122"
                },
                "Point Number 5 (Quality: Online), Value: -5.62511": {
                  "dnp3.al.point_index": "5",
                  "Quality: Online": {
                    "dnp3.al.aiq.b7": "0",
                    "dnp3.al.aiq.b6": "0",
                    "dnp3.al.aiq.b5": "0",
                    "dnp3.al.aiq.b4": "0",
                    "dnp3.al.aiq.b3": "0",
                    "dnp3.al.aiq.b2": "0",
                    "dnp3.al.aiq.b1": "0",
                    "dnp3.al.aiq.b0": "1"
                  },
                  "dnp3.al.ana.float": "-5.62511"
                },
                "Point Number 6 (Quality: Online), Value: 1005.25": {
                  "dnp3.al.point_index": "6",
                  "Quality: Online": {
                    "dnp3.al.aiq.b7": "0",
                    "dnp3.al.aiq.b6": "0",
                    "dnp3.al.aiq.b5": "0",
                    "dnp3.al.aiq.b4": "0",
                    "dnp3.al.aiq.b3": "0",
                    "dnp3.al.aiq.b2": "0",
                    "dnp3.al.aiq.b1": "0",
                    "dnp3.al.aiq.b0": "1"
                  },
                  "dnp3.al.ana.float": "1005.25"
                },
                "Point Number 7 (Quality: Online), Value: -38.5806": {
                  "dnp3.al.point_index": "7",
                  "Quality: Online": {
                    "dnp3.al.aiq.b7": "0",
                    "dnp3.al.aiq.b6": "0",
                    "dnp3.al.aiq.b5": "0",
                    "dnp3.al.aiq.b4": "0",
                    "dnp3.al.aiq.b3": "0",
                    "dnp3.al.aiq.b2": "0",
                    "dnp3.al.aiq.b1": "0",
                    "dnp3.al.aiq.b0": "1"
                  },
                  "dnp3.al.ana.float": "-38.5806"
                },
                "Point Number 8 (Quality: Online), Value: 613.436": {
                  "dnp3.al.point_index": "8",
                  "Quality: Online": {
                    "dnp3.al.aiq.b7": "0",
                    "dnp3.al.aiq.b6": "0",
                    "dnp3.al.aiq.b5": "0",
                    "dnp3.al.aiq.b4": "0",
                    "dnp3.al.aiq.b3": "0",
                    "dnp3.al.aiq.b2": "0",
                    "dnp3.al.aiq.b1": "0",
                    "dnp3.al.aiq.b0": "1"
                  },
                  "dnp3.al.ana.float": "613.436"
                },
                "Point Number 9 (Quality: Online), Value: 84.6817": {
                  "dnp3.al.point_index": "9",
                  "Quality: Online": {
                    "dnp3.al.aiq.b7": "0",
                    "dnp3.al.aiq.b6": "0",
                    "dnp3.al.aiq.b5": "0",
                    "dnp3.al.aiq.b4": "0",
                    "dnp3.al.aiq.b3": "0",
                    "dnp3.al.aiq.b2": "0",
                    "dnp3.al.aiq.b1": "0",
                    "dnp3.al.aiq.b0": "1"
                  },
                  "dnp3.al.ana.float": "84.6817"
                },
                "Point Number 10 (Quality: Online), Value: -125.306": {
                  "dnp3.al.point_index": "10",
                  "Quality: Online": {
                    "dnp3.al.aiq.b7": "0",
                    "dnp3.al.aiq.b6": "0",
                    "dnp3.al.aiq.b5": "0",
                    "dnp3.al.aiq.b4": "0",
                    "dnp3.al.aiq.b3": "0",
                    "dnp3.al.aiq.b2": "0",
                    "dnp3.al.aiq.b1": "0",
                    "dnp3.al.aiq.b0": "1"
                  },
                  "dnp3.al.ana.float": "-125.306"
                },
                "Point Number 11 (Quality: Online), Value: 4.30273": {
                  "dnp3.al.point_index": "11",
                  "Quality: Online": {
                    "dnp3.al.aiq.b7": "0",
                    "dnp3.al.aiq.b6": "0",
                    "dnp3.al.aiq.b5": "0",
                    "dnp3.al.aiq.b4": "0",
                    "dnp3.al.aiq.b3": "0",
                    "dnp3.al.aiq.b2": "0",
                    "dnp3.al.aiq.b1": "0",
                    "dnp3.al.aiq.b0": "1"
                  },
                  "dnp3.al.ana.float": "4.30273"
                },
                "Point Number 12 (Quality: Online), Value: 110.11": {
                  "dnp3.al.point_index": "12",
                  "Quality: Online": {
                    "dnp3.al.aiq.b7": "0",
                    "dnp3.al.aiq.b6": "0",
                    "dnp3.al.aiq.b5": "0",
                    "dnp3.al.aiq.b4": "0",
                    "dnp3.al.aiq.b3": "0",
                    "dnp3.al.aiq.b2": "0",
                    "dnp3.al.aiq.b1": "0",
                    "dnp3.al.aiq.b0": "1"
                  },
                  "dnp3.al.ana.float": "110.11"
                },
                "Point Number 13 (Quality: Online), Value: 6.44927": {
                  "dnp3.al.point_index": "13",
                  "Quality: Online": {
                    "dnp3.al.aiq.b7": "0",
                    "dnp3.al.aiq.b6": "0",
                    "dnp3.al.aiq.b5": "0",
                    "dnp3.al.aiq.b4": "0",
                    "dnp3.al.aiq.b3": "0",
                    "dnp3.al.aiq.b2": "0",
                    "dnp3.al.aiq.b1": "0",
                    "dnp3.al.aiq.b0": "1"
                  },
                  "dnp3.al.ana.float": "6.44927"
                },
                "Point Number 14 (Quality: Online), Value: 1005.25": {
                  "dnp3.al.point_index": "14",
                  "Quality: Online": {
                    "dnp3.al.aiq.b7": "0",
                    "dnp3.al.aiq.b6": "0",
                    "dnp3.al.aiq.b5": "0",
                    "dnp3.al.aiq.b4": "0",
                    "dnp3.al.aiq.b3": "0",
                    "dnp3.al.aiq.b2": "0",
                    "dnp3.al.aiq.b1": "0",
                    "dnp3.al.aiq.b0": "1"
                  },
                  "dnp3.al.ana.float": "1005.25"
                },
                "Point Number 15 (Quality: Online), Value: -38.5806": {
                  "dnp3.al.point_index": "15",
                  "Quality: Online": {
                    "dnp3.al.aiq.b7": "0",
                    "dnp3.al.aiq.b6": "0",
                    "dnp3.al.aiq.b5": "0",
                    "dnp3.al.aiq.b4": "0",
                    "dnp3.al.aiq.b3": "0",
                    "dnp3.al.aiq.b2": "0",
                    "dnp3.al.aiq.b1": "0",
                    "dnp3.al.aiq.b0": "1"
                  },
                  "dnp3.al.ana.float": "-38.5806"
                }
              },
              "dnp3.al.obj": "2562",
              "dnp3.al.obj_tree": {
                "Qualifier Field, Prefix: None, Range: 8-bit Start and Stop Indices": {
                  "dnp3.al.objq.prefix": "0",
                  "dnp3.al.objq.range": "0"
                },
                "Number of Items: 8": {
                  "dnp3.al.range.start": "0",
                  "dnp3.al.range.stop": "7"
                },
                "Point Number 0 (Quality: Online), Value: 1": {
                  "dnp3.al.point_index": "0",
                  "Quality: Online": {
                    "dnp3.al.boq.b7": "1",
                    "dnp3.al.boq.b6": "0",
                    "dnp3.al.boq.b5": "0",
                    "dnp3.al.boq.b4": "0",
                    "dnp3.al.boq.b3": "0",
                    "dnp3.al.boq.b2": "0",
                    "dnp3.al.boq.b1": "0",
                    "dnp3.al.boq.b0": "1"
                  }
                },
                "Point Number 1 (Quality: Online), Value: 1": {
                  "dnp3.al.point_index": "1",
                  "Quality: Online": {
                    "dnp3.al.boq.b7": "1",
                    "dnp3.al.boq.b6": "0",
                    "dnp3.al.boq.b5": "0",
                    "dnp3.al.boq.b4": "0",
                    "dnp3.al.boq.b3": "0",
                    "dnp3.al.boq.b2": "0",
                    "dnp3.al.boq.b1": "0",
                    "dnp3.al.boq.b0": "1"
                  }
                },
                "Point Number 2 (Quality: Online), Value: 1": {
                  "dnp3.al.point_index": "2",
                  "Quality: Online": {
                    "dnp3.al.boq.b7": "1",
                    "dnp3.al.boq.b6": "0",
                    "dnp3.al.boq.b5": "0",
                    "dnp3.al.boq.b4": "0",
                    "dnp3.al.boq.b3": "0",
                    "dnp3.al.boq.b2": "0",
                    "dnp3.al.boq.b1": "0",
                    "dnp3.al.boq.b0": "1"
                  }
                },
                "Point Number 3 (Quality: Online), Value: 1": {
                  "dnp3.al.point_index": "3",
                  "Quality: Online": {
                    "dnp3.al.boq.b7": "1",
                    "dnp3.al.boq.b6": "0",
                    "dnp3.al.boq.b5": "0",
                    "dnp3.al.boq.b4": "0",
                    "dnp3.al.boq.b3": "0",
                    "dnp3.al.boq.b2": "0",
                    "dnp3.al.boq.b1": "0",
                    "dnp3.al.boq.b0": "1"
                  }
                },
                "Point Number 4 (Quality: Online), Value: 1": {
                  "dnp3.al.point_index": "4",
                  "Quality: Online": {
                    "dnp3.al.boq.b7": "1",
                    "dnp3.al.boq.b6": "0",
                    "dnp3.al.boq.b5": "0",
                    "dnp3.al.boq.b4": "0",
                    "dnp3.al.boq.b3": "0",
                    "dnp3.al.boq.b2": "0",
                    "dnp3.al.boq.b1": "0",
                    "dnp3.al.boq.b0": "1"
                  }
                },
                "Point Number 5 (Quality: Online), Value: 1": {
                  "dnp3.al.point_index": "5",
                  "Quality: Online": {
                    "dnp3.al.boq.b7": "1",
                    "dnp3.al.boq.b6": "0",
                    "dnp3.al.boq.b5": "0",
                    "dnp3.al.boq.b4": "0",
                    "dnp3.al.boq.b3": "0",
                    "dnp3.al.boq.b2": "0",
                    "dnp3.al.boq.b1": "0",
                    "dnp3.al.boq.b0": "1"
                  }
                },
                "Point Number 6 (Quality: Online), Value: 1": {
                  "dnp3.al.point_index": "6",
                  "Quality: Online": {
                    "dnp3.al.boq.b7": "1",
                    "dnp3.al.boq.b6": "0",
                    "dnp3.al.boq.b5": "0",
                    "dnp3.al.boq.b4": "0",
                    "dnp3.al.boq.b3": "0",
                    "dnp3.al.boq.b2": "0",
                    "dnp3.al.boq.b1": "0",
                    "dnp3.al.boq.b0": "1"
                  }
                },
                "Point Number 7 (Quality: Online), Value: 1": {
                  "dnp3.al.point_index": "7",
                  "Quality: Online": {
                    "dnp3.al.boq.b7": "1",
                    "dnp3.al.boq.b6": "0",
                    "dnp3.al.boq.b5": "0",
                    "dnp3.al.boq.b4": "0",
                    "dnp3.al.boq.b3": "0",
                    "dnp3.al.boq.b2": "0",
                    "dnp3.al.boq.b1": "0",
                    "dnp3.al.boq.b0": "1"
                  }
                }
              },
              "dnp3.al.obj": "10243",
              "dnp3.al.obj_tree": {
                "Qualifier Field, Prefix: None, Range: 8-bit Start and Stop Indices": {
                  "dnp3.al.objq.prefix": "0",
                  "dnp3.al.objq.range": "0"
                },
                "Number of Items: 1": {
                  "dnp3.al.range.start": "0",
                  "dnp3.al.range.stop": "0"
                },
                "Point Number 0 (Quality: Online), Value: 1005.21": {
                  "dnp3.al.point_index": "0",
                  "Quality: Online": {
                    "dnp3.al.aoq.b7": "0",
                    "dnp3.al.aoq.b6": "0",
                    "dnp3.al.aoq.b5": "0",
                    "dnp3.al.aoq.b4": "0",
                    "dnp3.al.aoq.b3": "0",
                    "dnp3.al.aoq.b2": "0",
                    "dnp3.al.aoq.b1": "0",
                    "dnp3.al.aoq.b0": "1"
                  },
                  "dnp3.al.anaout.float": "1005.21"
                }
              }
            }
          }
        }
      }
    }
  },
  {
    "_index": "packets-2020-10-17",
    "_type": "pcap_file",
    "_score": null,
    "_source": {
      "layers": {
        "frame": {
          "frame.encap_type": "1",
          "frame.time": "Oct 17, 2020 11:09:42.218015000 CDT",
          "frame.offset_shift": "0.000000000",
          "frame.time_epoch": "1602950982.218015000",
          "frame.time_delta": "0.047511000",
          "frame.time_delta_displayed": "0.047511000",
          "frame.time_relative": "17.512384000",
          "frame.number": "14",
          "frame.len": "72",
          "frame.cap_len": "72",
          "frame.marked": "0",
          "frame.ignored": "0",
          "frame.protocols": "eth:ethertype:ip:tcp:dnp3",
          "frame.coloring_rule.name": "TCP",
          "frame.coloring_rule.string": "tcp"
        },
        "eth": {
          "eth.dst": "00:50:56:9c:9d:70",
          "eth.dst_tree": {
            "eth.dst_resolved": "Vmware_9c:9d:70",
            "eth.addr": "00:50:56:9c:9d:70",
            "eth.addr_resolved": "Vmware_9c:9d:70",
            "eth.lg": "0",
            "eth.ig": "0"
          },
          "eth.src": "00:00:00:aa:00:22",
          "eth.src_tree": {
            "eth.src_resolved": "00:00:00_aa:00:22",
            "eth.addr": "00:00:00:aa:00:22",
            "eth.addr_resolved": "00:00:00_aa:00:22",
            "eth.lg": "0",
            "eth.ig": "0"
          },
          "eth.type": "0x00000800"
        },
        "ip": {
          "ip.version": "4",
          "ip.hdr_len": "20",
          "ip.dsfield": "0x00000000",
          "ip.dsfield_tree": {
            "ip.dsfield.dscp": "0",
            "ip.dsfield.ecn": "0"
          },
          "ip.len": "58",
          "ip.id": "0x00006006",
          "ip.flags": "0x00004000",
          "ip.flags_tree": {
            "ip.flags.rb": "0",
            "ip.flags.df": "1",
            "ip.flags.mf": "0"
          },
          "ip.frag_offset": "0",
          "ip.ttl": "62",
          "ip.proto": "6",
          "ip.checksum": "0x00006ff8",
          "ip.checksum.status": "2",
          "ip.src": "172.16.0.2",
          "ip.addr": "172.16.0.2",
          "ip.src_host": "172.16.0.2",
          "ip.host": "172.16.0.2",
          "ip.dst": "192.168.0.5",
          "ip.addr": "192.168.0.5",
          "ip.dst_host": "192.168.0.5",
          "ip.host": "192.168.0.5"
        },
        "tcp": {
          "tcp.srcport": "35207",
          "tcp.dstport": "20000",
          "tcp.port": "35207",
          "tcp.port": "20000",
          "tcp.stream": "2",
          "tcp.len": "18",
          "tcp.seq": "1",
          "tcp.nxtseq": "19",
          "tcp.ack": "1",
          "tcp.hdr_len": "20",
          "tcp.flags": "0x00000018",
          "tcp.flags_tree": {
            "tcp.flags.res": "0",
            "tcp.flags.ns": "0",
            "tcp.flags.cwr": "0",
            "tcp.flags.ecn": "0",
            "tcp.flags.urg": "0",
            "tcp.flags.ack": "1",
            "tcp.flags.push": "1",
            "tcp.flags.reset": "0",
            "tcp.flags.syn": "0",
            "tcp.flags.fin": "0",
            "tcp.flags.str": "·······AP···"
          },
          "tcp.window_size_value": "501",
          "tcp.window_size": "501",
          "tcp.window_size_scalefactor": "-1",
          "tcp.checksum": "0x00008eb6",
          "tcp.checksum.status": "2",
          "tcp.urgent_pointer": "0",
          "tcp.analysis": {
            "tcp.analysis.bytes_in_flight": "18",
            "tcp.analysis.push_bytes_sent": "18"
          },
          "Timestamps": {
            "tcp.time_relative": "0.000000000",
            "tcp.time_delta": "0.000000000"
          },
          "tcp.payload": "05:64:0b:c4:59:02:01:00:d4:49:df:c4:01:3c:01:06:c4:e0",
          "tcp.pdu.size": "18"
        },
        "dnp3": {
          "Data Link Layer, Len: 11, From: 1, To: 601, DIR, PRM, Unconfirmed User Data": {
            "dnp3.start": "0x00000564",
            "dnp3.len": "11",
            "dnp3.ctl": "0x000000c4",
            "dnp3.ctl_tree": {
              "dnp3.ctl.dir": "1",
              "dnp3.ctl.prm": "1",
              "dnp3.ctl.fcb": "0",
              "dnp3.ctl.fcv": "0",
              "dnp3.ctl.prifunc": "4"
            },
            "dnp3.dst": "601",
            "dnp3.addr": "601",
            "dnp3.src": "1",
            "dnp3.addr": "1",
            "dnp3.hdr.CRC": "0x000049d4",
            "dnp.hdr.CRC.status": "1"
          },
          "dnp3.tr.ctl": "0x000000df",
          "dnp3.tr.ctl_tree": {
            "dnp3.tr.fin": "1",
            "dnp3.tr.fir": "1",
            "dnp3.tr.seq": "31"
          },
          "Data Chunks": {
            "Data Chunk: 0": {
              "dnp.data_chunk": "df:c4:01:3c:01:06",
              "dnp.data_chunk_len": "6",
              "dnp.data_chunk.CRC": "0x0000e0c4",
              "dnp.data_chunk.CRC.status": "1"
            }
          },
          "dnp3.al.fragments": {
            "dnp3.al.fragment": "14",
            "dnp3.al.fragment.count": "1",
            "dnp3.al.fragment.reassembled.length": "5"
          },
          "Application Layer: (FIR, FIN, Sequence 4, Read)": {
            "dnp3.al.ctl": "0x000000c4",
            "dnp3.al.ctl_tree": {
              "dnp3.al.fir": "1",
              "dnp3.al.fin": "1",
              "dnp3.al.con": "0",
              "dnp3.al.uns": "0",
              "dnp3.al.seq": "4"
            },
            "dnp3.al.func": "1",
            "READ Request Data Objects": {
              "dnp3.al.obj": "15361",
              "dnp3.al.obj_tree": {
                "Qualifier Field, Prefix: None, Range: No Range Field": {
                  "dnp3.al.objq.prefix": "0",
                  "dnp3.al.objq.range": "6"
                },
                "Number of Items: 0": ""
              }
            }
          }
        }
      }
    }
  },
  {
    "_index": "packets-2020-10-17",
    "_type": "pcap_file",
    "_score": null,
    "_source": {
      "layers": {
        "frame": {
          "frame.encap_type": "1",
          "frame.time": "Oct 17, 2020 11:09:42.218497000 CDT",
          "frame.offset_shift": "0.000000000",
          "frame.time_epoch": "1602950982.218497000",
          "frame.time_delta": "0.000482000",
          "frame.time_delta_displayed": "0.000482000",
          "frame.time_relative": "17.512866000",
          "frame.number": "15",
          "frame.len": "286",
          "frame.cap_len": "286",
          "frame.marked": "0",
          "frame.ignored": "0",
          "frame.protocols": "eth:ethertype:ip:tcp:dnp3",
          "frame.coloring_rule.name": "TCP",
          "frame.coloring_rule.string": "tcp"
        },
        "eth": {
          "eth.dst": "00:00:00:aa:00:22",
          "eth.dst_tree": {
            "eth.dst_resolved": "00:00:00_aa:00:22",
            "eth.addr": "00:00:00:aa:00:22",
            "eth.addr_resolved": "00:00:00_aa:00:22",
            "eth.lg": "0",
            "eth.ig": "0"
          },
          "eth.src": "00:50:56:9c:9d:70",
          "eth.src_tree": {
            "eth.src_resolved": "Vmware_9c:9d:70",
            "eth.addr": "00:50:56:9c:9d:70",
            "eth.addr_resolved": "Vmware_9c:9d:70",
            "eth.lg": "0",
            "eth.ig": "0"
          },
          "eth.type": "0x00000800"
        },
        "ip": {
          "ip.version": "4",
          "ip.hdr_len": "20",
          "ip.dsfield": "0x00000000",
          "ip.dsfield_tree": {
            "ip.dsfield.dscp": "0",
            "ip.dsfield.ecn": "0"
          },
          "ip.len": "272",
          "ip.id": "0x0000b4b2",
          "ip.flags": "0x00004000",
          "ip.flags_tree": {
            "ip.flags.rb": "0",
            "ip.flags.df": "1",
            "ip.flags.mf": "0"
          },
          "ip.frag_offset": "0",
          "ip.ttl": "128",
          "ip.proto": "6",
          "ip.checksum": "0x00000000",
          "ip.checksum.status": "2",
          "ip.src": "192.168.0.5",
          "ip.addr": "192.168.0.5",
          "ip.src_host": "192.168.0.5",
          "ip.host": "192.168.0.5",
          "ip.dst": "172.16.0.2",
          "ip.addr": "172.16.0.2",
          "ip.dst_host": "172.16.0.2",
          "ip.host": "172.16.0.2"
        },
        "tcp": {
          "tcp.srcport": "20000",
          "tcp.dstport": "35207",
          "tcp.port": "20000",
          "tcp.port": "35207",
          "tcp.stream": "2",
          "tcp.len": "232",
          "tcp.seq": "1",
          "tcp.nxtseq": "233",
          "tcp.ack": "19",
          "tcp.hdr_len": "20",
          "tcp.flags": "0x00000018",
          "tcp.flags_tree": {
            "tcp.flags.res": "0",
            "tcp.flags.ns": "0",
            "tcp.flags.cwr": "0",
            "tcp.flags.ecn": "0",
            "tcp.flags.urg": "0",
            "tcp.flags.ack": "1",
            "tcp.flags.push": "1",
            "tcp.flags.reset": "0",
            "tcp.flags.syn": "0",
            "tcp.flags.fin": "0",
            "tcp.flags.str": "·······AP···"
          },
          "tcp.window_size_value": "1024",
          "tcp.window_size": "1024",
          "tcp.window_size_scalefactor": "-1",
          "tcp.checksum": "0x00006dc2",
          "tcp.checksum.status": "2",
          "tcp.urgent_pointer": "0",
          "tcp.analysis": {
            "tcp.analysis.acks_frame": "14",
            "tcp.analysis.ack_rtt": "0.000482000",
            "tcp.analysis.bytes_in_flight": "232",
            "tcp.analysis.push_bytes_sent": "232"
          },
          "Timestamps": {
            "tcp.time_relative": "0.000482000",
            "tcp.time_delta": "0.000482000"
          },
          "tcp.payload": "05:64:c9:44:01:00:59:02:d4:a1:c0:c4:81:00:00:01:02:00:00:0c:81:81:81:81:81:81:e7:49:81:81:81:81:81:01:81:1e:05:00:00:19:01:c0:0d:18:22:60:c5:01:03:26:09:43:01:fa:c8:b3:c3:01:8b:a2:15:c1:e7:39:01:2c:be:9f:42:01:26:36:9d:40:01:00:00:00:00:01:3a:3f:00:00:00:00:01:5e:bf:9f:42:01:ca:db:9f:40:01:08:95:e3:e7:9d:42:01:a4:c0:34:c1:01:04:66:90:c4:01:3a:9f:42:fb:16:42:01:04:66:90:c4:01:3a:9f:16:42:01:c6:02:33:f2:bc:c3:01:cd:2c:7f:3e:01:c6:02:33:c3:01:cd:2c:7f:3e:57:f4:01:2c:be:9f:42:01:27:36:9d:40:01:00:00:00:00:01:58:fc:00:00:00:00:01:5e:bf:9f:42:01:cb:db:9f:40:0a:02:78:1a:00:00:0c:81:81:81:81:81:81:81:81:81:81:81:01:81:c4:bb:28:03:00:00:02:01:12:bb:9f:42:01:00:00:00:00:01:63:3c:12:bb:9f:42:bc:07",
          "tcp.pdu.size": "232"
        },
        "dnp3": {
          "Data Link Layer, Len: 201, From: 601, To: 1, PRM, Unconfirmed User Data": {
            "dnp3.start": "0x00000564",
            "dnp3.len": "201",
            "dnp3.ctl": "0x00000044",
            "dnp3.ctl_tree": {
              "dnp3.ctl.dir": "0",
              "dnp3.ctl.prm": "1",
              "dnp3.ctl.fcb": "0",
              "dnp3.ctl.fcv": "0",
              "dnp3.ctl.prifunc": "4"
            },
            "dnp3.dst": "1",
            "dnp3.addr": "1",
            "dnp3.src": "601",
            "dnp3.addr": "601",
            "dnp3.hdr.CRC": "0x0000a1d4",
            "dnp.hdr.CRC.status": "1"
          },
          "dnp3.tr.ctl": "0x000000c0",
          "dnp3.tr.ctl_tree": {
            "dnp3.tr.fin": "1",
            "dnp3.tr.fir": "1",
            "dnp3.tr.seq": "0"
          },
          "Data Chunks": {
            "Data Chunk: 0": {
              "dnp.data_chunk": "c0:c4:81:00:00:01:02:00:00:0c:81:81:81:81:81:81",
              "dnp.data_chunk_len": "16",
              "dnp.data_chunk.CRC": "0x000049e7",
              "dnp.data_chunk.CRC.status": "1"
            },
            "Data Chunk: 1": {
              "dnp.data_chunk": "81:81:81:81:81:01:81:1e:05:00:00:19:01:c0:0d:18",
              "dnp.data_chunk_len": "16",
              "dnp.data_chunk.CRC": "0x00006022",
              "dnp.data_chunk.CRC.status": "1"
            },
            "Data Chunk: 2": {
              "dnp.data_chunk": "c5:01:03:26:09:43:01:fa:c8:b3:c3:01:8b:a2:15:c1",
              "dnp.data_chunk_len": "16",
              "dnp.data_chunk.CRC": "0x000039e7",
              "dnp.data_chunk.CRC.status": "1"
            },
            "Data Chunk: 3": {
              "dnp.data_chunk": "01:2c:be:9f:42:01:26:36:9d:40:01:00:00:00:00:01",
              "dnp.data_chunk_len": "16",
              "dnp.data_chunk.CRC": "0x00003f3a",
              "dnp.data_chunk.CRC.status": "1"
            },
            "Data Chunk: 4": {
              "dnp.data_chunk": "00:00:00:00:01:5e:bf:9f:42:01:ca:db:9f:40:01:08",
              "dnp.data_chunk_len": "16",
              "dnp.data_chunk.CRC": "0x0000e395",
              "dnp.data_chunk.CRC.status": "1"
            },
            "Data Chunk: 5": {
              "dnp.data_chunk": "e7:9d:42:01:a4:c0:34:c1:01:04:66:90:c4:01:3a:9f",
              "dnp.data_chunk_len": "16",
              "dnp.data_chunk.CRC": "0x0000fb42",
              "dnp.data_chunk.CRC.status": "1"
            },
            "Data Chunk: 6": {
              "dnp.data_chunk": "16:42:01:04:66:90:c4:01:3a:9f:16:42:01:c6:02:33",
              "dnp.data_chunk_len": "16",
              "dnp.data_chunk.CRC": "0x0000bcf2",
              "dnp.data_chunk.CRC.status": "1"
            },
            "Data Chunk: 7": {
              "dnp.data_chunk": "c3:01:cd:2c:7f:3e:01:c6:02:33:c3:01:cd:2c:7f:3e",
              "dnp.data_chunk_len": "16",
              "dnp.data_chunk.CRC": "0x0000f457",
              "dnp.data_chunk.CRC.status": "1"
            },
            "Data Chunk: 8": {
              "dnp.data_chunk": "01:2c:be:9f:42:01:27:36:9d:40:01:00:00:00:00:01",
              "dnp.data_chunk_len": "16",
              "dnp.data_chunk.CRC": "0x0000fc58",
              "dnp.data_chunk.CRC.status": "1"
            },
            "Data Chunk: 9": {
              "dnp.data_chunk": "00:00:00:00:01:5e:bf:9f:42:01:cb:db:9f:40:0a:02",
              "dnp.data_chunk_len": "16",
              "dnp.data_chunk.CRC": "0x00001a78",
              "dnp.data_chunk.CRC.status": "1"
            },
            "Data Chunk: 10": {
              "dnp.data_chunk": "00:00:0c:81:81:81:81:81:81:81:81:81:81:81:01:81",
              "dnp.data_chunk_len": "16",
              "dnp.data_chunk.CRC": "0x0000bbc4",
              "dnp.data_chunk.CRC.status": "1"
            },
            "Data Chunk: 11": {
              "dnp.data_chunk": "28:03:00:00:02:01:12:bb:9f:42:01:00:00:00:00:01",
              "dnp.data_chunk_len": "16",
              "dnp.data_chunk.CRC": "0x00003c63",
              "dnp.data_chunk.CRC.status": "1"
            },
            "Data Chunk: 12": {
              "dnp.data_chunk": "12:bb:9f:42",
              "dnp.data_chunk_len": "4",
              "dnp.data_chunk.CRC": "0x000007bc",
              "dnp.data_chunk.CRC.status": "1"
            }
          },
          "dnp3.al.fragments": {
            "dnp3.al.fragment": "15",
            "dnp3.al.fragment.count": "1",
            "dnp3.al.fragment.reassembled.length": "195"
          },
          "Application Layer: (FIR, FIN, Sequence 4, Response)": {
            "dnp3.al.ctl": "0x000000c4",
            "dnp3.al.ctl_tree": {
              "dnp3.al.fir": "1",
              "dnp3.al.fin": "1",
              "dnp3.al.con": "0",
              "dnp3.al.uns": "0",
              "dnp3.al.seq": "4"
            },
            "dnp3.al.func": "129",
            "dnp3.al.iin": "0x00000000",
            "dnp3.al.iin_tree": {
              "dnp3.al.iin.rst": "0",
              "dnp3.al.iin.dt": "0",
              "dnp3.al.iin.dol": "0",
              "dnp3.al.iin.tsr": "0",
              "dnp3.al.iin.cls3d": "0",
              "dnp3.al.iin.cls2d": "0",
              "dnp3.al.iin.cls1d": "0",
              "dnp3.al.iin.bmsg": "0",
              "dnp3.al.iin.cc": "0",
              "dnp3.al.iin.oae": "0",
              "dnp3.al.iin.ebo": "0",
              "dnp3.al.iin.pioor": "0",
              "dnp3.al.iin.obju": "0",
              "dnp3.al.iin.fcni": "0"
            },
            "RESPONSE Data Objects": {
              "dnp3.al.obj": "258",
              "dnp3.al.obj_tree": {
                "Qualifier Field, Prefix: None, Range: 8-bit Start and Stop Indices": {
                  "dnp3.al.objq.prefix": "0",
                  "dnp3.al.objq.range": "0"
                },
                "Number of Items: 13": {
                  "dnp3.al.range.start": "0",
                  "dnp3.al.range.stop": "12"
                },
                "Point Number 0 (Quality: Online), Value: 1": {
                  "dnp3.al.point_index": "0",
                  "Quality: Online": {
                    "dnp3.al.biq.b7": "1",
                    "dnp3.al.biq.b6": "0",
                    "dnp3.al.biq.b5": "0",
                    "dnp3.al.biq.b4": "0",
                    "dnp3.al.biq.b3": "0",
                    "dnp3.al.biq.b2": "0",
                    "dnp3.al.biq.b1": "0",
                    "dnp3.al.biq.b0": "1"
                  }
                },
                "Point Number 1 (Quality: Online), Value: 1": {
                  "dnp3.al.point_index": "1",
                  "Quality: Online": {
                    "dnp3.al.biq.b7": "1",
                    "dnp3.al.biq.b6": "0",
                    "dnp3.al.biq.b5": "0",
                    "dnp3.al.biq.b4": "0",
                    "dnp3.al.biq.b3": "0",
                    "dnp3.al.biq.b2": "0",
                    "dnp3.al.biq.b1": "0",
                    "dnp3.al.biq.b0": "1"
                  }
                },
                "Point Number 2 (Quality: Online), Value: 1": {
                  "dnp3.al.point_index": "2",
                  "Quality: Online": {
                    "dnp3.al.biq.b7": "1",
                    "dnp3.al.biq.b6": "0",
                    "dnp3.al.biq.b5": "0",
                    "dnp3.al.biq.b4": "0",
                    "dnp3.al.biq.b3": "0",
                    "dnp3.al.biq.b2": "0",
                    "dnp3.al.biq.b1": "0",
                    "dnp3.al.biq.b0": "1"
                  }
                },
                "Point Number 3 (Quality: Online), Value: 1": {
                  "dnp3.al.point_index": "3",
                  "Quality: Online": {
                    "dnp3.al.biq.b7": "1",
                    "dnp3.al.biq.b6": "0",
                    "dnp3.al.biq.b5": "0",
                    "dnp3.al.biq.b4": "0",
                    "dnp3.al.biq.b3": "0",
                    "dnp3.al.biq.b2": "0",
                    "dnp3.al.biq.b1": "0",
                    "dnp3.al.biq.b0": "1"
                  }
                },
                "Point Number 4 (Quality: Online), Value: 1": {
                  "dnp3.al.point_index": "4",
                  "Quality: Online": {
                    "dnp3.al.biq.b7": "1",
                    "dnp3.al.biq.b6": "0",
                    "dnp3.al.biq.b5": "0",
                    "dnp3.al.biq.b4": "0",
                    "dnp3.al.biq.b3": "0",
                    "dnp3.al.biq.b2": "0",
                    "dnp3.al.biq.b1": "0",
                    "dnp3.al.biq.b0": "1"
                  }
                },
                "Point Number 5 (Quality: Online), Value: 1": {
                  "dnp3.al.point_index": "5",
                  "Quality: Online": {
                    "dnp3.al.biq.b7": "1",
                    "dnp3.al.biq.b6": "0",
                    "dnp3.al.biq.b5": "0",
                    "dnp3.al.biq.b4": "0",
                    "dnp3.al.biq.b3": "0",
                    "dnp3.al.biq.b2": "0",
                    "dnp3.al.biq.b1": "0",
                    "dnp3.al.biq.b0": "1"
                  }
                },
                "Point Number 6 (Quality: Online), Value: 1": {
                  "dnp3.al.point_index": "6",
                  "Quality: Online": {
                    "dnp3.al.biq.b7": "1",
                    "dnp3.al.biq.b6": "0",
                    "dnp3.al.biq.b5": "0",
                    "dnp3.al.biq.b4": "0",
                    "dnp3.al.biq.b3": "0",
                    "dnp3.al.biq.b2": "0",
                    "dnp3.al.biq.b1": "0",
                    "dnp3.al.biq.b0": "1"
                  }
                },
                "Point Number 7 (Quality: Online), Value: 1": {
                  "dnp3.al.point_index": "7",
                  "Quality: Online": {
                    "dnp3.al.biq.b7": "1",
                    "dnp3.al.biq.b6": "0",
                    "dnp3.al.biq.b5": "0",
                    "dnp3.al.biq.b4": "0",
                    "dnp3.al.biq.b3": "0",
                    "dnp3.al.biq.b2": "0",
                    "dnp3.al.biq.b1": "0",
                    "dnp3.al.biq.b0": "1"
                  }
                },
                "Point Number 8 (Quality: Online), Value: 1": {
                  "dnp3.al.point_index": "8",
                  "Quality: Online": {
                    "dnp3.al.biq.b7": "1",
                    "dnp3.al.biq.b6": "0",
                    "dnp3.al.biq.b5": "0",
                    "dnp3.al.biq.b4": "0",
                    "dnp3.al.biq.b3": "0",
                    "dnp3.al.biq.b2": "0",
                    "dnp3.al.biq.b1": "0",
                    "dnp3.al.biq.b0": "1"
                  }
                },
                "Point Number 9 (Quality: Online), Value: 1": {
                  "dnp3.al.point_index": "9",
                  "Quality: Online": {
                    "dnp3.al.biq.b7": "1",
                    "dnp3.al.biq.b6": "0",
                    "dnp3.al.biq.b5": "0",
                    "dnp3.al.biq.b4": "0",
                    "dnp3.al.biq.b3": "0",
                    "dnp3.al.biq.b2": "0",
                    "dnp3.al.biq.b1": "0",
                    "dnp3.al.biq.b0": "1"
                  }
                },
                "Point Number 10 (Quality: Online), Value: 1": {
                  "dnp3.al.point_index": "10",
                  "Quality: Online": {
                    "dnp3.al.biq.b7": "1",
                    "dnp3.al.biq.b6": "0",
                    "dnp3.al.biq.b5": "0",
                    "dnp3.al.biq.b4": "0",
                    "dnp3.al.biq.b3": "0",
                    "dnp3.al.biq.b2": "0",
                    "dnp3.al.biq.b1": "0",
                    "dnp3.al.biq.b0": "1"
                  }
                },
                "Point Number 11 (Quality: Online), Value: 0": {
                  "dnp3.al.point_index": "11",
                  "Quality: Online": {
                    "dnp3.al.biq.b7": "0",
                    "dnp3.al.biq.b6": "0",
                    "dnp3.al.biq.b5": "0",
                    "dnp3.al.biq.b4": "0",
                    "dnp3.al.biq.b3": "0",
                    "dnp3.al.biq.b2": "0",
                    "dnp3.al.biq.b1": "0",
                    "dnp3.al.biq.b0": "1"
                  }
                },
                "Point Number 12 (Quality: Online), Value: 1": {
                  "dnp3.al.point_index": "12",
                  "Quality: Online": {
                    "dnp3.al.biq.b7": "1",
                    "dnp3.al.biq.b6": "0",
                    "dnp3.al.biq.b5": "0",
                    "dnp3.al.biq.b4": "0",
                    "dnp3.al.biq.b3": "0",
                    "dnp3.al.biq.b2": "0",
                    "dnp3.al.biq.b1": "0",
                    "dnp3.al.biq.b0": "1"
                  }
                }
              },
              "dnp3.al.obj": "7685",
              "dnp3.al.obj_tree": {
                "Qualifier Field, Prefix: None, Range: 8-bit Start and Stop Indices": {
                  "dnp3.al.objq.prefix": "0",
                  "dnp3.al.objq.range": "0"
                },
                "Number of Items: 26": {
                  "dnp3.al.range.start": "0",
                  "dnp3.al.range.stop": "25"
                },
                "Point Number 0 (Quality: Online), Value: -2432.86": {
                  "dnp3.al.point_index": "0",
                  "Quality: Online": {
                    "dnp3.al.aiq.b7": "0",
                    "dnp3.al.aiq.b6": "0",
                    "dnp3.al.aiq.b5": "0",
                    "dnp3.al.aiq.b4": "0",
                    "dnp3.al.aiq.b3": "0",
                    "dnp3.al.aiq.b2": "0",
                    "dnp3.al.aiq.b1": "0",
                    "dnp3.al.aiq.b0": "1"
                  },
                  "dnp3.al.ana.float": "-2432.86"
                },
                "Point Number 1 (Quality: Online), Value: 137.148": {
                  "dnp3.al.point_index": "1",
                  "Quality: Online": {
                    "dnp3.al.aiq.b7": "0",
                    "dnp3.al.aiq.b6": "0",
                    "dnp3.al.aiq.b5": "0",
                    "dnp3.al.aiq.b4": "0",
                    "dnp3.al.aiq.b3": "0",
                    "dnp3.al.aiq.b2": "0",
                    "dnp3.al.aiq.b1": "0",
                    "dnp3.al.aiq.b0": "1"
                  },
                  "dnp3.al.ana.float": "137.148"
                },
                "Point Number 2 (Quality: Online), Value: -359.57": {
                  "dnp3.al.point_index": "2",
                  "Quality: Online": {
                    "dnp3.al.aiq.b7": "0",
                    "dnp3.al.aiq.b6": "0",
                    "dnp3.al.aiq.b5": "0",
                    "dnp3.al.aiq.b4": "0",
                    "dnp3.al.aiq.b3": "0",
                    "dnp3.al.aiq.b2": "0",
                    "dnp3.al.aiq.b1": "0",
                    "dnp3.al.aiq.b0": "1"
                  },
                  "dnp3.al.ana.float": "-359.57"
                },
                "Point Number 3 (Quality: Online), Value: -9.35218": {
                  "dnp3.al.point_index": "3",
                  "Quality: Online": {
                    "dnp3.al.aiq.b7": "0",
                    "dnp3.al.aiq.b6": "0",
                    "dnp3.al.aiq.b5": "0",
                    "dnp3.al.aiq.b4": "0",
                    "dnp3.al.aiq.b3": "0",
                    "dnp3.al.aiq.b2": "0",
                    "dnp3.al.aiq.b1": "0",
                    "dnp3.al.aiq.b0": "1"
                  },
                  "dnp3.al.ana.float": "-9.35218"
                },
                "Point Number 4 (Quality: Online), Value: 79.8714": {
                  "dnp3.al.point_index": "4",
                  "Quality: Online": {
                    "dnp3.al.aiq.b7": "0",
                    "dnp3.al.aiq.b6": "0",
                    "dnp3.al.aiq.b5": "0",
                    "dnp3.al.aiq.b4": "0",
                    "dnp3.al.aiq.b3": "0",
                    "dnp3.al.aiq.b2": "0",
                    "dnp3.al.aiq.b1": "0",
                    "dnp3.al.aiq.b0": "1"
                  },
                  "dnp3.al.ana.float": "79.8714"
                },
                "Point Number 5 (Quality: Online), Value: 4.91286": {
                  "dnp3.al.point_index": "5",
                  "Quality: Online": {
                    "dnp3.al.aiq.b7": "0",
                    "dnp3.al.aiq.b6": "0",
                    "dnp3.al.aiq.b5": "0",
                    "dnp3.al.aiq.b4": "0",
                    "dnp3.al.aiq.b3": "0",
                    "dnp3.al.aiq.b2": "0",
                    "dnp3.al.aiq.b1": "0",
                    "dnp3.al.aiq.b0": "1"
                  },
                  "dnp3.al.ana.float": "4.91286"
                },
                "Point Number 6 (Quality: Online), Value: 0": {
                  "dnp3.al.point_index": "6",
                  "Quality: Online": {
                    "dnp3.al.aiq.b7": "0",
                    "dnp3.al.aiq.b6": "0",
                    "dnp3.al.aiq.b5": "0",
                    "dnp3.al.aiq.b4": "0",
                    "dnp3.al.aiq.b3": "0",
                    "dnp3.al.aiq.b2": "0",
                    "dnp3.al.aiq.b1": "0",
                    "dnp3.al.aiq.b0": "1"
                  },
                  "dnp3.al.ana.float": "0"
                },
                "Point Number 7 (Quality: Online), Value: 0": {
                  "dnp3.al.point_index": "7",
                  "Quality: Online": {
                    "dnp3.al.aiq.b7": "0",
                    "dnp3.al.aiq.b6": "0",
                    "dnp3.al.aiq.b5": "0",
                    "dnp3.al.aiq.b4": "0",
                    "dnp3.al.aiq.b3": "0",
                    "dnp3.al.aiq.b2": "0",
                    "dnp3.al.aiq.b1": "0",
                    "dnp3.al.aiq.b0": "1"
                  },
                  "dnp3.al.ana.float": "0"
                },
                "Point Number 8 (Quality: Online), Value: 79.8738": {
                  "dnp3.al.point_index": "8",
                  "Quality: Online": {
                    "dnp3.al.aiq.b7": "0",
                    "dnp3.al.aiq.b6": "0",
                    "dnp3.al.aiq.b5": "0",
                    "dnp3.al.aiq.b4": "0",
                    "dnp3.al.aiq.b3": "0",
                    "dnp3.al.aiq.b2": "0",
                    "dnp3.al.aiq.b1": "0",
                    "dnp3.al.aiq.b0": "1"
                  },
                  "dnp3.al.ana.float": "79.8738"
                },
                "Point Number 9 (Quality: Online), Value: 4.99558": {
                  "dnp3.al.point_index": "9",
                  "Quality: Online": {
                    "dnp3.al.aiq.b7": "0",
                    "dnp3.al.aiq.b6": "0",
                    "dnp3.al.aiq.b5": "0",
                    "dnp3.al.aiq.b4": "0",
                    "dnp3.al.aiq.b3": "0",
                    "dnp3.al.aiq.b2": "0",
                    "dnp3.al.aiq.b1": "0",
                    "dnp3.al.aiq.b0": "1"
                  },
                  "dnp3.al.ana.float": "4.99558"
                },
                "Point Number 10 (Quality: Online), Value: 78.9512": {
                  "dnp3.al.point_index": "10",
                  "Quality: Online": {
                    "dnp3.al.aiq.b7": "0",
                    "dnp3.al.aiq.b6": "0",
                    "dnp3.al.aiq.b5": "0",
                    "dnp3.al.aiq.b4": "0",
                    "dnp3.al.aiq.b3": "0",
                    "dnp3.al.aiq.b2": "0",
                    "dnp3.al.aiq.b1": "0",
                    "dnp3.al.aiq.b0": "1"
                  },
                  "dnp3.al.ana.float": "78.9512"
                },
                "Point Number 11 (Quality: Online), Value: -11.297": {
                  "dnp3.al.point_index": "11",
                  "Quality: Online": {
                    "dnp3.al.aiq.b7": "0",
                    "dnp3.al.aiq.b6": "0",
                    "dnp3.al.aiq.b5": "0",
                    "dnp3.al.aiq.b4": "0",
                    "dnp3.al.aiq.b3": "0",
                    "dnp3.al.aiq.b2": "0",
                    "dnp3.al.aiq.b1": "0",
                    "dnp3.al.aiq.b0": "1"
                  },
                  "dnp3.al.ana.float": "-11.297"
                },
                "Point Number 12 (Quality: Online), Value: -1155.19": {
                  "dnp3.al.point_index": "12",
                  "Quality: Online": {
                    "dnp3.al.aiq.b7": "0",
                    "dnp3.al.aiq.b6": "0",
                    "dnp3.al.aiq.b5": "0",
                    "dnp3.al.aiq.b4": "0",
                    "dnp3.al.aiq.b3": "0",
                    "dnp3.al.aiq.b2": "0",
                    "dnp3.al.aiq.b1": "0",
                    "dnp3.al.aiq.b0": "1"
                  },
                  "dnp3.al.ana.float": "-1155.19"
                },
                "Point Number 13 (Quality: Online), Value: 37.6555": {
                  "dnp3.al.point_index": "13",
                  "Quality: Online": {
                    "dnp3.al.aiq.b7": "0",
                    "dnp3.al.aiq.b6": "0",
                    "dnp3.al.aiq.b5": "0",
                    "dnp3.al.aiq.b4": "0",
                    "dnp3.al.aiq.b3": "0",
                    "dnp3.al.aiq.b2": "0",
                    "dnp3.al.aiq.b1": "0",
                    "dnp3.al.aiq.b0": "1"
                  },
                  "dnp3.al.ana.float": "37.6555"
                },
                "Point Number 14 (Quality: Online), Value: -1155.19": {
                  "dnp3.al.point_index": "14",
                  "Quality: Online": {
                    "dnp3.al.aiq.b7": "0",
                    "dnp3.al.aiq.b6": "0",
                    "dnp3.al.aiq.b5": "0",
                    "dnp3.al.aiq.b4": "0",
                    "dnp3.al.aiq.b3": "0",
                    "dnp3.al.aiq.b2": "0",
                    "dnp3.al.aiq.b1": "0",
                    "dnp3.al.aiq.b0": "1"
                  },
                  "dnp3.al.ana.float": "-1155.19"
                },
                "Point Number 15 (Quality: Online), Value: 37.6555": {
                  "dnp3.al.point_index": "15",
                  "Quality: Online": {
                    "dnp3.al.aiq.b7": "0",
                    "dnp3.al.aiq.b6": "0",
                    "dnp3.al.aiq.b5": "0",
                    "dnp3.al.aiq.b4": "0",
                    "dnp3.al.aiq.b3": "0",
                    "dnp3.al.aiq.b2": "0",
                    "dnp3.al.aiq.b1": "0",
                    "dnp3.al.aiq.b0": "1"
                  },
                  "dnp3.al.ana.float": "37.6555"
                },
                "Point Number 16 (Quality: Online), Value: -179.011": {
                  "dnp3.al.point_index": "16",
                  "Quality: Online": {
                    "dnp3.al.aiq.b7": "0",
                    "dnp3.al.aiq.b6": "0",
                    "dnp3.al.aiq.b5": "0",
                    "dnp3.al.aiq.b4": "0",
                    "dnp3.al.aiq.b3": "0",
                    "dnp3.al.aiq.b2": "0",
                    "dnp3.al.aiq.b1": "0",
                    "dnp3.al.aiq.b0": "1"
                  },
                  "dnp3.al.ana.float": "-179.011"
                },
                "Point Number 17 (Quality: Online), Value: 0.249194": {
                  "dnp3.al.point_index": "17",
                  "Quality: Online": {
                    "dnp3.al.aiq.b7": "0",
                    "dnp3.al.aiq.b6": "0",
                    "dnp3.al.aiq.b5": "0",
                    "dnp3.al.aiq.b4": "0",
                    "dnp3.al.aiq.b3": "0",
                    "dnp3.al.aiq.b2": "0",
                    "dnp3.al.aiq.b1": "0",
                    "dnp3.al.aiq.b0": "1"
                  },
                  "dnp3.al.ana.float": "0.249194"
                },
                "Point Number 18 (Quality: Online), Value: -179.011": {
                  "dnp3.al.point_index": "18",
                  "Quality: Online": {
                    "dnp3.al.aiq.b7": "0",
                    "dnp3.al.aiq.b6": "0",
                    "dnp3.al.aiq.b5": "0",
                    "dnp3.al.aiq.b4": "0",
                    "dnp3.al.aiq.b3": "0",
                    "dnp3.al.aiq.b2": "0",
                    "dnp3.al.aiq.b1": "0",
                    "dnp3.al.aiq.b0": "1"
                  },
                  "dnp3.al.ana.float": "-179.011"
                },
                "Point Number 19 (Quality: Online), Value: 0.249194": {
                  "dnp3.al.point_index": "19",
                  "Quality: Online": {
                    "dnp3.al.aiq.b7": "0",
                    "dnp3.al.aiq.b6": "0",
                    "dnp3.al.aiq.b5": "0",
                    "dnp3.al.aiq.b4": "0",
                    "dnp3.al.aiq.b3": "0",
                    "dnp3.al.aiq.b2": "0",
                    "dnp3.al.aiq.b1": "0",
                    "dnp3.al.aiq.b0": "1"
                  },
                  "dnp3.al.ana.float": "0.249194"
                },
                "Point Number 20 (Quality: Online), Value: 79.8714": {
                  "dnp3.al.point_index": "20",
                  "Quality: Online": {
                    "dnp3.al.aiq.b7": "0",
                    "dnp3.al.aiq.b6": "0",
                    "dnp3.al.aiq.b5": "0",
                    "dnp3.al.aiq.b4": "0",
                    "dnp3.al.aiq.b3": "0",
                    "dnp3.al.aiq.b2": "0",
                    "dnp3.al.aiq.b1": "0",
                    "dnp3.al.aiq.b0": "1"
                  },
                  "dnp3.al.ana.float": "79.8714"
                },
                "Point Number 21 (Quality: Online), Value: 4.91286": {
                  "dnp3.al.point_index": "21",
                  "Quality: Online": {
                    "dnp3.al.aiq.b7": "0",
                    "dnp3.al.aiq.b6": "0",
                    "dnp3.al.aiq.b5": "0",
                    "dnp3.al.aiq.b4": "0",
                    "dnp3.al.aiq.b3": "0",
                    "dnp3.al.aiq.b2": "0",
                    "dnp3.al.aiq.b1": "0",
                    "dnp3.al.aiq.b0": "1"
                  },
                  "dnp3.al.ana.float": "4.91286"
                },
                "Point Number 22 (Quality: Online), Value: 0": {
                  "dnp3.al.point_index": "22",
                  "Quality: Online": {
                    "dnp3.al.aiq.b7": "0",
                    "dnp3.al.aiq.b6": "0",
                    "dnp3.al.aiq.b5": "0",
                    "dnp3.al.aiq.b4": "0",
                    "dnp3.al.aiq.b3": "0",
                    "dnp3.al.aiq.b2": "0",
                    "dnp3.al.aiq.b1": "0",
                    "dnp3.al.aiq.b0": "1"
                  },
                  "dnp3.al.ana.float": "0"
                },
                "Point Number 23 (Quality: Online), Value: 0": {
                  "dnp3.al.point_index": "23",
                  "Quality: Online": {
                    "dnp3.al.aiq.b7": "0",
                    "dnp3.al.aiq.b6": "0",
                    "dnp3.al.aiq.b5": "0",
                    "dnp3.al.aiq.b4": "0",
                    "dnp3.al.aiq.b3": "0",
                    "dnp3.al.aiq.b2": "0",
                    "dnp3.al.aiq.b1": "0",
                    "dnp3.al.aiq.b0": "1"
                  },
                  "dnp3.al.ana.float": "0"
                },
                "Point Number 24 (Quality: Online), Value: 79.8738": {
                  "dnp3.al.point_index": "24",
                  "Quality: Online": {
                    "dnp3.al.aiq.b7": "0",
                    "dnp3.al.aiq.b6": "0",
                    "dnp3.al.aiq.b5": "0",
                    "dnp3.al.aiq.b4": "0",
                    "dnp3.al.aiq.b3": "0",
                    "dnp3.al.aiq.b2": "0",
                    "dnp3.al.aiq.b1": "0",
                    "dnp3.al.aiq.b0": "1"
                  },
                  "dnp3.al.ana.float": "79.8738"
                },
                "Point Number 25 (Quality: Online), Value: 4.99558": {
                  "dnp3.al.point_index": "25",
                  "Quality: Online": {
                    "dnp3.al.aiq.b7": "0",
                    "dnp3.al.aiq.b6": "0",
                    "dnp3.al.aiq.b5": "0",
                    "dnp3.al.aiq.b4": "0",
                    "dnp3.al.aiq.b3": "0",
                    "dnp3.al.aiq.b2": "0",
                    "dnp3.al.aiq.b1": "0",
                    "dnp3.al.aiq.b0": "1"
                  },
                  "dnp3.al.ana.float": "4.99558"
                }
              },
              "dnp3.al.obj": "2562",
              "dnp3.al.obj_tree": {
                "Qualifier Field, Prefix: None, Range: 8-bit Start and Stop Indices": {
                  "dnp3.al.objq.prefix": "0",
                  "dnp3.al.objq.range": "0"
                },
                "Number of Items: 13": {
                  "dnp3.al.range.start": "0",
                  "dnp3.al.range.stop": "12"
                },
                "Point Number 0 (Quality: Online), Value: 1": {
                  "dnp3.al.point_index": "0",
                  "Quality: Online": {
                    "dnp3.al.boq.b7": "1",
                    "dnp3.al.boq.b6": "0",
                    "dnp3.al.boq.b5": "0",
                    "dnp3.al.boq.b4": "0",
                    "dnp3.al.boq.b3": "0",
                    "dnp3.al.boq.b2": "0",
                    "dnp3.al.boq.b1": "0",
                    "dnp3.al.boq.b0": "1"
                  }
                },
                "Point Number 1 (Quality: Online), Value: 1": {
                  "dnp3.al.point_index": "1",
                  "Quality: Online": {
                    "dnp3.al.boq.b7": "1",
                    "dnp3.al.boq.b6": "0",
                    "dnp3.al.boq.b5": "0",
                    "dnp3.al.boq.b4": "0",
                    "dnp3.al.boq.b3": "0",
                    "dnp3.al.boq.b2": "0",
                    "dnp3.al.boq.b1": "0",
                    "dnp3.al.boq.b0": "1"
                  }
                },
                "Point Number 2 (Quality: Online), Value: 1": {
                  "dnp3.al.point_index": "2",
                  "Quality: Online": {
                    "dnp3.al.boq.b7": "1",
                    "dnp3.al.boq.b6": "0",
                    "dnp3.al.boq.b5": "0",
                    "dnp3.al.boq.b4": "0",
                    "dnp3.al.boq.b3": "0",
                    "dnp3.al.boq.b2": "0",
                    "dnp3.al.boq.b1": "0",
                    "dnp3.al.boq.b0": "1"
                  }
                },
                "Point Number 3 (Quality: Online), Value: 1": {
                  "dnp3.al.point_index": "3",
                  "Quality: Online": {
                    "dnp3.al.boq.b7": "1",
                    "dnp3.al.boq.b6": "0",
                    "dnp3.al.boq.b5": "0",
                    "dnp3.al.boq.b4": "0",
                    "dnp3.al.boq.b3": "0",
                    "dnp3.al.boq.b2": "0",
                    "dnp3.al.boq.b1": "0",
                    "dnp3.al.boq.b0": "1"
                  }
                },
                "Point Number 4 (Quality: Online), Value: 1": {
                  "dnp3.al.point_index": "4",
                  "Quality: Online": {
                    "dnp3.al.boq.b7": "1",
                    "dnp3.al.boq.b6": "0",
                    "dnp3.al.boq.b5": "0",
                    "dnp3.al.boq.b4": "0",
                    "dnp3.al.boq.b3": "0",
                    "dnp3.al.boq.b2": "0",
                    "dnp3.al.boq.b1": "0",
                    "dnp3.al.boq.b0": "1"
                  }
                },
                "Point Number 5 (Quality: Online), Value: 1": {
                  "dnp3.al.point_index": "5",
                  "Quality: Online": {
                    "dnp3.al.boq.b7": "1",
                    "dnp3.al.boq.b6": "0",
                    "dnp3.al.boq.b5": "0",
                    "dnp3.al.boq.b4": "0",
                    "dnp3.al.boq.b3": "0",
                    "dnp3.al.boq.b2": "0",
                    "dnp3.al.boq.b1": "0",
                    "dnp3.al.boq.b0": "1"
                  }
                },
                "Point Number 6 (Quality: Online), Value: 1": {
                  "dnp3.al.point_index": "6",
                  "Quality: Online": {
                    "dnp3.al.boq.b7": "1",
                    "dnp3.al.boq.b6": "0",
                    "dnp3.al.boq.b5": "0",
                    "dnp3.al.boq.b4": "0",
                    "dnp3.al.boq.b3": "0",
                    "dnp3.al.boq.b2": "0",
                    "dnp3.al.boq.b1": "0",
                    "dnp3.al.boq.b0": "1"
                  }
                },
                "Point Number 7 (Quality: Online), Value: 1": {
                  "dnp3.al.point_index": "7",
                  "Quality: Online": {
                    "dnp3.al.boq.b7": "1",
                    "dnp3.al.boq.b6": "0",
                    "dnp3.al.boq.b5": "0",
                    "dnp3.al.boq.b4": "0",
                    "dnp3.al.boq.b3": "0",
                    "dnp3.al.boq.b2": "0",
                    "dnp3.al.boq.b1": "0",
                    "dnp3.al.boq.b0": "1"
                  }
                },
                "Point Number 8 (Quality: Online), Value: 1": {
                  "dnp3.al.point_index": "8",
                  "Quality: Online": {
                    "dnp3.al.boq.b7": "1",
                    "dnp3.al.boq.b6": "0",
                    "dnp3.al.boq.b5": "0",
                    "dnp3.al.boq.b4": "0",
                    "dnp3.al.boq.b3": "0",
                    "dnp3.al.boq.b2": "0",
                    "dnp3.al.boq.b1": "0",
                    "dnp3.al.boq.b0": "1"
                  }
                },
                "Point Number 9 (Quality: Online), Value: 1": {
                  "dnp3.al.point_index": "9",
                  "Quality: Online": {
                    "dnp3.al.boq.b7": "1",
                    "dnp3.al.boq.b6": "0",
                    "dnp3.al.boq.b5": "0",
                    "dnp3.al.boq.b4": "0",
                    "dnp3.al.boq.b3": "0",
                    "dnp3.al.boq.b2": "0",
                    "dnp3.al.boq.b1": "0",
                    "dnp3.al.boq.b0": "1"
                  }
                },
                "Point Number 10 (Quality: Online), Value: 1": {
                  "dnp3.al.point_index": "10",
                  "Quality: Online": {
                    "dnp3.al.boq.b7": "1",
                    "dnp3.al.boq.b6": "0",
                    "dnp3.al.boq.b5": "0",
                    "dnp3.al.boq.b4": "0",
                    "dnp3.al.boq.b3": "0",
                    "dnp3.al.boq.b2": "0",
                    "dnp3.al.boq.b1": "0",
                    "dnp3.al.boq.b0": "1"
                  }
                },
                "Point Number 11 (Quality: Online), Value: 0": {
                  "dnp3.al.point_index": "11",
                  "Quality: Online": {
                    "dnp3.al.boq.b7": "0",
                    "dnp3.al.boq.b6": "0",
                    "dnp3.al.boq.b5": "0",
                    "dnp3.al.boq.b4": "0",
                    "dnp3.al.boq.b3": "0",
                    "dnp3.al.boq.b2": "0",
                    "dnp3.al.boq.b1": "0",
                    "dnp3.al.boq.b0": "1"
                  }
                },
                "Point Number 12 (Quality: Online), Value: 1": {
                  "dnp3.al.point_index": "12",
                  "Quality: Online": {
                    "dnp3.al.boq.b7": "1",
                    "dnp3.al.boq.b6": "0",
                    "dnp3.al.boq.b5": "0",
                    "dnp3.al.boq.b4": "0",
                    "dnp3.al.boq.b3": "0",
                    "dnp3.al.boq.b2": "0",
                    "dnp3.al.boq.b1": "0",
                    "dnp3.al.boq.b0": "1"
                  }
                }
              },
              "dnp3.al.obj": "10243",
              "dnp3.al.obj_tree": {
                "Qualifier Field, Prefix: None, Range: 8-bit Start and Stop Indices": {
                  "dnp3.al.objq.prefix": "0",
                  "dnp3.al.objq.range": "0"
                },
                "Number of Items: 3": {
                  "dnp3.al.range.start": "0",
                  "dnp3.al.range.stop": "2"
                },
                "Point Number 0 (Quality: Online), Value: 79.8654": {
                  "dnp3.al.point_index": "0",
                  "Quality: Online": {
                    "dnp3.al.aoq.b7": "0",
                    "dnp3.al.aoq.b6": "0",
                    "dnp3.al.aoq.b5": "0",
                    "dnp3.al.aoq.b4": "0",
                    "dnp3.al.aoq.b3": "0",
                    "dnp3.al.aoq.b2": "0",
                    "dnp3.al.aoq.b1": "0",
                    "dnp3.al.aoq.b0": "1"
                  },
                  "dnp3.al.anaout.float": "79.8654"
                },
                "Point Number 1 (Quality: Online), Value: 0": {
                  "dnp3.al.point_index": "1",
                  "Quality: Online": {
                    "dnp3.al.aoq.b7": "0",
                    "dnp3.al.aoq.b6": "0",
                    "dnp3.al.aoq.b5": "0",
                    "dnp3.al.aoq.b4": "0",
                    "dnp3.al.aoq.b3": "0",
                    "dnp3.al.aoq.b2": "0",
                    "dnp3.al.aoq.b1": "0",
                    "dnp3.al.aoq.b0": "1"
                  },
                  "dnp3.al.anaout.float": "0"
                },
                "Point Number 2 (Quality: Online), Value: 79.8654": {
                  "dnp3.al.point_index": "2",
                  "Quality: Online": {
                    "dnp3.al.aoq.b7": "0",
                    "dnp3.al.aoq.b6": "0",
                    "dnp3.al.aoq.b5": "0",
                    "dnp3.al.aoq.b4": "0",
                    "dnp3.al.aoq.b3": "0",
                    "dnp3.al.aoq.b2": "0",
                    "dnp3.al.aoq.b1": "0",
                    "dnp3.al.aoq.b0": "1"
                  },
                  "dnp3.al.anaout.float": "79.8654"
                }
              }
            }
          }
        }
      }
    }
  },
  {
    "_index": "packets-2020-10-17",
    "_type": "pcap_file",
    "_score": null,
    "_source": {
      "layers": {
        "frame": {
          "frame.encap_type": "1",
          "frame.time": "Oct 17, 2020 11:09:42.802142000 CDT",
          "frame.offset_shift": "0.000000000",
          "frame.time_epoch": "1602950982.802142000",
          "frame.time_delta": "0.583645000",
          "frame.time_delta_displayed": "0.583645000",
          "frame.time_relative": "18.096511000",
          "frame.number": "16",
          "frame.len": "72",
          "frame.cap_len": "72",
          "frame.marked": "0",
          "frame.ignored": "0",
          "frame.protocols": "eth:ethertype:ip:tcp:dnp3",
          "frame.coloring_rule.name": "TCP",
          "frame.coloring_rule.string": "tcp"
        },
        "eth": {
          "eth.dst": "00:50:56:9c:9d:70",
          "eth.dst_tree": {
            "eth.dst_resolved": "Vmware_9c:9d:70",
            "eth.addr": "00:50:56:9c:9d:70",
            "eth.addr_resolved": "Vmware_9c:9d:70",
            "eth.lg": "0",
            "eth.ig": "0"
          },
          "eth.src": "00:00:00:aa:00:22",
          "eth.src_tree": {
            "eth.src_resolved": "00:00:00_aa:00:22",
            "eth.addr": "00:00:00:aa:00:22",
            "eth.addr_resolved": "00:00:00_aa:00:22",
            "eth.lg": "0",
            "eth.ig": "0"
          },
          "eth.type": "0x00000800"
        },
        "ip": {
          "ip.version": "4",
          "ip.hdr_len": "20",
          "ip.dsfield": "0x00000000",
          "ip.dsfield_tree": {
            "ip.dsfield.dscp": "0",
            "ip.dsfield.ecn": "0"
          },
          "ip.len": "58",
          "ip.id": "0x0000ae9b",
          "ip.flags": "0x00004000",
          "ip.flags_tree": {
            "ip.flags.rb": "0",
            "ip.flags.df": "1",
            "ip.flags.mf": "0"
          },
          "ip.frag_offset": "0",
          "ip.ttl": "62",
          "ip.proto": "6",
          "ip.checksum": "0x00002163",
          "ip.checksum.status": "2",
          "ip.src": "172.16.0.2",
          "ip.addr": "172.16.0.2",
          "ip.src_host": "172.16.0.2",
          "ip.host": "172.16.0.2",
          "ip.dst": "192.168.0.5",
          "ip.addr": "192.168.0.5",
          "ip.dst_host": "192.168.0.5",
          "ip.host": "192.168.0.5"
        },
        "tcp": {
          "tcp.srcport": "36503",
          "tcp.dstport": "20000",
          "tcp.port": "36503",
          "tcp.port": "20000",
          "tcp.stream": "3",
          "tcp.len": "18",
          "tcp.seq": "1",
          "tcp.nxtseq": "19",
          "tcp.ack": "1",
          "tcp.hdr_len": "20",
          "tcp.flags": "0x00000018",
          "tcp.flags_tree": {
            "tcp.flags.res": "0",
            "tcp.flags.ns": "0",
            "tcp.flags.cwr": "0",
            "tcp.flags.ecn": "0",
            "tcp.flags.urg": "0",
            "tcp.flags.ack": "1",
            "tcp.flags.push": "1",
            "tcp.flags.reset": "0",
            "tcp.flags.syn": "0",
            "tcp.flags.fin": "0",
            "tcp.flags.str": "·······AP···"
          },
          "tcp.window_size_value": "501",
          "tcp.window_size": "501",
          "tcp.window_size_scalefactor": "-1",
          "tcp.checksum": "0x0000edcd",
          "tcp.checksum.status": "2",
          "tcp.urgent_pointer": "0",
          "tcp.analysis": {
            "tcp.analysis.bytes_in_flight": "18",
            "tcp.analysis.push_bytes_sent": "18"
          },
          "Timestamps": {
            "tcp.time_relative": "0.000000000",
            "tcp.time_delta": "0.000000000"
          },
          "tcp.payload": "05:64:0b:c4:ed:01:01:00:fb:17:f1:c1:01:3c:01:06:5d:4f",
          "tcp.pdu.size": "18"
        },
        "dnp3": {
          "Data Link Layer, Len: 11, From: 1, To: 493, DIR, PRM, Unconfirmed User Data": {
            "dnp3.start": "0x00000564",
            "dnp3.len": "11",
            "dnp3.ctl": "0x000000c4",
            "dnp3.ctl_tree": {
              "dnp3.ctl.dir": "1",
              "dnp3.ctl.prm": "1",
              "dnp3.ctl.fcb": "0",
              "dnp3.ctl.fcv": "0",
              "dnp3.ctl.prifunc": "4"
            },
            "dnp3.dst": "493",
            "dnp3.addr": "493",
            "dnp3.src": "1",
            "dnp3.addr": "1",
            "dnp3.hdr.CRC": "0x000017fb",
            "dnp.hdr.CRC.status": "1"
          },
          "dnp3.tr.ctl": "0x000000f1",
          "dnp3.tr.ctl_tree": {
            "dnp3.tr.fin": "1",
            "dnp3.tr.fir": "1",
            "dnp3.tr.seq": "49"
          },
          "Data Chunks": {
            "Data Chunk: 0": {
              "dnp.data_chunk": "f1:c1:01:3c:01:06",
              "dnp.data_chunk_len": "6",
              "dnp.data_chunk.CRC": "0x00004f5d",
              "dnp.data_chunk.CRC.status": "1"
            }
          },
          "dnp3.al.fragments": {
            "dnp3.al.fragment": "16",
            "dnp3.al.fragment.count": "1",
            "dnp3.al.fragment.reassembled.length": "5"
          },
          "Application Layer: (FIR, FIN, Sequence 1, Read)": {
            "dnp3.al.ctl": "0x000000c1",
            "dnp3.al.ctl_tree": {
              "dnp3.al.fir": "1",
              "dnp3.al.fin": "1",
              "dnp3.al.con": "0",
              "dnp3.al.uns": "0",
              "dnp3.al.seq": "1"
            },
            "dnp3.al.func": "1",
            "READ Request Data Objects": {
              "dnp3.al.obj": "15361",
              "dnp3.al.obj_tree": {
                "Qualifier Field, Prefix: None, Range: No Range Field": {
                  "dnp3.al.objq.prefix": "0",
                  "dnp3.al.objq.range": "6"
                },
                "Number of Items: 0": ""
              }
            }
          }
        }
      }
    }
  },
  {
    "_index": "packets-2020-10-17",
    "_type": "pcap_file",
    "_score": null,
    "_source": {
      "layers": {
        "frame": {
          "frame.encap_type": "1",
          "frame.time": "Oct 17, 2020 11:09:42.802484000 CDT",
          "frame.offset_shift": "0.000000000",
          "frame.time_epoch": "1602950982.802484000",
          "frame.time_delta": "0.000342000",
          "frame.time_delta_displayed": "0.000342000",
          "frame.time_relative": "18.096853000",
          "frame.number": "17",
          "frame.len": "208",
          "frame.cap_len": "208",
          "frame.marked": "0",
          "frame.ignored": "0",
          "frame.protocols": "eth:ethertype:ip:tcp:dnp3",
          "frame.coloring_rule.name": "TCP",
          "frame.coloring_rule.string": "tcp"
        },
        "eth": {
          "eth.dst": "00:00:00:aa:00:22",
          "eth.dst_tree": {
            "eth.dst_resolved": "00:00:00_aa:00:22",
            "eth.addr": "00:00:00:aa:00:22",
            "eth.addr_resolved": "00:00:00_aa:00:22",
            "eth.lg": "0",
            "eth.ig": "0"
          },
          "eth.src": "00:50:56:9c:9d:70",
          "eth.src_tree": {
            "eth.src_resolved": "Vmware_9c:9d:70",
            "eth.addr": "00:50:56:9c:9d:70",
            "eth.addr_resolved": "Vmware_9c:9d:70",
            "eth.lg": "0",
            "eth.ig": "0"
          },
          "eth.type": "0x00000800"
        },
        "ip": {
          "ip.version": "4",
          "ip.hdr_len": "20",
          "ip.dsfield": "0x00000000",
          "ip.dsfield_tree": {
            "ip.dsfield.dscp": "0",
            "ip.dsfield.ecn": "0"
          },
          "ip.len": "194",
          "ip.id": "0x0000b4b3",
          "ip.flags": "0x00004000",
          "ip.flags_tree": {
            "ip.flags.rb": "0",
            "ip.flags.df": "1",
            "ip.flags.mf": "0"
          },
          "ip.frag_offset": "0",
          "ip.ttl": "128",
          "ip.proto": "6",
          "ip.checksum": "0x00000000",
          "ip.checksum.status": "2",
          "ip.src": "192.168.0.5",
          "ip.addr": "192.168.0.5",
          "ip.src_host": "192.168.0.5",
          "ip.host": "192.168.0.5",
          "ip.dst": "172.16.0.2",
          "ip.addr": "172.16.0.2",
          "ip.dst_host": "172.16.0.2",
          "ip.host": "172.16.0.2"
        },
        "tcp": {
          "tcp.srcport": "20000",
          "tcp.dstport": "36503",
          "tcp.port": "20000",
          "tcp.port": "36503",
          "tcp.stream": "3",
          "tcp.len": "154",
          "tcp.seq": "1",
          "tcp.nxtseq": "155",
          "tcp.ack": "19",
          "tcp.hdr_len": "20",
          "tcp.flags": "0x00000018",
          "tcp.flags_tree": {
            "tcp.flags.res": "0",
            "tcp.flags.ns": "0",
            "tcp.flags.cwr": "0",
            "tcp.flags.ecn": "0",
            "tcp.flags.urg": "0",
            "tcp.flags.ack": "1",
            "tcp.flags.push": "1",
            "tcp.flags.reset": "0",
            "tcp.flags.syn": "0",
            "tcp.flags.fin": "0",
            "tcp.flags.str": "·······AP···"
          },
          "tcp.window_size_value": "1022",
          "tcp.window_size": "1022",
          "tcp.window_size_scalefactor": "-1",
          "tcp.checksum": "0x00006d74",
          "tcp.checksum.status": "2",
          "tcp.urgent_pointer": "0",
          "tcp.analysis": {
            "tcp.analysis.acks_frame": "16",
            "tcp.analysis.ack_rtt": "0.000342000",
            "tcp.analysis.bytes_in_flight": "154",
            "tcp.analysis.push_bytes_sent": "154"
          },
          "Timestamps": {
            "tcp.time_relative": "0.000342000",
            "tcp.time_delta": "0.000342000"
          },
          "tcp.payload": "05:64:85:44:01:00:ed:01:1d:82:c0:c1:81:00:00:01:02:00:00:08:81:81:81:81:81:81:17:e2:81:81:81:1e:05:00:00:11:01:dd:e6:b2:c3:01:88:8f:92:ef:b1:c2:01:e4:ed:a1:44:01:2b:b1:ce:c1:01:9b:49:20:fe:d3:c4:01:9b:03:99:41:01:3b:90:97:42:01:78:7f:06:c3:75:34:01:32:85:2f:c3:01:f3:89:bf:c1:01:49:0d:9f:44:01:81:39:ee:e1:5e:40:01:4b:51:ae:42:01:be:f4:8b:bf:01:97:4c:8f:d2:7d:40:01:34:d5:8f:3f:01:85:ca:a8:42:01:ec:4b:e6:2f:bf:41:0a:02:00:00:08:81:81:81:81:81:81:81:81:81:6e:d4",
          "tcp.pdu.size": "154"
        },
        "dnp3": {
          "Data Link Layer, Len: 133, From: 493, To: 1, PRM, Unconfirmed User Data": {
            "dnp3.start": "0x00000564",
            "dnp3.len": "133",
            "dnp3.ctl": "0x00000044",
            "dnp3.ctl_tree": {
              "dnp3.ctl.dir": "0",
              "dnp3.ctl.prm": "1",
              "dnp3.ctl.fcb": "0",
              "dnp3.ctl.fcv": "0",
              "dnp3.ctl.prifunc": "4"
            },
            "dnp3.dst": "1",
            "dnp3.addr": "1",
            "dnp3.src": "493",
            "dnp3.addr": "493",
            "dnp3.hdr.CRC": "0x0000821d",
            "dnp.hdr.CRC.status": "1"
          },
          "dnp3.tr.ctl": "0x000000c0",
          "dnp3.tr.ctl_tree": {
            "dnp3.tr.fin": "1",
            "dnp3.tr.fir": "1",
            "dnp3.tr.seq": "0"
          },
          "Data Chunks": {
            "Data Chunk: 0": {
              "dnp.data_chunk": "c0:c1:81:00:00:01:02:00:00:08:81:81:81:81:81:81",
              "dnp.data_chunk_len": "16",
              "dnp.data_chunk.CRC": "0x0000e217",
              "dnp.data_chunk.CRC.status": "1"
            },
            "Data Chunk: 1": {
              "dnp.data_chunk": "81:81:81:1e:05:00:00:11:01:dd:e6:b2:c3:01:88:8f",
              "dnp.data_chunk_len": "16",
              "dnp.data_chunk.CRC": "0x0000ef92",
              "dnp.data_chunk.CRC.status": "1"
            },
            "Data Chunk: 2": {
              "dnp.data_chunk": "b1:c2:01:e4:ed:a1:44:01:2b:b1:ce:c1:01:9b:49:20",
              "dnp.data_chunk_len": "16",
              "dnp.data_chunk.CRC": "0x0000d3fe",
              "dnp.data_chunk.CRC.status": "1"
            },
            "Data Chunk: 3": {
              "dnp.data_chunk": "c4:01:9b:03:99:41:01:3b:90:97:42:01:78:7f:06:c3",
              "dnp.data_chunk_len": "16",
              "dnp.data_chunk.CRC": "0x00003475",
              "dnp.data_chunk.CRC.status": "1"
            },
            "Data Chunk: 4": {
              "dnp.data_chunk": "01:32:85:2f:c3:01:f3:89:bf:c1:01:49:0d:9f:44:01",
              "dnp.data_chunk_len": "16",
              "dnp.data_chunk.CRC": "0x00003981",
              "dnp.data_chunk.CRC.status": "1"
            },
            "Data Chunk: 5": {
              "dnp.data_chunk": "ee:e1:5e:40:01:4b:51:ae:42:01:be:f4:8b:bf:01:97",
              "dnp.data_chunk_len": "16",
              "dnp.data_chunk.CRC": "0x00008f4c",
              "dnp.data_chunk.CRC.status": "1"
            },
            "Data Chunk: 6": {
              "dnp.data_chunk": "d2:7d:40:01:34:d5:8f:3f:01:85:ca:a8:42:01:ec:4b",
              "dnp.data_chunk_len": "16",
              "dnp.data_chunk.CRC": "0x00002fe6",
              "dnp.data_chunk.CRC.status": "1"
            },
            "Data Chunk: 7": {
              "dnp.data_chunk": "bf:41:0a:02:00:00:08:81:81:81:81:81:81:81:81:81",
              "dnp.data_chunk_len": "16",
              "dnp.data_chunk.CRC": "0x0000d46e",
              "dnp.data_chunk.CRC.status": "1"
            }
          },
          "dnp3.al.fragments": {
            "dnp3.al.fragment": "17",
            "dnp3.al.fragment.count": "1",
            "dnp3.al.fragment.reassembled.length": "127"
          },
          "Application Layer: (FIR, FIN, Sequence 1, Response)": {
            "dnp3.al.ctl": "0x000000c1",
            "dnp3.al.ctl_tree": {
              "dnp3.al.fir": "1",
              "dnp3.al.fin": "1",
              "dnp3.al.con": "0",
              "dnp3.al.uns": "0",
              "dnp3.al.seq": "1"
            },
            "dnp3.al.func": "129",
            "dnp3.al.iin": "0x00000000",
            "dnp3.al.iin_tree": {
              "dnp3.al.iin.rst": "0",
              "dnp3.al.iin.dt": "0",
              "dnp3.al.iin.dol": "0",
              "dnp3.al.iin.tsr": "0",
              "dnp3.al.iin.cls3d": "0",
              "dnp3.al.iin.cls2d": "0",
              "dnp3.al.iin.cls1d": "0",
              "dnp3.al.iin.bmsg": "0",
              "dnp3.al.iin.cc": "0",
              "dnp3.al.iin.oae": "0",
              "dnp3.al.iin.ebo": "0",
              "dnp3.al.iin.pioor": "0",
              "dnp3.al.iin.obju": "0",
              "dnp3.al.iin.fcni": "0"
            },
            "RESPONSE Data Objects": {
              "dnp3.al.obj": "258",
              "dnp3.al.obj_tree": {
                "Qualifier Field, Prefix: None, Range: 8-bit Start and Stop Indices": {
                  "dnp3.al.objq.prefix": "0",
                  "dnp3.al.objq.range": "0"
                },
                "Number of Items: 9": {
                  "dnp3.al.range.start": "0",
                  "dnp3.al.range.stop": "8"
                },
                "Point Number 0 (Quality: Online), Value: 1": {
                  "dnp3.al.point_index": "0",
                  "Quality: Online": {
                    "dnp3.al.biq.b7": "1",
                    "dnp3.al.biq.b6": "0",
                    "dnp3.al.biq.b5": "0",
                    "dnp3.al.biq.b4": "0",
                    "dnp3.al.biq.b3": "0",
                    "dnp3.al.biq.b2": "0",
                    "dnp3.al.biq.b1": "0",
                    "dnp3.al.biq.b0": "1"
                  }
                },
                "Point Number 1 (Quality: Online), Value: 1": {
                  "dnp3.al.point_index": "1",
                  "Quality: Online": {
                    "dnp3.al.biq.b7": "1",
                    "dnp3.al.biq.b6": "0",
                    "dnp3.al.biq.b5": "0",
                    "dnp3.al.biq.b4": "0",
                    "dnp3.al.biq.b3": "0",
                    "dnp3.al.biq.b2": "0",
                    "dnp3.al.biq.b1": "0",
                    "dnp3.al.biq.b0": "1"
                  }
                },
                "Point Number 2 (Quality: Online), Value: 1": {
                  "dnp3.al.point_index": "2",
                  "Quality: Online": {
                    "dnp3.al.biq.b7": "1",
                    "dnp3.al.biq.b6": "0",
                    "dnp3.al.biq.b5": "0",
                    "dnp3.al.biq.b4": "0",
                    "dnp3.al.biq.b3": "0",
                    "dnp3.al.biq.b2": "0",
                    "dnp3.al.biq.b1": "0",
                    "dnp3.al.biq.b0": "1"
                  }
                },
                "Point Number 3 (Quality: Online), Value: 1": {
                  "dnp3.al.point_index": "3",
                  "Quality: Online": {
                    "dnp3.al.biq.b7": "1",
                    "dnp3.al.biq.b6": "0",
                    "dnp3.al.biq.b5": "0",
                    "dnp3.al.biq.b4": "0",
                    "dnp3.al.biq.b3": "0",
                    "dnp3.al.biq.b2": "0",
                    "dnp3.al.biq.b1": "0",
                    "dnp3.al.biq.b0": "1"
                  }
                },
                "Point Number 4 (Quality: Online), Value: 1": {
                  "dnp3.al.point_index": "4",
                  "Quality: Online": {
                    "dnp3.al.biq.b7": "1",
                    "dnp3.al.biq.b6": "0",
                    "dnp3.al.biq.b5": "0",
                    "dnp3.al.biq.b4": "0",
                    "dnp3.al.biq.b3": "0",
                    "dnp3.al.biq.b2": "0",
                    "dnp3.al.biq.b1": "0",
                    "dnp3.al.biq.b0": "1"
                  }
                },
                "Point Number 5 (Quality: Online), Value: 1": {
                  "dnp3.al.point_index": "5",
                  "Quality: Online": {
                    "dnp3.al.biq.b7": "1",
                    "dnp3.al.biq.b6": "0",
                    "dnp3.al.biq.b5": "0",
                    "dnp3.al.biq.b4": "0",
                    "dnp3.al.biq.b3": "0",
                    "dnp3.al.biq.b2": "0",
                    "dnp3.al.biq.b1": "0",
                    "dnp3.al.biq.b0": "1"
                  }
                },
                "Point Number 6 (Quality: Online), Value: 1": {
                  "dnp3.al.point_index": "6",
                  "Quality: Online": {
                    "dnp3.al.biq.b7": "1",
                    "dnp3.al.biq.b6": "0",
                    "dnp3.al.biq.b5": "0",
                    "dnp3.al.biq.b4": "0",
                    "dnp3.al.biq.b3": "0",
                    "dnp3.al.biq.b2": "0",
                    "dnp3.al.biq.b1": "0",
                    "dnp3.al.biq.b0": "1"
                  }
                },
                "Point Number 7 (Quality: Online), Value: 1": {
                  "dnp3.al.point_index": "7",
                  "Quality: Online": {
                    "dnp3.al.biq.b7": "1",
                    "dnp3.al.biq.b6": "0",
                    "dnp3.al.biq.b5": "0",
                    "dnp3.al.biq.b4": "0",
                    "dnp3.al.biq.b3": "0",
                    "dnp3.al.biq.b2": "0",
                    "dnp3.al.biq.b1": "0",
                    "dnp3.al.biq.b0": "1"
                  }
                },
                "Point Number 8 (Quality: Online), Value: 1": {
                  "dnp3.al.point_index": "8",
                  "Quality: Online": {
                    "dnp3.al.biq.b7": "1",
                    "dnp3.al.biq.b6": "0",
                    "dnp3.al.biq.b5": "0",
                    "dnp3.al.biq.b4": "0",
                    "dnp3.al.biq.b3": "0",
                    "dnp3.al.biq.b2": "0",
                    "dnp3.al.biq.b1": "0",
                    "dnp3.al.biq.b0": "1"
                  }
                }
              },
              "dnp3.al.obj": "7685",
              "dnp3.al.obj_tree": {
                "Qualifier Field, Prefix: None, Range: 8-bit Start and Stop Indices": {
                  "dnp3.al.objq.prefix": "0",
                  "dnp3.al.objq.range": "0"
                },
                "Number of Items: 18": {
                  "dnp3.al.range.start": "0",
                  "dnp3.al.range.stop": "17"
                },
                "Point Number 0 (Quality: Online), Value: -357.804": {
                  "dnp3.al.point_index": "0",
                  "Quality: Online": {
                    "dnp3.al.aiq.b7": "0",
                    "dnp3.al.aiq.b6": "0",
                    "dnp3.al.aiq.b5": "0",
                    "dnp3.al.aiq.b4": "0",
                    "dnp3.al.aiq.b3": "0",
                    "dnp3.al.aiq.b2": "0",
                    "dnp3.al.aiq.b1": "0",
                    "dnp3.al.aiq.b0": "1"
                  },
                  "dnp3.al.ana.float": "-357.804"
                },
                "Point Number 1 (Quality: Online), Value: -88.7803": {
                  "dnp3.al.point_index": "1",
                  "Quality: Online": {
                    "dnp3.al.aiq.b7": "0",
                    "dnp3.al.aiq.b6": "0",
                    "dnp3.al.aiq.b5": "0",
                    "dnp3.al.aiq.b4": "0",
                    "dnp3.al.aiq.b3": "0",
                    "dnp3.al.aiq.b2": "0",
                    "dnp3.al.aiq.b1": "0",
                    "dnp3.al.aiq.b0": "1"
                  },
                  "dnp3.al.ana.float": "-88.7803"
                },
                "Point Number 2 (Quality: Online), Value: 1295.43": {
                  "dnp3.al.point_index": "2",
                  "Quality: Online": {
                    "dnp3.al.aiq.b7": "0",
                    "dnp3.al.aiq.b6": "0",
                    "dnp3.al.aiq.b5": "0",
                    "dnp3.al.aiq.b4": "0",
                    "dnp3.al.aiq.b3": "0",
                    "dnp3.al.aiq.b2": "0",
                    "dnp3.al.aiq.b1": "0",
                    "dnp3.al.aiq.b0": "1"
                  },
                  "dnp3.al.ana.float": "1295.43"
                },
                "Point Number 3 (Quality: Online), Value: -25.8365": {
                  "dnp3.al.point_index": "3",
                  "Quality: Online": {
                    "dnp3.al.aiq.b7": "0",
                    "dnp3.al.aiq.b6": "0",
                    "dnp3.al.aiq.b5": "0",
                    "dnp3.al.aiq.b4": "0",
                    "dnp3.al.aiq.b3": "0",
                    "dnp3.al.aiq.b2": "0",
                    "dnp3.al.aiq.b1": "0",
                    "dnp3.al.aiq.b0": "1"
                  },
                  "dnp3.al.ana.float": "-25.8365"
                },
                "Point Number 4 (Quality: Online), Value: -641.15": {
                  "dnp3.al.point_index": "4",
                  "Quality: Online": {
                    "dnp3.al.aiq.b7": "0",
                    "dnp3.al.aiq.b6": "0",
                    "dnp3.al.aiq.b5": "0",
                    "dnp3.al.aiq.b4": "0",
                    "dnp3.al.aiq.b3": "0",
                    "dnp3.al.aiq.b2": "0",
                    "dnp3.al.aiq.b1": "0",
                    "dnp3.al.aiq.b0": "1"
                  },
                  "dnp3.al.ana.float": "-641.15"
                },
                "Point Number 5 (Quality: Online), Value: 19.1268": {
                  "dnp3.al.point_index": "5",
                  "Quality: Online": {
                    "dnp3.al.aiq.b7": "0",
                    "dnp3.al.aiq.b6": "0",
                    "dnp3.al.aiq.b5": "0",
                    "dnp3.al.aiq.b4": "0",
                    "dnp3.al.aiq.b3": "0",
                    "dnp3.al.aiq.b2": "0",
                    "dnp3.al.aiq.b1": "0",
                    "dnp3.al.aiq.b0": "1"
                  },
                  "dnp3.al.ana.float": "19.1268"
                },
                "Point Number 6 (Quality: Online), Value: 75.7817": {
                  "dnp3.al.point_index": "6",
                  "Quality: Online": {
                    "dnp3.al.aiq.b7": "0",
                    "dnp3.al.aiq.b6": "0",
                    "dnp3.al.aiq.b5": "0",
                    "dnp3.al.aiq.b4": "0",
                    "dnp3.al.aiq.b3": "0",
                    "dnp3.al.aiq.b2": "0",
                    "dnp3.al.aiq.b1": "0",
                    "dnp3.al.aiq.b0": "1"
                  },
                  "dnp3.al.ana.float": "75.7817"
                },
                "Point Number 7 (Quality: Online), Value: -134.498": {
                  "dnp3.al.point_index": "7",
                  "Quality: Online": {
                    "dnp3.al.aiq.b7": "0",
                    "dnp3.al.aiq.b6": "0",
                    "dnp3.al.aiq.b5": "0",
                    "dnp3.al.aiq.b4": "0",
                    "dnp3.al.aiq.b3": "0",
                    "dnp3.al.aiq.b2": "0",
                    "dnp3.al.aiq.b1": "0",
                    "dnp3.al.aiq.b0": "1"
                  },
                  "dnp3.al.ana.float": "-134.498"
                },
                "Point Number 8 (Quality: Online), Value: -175.52": {
                  "dnp3.al.point_index": "8",
                  "Quality: Online": {
                    "dnp3.al.aiq.b7": "0",
                    "dnp3.al.aiq.b6": "0",
                    "dnp3.al.aiq.b5": "0",
                    "dnp3.al.aiq.b4": "0",
                    "dnp3.al.aiq.b3": "0",
                    "dnp3.al.aiq.b2": "0",
                    "dnp3.al.aiq.b1": "0",
                    "dnp3.al.aiq.b0": "1"
                  },
                  "dnp3.al.ana.float": "-175.52"
                },
                "Point Number 9 (Quality: Online), Value: -23.9424": {
                  "dnp3.al.point_index": "9",
                  "Quality: Online": {
                    "dnp3.al.aiq.b7": "0",
                    "dnp3.al.aiq.b6": "0",
                    "dnp3.al.aiq.b5": "0",
                    "dnp3.al.aiq.b4": "0",
                    "dnp3.al.aiq.b3": "0",
                    "dnp3.al.aiq.b2": "0",
                    "dnp3.al.aiq.b1": "0",
                    "dnp3.al.aiq.b0": "1"
                  },
                  "dnp3.al.ana.float": "-23.9424"
                },
                "Point Number 10 (Quality: Online), Value: 1272.42": {
                  "dnp3.al.point_index": "10",
                  "Quality: Online": {
                    "dnp3.al.aiq.b7": "0",
                    "dnp3.al.aiq.b6": "0",
                    "dnp3.al.aiq.b5": "0",
                    "dnp3.al.aiq.b4": "0",
                    "dnp3.al.aiq.b3": "0",
                    "dnp3.al.aiq.b2": "0",
                    "dnp3.al.aiq.b1": "0",
                    "dnp3.al.aiq.b0": "1"
                  },
                  "dnp3.al.ana.float": "1272.42"
                },
                "Point Number 11 (Quality: Online), Value: 3.48254": {
                  "dnp3.al.point_index": "11",
                  "Quality: Online": {
                    "dnp3.al.aiq.b7": "0",
                    "dnp3.al.aiq.b6": "0",
                    "dnp3.al.aiq.b5": "0",
                    "dnp3.al.aiq.b4": "0",
                    "dnp3.al.aiq.b3": "0",
                    "dnp3.al.aiq.b2": "0",
                    "dnp3.al.aiq.b1": "0",
                    "dnp3.al.aiq.b0": "1"
                  },
                  "dnp3.al.ana.float": "3.48254"
                },
                "Point Number 12 (Quality: Online), Value: 87.1588": {
                  "dnp3.al.point_index": "12",
                  "Quality: Online": {
                    "dnp3.al.aiq.b7": "0",
                    "dnp3.al.aiq.b6": "0",
                    "dnp3.al.aiq.b5": "0",
                    "dnp3.al.aiq.b4": "0",
                    "dnp3.al.aiq.b3": "0",
                    "dnp3.al.aiq.b2": "0",
                    "dnp3.al.aiq.b1": "0",
                    "dnp3.al.aiq.b0": "1"
                  },
                  "dnp3.al.ana.float": "87.1588"
                },
                "Point Number 13 (Quality: Online), Value: -1.09341": {
                  "dnp3.al.point_index": "13",
                  "Quality: Online": {
                    "dnp3.al.aiq.b7": "0",
                    "dnp3.al.aiq.b6": "0",
                    "dnp3.al.aiq.b5": "0",
                    "dnp3.al.aiq.b4": "0",
                    "dnp3.al.aiq.b3": "0",
                    "dnp3.al.aiq.b2": "0",
                    "dnp3.al.aiq.b1": "0",
                    "dnp3.al.aiq.b0": "1"
                  },
                  "dnp3.al.ana.float": "-1.09341"
                },
                "Point Number 14 (Quality: Online), Value: 3.96598": {
                  "dnp3.al.point_index": "14",
                  "Quality: Online": {
                    "dnp3.al.aiq.b7": "0",
                    "dnp3.al.aiq.b6": "0",
                    "dnp3.al.aiq.b5": "0",
                    "dnp3.al.aiq.b4": "0",
                    "dnp3.al.aiq.b3": "0",
                    "dnp3.al.aiq.b2": "0",
                    "dnp3.al.aiq.b1": "0",
                    "dnp3.al.aiq.b0": "1"
                  },
                  "dnp3.al.ana.float": "3.96598"
                },
                "Point Number 15 (Quality: Online), Value: 1.12369": {
                  "dnp3.al.point_index": "15",
                  "Quality: Online": {
                    "dnp3.al.aiq.b7": "0",
                    "dnp3.al.aiq.b6": "0",
                    "dnp3.al.aiq.b5": "0",
                    "dnp3.al.aiq.b4": "0",
                    "dnp3.al.aiq.b3": "0",
                    "dnp3.al.aiq.b2": "0",
                    "dnp3.al.aiq.b1": "0",
                    "dnp3.al.aiq.b0": "1"
                  },
                  "dnp3.al.ana.float": "1.12369"
                },
                "Point Number 16 (Quality: Online), Value: 84.3955": {
                  "dnp3.al.point_index": "16",
                  "Quality: Online": {
                    "dnp3.al.aiq.b7": "0",
                    "dnp3.al.aiq.b6": "0",
                    "dnp3.al.aiq.b5": "0",
                    "dnp3.al.aiq.b4": "0",
                    "dnp3.al.aiq.b3": "0",
                    "dnp3.al.aiq.b2": "0",
                    "dnp3.al.aiq.b1": "0",
                    "dnp3.al.aiq.b0": "1"
                  },
                  "dnp3.al.ana.float": "84.3955"
                },
                "Point Number 17 (Quality: Online), Value: 23.9121": {
                  "dnp3.al.point_index": "17",
                  "Quality: Online": {
                    "dnp3.al.aiq.b7": "0",
                    "dnp3.al.aiq.b6": "0",
                    "dnp3.al.aiq.b5": "0",
                    "dnp3.al.aiq.b4": "0",
                    "dnp3.al.aiq.b3": "0",
                    "dnp3.al.aiq.b2": "0",
                    "dnp3.al.aiq.b1": "0",
                    "dnp3.al.aiq.b0": "1"
                  },
                  "dnp3.al.ana.float": "23.9121"
                }
              },
              "dnp3.al.obj": "2562",
              "dnp3.al.obj_tree": {
                "Qualifier Field, Prefix: None, Range: 8-bit Start and Stop Indices": {
                  "dnp3.al.objq.prefix": "0",
                  "dnp3.al.objq.range": "0"
                },
                "Number of Items: 9": {
                  "dnp3.al.range.start": "0",
                  "dnp3.al.range.stop": "8"
                },
                "Point Number 0 (Quality: Online), Value: 1": {
                  "dnp3.al.point_index": "0",
                  "Quality: Online": {
                    "dnp3.al.boq.b7": "1",
                    "dnp3.al.boq.b6": "0",
                    "dnp3.al.boq.b5": "0",
                    "dnp3.al.boq.b4": "0",
                    "dnp3.al.boq.b3": "0",
                    "dnp3.al.boq.b2": "0",
                    "dnp3.al.boq.b1": "0",
                    "dnp3.al.boq.b0": "1"
                  }
                },
                "Point Number 1 (Quality: Online), Value: 1": {
                  "dnp3.al.point_index": "1",
                  "Quality: Online": {
                    "dnp3.al.boq.b7": "1",
                    "dnp3.al.boq.b6": "0",
                    "dnp3.al.boq.b5": "0",
                    "dnp3.al.boq.b4": "0",
                    "dnp3.al.boq.b3": "0",
                    "dnp3.al.boq.b2": "0",
                    "dnp3.al.boq.b1": "0",
                    "dnp3.al.boq.b0": "1"
                  }
                },
                "Point Number 2 (Quality: Online), Value: 1": {
                  "dnp3.al.point_index": "2",
                  "Quality: Online": {
                    "dnp3.al.boq.b7": "1",
                    "dnp3.al.boq.b6": "0",
                    "dnp3.al.boq.b5": "0",
                    "dnp3.al.boq.b4": "0",
                    "dnp3.al.boq.b3": "0",
                    "dnp3.al.boq.b2": "0",
                    "dnp3.al.boq.b1": "0",
                    "dnp3.al.boq.b0": "1"
                  }
                },
                "Point Number 3 (Quality: Online), Value: 1": {
                  "dnp3.al.point_index": "3",
                  "Quality: Online": {
                    "dnp3.al.boq.b7": "1",
                    "dnp3.al.boq.b6": "0",
                    "dnp3.al.boq.b5": "0",
                    "dnp3.al.boq.b4": "0",
                    "dnp3.al.boq.b3": "0",
                    "dnp3.al.boq.b2": "0",
                    "dnp3.al.boq.b1": "0",
                    "dnp3.al.boq.b0": "1"
                  }
                },
                "Point Number 4 (Quality: Online), Value: 1": {
                  "dnp3.al.point_index": "4",
                  "Quality: Online": {
                    "dnp3.al.boq.b7": "1",
                    "dnp3.al.boq.b6": "0",
                    "dnp3.al.boq.b5": "0",
                    "dnp3.al.boq.b4": "0",
                    "dnp3.al.boq.b3": "0",
                    "dnp3.al.boq.b2": "0",
                    "dnp3.al.boq.b1": "0",
                    "dnp3.al.boq.b0": "1"
                  }
                },
                "Point Number 5 (Quality: Online), Value: 1": {
                  "dnp3.al.point_index": "5",
                  "Quality: Online": {
                    "dnp3.al.boq.b7": "1",
                    "dnp3.al.boq.b6": "0",
                    "dnp3.al.boq.b5": "0",
                    "dnp3.al.boq.b4": "0",
                    "dnp3.al.boq.b3": "0",
                    "dnp3.al.boq.b2": "0",
                    "dnp3.al.boq.b1": "0",
                    "dnp3.al.boq.b0": "1"
                  }
                },
                "Point Number 6 (Quality: Online), Value: 1": {
                  "dnp3.al.point_index": "6",
                  "Quality: Online": {
                    "dnp3.al.boq.b7": "1",
                    "dnp3.al.boq.b6": "0",
                    "dnp3.al.boq.b5": "0",
                    "dnp3.al.boq.b4": "0",
                    "dnp3.al.boq.b3": "0",
                    "dnp3.al.boq.b2": "0",
                    "dnp3.al.boq.b1": "0",
                    "dnp3.al.boq.b0": "1"
                  }
                },
                "Point Number 7 (Quality: Online), Value: 1": {
                  "dnp3.al.point_index": "7",
                  "Quality: Online": {
                    "dnp3.al.boq.b7": "1",
                    "dnp3.al.boq.b6": "0",
                    "dnp3.al.boq.b5": "0",
                    "dnp3.al.boq.b4": "0",
                    "dnp3.al.boq.b3": "0",
                    "dnp3.al.boq.b2": "0",
                    "dnp3.al.boq.b1": "0",
                    "dnp3.al.boq.b0": "1"
                  }
                },
                "Point Number 8 (Quality: Online), Value: 1": {
                  "dnp3.al.point_index": "8",
                  "Quality: Online": {
                    "dnp3.al.boq.b7": "1",
                    "dnp3.al.boq.b6": "0",
                    "dnp3.al.boq.b5": "0",
                    "dnp3.al.boq.b4": "0",
                    "dnp3.al.boq.b3": "0",
                    "dnp3.al.boq.b2": "0",
                    "dnp3.al.boq.b1": "0",
                    "dnp3.al.boq.b0": "1"
                  }
                }
              }
            }
          }
        }
      }
    }
  },
  {
    "_index": "packets-2020-10-17",
    "_type": "pcap_file",
    "_score": null,
    "_source": {
      "layers": {
        "frame": {
          "frame.encap_type": "1",
          "frame.time": "Oct 17, 2020 11:09:46.648123000 CDT",
          "frame.offset_shift": "0.000000000",
          "frame.time_epoch": "1602950986.648123000",
          "frame.time_delta": "3.845639000",
          "frame.time_delta_displayed": "3.845639000",
          "frame.time_relative": "21.942492000",
          "frame.number": "18",
          "frame.len": "72",
          "frame.cap_len": "72",
          "frame.marked": "0",
          "frame.ignored": "0",
          "frame.protocols": "eth:ethertype:ip:tcp:dnp3",
          "frame.coloring_rule.name": "TCP",
          "frame.coloring_rule.string": "tcp"
        },
        "eth": {
          "eth.dst": "00:50:56:9c:9d:70",
          "eth.dst_tree": {
            "eth.dst_resolved": "Vmware_9c:9d:70",
            "eth.addr": "00:50:56:9c:9d:70",
            "eth.addr_resolved": "Vmware_9c:9d:70",
            "eth.lg": "0",
            "eth.ig": "0"
          },
          "eth.src": "00:00:00:aa:00:22",
          "eth.src_tree": {
            "eth.src_resolved": "00:00:00_aa:00:22",
            "eth.addr": "00:00:00:aa:00:22",
            "eth.addr_resolved": "00:00:00_aa:00:22",
            "eth.lg": "0",
            "eth.ig": "0"
          },
          "eth.type": "0x00000800"
        },
        "ip": {
          "ip.version": "4",
          "ip.hdr_len": "20",
          "ip.dsfield": "0x00000000",
          "ip.dsfield_tree": {
            "ip.dsfield.dscp": "0",
            "ip.dsfield.ecn": "0"
          },
          "ip.len": "58",
          "ip.id": "0x00000894",
          "ip.flags": "0x00004000",
          "ip.flags_tree": {
            "ip.flags.rb": "0",
            "ip.flags.df": "1",
            "ip.flags.mf": "0"
          },
          "ip.frag_offset": "0",
          "ip.ttl": "62",
          "ip.proto": "6",
          "ip.checksum": "0x0000c76a",
          "ip.checksum.status": "2",
          "ip.src": "172.16.0.2",
          "ip.addr": "172.16.0.2",
          "ip.src_host": "172.16.0.2",
          "ip.host": "172.16.0.2",
          "ip.dst": "192.168.0.5",
          "ip.addr": "192.168.0.5",
          "ip.dst_host": "192.168.0.5",
          "ip.host": "192.168.0.5"
        },
        "tcp": {
          "tcp.srcport": "55493",
          "tcp.dstport": "20000",
          "tcp.port": "55493",
          "tcp.port": "20000",
          "tcp.stream": "4",
          "tcp.len": "18",
          "tcp.seq": "1",
          "tcp.nxtseq": "19",
          "tcp.ack": "1",
          "tcp.hdr_len": "20",
          "tcp.flags": "0x00000018",
          "tcp.flags_tree": {
            "tcp.flags.res": "0",
            "tcp.flags.ns": "0",
            "tcp.flags.cwr": "0",
            "tcp.flags.ecn": "0",
            "tcp.flags.urg": "0",
            "tcp.flags.ack": "1",
            "tcp.flags.push": "1",
            "tcp.flags.reset": "0",
            "tcp.flags.syn": "0",
            "tcp.flags.fin": "0",
            "tcp.flags.str": "·······AP···"
          },
          "tcp.window_size_value": "501",
          "tcp.window_size": "501",
          "tcp.window_size_scalefactor": "-1",
          "tcp.checksum": "0x0000c95a",
          "tcp.checksum.status": "2",
          "tcp.urgent_pointer": "0",
          "tcp.analysis": {
            "tcp.analysis.bytes_in_flight": "18",
            "tcp.analysis.push_bytes_sent": "18"
          },
          "Timestamps": {
            "tcp.time_relative": "0.000000000",
            "tcp.time_delta": "0.000000000"
          },
          "tcp.payload": "05:64:0b:c4:30:02:01:00:4a:7b:fc:cc:01:3c:01:06:5f:d7",
          "tcp.pdu.size": "18"
        },
        "dnp3": {
          "Data Link Layer, Len: 11, From: 1, To: 560, DIR, PRM, Unconfirmed User Data": {
            "dnp3.start": "0x00000564",
            "dnp3.len": "11",
            "dnp3.ctl": "0x000000c4",
            "dnp3.ctl_tree": {
              "dnp3.ctl.dir": "1",
              "dnp3.ctl.prm": "1",
              "dnp3.ctl.fcb": "0",
              "dnp3.ctl.fcv": "0",
              "dnp3.ctl.prifunc": "4"
            },
            "dnp3.dst": "560",
            "dnp3.addr": "560",
            "dnp3.src": "1",
            "dnp3.addr": "1",
            "dnp3.hdr.CRC": "0x00007b4a",
            "dnp.hdr.CRC.status": "1"
          },
          "dnp3.tr.ctl": "0x000000fc",
          "dnp3.tr.ctl_tree": {
            "dnp3.tr.fin": "1",
            "dnp3.tr.fir": "1",
            "dnp3.tr.seq": "60"
          },
          "Data Chunks": {
            "Data Chunk: 0": {
              "dnp.data_chunk": "fc:cc:01:3c:01:06",
              "dnp.data_chunk_len": "6",
              "dnp.data_chunk.CRC": "0x0000d75f",
              "dnp.data_chunk.CRC.status": "1"
            }
          },
          "dnp3.al.fragments": {
            "dnp3.al.fragment": "18",
            "dnp3.al.fragment.count": "1",
            "dnp3.al.fragment.reassembled.length": "5"
          },
          "Application Layer: (FIR, FIN, Sequence 12, Read)": {
            "dnp3.al.ctl": "0x000000cc",
            "dnp3.al.ctl_tree": {
              "dnp3.al.fir": "1",
              "dnp3.al.fin": "1",
              "dnp3.al.con": "0",
              "dnp3.al.uns": "0",
              "dnp3.al.seq": "12"
            },
            "dnp3.al.func": "1",
            "READ Request Data Objects": {
              "dnp3.al.obj": "15361",
              "dnp3.al.obj_tree": {
                "Qualifier Field, Prefix: None, Range: No Range Field": {
                  "dnp3.al.objq.prefix": "0",
                  "dnp3.al.objq.range": "6"
                },
                "Number of Items: 0": ""
              }
            }
          }
        }
      }
    }
  },
  {
    "_index": "packets-2020-10-17",
    "_type": "pcap_file",
    "_score": null,
    "_source": {
      "layers": {
        "frame": {
          "frame.encap_type": "1",
          "frame.time": "Oct 17, 2020 11:09:46.649520000 CDT",
          "frame.offset_shift": "0.000000000",
          "frame.time_epoch": "1602950986.649520000",
          "frame.time_delta": "0.001397000",
          "frame.time_delta_displayed": "0.001397000",
          "frame.time_relative": "21.943889000",
          "frame.number": "19",
          "frame.len": "225",
          "frame.cap_len": "225",
          "frame.marked": "0",
          "frame.ignored": "0",
          "frame.protocols": "eth:ethertype:ip:tcp:dnp3",
          "frame.coloring_rule.name": "TCP",
          "frame.coloring_rule.string": "tcp"
        },
        "eth": {
          "eth.dst": "00:00:00:aa:00:22",
          "eth.dst_tree": {
            "eth.dst_resolved": "00:00:00_aa:00:22",
            "eth.addr": "00:00:00:aa:00:22",
            "eth.addr_resolved": "00:00:00_aa:00:22",
            "eth.lg": "0",
            "eth.ig": "0"
          },
          "eth.src": "00:50:56:9c:9d:70",
          "eth.src_tree": {
            "eth.src_resolved": "Vmware_9c:9d:70",
            "eth.addr": "00:50:56:9c:9d:70",
            "eth.addr_resolved": "Vmware_9c:9d:70",
            "eth.lg": "0",
            "eth.ig": "0"
          },
          "eth.type": "0x00000800"
        },
        "ip": {
          "ip.version": "4",
          "ip.hdr_len": "20",
          "ip.dsfield": "0x00000000",
          "ip.dsfield_tree": {
            "ip.dsfield.dscp": "0",
            "ip.dsfield.ecn": "0"
          },
          "ip.len": "211",
          "ip.id": "0x0000b4b4",
          "ip.flags": "0x00004000",
          "ip.flags_tree": {
            "ip.flags.rb": "0",
            "ip.flags.df": "1",
            "ip.flags.mf": "0"
          },
          "ip.frag_offset": "0",
          "ip.ttl": "128",
          "ip.proto": "6",
          "ip.checksum": "0x00000000",
          "ip.checksum.status": "2",
          "ip.src": "192.168.0.5",
          "ip.addr": "192.168.0.5",
          "ip.src_host": "192.168.0.5",
          "ip.host": "192.168.0.5",
          "ip.dst": "172.16.0.2",
          "ip.addr": "172.16.0.2",
          "ip.dst_host": "172.16.0.2",
          "ip.host": "172.16.0.2"
        },
        "tcp": {
          "tcp.srcport": "20000",
          "tcp.dstport": "55493",
          "tcp.port": "20000",
          "tcp.port": "55493",
          "tcp.stream": "4",
          "tcp.len": "171",
          "tcp.seq": "1",
          "tcp.nxtseq": "172",
          "tcp.ack": "19",
          "tcp.hdr_len": "20",
          "tcp.flags": "0x00000018",
          "tcp.flags_tree": {
            "tcp.flags.res": "0",
            "tcp.flags.ns": "0",
            "tcp.flags.cwr": "0",
            "tcp.flags.ecn": "0",
            "tcp.flags.urg": "0",
            "tcp.flags.ack": "1",
            "tcp.flags.push": "1",
            "tcp.flags.reset": "0",
            "tcp.flags.syn": "0",
            "tcp.flags.fin": "0",
            "tcp.flags.str": "·······AP···"
          },
          "tcp.window_size_value": "1021",
          "tcp.window_size": "1021",
          "tcp.window_size_scalefactor": "-1",
          "tcp.checksum": "0x00006d85",
          "tcp.checksum.status": "2",
          "tcp.urgent_pointer": "0",
          "tcp.analysis": {
            "tcp.analysis.acks_frame": "18",
            "tcp.analysis.ack_rtt": "0.001397000",
            "tcp.analysis.bytes_in_flight": "171",
            "tcp.analysis.push_bytes_sent": "171"
          },
          "Timestamps": {
            "tcp.time_relative": "0.001397000",
            "tcp.time_delta": "0.001397000"
          },
          "tcp.payload": "05:64:94:44:01:00:30:02:e5:89:c0:cc:81:00:00:01:02:00:00:08:81:81:81:81:81:81:5d:de:81:81:81:1e:05:00:00:11:01:d2:79:8c:c4:01:39:f1:c8:97:ed:42:01:2d:e3:b0:c4:01:f4:a2:c9:42:01:be:a4:9f:03:ec:c2:01:00:f5:e5:40:01:3e:75:97:44:01:4b:e6:2b:42:ad:c1:01:2c:00:80:44:01:aa:6f:03:42:01:d7:0d:18:c5:01:62:5a:31:1a:09:43:01:be:a4:9f:42:01:00:f5:e5:c0:01:3e:86:42:75:97:44:01:4b:e6:2b:42:01:2c:00:80:44:01:aa:6f:09:9f:03:42:0a:02:00:00:08:81:81:81:81:81:81:81:81:81:0f:71:28:03:00:00:01:01:40:74:97:44:01:2c:00:80:44:9a:62",
          "tcp.pdu.size": "171"
        },
        "dnp3": {
          "Data Link Layer, Len: 148, From: 560, To: 1, PRM, Unconfirmed User Data": {
            "dnp3.start": "0x00000564",
            "dnp3.len": "148",
            "dnp3.ctl": "0x00000044",
            "dnp3.ctl_tree": {
              "dnp3.ctl.dir": "0",
              "dnp3.ctl.prm": "1",
              "dnp3.ctl.fcb": "0",
              "dnp3.ctl.fcv": "0",
              "dnp3.ctl.prifunc": "4"
            },
            "dnp3.dst": "1",
            "dnp3.addr": "1",
            "dnp3.src": "560",
            "dnp3.addr": "560",
            "dnp3.hdr.CRC": "0x000089e5",
            "dnp.hdr.CRC.status": "1"
          },
          "dnp3.tr.ctl": "0x000000c0",
          "dnp3.tr.ctl_tree": {
            "dnp3.tr.fin": "1",
            "dnp3.tr.fir": "1",
            "dnp3.tr.seq": "0"
          },
          "Data Chunks": {
            "Data Chunk: 0": {
              "dnp.data_chunk": "c0:cc:81:00:00:01:02:00:00:08:81:81:81:81:81:81",
              "dnp.data_chunk_len": "16",
              "dnp.data_chunk.CRC": "0x0000de5d",
              "dnp.data_chunk.CRC.status": "1"
            },
            "Data Chunk: 1": {
              "dnp.data_chunk": "81:81:81:1e:05:00:00:11:01:d2:79:8c:c4:01:39:f1",
              "dnp.data_chunk_len": "16",
              "dnp.data_chunk.CRC": "0x000097c8",
              "dnp.data_chunk.CRC.status": "1"
            },
            "Data Chunk: 2": {
              "dnp.data_chunk": "ed:42:01:2d:e3:b0:c4:01:f4:a2:c9:42:01:be:a4:9f",
              "dnp.data_chunk_len": "16",
              "dnp.data_chunk.CRC": "0x0000ec03",
              "dnp.data_chunk.CRC.status": "1"
            },
            "Data Chunk: 3": {
              "dnp.data_chunk": "c2:01:00:f5:e5:40:01:3e:75:97:44:01:4b:e6:2b:42",
              "dnp.data_chunk_len": "16",
              "dnp.data_chunk.CRC": "0x0000c1ad",
              "dnp.data_chunk.CRC.status": "1"
            },
            "Data Chunk: 4": {
              "dnp.data_chunk": "01:2c:00:80:44:01:aa:6f:03:42:01:d7:0d:18:c5:01",
              "dnp.data_chunk_len": "16",
              "dnp.data_chunk.CRC": "0x00005a62",
              "dnp.data_chunk.CRC.status": "1"
            },
            "Data Chunk: 5": {
              "dnp.data_chunk": "31:1a:09:43:01:be:a4:9f:42:01:00:f5:e5:c0:01:3e",
              "dnp.data_chunk_len": "16",
              "dnp.data_chunk.CRC": "0x00004286",
              "dnp.data_chunk.CRC.status": "1"
            },
            "Data Chunk: 6": {
              "dnp.data_chunk": "75:97:44:01:4b:e6:2b:42:01:2c:00:80:44:01:aa:6f",
              "dnp.data_chunk_len": "16",
              "dnp.data_chunk.CRC": "0x00009f09",
              "dnp.data_chunk.CRC.status": "1"
            },
            "Data Chunk: 7": {
              "dnp.data_chunk": "03:42:0a:02:00:00:08:81:81:81:81:81:81:81:81:81",
              "dnp.data_chunk_len": "16",
              "dnp.data_chunk.CRC": "0x0000710f",
              "dnp.data_chunk.CRC.status": "1"
            },
            "Data Chunk: 8": {
              "dnp.data_chunk": "28:03:00:00:01:01:40:74:97:44:01:2c:00:80:44",
              "dnp.data_chunk_len": "15",
              "dnp.data_chunk.CRC": "0x0000629a",
              "dnp.data_chunk.CRC.status": "1"
            }
          },
          "dnp3.al.fragments": {
            "dnp3.al.fragment": "19",
            "dnp3.al.fragment.count": "1",
            "dnp3.al.fragment.reassembled.length": "142"
          },
          "Application Layer: (FIR, FIN, Sequence 12, Response)": {
            "dnp3.al.ctl": "0x000000cc",
            "dnp3.al.ctl_tree": {
              "dnp3.al.fir": "1",
              "dnp3.al.fin": "1",
              "dnp3.al.con": "0",
              "dnp3.al.uns": "0",
              "dnp3.al.seq": "12"
            },
            "dnp3.al.func": "129",
            "dnp3.al.iin": "0x00000000",
            "dnp3.al.iin_tree": {
              "dnp3.al.iin.rst": "0",
              "dnp3.al.iin.dt": "0",
              "dnp3.al.iin.dol": "0",
              "dnp3.al.iin.tsr": "0",
              "dnp3.al.iin.cls3d": "0",
              "dnp3.al.iin.cls2d": "0",
              "dnp3.al.iin.cls1d": "0",
              "dnp3.al.iin.bmsg": "0",
              "dnp3.al.iin.cc": "0",
              "dnp3.al.iin.oae": "0",
              "dnp3.al.iin.ebo": "0",
              "dnp3.al.iin.pioor": "0",
              "dnp3.al.iin.obju": "0",
              "dnp3.al.iin.fcni": "0"
            },
            "RESPONSE Data Objects": {
              "dnp3.al.obj": "258",
              "dnp3.al.obj_tree": {
                "Qualifier Field, Prefix: None, Range: 8-bit Start and Stop Indices": {
                  "dnp3.al.objq.prefix": "0",
                  "dnp3.al.objq.range": "0"
                },
                "Number of Items: 9": {
                  "dnp3.al.range.start": "0",
                  "dnp3.al.range.stop": "8"
                },
                "Point Number 0 (Quality: Online), Value: 1": {
                  "dnp3.al.point_index": "0",
                  "Quality: Online": {
                    "dnp3.al.biq.b7": "1",
                    "dnp3.al.biq.b6": "0",
                    "dnp3.al.biq.b5": "0",
                    "dnp3.al.biq.b4": "0",
                    "dnp3.al.biq.b3": "0",
                    "dnp3.al.biq.b2": "0",
                    "dnp3.al.biq.b1": "0",
                    "dnp3.al.biq.b0": "1"
                  }
                },
                "Point Number 1 (Quality: Online), Value: 1": {
                  "dnp3.al.point_index": "1",
                  "Quality: Online": {
                    "dnp3.al.biq.b7": "1",
                    "dnp3.al.biq.b6": "0",
                    "dnp3.al.biq.b5": "0",
                    "dnp3.al.biq.b4": "0",
                    "dnp3.al.biq.b3": "0",
                    "dnp3.al.biq.b2": "0",
                    "dnp3.al.biq.b1": "0",
                    "dnp3.al.biq.b0": "1"
                  }
                },
                "Point Number 2 (Quality: Online), Value: 1": {
                  "dnp3.al.point_index": "2",
                  "Quality: Online": {
                    "dnp3.al.biq.b7": "1",
                    "dnp3.al.biq.b6": "0",
                    "dnp3.al.biq.b5": "0",
                    "dnp3.al.biq.b4": "0",
                    "dnp3.al.biq.b3": "0",
                    "dnp3.al.biq.b2": "0",
                    "dnp3.al.biq.b1": "0",
                    "dnp3.al.biq.b0": "1"
                  }
                },
                "Point Number 3 (Quality: Online), Value: 1": {
                  "dnp3.al.point_index": "3",
                  "Quality: Online": {
                    "dnp3.al.biq.b7": "1",
                    "dnp3.al.biq.b6": "0",
                    "dnp3.al.biq.b5": "0",
                    "dnp3.al.biq.b4": "0",
                    "dnp3.al.biq.b3": "0",
                    "dnp3.al.biq.b2": "0",
                    "dnp3.al.biq.b1": "0",
                    "dnp3.al.biq.b0": "1"
                  }
                },
                "Point Number 4 (Quality: Online), Value: 1": {
                  "dnp3.al.point_index": "4",
                  "Quality: Online": {
                    "dnp3.al.biq.b7": "1",
                    "dnp3.al.biq.b6": "0",
                    "dnp3.al.biq.b5": "0",
                    "dnp3.al.biq.b4": "0",
                    "dnp3.al.biq.b3": "0",
                    "dnp3.al.biq.b2": "0",
                    "dnp3.al.biq.b1": "0",
                    "dnp3.al.biq.b0": "1"
                  }
                },
                "Point Number 5 (Quality: Online), Value: 1": {
                  "dnp3.al.point_index": "5",
                  "Quality: Online": {
                    "dnp3.al.biq.b7": "1",
                    "dnp3.al.biq.b6": "0",
                    "dnp3.al.biq.b5": "0",
                    "dnp3.al.biq.b4": "0",
                    "dnp3.al.biq.b3": "0",
                    "dnp3.al.biq.b2": "0",
                    "dnp3.al.biq.b1": "0",
                    "dnp3.al.biq.b0": "1"
                  }
                },
                "Point Number 6 (Quality: Online), Value: 1": {
                  "dnp3.al.point_index": "6",
                  "Quality: Online": {
                    "dnp3.al.biq.b7": "1",
                    "dnp3.al.biq.b6": "0",
                    "dnp3.al.biq.b5": "0",
                    "dnp3.al.biq.b4": "0",
                    "dnp3.al.biq.b3": "0",
                    "dnp3.al.biq.b2": "0",
                    "dnp3.al.biq.b1": "0",
                    "dnp3.al.biq.b0": "1"
                  }
                },
                "Point Number 7 (Quality: Online), Value: 1": {
                  "dnp3.al.point_index": "7",
                  "Quality: Online": {
                    "dnp3.al.biq.b7": "1",
                    "dnp3.al.biq.b6": "0",
                    "dnp3.al.biq.b5": "0",
                    "dnp3.al.biq.b4": "0",
                    "dnp3.al.biq.b3": "0",
                    "dnp3.al.biq.b2": "0",
                    "dnp3.al.biq.b1": "0",
                    "dnp3.al.biq.b0": "1"
                  }
                },
                "Point Number 8 (Quality: Online), Value: 1": {
                  "dnp3.al.point_index": "8",
                  "Quality: Online": {
                    "dnp3.al.biq.b7": "1",
                    "dnp3.al.biq.b6": "0",
                    "dnp3.al.biq.b5": "0",
                    "dnp3.al.biq.b4": "0",
                    "dnp3.al.biq.b3": "0",
                    "dnp3.al.biq.b2": "0",
                    "dnp3.al.biq.b1": "0",
                    "dnp3.al.biq.b0": "1"
                  }
                }
              },
              "dnp3.al.obj": "7685",
              "dnp3.al.obj_tree": {
                "Qualifier Field, Prefix: None, Range: 8-bit Start and Stop Indices": {
                  "dnp3.al.objq.prefix": "0",
                  "dnp3.al.objq.range": "0"
                },
                "Number of Items: 18": {
                  "dnp3.al.range.start": "0",
                  "dnp3.al.range.stop": "17"
                },
                "Point Number 0 (Quality: Online), Value: -1123.81": {
                  "dnp3.al.point_index": "0",
                  "Quality: Online": {
                    "dnp3.al.aiq.b7": "0",
                    "dnp3.al.aiq.b6": "0",
                    "dnp3.al.aiq.b5": "0",
                    "dnp3.al.aiq.b4": "0",
                    "dnp3.al.aiq.b3": "0",
                    "dnp3.al.aiq.b2": "0",
                    "dnp3.al.aiq.b1": "0",
                    "dnp3.al.aiq.b0": "1"
                  },
                  "dnp3.al.ana.float": "-1123.81"
                },
                "Point Number 1 (Quality: Online), Value: 118.971": {
                  "dnp3.al.point_index": "1",
                  "Quality: Online": {
                    "dnp3.al.aiq.b7": "0",
                    "dnp3.al.aiq.b6": "0",
                    "dnp3.al.aiq.b5": "0",
                    "dnp3.al.aiq.b4": "0",
                    "dnp3.al.aiq.b3": "0",
                    "dnp3.al.aiq.b2": "0",
                    "dnp3.al.aiq.b1": "0",
                    "dnp3.al.aiq.b0": "1"
                  },
                  "dnp3.al.ana.float": "118.971"
                },
                "Point Number 2 (Quality: Online), Value: -1415.1": {
                  "dnp3.al.point_index": "2",
                  "Quality: Online": {
                    "dnp3.al.aiq.b7": "0",
                    "dnp3.al.aiq.b6": "0",
                    "dnp3.al.aiq.b5": "0",
                    "dnp3.al.aiq.b4": "0",
                    "dnp3.al.aiq.b3": "0",
                    "dnp3.al.aiq.b2": "0",
                    "dnp3.al.aiq.b1": "0",
                    "dnp3.al.aiq.b0": "1"
                  },
                  "dnp3.al.ana.float": "-1415.1"
                },
                "Point Number 3 (Quality: Online), Value: 100.818": {
                  "dnp3.al.point_index": "3",
                  "Quality: Online": {
                    "dnp3.al.aiq.b7": "0",
                    "dnp3.al.aiq.b6": "0",
                    "dnp3.al.aiq.b5": "0",
                    "dnp3.al.aiq.b4": "0",
                    "dnp3.al.aiq.b3": "0",
                    "dnp3.al.aiq.b2": "0",
                    "dnp3.al.aiq.b1": "0",
                    "dnp3.al.aiq.b0": "1"
                  },
                  "dnp3.al.ana.float": "100.818"
                },
                "Point Number 4 (Quality: Online), Value: -79.8218": {
                  "dnp3.al.point_index": "4",
                  "Quality: Online": {
                    "dnp3.al.aiq.b7": "0",
                    "dnp3.al.aiq.b6": "0",
                    "dnp3.al.aiq.b5": "0",
                    "dnp3.al.aiq.b4": "0",
                    "dnp3.al.aiq.b3": "0",
                    "dnp3.al.aiq.b2": "0",
                    "dnp3.al.aiq.b1": "0",
                    "dnp3.al.aiq.b0": "1"
                  },
                  "dnp3.al.ana.float": "-79.8218"
                },
                "Point Number 5 (Quality: Online), Value: 7.18616": {
                  "dnp3.al.point_index": "5",
                  "Quality: Online": {
                    "dnp3.al.aiq.b7": "0",
                    "dnp3.al.aiq.b6": "0",
                    "dnp3.al.aiq.b5": "0",
                    "dnp3.al.aiq.b4": "0",
                    "dnp3.al.aiq.b3": "0",
                    "dnp3.al.aiq.b2": "0",
                    "dnp3.al.aiq.b1": "0",
                    "dnp3.al.aiq.b0": "1"
                  },
                  "dnp3.al.ana.float": "7.18616"
                },
                "Point Number 6 (Quality: Online), Value: 1211.66": {
                  "dnp3.al.point_index": "6",
                  "Quality: Online": {
                    "dnp3.al.aiq.b7": "0",
                    "dnp3.al.aiq.b6": "0",
                    "dnp3.al.aiq.b5": "0",
                    "dnp3.al.aiq.b4": "0",
                    "dnp3.al.aiq.b3": "0",
                    "dnp3.al.aiq.b2": "0",
                    "dnp3.al.aiq.b1": "0",
                    "dnp3.al.aiq.b0": "1"
                  },
                  "dnp3.al.ana.float": "1211.66"
                },
                "Point Number 7 (Quality: Online), Value: 42.9749": {
                  "dnp3.al.point_index": "7",
                  "Quality: Online": {
                    "dnp3.al.aiq.b7": "0",
                    "dnp3.al.aiq.b6": "0",
                    "dnp3.al.aiq.b5": "0",
                    "dnp3.al.aiq.b4": "0",
                    "dnp3.al.aiq.b3": "0",
                    "dnp3.al.aiq.b2": "0",
                    "dnp3.al.aiq.b1": "0",
                    "dnp3.al.aiq.b0": "1"
                  },
                  "dnp3.al.ana.float": "42.9749"
                },
                "Point Number 8 (Quality: Online), Value: 1024.01": {
                  "dnp3.al.point_index": "8",
                  "Quality: Online": {
                    "dnp3.al.aiq.b7": "0",
                    "dnp3.al.aiq.b6": "0",
                    "dnp3.al.aiq.b5": "0",
                    "dnp3.al.aiq.b4": "0",
                    "dnp3.al.aiq.b3": "0",
                    "dnp3.al.aiq.b2": "0",
                    "dnp3.al.aiq.b1": "0",
                    "dnp3.al.aiq.b0": "1"
                  },
                  "dnp3.al.ana.float": "1024.01"
                },
                "Point Number 9 (Quality: Online), Value: 32.859": {
                  "dnp3.al.point_index": "9",
                  "Quality: Online": {
                    "dnp3.al.aiq.b7": "0",
                    "dnp3.al.aiq.b6": "0",
                    "dnp3.al.aiq.b5": "0",
                    "dnp3.al.aiq.b4": "0",
                    "dnp3.al.aiq.b3": "0",
                    "dnp3.al.aiq.b2": "0",
                    "dnp3.al.aiq.b1": "0",
                    "dnp3.al.aiq.b0": "1"
                  },
                  "dnp3.al.ana.float": "32.859"
                },
                "Point Number 10 (Quality: Online), Value: -2432.86": {
                  "dnp3.al.point_index": "10",
                  "Quality: Online": {
                    "dnp3.al.aiq.b7": "0",
                    "dnp3.al.aiq.b6": "0",
                    "dnp3.al.aiq.b5": "0",
                    "dnp3.al.aiq.b4": "0",
                    "dnp3.al.aiq.b3": "0",
                    "dnp3.al.aiq.b2": "0",
                    "dnp3.al.aiq.b1": "0",
                    "dnp3.al.aiq.b0": "1"
                  },
                  "dnp3.al.ana.float": "-2432.86"
                },
                "Point Number 11 (Quality: Online), Value: 137.102": {
                  "dnp3.al.point_index": "11",
                  "Quality: Online": {
                    "dnp3.al.aiq.b7": "0",
                    "dnp3.al.aiq.b6": "0",
                    "dnp3.al.aiq.b5": "0",
                    "dnp3.al.aiq.b4": "0",
                    "dnp3.al.aiq.b3": "0",
                    "dnp3.al.aiq.b2": "0",
                    "dnp3.al.aiq.b1": "0",
                    "dnp3.al.aiq.b0": "1"
                  },
                  "dnp3.al.ana.float": "137.102"
                },
                "Point Number 12 (Quality: Online), Value: 79.8218": {
                  "dnp3.al.point_index": "12",
                  "Quality: Online": {
                    "dnp3.al.aiq.b7": "0",
                    "dnp3.al.aiq.b6": "0",
                    "dnp3.al.aiq.b5": "0",
                    "dnp3.al.aiq.b4": "0",
                    "dnp3.al.aiq.b3": "0",
                    "dnp3.al.aiq.b2": "0",
                    "dnp3.al.aiq.b1": "0",
                    "dnp3.al.aiq.b0": "1"
                  },
                  "dnp3.al.ana.float": "79.8218"
                },
                "Point Number 13 (Quality: Online), Value: -7.18616": {
                  "dnp3.al.point_index": "13",
                  "Quality: Online": {
                    "dnp3.al.aiq.b7": "0",
                    "dnp3.al.aiq.b6": "0",
                    "dnp3.al.aiq.b5": "0",
                    "dnp3.al.aiq.b4": "0",
                    "dnp3.al.aiq.b3": "0",
                    "dnp3.al.aiq.b2": "0",
                    "dnp3.al.aiq.b1": "0",
                    "dnp3.al.aiq.b0": "1"
                  },
                  "dnp3.al.ana.float": "-7.18616"
                },
                "Point Number 14 (Quality: Online), Value: 1211.66": {
                  "dnp3.al.point_index": "14",
                  "Quality: Online": {
                    "dnp3.al.aiq.b7": "0",
                    "dnp3.al.aiq.b6": "0",
                    "dnp3.al.aiq.b5": "0",
                    "dnp3.al.aiq.b4": "0",
                    "dnp3.al.aiq.b3": "0",
                    "dnp3.al.aiq.b2": "0",
                    "dnp3.al.aiq.b1": "0",
                    "dnp3.al.aiq.b0": "1"
                  },
                  "dnp3.al.ana.float": "1211.66"
                },
                "Point Number 15 (Quality: Online), Value: 42.9749": {
                  "dnp3.al.point_index": "15",
                  "Quality: Online": {
                    "dnp3.al.aiq.b7": "0",
                    "dnp3.al.aiq.b6": "0",
                    "dnp3.al.aiq.b5": "0",
                    "dnp3.al.aiq.b4": "0",
                    "dnp3.al.aiq.b3": "0",
                    "dnp3.al.aiq.b2": "0",
                    "dnp3.al.aiq.b1": "0",
                    "dnp3.al.aiq.b0": "1"
                  },
                  "dnp3.al.ana.float": "42.9749"
                },
                "Point Number 16 (Quality: Online), Value: 1024.01": {
                  "dnp3.al.point_index": "16",
                  "Quality: Online": {
                    "dnp3.al.aiq.b7": "0",
                    "dnp3.al.aiq.b6": "0",
                    "dnp3.al.aiq.b5": "0",
                    "dnp3.al.aiq.b4": "0",
                    "dnp3.al.aiq.b3": "0",
                    "dnp3.al.aiq.b2": "0",
                    "dnp3.al.aiq.b1": "0",
                    "dnp3.al.aiq.b0": "1"
                  },
                  "dnp3.al.ana.float": "1024.01"
                },
                "Point Number 17 (Quality: Online), Value: 32.859": {
                  "dnp3.al.point_index": "17",
                  "Quality: Online": {
                    "dnp3.al.aiq.b7": "0",
                    "dnp3.al.aiq.b6": "0",
                    "dnp3.al.aiq.b5": "0",
                    "dnp3.al.aiq.b4": "0",
                    "dnp3.al.aiq.b3": "0",
                    "dnp3.al.aiq.b2": "0",
                    "dnp3.al.aiq.b1": "0",
                    "dnp3.al.aiq.b0": "1"
                  },
                  "dnp3.al.ana.float": "32.859"
                }
              },
              "dnp3.al.obj": "2562",
              "dnp3.al.obj_tree": {
                "Qualifier Field, Prefix: None, Range: 8-bit Start and Stop Indices": {
                  "dnp3.al.objq.prefix": "0",
                  "dnp3.al.objq.range": "0"
                },
                "Number of Items: 9": {
                  "dnp3.al.range.start": "0",
                  "dnp3.al.range.stop": "8"
                },
                "Point Number 0 (Quality: Online), Value: 1": {
                  "dnp3.al.point_index": "0",
                  "Quality: Online": {
                    "dnp3.al.boq.b7": "1",
                    "dnp3.al.boq.b6": "0",
                    "dnp3.al.boq.b5": "0",
                    "dnp3.al.boq.b4": "0",
                    "dnp3.al.boq.b3": "0",
                    "dnp3.al.boq.b2": "0",
                    "dnp3.al.boq.b1": "0",
                    "dnp3.al.boq.b0": "1"
                  }
                },
                "Point Number 1 (Quality: Online), Value: 1": {
                  "dnp3.al.point_index": "1",
                  "Quality: Online": {
                    "dnp3.al.boq.b7": "1",
                    "dnp3.al.boq.b6": "0",
                    "dnp3.al.boq.b5": "0",
                    "dnp3.al.boq.b4": "0",
                    "dnp3.al.boq.b3": "0",
                    "dnp3.al.boq.b2": "0",
                    "dnp3.al.boq.b1": "0",
                    "dnp3.al.boq.b0": "1"
                  }
                },
                "Point Number 2 (Quality: Online), Value: 1": {
                  "dnp3.al.point_index": "2",
                  "Quality: Online": {
                    "dnp3.al.boq.b7": "1",
                    "dnp3.al.boq.b6": "0",
                    "dnp3.al.boq.b5": "0",
                    "dnp3.al.boq.b4": "0",
                    "dnp3.al.boq.b3": "0",
                    "dnp3.al.boq.b2": "0",
                    "dnp3.al.boq.b1": "0",
                    "dnp3.al.boq.b0": "1"
                  }
                },
                "Point Number 3 (Quality: Online), Value: 1": {
                  "dnp3.al.point_index": "3",
                  "Quality: Online": {
                    "dnp3.al.boq.b7": "1",
                    "dnp3.al.boq.b6": "0",
                    "dnp3.al.boq.b5": "0",
                    "dnp3.al.boq.b4": "0",
                    "dnp3.al.boq.b3": "0",
                    "dnp3.al.boq.b2": "0",
                    "dnp3.al.boq.b1": "0",
                    "dnp3.al.boq.b0": "1"
                  }
                },
                "Point Number 4 (Quality: Online), Value: 1": {
                  "dnp3.al.point_index": "4",
                  "Quality: Online": {
                    "dnp3.al.boq.b7": "1",
                    "dnp3.al.boq.b6": "0",
                    "dnp3.al.boq.b5": "0",
                    "dnp3.al.boq.b4": "0",
                    "dnp3.al.boq.b3": "0",
                    "dnp3.al.boq.b2": "0",
                    "dnp3.al.boq.b1": "0",
                    "dnp3.al.boq.b0": "1"
                  }
                },
                "Point Number 5 (Quality: Online), Value: 1": {
                  "dnp3.al.point_index": "5",
                  "Quality: Online": {
                    "dnp3.al.boq.b7": "1",
                    "dnp3.al.boq.b6": "0",
                    "dnp3.al.boq.b5": "0",
                    "dnp3.al.boq.b4": "0",
                    "dnp3.al.boq.b3": "0",
                    "dnp3.al.boq.b2": "0",
                    "dnp3.al.boq.b1": "0",
                    "dnp3.al.boq.b0": "1"
                  }
                },
                "Point Number 6 (Quality: Online), Value: 1": {
                  "dnp3.al.point_index": "6",
                  "Quality: Online": {
                    "dnp3.al.boq.b7": "1",
                    "dnp3.al.boq.b6": "0",
                    "dnp3.al.boq.b5": "0",
                    "dnp3.al.boq.b4": "0",
                    "dnp3.al.boq.b3": "0",
                    "dnp3.al.boq.b2": "0",
                    "dnp3.al.boq.b1": "0",
                    "dnp3.al.boq.b0": "1"
                  }
                },
                "Point Number 7 (Quality: Online), Value: 1": {
                  "dnp3.al.point_index": "7",
                  "Quality: Online": {
                    "dnp3.al.boq.b7": "1",
                    "dnp3.al.boq.b6": "0",
                    "dnp3.al.boq.b5": "0",
                    "dnp3.al.boq.b4": "0",
                    "dnp3.al.boq.b3": "0",
                    "dnp3.al.boq.b2": "0",
                    "dnp3.al.boq.b1": "0",
                    "dnp3.al.boq.b0": "1"
                  }
                },
                "Point Number 8 (Quality: Online), Value: 1": {
                  "dnp3.al.point_index": "8",
                  "Quality: Online": {
                    "dnp3.al.boq.b7": "1",
                    "dnp3.al.boq.b6": "0",
                    "dnp3.al.boq.b5": "0",
                    "dnp3.al.boq.b4": "0",
                    "dnp3.al.boq.b3": "0",
                    "dnp3.al.boq.b2": "0",
                    "dnp3.al.boq.b1": "0",
                    "dnp3.al.boq.b0": "1"
                  }
                }
              },
              "dnp3.al.obj": "10243",
              "dnp3.al.obj_tree": {
                "Qualifier Field, Prefix: None, Range: 8-bit Start and Stop Indices": {
                  "dnp3.al.objq.prefix": "0",
                  "dnp3.al.objq.range": "0"
                },
                "Number of Items: 2": {
                  "dnp3.al.range.start": "0",
                  "dnp3.al.range.stop": "1"
                },
                "Point Number 0 (Quality: Online), Value: 1211.63": {
                  "dnp3.al.point_index": "0",
                  "Quality: Online": {
                    "dnp3.al.aoq.b7": "0",
                    "dnp3.al.aoq.b6": "0",
                    "dnp3.al.aoq.b5": "0",
                    "dnp3.al.aoq.b4": "0",
                    "dnp3.al.aoq.b3": "0",
                    "dnp3.al.aoq.b2": "0",
                    "dnp3.al.aoq.b1": "0",
                    "dnp3.al.aoq.b0": "1"
                  },
                  "dnp3.al.anaout.float": "1211.63"
                },
                "Point Number 1 (Quality: Online), Value: 1024.01": {
                  "dnp3.al.point_index": "1",
                  "Quality: Online": {
                    "dnp3.al.aoq.b7": "0",
                    "dnp3.al.aoq.b6": "0",
                    "dnp3.al.aoq.b5": "0",
                    "dnp3.al.aoq.b4": "0",
                    "dnp3.al.aoq.b3": "0",
                    "dnp3.al.aoq.b2": "0",
                    "dnp3.al.aoq.b1": "0",
                    "dnp3.al.aoq.b0": "1"
                  },
                  "dnp3.al.anaout.float": "1024.01"
                }
              }
            }
          }
        }
      }
    }
  },
  {
    "_index": "packets-2020-10-17",
    "_type": "pcap_file",
    "_score": null,
    "_source": {
      "layers": {
        "frame": {
          "frame.encap_type": "1",
          "frame.time": "Oct 17, 2020 11:09:46.687996000 CDT",
          "frame.offset_shift": "0.000000000",
          "frame.time_epoch": "1602950986.687996000",
          "frame.time_delta": "0.038476000",
          "frame.time_delta_displayed": "0.038476000",
          "frame.time_relative": "21.982365000",
          "frame.number": "20",
          "frame.len": "72",
          "frame.cap_len": "72",
          "frame.marked": "0",
          "frame.ignored": "0",
          "frame.protocols": "eth:ethertype:ip:tcp:dnp3",
          "frame.coloring_rule.name": "TCP",
          "frame.coloring_rule.string": "tcp"
        },
        "eth": {
          "eth.dst": "00:50:56:9c:9d:70",
          "eth.dst_tree": {
            "eth.dst_resolved": "Vmware_9c:9d:70",
            "eth.addr": "00:50:56:9c:9d:70",
            "eth.addr_resolved": "Vmware_9c:9d:70",
            "eth.lg": "0",
            "eth.ig": "0"
          },
          "eth.src": "00:00:00:aa:00:22",
          "eth.src_tree": {
            "eth.src_resolved": "00:00:00_aa:00:22",
            "eth.addr": "00:00:00:aa:00:22",
            "eth.addr_resolved": "00:00:00_aa:00:22",
            "eth.lg": "0",
            "eth.ig": "0"
          },
          "eth.type": "0x00000800"
        },
        "ip": {
          "ip.version": "4",
          "ip.hdr_len": "20",
          "ip.dsfield": "0x00000000",
          "ip.dsfield_tree": {
            "ip.dsfield.dscp": "0",
            "ip.dsfield.ecn": "0"
          },
          "ip.len": "58",
          "ip.id": "0x0000ff18",
          "ip.flags": "0x00004000",
          "ip.flags_tree": {
            "ip.flags.rb": "0",
            "ip.flags.df": "1",
            "ip.flags.mf": "0"
          },
          "ip.frag_offset": "0",
          "ip.ttl": "62",
          "ip.proto": "6",
          "ip.checksum": "0x0000d0e5",
          "ip.checksum.status": "2",
          "ip.src": "172.16.0.2",
          "ip.addr": "172.16.0.2",
          "ip.src_host": "172.16.0.2",
          "ip.host": "172.16.0.2",
          "ip.dst": "192.168.0.5",
          "ip.addr": "192.168.0.5",
          "ip.dst_host": "192.168.0.5",
          "ip.host": "192.168.0.5"
        },
        "tcp": {
          "tcp.srcport": "57733",
          "tcp.dstport": "20000",
          "tcp.port": "57733",
          "tcp.port": "20000",
          "tcp.stream": "5",
          "tcp.len": "18",
          "tcp.seq": "1",
          "tcp.nxtseq": "19",
          "tcp.ack": "1",
          "tcp.hdr_len": "20",
          "tcp.flags": "0x00000018",
          "tcp.flags_tree": {
            "tcp.flags.res": "0",
            "tcp.flags.ns": "0",
            "tcp.flags.cwr": "0",
            "tcp.flags.ecn": "0",
            "tcp.flags.urg": "0",
            "tcp.flags.ack": "1",
            "tcp.flags.push": "1",
            "tcp.flags.reset": "0",
            "tcp.flags.syn": "0",
            "tcp.flags.fin": "0",
            "tcp.flags.str": "·······AP···"
          },
          "tcp.window_size_value": "501",
          "tcp.window_size": "501",
          "tcp.window_size_scalefactor": "-1",
          "tcp.checksum": "0x0000e44c",
          "tcp.checksum.status": "2",
          "tcp.urgent_pointer": "0",
          "tcp.analysis": {
            "tcp.analysis.bytes_in_flight": "18",
            "tcp.analysis.push_bytes_sent": "18"
          },
          "Timestamps": {
            "tcp.time_relative": "0.000000000",
            "tcp.time_delta": "0.000000000"
          },
          "tcp.payload": "05:64:0b:c4:b0:04:01:00:06:22:ed:cd:01:3c:01:06:7f:39",
          "tcp.pdu.size": "18"
        },
        "dnp3": {
          "Data Link Layer, Len: 11, From: 1, To: 1200, DIR, PRM, Unconfirmed User Data": {
            "dnp3.start": "0x00000564",
            "dnp3.len": "11",
            "dnp3.ctl": "0x000000c4",
            "dnp3.ctl_tree": {
              "dnp3.ctl.dir": "1",
              "dnp3.ctl.prm": "1",
              "dnp3.ctl.fcb": "0",
              "dnp3.ctl.fcv": "0",
              "dnp3.ctl.prifunc": "4"
            },
            "dnp3.dst": "1200",
            "dnp3.addr": "1200",
            "dnp3.src": "1",
            "dnp3.addr": "1",
            "dnp3.hdr.CRC": "0x00002206",
            "dnp.hdr.CRC.status": "1"
          },
          "dnp3.tr.ctl": "0x000000ed",
          "dnp3.tr.ctl_tree": {
            "dnp3.tr.fin": "1",
            "dnp3.tr.fir": "1",
            "dnp3.tr.seq": "45"
          },
          "Data Chunks": {
            "Data Chunk: 0": {
              "dnp.data_chunk": "ed:cd:01:3c:01:06",
              "dnp.data_chunk_len": "6",
              "dnp.data_chunk.CRC": "0x0000397f",
              "dnp.data_chunk.CRC.status": "1"
            }
          },
          "dnp3.al.fragments": {
            "dnp3.al.fragment": "20",
            "dnp3.al.fragment.count": "1",
            "dnp3.al.fragment.reassembled.length": "5"
          },
          "Application Layer: (FIR, FIN, Sequence 13, Read)": {
            "dnp3.al.ctl": "0x000000cd",
            "dnp3.al.ctl_tree": {
              "dnp3.al.fir": "1",
              "dnp3.al.fin": "1",
              "dnp3.al.con": "0",
              "dnp3.al.uns": "0",
              "dnp3.al.seq": "13"
            },
            "dnp3.al.func": "1",
            "READ Request Data Objects": {
              "dnp3.al.obj": "15361",
              "dnp3.al.obj_tree": {
                "Qualifier Field, Prefix: None, Range: No Range Field": {
                  "dnp3.al.objq.prefix": "0",
                  "dnp3.al.objq.range": "6"
                },
                "Number of Items: 0": ""
              }
            }
          }
        }
      }
    }
  },
  {
    "_index": "packets-2020-10-17",
    "_type": "pcap_file",
    "_score": null,
    "_source": {
      "layers": {
        "frame": {
          "frame.encap_type": "1",
          "frame.time": "Oct 17, 2020 11:09:46.689525000 CDT",
          "frame.offset_shift": "0.000000000",
          "frame.time_epoch": "1602950986.689525000",
          "frame.time_delta": "0.001529000",
          "frame.time_delta_displayed": "0.001529000",
          "frame.time_relative": "21.983894000",
          "frame.number": "21",
          "frame.len": "293",
          "frame.cap_len": "293",
          "frame.marked": "0",
          "frame.ignored": "0",
          "frame.protocols": "eth:ethertype:ip:tcp:dnp3",
          "frame.coloring_rule.name": "TCP",
          "frame.coloring_rule.string": "tcp"
        },
        "eth": {
          "eth.dst": "00:00:00:aa:00:22",
          "eth.dst_tree": {
            "eth.dst_resolved": "00:00:00_aa:00:22",
            "eth.addr": "00:00:00:aa:00:22",
            "eth.addr_resolved": "00:00:00_aa:00:22",
            "eth.lg": "0",
            "eth.ig": "0"
          },
          "eth.src": "00:50:56:9c:9d:70",
          "eth.src_tree": {
            "eth.src_resolved": "Vmware_9c:9d:70",
            "eth.addr": "00:50:56:9c:9d:70",
            "eth.addr_resolved": "Vmware_9c:9d:70",
            "eth.lg": "0",
            "eth.ig": "0"
          },
          "eth.type": "0x00000800"
        },
        "ip": {
          "ip.version": "4",
          "ip.hdr_len": "20",
          "ip.dsfield": "0x00000000",
          "ip.dsfield_tree": {
            "ip.dsfield.dscp": "0",
            "ip.dsfield.ecn": "0"
          },
          "ip.len": "279",
          "ip.id": "0x0000b4b5",
          "ip.flags": "0x00004000",
          "ip.flags_tree": {
            "ip.flags.rb": "0",
            "ip.flags.df": "1",
            "ip.flags.mf": "0"
          },
          "ip.frag_offset": "0",
          "ip.ttl": "128",
          "ip.proto": "6",
          "ip.checksum": "0x00000000",
          "ip.checksum.status": "2",
          "ip.src": "192.168.0.5",
          "ip.addr": "192.168.0.5",
          "ip.src_host": "192.168.0.5",
          "ip.host": "192.168.0.5",
          "ip.dst": "172.16.0.2",
          "ip.addr": "172.16.0.2",
          "ip.dst_host": "172.16.0.2",
          "ip.host": "172.16.0.2"
        },
        "tcp": {
          "tcp.srcport": "20000",
          "tcp.dstport": "57733",
          "tcp.port": "20000",
          "tcp.port": "57733",
          "tcp.stream": "5",
          "tcp.len": "239",
          "tcp.seq": "1",
          "tcp.nxtseq": "240",
          "tcp.ack": "19",
          "tcp.hdr_len": "20",
          "tcp.flags": "0x00000018",
          "tcp.flags_tree": {
            "tcp.flags.res": "0",
            "tcp.flags.ns": "0",
            "tcp.flags.cwr": "0",
            "tcp.flags.ecn": "0",
            "tcp.flags.urg": "0",
            "tcp.flags.ack": "1",
            "tcp.flags.push": "1",
            "tcp.flags.reset": "0",
            "tcp.flags.syn": "0",
            "tcp.flags.fin": "0",
            "tcp.flags.str": "·······AP···"
          },
          "tcp.window_size_value": "1023",
          "tcp.window_size": "1023",
          "tcp.window_size_scalefactor": "-1",
          "tcp.checksum": "0x00006dc9",
          "tcp.checksum.status": "2",
          "tcp.urgent_pointer": "0",
          "tcp.analysis": {
            "tcp.analysis.acks_frame": "20",
            "tcp.analysis.ack_rtt": "0.001529000",
            "tcp.analysis.bytes_in_flight": "239",
            "tcp.analysis.push_bytes_sent": "239"
          },
          "Timestamps": {
            "tcp.time_relative": "0.001529000",
            "tcp.time_delta": "0.001529000"
          },
          "tcp.payload": "05:64:d0:44:01:00:b0:04:1d:c4:c0:cd:81:00:00:01:02:00:00:0d:81:81:81:81:81:81:d6:df:81:81:81:81:81:01:81:81:1e:05:00:00:1b:01:14:6a:83:25:30:c3:01:c4:8d:32:c2:01:40:55:a2:c3:01:f6:d9:c9:47:89:c1:01:00:00:00:00:01:00:00:00:00:01:b5:ce:5f:44:c2:f1:01:36:d3:0b:43:01:ed:52:c4:c3:01:82:65:f3:c2:01:2a:16:83:93:45:c3:01:41:ed:8c:bc:01:e7:fa:fa:c2:01:a6:c9:ac:55:1e:c1:01:b2:47:b1:42:01:da:e3:38:41:01:f6:59:77:32:13:c2:01:28:b6:fe:3f:01:0e:41:13:c2:01:3c:af:37:c1:d2:40:01:d2:ef:78:41:01:eb:46:0e:c1:01:00:00:00:00:af:0a:01:00:00:00:00:01:b5:ce:5f:44:01:36:d3:0b:43:01:15:1e:32:0a:aa:41:01:38:b6:c0:40:0a:02:00:00:0d:81:81:bd:0d:81:81:81:81:81:81:81:81:81:01:81:81:28:03:00:00:d4:df:01:01:00:00:00:00:01:93:cd:5f:44:2f:d5",
          "tcp.pdu.size": "239"
        },
        "dnp3": {
          "Data Link Layer, Len: 208, From: 1200, To: 1, PRM, Unconfirmed User Data": {
            "dnp3.start": "0x00000564",
            "dnp3.len": "208",
            "dnp3.ctl": "0x00000044",
            "dnp3.ctl_tree": {
              "dnp3.ctl.dir": "0",
              "dnp3.ctl.prm": "1",
              "dnp3.ctl.fcb": "0",
              "dnp3.ctl.fcv": "0",
              "dnp3.ctl.prifunc": "4"
            },
            "dnp3.dst": "1",
            "dnp3.addr": "1",
            "dnp3.src": "1200",
            "dnp3.addr": "1200",
            "dnp3.hdr.CRC": "0x0000c41d",
            "dnp.hdr.CRC.status": "1"
          },
          "dnp3.tr.ctl": "0x000000c0",
          "dnp3.tr.ctl_tree": {
            "dnp3.tr.fin": "1",
            "dnp3.tr.fir": "1",
            "dnp3.tr.seq": "0"
          },
          "Data Chunks": {
            "Data Chunk: 0": {
              "dnp.data_chunk": "c0:cd:81:00:00:01:02:00:00:0d:81:81:81:81:81:81",
              "dnp.data_chunk_len": "16",
              "dnp.data_chunk.CRC": "0x0000dfd6",
              "dnp.data_chunk.CRC.status": "1"
            },
            "Data Chunk: 1": {
              "dnp.data_chunk": "81:81:81:81:81:01:81:81:1e:05:00:00:1b:01:14:6a",
              "dnp.data_chunk_len": "16",
              "dnp.data_chunk.CRC": "0x00002583",
              "dnp.data_chunk.CRC.status": "1"
            },
            "Data Chunk: 2": {
              "dnp.data_chunk": "30:c3:01:c4:8d:32:c2:01:40:55:a2:c3:01:f6:d9:c9",
              "dnp.data_chunk_len": "16",
              "dnp.data_chunk.CRC": "0x00008947",
              "dnp.data_chunk.CRC.status": "1"
            },
            "Data Chunk: 3": {
              "dnp.data_chunk": "c1:01:00:00:00:00:01:00:00:00:00:01:b5:ce:5f:44",
              "dnp.data_chunk_len": "16",
              "dnp.data_chunk.CRC": "0x0000f1c2",
              "dnp.data_chunk.CRC.status": "1"
            },
            "Data Chunk: 4": {
              "dnp.data_chunk": "01:36:d3:0b:43:01:ed:52:c4:c3:01:82:65:f3:c2:01",
              "dnp.data_chunk_len": "16",
              "dnp.data_chunk.CRC": "0x0000162a",
              "dnp.data_chunk.CRC.status": "1"
            },
            "Data Chunk: 5": {
              "dnp.data_chunk": "83:93:45:c3:01:41:ed:8c:bc:01:e7:fa:fa:c2:01:a6",
              "dnp.data_chunk_len": "16",
              "dnp.data_chunk.CRC": "0x0000acc9",
              "dnp.data_chunk.CRC.status": "1"
            },
            "Data Chunk: 6": {
              "dnp.data_chunk": "55:1e:c1:01:b2:47:b1:42:01:da:e3:38:41:01:f6:59",
              "dnp.data_chunk_len": "16",
              "dnp.data_chunk.CRC": "0x00003277",
              "dnp.data_chunk.CRC.status": "1"
            },
            "Data Chunk: 7": {
              "dnp.data_chunk": "13:c2:01:28:b6:fe:3f:01:0e:41:13:c2:01:3c:af:37",
              "dnp.data_chunk_len": "16",
              "dnp.data_chunk.CRC": "0x0000d2c1",
              "dnp.data_chunk.CRC.status": "1"
            },
            "Data Chunk: 8": {
              "dnp.data_chunk": "40:01:d2:ef:78:41:01:eb:46:0e:c1:01:00:00:00:00",
              "dnp.data_chunk_len": "16",
              "dnp.data_chunk.CRC": "0x00000aaf",
              "dnp.data_chunk.CRC.status": "1"
            },
            "Data Chunk: 9": {
              "dnp.data_chunk": "01:00:00:00:00:01:b5:ce:5f:44:01:36:d3:0b:43:01",
              "dnp.data_chunk_len": "16",
              "dnp.data_chunk.CRC": "0x00001e15",
              "dnp.data_chunk.CRC.status": "1"
            },
            "Data Chunk: 10": {
              "dnp.data_chunk": "32:0a:aa:41:01:38:b6:c0:40:0a:02:00:00:0d:81:81",
              "dnp.data_chunk_len": "16",
              "dnp.data_chunk.CRC": "0x00000dbd",
              "dnp.data_chunk.CRC.status": "1"
            },
            "Data Chunk: 11": {
              "dnp.data_chunk": "81:81:81:81:81:81:81:81:81:01:81:81:28:03:00:00",
              "dnp.data_chunk_len": "16",
              "dnp.data_chunk.CRC": "0x0000dfd4",
              "dnp.data_chunk.CRC.status": "1"
            },
            "Data Chunk: 12": {
              "dnp.data_chunk": "01:01:00:00:00:00:01:93:cd:5f:44",
              "dnp.data_chunk_len": "11",
              "dnp.data_chunk.CRC": "0x0000d52f",
              "dnp.data_chunk.CRC.status": "1"
            }
          },
          "dnp3.al.fragments": {
            "dnp3.al.fragment": "21",
            "dnp3.al.fragment.count": "1",
            "dnp3.al.fragment.reassembled.length": "202"
          },
          "Application Layer: (FIR, FIN, Sequence 13, Response)": {
            "dnp3.al.ctl": "0x000000cd",
            "dnp3.al.ctl_tree": {
              "dnp3.al.fir": "1",
              "dnp3.al.fin": "1",
              "dnp3.al.con": "0",
              "dnp3.al.uns": "0",
              "dnp3.al.seq": "13"
            },
            "dnp3.al.func": "129",
            "dnp3.al.iin": "0x00000000",
            "dnp3.al.iin_tree": {
              "dnp3.al.iin.rst": "0",
              "dnp3.al.iin.dt": "0",
              "dnp3.al.iin.dol": "0",
              "dnp3.al.iin.tsr": "0",
              "dnp3.al.iin.cls3d": "0",
              "dnp3.al.iin.cls2d": "0",
              "dnp3.al.iin.cls1d": "0",
              "dnp3.al.iin.bmsg": "0",
              "dnp3.al.iin.cc": "0",
              "dnp3.al.iin.oae": "0",
              "dnp3.al.iin.ebo": "0",
              "dnp3.al.iin.pioor": "0",
              "dnp3.al.iin.obju": "0",
              "dnp3.al.iin.fcni": "0"
            },
            "RESPONSE Data Objects": {
              "dnp3.al.obj": "258",
              "dnp3.al.obj_tree": {
                "Qualifier Field, Prefix: None, Range: 8-bit Start and Stop Indices": {
                  "dnp3.al.objq.prefix": "0",
                  "dnp3.al.objq.range": "0"
                },
                "Number of Items: 14": {
                  "dnp3.al.range.start": "0",
                  "dnp3.al.range.stop": "13"
                },
                "Point Number 0 (Quality: Online), Value: 1": {
                  "dnp3.al.point_index": "0",
                  "Quality: Online": {
                    "dnp3.al.biq.b7": "1",
                    "dnp3.al.biq.b6": "0",
                    "dnp3.al.biq.b5": "0",
                    "dnp3.al.biq.b4": "0",
                    "dnp3.al.biq.b3": "0",
                    "dnp3.al.biq.b2": "0",
                    "dnp3.al.biq.b1": "0",
                    "dnp3.al.biq.b0": "1"
                  }
                },
                "Point Number 1 (Quality: Online), Value: 1": {
                  "dnp3.al.point_index": "1",
                  "Quality: Online": {
                    "dnp3.al.biq.b7": "1",
                    "dnp3.al.biq.b6": "0",
                    "dnp3.al.biq.b5": "0",
                    "dnp3.al.biq.b4": "0",
                    "dnp3.al.biq.b3": "0",
                    "dnp3.al.biq.b2": "0",
                    "dnp3.al.biq.b1": "0",
                    "dnp3.al.biq.b0": "1"
                  }
                },
                "Point Number 2 (Quality: Online), Value: 1": {
                  "dnp3.al.point_index": "2",
                  "Quality: Online": {
                    "dnp3.al.biq.b7": "1",
                    "dnp3.al.biq.b6": "0",
                    "dnp3.al.biq.b5": "0",
                    "dnp3.al.biq.b4": "0",
                    "dnp3.al.biq.b3": "0",
                    "dnp3.al.biq.b2": "0",
                    "dnp3.al.biq.b1": "0",
                    "dnp3.al.biq.b0": "1"
                  }
                },
                "Point Number 3 (Quality: Online), Value: 1": {
                  "dnp3.al.point_index": "3",
                  "Quality: Online": {
                    "dnp3.al.biq.b7": "1",
                    "dnp3.al.biq.b6": "0",
                    "dnp3.al.biq.b5": "0",
                    "dnp3.al.biq.b4": "0",
                    "dnp3.al.biq.b3": "0",
                    "dnp3.al.biq.b2": "0",
                    "dnp3.al.biq.b1": "0",
                    "dnp3.al.biq.b0": "1"
                  }
                },
                "Point Number 4 (Quality: Online), Value: 1": {
                  "dnp3.al.point_index": "4",
                  "Quality: Online": {
                    "dnp3.al.biq.b7": "1",
                    "dnp3.al.biq.b6": "0",
                    "dnp3.al.biq.b5": "0",
                    "dnp3.al.biq.b4": "0",
                    "dnp3.al.biq.b3": "0",
                    "dnp3.al.biq.b2": "0",
                    "dnp3.al.biq.b1": "0",
                    "dnp3.al.biq.b0": "1"
                  }
                },
                "Point Number 5 (Quality: Online), Value: 1": {
                  "dnp3.al.point_index": "5",
                  "Quality: Online": {
                    "dnp3.al.biq.b7": "1",
                    "dnp3.al.biq.b6": "0",
                    "dnp3.al.biq.b5": "0",
                    "dnp3.al.biq.b4": "0",
                    "dnp3.al.biq.b3": "0",
                    "dnp3.al.biq.b2": "0",
                    "dnp3.al.biq.b1": "0",
                    "dnp3.al.biq.b0": "1"
                  }
                },
                "Point Number 6 (Quality: Online), Value: 1": {
                  "dnp3.al.point_index": "6",
                  "Quality: Online": {
                    "dnp3.al.biq.b7": "1",
                    "dnp3.al.biq.b6": "0",
                    "dnp3.al.biq.b5": "0",
                    "dnp3.al.biq.b4": "0",
                    "dnp3.al.biq.b3": "0",
                    "dnp3.al.biq.b2": "0",
                    "dnp3.al.biq.b1": "0",
                    "dnp3.al.biq.b0": "1"
                  }
                },
                "Point Number 7 (Quality: Online), Value: 1": {
                  "dnp3.al.point_index": "7",
                  "Quality: Online": {
                    "dnp3.al.biq.b7": "1",
                    "dnp3.al.biq.b6": "0",
                    "dnp3.al.biq.b5": "0",
                    "dnp3.al.biq.b4": "0",
                    "dnp3.al.biq.b3": "0",
                    "dnp3.al.biq.b2": "0",
                    "dnp3.al.biq.b1": "0",
                    "dnp3.al.biq.b0": "1"
                  }
                },
                "Point Number 8 (Quality: Online), Value: 1": {
                  "dnp3.al.point_index": "8",
                  "Quality: Online": {
                    "dnp3.al.biq.b7": "1",
                    "dnp3.al.biq.b6": "0",
                    "dnp3.al.biq.b5": "0",
                    "dnp3.al.biq.b4": "0",
                    "dnp3.al.biq.b3": "0",
                    "dnp3.al.biq.b2": "0",
                    "dnp3.al.biq.b1": "0",
                    "dnp3.al.biq.b0": "1"
                  }
                },
                "Point Number 9 (Quality: Online), Value: 1": {
                  "dnp3.al.point_index": "9",
                  "Quality: Online": {
                    "dnp3.al.biq.b7": "1",
                    "dnp3.al.biq.b6": "0",
                    "dnp3.al.biq.b5": "0",
                    "dnp3.al.biq.b4": "0",
                    "dnp3.al.biq.b3": "0",
                    "dnp3.al.biq.b2": "0",
                    "dnp3.al.biq.b1": "0",
                    "dnp3.al.biq.b0": "1"
                  }
                },
                "Point Number 10 (Quality: Online), Value: 1": {
                  "dnp3.al.point_index": "10",
                  "Quality: Online": {
                    "dnp3.al.biq.b7": "1",
                    "dnp3.al.biq.b6": "0",
                    "dnp3.al.biq.b5": "0",
                    "dnp3.al.biq.b4": "0",
                    "dnp3.al.biq.b3": "0",
                    "dnp3.al.biq.b2": "0",
                    "dnp3.al.biq.b1": "0",
                    "dnp3.al.biq.b0": "1"
                  }
                },
                "Point Number 11 (Quality: Online), Value: 0": {
                  "dnp3.al.point_index": "11",
                  "Quality: Online": {
                    "dnp3.al.biq.b7": "0",
                    "dnp3.al.biq.b6": "0",
                    "dnp3.al.biq.b5": "0",
                    "dnp3.al.biq.b4": "0",
                    "dnp3.al.biq.b3": "0",
                    "dnp3.al.biq.b2": "0",
                    "dnp3.al.biq.b1": "0",
                    "dnp3.al.biq.b0": "1"
                  }
                },
                "Point Number 12 (Quality: Online), Value: 1": {
                  "dnp3.al.point_index": "12",
                  "Quality: Online": {
                    "dnp3.al.biq.b7": "1",
                    "dnp3.al.biq.b6": "0",
                    "dnp3.al.biq.b5": "0",
                    "dnp3.al.biq.b4": "0",
                    "dnp3.al.biq.b3": "0",
                    "dnp3.al.biq.b2": "0",
                    "dnp3.al.biq.b1": "0",
                    "dnp3.al.biq.b0": "1"
                  }
                },
                "Point Number 13 (Quality: Online), Value: 1": {
                  "dnp3.al.point_index": "13",
                  "Quality: Online": {
                    "dnp3.al.biq.b7": "1",
                    "dnp3.al.biq.b6": "0",
                    "dnp3.al.biq.b5": "0",
                    "dnp3.al.biq.b4": "0",
                    "dnp3.al.biq.b3": "0",
                    "dnp3.al.biq.b2": "0",
                    "dnp3.al.biq.b1": "0",
                    "dnp3.al.biq.b0": "1"
                  }
                }
              },
              "dnp3.al.obj": "7685",
              "dnp3.al.obj_tree": {
                "Qualifier Field, Prefix: None, Range: 8-bit Start and Stop Indices": {
                  "dnp3.al.objq.prefix": "0",
                  "dnp3.al.objq.range": "0"
                },
                "Number of Items: 28": {
                  "dnp3.al.range.start": "0",
                  "dnp3.al.range.stop": "27"
                },
                "Point Number 0 (Quality: Online), Value: -176.414": {
                  "dnp3.al.point_index": "0",
                  "Quality: Online": {
                    "dnp3.al.aiq.b7": "0",
                    "dnp3.al.aiq.b6": "0",
                    "dnp3.al.aiq.b5": "0",
                    "dnp3.al.aiq.b4": "0",
                    "dnp3.al.aiq.b3": "0",
                    "dnp3.al.aiq.b2": "0",
                    "dnp3.al.aiq.b1": "0",
                    "dnp3.al.aiq.b0": "1"
                  },
                  "dnp3.al.ana.float": "-176.414"
                },
                "Point Number 1 (Quality: Online), Value: -44.6384": {
                  "dnp3.al.point_index": "1",
                  "Quality: Online": {
                    "dnp3.al.aiq.b7": "0",
                    "dnp3.al.aiq.b6": "0",
                    "dnp3.al.aiq.b5": "0",
                    "dnp3.al.aiq.b4": "0",
                    "dnp3.al.aiq.b3": "0",
                    "dnp3.al.aiq.b2": "0",
                    "dnp3.al.aiq.b1": "0",
                    "dnp3.al.aiq.b0": "1"
                  },
                  "dnp3.al.ana.float": "-44.6384"
                },
                "Point Number 2 (Quality: Online), Value: -324.666": {
                  "dnp3.al.point_index": "2",
                  "Quality: Online": {
                    "dnp3.al.aiq.b7": "0",
                    "dnp3.al.aiq.b6": "0",
                    "dnp3.al.aiq.b5": "0",
                    "dnp3.al.aiq.b4": "0",
                    "dnp3.al.aiq.b3": "0",
                    "dnp3.al.aiq.b2": "0",
                    "dnp3.al.aiq.b1": "0",
                    "dnp3.al.aiq.b0": "1"
                  },
                  "dnp3.al.ana.float": "-324.666"
                },
                "Point Number 3 (Quality: Online), Value: -25.2314": {
                  "dnp3.al.point_index": "3",
                  "Quality: Online": {
                    "dnp3.al.aiq.b7": "0",
                    "dnp3.al.aiq.b6": "0",
                    "dnp3.al.aiq.b5": "0",
                    "dnp3.al.aiq.b4": "0",
                    "dnp3.al.aiq.b3": "0",
                    "dnp3.al.aiq.b2": "0",
                    "dnp3.al.aiq.b1": "0",
                    "dnp3.al.aiq.b0": "1"
                  },
                  "dnp3.al.ana.float": "-25.2314"
                },
                "Point Number 4 (Quality: Online), Value: 0": {
                  "dnp3.al.point_index": "4",
                  "Quality: Online": {
                    "dnp3.al.aiq.b7": "0",
                    "dnp3.al.aiq.b6": "0",
                    "dnp3.al.aiq.b5": "0",
                    "dnp3.al.aiq.b4": "0",
                    "dnp3.al.aiq.b3": "0",
                    "dnp3.al.aiq.b2": "0",
                    "dnp3.al.aiq.b1": "0",
                    "dnp3.al.aiq.b0": "1"
                  },
                  "dnp3.al.ana.float": "0"
                },
                "Point Number 5 (Quality: Online), Value: 0": {
                  "dnp3.al.point_index": "5",
                  "Quality: Online": {
                    "dnp3.al.aiq.b7": "0",
                    "dnp3.al.aiq.b6": "0",
                    "dnp3.al.aiq.b5": "0",
                    "dnp3.al.aiq.b4": "0",
                    "dnp3.al.aiq.b3": "0",
                    "dnp3.al.aiq.b2": "0",
                    "dnp3.al.aiq.b1": "0",
                    "dnp3.al.aiq.b0": "1"
                  },
                  "dnp3.al.ana.float": "0"
                },
                "Point Number 6 (Quality: Online), Value: 895.23": {
                  "dnp3.al.point_index": "6",
                  "Quality: Online": {
                    "dnp3.al.aiq.b7": "0",
                    "dnp3.al.aiq.b6": "0",
                    "dnp3.al.aiq.b5": "0",
                    "dnp3.al.aiq.b4": "0",
                    "dnp3.al.aiq.b3": "0",
                    "dnp3.al.aiq.b2": "0",
                    "dnp3.al.aiq.b1": "0",
                    "dnp3.al.aiq.b0": "1"
                  },
                  "dnp3.al.ana.float": "895.23"
                },
                "Point Number 7 (Quality: Online), Value: 139.825": {
                  "dnp3.al.point_index": "7",
                  "Quality: Online": {
                    "dnp3.al.aiq.b7": "0",
                    "dnp3.al.aiq.b6": "0",
                    "dnp3.al.aiq.b5": "0",
                    "dnp3.al.aiq.b4": "0",
                    "dnp3.al.aiq.b3": "0",
                    "dnp3.al.aiq.b2": "0",
                    "dnp3.al.aiq.b1": "0",
                    "dnp3.al.aiq.b0": "1"
                  },
                  "dnp3.al.ana.float": "139.825"
                },
                "Point Number 8 (Quality: Online), Value: -392.648": {
                  "dnp3.al.point_index": "8",
                  "Quality: Online": {
                    "dnp3.al.aiq.b7": "0",
                    "dnp3.al.aiq.b6": "0",
                    "dnp3.al.aiq.b5": "0",
                    "dnp3.al.aiq.b4": "0",
                    "dnp3.al.aiq.b3": "0",
                    "dnp3.al.aiq.b2": "0",
                    "dnp3.al.aiq.b1": "0",
                    "dnp3.al.aiq.b0": "1"
                  },
                  "dnp3.al.ana.float": "-392.648"
                },
                "Point Number 9 (Quality: Online), Value: -121.698": {
                  "dnp3.al.point_index": "9",
                  "Quality: Online": {
                    "dnp3.al.aiq.b7": "0",
                    "dnp3.al.aiq.b6": "0",
                    "dnp3.al.aiq.b5": "0",
                    "dnp3.al.aiq.b4": "0",
                    "dnp3.al.aiq.b3": "0",
                    "dnp3.al.aiq.b2": "0",
                    "dnp3.al.aiq.b1": "0",
                    "dnp3.al.aiq.b0": "1"
                  },
                  "dnp3.al.ana.float": "-121.698"
                },
                "Point Number 10 (Quality: Online), Value: -197.576": {
                  "dnp3.al.point_index": "10",
                  "Quality: Online": {
                    "dnp3.al.aiq.b7": "0",
                    "dnp3.al.aiq.b6": "0",
                    "dnp3.al.aiq.b5": "0",
                    "dnp3.al.aiq.b4": "0",
                    "dnp3.al.aiq.b3": "0",
                    "dnp3.al.aiq.b2": "0",
                    "dnp3.al.aiq.b1": "0",
                    "dnp3.al.aiq.b0": "1"
                  },
                  "dnp3.al.ana.float": "-197.576"
                },
                "Point Number 11 (Quality: Online), Value: -0.017203": {
                  "dnp3.al.point_index": "11",
                  "Quality: Online": {
                    "dnp3.al.aiq.b7": "0",
                    "dnp3.al.aiq.b6": "0",
                    "dnp3.al.aiq.b5": "0",
                    "dnp3.al.aiq.b4": "0",
                    "dnp3.al.aiq.b3": "0",
                    "dnp3.al.aiq.b2": "0",
                    "dnp3.al.aiq.b1": "0",
                    "dnp3.al.aiq.b0": "1"
                  },
                  "dnp3.al.ana.float": "-0.017203"
                },
                "Point Number 12 (Quality: Online), Value: -125.49": {
                  "dnp3.al.point_index": "12",
                  "Quality: Online": {
                    "dnp3.al.aiq.b7": "0",
                    "dnp3.al.aiq.b6": "0",
                    "dnp3.al.aiq.b5": "0",
                    "dnp3.al.aiq.b4": "0",
                    "dnp3.al.aiq.b3": "0",
                    "dnp3.al.aiq.b2": "0",
                    "dnp3.al.aiq.b1": "0",
                    "dnp3.al.aiq.b0": "1"
                  },
                  "dnp3.al.ana.float": "-125.49"
                },
                "Point Number 13 (Quality: Online), Value: -9.89591": {
                  "dnp3.al.point_index": "13",
                  "Quality: Online": {
                    "dnp3.al.aiq.b7": "0",
                    "dnp3.al.aiq.b6": "0",
                    "dnp3.al.aiq.b5": "0",
                    "dnp3.al.aiq.b4": "0",
                    "dnp3.al.aiq.b3": "0",
                    "dnp3.al.aiq.b2": "0",
                    "dnp3.al.aiq.b1": "0",
                    "dnp3.al.aiq.b0": "1"
                  },
                  "dnp3.al.ana.float": "-9.89591"
                },
                "Point Number 14 (Quality: Online), Value: 88.64": {
                  "dnp3.al.point_index": "14",
                  "Quality: Online": {
                    "dnp3.al.aiq.b7": "0",
                    "dnp3.al.aiq.b6": "0",
                    "dnp3.al.aiq.b5": "0",
                    "dnp3.al.aiq.b4": "0",
                    "dnp3.al.aiq.b3": "0",
                    "dnp3.al.aiq.b2": "0",
                    "dnp3.al.aiq.b1": "0",
                    "dnp3.al.aiq.b0": "1"
                  },
                  "dnp3.al.ana.float": "88.64"
                },
                "Point Number 15 (Quality: Online), Value: 11.5556": {
                  "dnp3.al.point_index": "15",
                  "Quality: Online": {
                    "dnp3.al.aiq.b7": "0",
                    "dnp3.al.aiq.b6": "0",
                    "dnp3.al.aiq.b5": "0",
                    "dnp3.al.aiq.b4": "0",
                    "dnp3.al.aiq.b3": "0",
                    "dnp3.al.aiq.b2": "0",
                    "dnp3.al.aiq.b1": "0",
                    "dnp3.al.aiq.b0": "1"
                  },
                  "dnp3.al.ana.float": "11.5556"
                },
                "Point Number 16 (Quality: Online), Value: -36.8379": {
                  "dnp3.al.point_index": "16",
                  "Quality: Online": {
                    "dnp3.al.aiq.b7": "0",
                    "dnp3.al.aiq.b6": "0",
                    "dnp3.al.aiq.b5": "0",
                    "dnp3.al.aiq.b4": "0",
                    "dnp3.al.aiq.b3": "0",
                    "dnp3.al.aiq.b2": "0",
                    "dnp3.al.aiq.b1": "0",
                    "dnp3.al.aiq.b0": "1"
                  },
                  "dnp3.al.ana.float": "-36.8379"
                },
                "Point Number 17 (Quality: Online), Value: 1.98993": {
                  "dnp3.al.point_index": "17",
                  "Quality: Online": {
                    "dnp3.al.aiq.b7": "0",
                    "dnp3.al.aiq.b6": "0",
                    "dnp3.al.aiq.b5": "0",
                    "dnp3.al.aiq.b4": "0",
                    "dnp3.al.aiq.b3": "0",
                    "dnp3.al.aiq.b2": "0",
                    "dnp3.al.aiq.b1": "0",
                    "dnp3.al.aiq.b0": "1"
                  },
                  "dnp3.al.ana.float": "1.98993"
                },
                "Point Number 18 (Quality: Online), Value: -36.8135": {
                  "dnp3.al.point_index": "18",
                  "Quality: Online": {
                    "dnp3.al.aiq.b7": "0",
                    "dnp3.al.aiq.b6": "0",
                    "dnp3.al.aiq.b5": "0",
                    "dnp3.al.aiq.b4": "0",
                    "dnp3.al.aiq.b3": "0",
                    "dnp3.al.aiq.b2": "0",
                    "dnp3.al.aiq.b1": "0",
                    "dnp3.al.aiq.b0": "1"
                  },
                  "dnp3.al.ana.float": "-36.8135"
                },
                "Point Number 19 (Quality: Online), Value: 2.87007": {
                  "dnp3.al.point_index": "19",
                  "Quality: Online": {
                    "dnp3.al.aiq.b7": "0",
                    "dnp3.al.aiq.b6": "0",
                    "dnp3.al.aiq.b5": "0",
                    "dnp3.al.aiq.b4": "0",
                    "dnp3.al.aiq.b3": "0",
                    "dnp3.al.aiq.b2": "0",
                    "dnp3.al.aiq.b1": "0",
                    "dnp3.al.aiq.b0": "1"
                  },
                  "dnp3.al.ana.float": "2.87007"
                },
                "Point Number 20 (Quality: Online), Value: 15.5585": {
                  "dnp3.al.point_index": "20",
                  "Quality: Online": {
                    "dnp3.al.aiq.b7": "0",
                    "dnp3.al.aiq.b6": "0",
                    "dnp3.al.aiq.b5": "0",
                    "dnp3.al.aiq.b4": "0",
                    "dnp3.al.aiq.b3": "0",
                    "dnp3.al.aiq.b2": "0",
                    "dnp3.al.aiq.b1": "0",
                    "dnp3.al.aiq.b0": "1"
                  },
                  "dnp3.al.ana.float": "15.5585"
                },
                "Point Number 21 (Quality: Online), Value: -8.89231": {
                  "dnp3.al.point_index": "21",
                  "Quality: Online": {
                    "dnp3.al.aiq.b7": "0",
                    "dnp3.al.aiq.b6": "0",
                    "dnp3.al.aiq.b5": "0",
                    "dnp3.al.aiq.b4": "0",
                    "dnp3.al.aiq.b3": "0",
                    "dnp3.al.aiq.b2": "0",
                    "dnp3.al.aiq.b1": "0",
                    "dnp3.al.aiq.b0": "1"
                  },
                  "dnp3.al.ana.float": "-8.89231"
                },
                "Point Number 22 (Quality: Online), Value: 0": {
                  "dnp3.al.point_index": "22",
                  "Quality: Online": {
                    "dnp3.al.aiq.b7": "0",
                    "dnp3.al.aiq.b6": "0",
                    "dnp3.al.aiq.b5": "0",
                    "dnp3.al.aiq.b4": "0",
                    "dnp3.al.aiq.b3": "0",
                    "dnp3.al.aiq.b2": "0",
                    "dnp3.al.aiq.b1": "0",
                    "dnp3.al.aiq.b0": "1"
                  },
                  "dnp3.al.ana.float": "0"
                },
                "Point Number 23 (Quality: Online), Value: 0": {
                  "dnp3.al.point_index": "23",
                  "Quality: Online": {
                    "dnp3.al.aiq.b7": "0",
                    "dnp3.al.aiq.b6": "0",
                    "dnp3.al.aiq.b5": "0",
                    "dnp3.al.aiq.b4": "0",
                    "dnp3.al.aiq.b3": "0",
                    "dnp3.al.aiq.b2": "0",
                    "dnp3.al.aiq.b1": "0",
                    "dnp3.al.aiq.b0": "1"
                  },
                  "dnp3.al.ana.float": "0"
                },
                "Point Number 24 (Quality: Online), Value: 895.23": {
                  "dnp3.al.point_index": "24",
                  "Quality: Online": {
                    "dnp3.al.aiq.b7": "0",
                    "dnp3.al.aiq.b6": "0",
                    "dnp3.al.aiq.b5": "0",
                    "dnp3.al.aiq.b4": "0",
                    "dnp3.al.aiq.b3": "0",
                    "dnp3.al.aiq.b2": "0",
                    "dnp3.al.aiq.b1": "0",
                    "dnp3.al.aiq.b0": "1"
                  },
                  "dnp3.al.ana.float": "895.23"
                },
                "Point Number 25 (Quality: Online), Value: 139.825": {
                  "dnp3.al.point_index": "25",
                  "Quality: Online": {
                    "dnp3.al.aiq.b7": "0",
                    "dnp3.al.aiq.b6": "0",
                    "dnp3.al.aiq.b5": "0",
                    "dnp3.al.aiq.b4": "0",
                    "dnp3.al.aiq.b3": "0",
                    "dnp3.al.aiq.b2": "0",
                    "dnp3.al.aiq.b1": "0",
                    "dnp3.al.aiq.b0": "1"
                  },
                  "dnp3.al.ana.float": "139.825"
                },
                "Point Number 26 (Quality: Online), Value: 21.255": {
                  "dnp3.al.point_index": "26",
                  "Quality: Online": {
                    "dnp3.al.aiq.b7": "0",
                    "dnp3.al.aiq.b6": "0",
                    "dnp3.al.aiq.b5": "0",
                    "dnp3.al.aiq.b4": "0",
                    "dnp3.al.aiq.b3": "0",
                    "dnp3.al.aiq.b2": "0",
                    "dnp3.al.aiq.b1": "0",
                    "dnp3.al.aiq.b0": "1"
                  },
                  "dnp3.al.ana.float": "21.255"
                },
                "Point Number 27 (Quality: Online), Value: 6.02224": {
                  "dnp3.al.point_index": "27",
                  "Quality: Online": {
                    "dnp3.al.aiq.b7": "0",
                    "dnp3.al.aiq.b6": "0",
                    "dnp3.al.aiq.b5": "0",
                    "dnp3.al.aiq.b4": "0",
                    "dnp3.al.aiq.b3": "0",
                    "dnp3.al.aiq.b2": "0",
                    "dnp3.al.aiq.b1": "0",
                    "dnp3.al.aiq.b0": "1"
                  },
                  "dnp3.al.ana.float": "6.02224"
                }
              },
              "dnp3.al.obj": "2562",
              "dnp3.al.obj_tree": {
                "Qualifier Field, Prefix: None, Range: 8-bit Start and Stop Indices": {
                  "dnp3.al.objq.prefix": "0",
                  "dnp3.al.objq.range": "0"
                },
                "Number of Items: 14": {
                  "dnp3.al.range.start": "0",
                  "dnp3.al.range.stop": "13"
                },
                "Point Number 0 (Quality: Online), Value: 1": {
                  "dnp3.al.point_index": "0",
                  "Quality: Online": {
                    "dnp3.al.boq.b7": "1",
                    "dnp3.al.boq.b6": "0",
                    "dnp3.al.boq.b5": "0",
                    "dnp3.al.boq.b4": "0",
                    "dnp3.al.boq.b3": "0",
                    "dnp3.al.boq.b2": "0",
                    "dnp3.al.boq.b1": "0",
                    "dnp3.al.boq.b0": "1"
                  }
                },
                "Point Number 1 (Quality: Online), Value: 1": {
                  "dnp3.al.point_index": "1",
                  "Quality: Online": {
                    "dnp3.al.boq.b7": "1",
                    "dnp3.al.boq.b6": "0",
                    "dnp3.al.boq.b5": "0",
                    "dnp3.al.boq.b4": "0",
                    "dnp3.al.boq.b3": "0",
                    "dnp3.al.boq.b2": "0",
                    "dnp3.al.boq.b1": "0",
                    "dnp3.al.boq.b0": "1"
                  }
                },
                "Point Number 2 (Quality: Online), Value: 1": {
                  "dnp3.al.point_index": "2",
                  "Quality: Online": {
                    "dnp3.al.boq.b7": "1",
                    "dnp3.al.boq.b6": "0",
                    "dnp3.al.boq.b5": "0",
                    "dnp3.al.boq.b4": "0",
                    "dnp3.al.boq.b3": "0",
                    "dnp3.al.boq.b2": "0",
                    "dnp3.al.boq.b1": "0",
                    "dnp3.al.boq.b0": "1"
                  }
                },
                "Point Number 3 (Quality: Online), Value: 1": {
                  "dnp3.al.point_index": "3",
                  "Quality: Online": {
                    "dnp3.al.boq.b7": "1",
                    "dnp3.al.boq.b6": "0",
                    "dnp3.al.boq.b5": "0",
                    "dnp3.al.boq.b4": "0",
                    "dnp3.al.boq.b3": "0",
                    "dnp3.al.boq.b2": "0",
                    "dnp3.al.boq.b1": "0",
                    "dnp3.al.boq.b0": "1"
                  }
                },
                "Point Number 4 (Quality: Online), Value: 1": {
                  "dnp3.al.point_index": "4",
                  "Quality: Online": {
                    "dnp3.al.boq.b7": "1",
                    "dnp3.al.boq.b6": "0",
                    "dnp3.al.boq.b5": "0",
                    "dnp3.al.boq.b4": "0",
                    "dnp3.al.boq.b3": "0",
                    "dnp3.al.boq.b2": "0",
                    "dnp3.al.boq.b1": "0",
                    "dnp3.al.boq.b0": "1"
                  }
                },
                "Point Number 5 (Quality: Online), Value: 1": {
                  "dnp3.al.point_index": "5",
                  "Quality: Online": {
                    "dnp3.al.boq.b7": "1",
                    "dnp3.al.boq.b6": "0",
                    "dnp3.al.boq.b5": "0",
                    "dnp3.al.boq.b4": "0",
                    "dnp3.al.boq.b3": "0",
                    "dnp3.al.boq.b2": "0",
                    "dnp3.al.boq.b1": "0",
                    "dnp3.al.boq.b0": "1"
                  }
                },
                "Point Number 6 (Quality: Online), Value: 1": {
                  "dnp3.al.point_index": "6",
                  "Quality: Online": {
                    "dnp3.al.boq.b7": "1",
                    "dnp3.al.boq.b6": "0",
                    "dnp3.al.boq.b5": "0",
                    "dnp3.al.boq.b4": "0",
                    "dnp3.al.boq.b3": "0",
                    "dnp3.al.boq.b2": "0",
                    "dnp3.al.boq.b1": "0",
                    "dnp3.al.boq.b0": "1"
                  }
                },
                "Point Number 7 (Quality: Online), Value: 1": {
                  "dnp3.al.point_index": "7",
                  "Quality: Online": {
                    "dnp3.al.boq.b7": "1",
                    "dnp3.al.boq.b6": "0",
                    "dnp3.al.boq.b5": "0",
                    "dnp3.al.boq.b4": "0",
                    "dnp3.al.boq.b3": "0",
                    "dnp3.al.boq.b2": "0",
                    "dnp3.al.boq.b1": "0",
                    "dnp3.al.boq.b0": "1"
                  }
                },
                "Point Number 8 (Quality: Online), Value: 1": {
                  "dnp3.al.point_index": "8",
                  "Quality: Online": {
                    "dnp3.al.boq.b7": "1",
                    "dnp3.al.boq.b6": "0",
                    "dnp3.al.boq.b5": "0",
                    "dnp3.al.boq.b4": "0",
                    "dnp3.al.boq.b3": "0",
                    "dnp3.al.boq.b2": "0",
                    "dnp3.al.boq.b1": "0",
                    "dnp3.al.boq.b0": "1"
                  }
                },
                "Point Number 9 (Quality: Online), Value: 1": {
                  "dnp3.al.point_index": "9",
                  "Quality: Online": {
                    "dnp3.al.boq.b7": "1",
                    "dnp3.al.boq.b6": "0",
                    "dnp3.al.boq.b5": "0",
                    "dnp3.al.boq.b4": "0",
                    "dnp3.al.boq.b3": "0",
                    "dnp3.al.boq.b2": "0",
                    "dnp3.al.boq.b1": "0",
                    "dnp3.al.boq.b0": "1"
                  }
                },
                "Point Number 10 (Quality: Online), Value: 1": {
                  "dnp3.al.point_index": "10",
                  "Quality: Online": {
                    "dnp3.al.boq.b7": "1",
                    "dnp3.al.boq.b6": "0",
                    "dnp3.al.boq.b5": "0",
                    "dnp3.al.boq.b4": "0",
                    "dnp3.al.boq.b3": "0",
                    "dnp3.al.boq.b2": "0",
                    "dnp3.al.boq.b1": "0",
                    "dnp3.al.boq.b0": "1"
                  }
                },
                "Point Number 11 (Quality: Online), Value: 0": {
                  "dnp3.al.point_index": "11",
                  "Quality: Online": {
                    "dnp3.al.boq.b7": "0",
                    "dnp3.al.boq.b6": "0",
                    "dnp3.al.boq.b5": "0",
                    "dnp3.al.boq.b4": "0",
                    "dnp3.al.boq.b3": "0",
                    "dnp3.al.boq.b2": "0",
                    "dnp3.al.boq.b1": "0",
                    "dnp3.al.boq.b0": "1"
                  }
                },
                "Point Number 12 (Quality: Online), Value: 1": {
                  "dnp3.al.point_index": "12",
                  "Quality: Online": {
                    "dnp3.al.boq.b7": "1",
                    "dnp3.al.boq.b6": "0",
                    "dnp3.al.boq.b5": "0",
                    "dnp3.al.boq.b4": "0",
                    "dnp3.al.boq.b3": "0",
                    "dnp3.al.boq.b2": "0",
                    "dnp3.al.boq.b1": "0",
                    "dnp3.al.boq.b0": "1"
                  }
                },
                "Point Number 13 (Quality: Online), Value: 1": {
                  "dnp3.al.point_index": "13",
                  "Quality: Online": {
                    "dnp3.al.boq.b7": "1",
                    "dnp3.al.boq.b6": "0",
                    "dnp3.al.boq.b5": "0",
                    "dnp3.al.boq.b4": "0",
                    "dnp3.al.boq.b3": "0",
                    "dnp3.al.boq.b2": "0",
                    "dnp3.al.boq.b1": "0",
                    "dnp3.al.boq.b0": "1"
                  }
                }
              },
              "dnp3.al.obj": "10243",
              "dnp3.al.obj_tree": {
                "Qualifier Field, Prefix: None, Range: 8-bit Start and Stop Indices": {
                  "dnp3.al.objq.prefix": "0",
                  "dnp3.al.objq.range": "0"
                },
                "Number of Items: 2": {
                  "dnp3.al.range.start": "0",
                  "dnp3.al.range.stop": "1"
                },
                "Point Number 0 (Quality: Online), Value: 0": {
                  "dnp3.al.point_index": "0",
                  "Quality: Online": {
                    "dnp3.al.aoq.b7": "0",
                    "dnp3.al.aoq.b6": "0",
                    "dnp3.al.aoq.b5": "0",
                    "dnp3.al.aoq.b4": "0",
                    "dnp3.al.aoq.b3": "0",
                    "dnp3.al.aoq.b2": "0",
                    "dnp3.al.aoq.b1": "0",
                    "dnp3.al.aoq.b0": "1"
                  },
                  "dnp3.al.anaout.float": "0"
                },
                "Point Number 1 (Quality: Online), Value: 895.212": {
                  "dnp3.al.point_index": "1",
                  "Quality: Online": {
                    "dnp3.al.aoq.b7": "0",
                    "dnp3.al.aoq.b6": "0",
                    "dnp3.al.aoq.b5": "0",
                    "dnp3.al.aoq.b4": "0",
                    "dnp3.al.aoq.b3": "0",
                    "dnp3.al.aoq.b2": "0",
                    "dnp3.al.aoq.b1": "0",
                    "dnp3.al.aoq.b0": "1"
                  },
                  "dnp3.al.anaout.float": "895.212"
                }
              }
            }
          }
        }
      }
    }
  },
  {
    "_index": "packets-2020-10-17",
    "_type": "pcap_file",
    "_score": null,
    "_source": {
      "layers": {
        "frame": {
          "frame.encap_type": "1",
          "frame.time": "Oct 17, 2020 11:09:46.705235000 CDT",
          "frame.offset_shift": "0.000000000",
          "frame.time_epoch": "1602950986.705235000",
          "frame.time_delta": "0.015710000",
          "frame.time_delta_displayed": "0.015710000",
          "frame.time_relative": "21.999604000",
          "frame.number": "22",
          "frame.len": "42",
          "frame.cap_len": "42",
          "frame.marked": "0",
          "frame.ignored": "0",
          "frame.protocols": "eth:ethertype:arp",
          "frame.coloring_rule.name": "ARP",
          "frame.coloring_rule.string": "arp"
        },
        "eth": {
          "eth.dst": "00:00:00:aa:00:22",
          "eth.dst_tree": {
            "eth.dst_resolved": "00:00:00_aa:00:22",
            "eth.addr": "00:00:00:aa:00:22",
            "eth.addr_resolved": "00:00:00_aa:00:22",
            "eth.lg": "0",
            "eth.ig": "0"
          },
          "eth.src": "00:50:56:9c:9d:70",
          "eth.src_tree": {
            "eth.src_resolved": "Vmware_9c:9d:70",
            "eth.addr": "00:50:56:9c:9d:70",
            "eth.addr_resolved": "Vmware_9c:9d:70",
            "eth.lg": "0",
            "eth.ig": "0"
          },
          "eth.type": "0x00000806"
        },
        "arp": {
          "arp.hw.type": "1",
          "arp.proto.type": "0x00000800",
          "arp.hw.size": "6",
          "arp.proto.size": "4",
          "arp.opcode": "1",
          "arp.src.hw_mac": "00:50:56:9c:9d:70",
          "arp.src.proto_ipv4": "192.168.0.5",
          "arp.dst.hw_mac": "00:00:00:aa:00:22",
          "arp.dst.proto_ipv4": "192.168.0.4"
        }
      }
    }
  },
  {
    "_index": "packets-2020-10-17",
    "_type": "pcap_file",
    "_score": null,
    "_source": {
      "layers": {
        "frame": {
          "frame.encap_type": "1",
          "frame.time": "Oct 17, 2020 11:09:46.755366000 CDT",
          "frame.offset_shift": "0.000000000",
          "frame.time_epoch": "1602950986.755366000",
          "frame.time_delta": "0.050131000",
          "frame.time_delta_displayed": "0.050131000",
          "frame.time_relative": "22.049735000",
          "frame.number": "23",
          "frame.len": "60",
          "frame.cap_len": "60",
          "frame.marked": "0",
          "frame.ignored": "0",
          "frame.protocols": "eth:ethertype:arp",
          "frame.coloring_rule.name": "ARP",
          "frame.coloring_rule.string": "arp"
        },
        "eth": {
          "eth.dst": "00:50:56:9c:9d:70",
          "eth.dst_tree": {
            "eth.dst_resolved": "Vmware_9c:9d:70",
            "eth.addr": "00:50:56:9c:9d:70",
            "eth.addr_resolved": "Vmware_9c:9d:70",
            "eth.lg": "0",
            "eth.ig": "0"
          },
          "eth.src": "00:00:00:aa:00:22",
          "eth.src_tree": {
            "eth.src_resolved": "00:00:00_aa:00:22",
            "eth.addr": "00:00:00:aa:00:22",
            "eth.addr_resolved": "00:00:00_aa:00:22",
            "eth.lg": "0",
            "eth.ig": "0"
          },
          "eth.type": "0x00000806",
          "eth.padding": "00:00:00:00:00:00:00:00:00:00:00:00:00:00:00:00:00:00"
        },
        "arp": {
          "arp.hw.type": "1",
          "arp.proto.type": "0x00000800",
          "arp.hw.size": "6",
          "arp.proto.size": "4",
          "arp.opcode": "2",
          "arp.src.hw_mac": "00:00:00:aa:00:22",
          "arp.src.proto_ipv4": "192.168.0.4",
          "arp.dst.hw_mac": "00:50:56:9c:9d:70",
          "arp.dst.proto_ipv4": "192.168.0.5"
        }
      }
    }
  },
  {
    "_index": "packets-2020-10-17",
    "_type": "pcap_file",
    "_score": null,
    "_source": {
      "layers": {
        "frame": {
          "frame.encap_type": "1",
          "frame.time": "Oct 17, 2020 11:09:47.015025000 CDT",
          "frame.offset_shift": "0.000000000",
          "frame.time_epoch": "1602950987.015025000",
          "frame.time_delta": "0.259659000",
          "frame.time_delta_displayed": "0.259659000",
          "frame.time_relative": "22.309394000",
          "frame.number": "24",
          "frame.len": "60",
          "frame.cap_len": "60",
          "frame.marked": "0",
          "frame.ignored": "0",
          "frame.protocols": "eth:ethertype:arp",
          "frame.coloring_rule.name": "ARP",
          "frame.coloring_rule.string": "arp"
        },
        "eth": {
          "eth.dst": "00:50:56:9c:9d:70",
          "eth.dst_tree": {
            "eth.dst_resolved": "Vmware_9c:9d:70",
            "eth.addr": "00:50:56:9c:9d:70",
            "eth.addr_resolved": "Vmware_9c:9d:70",
            "eth.lg": "0",
            "eth.ig": "0"
          },
          "eth.src": "00:00:00:aa:00:22",
          "eth.src_tree": {
            "eth.src_resolved": "00:00:00_aa:00:22",
            "eth.addr": "00:00:00:aa:00:22",
            "eth.addr_resolved": "00:00:00_aa:00:22",
            "eth.lg": "0",
            "eth.ig": "0"
          },
          "eth.type": "0x00000806",
          "eth.padding": "00:00:00:00:00:00:00:00:00:00:00:00:00:00:00:00:00:00"
        },
        "arp": {
          "arp.hw.type": "1",
          "arp.proto.type": "0x00000800",
          "arp.hw.size": "6",
          "arp.proto.size": "4",
          "arp.opcode": "1",
          "arp.src.hw_mac": "00:00:00:aa:00:22",
          "arp.src.proto_ipv4": "192.168.0.4",
          "arp.dst.hw_mac": "00:00:00:00:00:00",
          "arp.dst.proto_ipv4": "192.168.0.5"
        }
      }
    }
  },
  {
    "_index": "packets-2020-10-17",
    "_type": "pcap_file",
    "_score": null,
    "_source": {
      "layers": {
        "frame": {
          "frame.encap_type": "1",
          "frame.time": "Oct 17, 2020 11:09:47.015037000 CDT",
          "frame.offset_shift": "0.000000000",
          "frame.time_epoch": "1602950987.015037000",
          "frame.time_delta": "0.000012000",
          "frame.time_delta_displayed": "0.000012000",
          "frame.time_relative": "22.309406000",
          "frame.number": "25",
          "frame.len": "42",
          "frame.cap_len": "42",
          "frame.marked": "0",
          "frame.ignored": "0",
          "frame.protocols": "eth:ethertype:arp",
          "frame.coloring_rule.name": "ARP",
          "frame.coloring_rule.string": "arp"
        },
        "eth": {
          "eth.dst": "00:00:00:aa:00:22",
          "eth.dst_tree": {
            "eth.dst_resolved": "00:00:00_aa:00:22",
            "eth.addr": "00:00:00:aa:00:22",
            "eth.addr_resolved": "00:00:00_aa:00:22",
            "eth.lg": "0",
            "eth.ig": "0"
          },
          "eth.src": "00:50:56:9c:9d:70",
          "eth.src_tree": {
            "eth.src_resolved": "Vmware_9c:9d:70",
            "eth.addr": "00:50:56:9c:9d:70",
            "eth.addr_resolved": "Vmware_9c:9d:70",
            "eth.lg": "0",
            "eth.ig": "0"
          },
          "eth.type": "0x00000806"
        },
        "arp": {
          "arp.hw.type": "1",
          "arp.proto.type": "0x00000800",
          "arp.hw.size": "6",
          "arp.proto.size": "4",
          "arp.opcode": "2",
          "arp.src.hw_mac": "00:50:56:9c:9d:70",
          "arp.src.proto_ipv4": "192.168.0.5",
          "arp.dst.hw_mac": "00:00:00:aa:00:22",
          "arp.dst.proto_ipv4": "192.168.0.4"
        }
      }
    }
  },
  {
    "_index": "packets-2020-10-17",
    "_type": "pcap_file",
    "_score": null,
    "_source": {
      "layers": {
        "frame": {
          "frame.encap_type": "1",
          "frame.time": "Oct 17, 2020 11:09:47.878523000 CDT",
          "frame.offset_shift": "0.000000000",
          "frame.time_epoch": "1602950987.878523000",
          "frame.time_delta": "0.863486000",
          "frame.time_delta_displayed": "0.863486000",
          "frame.time_relative": "23.172892000",
          "frame.number": "26",
          "frame.len": "60",
          "frame.cap_len": "60",
          "frame.marked": "0",
          "frame.ignored": "0",
          "frame.protocols": "eth:ethertype:arp",
          "frame.coloring_rule.name": "ARP",
          "frame.coloring_rule.string": "arp"
        },
        "eth": {
          "eth.dst": "ff:ff:ff:ff:ff:ff",
          "eth.dst_tree": {
            "eth.dst_resolved": "Broadcast",
            "eth.addr": "ff:ff:ff:ff:ff:ff",
            "eth.addr_resolved": "Broadcast",
            "eth.lg": "1",
            "eth.ig": "1"
          },
          "eth.src": "00:00:00:aa:00:22",
          "eth.src_tree": {
            "eth.src_resolved": "00:00:00_aa:00:22",
            "eth.addr": "00:00:00:aa:00:22",
            "eth.addr_resolved": "00:00:00_aa:00:22",
            "eth.lg": "0",
            "eth.ig": "0"
          },
          "eth.type": "0x00000806",
          "eth.padding": "00:00:00:00:00:00:00:00:00:00:00:00:00:00:00:00:00:00"
        },
        "arp": {
          "arp.hw.type": "1",
          "arp.proto.type": "0x00000800",
          "arp.hw.size": "6",
          "arp.proto.size": "4",
          "arp.opcode": "1",
          "arp.src.hw_mac": "00:00:00:aa:00:22",
          "arp.src.proto_ipv4": "192.168.0.4",
          "arp.dst.hw_mac": "00:00:00:00:00:00",
          "arp.dst.proto_ipv4": "192.168.0.110"
        }
      }
    }
  },
  {
    "_index": "packets-2020-10-17",
    "_type": "pcap_file",
    "_score": null,
    "_source": {
      "layers": {
        "frame": {
          "frame.encap_type": "1",
          "frame.time": "Oct 17, 2020 11:09:48.903079000 CDT",
          "frame.offset_shift": "0.000000000",
          "frame.time_epoch": "1602950988.903079000",
          "frame.time_delta": "1.024556000",
          "frame.time_delta_displayed": "1.024556000",
          "frame.time_relative": "24.197448000",
          "frame.number": "27",
          "frame.len": "60",
          "frame.cap_len": "60",
          "frame.marked": "0",
          "frame.ignored": "0",
          "frame.protocols": "eth:ethertype:arp",
          "frame.coloring_rule.name": "ARP",
          "frame.coloring_rule.string": "arp"
        },
        "eth": {
          "eth.dst": "ff:ff:ff:ff:ff:ff",
          "eth.dst_tree": {
            "eth.dst_resolved": "Broadcast",
            "eth.addr": "ff:ff:ff:ff:ff:ff",
            "eth.addr_resolved": "Broadcast",
            "eth.lg": "1",
            "eth.ig": "1"
          },
          "eth.src": "00:00:00:aa:00:22",
          "eth.src_tree": {
            "eth.src_resolved": "00:00:00_aa:00:22",
            "eth.addr": "00:00:00:aa:00:22",
            "eth.addr_resolved": "00:00:00_aa:00:22",
            "eth.lg": "0",
            "eth.ig": "0"
          },
          "eth.type": "0x00000806",
          "eth.padding": "00:00:00:00:00:00:00:00:00:00:00:00:00:00:00:00:00:00"
        },
        "arp": {
          "arp.hw.type": "1",
          "arp.proto.type": "0x00000800",
          "arp.hw.size": "6",
          "arp.proto.size": "4",
          "arp.opcode": "1",
          "arp.src.hw_mac": "00:00:00:aa:00:22",
          "arp.src.proto_ipv4": "192.168.0.4",
          "arp.dst.hw_mac": "00:00:00:00:00:00",
          "arp.dst.proto_ipv4": "192.168.0.110"
        }
      }
    }
  },
  {
    "_index": "packets-2020-10-17",
    "_type": "pcap_file",
    "_score": null,
    "_source": {
      "layers": {
        "frame": {
          "frame.encap_type": "1",
          "frame.time": "Oct 17, 2020 11:09:49.927111000 CDT",
          "frame.offset_shift": "0.000000000",
          "frame.time_epoch": "1602950989.927111000",
          "frame.time_delta": "1.024032000",
          "frame.time_delta_displayed": "1.024032000",
          "frame.time_relative": "25.221480000",
          "frame.number": "28",
          "frame.len": "60",
          "frame.cap_len": "60",
          "frame.marked": "0",
          "frame.ignored": "0",
          "frame.protocols": "eth:ethertype:arp",
          "frame.coloring_rule.name": "ARP",
          "frame.coloring_rule.string": "arp"
        },
        "eth": {
          "eth.dst": "ff:ff:ff:ff:ff:ff",
          "eth.dst_tree": {
            "eth.dst_resolved": "Broadcast",
            "eth.addr": "ff:ff:ff:ff:ff:ff",
            "eth.addr_resolved": "Broadcast",
            "eth.lg": "1",
            "eth.ig": "1"
          },
          "eth.src": "00:00:00:aa:00:22",
          "eth.src_tree": {
            "eth.src_resolved": "00:00:00_aa:00:22",
            "eth.addr": "00:00:00:aa:00:22",
            "eth.addr_resolved": "00:00:00_aa:00:22",
            "eth.lg": "0",
            "eth.ig": "0"
          },
          "eth.type": "0x00000806",
          "eth.padding": "00:00:00:00:00:00:00:00:00:00:00:00:00:00:00:00:00:00"
        },
        "arp": {
          "arp.hw.type": "1",
          "arp.proto.type": "0x00000800",
          "arp.hw.size": "6",
          "arp.proto.size": "4",
          "arp.opcode": "1",
          "arp.src.hw_mac": "00:00:00:aa:00:22",
          "arp.src.proto_ipv4": "192.168.0.4",
          "arp.dst.hw_mac": "00:00:00:00:00:00",
          "arp.dst.proto_ipv4": "192.168.0.110"
        }
      }
    }
  },
  {
    "_index": "packets-2020-10-17",
    "_type": "pcap_file",
    "_score": null,
    "_source": {
      "layers": {
        "frame": {
          "frame.encap_type": "1",
          "frame.time": "Oct 17, 2020 11:09:50.066077000 CDT",
          "frame.offset_shift": "0.000000000",
          "frame.time_epoch": "1602950990.066077000",
          "frame.time_delta": "0.138966000",
          "frame.time_delta_displayed": "0.138966000",
          "frame.time_relative": "25.360446000",
          "frame.number": "29",
          "frame.len": "72",
          "frame.cap_len": "72",
          "frame.marked": "0",
          "frame.ignored": "0",
          "frame.protocols": "eth:ethertype:ip:tcp:dnp3",
          "frame.coloring_rule.name": "TCP",
          "frame.coloring_rule.string": "tcp"
        },
        "eth": {
          "eth.dst": "00:50:56:9c:9d:70",
          "eth.dst_tree": {
            "eth.dst_resolved": "Vmware_9c:9d:70",
            "eth.addr": "00:50:56:9c:9d:70",
            "eth.addr_resolved": "Vmware_9c:9d:70",
            "eth.lg": "0",
            "eth.ig": "0"
          },
          "eth.src": "00:00:00:aa:00:22",
          "eth.src_tree": {
            "eth.src_resolved": "00:00:00_aa:00:22",
            "eth.addr": "00:00:00:aa:00:22",
            "eth.addr_resolved": "00:00:00_aa:00:22",
            "eth.lg": "0",
            "eth.ig": "0"
          },
          "eth.type": "0x00000800"
        },
        "ip": {
          "ip.version": "4",
          "ip.hdr_len": "20",
          "ip.dsfield": "0x00000000",
          "ip.dsfield_tree": {
            "ip.dsfield.dscp": "0",
            "ip.dsfield.ecn": "0"
          },
          "ip.len": "58",
          "ip.id": "0x0000bf97",
          "ip.flags": "0x00004000",
          "ip.flags_tree": {
            "ip.flags.rb": "0",
            "ip.flags.df": "1",
            "ip.flags.mf": "0"
          },
          "ip.frag_offset": "0",
          "ip.ttl": "62",
          "ip.proto": "6",
          "ip.checksum": "0x00001067",
          "ip.checksum.status": "2",
          "ip.src": "172.16.0.2",
          "ip.addr": "172.16.0.2",
          "ip.src_host": "172.16.0.2",
          "ip.host": "172.16.0.2",
          "ip.dst": "192.168.0.5",
          "ip.addr": "192.168.0.5",
          "ip.dst_host": "192.168.0.5",
          "ip.host": "192.168.0.5"
        },
        "tcp": {
          "tcp.srcport": "52851",
          "tcp.dstport": "20000",
          "tcp.port": "52851",
          "tcp.port": "20000",
          "tcp.stream": "6",
          "tcp.len": "18",
          "tcp.seq": "1",
          "tcp.nxtseq": "19",
          "tcp.ack": "1",
          "tcp.hdr_len": "20",
          "tcp.flags": "0x00000018",
          "tcp.flags_tree": {
            "tcp.flags.res": "0",
            "tcp.flags.ns": "0",
            "tcp.flags.cwr": "0",
            "tcp.flags.ecn": "0",
            "tcp.flags.urg": "0",
            "tcp.flags.ack": "1",
            "tcp.flags.push": "1",
            "tcp.flags.reset": "0",
            "tcp.flags.syn": "0",
            "tcp.flags.fin": "0",
            "tcp.flags.str": "·······AP···"
          },
          "tcp.window_size_value": "501",
          "tcp.window_size": "501",
          "tcp.window_size_scalefactor": "-1",
          "tcp.checksum": "0x00004327",
          "tcp.checksum.status": "2",
          "tcp.urgent_pointer": "0",
          "tcp.analysis": {
            "tcp.analysis.bytes_in_flight": "18",
            "tcp.analysis.push_bytes_sent": "18"
          },
          "Timestamps": {
            "tcp.time_relative": "0.000000000",
            "tcp.time_delta": "0.000000000"
          },
          "tcp.payload": "05:64:0b:c4:86:01:01:00:cc:ed:f4:c4:01:3c:01:06:ca:18",
          "tcp.pdu.size": "18"
        },
        "dnp3": {
          "Data Link Layer, Len: 11, From: 1, To: 390, DIR, PRM, Unconfirmed User Data": {
            "dnp3.start": "0x00000564",
            "dnp3.len": "11",
            "dnp3.ctl": "0x000000c4",
            "dnp3.ctl_tree": {
              "dnp3.ctl.dir": "1",
              "dnp3.ctl.prm": "1",
              "dnp3.ctl.fcb": "0",
              "dnp3.ctl.fcv": "0",
              "dnp3.ctl.prifunc": "4"
            },
            "dnp3.dst": "390",
            "dnp3.addr": "390",
            "dnp3.src": "1",
            "dnp3.addr": "1",
            "dnp3.hdr.CRC": "0x0000edcc",
            "dnp.hdr.CRC.status": "1"
          },
          "dnp3.tr.ctl": "0x000000f4",
          "dnp3.tr.ctl_tree": {
            "dnp3.tr.fin": "1",
            "dnp3.tr.fir": "1",
            "dnp3.tr.seq": "52"
          },
          "Data Chunks": {
            "Data Chunk: 0": {
              "dnp.data_chunk": "f4:c4:01:3c:01:06",
              "dnp.data_chunk_len": "6",
              "dnp.data_chunk.CRC": "0x000018ca",
              "dnp.data_chunk.CRC.status": "1"
            }
          },
          "dnp3.al.fragments": {
            "dnp3.al.fragment": "29",
            "dnp3.al.fragment.count": "1",
            "dnp3.al.fragment.reassembled.length": "5"
          },
          "Application Layer: (FIR, FIN, Sequence 4, Read)": {
            "dnp3.al.ctl": "0x000000c4",
            "dnp3.al.ctl_tree": {
              "dnp3.al.fir": "1",
              "dnp3.al.fin": "1",
              "dnp3.al.con": "0",
              "dnp3.al.uns": "0",
              "dnp3.al.seq": "4"
            },
            "dnp3.al.func": "1",
            "READ Request Data Objects": {
              "dnp3.al.obj": "15361",
              "dnp3.al.obj_tree": {
                "Qualifier Field, Prefix: None, Range: No Range Field": {
                  "dnp3.al.objq.prefix": "0",
                  "dnp3.al.objq.range": "6"
                },
                "Number of Items: 0": ""
              }
            }
          }
        }
      }
    }
  },
  {
    "_index": "packets-2020-10-17",
    "_type": "pcap_file",
    "_score": null,
    "_source": {
      "layers": {
        "frame": {
          "frame.encap_type": "1",
          "frame.time": "Oct 17, 2020 11:09:50.066445000 CDT",
          "frame.offset_shift": "0.000000000",
          "frame.time_epoch": "1602950990.066445000",
          "frame.time_delta": "0.000368000",
          "frame.time_delta_displayed": "0.000368000",
          "frame.time_relative": "25.360814000",
          "frame.number": "30",
          "frame.len": "196",
          "frame.cap_len": "196",
          "frame.marked": "0",
          "frame.ignored": "0",
          "frame.protocols": "eth:ethertype:ip:tcp:dnp3",
          "frame.coloring_rule.name": "TCP",
          "frame.coloring_rule.string": "tcp"
        },
        "eth": {
          "eth.dst": "00:00:00:aa:00:22",
          "eth.dst_tree": {
            "eth.dst_resolved": "00:00:00_aa:00:22",
            "eth.addr": "00:00:00:aa:00:22",
            "eth.addr_resolved": "00:00:00_aa:00:22",
            "eth.lg": "0",
            "eth.ig": "0"
          },
          "eth.src": "00:50:56:9c:9d:70",
          "eth.src_tree": {
            "eth.src_resolved": "Vmware_9c:9d:70",
            "eth.addr": "00:50:56:9c:9d:70",
            "eth.addr_resolved": "Vmware_9c:9d:70",
            "eth.lg": "0",
            "eth.ig": "0"
          },
          "eth.type": "0x00000800"
        },
        "ip": {
          "ip.version": "4",
          "ip.hdr_len": "20",
          "ip.dsfield": "0x00000000",
          "ip.dsfield_tree": {
            "ip.dsfield.dscp": "0",
            "ip.dsfield.ecn": "0"
          },
          "ip.len": "182",
          "ip.id": "0x0000b4b6",
          "ip.flags": "0x00004000",
          "ip.flags_tree": {
            "ip.flags.rb": "0",
            "ip.flags.df": "1",
            "ip.flags.mf": "0"
          },
          "ip.frag_offset": "0",
          "ip.ttl": "128",
          "ip.proto": "6",
          "ip.checksum": "0x00000000",
          "ip.checksum.status": "2",
          "ip.src": "192.168.0.5",
          "ip.addr": "192.168.0.5",
          "ip.src_host": "192.168.0.5",
          "ip.host": "192.168.0.5",
          "ip.dst": "172.16.0.2",
          "ip.addr": "172.16.0.2",
          "ip.dst_host": "172.16.0.2",
          "ip.host": "172.16.0.2"
        },
        "tcp": {
          "tcp.srcport": "20000",
          "tcp.dstport": "52851",
          "tcp.port": "20000",
          "tcp.port": "52851",
          "tcp.stream": "6",
          "tcp.len": "142",
          "tcp.seq": "1",
          "tcp.nxtseq": "143",
          "tcp.ack": "19",
          "tcp.hdr_len": "20",
          "tcp.flags": "0x00000018",
          "tcp.flags_tree": {
            "tcp.flags.res": "0",
            "tcp.flags.ns": "0",
            "tcp.flags.cwr": "0",
            "tcp.flags.ecn": "0",
            "tcp.flags.urg": "0",
            "tcp.flags.ack": "1",
            "tcp.flags.push": "1",
            "tcp.flags.reset": "0",
            "tcp.flags.syn": "0",
            "tcp.flags.fin": "0",
            "tcp.flags.str": "·······AP···"
          },
          "tcp.window_size_value": "1022",
          "tcp.window_size": "1022",
          "tcp.window_size_scalefactor": "-1",
          "tcp.checksum": "0x00006d68",
          "tcp.checksum.status": "2",
          "tcp.urgent_pointer": "0",
          "tcp.analysis": {
            "tcp.analysis.acks_frame": "29",
            "tcp.analysis.ack_rtt": "0.000368000",
            "tcp.analysis.bytes_in_flight": "142",
            "tcp.analysis.push_bytes_sent": "142"
          },
          "Timestamps": {
            "tcp.time_relative": "0.000368000",
            "tcp.time_delta": "0.000368000"
          },
          "tcp.payload": "05:64:79:44:01:00:86:01:2f:e4:c0:c4:81:00:00:01:02:00:00:07:81:81:81:81:81:81:a3:c9:81:81:1e:05:00:00:0f:01:c6:97:7c:44:01:f2:bd:86:ae:ea:41:01:c6:97:7c:44:01:f2:bd:86:41:01:96:54:83:c3:e8:8f:01:a1:4e:ef:c2:01:09:65:2b:c3:01:6f:03:98:c0:01:21:12:23:e3:b0:c4:01:14:c7:c9:42:01:f5:bb:25:c4:01:68:9c:83:0b:61:c2:01:60:84:ba:c2:01:4e:de:99:41:01:21:36:40:b0:9a:42:01:e2:c5:ae:41:0a:02:00:00:07:81:81:81:81:1a:64:81:81:81:81:57:5d",
          "tcp.pdu.size": "142"
        },
        "dnp3": {
          "Data Link Layer, Len: 121, From: 390, To: 1, PRM, Unconfirmed User Data": {
            "dnp3.start": "0x00000564",
            "dnp3.len": "121",
            "dnp3.ctl": "0x00000044",
            "dnp3.ctl_tree": {
              "dnp3.ctl.dir": "0",
              "dnp3.ctl.prm": "1",
              "dnp3.ctl.fcb": "0",
              "dnp3.ctl.fcv": "0",
              "dnp3.ctl.prifunc": "4"
            },
            "dnp3.dst": "1",
            "dnp3.addr": "1",
            "dnp3.src": "390",
            "dnp3.addr": "390",
            "dnp3.hdr.CRC": "0x0000e42f",
            "dnp.hdr.CRC.status": "1"
          },
          "dnp3.tr.ctl": "0x000000c0",
          "dnp3.tr.ctl_tree": {
            "dnp3.tr.fin": "1",
            "dnp3.tr.fir": "1",
            "dnp3.tr.seq": "0"
          },
          "Data Chunks": {
            "Data Chunk: 0": {
              "dnp.data_chunk": "c0:c4:81:00:00:01:02:00:00:07:81:81:81:81:81:81",
              "dnp.data_chunk_len": "16",
              "dnp.data_chunk.CRC": "0x0000c9a3",
              "dnp.data_chunk.CRC.status": "1"
            },
            "Data Chunk: 1": {
              "dnp.data_chunk": "81:81:1e:05:00:00:0f:01:c6:97:7c:44:01:f2:bd:86",
              "dnp.data_chunk_len": "16",
              "dnp.data_chunk.CRC": "0x0000eaae",
              "dnp.data_chunk.CRC.status": "1"
            },
            "Data Chunk: 2": {
              "dnp.data_chunk": "41:01:c6:97:7c:44:01:f2:bd:86:41:01:96:54:83:c3",
              "dnp.data_chunk_len": "16",
              "dnp.data_chunk.CRC": "0x00008fe8",
              "dnp.data_chunk.CRC.status": "1"
            },
            "Data Chunk: 3": {
              "dnp.data_chunk": "01:a1:4e:ef:c2:01:09:65:2b:c3:01:6f:03:98:c0:01",
              "dnp.data_chunk_len": "16",
              "dnp.data_chunk.CRC": "0x00001221",
              "dnp.data_chunk.CRC.status": "1"
            },
            "Data Chunk: 4": {
              "dnp.data_chunk": "23:e3:b0:c4:01:14:c7:c9:42:01:f5:bb:25:c4:01:68",
              "dnp.data_chunk_len": "16",
              "dnp.data_chunk.CRC": "0x0000839c",
              "dnp.data_chunk.CRC.status": "1"
            },
            "Data Chunk: 5": {
              "dnp.data_chunk": "0b:61:c2:01:60:84:ba:c2:01:4e:de:99:41:01:21:36",
              "dnp.data_chunk_len": "16",
              "dnp.data_chunk.CRC": "0x0000b040",
              "dnp.data_chunk.CRC.status": "1"
            },
            "Data Chunk: 6": {
              "dnp.data_chunk": "9a:42:01:e2:c5:ae:41:0a:02:00:00:07:81:81:81:81",
              "dnp.data_chunk_len": "16",
              "dnp.data_chunk.CRC": "0x0000641a",
              "dnp.data_chunk.CRC.status": "1"
            },
            "Data Chunk: 7": {
              "dnp.data_chunk": "81:81:81:81",
              "dnp.data_chunk_len": "4",
              "dnp.data_chunk.CRC": "0x00005d57",
              "dnp.data_chunk.CRC.status": "1"
            }
          },
          "dnp3.al.fragments": {
            "dnp3.al.fragment": "30",
            "dnp3.al.fragment.count": "1",
            "dnp3.al.fragment.reassembled.length": "115"
          },
          "Application Layer: (FIR, FIN, Sequence 4, Response)": {
            "dnp3.al.ctl": "0x000000c4",
            "dnp3.al.ctl_tree": {
              "dnp3.al.fir": "1",
              "dnp3.al.fin": "1",
              "dnp3.al.con": "0",
              "dnp3.al.uns": "0",
              "dnp3.al.seq": "4"
            },
            "dnp3.al.func": "129",
            "dnp3.al.iin": "0x00000000",
            "dnp3.al.iin_tree": {
              "dnp3.al.iin.rst": "0",
              "dnp3.al.iin.dt": "0",
              "dnp3.al.iin.dol": "0",
              "dnp3.al.iin.tsr": "0",
              "dnp3.al.iin.cls3d": "0",
              "dnp3.al.iin.cls2d": "0",
              "dnp3.al.iin.cls1d": "0",
              "dnp3.al.iin.bmsg": "0",
              "dnp3.al.iin.cc": "0",
              "dnp3.al.iin.oae": "0",
              "dnp3.al.iin.ebo": "0",
              "dnp3.al.iin.pioor": "0",
              "dnp3.al.iin.obju": "0",
              "dnp3.al.iin.fcni": "0"
            },
            "RESPONSE Data Objects": {
              "dnp3.al.obj": "258",
              "dnp3.al.obj_tree": {
                "Qualifier Field, Prefix: None, Range: 8-bit Start and Stop Indices": {
                  "dnp3.al.objq.prefix": "0",
                  "dnp3.al.objq.range": "0"
                },
                "Number of Items: 8": {
                  "dnp3.al.range.start": "0",
                  "dnp3.al.range.stop": "7"
                },
                "Point Number 0 (Quality: Online), Value: 1": {
                  "dnp3.al.point_index": "0",
                  "Quality: Online": {
                    "dnp3.al.biq.b7": "1",
                    "dnp3.al.biq.b6": "0",
                    "dnp3.al.biq.b5": "0",
                    "dnp3.al.biq.b4": "0",
                    "dnp3.al.biq.b3": "0",
                    "dnp3.al.biq.b2": "0",
                    "dnp3.al.biq.b1": "0",
                    "dnp3.al.biq.b0": "1"
                  }
                },
                "Point Number 1 (Quality: Online), Value: 1": {
                  "dnp3.al.point_index": "1",
                  "Quality: Online": {
                    "dnp3.al.biq.b7": "1",
                    "dnp3.al.biq.b6": "0",
                    "dnp3.al.biq.b5": "0",
                    "dnp3.al.biq.b4": "0",
                    "dnp3.al.biq.b3": "0",
                    "dnp3.al.biq.b2": "0",
                    "dnp3.al.biq.b1": "0",
                    "dnp3.al.biq.b0": "1"
                  }
                },
                "Point Number 2 (Quality: Online), Value: 1": {
                  "dnp3.al.point_index": "2",
                  "Quality: Online": {
                    "dnp3.al.biq.b7": "1",
                    "dnp3.al.biq.b6": "0",
                    "dnp3.al.biq.b5": "0",
                    "dnp3.al.biq.b4": "0",
                    "dnp3.al.biq.b3": "0",
                    "dnp3.al.biq.b2": "0",
                    "dnp3.al.biq.b1": "0",
                    "dnp3.al.biq.b0": "1"
                  }
                },
                "Point Number 3 (Quality: Online), Value: 1": {
                  "dnp3.al.point_index": "3",
                  "Quality: Online": {
                    "dnp3.al.biq.b7": "1",
                    "dnp3.al.biq.b6": "0",
                    "dnp3.al.biq.b5": "0",
                    "dnp3.al.biq.b4": "0",
                    "dnp3.al.biq.b3": "0",
                    "dnp3.al.biq.b2": "0",
                    "dnp3.al.biq.b1": "0",
                    "dnp3.al.biq.b0": "1"
                  }
                },
                "Point Number 4 (Quality: Online), Value: 1": {
                  "dnp3.al.point_index": "4",
                  "Quality: Online": {
                    "dnp3.al.biq.b7": "1",
                    "dnp3.al.biq.b6": "0",
                    "dnp3.al.biq.b5": "0",
                    "dnp3.al.biq.b4": "0",
                    "dnp3.al.biq.b3": "0",
                    "dnp3.al.biq.b2": "0",
                    "dnp3.al.biq.b1": "0",
                    "dnp3.al.biq.b0": "1"
                  }
                },
                "Point Number 5 (Quality: Online), Value: 1": {
                  "dnp3.al.point_index": "5",
                  "Quality: Online": {
                    "dnp3.al.biq.b7": "1",
                    "dnp3.al.biq.b6": "0",
                    "dnp3.al.biq.b5": "0",
                    "dnp3.al.biq.b4": "0",
                    "dnp3.al.biq.b3": "0",
                    "dnp3.al.biq.b2": "0",
                    "dnp3.al.biq.b1": "0",
                    "dnp3.al.biq.b0": "1"
                  }
                },
                "Point Number 6 (Quality: Online), Value: 1": {
                  "dnp3.al.point_index": "6",
                  "Quality: Online": {
                    "dnp3.al.biq.b7": "1",
                    "dnp3.al.biq.b6": "0",
                    "dnp3.al.biq.b5": "0",
                    "dnp3.al.biq.b4": "0",
                    "dnp3.al.biq.b3": "0",
                    "dnp3.al.biq.b2": "0",
                    "dnp3.al.biq.b1": "0",
                    "dnp3.al.biq.b0": "1"
                  }
                },
                "Point Number 7 (Quality: Online), Value: 1": {
                  "dnp3.al.point_index": "7",
                  "Quality: Online": {
                    "dnp3.al.biq.b7": "1",
                    "dnp3.al.biq.b6": "0",
                    "dnp3.al.biq.b5": "0",
                    "dnp3.al.biq.b4": "0",
                    "dnp3.al.biq.b3": "0",
                    "dnp3.al.biq.b2": "0",
                    "dnp3.al.biq.b1": "0",
                    "dnp3.al.biq.b0": "1"
                  }
                }
              },
              "dnp3.al.obj": "7685",
              "dnp3.al.obj_tree": {
                "Qualifier Field, Prefix: None, Range: 8-bit Start and Stop Indices": {
                  "dnp3.al.objq.prefix": "0",
                  "dnp3.al.objq.range": "0"
                },
                "Number of Items: 16": {
                  "dnp3.al.range.start": "0",
                  "dnp3.al.range.stop": "15"
                },
                "Point Number 0 (Quality: Online), Value: 1010.37": {
                  "dnp3.al.point_index": "0",
                  "Quality: Online": {
                    "dnp3.al.aiq.b7": "0",
                    "dnp3.al.aiq.b6": "0",
                    "dnp3.al.aiq.b5": "0",
                    "dnp3.al.aiq.b4": "0",
                    "dnp3.al.aiq.b3": "0",
                    "dnp3.al.aiq.b2": "0",
                    "dnp3.al.aiq.b1": "0",
                    "dnp3.al.aiq.b0": "1"
                  },
                  "dnp3.al.ana.float": "1010.37"
                },
                "Point Number 1 (Quality: Online), Value: 16.8427": {
                  "dnp3.al.point_index": "1",
                  "Quality: Online": {
                    "dnp3.al.aiq.b7": "0",
                    "dnp3.al.aiq.b6": "0",
                    "dnp3.al.aiq.b5": "0",
                    "dnp3.al.aiq.b4": "0",
                    "dnp3.al.aiq.b3": "0",
                    "dnp3.al.aiq.b2": "0",
                    "dnp3.al.aiq.b1": "0",
                    "dnp3.al.aiq.b0": "1"
                  },
                  "dnp3.al.ana.float": "16.8427"
                },
                "Point Number 2 (Quality: Online), Value: 1010.37": {
                  "dnp3.al.point_index": "2",
                  "Quality: Online": {
                    "dnp3.al.aiq.b7": "0",
                    "dnp3.al.aiq.b6": "0",
                    "dnp3.al.aiq.b5": "0",
                    "dnp3.al.aiq.b4": "0",
                    "dnp3.al.aiq.b3": "0",
                    "dnp3.al.aiq.b2": "0",
                    "dnp3.al.aiq.b1": "0",
                    "dnp3.al.aiq.b0": "1"
                  },
                  "dnp3.al.ana.float": "1010.37"
                },
                "Point Number 3 (Quality: Online), Value: 16.8427": {
                  "dnp3.al.point_index": "3",
                  "Quality: Online": {
                    "dnp3.al.aiq.b7": "0",
                    "dnp3.al.aiq.b6": "0",
                    "dnp3.al.aiq.b5": "0",
                    "dnp3.al.aiq.b4": "0",
                    "dnp3.al.aiq.b3": "0",
                    "dnp3.al.aiq.b2": "0",
                    "dnp3.al.aiq.b1": "0",
                    "dnp3.al.aiq.b0": "1"
                  },
                  "dnp3.al.ana.float": "16.8427"
                },
                "Point Number 4 (Quality: Online), Value: -262.661": {
                  "dnp3.al.point_index": "4",
                  "Quality: Online": {
                    "dnp3.al.aiq.b7": "0",
                    "dnp3.al.aiq.b6": "0",
                    "dnp3.al.aiq.b5": "0",
                    "dnp3.al.aiq.b4": "0",
                    "dnp3.al.aiq.b3": "0",
                    "dnp3.al.aiq.b2": "0",
                    "dnp3.al.aiq.b1": "0",
                    "dnp3.al.aiq.b0": "1"
                  },
                  "dnp3.al.ana.float": "-262.661"
                },
                "Point Number 5 (Quality: Online), Value: -119.654": {
                  "dnp3.al.point_index": "5",
                  "Quality: Online": {
                    "dnp3.al.aiq.b7": "0",
                    "dnp3.al.aiq.b6": "0",
                    "dnp3.al.aiq.b5": "0",
                    "dnp3.al.aiq.b4": "0",
                    "dnp3.al.aiq.b3": "0",
                    "dnp3.al.aiq.b2": "0",
                    "dnp3.al.aiq.b1": "0",
                    "dnp3.al.aiq.b0": "1"
                  },
                  "dnp3.al.ana.float": "-119.654"
                },
                "Point Number 6 (Quality: Online), Value: -171.395": {
                  "dnp3.al.point_index": "6",
                  "Quality: Online": {
                    "dnp3.al.aiq.b7": "0",
                    "dnp3.al.aiq.b6": "0",
                    "dnp3.al.aiq.b5": "0",
                    "dnp3.al.aiq.b4": "0",
                    "dnp3.al.aiq.b3": "0",
                    "dnp3.al.aiq.b2": "0",
                    "dnp3.al.aiq.b1": "0",
                    "dnp3.al.aiq.b0": "1"
                  },
                  "dnp3.al.ana.float": "-171.395"
                },
                "Point Number 7 (Quality: Online), Value: -4.75042": {
                  "dnp3.al.point_index": "7",
                  "Quality: Online": {
                    "dnp3.al.aiq.b7": "0",
                    "dnp3.al.aiq.b6": "0",
                    "dnp3.al.aiq.b5": "0",
                    "dnp3.al.aiq.b4": "0",
                    "dnp3.al.aiq.b3": "0",
                    "dnp3.al.aiq.b2": "0",
                    "dnp3.al.aiq.b1": "0",
                    "dnp3.al.aiq.b0": "1"
                  },
                  "dnp3.al.ana.float": "-4.75042"
                },
                "Point Number 8 (Quality: Online), Value: -1415.1": {
                  "dnp3.al.point_index": "8",
                  "Quality: Online": {
                    "dnp3.al.aiq.b7": "0",
                    "dnp3.al.aiq.b6": "0",
                    "dnp3.al.aiq.b5": "0",
                    "dnp3.al.aiq.b4": "0",
                    "dnp3.al.aiq.b3": "0",
                    "dnp3.al.aiq.b2": "0",
                    "dnp3.al.aiq.b1": "0",
                    "dnp3.al.aiq.b0": "1"
                  },
                  "dnp3.al.ana.float": "-1415.1"
                },
                "Point Number 9 (Quality: Online), Value: 100.889": {
                  "dnp3.al.point_index": "9",
                  "Quality: Online": {
                    "dnp3.al.aiq.b7": "0",
                    "dnp3.al.aiq.b6": "0",
                    "dnp3.al.aiq.b5": "0",
                    "dnp3.al.aiq.b4": "0",
                    "dnp3.al.aiq.b3": "0",
                    "dnp3.al.aiq.b2": "0",
                    "dnp3.al.aiq.b1": "0",
                    "dnp3.al.aiq.b0": "1"
                  },
                  "dnp3.al.ana.float": "100.889"
                },
                "Point Number 10 (Quality: Online), Value: -662.937": {
                  "dnp3.al.point_index": "10",
                  "Quality: Online": {
                    "dnp3.al.aiq.b7": "0",
                    "dnp3.al.aiq.b6": "0",
                    "dnp3.al.aiq.b5": "0",
                    "dnp3.al.aiq.b4": "0",
                    "dnp3.al.aiq.b3": "0",
                    "dnp3.al.aiq.b2": "0",
                    "dnp3.al.aiq.b1": "0",
                    "dnp3.al.aiq.b0": "1"
                  },
                  "dnp3.al.ana.float": "-662.937"
                },
                "Point Number 11 (Quality: Online), Value: -56.2611": {
                  "dnp3.al.point_index": "11",
                  "Quality: Online": {
                    "dnp3.al.aiq.b7": "0",
                    "dnp3.al.aiq.b6": "0",
                    "dnp3.al.aiq.b5": "0",
                    "dnp3.al.aiq.b4": "0",
                    "dnp3.al.aiq.b3": "0",
                    "dnp3.al.aiq.b2": "0",
                    "dnp3.al.aiq.b1": "0",
                    "dnp3.al.aiq.b0": "1"
                  },
                  "dnp3.al.ana.float": "-56.2611"
                },
                "Point Number 12 (Quality: Online), Value: -93.2585": {
                  "dnp3.al.point_index": "12",
                  "Quality: Online": {
                    "dnp3.al.aiq.b7": "0",
                    "dnp3.al.aiq.b6": "0",
                    "dnp3.al.aiq.b5": "0",
                    "dnp3.al.aiq.b4": "0",
                    "dnp3.al.aiq.b3": "0",
                    "dnp3.al.aiq.b2": "0",
                    "dnp3.al.aiq.b1": "0",
                    "dnp3.al.aiq.b0": "1"
                  },
                  "dnp3.al.ana.float": "-93.2585"
                },
                "Point Number 13 (Quality: Online), Value: 19.2335": {
                  "dnp3.al.point_index": "13",
                  "Quality: Online": {
                    "dnp3.al.aiq.b7": "0",
                    "dnp3.al.aiq.b6": "0",
                    "dnp3.al.aiq.b5": "0",
                    "dnp3.al.aiq.b4": "0",
                    "dnp3.al.aiq.b3": "0",
                    "dnp3.al.aiq.b2": "0",
                    "dnp3.al.aiq.b1": "0",
                    "dnp3.al.aiq.b0": "1"
                  },
                  "dnp3.al.ana.float": "19.2335"
                },
                "Point Number 14 (Quality: Online), Value: 77.1057": {
                  "dnp3.al.point_index": "14",
                  "Quality: Online": {
                    "dnp3.al.aiq.b7": "0",
                    "dnp3.al.aiq.b6": "0",
                    "dnp3.al.aiq.b5": "0",
                    "dnp3.al.aiq.b4": "0",
                    "dnp3.al.aiq.b3": "0",
                    "dnp3.al.aiq.b2": "0",
                    "dnp3.al.aiq.b1": "0",
                    "dnp3.al.aiq.b0": "1"
                  },
                  "dnp3.al.ana.float": "77.1057"
                },
                "Point Number 15 (Quality: Online), Value: 21.8466": {
                  "dnp3.al.point_index": "15",
                  "Quality: Online": {
                    "dnp3.al.aiq.b7": "0",
                    "dnp3.al.aiq.b6": "0",
                    "dnp3.al.aiq.b5": "0",
                    "dnp3.al.aiq.b4": "0",
                    "dnp3.al.aiq.b3": "0",
                    "dnp3.al.aiq.b2": "0",
                    "dnp3.al.aiq.b1": "0",
                    "dnp3.al.aiq.b0": "1"
                  },
                  "dnp3.al.ana.float": "21.8466"
                }
              },
              "dnp3.al.obj": "2562",
              "dnp3.al.obj_tree": {
                "Qualifier Field, Prefix: None, Range: 8-bit Start and Stop Indices": {
                  "dnp3.al.objq.prefix": "0",
                  "dnp3.al.objq.range": "0"
                },
                "Number of Items: 8": {
                  "dnp3.al.range.start": "0",
                  "dnp3.al.range.stop": "7"
                },
                "Point Number 0 (Quality: Online), Value: 1": {
                  "dnp3.al.point_index": "0",
                  "Quality: Online": {
                    "dnp3.al.boq.b7": "1",
                    "dnp3.al.boq.b6": "0",
                    "dnp3.al.boq.b5": "0",
                    "dnp3.al.boq.b4": "0",
                    "dnp3.al.boq.b3": "0",
                    "dnp3.al.boq.b2": "0",
                    "dnp3.al.boq.b1": "0",
                    "dnp3.al.boq.b0": "1"
                  }
                },
                "Point Number 1 (Quality: Online), Value: 1": {
                  "dnp3.al.point_index": "1",
                  "Quality: Online": {
                    "dnp3.al.boq.b7": "1",
                    "dnp3.al.boq.b6": "0",
                    "dnp3.al.boq.b5": "0",
                    "dnp3.al.boq.b4": "0",
                    "dnp3.al.boq.b3": "0",
                    "dnp3.al.boq.b2": "0",
                    "dnp3.al.boq.b1": "0",
                    "dnp3.al.boq.b0": "1"
                  }
                },
                "Point Number 2 (Quality: Online), Value: 1": {
                  "dnp3.al.point_index": "2",
                  "Quality: Online": {
                    "dnp3.al.boq.b7": "1",
                    "dnp3.al.boq.b6": "0",
                    "dnp3.al.boq.b5": "0",
                    "dnp3.al.boq.b4": "0",
                    "dnp3.al.boq.b3": "0",
                    "dnp3.al.boq.b2": "0",
                    "dnp3.al.boq.b1": "0",
                    "dnp3.al.boq.b0": "1"
                  }
                },
                "Point Number 3 (Quality: Online), Value: 1": {
                  "dnp3.al.point_index": "3",
                  "Quality: Online": {
                    "dnp3.al.boq.b7": "1",
                    "dnp3.al.boq.b6": "0",
                    "dnp3.al.boq.b5": "0",
                    "dnp3.al.boq.b4": "0",
                    "dnp3.al.boq.b3": "0",
                    "dnp3.al.boq.b2": "0",
                    "dnp3.al.boq.b1": "0",
                    "dnp3.al.boq.b0": "1"
                  }
                },
                "Point Number 4 (Quality: Online), Value: 1": {
                  "dnp3.al.point_index": "4",
                  "Quality: Online": {
                    "dnp3.al.boq.b7": "1",
                    "dnp3.al.boq.b6": "0",
                    "dnp3.al.boq.b5": "0",
                    "dnp3.al.boq.b4": "0",
                    "dnp3.al.boq.b3": "0",
                    "dnp3.al.boq.b2": "0",
                    "dnp3.al.boq.b1": "0",
                    "dnp3.al.boq.b0": "1"
                  }
                },
                "Point Number 5 (Quality: Online), Value: 1": {
                  "dnp3.al.point_index": "5",
                  "Quality: Online": {
                    "dnp3.al.boq.b7": "1",
                    "dnp3.al.boq.b6": "0",
                    "dnp3.al.boq.b5": "0",
                    "dnp3.al.boq.b4": "0",
                    "dnp3.al.boq.b3": "0",
                    "dnp3.al.boq.b2": "0",
                    "dnp3.al.boq.b1": "0",
                    "dnp3.al.boq.b0": "1"
                  }
                },
                "Point Number 6 (Quality: Online), Value: 1": {
                  "dnp3.al.point_index": "6",
                  "Quality: Online": {
                    "dnp3.al.boq.b7": "1",
                    "dnp3.al.boq.b6": "0",
                    "dnp3.al.boq.b5": "0",
                    "dnp3.al.boq.b4": "0",
                    "dnp3.al.boq.b3": "0",
                    "dnp3.al.boq.b2": "0",
                    "dnp3.al.boq.b1": "0",
                    "dnp3.al.boq.b0": "1"
                  }
                },
                "Point Number 7 (Quality: Online), Value: 1": {
                  "dnp3.al.point_index": "7",
                  "Quality: Online": {
                    "dnp3.al.boq.b7": "1",
                    "dnp3.al.boq.b6": "0",
                    "dnp3.al.boq.b5": "0",
                    "dnp3.al.boq.b4": "0",
                    "dnp3.al.boq.b3": "0",
                    "dnp3.al.boq.b2": "0",
                    "dnp3.al.boq.b1": "0",
                    "dnp3.al.boq.b0": "1"
                  }
                }
              }
            }
          }
        }
      }
    }
  },
  {
    "_index": "packets-2020-10-17",
    "_type": "pcap_file",
    "_score": null,
    "_source": {
      "layers": {
        "frame": {
          "frame.encap_type": "1",
          "frame.time": "Oct 17, 2020 11:09:50.266001000 CDT",
          "frame.offset_shift": "0.000000000",
          "frame.time_epoch": "1602950990.266001000",
          "frame.time_delta": "0.199556000",
          "frame.time_delta_displayed": "0.199556000",
          "frame.time_relative": "25.560370000",
          "frame.number": "31",
          "frame.len": "72",
          "frame.cap_len": "72",
          "frame.marked": "0",
          "frame.ignored": "0",
          "frame.protocols": "eth:ethertype:ip:tcp:dnp3",
          "frame.coloring_rule.name": "TCP",
          "frame.coloring_rule.string": "tcp"
        },
        "eth": {
          "eth.dst": "00:50:56:9c:9d:70",
          "eth.dst_tree": {
            "eth.dst_resolved": "Vmware_9c:9d:70",
            "eth.addr": "00:50:56:9c:9d:70",
            "eth.addr_resolved": "Vmware_9c:9d:70",
            "eth.lg": "0",
            "eth.ig": "0"
          },
          "eth.src": "00:00:00:aa:00:22",
          "eth.src_tree": {
            "eth.src_resolved": "00:00:00_aa:00:22",
            "eth.addr": "00:00:00:aa:00:22",
            "eth.addr_resolved": "00:00:00_aa:00:22",
            "eth.lg": "0",
            "eth.ig": "0"
          },
          "eth.type": "0x00000800"
        },
        "ip": {
          "ip.version": "4",
          "ip.hdr_len": "20",
          "ip.dsfield": "0x00000000",
          "ip.dsfield_tree": {
            "ip.dsfield.dscp": "0",
            "ip.dsfield.ecn": "0"
          },
          "ip.len": "58",
          "ip.id": "0x0000f05e",
          "ip.flags": "0x00004000",
          "ip.flags_tree": {
            "ip.flags.rb": "0",
            "ip.flags.df": "1",
            "ip.flags.mf": "0"
          },
          "ip.frag_offset": "0",
          "ip.ttl": "62",
          "ip.proto": "6",
          "ip.checksum": "0x0000df9f",
          "ip.checksum.status": "2",
          "ip.src": "172.16.0.2",
          "ip.addr": "172.16.0.2",
          "ip.src_host": "172.16.0.2",
          "ip.host": "172.16.0.2",
          "ip.dst": "192.168.0.5",
          "ip.addr": "192.168.0.5",
          "ip.dst_host": "192.168.0.5",
          "ip.host": "192.168.0.5"
        },
        "tcp": {
          "tcp.srcport": "43991",
          "tcp.dstport": "20000",
          "tcp.port": "43991",
          "tcp.port": "20000",
          "tcp.stream": "7",
          "tcp.len": "18",
          "tcp.seq": "1",
          "tcp.nxtseq": "19",
          "tcp.ack": "1",
          "tcp.hdr_len": "20",
          "tcp.flags": "0x00000018",
          "tcp.flags_tree": {
            "tcp.flags.res": "0",
            "tcp.flags.ns": "0",
            "tcp.flags.cwr": "0",
            "tcp.flags.ecn": "0",
            "tcp.flags.urg": "0",
            "tcp.flags.ack": "1",
            "tcp.flags.push": "1",
            "tcp.flags.reset": "0",
            "tcp.flags.syn": "0",
            "tcp.flags.fin": "0",
            "tcp.flags.str": "·······AP···"
          },
          "tcp.window_size_value": "502",
          "tcp.window_size": "502",
          "tcp.window_size_scalefactor": "-1",
          "tcp.checksum": "0x00008125",
          "tcp.checksum.status": "2",
          "tcp.urgent_pointer": "0",
          "tcp.analysis": {
            "tcp.analysis.bytes_in_flight": "18",
            "tcp.analysis.push_bytes_sent": "18"
          },
          "Timestamps": {
            "tcp.time_relative": "0.000000000",
            "tcp.time_delta": "0.000000000"
          },
          "tcp.payload": "05:64:0b:c4:8f:01:01:00:0b:da:f3:c3:01:3c:01:06:e6:2f",
          "tcp.pdu.size": "18"
        },
        "dnp3": {
          "Data Link Layer, Len: 11, From: 1, To: 399, DIR, PRM, Unconfirmed User Data": {
            "dnp3.start": "0x00000564",
            "dnp3.len": "11",
            "dnp3.ctl": "0x000000c4",
            "dnp3.ctl_tree": {
              "dnp3.ctl.dir": "1",
              "dnp3.ctl.prm": "1",
              "dnp3.ctl.fcb": "0",
              "dnp3.ctl.fcv": "0",
              "dnp3.ctl.prifunc": "4"
            },
            "dnp3.dst": "399",
            "dnp3.addr": "399",
            "dnp3.src": "1",
            "dnp3.addr": "1",
            "dnp3.hdr.CRC": "0x0000da0b",
            "dnp.hdr.CRC.status": "1"
          },
          "dnp3.tr.ctl": "0x000000f3",
          "dnp3.tr.ctl_tree": {
            "dnp3.tr.fin": "1",
            "dnp3.tr.fir": "1",
            "dnp3.tr.seq": "51"
          },
          "Data Chunks": {
            "Data Chunk: 0": {
              "dnp.data_chunk": "f3:c3:01:3c:01:06",
              "dnp.data_chunk_len": "6",
              "dnp.data_chunk.CRC": "0x00002fe6",
              "dnp.data_chunk.CRC.status": "1"
            }
          },
          "dnp3.al.fragments": {
            "dnp3.al.fragment": "31",
            "dnp3.al.fragment.count": "1",
            "dnp3.al.fragment.reassembled.length": "5"
          },
          "Application Layer: (FIR, FIN, Sequence 3, Read)": {
            "dnp3.al.ctl": "0x000000c3",
            "dnp3.al.ctl_tree": {
              "dnp3.al.fir": "1",
              "dnp3.al.fin": "1",
              "dnp3.al.con": "0",
              "dnp3.al.uns": "0",
              "dnp3.al.seq": "3"
            },
            "dnp3.al.func": "1",
            "READ Request Data Objects": {
              "dnp3.al.obj": "15361",
              "dnp3.al.obj_tree": {
                "Qualifier Field, Prefix: None, Range: No Range Field": {
                  "dnp3.al.objq.prefix": "0",
                  "dnp3.al.objq.range": "6"
                },
                "Number of Items: 0": ""
              }
            }
          }
        }
      }
    }
  },
  {
    "_index": "packets-2020-10-17",
    "_type": "pcap_file",
    "_score": null,
    "_source": {
      "layers": {
        "frame": {
          "frame.encap_type": "1",
          "frame.time": "Oct 17, 2020 11:09:50.266444000 CDT",
          "frame.offset_shift": "0.000000000",
          "frame.time_epoch": "1602950990.266444000",
          "frame.time_delta": "0.000443000",
          "frame.time_delta_displayed": "0.000443000",
          "frame.time_relative": "25.560813000",
          "frame.number": "32",
          "frame.len": "142",
          "frame.cap_len": "142",
          "frame.marked": "0",
          "frame.ignored": "0",
          "frame.protocols": "eth:ethertype:ip:tcp:dnp3",
          "frame.coloring_rule.name": "TCP",
          "frame.coloring_rule.string": "tcp"
        },
        "eth": {
          "eth.dst": "00:00:00:aa:00:22",
          "eth.dst_tree": {
            "eth.dst_resolved": "00:00:00_aa:00:22",
            "eth.addr": "00:00:00:aa:00:22",
            "eth.addr_resolved": "00:00:00_aa:00:22",
            "eth.lg": "0",
            "eth.ig": "0"
          },
          "eth.src": "00:50:56:9c:9d:70",
          "eth.src_tree": {
            "eth.src_resolved": "Vmware_9c:9d:70",
            "eth.addr": "00:50:56:9c:9d:70",
            "eth.addr_resolved": "Vmware_9c:9d:70",
            "eth.lg": "0",
            "eth.ig": "0"
          },
          "eth.type": "0x00000800"
        },
        "ip": {
          "ip.version": "4",
          "ip.hdr_len": "20",
          "ip.dsfield": "0x00000000",
          "ip.dsfield_tree": {
            "ip.dsfield.dscp": "0",
            "ip.dsfield.ecn": "0"
          },
          "ip.len": "128",
          "ip.id": "0x0000b4b7",
          "ip.flags": "0x00004000",
          "ip.flags_tree": {
            "ip.flags.rb": "0",
            "ip.flags.df": "1",
            "ip.flags.mf": "0"
          },
          "ip.frag_offset": "0",
          "ip.ttl": "128",
          "ip.proto": "6",
          "ip.checksum": "0x00000000",
          "ip.checksum.status": "2",
          "ip.src": "192.168.0.5",
          "ip.addr": "192.168.0.5",
          "ip.src_host": "192.168.0.5",
          "ip.host": "192.168.0.5",
          "ip.dst": "172.16.0.2",
          "ip.addr": "172.16.0.2",
          "ip.dst_host": "172.16.0.2",
          "ip.host": "172.16.0.2"
        },
        "tcp": {
          "tcp.srcport": "20000",
          "tcp.dstport": "43991",
          "tcp.port": "20000",
          "tcp.port": "43991",
          "tcp.stream": "7",
          "tcp.len": "88",
          "tcp.seq": "1",
          "tcp.nxtseq": "89",
          "tcp.ack": "19",
          "tcp.hdr_len": "20",
          "tcp.flags": "0x00000018",
          "tcp.flags_tree": {
            "tcp.flags.res": "0",
            "tcp.flags.ns": "0",
            "tcp.flags.cwr": "0",
            "tcp.flags.ecn": "0",
            "tcp.flags.urg": "0",
            "tcp.flags.ack": "1",
            "tcp.flags.push": "1",
            "tcp.flags.reset": "0",
            "tcp.flags.syn": "0",
            "tcp.flags.fin": "0",
            "tcp.flags.str": "·······AP···"
          },
          "tcp.window_size_value": "1022",
          "tcp.window_size": "1022",
          "tcp.window_size_scalefactor": "-1",
          "tcp.checksum": "0x00006d32",
          "tcp.checksum.status": "2",
          "tcp.urgent_pointer": "0",
          "tcp.analysis": {
            "tcp.analysis.acks_frame": "31",
            "tcp.analysis.ack_rtt": "0.000443000",
            "tcp.analysis.bytes_in_flight": "88",
            "tcp.analysis.push_bytes_sent": "88"
          },
          "Timestamps": {
            "tcp.time_relative": "0.000443000",
            "tcp.time_delta": "0.000443000"
          },
          "tcp.payload": "05:64:49:44:01:00:8f:01:b6:a9:c0:c3:81:00:00:01:02:00:00:03:81:81:81:81:1e:05:55:ed:00:00:07:01:f9:9d:fa:c2:01:5a:b3:89:40:01:b9:51:3e:bd:4c:c2:01:d0:fe:c6:41:01:10:5d:48:42:01:24:14:63:88:f7:41:01:e5:2a:c0:41:01:36:ca:d9:40:0a:02:00:00:03:3f:3e:81:81:81:81:57:5d",
          "tcp.pdu.size": "88"
        },
        "dnp3": {
          "Data Link Layer, Len: 73, From: 399, To: 1, PRM, Unconfirmed User Data": {
            "dnp3.start": "0x00000564",
            "dnp3.len": "73",
            "dnp3.ctl": "0x00000044",
            "dnp3.ctl_tree": {
              "dnp3.ctl.dir": "0",
              "dnp3.ctl.prm": "1",
              "dnp3.ctl.fcb": "0",
              "dnp3.ctl.fcv": "0",
              "dnp3.ctl.prifunc": "4"
            },
            "dnp3.dst": "1",
            "dnp3.addr": "1",
            "dnp3.src": "399",
            "dnp3.addr": "399",
            "dnp3.hdr.CRC": "0x0000a9b6",
            "dnp.hdr.CRC.status": "1"
          },
          "dnp3.tr.ctl": "0x000000c0",
          "dnp3.tr.ctl_tree": {
            "dnp3.tr.fin": "1",
            "dnp3.tr.fir": "1",
            "dnp3.tr.seq": "0"
          },
          "Data Chunks": {
            "Data Chunk: 0": {
              "dnp.data_chunk": "c0:c3:81:00:00:01:02:00:00:03:81:81:81:81:1e:05",
              "dnp.data_chunk_len": "16",
              "dnp.data_chunk.CRC": "0x0000ed55",
              "dnp.data_chunk.CRC.status": "1"
            },
            "Data Chunk: 1": {
              "dnp.data_chunk": "00:00:07:01:f9:9d:fa:c2:01:5a:b3:89:40:01:b9:51",
              "dnp.data_chunk_len": "16",
              "dnp.data_chunk.CRC": "0x0000bd3e",
              "dnp.data_chunk.CRC.status": "1"
            },
            "Data Chunk: 2": {
              "dnp.data_chunk": "4c:c2:01:d0:fe:c6:41:01:10:5d:48:42:01:24:14:63",
              "dnp.data_chunk_len": "16",
              "dnp.data_chunk.CRC": "0x0000f788",
              "dnp.data_chunk.CRC.status": "1"
            },
            "Data Chunk: 3": {
              "dnp.data_chunk": "41:01:e5:2a:c0:41:01:36:ca:d9:40:0a:02:00:00:03",
              "dnp.data_chunk_len": "16",
              "dnp.data_chunk.CRC": "0x00003e3f",
              "dnp.data_chunk.CRC.status": "1"
            },
            "Data Chunk: 4": {
              "dnp.data_chunk": "81:81:81:81",
              "dnp.data_chunk_len": "4",
              "dnp.data_chunk.CRC": "0x00005d57",
              "dnp.data_chunk.CRC.status": "1"
            }
          },
          "dnp3.al.fragments": {
            "dnp3.al.fragment": "32",
            "dnp3.al.fragment.count": "1",
            "dnp3.al.fragment.reassembled.length": "67"
          },
          "Application Layer: (FIR, FIN, Sequence 3, Response)": {
            "dnp3.al.ctl": "0x000000c3",
            "dnp3.al.ctl_tree": {
              "dnp3.al.fir": "1",
              "dnp3.al.fin": "1",
              "dnp3.al.con": "0",
              "dnp3.al.uns": "0",
              "dnp3.al.seq": "3"
            },
            "dnp3.al.func": "129",
            "dnp3.al.iin": "0x00000000",
            "dnp3.al.iin_tree": {
              "dnp3.al.iin.rst": "0",
              "dnp3.al.iin.dt": "0",
              "dnp3.al.iin.dol": "0",
              "dnp3.al.iin.tsr": "0",
              "dnp3.al.iin.cls3d": "0",
              "dnp3.al.iin.cls2d": "0",
              "dnp3.al.iin.cls1d": "0",
              "dnp3.al.iin.bmsg": "0",
              "dnp3.al.iin.cc": "0",
              "dnp3.al.iin.oae": "0",
              "dnp3.al.iin.ebo": "0",
              "dnp3.al.iin.pioor": "0",
              "dnp3.al.iin.obju": "0",
              "dnp3.al.iin.fcni": "0"
            },
            "RESPONSE Data Objects": {
              "dnp3.al.obj": "258",
              "dnp3.al.obj_tree": {
                "Qualifier Field, Prefix: None, Range: 8-bit Start and Stop Indices": {
                  "dnp3.al.objq.prefix": "0",
                  "dnp3.al.objq.range": "0"
                },
                "Number of Items: 4": {
                  "dnp3.al.range.start": "0",
                  "dnp3.al.range.stop": "3"
                },
                "Point Number 0 (Quality: Online), Value: 1": {
                  "dnp3.al.point_index": "0",
                  "Quality: Online": {
                    "dnp3.al.biq.b7": "1",
                    "dnp3.al.biq.b6": "0",
                    "dnp3.al.biq.b5": "0",
                    "dnp3.al.biq.b4": "0",
                    "dnp3.al.biq.b3": "0",
                    "dnp3.al.biq.b2": "0",
                    "dnp3.al.biq.b1": "0",
                    "dnp3.al.biq.b0": "1"
                  }
                },
                "Point Number 1 (Quality: Online), Value: 1": {
                  "dnp3.al.point_index": "1",
                  "Quality: Online": {
                    "dnp3.al.biq.b7": "1",
                    "dnp3.al.biq.b6": "0",
                    "dnp3.al.biq.b5": "0",
                    "dnp3.al.biq.b4": "0",
                    "dnp3.al.biq.b3": "0",
                    "dnp3.al.biq.b2": "0",
                    "dnp3.al.biq.b1": "0",
                    "dnp3.al.biq.b0": "1"
                  }
                },
                "Point Number 2 (Quality: Online), Value: 1": {
                  "dnp3.al.point_index": "2",
                  "Quality: Online": {
                    "dnp3.al.biq.b7": "1",
                    "dnp3.al.biq.b6": "0",
                    "dnp3.al.biq.b5": "0",
                    "dnp3.al.biq.b4": "0",
                    "dnp3.al.biq.b3": "0",
                    "dnp3.al.biq.b2": "0",
                    "dnp3.al.biq.b1": "0",
                    "dnp3.al.biq.b0": "1"
                  }
                },
                "Point Number 3 (Quality: Online), Value: 1": {
                  "dnp3.al.point_index": "3",
                  "Quality: Online": {
                    "dnp3.al.biq.b7": "1",
                    "dnp3.al.biq.b6": "0",
                    "dnp3.al.biq.b5": "0",
                    "dnp3.al.biq.b4": "0",
                    "dnp3.al.biq.b3": "0",
                    "dnp3.al.biq.b2": "0",
                    "dnp3.al.biq.b1": "0",
                    "dnp3.al.biq.b0": "1"
                  }
                }
              },
              "dnp3.al.obj": "7685",
              "dnp3.al.obj_tree": {
                "Qualifier Field, Prefix: None, Range: 8-bit Start and Stop Indices": {
                  "dnp3.al.objq.prefix": "0",
                  "dnp3.al.objq.range": "0"
                },
                "Number of Items: 8": {
                  "dnp3.al.range.start": "0",
                  "dnp3.al.range.stop": "7"
                },
                "Point Number 0 (Quality: Online), Value: -125.309": {
                  "dnp3.al.point_index": "0",
                  "Quality: Online": {
                    "dnp3.al.aiq.b7": "0",
                    "dnp3.al.aiq.b6": "0",
                    "dnp3.al.aiq.b5": "0",
                    "dnp3.al.aiq.b4": "0",
                    "dnp3.al.aiq.b3": "0",
                    "dnp3.al.aiq.b2": "0",
                    "dnp3.al.aiq.b1": "0",
                    "dnp3.al.aiq.b0": "1"
                  },
                  "dnp3.al.ana.float": "-125.309"
                },
                "Point Number 1 (Quality: Online), Value: 4.30314": {
                  "dnp3.al.point_index": "1",
                  "Quality: Online": {
                    "dnp3.al.aiq.b7": "0",
                    "dnp3.al.aiq.b6": "0",
                    "dnp3.al.aiq.b5": "0",
                    "dnp3.al.aiq.b4": "0",
                    "dnp3.al.aiq.b3": "0",
                    "dnp3.al.aiq.b2": "0",
                    "dnp3.al.aiq.b1": "0",
                    "dnp3.al.aiq.b0": "1"
                  },
                  "dnp3.al.ana.float": "4.30314"
                },
                "Point Number 2 (Quality: Online), Value: -51.0798": {
                  "dnp3.al.point_index": "2",
                  "Quality: Online": {
                    "dnp3.al.aiq.b7": "0",
                    "dnp3.al.aiq.b6": "0",
                    "dnp3.al.aiq.b5": "0",
                    "dnp3.al.aiq.b4": "0",
                    "dnp3.al.aiq.b3": "0",
                    "dnp3.al.aiq.b2": "0",
                    "dnp3.al.aiq.b1": "0",
                    "dnp3.al.aiq.b0": "1"
                  },
                  "dnp3.al.ana.float": "-51.0798"
                },
                "Point Number 3 (Quality: Online), Value: 24.8744": {
                  "dnp3.al.point_index": "3",
                  "Quality: Online": {
                    "dnp3.al.aiq.b7": "0",
                    "dnp3.al.aiq.b6": "0",
                    "dnp3.al.aiq.b5": "0",
                    "dnp3.al.aiq.b4": "0",
                    "dnp3.al.aiq.b3": "0",
                    "dnp3.al.aiq.b2": "0",
                    "dnp3.al.aiq.b1": "0",
                    "dnp3.al.aiq.b0": "1"
                  },
                  "dnp3.al.ana.float": "24.8744"
                },
                "Point Number 4 (Quality: Online), Value: 50.0909": {
                  "dnp3.al.point_index": "4",
                  "Quality: Online": {
                    "dnp3.al.aiq.b7": "0",
                    "dnp3.al.aiq.b6": "0",
                    "dnp3.al.aiq.b5": "0",
                    "dnp3.al.aiq.b4": "0",
                    "dnp3.al.aiq.b3": "0",
                    "dnp3.al.aiq.b2": "0",
                    "dnp3.al.aiq.b1": "0",
                    "dnp3.al.aiq.b0": "1"
                  },
                  "dnp3.al.ana.float": "50.0909"
                },
                "Point Number 5 (Quality: Online), Value: 14.1924": {
                  "dnp3.al.point_index": "5",
                  "Quality: Online": {
                    "dnp3.al.aiq.b7": "0",
                    "dnp3.al.aiq.b6": "0",
                    "dnp3.al.aiq.b5": "0",
                    "dnp3.al.aiq.b4": "0",
                    "dnp3.al.aiq.b3": "0",
                    "dnp3.al.aiq.b2": "0",
                    "dnp3.al.aiq.b1": "0",
                    "dnp3.al.aiq.b0": "1"
                  },
                  "dnp3.al.ana.float": "14.1924"
                },
                "Point Number 6 (Quality: Online), Value: 24.0209": {
                  "dnp3.al.point_index": "6",
                  "Quality: Online": {
                    "dnp3.al.aiq.b7": "0",
                    "dnp3.al.aiq.b6": "0",
                    "dnp3.al.aiq.b5": "0",
                    "dnp3.al.aiq.b4": "0",
                    "dnp3.al.aiq.b3": "0",
                    "dnp3.al.aiq.b2": "0",
                    "dnp3.al.aiq.b1": "0",
                    "dnp3.al.aiq.b0": "1"
                  },
                  "dnp3.al.ana.float": "24.0209"
                },
                "Point Number 7 (Quality: Online), Value: 6.80593": {
                  "dnp3.al.point_index": "7",
                  "Quality: Online": {
                    "dnp3.al.aiq.b7": "0",
                    "dnp3.al.aiq.b6": "0",
                    "dnp3.al.aiq.b5": "0",
                    "dnp3.al.aiq.b4": "0",
                    "dnp3.al.aiq.b3": "0",
                    "dnp3.al.aiq.b2": "0",
                    "dnp3.al.aiq.b1": "0",
                    "dnp3.al.aiq.b0": "1"
                  },
                  "dnp3.al.ana.float": "6.80593"
                }
              },
              "dnp3.al.obj": "2562",
              "dnp3.al.obj_tree": {
                "Qualifier Field, Prefix: None, Range: 8-bit Start and Stop Indices": {
                  "dnp3.al.objq.prefix": "0",
                  "dnp3.al.objq.range": "0"
                },
                "Number of Items: 4": {
                  "dnp3.al.range.start": "0",
                  "dnp3.al.range.stop": "3"
                },
                "Point Number 0 (Quality: Online), Value: 1": {
                  "dnp3.al.point_index": "0",
                  "Quality: Online": {
                    "dnp3.al.boq.b7": "1",
                    "dnp3.al.boq.b6": "0",
                    "dnp3.al.boq.b5": "0",
                    "dnp3.al.boq.b4": "0",
                    "dnp3.al.boq.b3": "0",
                    "dnp3.al.boq.b2": "0",
                    "dnp3.al.boq.b1": "0",
                    "dnp3.al.boq.b0": "1"
                  }
                },
                "Point Number 1 (Quality: Online), Value: 1": {
                  "dnp3.al.point_index": "1",
                  "Quality: Online": {
                    "dnp3.al.boq.b7": "1",
                    "dnp3.al.boq.b6": "0",
                    "dnp3.al.boq.b5": "0",
                    "dnp3.al.boq.b4": "0",
                    "dnp3.al.boq.b3": "0",
                    "dnp3.al.boq.b2": "0",
                    "dnp3.al.boq.b1": "0",
                    "dnp3.al.boq.b0": "1"
                  }
                },
                "Point Number 2 (Quality: Online), Value: 1": {
                  "dnp3.al.point_index": "2",
                  "Quality: Online": {
                    "dnp3.al.boq.b7": "1",
                    "dnp3.al.boq.b6": "0",
                    "dnp3.al.boq.b5": "0",
                    "dnp3.al.boq.b4": "0",
                    "dnp3.al.boq.b3": "0",
                    "dnp3.al.boq.b2": "0",
                    "dnp3.al.boq.b1": "0",
                    "dnp3.al.boq.b0": "1"
                  }
                },
                "Point Number 3 (Quality: Online), Value: 1": {
                  "dnp3.al.point_index": "3",
                  "Quality: Online": {
                    "dnp3.al.boq.b7": "1",
                    "dnp3.al.boq.b6": "0",
                    "dnp3.al.boq.b5": "0",
                    "dnp3.al.boq.b4": "0",
                    "dnp3.al.boq.b3": "0",
                    "dnp3.al.boq.b2": "0",
                    "dnp3.al.boq.b1": "0",
                    "dnp3.al.boq.b0": "1"
                  }
                }
              }
            }
          }
        }
      }
    }
  },
  {
    "_index": "packets-2020-10-17",
    "_type": "pcap_file",
    "_score": null,
    "_source": {
      "layers": {
        "frame": {
          "frame.encap_type": "1",
          "frame.time": "Oct 17, 2020 11:09:52.305232000 CDT",
          "frame.offset_shift": "0.000000000",
          "frame.time_epoch": "1602950992.305232000",
          "frame.time_delta": "2.038788000",
          "frame.time_delta_displayed": "2.038788000",
          "frame.time_relative": "27.599601000",
          "frame.number": "33",
          "frame.len": "72",
          "frame.cap_len": "72",
          "frame.marked": "0",
          "frame.ignored": "0",
          "frame.protocols": "eth:ethertype:ip:tcp:dnp3",
          "frame.coloring_rule.name": "TCP",
          "frame.coloring_rule.string": "tcp"
        },
        "eth": {
          "eth.dst": "00:50:56:9c:9d:70",
          "eth.dst_tree": {
            "eth.dst_resolved": "Vmware_9c:9d:70",
            "eth.addr": "00:50:56:9c:9d:70",
            "eth.addr_resolved": "Vmware_9c:9d:70",
            "eth.lg": "0",
            "eth.ig": "0"
          },
          "eth.src": "00:00:00:aa:00:22",
          "eth.src_tree": {
            "eth.src_resolved": "00:00:00_aa:00:22",
            "eth.addr": "00:00:00:aa:00:22",
            "eth.addr_resolved": "00:00:00_aa:00:22",
            "eth.lg": "0",
            "eth.ig": "0"
          },
          "eth.type": "0x00000800"
        },
        "ip": {
          "ip.version": "4",
          "ip.hdr_len": "20",
          "ip.dsfield": "0x00000000",
          "ip.dsfield_tree": {
            "ip.dsfield.dscp": "0",
            "ip.dsfield.ecn": "0"
          },
          "ip.len": "58",
          "ip.id": "0x00004789",
          "ip.flags": "0x00004000",
          "ip.flags_tree": {
            "ip.flags.rb": "0",
            "ip.flags.df": "1",
            "ip.flags.mf": "0"
          },
          "ip.frag_offset": "0",
          "ip.ttl": "62",
          "ip.proto": "6",
          "ip.checksum": "0x00008875",
          "ip.checksum.status": "2",
          "ip.src": "172.16.0.2",
          "ip.addr": "172.16.0.2",
          "ip.src_host": "172.16.0.2",
          "ip.host": "172.16.0.2",
          "ip.dst": "192.168.0.5",
          "ip.addr": "192.168.0.5",
          "ip.dst_host": "192.168.0.5",
          "ip.host": "192.168.0.5"
        },
        "tcp": {
          "tcp.srcport": "56515",
          "tcp.dstport": "20000",
          "tcp.port": "56515",
          "tcp.port": "20000",
          "tcp.stream": "8",
          "tcp.len": "18",
          "tcp.seq": "1",
          "tcp.nxtseq": "19",
          "tcp.ack": "1",
          "tcp.hdr_len": "20",
          "tcp.flags": "0x00000018",
          "tcp.flags_tree": {
            "tcp.flags.res": "0",
            "tcp.flags.ns": "0",
            "tcp.flags.cwr": "0",
            "tcp.flags.ecn": "0",
            "tcp.flags.urg": "0",
            "tcp.flags.ack": "1",
            "tcp.flags.push": "1",
            "tcp.flags.reset": "0",
            "tcp.flags.syn": "0",
            "tcp.flags.fin": "0",
            "tcp.flags.str": "·······AP···"
          },
          "tcp.window_size_value": "501",
          "tcp.window_size": "501",
          "tcp.window_size_scalefactor": "-1",
          "tcp.checksum": "0x00005237",
          "tcp.checksum.status": "2",
          "tcp.urgent_pointer": "0",
          "tcp.analysis": {
            "tcp.analysis.bytes_in_flight": "18",
            "tcp.analysis.push_bytes_sent": "18"
          },
          "Timestamps": {
            "tcp.time_relative": "0.000000000",
            "tcp.time_delta": "0.000000000"
          },
          "tcp.payload": "05:64:0b:c4:ab:04:01:00:4f:7a:ed:cd:01:3c:01:06:7f:39",
          "tcp.pdu.size": "18"
        },
        "dnp3": {
          "Data Link Layer, Len: 11, From: 1, To: 1195, DIR, PRM, Unconfirmed User Data": {
            "dnp3.start": "0x00000564",
            "dnp3.len": "11",
            "dnp3.ctl": "0x000000c4",
            "dnp3.ctl_tree": {
              "dnp3.ctl.dir": "1",
              "dnp3.ctl.prm": "1",
              "dnp3.ctl.fcb": "0",
              "dnp3.ctl.fcv": "0",
              "dnp3.ctl.prifunc": "4"
            },
            "dnp3.dst": "1195",
            "dnp3.addr": "1195",
            "dnp3.src": "1",
            "dnp3.addr": "1",
            "dnp3.hdr.CRC": "0x00007a4f",
            "dnp.hdr.CRC.status": "1"
          },
          "dnp3.tr.ctl": "0x000000ed",
          "dnp3.tr.ctl_tree": {
            "dnp3.tr.fin": "1",
            "dnp3.tr.fir": "1",
            "dnp3.tr.seq": "45"
          },
          "Data Chunks": {
            "Data Chunk: 0": {
              "dnp.data_chunk": "ed:cd:01:3c:01:06",
              "dnp.data_chunk_len": "6",
              "dnp.data_chunk.CRC": "0x0000397f",
              "dnp.data_chunk.CRC.status": "1"
            }
          },
          "dnp3.al.fragments": {
            "dnp3.al.fragment": "33",
            "dnp3.al.fragment.count": "1",
            "dnp3.al.fragment.reassembled.length": "5"
          },
          "Application Layer: (FIR, FIN, Sequence 13, Read)": {
            "dnp3.al.ctl": "0x000000cd",
            "dnp3.al.ctl_tree": {
              "dnp3.al.fir": "1",
              "dnp3.al.fin": "1",
              "dnp3.al.con": "0",
              "dnp3.al.uns": "0",
              "dnp3.al.seq": "13"
            },
            "dnp3.al.func": "1",
            "READ Request Data Objects": {
              "dnp3.al.obj": "15361",
              "dnp3.al.obj_tree": {
                "Qualifier Field, Prefix: None, Range: No Range Field": {
                  "dnp3.al.objq.prefix": "0",
                  "dnp3.al.objq.range": "6"
                },
                "Number of Items: 0": ""
              }
            }
          }
        }
      }
    }
  },
  {
    "_index": "packets-2020-10-17",
    "_type": "pcap_file",
    "_score": null,
    "_source": {
      "layers": {
        "frame": {
          "frame.encap_type": "1",
          "frame.time": "Oct 17, 2020 11:09:52.306558000 CDT",
          "frame.offset_shift": "0.000000000",
          "frame.time_epoch": "1602950992.306558000",
          "frame.time_delta": "0.001326000",
          "frame.time_delta_displayed": "0.001326000",
          "frame.time_relative": "27.600927000",
          "frame.number": "34",
          "frame.len": "253",
          "frame.cap_len": "253",
          "frame.marked": "0",
          "frame.ignored": "0",
          "frame.protocols": "eth:ethertype:ip:tcp:dnp3",
          "frame.coloring_rule.name": "TCP",
          "frame.coloring_rule.string": "tcp"
        },
        "eth": {
          "eth.dst": "00:00:00:aa:00:22",
          "eth.dst_tree": {
            "eth.dst_resolved": "00:00:00_aa:00:22",
            "eth.addr": "00:00:00:aa:00:22",
            "eth.addr_resolved": "00:00:00_aa:00:22",
            "eth.lg": "0",
            "eth.ig": "0"
          },
          "eth.src": "00:50:56:9c:9d:70",
          "eth.src_tree": {
            "eth.src_resolved": "Vmware_9c:9d:70",
            "eth.addr": "00:50:56:9c:9d:70",
            "eth.addr_resolved": "Vmware_9c:9d:70",
            "eth.lg": "0",
            "eth.ig": "0"
          },
          "eth.type": "0x00000800"
        },
        "ip": {
          "ip.version": "4",
          "ip.hdr_len": "20",
          "ip.dsfield": "0x00000000",
          "ip.dsfield_tree": {
            "ip.dsfield.dscp": "0",
            "ip.dsfield.ecn": "0"
          },
          "ip.len": "239",
          "ip.id": "0x0000b4b8",
          "ip.flags": "0x00004000",
          "ip.flags_tree": {
            "ip.flags.rb": "0",
            "ip.flags.df": "1",
            "ip.flags.mf": "0"
          },
          "ip.frag_offset": "0",
          "ip.ttl": "128",
          "ip.proto": "6",
          "ip.checksum": "0x00000000",
          "ip.checksum.status": "2",
          "ip.src": "192.168.0.5",
          "ip.addr": "192.168.0.5",
          "ip.src_host": "192.168.0.5",
          "ip.host": "192.168.0.5",
          "ip.dst": "172.16.0.2",
          "ip.addr": "172.16.0.2",
          "ip.dst_host": "172.16.0.2",
          "ip.host": "172.16.0.2"
        },
        "tcp": {
          "tcp.srcport": "20000",
          "tcp.dstport": "56515",
          "tcp.port": "20000",
          "tcp.port": "56515",
          "tcp.stream": "8",
          "tcp.len": "199",
          "tcp.seq": "1",
          "tcp.nxtseq": "200",
          "tcp.ack": "19",
          "tcp.hdr_len": "20",
          "tcp.flags": "0x00000018",
          "tcp.flags_tree": {
            "tcp.flags.res": "0",
            "tcp.flags.ns": "0",
            "tcp.flags.cwr": "0",
            "tcp.flags.ecn": "0",
            "tcp.flags.urg": "0",
            "tcp.flags.ack": "1",
            "tcp.flags.push": "1",
            "tcp.flags.reset": "0",
            "tcp.flags.syn": "0",
            "tcp.flags.fin": "0",
            "tcp.flags.str": "·······AP···"
          },
          "tcp.window_size_value": "1023",
          "tcp.window_size": "1023",
          "tcp.window_size_scalefactor": "-1",
          "tcp.checksum": "0x00006da1",
          "tcp.checksum.status": "2",
          "tcp.urgent_pointer": "0",
          "tcp.analysis": {
            "tcp.analysis.acks_frame": "33",
            "tcp.analysis.ack_rtt": "0.001326000",
            "tcp.analysis.bytes_in_flight": "199",
            "tcp.analysis.push_bytes_sent": "199"
          },
          "Timestamps": {
            "tcp.time_relative": "0.001326000",
            "tcp.time_delta": "0.001326000"
          },
          "tcp.payload": "05:64:ac:44:01:00:ab:04:86:34:c0:cd:81:00:00:01:02:00:00:0a:81:81:81:81:81:81:81:0e:81:81:81:01:81:1e:05:00:00:15:01:0a:ec:97:c3:01:0a:d7:39:1e:21:bf:01:86:23:0f:c4:01:70:67:5e:42:01:c9:10:0e:74:2b:c2:01:d7:60:95:41:01:00:00:00:00:01:00:00:c0:c0:00:00:01:8c:95:66:44:01:c3:e6:bc:c2:01:cc:df:40:77:2f:c3:01:40:e7:ac:41:01:8b:92:45:c3:01:4f:30:9c:bc:bc:a7:01:a5:8e:37:c2:01:09:96:af:40:01:66:b3:36:c2:01:0c:4a:be:4e:b7:40:01:00:00:00:00:01:00:00:00:00:01:8c:41:dc:95:66:44:01:c3:e6:bc:c2:0a:02:00:00:0a:81:81:81:cc:6e:81:81:81:81:81:81:01:81:28:03:00:00:01:01:00:00:db:98:00:00:01:8d:95:66:44:c4:39",
          "tcp.pdu.size": "199"
        },
        "dnp3": {
          "Data Link Layer, Len: 172, From: 1195, To: 1, PRM, Unconfirmed User Data": {
            "dnp3.start": "0x00000564",
            "dnp3.len": "172",
            "dnp3.ctl": "0x00000044",
            "dnp3.ctl_tree": {
              "dnp3.ctl.dir": "0",
              "dnp3.ctl.prm": "1",
              "dnp3.ctl.fcb": "0",
              "dnp3.ctl.fcv": "0",
              "dnp3.ctl.prifunc": "4"
            },
            "dnp3.dst": "1",
            "dnp3.addr": "1",
            "dnp3.src": "1195",
            "dnp3.addr": "1195",
            "dnp3.hdr.CRC": "0x00003486",
            "dnp.hdr.CRC.status": "1"
          },
          "dnp3.tr.ctl": "0x000000c0",
          "dnp3.tr.ctl_tree": {
            "dnp3.tr.fin": "1",
            "dnp3.tr.fir": "1",
            "dnp3.tr.seq": "0"
          },
          "Data Chunks": {
            "Data Chunk: 0": {
              "dnp.data_chunk": "c0:cd:81:00:00:01:02:00:00:0a:81:81:81:81:81:81",
              "dnp.data_chunk_len": "16",
              "dnp.data_chunk.CRC": "0x00000e81",
              "dnp.data_chunk.CRC.status": "1"
            },
            "Data Chunk: 1": {
              "dnp.data_chunk": "81:81:81:01:81:1e:05:00:00:15:01:0a:ec:97:c3:01",
              "dnp.data_chunk_len": "16",
              "dnp.data_chunk.CRC": "0x0000d70a",
              "dnp.data_chunk.CRC.status": "1"
            },
            "Data Chunk: 2": {
              "dnp.data_chunk": "39:1e:21:bf:01:86:23:0f:c4:01:70:67:5e:42:01:c9",
              "dnp.data_chunk_len": "16",
              "dnp.data_chunk.CRC": "0x00000e10",
              "dnp.data_chunk.CRC.status": "1"
            },
            "Data Chunk: 3": {
              "dnp.data_chunk": "74:2b:c2:01:d7:60:95:41:01:00:00:00:00:01:00:00",
              "dnp.data_chunk_len": "16",
              "dnp.data_chunk.CRC": "0x0000c0c0",
              "dnp.data_chunk.CRC.status": "1"
            },
            "Data Chunk: 4": {
              "dnp.data_chunk": "00:00:01:8c:95:66:44:01:c3:e6:bc:c2:01:cc:df:40",
              "dnp.data_chunk_len": "16",
              "dnp.data_chunk.CRC": "0x00002f77",
              "dnp.data_chunk.CRC.status": "1"
            },
            "Data Chunk: 5": {
              "dnp.data_chunk": "c3:01:40:e7:ac:41:01:8b:92:45:c3:01:4f:30:9c:bc",
              "dnp.data_chunk_len": "16",
              "dnp.data_chunk.CRC": "0x0000a7bc",
              "dnp.data_chunk.CRC.status": "1"
            },
            "Data Chunk: 6": {
              "dnp.data_chunk": "01:a5:8e:37:c2:01:09:96:af:40:01:66:b3:36:c2:01",
              "dnp.data_chunk_len": "16",
              "dnp.data_chunk.CRC": "0x00004a0c",
              "dnp.data_chunk.CRC.status": "1"
            },
            "Data Chunk: 7": {
              "dnp.data_chunk": "be:4e:b7:40:01:00:00:00:00:01:00:00:00:00:01:8c",
              "dnp.data_chunk_len": "16",
              "dnp.data_chunk.CRC": "0x0000dc41",
              "dnp.data_chunk.CRC.status": "1"
            },
            "Data Chunk: 8": {
              "dnp.data_chunk": "95:66:44:01:c3:e6:bc:c2:0a:02:00:00:0a:81:81:81",
              "dnp.data_chunk_len": "16",
              "dnp.data_chunk.CRC": "0x00006ecc",
              "dnp.data_chunk.CRC.status": "1"
            },
            "Data Chunk: 9": {
              "dnp.data_chunk": "81:81:81:81:81:81:01:81:28:03:00:00:01:01:00:00",
              "dnp.data_chunk_len": "16",
              "dnp.data_chunk.CRC": "0x000098db",
              "dnp.data_chunk.CRC.status": "1"
            },
            "Data Chunk: 10": {
              "dnp.data_chunk": "00:00:01:8d:95:66:44",
              "dnp.data_chunk_len": "7",
              "dnp.data_chunk.CRC": "0x000039c4",
              "dnp.data_chunk.CRC.status": "1"
            }
          },
          "dnp3.al.fragments": {
            "dnp3.al.fragment": "34",
            "dnp3.al.fragment.count": "1",
            "dnp3.al.fragment.reassembled.length": "166"
          },
          "Application Layer: (FIR, FIN, Sequence 13, Response)": {
            "dnp3.al.ctl": "0x000000cd",
            "dnp3.al.ctl_tree": {
              "dnp3.al.fir": "1",
              "dnp3.al.fin": "1",
              "dnp3.al.con": "0",
              "dnp3.al.uns": "0",
              "dnp3.al.seq": "13"
            },
            "dnp3.al.func": "129",
            "dnp3.al.iin": "0x00000000",
            "dnp3.al.iin_tree": {
              "dnp3.al.iin.rst": "0",
              "dnp3.al.iin.dt": "0",
              "dnp3.al.iin.dol": "0",
              "dnp3.al.iin.tsr": "0",
              "dnp3.al.iin.cls3d": "0",
              "dnp3.al.iin.cls2d": "0",
              "dnp3.al.iin.cls1d": "0",
              "dnp3.al.iin.bmsg": "0",
              "dnp3.al.iin.cc": "0",
              "dnp3.al.iin.oae": "0",
              "dnp3.al.iin.ebo": "0",
              "dnp3.al.iin.pioor": "0",
              "dnp3.al.iin.obju": "0",
              "dnp3.al.iin.fcni": "0"
            },
            "RESPONSE Data Objects": {
              "dnp3.al.obj": "258",
              "dnp3.al.obj_tree": {
                "Qualifier Field, Prefix: None, Range: 8-bit Start and Stop Indices": {
                  "dnp3.al.objq.prefix": "0",
                  "dnp3.al.objq.range": "0"
                },
                "Number of Items: 11": {
                  "dnp3.al.range.start": "0",
                  "dnp3.al.range.stop": "10"
                },
                "Point Number 0 (Quality: Online), Value: 1": {
                  "dnp3.al.point_index": "0",
                  "Quality: Online": {
                    "dnp3.al.biq.b7": "1",
                    "dnp3.al.biq.b6": "0",
                    "dnp3.al.biq.b5": "0",
                    "dnp3.al.biq.b4": "0",
                    "dnp3.al.biq.b3": "0",
                    "dnp3.al.biq.b2": "0",
                    "dnp3.al.biq.b1": "0",
                    "dnp3.al.biq.b0": "1"
                  }
                },
                "Point Number 1 (Quality: Online), Value: 1": {
                  "dnp3.al.point_index": "1",
                  "Quality: Online": {
                    "dnp3.al.biq.b7": "1",
                    "dnp3.al.biq.b6": "0",
                    "dnp3.al.biq.b5": "0",
                    "dnp3.al.biq.b4": "0",
                    "dnp3.al.biq.b3": "0",
                    "dnp3.al.biq.b2": "0",
                    "dnp3.al.biq.b1": "0",
                    "dnp3.al.biq.b0": "1"
                  }
                },
                "Point Number 2 (Quality: Online), Value: 1": {
                  "dnp3.al.point_index": "2",
                  "Quality: Online": {
                    "dnp3.al.biq.b7": "1",
                    "dnp3.al.biq.b6": "0",
                    "dnp3.al.biq.b5": "0",
                    "dnp3.al.biq.b4": "0",
                    "dnp3.al.biq.b3": "0",
                    "dnp3.al.biq.b2": "0",
                    "dnp3.al.biq.b1": "0",
                    "dnp3.al.biq.b0": "1"
                  }
                },
                "Point Number 3 (Quality: Online), Value: 1": {
                  "dnp3.al.point_index": "3",
                  "Quality: Online": {
                    "dnp3.al.biq.b7": "1",
                    "dnp3.al.biq.b6": "0",
                    "dnp3.al.biq.b5": "0",
                    "dnp3.al.biq.b4": "0",
                    "dnp3.al.biq.b3": "0",
                    "dnp3.al.biq.b2": "0",
                    "dnp3.al.biq.b1": "0",
                    "dnp3.al.biq.b0": "1"
                  }
                },
                "Point Number 4 (Quality: Online), Value: 1": {
                  "dnp3.al.point_index": "4",
                  "Quality: Online": {
                    "dnp3.al.biq.b7": "1",
                    "dnp3.al.biq.b6": "0",
                    "dnp3.al.biq.b5": "0",
                    "dnp3.al.biq.b4": "0",
                    "dnp3.al.biq.b3": "0",
                    "dnp3.al.biq.b2": "0",
                    "dnp3.al.biq.b1": "0",
                    "dnp3.al.biq.b0": "1"
                  }
                },
                "Point Number 5 (Quality: Online), Value: 1": {
                  "dnp3.al.point_index": "5",
                  "Quality: Online": {
                    "dnp3.al.biq.b7": "1",
                    "dnp3.al.biq.b6": "0",
                    "dnp3.al.biq.b5": "0",
                    "dnp3.al.biq.b4": "0",
                    "dnp3.al.biq.b3": "0",
                    "dnp3.al.biq.b2": "0",
                    "dnp3.al.biq.b1": "0",
                    "dnp3.al.biq.b0": "1"
                  }
                },
                "Point Number 6 (Quality: Online), Value: 1": {
                  "dnp3.al.point_index": "6",
                  "Quality: Online": {
                    "dnp3.al.biq.b7": "1",
                    "dnp3.al.biq.b6": "0",
                    "dnp3.al.biq.b5": "0",
                    "dnp3.al.biq.b4": "0",
                    "dnp3.al.biq.b3": "0",
                    "dnp3.al.biq.b2": "0",
                    "dnp3.al.biq.b1": "0",
                    "dnp3.al.biq.b0": "1"
                  }
                },
                "Point Number 7 (Quality: Online), Value: 1": {
                  "dnp3.al.point_index": "7",
                  "Quality: Online": {
                    "dnp3.al.biq.b7": "1",
                    "dnp3.al.biq.b6": "0",
                    "dnp3.al.biq.b5": "0",
                    "dnp3.al.biq.b4": "0",
                    "dnp3.al.biq.b3": "0",
                    "dnp3.al.biq.b2": "0",
                    "dnp3.al.biq.b1": "0",
                    "dnp3.al.biq.b0": "1"
                  }
                },
                "Point Number 8 (Quality: Online), Value: 1": {
                  "dnp3.al.point_index": "8",
                  "Quality: Online": {
                    "dnp3.al.biq.b7": "1",
                    "dnp3.al.biq.b6": "0",
                    "dnp3.al.biq.b5": "0",
                    "dnp3.al.biq.b4": "0",
                    "dnp3.al.biq.b3": "0",
                    "dnp3.al.biq.b2": "0",
                    "dnp3.al.biq.b1": "0",
                    "dnp3.al.biq.b0": "1"
                  }
                },
                "Point Number 9 (Quality: Online), Value: 0": {
                  "dnp3.al.point_index": "9",
                  "Quality: Online": {
                    "dnp3.al.biq.b7": "0",
                    "dnp3.al.biq.b6": "0",
                    "dnp3.al.biq.b5": "0",
                    "dnp3.al.biq.b4": "0",
                    "dnp3.al.biq.b3": "0",
                    "dnp3.al.biq.b2": "0",
                    "dnp3.al.biq.b1": "0",
                    "dnp3.al.biq.b0": "1"
                  }
                },
                "Point Number 10 (Quality: Online), Value: 1": {
                  "dnp3.al.point_index": "10",
                  "Quality: Online": {
                    "dnp3.al.biq.b7": "1",
                    "dnp3.al.biq.b6": "0",
                    "dnp3.al.biq.b5": "0",
                    "dnp3.al.biq.b4": "0",
                    "dnp3.al.biq.b3": "0",
                    "dnp3.al.biq.b2": "0",
                    "dnp3.al.biq.b1": "0",
                    "dnp3.al.biq.b0": "1"
                  }
                }
              },
              "dnp3.al.obj": "7685",
              "dnp3.al.obj_tree": {
                "Qualifier Field, Prefix: None, Range: 8-bit Start and Stop Indices": {
                  "dnp3.al.objq.prefix": "0",
                  "dnp3.al.objq.range": "0"
                },
                "Number of Items: 22": {
                  "dnp3.al.range.start": "0",
                  "dnp3.al.range.stop": "21"
                },
                "Point Number 0 (Quality: Online), Value: -303.844": {
                  "dnp3.al.point_index": "0",
                  "Quality: Online": {
                    "dnp3.al.aiq.b7": "0",
                    "dnp3.al.aiq.b6": "0",
                    "dnp3.al.aiq.b5": "0",
                    "dnp3.al.aiq.b4": "0",
                    "dnp3.al.aiq.b3": "0",
                    "dnp3.al.aiq.b2": "0",
                    "dnp3.al.aiq.b1": "0",
                    "dnp3.al.aiq.b0": "1"
                  },
                  "dnp3.al.ana.float": "-303.844"
                },
                "Point Number 1 (Quality: Online), Value: -0.629367": {
                  "dnp3.al.point_index": "1",
                  "Quality: Online": {
                    "dnp3.al.aiq.b7": "0",
                    "dnp3.al.aiq.b6": "0",
                    "dnp3.al.aiq.b5": "0",
                    "dnp3.al.aiq.b4": "0",
                    "dnp3.al.aiq.b3": "0",
                    "dnp3.al.aiq.b2": "0",
                    "dnp3.al.aiq.b1": "0",
                    "dnp3.al.aiq.b0": "1"
                  },
                  "dnp3.al.ana.float": "-0.629367"
                },
                "Point Number 2 (Quality: Online), Value: -572.555": {
                  "dnp3.al.point_index": "2",
                  "Quality: Online": {
                    "dnp3.al.aiq.b7": "0",
                    "dnp3.al.aiq.b6": "0",
                    "dnp3.al.aiq.b5": "0",
                    "dnp3.al.aiq.b4": "0",
                    "dnp3.al.aiq.b3": "0",
                    "dnp3.al.aiq.b2": "0",
                    "dnp3.al.aiq.b1": "0",
                    "dnp3.al.aiq.b0": "1"
                  },
                  "dnp3.al.ana.float": "-572.555"
                },
                "Point Number 3 (Quality: Online), Value: 55.601": {
                  "dnp3.al.point_index": "3",
                  "Quality: Online": {
                    "dnp3.al.aiq.b7": "0",
                    "dnp3.al.aiq.b6": "0",
                    "dnp3.al.aiq.b5": "0",
                    "dnp3.al.aiq.b4": "0",
                    "dnp3.al.aiq.b3": "0",
                    "dnp3.al.aiq.b2": "0",
                    "dnp3.al.aiq.b1": "0",
                    "dnp3.al.aiq.b0": "1"
                  },
                  "dnp3.al.ana.float": "55.601"
                },
                "Point Number 4 (Quality: Online), Value: -42.864": {
                  "dnp3.al.point_index": "4",
                  "Quality: Online": {
                    "dnp3.al.aiq.b7": "0",
                    "dnp3.al.aiq.b6": "0",
                    "dnp3.al.aiq.b5": "0",
                    "dnp3.al.aiq.b4": "0",
                    "dnp3.al.aiq.b3": "0",
                    "dnp3.al.aiq.b2": "0",
                    "dnp3.al.aiq.b1": "0",
                    "dnp3.al.aiq.b0": "1"
                  },
                  "dnp3.al.ana.float": "-42.864"
                },
                "Point Number 5 (Quality: Online), Value: 18.6723": {
                  "dnp3.al.point_index": "5",
                  "Quality: Online": {
                    "dnp3.al.aiq.b7": "0",
                    "dnp3.al.aiq.b6": "0",
                    "dnp3.al.aiq.b5": "0",
                    "dnp3.al.aiq.b4": "0",
                    "dnp3.al.aiq.b3": "0",
                    "dnp3.al.aiq.b2": "0",
                    "dnp3.al.aiq.b1": "0",
                    "dnp3.al.aiq.b0": "1"
                  },
                  "dnp3.al.ana.float": "18.6723"
                },
                "Point Number 6 (Quality: Online), Value: 0": {
                  "dnp3.al.point_index": "6",
                  "Quality: Online": {
                    "dnp3.al.aiq.b7": "0",
                    "dnp3.al.aiq.b6": "0",
                    "dnp3.al.aiq.b5": "0",
                    "dnp3.al.aiq.b4": "0",
                    "dnp3.al.aiq.b3": "0",
                    "dnp3.al.aiq.b2": "0",
                    "dnp3.al.aiq.b1": "0",
                    "dnp3.al.aiq.b0": "1"
                  },
                  "dnp3.al.ana.float": "0"
                },
                "Point Number 7 (Quality: Online), Value: 0": {
                  "dnp3.al.point_index": "7",
                  "Quality: Online": {
                    "dnp3.al.aiq.b7": "0",
                    "dnp3.al.aiq.b6": "0",
                    "dnp3.al.aiq.b5": "0",
                    "dnp3.al.aiq.b4": "0",
                    "dnp3.al.aiq.b3": "0",
                    "dnp3.al.aiq.b2": "0",
                    "dnp3.al.aiq.b1": "0",
                    "dnp3.al.aiq.b0": "1"
                  },
                  "dnp3.al.ana.float": "0"
                },
                "Point Number 8 (Quality: Online), Value: 922.337": {
                  "dnp3.al.point_index": "8",
                  "Quality: Online": {
                    "dnp3.al.aiq.b7": "0",
                    "dnp3.al.aiq.b6": "0",
                    "dnp3.al.aiq.b5": "0",
                    "dnp3.al.aiq.b4": "0",
                    "dnp3.al.aiq.b3": "0",
                    "dnp3.al.aiq.b2": "0",
                    "dnp3.al.aiq.b1": "0",
                    "dnp3.al.aiq.b0": "1"
                  },
                  "dnp3.al.ana.float": "922.337"
                },
                "Point Number 9 (Quality: Online), Value: -94.4507": {
                  "dnp3.al.point_index": "9",
                  "Quality: Online": {
                    "dnp3.al.aiq.b7": "0",
                    "dnp3.al.aiq.b6": "0",
                    "dnp3.al.aiq.b5": "0",
                    "dnp3.al.aiq.b4": "0",
                    "dnp3.al.aiq.b3": "0",
                    "dnp3.al.aiq.b2": "0",
                    "dnp3.al.aiq.b1": "0",
                    "dnp3.al.aiq.b0": "1"
                  },
                  "dnp3.al.ana.float": "-94.4507"
                },
                "Point Number 10 (Quality: Online), Value: -192.874": {
                  "dnp3.al.point_index": "10",
                  "Quality: Online": {
                    "dnp3.al.aiq.b7": "0",
                    "dnp3.al.aiq.b6": "0",
                    "dnp3.al.aiq.b5": "0",
                    "dnp3.al.aiq.b4": "0",
                    "dnp3.al.aiq.b3": "0",
                    "dnp3.al.aiq.b2": "0",
                    "dnp3.al.aiq.b1": "0",
                    "dnp3.al.aiq.b0": "1"
                  },
                  "dnp3.al.ana.float": "-192.874"
                },
                "Point Number 11 (Quality: Online), Value: 21.6129": {
                  "dnp3.al.point_index": "11",
                  "Quality: Online": {
                    "dnp3.al.aiq.b7": "0",
                    "dnp3.al.aiq.b6": "0",
                    "dnp3.al.aiq.b5": "0",
                    "dnp3.al.aiq.b4": "0",
                    "dnp3.al.aiq.b3": "0",
                    "dnp3.al.aiq.b2": "0",
                    "dnp3.al.aiq.b1": "0",
                    "dnp3.al.aiq.b0": "1"
                  },
                  "dnp3.al.ana.float": "21.6129"
                },
                "Point Number 12 (Quality: Online), Value: -197.572": {
                  "dnp3.al.point_index": "12",
                  "Quality: Online": {
                    "dnp3.al.aiq.b7": "0",
                    "dnp3.al.aiq.b6": "0",
                    "dnp3.al.aiq.b5": "0",
                    "dnp3.al.aiq.b4": "0",
                    "dnp3.al.aiq.b3": "0",
                    "dnp3.al.aiq.b2": "0",
                    "dnp3.al.aiq.b1": "0",
                    "dnp3.al.aiq.b0": "1"
                  },
                  "dnp3.al.ana.float": "-197.572"
                },
                "Point Number 13 (Quality: Online), Value: -0.019066": {
                  "dnp3.al.point_index": "13",
                  "Quality: Online": {
                    "dnp3.al.aiq.b7": "0",
                    "dnp3.al.aiq.b6": "0",
                    "dnp3.al.aiq.b5": "0",
                    "dnp3.al.aiq.b4": "0",
                    "dnp3.al.aiq.b3": "0",
                    "dnp3.al.aiq.b2": "0",
                    "dnp3.al.aiq.b1": "0",
                    "dnp3.al.aiq.b0": "1"
                  },
                  "dnp3.al.ana.float": "-0.019066"
                },
                "Point Number 14 (Quality: Online), Value: -45.8893": {
                  "dnp3.al.point_index": "14",
                  "Quality: Online": {
                    "dnp3.al.aiq.b7": "0",
                    "dnp3.al.aiq.b6": "0",
                    "dnp3.al.aiq.b5": "0",
                    "dnp3.al.aiq.b4": "0",
                    "dnp3.al.aiq.b3": "0",
                    "dnp3.al.aiq.b2": "0",
                    "dnp3.al.aiq.b1": "0",
                    "dnp3.al.aiq.b0": "1"
                  },
                  "dnp3.al.ana.float": "-45.8893"
                },
                "Point Number 15 (Quality: Online), Value: 5.48706": {
                  "dnp3.al.point_index": "15",
                  "Quality: Online": {
                    "dnp3.al.aiq.b7": "0",
                    "dnp3.al.aiq.b6": "0",
                    "dnp3.al.aiq.b5": "0",
                    "dnp3.al.aiq.b4": "0",
                    "dnp3.al.aiq.b3": "0",
                    "dnp3.al.aiq.b2": "0",
                    "dnp3.al.aiq.b1": "0",
                    "dnp3.al.aiq.b0": "1"
                  },
                  "dnp3.al.ana.float": "5.48706"
                },
                "Point Number 16 (Quality: Online), Value: -45.6752": {
                  "dnp3.al.point_index": "16",
                  "Quality: Online": {
                    "dnp3.al.aiq.b7": "0",
                    "dnp3.al.aiq.b6": "0",
                    "dnp3.al.aiq.b5": "0",
                    "dnp3.al.aiq.b4": "0",
                    "dnp3.al.aiq.b3": "0",
                    "dnp3.al.aiq.b2": "0",
                    "dnp3.al.aiq.b1": "0",
                    "dnp3.al.aiq.b0": "1"
                  },
                  "dnp3.al.ana.float": "-45.6752"
                },
                "Point Number 17 (Quality: Online), Value: 5.72836": {
                  "dnp3.al.point_index": "17",
                  "Quality: Online": {
                    "dnp3.al.aiq.b7": "0",
                    "dnp3.al.aiq.b6": "0",
                    "dnp3.al.aiq.b5": "0",
                    "dnp3.al.aiq.b4": "0",
                    "dnp3.al.aiq.b3": "0",
                    "dnp3.al.aiq.b2": "0",
                    "dnp3.al.aiq.b1": "0",
                    "dnp3.al.aiq.b0": "1"
                  },
                  "dnp3.al.ana.float": "5.72836"
                },
                "Point Number 18 (Quality: Online), Value: 0": {
                  "dnp3.al.point_index": "18",
                  "Quality: Online": {
                    "dnp3.al.aiq.b7": "0",
                    "dnp3.al.aiq.b6": "0",
                    "dnp3.al.aiq.b5": "0",
                    "dnp3.al.aiq.b4": "0",
                    "dnp3.al.aiq.b3": "0",
                    "dnp3.al.aiq.b2": "0",
                    "dnp3.al.aiq.b1": "0",
                    "dnp3.al.aiq.b0": "1"
                  },
                  "dnp3.al.ana.float": "0"
                },
                "Point Number 19 (Quality: Online), Value: 0": {
                  "dnp3.al.point_index": "19",
                  "Quality: Online": {
                    "dnp3.al.aiq.b7": "0",
                    "dnp3.al.aiq.b6": "0",
                    "dnp3.al.aiq.b5": "0",
                    "dnp3.al.aiq.b4": "0",
                    "dnp3.al.aiq.b3": "0",
                    "dnp3.al.aiq.b2": "0",
                    "dnp3.al.aiq.b1": "0",
                    "dnp3.al.aiq.b0": "1"
                  },
                  "dnp3.al.ana.float": "0"
                },
                "Point Number 20 (Quality: Online), Value: 922.337": {
                  "dnp3.al.point_index": "20",
                  "Quality: Online": {
                    "dnp3.al.aiq.b7": "0",
                    "dnp3.al.aiq.b6": "0",
                    "dnp3.al.aiq.b5": "0",
                    "dnp3.al.aiq.b4": "0",
                    "dnp3.al.aiq.b3": "0",
                    "dnp3.al.aiq.b2": "0",
                    "dnp3.al.aiq.b1": "0",
                    "dnp3.al.aiq.b0": "1"
                  },
                  "dnp3.al.ana.float": "922.337"
                },
                "Point Number 21 (Quality: Online), Value: -94.4507": {
                  "dnp3.al.point_index": "21",
                  "Quality: Online": {
                    "dnp3.al.aiq.b7": "0",
                    "dnp3.al.aiq.b6": "0",
                    "dnp3.al.aiq.b5": "0",
                    "dnp3.al.aiq.b4": "0",
                    "dnp3.al.aiq.b3": "0",
                    "dnp3.al.aiq.b2": "0",
                    "dnp3.al.aiq.b1": "0",
                    "dnp3.al.aiq.b0": "1"
                  },
                  "dnp3.al.ana.float": "-94.4507"
                }
              },
              "dnp3.al.obj": "2562",
              "dnp3.al.obj_tree": {
                "Qualifier Field, Prefix: None, Range: 8-bit Start and Stop Indices": {
                  "dnp3.al.objq.prefix": "0",
                  "dnp3.al.objq.range": "0"
                },
                "Number of Items: 11": {
                  "dnp3.al.range.start": "0",
                  "dnp3.al.range.stop": "10"
                },
                "Point Number 0 (Quality: Online), Value: 1": {
                  "dnp3.al.point_index": "0",
                  "Quality: Online": {
                    "dnp3.al.boq.b7": "1",
                    "dnp3.al.boq.b6": "0",
                    "dnp3.al.boq.b5": "0",
                    "dnp3.al.boq.b4": "0",
                    "dnp3.al.boq.b3": "0",
                    "dnp3.al.boq.b2": "0",
                    "dnp3.al.boq.b1": "0",
                    "dnp3.al.boq.b0": "1"
                  }
                },
                "Point Number 1 (Quality: Online), Value: 1": {
                  "dnp3.al.point_index": "1",
                  "Quality: Online": {
                    "dnp3.al.boq.b7": "1",
                    "dnp3.al.boq.b6": "0",
                    "dnp3.al.boq.b5": "0",
                    "dnp3.al.boq.b4": "0",
                    "dnp3.al.boq.b3": "0",
                    "dnp3.al.boq.b2": "0",
                    "dnp3.al.boq.b1": "0",
                    "dnp3.al.boq.b0": "1"
                  }
                },
                "Point Number 2 (Quality: Online), Value: 1": {
                  "dnp3.al.point_index": "2",
                  "Quality: Online": {
                    "dnp3.al.boq.b7": "1",
                    "dnp3.al.boq.b6": "0",
                    "dnp3.al.boq.b5": "0",
                    "dnp3.al.boq.b4": "0",
                    "dnp3.al.boq.b3": "0",
                    "dnp3.al.boq.b2": "0",
                    "dnp3.al.boq.b1": "0",
                    "dnp3.al.boq.b0": "1"
                  }
                },
                "Point Number 3 (Quality: Online), Value: 1": {
                  "dnp3.al.point_index": "3",
                  "Quality: Online": {
                    "dnp3.al.boq.b7": "1",
                    "dnp3.al.boq.b6": "0",
                    "dnp3.al.boq.b5": "0",
                    "dnp3.al.boq.b4": "0",
                    "dnp3.al.boq.b3": "0",
                    "dnp3.al.boq.b2": "0",
                    "dnp3.al.boq.b1": "0",
                    "dnp3.al.boq.b0": "1"
                  }
                },
                "Point Number 4 (Quality: Online), Value: 1": {
                  "dnp3.al.point_index": "4",
                  "Quality: Online": {
                    "dnp3.al.boq.b7": "1",
                    "dnp3.al.boq.b6": "0",
                    "dnp3.al.boq.b5": "0",
                    "dnp3.al.boq.b4": "0",
                    "dnp3.al.boq.b3": "0",
                    "dnp3.al.boq.b2": "0",
                    "dnp3.al.boq.b1": "0",
                    "dnp3.al.boq.b0": "1"
                  }
                },
                "Point Number 5 (Quality: Online), Value: 1": {
                  "dnp3.al.point_index": "5",
                  "Quality: Online": {
                    "dnp3.al.boq.b7": "1",
                    "dnp3.al.boq.b6": "0",
                    "dnp3.al.boq.b5": "0",
                    "dnp3.al.boq.b4": "0",
                    "dnp3.al.boq.b3": "0",
                    "dnp3.al.boq.b2": "0",
                    "dnp3.al.boq.b1": "0",
                    "dnp3.al.boq.b0": "1"
                  }
                },
                "Point Number 6 (Quality: Online), Value: 1": {
                  "dnp3.al.point_index": "6",
                  "Quality: Online": {
                    "dnp3.al.boq.b7": "1",
                    "dnp3.al.boq.b6": "0",
                    "dnp3.al.boq.b5": "0",
                    "dnp3.al.boq.b4": "0",
                    "dnp3.al.boq.b3": "0",
                    "dnp3.al.boq.b2": "0",
                    "dnp3.al.boq.b1": "0",
                    "dnp3.al.boq.b0": "1"
                  }
                },
                "Point Number 7 (Quality: Online), Value: 1": {
                  "dnp3.al.point_index": "7",
                  "Quality: Online": {
                    "dnp3.al.boq.b7": "1",
                    "dnp3.al.boq.b6": "0",
                    "dnp3.al.boq.b5": "0",
                    "dnp3.al.boq.b4": "0",
                    "dnp3.al.boq.b3": "0",
                    "dnp3.al.boq.b2": "0",
                    "dnp3.al.boq.b1": "0",
                    "dnp3.al.boq.b0": "1"
                  }
                },
                "Point Number 8 (Quality: Online), Value: 1": {
                  "dnp3.al.point_index": "8",
                  "Quality: Online": {
                    "dnp3.al.boq.b7": "1",
                    "dnp3.al.boq.b6": "0",
                    "dnp3.al.boq.b5": "0",
                    "dnp3.al.boq.b4": "0",
                    "dnp3.al.boq.b3": "0",
                    "dnp3.al.boq.b2": "0",
                    "dnp3.al.boq.b1": "0",
                    "dnp3.al.boq.b0": "1"
                  }
                },
                "Point Number 9 (Quality: Online), Value: 0": {
                  "dnp3.al.point_index": "9",
                  "Quality: Online": {
                    "dnp3.al.boq.b7": "0",
                    "dnp3.al.boq.b6": "0",
                    "dnp3.al.boq.b5": "0",
                    "dnp3.al.boq.b4": "0",
                    "dnp3.al.boq.b3": "0",
                    "dnp3.al.boq.b2": "0",
                    "dnp3.al.boq.b1": "0",
                    "dnp3.al.boq.b0": "1"
                  }
                },
                "Point Number 10 (Quality: Online), Value: 1": {
                  "dnp3.al.point_index": "10",
                  "Quality: Online": {
                    "dnp3.al.boq.b7": "1",
                    "dnp3.al.boq.b6": "0",
                    "dnp3.al.boq.b5": "0",
                    "dnp3.al.boq.b4": "0",
                    "dnp3.al.boq.b3": "0",
                    "dnp3.al.boq.b2": "0",
                    "dnp3.al.boq.b1": "0",
                    "dnp3.al.boq.b0": "1"
                  }
                }
              },
              "dnp3.al.obj": "10243",
              "dnp3.al.obj_tree": {
                "Qualifier Field, Prefix: None, Range: 8-bit Start and Stop Indices": {
                  "dnp3.al.objq.prefix": "0",
                  "dnp3.al.objq.range": "0"
                },
                "Number of Items: 2": {
                  "dnp3.al.range.start": "0",
                  "dnp3.al.range.stop": "1"
                },
                "Point Number 0 (Quality: Online), Value: 0": {
                  "dnp3.al.point_index": "0",
                  "Quality: Online": {
                    "dnp3.al.aoq.b7": "0",
                    "dnp3.al.aoq.b6": "0",
                    "dnp3.al.aoq.b5": "0",
                    "dnp3.al.aoq.b4": "0",
                    "dnp3.al.aoq.b3": "0",
                    "dnp3.al.aoq.b2": "0",
                    "dnp3.al.aoq.b1": "0",
                    "dnp3.al.aoq.b0": "1"
                  },
                  "dnp3.al.anaout.float": "0"
                },
                "Point Number 1 (Quality: Online), Value: 922.337": {
                  "dnp3.al.point_index": "1",
                  "Quality: Online": {
                    "dnp3.al.aoq.b7": "0",
                    "dnp3.al.aoq.b6": "0",
                    "dnp3.al.aoq.b5": "0",
                    "dnp3.al.aoq.b4": "0",
                    "dnp3.al.aoq.b3": "0",
                    "dnp3.al.aoq.b2": "0",
                    "dnp3.al.aoq.b1": "0",
                    "dnp3.al.aoq.b0": "1"
                  },
                  "dnp3.al.anaout.float": "922.337"
                }
              }
            }
          }
        }
      }
    }
  },
  {
    "_index": "packets-2020-10-17",
    "_type": "pcap_file",
    "_score": null,
    "_source": {
      "layers": {
        "frame": {
          "frame.encap_type": "1",
          "frame.time": "Oct 17, 2020 11:09:52.817564000 CDT",
          "frame.offset_shift": "0.000000000",
          "frame.time_epoch": "1602950992.817564000",
          "frame.time_delta": "0.511006000",
          "frame.time_delta_displayed": "0.511006000",
          "frame.time_relative": "28.111933000",
          "frame.number": "35",
          "frame.len": "42",
          "frame.cap_len": "42",
          "frame.marked": "0",
          "frame.ignored": "0",
          "frame.protocols": "eth:ethertype:arp",
          "frame.coloring_rule.name": "ARP",
          "frame.coloring_rule.string": "arp"
        },
        "eth": {
          "eth.dst": "ff:ff:ff:ff:ff:ff",
          "eth.dst_tree": {
            "eth.dst_resolved": "Broadcast",
            "eth.addr": "ff:ff:ff:ff:ff:ff",
            "eth.addr_resolved": "Broadcast",
            "eth.lg": "1",
            "eth.ig": "1"
          },
          "eth.src": "00:50:56:9c:9d:70",
          "eth.src_tree": {
            "eth.src_resolved": "Vmware_9c:9d:70",
            "eth.addr": "00:50:56:9c:9d:70",
            "eth.addr_resolved": "Vmware_9c:9d:70",
            "eth.lg": "0",
            "eth.ig": "0"
          },
          "eth.type": "0x00000806"
        },
        "arp": {
          "arp.hw.type": "1",
          "arp.proto.type": "0x00000800",
          "arp.hw.size": "6",
          "arp.proto.size": "4",
          "arp.opcode": "1",
          "arp.src.hw_mac": "00:50:56:9c:9d:70",
          "arp.src.proto_ipv4": "192.168.0.5",
          "arp.dst.hw_mac": "00:00:00:00:00:00",
          "arp.dst.proto_ipv4": "192.168.0.1"
        }
      }
    }
  },
  {
    "_index": "packets-2020-10-17",
    "_type": "pcap_file",
    "_score": null,
    "_source": {
      "layers": {
        "frame": {
          "frame.encap_type": "1",
          "frame.time": "Oct 17, 2020 11:09:53.464384000 CDT",
          "frame.offset_shift": "0.000000000",
          "frame.time_epoch": "1602950993.464384000",
          "frame.time_delta": "0.646820000",
          "frame.time_delta_displayed": "0.646820000",
          "frame.time_relative": "28.758753000",
          "frame.number": "36",
          "frame.len": "72",
          "frame.cap_len": "72",
          "frame.marked": "0",
          "frame.ignored": "0",
          "frame.protocols": "eth:ethertype:ip:tcp:dnp3",
          "frame.coloring_rule.name": "TCP",
          "frame.coloring_rule.string": "tcp"
        },
        "eth": {
          "eth.dst": "00:50:56:9c:9d:70",
          "eth.dst_tree": {
            "eth.dst_resolved": "Vmware_9c:9d:70",
            "eth.addr": "00:50:56:9c:9d:70",
            "eth.addr_resolved": "Vmware_9c:9d:70",
            "eth.lg": "0",
            "eth.ig": "0"
          },
          "eth.src": "00:00:00:aa:00:22",
          "eth.src_tree": {
            "eth.src_resolved": "00:00:00_aa:00:22",
            "eth.addr": "00:00:00:aa:00:22",
            "eth.addr_resolved": "00:00:00_aa:00:22",
            "eth.lg": "0",
            "eth.ig": "0"
          },
          "eth.type": "0x00000800"
        },
        "ip": {
          "ip.version": "4",
          "ip.hdr_len": "20",
          "ip.dsfield": "0x00000000",
          "ip.dsfield_tree": {
            "ip.dsfield.dscp": "0",
            "ip.dsfield.ecn": "0"
          },
          "ip.len": "58",
          "ip.id": "0x00008106",
          "ip.flags": "0x00004000",
          "ip.flags_tree": {
            "ip.flags.rb": "0",
            "ip.flags.df": "1",
            "ip.flags.mf": "0"
          },
          "ip.frag_offset": "0",
          "ip.ttl": "62",
          "ip.proto": "6",
          "ip.checksum": "0x00004ef8",
          "ip.checksum.status": "2",
          "ip.src": "172.16.0.2",
          "ip.addr": "172.16.0.2",
          "ip.src_host": "172.16.0.2",
          "ip.host": "172.16.0.2",
          "ip.dst": "192.168.0.5",
          "ip.addr": "192.168.0.5",
          "ip.dst_host": "192.168.0.5",
          "ip.host": "192.168.0.5"
        },
        "tcp": {
          "tcp.srcport": "55909",
          "tcp.dstport": "20000",
          "tcp.port": "55909",
          "tcp.port": "20000",
          "tcp.stream": "9",
          "tcp.len": "18",
          "tcp.seq": "1",
          "tcp.nxtseq": "19",
          "tcp.ack": "1",
          "tcp.hdr_len": "20",
          "tcp.flags": "0x00000018",
          "tcp.flags_tree": {
            "tcp.flags.res": "0",
            "tcp.flags.ns": "0",
            "tcp.flags.cwr": "0",
            "tcp.flags.ecn": "0",
            "tcp.flags.urg": "0",
            "tcp.flags.ack": "1",
            "tcp.flags.push": "1",
            "tcp.flags.reset": "0",
            "tcp.flags.syn": "0",
            "tcp.flags.fin": "0",
            "tcp.flags.str": "·······AP···"
          },
          "tcp.window_size_value": "501",
          "tcp.window_size": "501",
          "tcp.window_size_scalefactor": "-1",
          "tcp.checksum": "0x0000b09b",
          "tcp.checksum.status": "2",
          "tcp.urgent_pointer": "0",
          "tcp.analysis": {
            "tcp.analysis.bytes_in_flight": "18",
            "tcp.analysis.push_bytes_sent": "18"
          },
          "Timestamps": {
            "tcp.time_relative": "0.000000000",
            "tcp.time_delta": "0.000000000"
          },
          "tcp.payload": "05:64:0b:c4:c8:01:01:00:0f:0a:f2:c2:01:3c:01:06:07:b9",
          "tcp.pdu.size": "18"
        },
        "dnp3": {
          "Data Link Layer, Len: 11, From: 1, To: 456, DIR, PRM, Unconfirmed User Data": {
            "dnp3.start": "0x00000564",
            "dnp3.len": "11",
            "dnp3.ctl": "0x000000c4",
            "dnp3.ctl_tree": {
              "dnp3.ctl.dir": "1",
              "dnp3.ctl.prm": "1",
              "dnp3.ctl.fcb": "0",
              "dnp3.ctl.fcv": "0",
              "dnp3.ctl.prifunc": "4"
            },
            "dnp3.dst": "456",
            "dnp3.addr": "456",
            "dnp3.src": "1",
            "dnp3.addr": "1",
            "dnp3.hdr.CRC": "0x00000a0f",
            "dnp.hdr.CRC.status": "1"
          },
          "dnp3.tr.ctl": "0x000000f2",
          "dnp3.tr.ctl_tree": {
            "dnp3.tr.fin": "1",
            "dnp3.tr.fir": "1",
            "dnp3.tr.seq": "50"
          },
          "Data Chunks": {
            "Data Chunk: 0": {
              "dnp.data_chunk": "f2:c2:01:3c:01:06",
              "dnp.data_chunk_len": "6",
              "dnp.data_chunk.CRC": "0x0000b907",
              "dnp.data_chunk.CRC.status": "1"
            }
          },
          "dnp3.al.fragments": {
            "dnp3.al.fragment": "36",
            "dnp3.al.fragment.count": "1",
            "dnp3.al.fragment.reassembled.length": "5"
          },
          "Application Layer: (FIR, FIN, Sequence 2, Read)": {
            "dnp3.al.ctl": "0x000000c2",
            "dnp3.al.ctl_tree": {
              "dnp3.al.fir": "1",
              "dnp3.al.fin": "1",
              "dnp3.al.con": "0",
              "dnp3.al.uns": "0",
              "dnp3.al.seq": "2"
            },
            "dnp3.al.func": "1",
            "READ Request Data Objects": {
              "dnp3.al.obj": "15361",
              "dnp3.al.obj_tree": {
                "Qualifier Field, Prefix: None, Range: No Range Field": {
                  "dnp3.al.objq.prefix": "0",
                  "dnp3.al.objq.range": "6"
                },
                "Number of Items: 0": ""
              }
            }
          }
        }
      }
    }
  },
  {
    "_index": "packets-2020-10-17",
    "_type": "pcap_file",
    "_score": null,
    "_source": {
      "layers": {
        "frame": {
          "frame.encap_type": "1",
          "frame.time": "Oct 17, 2020 11:09:53.466541000 CDT",
          "frame.offset_shift": "0.000000000",
          "frame.time_epoch": "1602950993.466541000",
          "frame.time_delta": "0.002157000",
          "frame.time_delta_displayed": "0.002157000",
          "frame.time_relative": "28.760910000",
          "frame.number": "37",
          "frame.len": "182",
          "frame.cap_len": "182",
          "frame.marked": "0",
          "frame.ignored": "0",
          "frame.protocols": "eth:ethertype:ip:tcp:dnp3",
          "frame.coloring_rule.name": "TCP",
          "frame.coloring_rule.string": "tcp"
        },
        "eth": {
          "eth.dst": "00:00:00:aa:00:22",
          "eth.dst_tree": {
            "eth.dst_resolved": "00:00:00_aa:00:22",
            "eth.addr": "00:00:00:aa:00:22",
            "eth.addr_resolved": "00:00:00_aa:00:22",
            "eth.lg": "0",
            "eth.ig": "0"
          },
          "eth.src": "00:50:56:9c:9d:70",
          "eth.src_tree": {
            "eth.src_resolved": "Vmware_9c:9d:70",
            "eth.addr": "00:50:56:9c:9d:70",
            "eth.addr_resolved": "Vmware_9c:9d:70",
            "eth.lg": "0",
            "eth.ig": "0"
          },
          "eth.type": "0x00000800"
        },
        "ip": {
          "ip.version": "4",
          "ip.hdr_len": "20",
          "ip.dsfield": "0x00000000",
          "ip.dsfield_tree": {
            "ip.dsfield.dscp": "0",
            "ip.dsfield.ecn": "0"
          },
          "ip.len": "168",
          "ip.id": "0x0000b4b9",
          "ip.flags": "0x00004000",
          "ip.flags_tree": {
            "ip.flags.rb": "0",
            "ip.flags.df": "1",
            "ip.flags.mf": "0"
          },
          "ip.frag_offset": "0",
          "ip.ttl": "128",
          "ip.proto": "6",
          "ip.checksum": "0x00000000",
          "ip.checksum.status": "2",
          "ip.src": "192.168.0.5",
          "ip.addr": "192.168.0.5",
          "ip.src_host": "192.168.0.5",
          "ip.host": "192.168.0.5",
          "ip.dst": "172.16.0.2",
          "ip.addr": "172.16.0.2",
          "ip.dst_host": "172.16.0.2",
          "ip.host": "172.16.0.2"
        },
        "tcp": {
          "tcp.srcport": "20000",
          "tcp.dstport": "55909",
          "tcp.port": "20000",
          "tcp.port": "55909",
          "tcp.stream": "9",
          "tcp.len": "128",
          "tcp.seq": "1",
          "tcp.nxtseq": "129",
          "tcp.ack": "19",
          "tcp.hdr_len": "20",
          "tcp.flags": "0x00000018",
          "tcp.flags_tree": {
            "tcp.flags.res": "0",
            "tcp.flags.ns": "0",
            "tcp.flags.cwr": "0",
            "tcp.flags.ecn": "0",
            "tcp.flags.urg": "0",
            "tcp.flags.ack": "1",
            "tcp.flags.push": "1",
            "tcp.flags.reset": "0",
            "tcp.flags.syn": "0",
            "tcp.flags.fin": "0",
            "tcp.flags.str": "·······AP···"
          },
          "tcp.window_size_value": "1022",
          "tcp.window_size": "1022",
          "tcp.window_size_scalefactor": "-1",
          "tcp.checksum": "0x00006d5a",
          "tcp.checksum.status": "2",
          "tcp.urgent_pointer": "0",
          "tcp.analysis": {
            "tcp.analysis.acks_frame": "36",
            "tcp.analysis.ack_rtt": "0.002157000",
            "tcp.analysis.bytes_in_flight": "128",
            "tcp.analysis.push_bytes_sent": "128"
          },
          "Timestamps": {
            "tcp.time_relative": "0.002157000",
            "tcp.time_delta": "0.002157000"
          },
          "tcp.payload": "05:64:6d:44:01:00:c8:01:10:39:c0:c2:81:00:00:01:02:00:00:06:81:81:81:81:81:81:e8:bf:81:1e:05:00:00:0d:01:91:ab:ff:42:01:17:2c:08:42:cd:aa:01:b6:33:bf:c3:01:94:95:73:c2:01:f5:7a:7e:c3:01:64:c2:a4:40:a8:c1:01:26:27:c8:c2:01:fa:80:8b:41:01:26:59:69:27:c8:c2:01:fa:80:8b:41:01:2e:52:4c:c2:01:0a:00:5d:de:c7:41:01:0d:17:d2:42:01:21:1a:ee:41:0a:02:00:00:a9:93:06:81:81:81:81:81:81:81:00:6c",
          "tcp.pdu.size": "128"
        },
        "dnp3": {
          "Data Link Layer, Len: 109, From: 456, To: 1, PRM, Unconfirmed User Data": {
            "dnp3.start": "0x00000564",
            "dnp3.len": "109",
            "dnp3.ctl": "0x00000044",
            "dnp3.ctl_tree": {
              "dnp3.ctl.dir": "0",
              "dnp3.ctl.prm": "1",
              "dnp3.ctl.fcb": "0",
              "dnp3.ctl.fcv": "0",
              "dnp3.ctl.prifunc": "4"
            },
            "dnp3.dst": "1",
            "dnp3.addr": "1",
            "dnp3.src": "456",
            "dnp3.addr": "456",
            "dnp3.hdr.CRC": "0x00003910",
            "dnp.hdr.CRC.status": "1"
          },
          "dnp3.tr.ctl": "0x000000c0",
          "dnp3.tr.ctl_tree": {
            "dnp3.tr.fin": "1",
            "dnp3.tr.fir": "1",
            "dnp3.tr.seq": "0"
          },
          "Data Chunks": {
            "Data Chunk: 0": {
              "dnp.data_chunk": "c0:c2:81:00:00:01:02:00:00:06:81:81:81:81:81:81",
              "dnp.data_chunk_len": "16",
              "dnp.data_chunk.CRC": "0x0000bfe8",
              "dnp.data_chunk.CRC.status": "1"
            },
            "Data Chunk: 1": {
              "dnp.data_chunk": "81:1e:05:00:00:0d:01:91:ab:ff:42:01:17:2c:08:42",
              "dnp.data_chunk_len": "16",
              "dnp.data_chunk.CRC": "0x0000aacd",
              "dnp.data_chunk.CRC.status": "1"
            },
            "Data Chunk: 2": {
              "dnp.data_chunk": "01:b6:33:bf:c3:01:94:95:73:c2:01:f5:7a:7e:c3:01",
              "dnp.data_chunk_len": "16",
              "dnp.data_chunk.CRC": "0x0000c264",
              "dnp.data_chunk.CRC.status": "1"
            },
            "Data Chunk: 3": {
              "dnp.data_chunk": "a4:40:a8:c1:01:26:27:c8:c2:01:fa:80:8b:41:01:26",
              "dnp.data_chunk_len": "16",
              "dnp.data_chunk.CRC": "0x00006959",
              "dnp.data_chunk.CRC.status": "1"
            },
            "Data Chunk: 4": {
              "dnp.data_chunk": "27:c8:c2:01:fa:80:8b:41:01:2e:52:4c:c2:01:0a:00",
              "dnp.data_chunk_len": "16",
              "dnp.data_chunk.CRC": "0x0000de5d",
              "dnp.data_chunk.CRC.status": "1"
            },
            "Data Chunk: 5": {
              "dnp.data_chunk": "c7:41:01:0d:17:d2:42:01:21:1a:ee:41:0a:02:00:00",
              "dnp.data_chunk_len": "16",
              "dnp.data_chunk.CRC": "0x000093a9",
              "dnp.data_chunk.CRC.status": "1"
            },
            "Data Chunk: 6": {
              "dnp.data_chunk": "06:81:81:81:81:81:81:81",
              "dnp.data_chunk_len": "8",
              "dnp.data_chunk.CRC": "0x00006c00",
              "dnp.data_chunk.CRC.status": "1"
            }
          },
          "dnp3.al.fragments": {
            "dnp3.al.fragment": "37",
            "dnp3.al.fragment.count": "1",
            "dnp3.al.fragment.reassembled.length": "103"
          },
          "Application Layer: (FIR, FIN, Sequence 2, Response)": {
            "dnp3.al.ctl": "0x000000c2",
            "dnp3.al.ctl_tree": {
              "dnp3.al.fir": "1",
              "dnp3.al.fin": "1",
              "dnp3.al.con": "0",
              "dnp3.al.uns": "0",
              "dnp3.al.seq": "2"
            },
            "dnp3.al.func": "129",
            "dnp3.al.iin": "0x00000000",
            "dnp3.al.iin_tree": {
              "dnp3.al.iin.rst": "0",
              "dnp3.al.iin.dt": "0",
              "dnp3.al.iin.dol": "0",
              "dnp3.al.iin.tsr": "0",
              "dnp3.al.iin.cls3d": "0",
              "dnp3.al.iin.cls2d": "0",
              "dnp3.al.iin.cls1d": "0",
              "dnp3.al.iin.bmsg": "0",
              "dnp3.al.iin.cc": "0",
              "dnp3.al.iin.oae": "0",
              "dnp3.al.iin.ebo": "0",
              "dnp3.al.iin.pioor": "0",
              "dnp3.al.iin.obju": "0",
              "dnp3.al.iin.fcni": "0"
            },
            "RESPONSE Data Objects": {
              "dnp3.al.obj": "258",
              "dnp3.al.obj_tree": {
                "Qualifier Field, Prefix: None, Range: 8-bit Start and Stop Indices": {
                  "dnp3.al.objq.prefix": "0",
                  "dnp3.al.objq.range": "0"
                },
                "Number of Items: 7": {
                  "dnp3.al.range.start": "0",
                  "dnp3.al.range.stop": "6"
                },
                "Point Number 0 (Quality: Online), Value: 1": {
                  "dnp3.al.point_index": "0",
                  "Quality: Online": {
                    "dnp3.al.biq.b7": "1",
                    "dnp3.al.biq.b6": "0",
                    "dnp3.al.biq.b5": "0",
                    "dnp3.al.biq.b4": "0",
                    "dnp3.al.biq.b3": "0",
                    "dnp3.al.biq.b2": "0",
                    "dnp3.al.biq.b1": "0",
                    "dnp3.al.biq.b0": "1"
                  }
                },
                "Point Number 1 (Quality: Online), Value: 1": {
                  "dnp3.al.point_index": "1",
                  "Quality: Online": {
                    "dnp3.al.biq.b7": "1",
                    "dnp3.al.biq.b6": "0",
                    "dnp3.al.biq.b5": "0",
                    "dnp3.al.biq.b4": "0",
                    "dnp3.al.biq.b3": "0",
                    "dnp3.al.biq.b2": "0",
                    "dnp3.al.biq.b1": "0",
                    "dnp3.al.biq.b0": "1"
                  }
                },
                "Point Number 2 (Quality: Online), Value: 1": {
                  "dnp3.al.point_index": "2",
                  "Quality: Online": {
                    "dnp3.al.biq.b7": "1",
                    "dnp3.al.biq.b6": "0",
                    "dnp3.al.biq.b5": "0",
                    "dnp3.al.biq.b4": "0",
                    "dnp3.al.biq.b3": "0",
                    "dnp3.al.biq.b2": "0",
                    "dnp3.al.biq.b1": "0",
                    "dnp3.al.biq.b0": "1"
                  }
                },
                "Point Number 3 (Quality: Online), Value: 1": {
                  "dnp3.al.point_index": "3",
                  "Quality: Online": {
                    "dnp3.al.biq.b7": "1",
                    "dnp3.al.biq.b6": "0",
                    "dnp3.al.biq.b5": "0",
                    "dnp3.al.biq.b4": "0",
                    "dnp3.al.biq.b3": "0",
                    "dnp3.al.biq.b2": "0",
                    "dnp3.al.biq.b1": "0",
                    "dnp3.al.biq.b0": "1"
                  }
                },
                "Point Number 4 (Quality: Online), Value: 1": {
                  "dnp3.al.point_index": "4",
                  "Quality: Online": {
                    "dnp3.al.biq.b7": "1",
                    "dnp3.al.biq.b6": "0",
                    "dnp3.al.biq.b5": "0",
                    "dnp3.al.biq.b4": "0",
                    "dnp3.al.biq.b3": "0",
                    "dnp3.al.biq.b2": "0",
                    "dnp3.al.biq.b1": "0",
                    "dnp3.al.biq.b0": "1"
                  }
                },
                "Point Number 5 (Quality: Online), Value: 1": {
                  "dnp3.al.point_index": "5",
                  "Quality: Online": {
                    "dnp3.al.biq.b7": "1",
                    "dnp3.al.biq.b6": "0",
                    "dnp3.al.biq.b5": "0",
                    "dnp3.al.biq.b4": "0",
                    "dnp3.al.biq.b3": "0",
                    "dnp3.al.biq.b2": "0",
                    "dnp3.al.biq.b1": "0",
                    "dnp3.al.biq.b0": "1"
                  }
                },
                "Point Number 6 (Quality: Online), Value: 1": {
                  "dnp3.al.point_index": "6",
                  "Quality: Online": {
                    "dnp3.al.biq.b7": "1",
                    "dnp3.al.biq.b6": "0",
                    "dnp3.al.biq.b5": "0",
                    "dnp3.al.biq.b4": "0",
                    "dnp3.al.biq.b3": "0",
                    "dnp3.al.biq.b2": "0",
                    "dnp3.al.biq.b1": "0",
                    "dnp3.al.biq.b0": "1"
                  }
                }
              },
              "dnp3.al.obj": "7685",
              "dnp3.al.obj_tree": {
                "Qualifier Field, Prefix: None, Range: 8-bit Start and Stop Indices": {
                  "dnp3.al.objq.prefix": "0",
                  "dnp3.al.objq.range": "0"
                },
                "Number of Items: 14": {
                  "dnp3.al.range.start": "0",
                  "dnp3.al.range.stop": "13"
                },
                "Point Number 0 (Quality: Online), Value: 127.835": {
                  "dnp3.al.point_index": "0",
                  "Quality: Online": {
                    "dnp3.al.aiq.b7": "0",
                    "dnp3.al.aiq.b6": "0",
                    "dnp3.al.aiq.b5": "0",
                    "dnp3.al.aiq.b4": "0",
                    "dnp3.al.aiq.b3": "0",
                    "dnp3.al.aiq.b2": "0",
                    "dnp3.al.aiq.b1": "0",
                    "dnp3.al.aiq.b0": "1"
                  },
                  "dnp3.al.ana.float": "127.835"
                },
                "Point Number 1 (Quality: Online), Value: 34.0431": {
                  "dnp3.al.point_index": "1",
                  "Quality: Online": {
                    "dnp3.al.aiq.b7": "0",
                    "dnp3.al.aiq.b6": "0",
                    "dnp3.al.aiq.b5": "0",
                    "dnp3.al.aiq.b4": "0",
                    "dnp3.al.aiq.b3": "0",
                    "dnp3.al.aiq.b2": "0",
                    "dnp3.al.aiq.b1": "0",
                    "dnp3.al.aiq.b0": "1"
                  },
                  "dnp3.al.ana.float": "34.0431"
                },
                "Point Number 2 (Quality: Online), Value: -382.404": {
                  "dnp3.al.point_index": "2",
                  "Quality: Online": {
                    "dnp3.al.aiq.b7": "0",
                    "dnp3.al.aiq.b6": "0",
                    "dnp3.al.aiq.b5": "0",
                    "dnp3.al.aiq.b4": "0",
                    "dnp3.al.aiq.b3": "0",
                    "dnp3.al.aiq.b2": "0",
                    "dnp3.al.aiq.b1": "0",
                    "dnp3.al.aiq.b0": "1"
                  },
                  "dnp3.al.ana.float": "-382.404"
                },
                "Point Number 3 (Quality: Online), Value: -60.8961": {
                  "dnp3.al.point_index": "3",
                  "Quality: Online": {
                    "dnp3.al.aiq.b7": "0",
                    "dnp3.al.aiq.b6": "0",
                    "dnp3.al.aiq.b5": "0",
                    "dnp3.al.aiq.b4": "0",
                    "dnp3.al.aiq.b3": "0",
[truncated: 10,012,353 more chars]
