# Supplementary material for: AI-driven cybersecurity framework for anomaly detection in power systems
Source: Sci Rep. 2025 Oct 10;15:35506. doi: 10.1038/s41598-025-19634-y (PMC12514191; doi:10.1038/s41598-025-19634-y)
Supplement: Supplementary file 1 — Supplementary Information. [file 41598_2025_19634_MOESM1_ESM.zip › Datasets/RawFiles/master/Raw/UC2_master_5OS_poll60_dnp3_arp.json]

[
  {
    "_index": "packets-2020-10-17",
    "_type": "pcap_file",
    "_score": null,
    "_source": {
      "layers": {
        "frame": {
          "frame.interface_id": "0",
          "frame.interface_id_tree": {
            "frame.interface_name": "ens224"
          },
          "frame.encap_type": "1",
          "frame.time": "Oct 17, 2020 14:41:30.576785512 CDT",
          "frame.offset_shift": "0.000000000",
          "frame.time_epoch": "1602963690.576785512",
          "frame.time_delta": "0.000000000",
          "frame.time_delta_displayed": "0.000000000",
          "frame.time_relative": "0.000000000",
          "frame.number": "1",
          "frame.len": "72",
          "frame.cap_len": "72",
          "frame.marked": "0",
          "frame.ignored": "0",
          "frame.protocols": "eth:ethertype:ip:tcp:dnp3",
          "frame.coloring_rule.name": "TCP",
          "frame.coloring_rule.string": "tcp"
        },
        "eth": {
          "eth.dst": "00:00:00:aa:00:25",
          "eth.dst_tree": {
            "eth.dst_resolved": "00:00:00_aa:00:25",
            "eth.addr": "00:00:00:aa:00:25",
            "eth.addr_resolved": "00:00:00_aa:00:25",
            "eth.lg": "0",
            "eth.ig": "0"
          },
          "eth.src": "00:50:56:9c:5f:cc",
          "eth.src_tree": {
            "eth.src_resolved": "Vmware_9c:5f:cc",
            "eth.addr": "00:50:56:9c:5f:cc",
            "eth.addr_resolved": "Vmware_9c:5f:cc",
            "eth.lg": "0",
            "eth.ig": "0"
          },
          "eth.type": "0x00000800"
        },
        "ip": {
          "ip.version": "4",
          "ip.hdr_len": "20",
          "ip.dsfield": "0x00000000",
          "ip.dsfield_tree": {
            "ip.dsfield.dscp": "0",
            "ip.dsfield.ecn": "0"
          },
          "ip.len": "58",
          "ip.id": "0x00003fa1",
          "ip.flags": "0x00004000",
          "ip.flags_tree": {
            "ip.flags.rb": "0",
            "ip.flags.df": "1",
            "ip.flags.mf": "0"
          },
          "ip.frag_offset": "0",
          "ip.ttl": "64",
          "ip.proto": "6",
          "ip.checksum": "0x00008e5d",
          "ip.checksum.status": "2",
          "ip.src": "172.16.0.2",
          "ip.addr": "172.16.0.2",
          "ip.src_host": "172.16.0.2",
          "ip.host": "172.16.0.2",
          "ip.dst": "192.168.0.5",
          "ip.addr": "192.168.0.5",
          "ip.dst_host": "192.168.0.5",
          "ip.host": "192.168.0.5"
        },
        "tcp": {
          "tcp.srcport": "33385",
          "tcp.dstport": "20000",
          "tcp.port": "33385",
          "tcp.port": "20000",
          "tcp.stream": "0",
          "tcp.len": "18",
          "tcp.seq": "1",
          "tcp.nxtseq": "19",
          "tcp.ack": "1",
          "tcp.hdr_len": "20",
          "tcp.flags": "0x00000018",
          "tcp.flags_tree": {
            "tcp.flags.res": "0",
            "tcp.flags.ns": "0",
            "tcp.flags.cwr": "0",
            "tcp.flags.ecn": "0",
            "tcp.flags.urg": "0",
            "tcp.flags.ack": "1",
            "tcp.flags.push": "1",
            "tcp.flags.reset": "0",
            "tcp.flags.syn": "0",
            "tcp.flags.fin": "0",
            "tcp.flags.str": "·······AP···"
          },
          "tcp.window_size_value": "501",
          "tcp.window_size": "501",
          "tcp.window_size_scalefactor": "-1",
          "tcp.checksum": "0x00006cec",
          "tcp.checksum.status": "2",
          "tcp.urgent_pointer": "0",
          "tcp.analysis": {
            "tcp.analysis.bytes_in_flight": "18",
            "tcp.analysis.push_bytes_sent": "18"
          },
          "Timestamps": {
            "tcp.time_relative": "0.000000000",
            "tcp.time_delta": "0.000000000"
          },
          "tcp.payload": "05:64:0b:c4:59:02:01:00:d4:49:fe:ce:01:3c:01:06:e4:b7",
          "tcp.pdu.size": "18"
        },
        "dnp3": {
          "Data Link Layer, Len: 11, From: 1, To: 601, DIR, PRM, Unconfirmed User Data": {
            "dnp3.start": "0x00000564",
            "dnp3.len": "11",
            "dnp3.ctl": "0x000000c4",
            "dnp3.ctl_tree": {
              "dnp3.ctl.dir": "1",
              "dnp3.ctl.prm": "1",
              "dnp3.ctl.fcb": "0",
              "dnp3.ctl.fcv": "0",
              "dnp3.ctl.prifunc": "4"
            },
            "dnp3.dst": "601",
            "dnp3.addr": "601",
            "dnp3.src": "1",
            "dnp3.addr": "1",
            "dnp3.hdr.CRC": "0x000049d4",
            "dnp.hdr.CRC.status": "1"
          },
          "dnp3.tr.ctl": "0x000000fe",
          "dnp3.tr.ctl_tree": {
            "dnp3.tr.fin": "1",
            "dnp3.tr.fir": "1",
            "dnp3.tr.seq": "62"
          },
          "Data Chunks": {
            "Data Chunk: 0": {
              "dnp.data_chunk": "fe:ce:01:3c:01:06",
              "dnp.data_chunk_len": "6",
              "dnp.data_chunk.CRC": "0x0000b7e4",
              "dnp.data_chunk.CRC.status": "1"
            }
          },
          "dnp3.al.fragments": {
            "dnp3.al.fragment": "1",
            "dnp3.al.fragment.count": "1",
            "dnp3.al.fragment.reassembled.length": "5"
          },
          "Application Layer: (FIR, FIN, Sequence 14, Read)": {
            "dnp3.al.ctl": "0x000000ce",
            "dnp3.al.ctl_tree": {
              "dnp3.al.fir": "1",
              "dnp3.al.fin": "1",
              "dnp3.al.con": "0",
              "dnp3.al.uns": "0",
              "dnp3.al.seq": "14"
            },
            "dnp3.al.func": "1",
            "READ Request Data Objects": {
              "dnp3.al.obj": "15361",
              "dnp3.al.obj_tree": {
                "Qualifier Field, Prefix: None, Range: No Range Field": {
                  "dnp3.al.objq.prefix": "0",
                  "dnp3.al.objq.range": "6"
                },
                "Number of Items: 0": ""
              }
            }
          }
        }
      }
    }
  },
  {
    "_index": "packets-2020-10-17",
    "_type": "pcap_file",
    "_score": null,
    "_source": {
      "layers": {
        "frame": {
          "frame.interface_id": "0",
          "frame.interface_id_tree": {
            "frame.interface_name": "ens224"
          },
          "frame.encap_type": "1",
          "frame.time": "Oct 17, 2020 14:41:30.728126350 CDT",
          "frame.offset_shift": "0.000000000",
          "frame.time_epoch": "1602963690.728126350",
          "frame.time_delta": "0.151340838",
          "frame.time_delta_displayed": "0.151340838",
          "frame.time_relative": "0.151340838",
          "frame.number": "2",
          "frame.len": "286",
          "frame.cap_len": "286",
          "frame.marked": "0",
          "frame.ignored": "0",
          "frame.protocols": "eth:ethertype:ip:tcp:dnp3",
          "frame.coloring_rule.name": "TCP",
          "frame.coloring_rule.string": "tcp"
        },
        "eth": {
          "eth.dst": "00:50:56:9c:5f:cc",
          "eth.dst_tree": {
            "eth.dst_resolved": "Vmware_9c:5f:cc",
            "eth.addr": "00:50:56:9c:5f:cc",
            "eth.addr_resolved": "Vmware_9c:5f:cc",
            "eth.lg": "0",
            "eth.ig": "0"
          },
          "eth.src": "00:00:00:aa:00:25",
          "eth.src_tree": {
            "eth.src_resolved": "00:00:00_aa:00:25",
            "eth.addr": "00:00:00:aa:00:25",
            "eth.addr_resolved": "00:00:00_aa:00:25",
            "eth.lg": "0",
            "eth.ig": "0"
          },
          "eth.type": "0x00000800"
        },
        "ip": {
          "ip.version": "4",
          "ip.hdr_len": "20",
          "ip.dsfield": "0x00000000",
          "ip.dsfield_tree": {
            "ip.dsfield.dscp": "0",
            "ip.dsfield.ecn": "0"
          },
          "ip.len": "272",
          "ip.id": "0x0000c285",
          "ip.flags": "0x00004000",
          "ip.flags_tree": {
            "ip.flags.rb": "0",
            "ip.flags.df": "1",
            "ip.flags.mf": "0"
          },
          "ip.frag_offset": "0",
          "ip.ttl": "126",
          "ip.proto": "6",
          "ip.checksum": "0x0000cca2",
          "ip.checksum.status": "2",
          "ip.src": "192.168.0.5",
          "ip.addr": "192.168.0.5",
          "ip.src_host": "192.168.0.5",
          "ip.host": "192.168.0.5",
          "ip.dst": "172.16.0.2",
          "ip.addr": "172.16.0.2",
          "ip.dst_host": "172.16.0.2",
          "ip.host": "172.16.0.2"
        },
        "tcp": {
          "tcp.srcport": "20000",
          "tcp.dstport": "33385",
          "tcp.port": "20000",
          "tcp.port": "33385",
          "tcp.stream": "0",
          "tcp.len": "232",
          "tcp.seq": "1",
          "tcp.nxtseq": "233",
          "tcp.ack": "19",
          "tcp.hdr_len": "20",
          "tcp.flags": "0x00000018",
          "tcp.flags_tree": {
            "tcp.flags.res": "0",
            "tcp.flags.ns": "0",
            "tcp.flags.cwr": "0",
            "tcp.flags.ecn": "0",
            "tcp.flags.urg": "0",
            "tcp.flags.ack": "1",
            "tcp.flags.push": "1",
            "tcp.flags.reset": "0",
            "tcp.flags.syn": "0",
            "tcp.flags.fin": "0",
            "tcp.flags.str": "·······AP···"
          },
          "tcp.window_size_value": "1021",
          "tcp.window_size": "1021",
          "tcp.window_size_scalefactor": "-1",
          "tcp.checksum": "0x0000bec2",
          "tcp.checksum.status": "2",
          "tcp.urgent_pointer": "0",
          "tcp.analysis": {
            "tcp.analysis.acks_frame": "1",
            "tcp.analysis.ack_rtt": "0.151340838",
            "tcp.analysis.bytes_in_flight": "232",
            "tcp.analysis.push_bytes_sent": "232"
          },
          "Timestamps": {
            "tcp.time_relative": "0.151340838",
            "tcp.time_delta": "0.151340838"
          },
          "tcp.payload": "05:64:c9:44:01:00:59:02:d4:a1:c0:ce:81:00:00:01:02:00:00:0c:81:81:81:81:81:81:9c:32:81:81:81:81:81:01:81:1e:05:00:00:19:01:ee:0d:18:f9:18:c5:01:66:23:09:43:01:64:c9:b3:c3:01:ae:a3:15:c1:c9:78:01:b3:be:9f:42:01:64:25:9d:40:01:00:00:00:00:01:70:6a:00:00:00:00:01:2f:c1:9f:42:01:45:be:9f:40:01:76:44:5c:f1:9d:42:01:71:ce:34:c1:01:8b:66:90:c4:01:f6:9e:69:17:16:42:01:8b:66:90:c4:01:f6:9e:16:42:01:30:03:33:c4:e7:c3:01:2e:16:7f:3e:01:30:03:33:c3:01:2e:16:7f:3e:86:27:01:b3:be:9f:42:01:64:25:9d:40:01:00:00:00:00:01:70:6a:00:00:00:00:01:2f:c1:9f:42:01:45:be:9f:40:0a:02:99:92:00:00:0c:81:81:81:81:81:81:81:81:81:81:81:01:81:c4:bb:28:03:00:00:02:01:12:bb:9f:42:01:00:00:00:00:01:63:3c:12:bb:9f:42:bc:07",
          "tcp.pdu.size": "232"
        },
        "dnp3": {
          "Data Link Layer, Len: 201, From: 601, To: 1, PRM, Unconfirmed User Data": {
            "dnp3.start": "0x00000564",
            "dnp3.len": "201",
            "dnp3.ctl": "0x00000044",
            "dnp3.ctl_tree": {
              "dnp3.ctl.dir": "0",
              "dnp3.ctl.prm": "1",
              "dnp3.ctl.fcb": "0",
              "dnp3.ctl.fcv": "0",
              "dnp3.ctl.prifunc": "4"
            },
            "dnp3.dst": "1",
            "dnp3.addr": "1",
            "dnp3.src": "601",
            "dnp3.addr": "601",
            "dnp3.hdr.CRC": "0x0000a1d4",
            "dnp.hdr.CRC.status": "1"
          },
          "dnp3.tr.ctl": "0x000000c0",
          "dnp3.tr.ctl_tree": {
            "dnp3.tr.fin": "1",
            "dnp3.tr.fir": "1",
            "dnp3.tr.seq": "0"
          },
          "Data Chunks": {
            "Data Chunk: 0": {
              "dnp.data_chunk": "c0:ce:81:00:00:01:02:00:00:0c:81:81:81:81:81:81",
              "dnp.data_chunk_len": "16",
              "dnp.data_chunk.CRC": "0x0000329c",
              "dnp.data_chunk.CRC.status": "1"
            },
            "Data Chunk: 1": {
              "dnp.data_chunk": "81:81:81:81:81:01:81:1e:05:00:00:19:01:ee:0d:18",
              "dnp.data_chunk_len": "16",
              "dnp.data_chunk.CRC": "0x000018f9",
              "dnp.data_chunk.CRC.status": "1"
            },
            "Data Chunk: 2": {
              "dnp.data_chunk": "c5:01:66:23:09:43:01:64:c9:b3:c3:01:ae:a3:15:c1",
              "dnp.data_chunk_len": "16",
              "dnp.data_chunk.CRC": "0x000078c9",
              "dnp.data_chunk.CRC.status": "1"
            },
            "Data Chunk: 3": {
              "dnp.data_chunk": "01:b3:be:9f:42:01:64:25:9d:40:01:00:00:00:00:01",
              "dnp.data_chunk_len": "16",
              "dnp.data_chunk.CRC": "0x00006a70",
              "dnp.data_chunk.CRC.status": "1"
            },
            "Data Chunk: 4": {
              "dnp.data_chunk": "00:00:00:00:01:2f:c1:9f:42:01:45:be:9f:40:01:76",
              "dnp.data_chunk_len": "16",
              "dnp.data_chunk.CRC": "0x00005c44",
              "dnp.data_chunk.CRC.status": "1"
            },
            "Data Chunk: 5": {
              "dnp.data_chunk": "f1:9d:42:01:71:ce:34:c1:01:8b:66:90:c4:01:f6:9e",
              "dnp.data_chunk_len": "16",
              "dnp.data_chunk.CRC": "0x00001769",
              "dnp.data_chunk.CRC.status": "1"
            },
            "Data Chunk: 6": {
              "dnp.data_chunk": "16:42:01:8b:66:90:c4:01:f6:9e:16:42:01:30:03:33",
              "dnp.data_chunk_len": "16",
              "dnp.data_chunk.CRC": "0x0000e7c4",
              "dnp.data_chunk.CRC.status": "1"
            },
            "Data Chunk: 7": {
              "dnp.data_chunk": "c3:01:2e:16:7f:3e:01:30:03:33:c3:01:2e:16:7f:3e",
              "dnp.data_chunk_len": "16",
              "dnp.data_chunk.CRC": "0x00002786",
              "dnp.data_chunk.CRC.status": "1"
            },
            "Data Chunk: 8": {
              "dnp.data_chunk": "01:b3:be:9f:42:01:64:25:9d:40:01:00:00:00:00:01",
              "dnp.data_chunk_len": "16",
              "dnp.data_chunk.CRC": "0x00006a70",
              "dnp.data_chunk.CRC.status": "1"
            },
            "Data Chunk: 9": {
              "dnp.data_chunk": "00:00:00:00:01:2f:c1:9f:42:01:45:be:9f:40:0a:02",
              "dnp.data_chunk_len": "16",
              "dnp.data_chunk.CRC": "0x00009299",
              "dnp.data_chunk.CRC.status": "1"
            },
            "Data Chunk: 10": {
              "dnp.data_chunk": "00:00:0c:81:81:81:81:81:81:81:81:81:81:81:01:81",
              "dnp.data_chunk_len": "16",
              "dnp.data_chunk.CRC": "0x0000bbc4",
              "dnp.data_chunk.CRC.status": "1"
            },
            "Data Chunk: 11": {
              "dnp.data_chunk": "28:03:00:00:02:01:12:bb:9f:42:01:00:00:00:00:01",
              "dnp.data_chunk_len": "16",
              "dnp.data_chunk.CRC": "0x00003c63",
              "dnp.data_chunk.CRC.status": "1"
            },
            "Data Chunk: 12": {
              "dnp.data_chunk": "12:bb:9f:42",
              "dnp.data_chunk_len": "4",
              "dnp.data_chunk.CRC": "0x000007bc",
              "dnp.data_chunk.CRC.status": "1"
            }
          },
          "dnp3.al.fragments": {
            "dnp3.al.fragment": "2",
            "dnp3.al.fragment.count": "1",
            "dnp3.al.fragment.reassembled.length": "195"
          },
          "Application Layer: (FIR, FIN, Sequence 14, Response)": {
            "dnp3.al.ctl": "0x000000ce",
            "dnp3.al.ctl_tree": {
              "dnp3.al.fir": "1",
              "dnp3.al.fin": "1",
              "dnp3.al.con": "0",
              "dnp3.al.uns": "0",
              "dnp3.al.seq": "14"
            },
            "dnp3.al.func": "129",
            "dnp3.al.iin": "0x00000000",
            "dnp3.al.iin_tree": {
              "dnp3.al.iin.rst": "0",
              "dnp3.al.iin.dt": "0",
              "dnp3.al.iin.dol": "0",
              "dnp3.al.iin.tsr": "0",
              "dnp3.al.iin.cls3d": "0",
              "dnp3.al.iin.cls2d": "0",
              "dnp3.al.iin.cls1d": "0",
              "dnp3.al.iin.bmsg": "0",
              "dnp3.al.iin.cc": "0",
              "dnp3.al.iin.oae": "0",
              "dnp3.al.iin.ebo": "0",
              "dnp3.al.iin.pioor": "0",
              "dnp3.al.iin.obju": "0",
              "dnp3.al.iin.fcni": "0"
            },
            "RESPONSE Data Objects": {
              "dnp3.al.obj": "258",
              "dnp3.al.obj_tree": {
                "Qualifier Field, Prefix: None, Range: 8-bit Start and Stop Indices": {
                  "dnp3.al.objq.prefix": "0",
                  "dnp3.al.objq.range": "0"
                },
                "Number of Items: 13": {
                  "dnp3.al.range.start": "0",
                  "dnp3.al.range.stop": "12"
                },
                "Point Number 0 (Quality: Online), Value: 1": {
                  "dnp3.al.point_index": "0",
                  "Quality: Online": {
                    "dnp3.al.biq.b7": "1",
                    "dnp3.al.biq.b6": "0",
                    "dnp3.al.biq.b5": "0",
                    "dnp3.al.biq.b4": "0",
                    "dnp3.al.biq.b3": "0",
                    "dnp3.al.biq.b2": "0",
                    "dnp3.al.biq.b1": "0",
                    "dnp3.al.biq.b0": "1"
                  }
                },
                "Point Number 1 (Quality: Online), Value: 1": {
                  "dnp3.al.point_index": "1",
                  "Quality: Online": {
                    "dnp3.al.biq.b7": "1",
                    "dnp3.al.biq.b6": "0",
                    "dnp3.al.biq.b5": "0",
                    "dnp3.al.biq.b4": "0",
                    "dnp3.al.biq.b3": "0",
                    "dnp3.al.biq.b2": "0",
                    "dnp3.al.biq.b1": "0",
                    "dnp3.al.biq.b0": "1"
                  }
                },
                "Point Number 2 (Quality: Online), Value: 1": {
                  "dnp3.al.point_index": "2",
                  "Quality: Online": {
                    "dnp3.al.biq.b7": "1",
                    "dnp3.al.biq.b6": "0",
                    "dnp3.al.biq.b5": "0",
                    "dnp3.al.biq.b4": "0",
                    "dnp3.al.biq.b3": "0",
                    "dnp3.al.biq.b2": "0",
                    "dnp3.al.biq.b1": "0",
                    "dnp3.al.biq.b0": "1"
                  }
                },
                "Point Number 3 (Quality: Online), Value: 1": {
                  "dnp3.al.point_index": "3",
                  "Quality: Online": {
                    "dnp3.al.biq.b7": "1",
                    "dnp3.al.biq.b6": "0",
                    "dnp3.al.biq.b5": "0",
                    "dnp3.al.biq.b4": "0",
                    "dnp3.al.biq.b3": "0",
                    "dnp3.al.biq.b2": "0",
                    "dnp3.al.biq.b1": "0",
                    "dnp3.al.biq.b0": "1"
                  }
                },
                "Point Number 4 (Quality: Online), Value: 1": {
                  "dnp3.al.point_index": "4",
                  "Quality: Online": {
                    "dnp3.al.biq.b7": "1",
                    "dnp3.al.biq.b6": "0",
                    "dnp3.al.biq.b5": "0",
                    "dnp3.al.biq.b4": "0",
                    "dnp3.al.biq.b3": "0",
                    "dnp3.al.biq.b2": "0",
                    "dnp3.al.biq.b1": "0",
                    "dnp3.al.biq.b0": "1"
                  }
                },
                "Point Number 5 (Quality: Online), Value: 1": {
                  "dnp3.al.point_index": "5",
                  "Quality: Online": {
                    "dnp3.al.biq.b7": "1",
                    "dnp3.al.biq.b6": "0",
                    "dnp3.al.biq.b5": "0",
                    "dnp3.al.biq.b4": "0",
                    "dnp3.al.biq.b3": "0",
                    "dnp3.al.biq.b2": "0",
                    "dnp3.al.biq.b1": "0",
                    "dnp3.al.biq.b0": "1"
                  }
                },
                "Point Number 6 (Quality: Online), Value: 1": {
                  "dnp3.al.point_index": "6",
                  "Quality: Online": {
                    "dnp3.al.biq.b7": "1",
                    "dnp3.al.biq.b6": "0",
                    "dnp3.al.biq.b5": "0",
                    "dnp3.al.biq.b4": "0",
                    "dnp3.al.biq.b3": "0",
                    "dnp3.al.biq.b2": "0",
                    "dnp3.al.biq.b1": "0",
                    "dnp3.al.biq.b0": "1"
                  }
                },
                "Point Number 7 (Quality: Online), Value: 1": {
                  "dnp3.al.point_index": "7",
                  "Quality: Online": {
                    "dnp3.al.biq.b7": "1",
                    "dnp3.al.biq.b6": "0",
                    "dnp3.al.biq.b5": "0",
                    "dnp3.al.biq.b4": "0",
                    "dnp3.al.biq.b3": "0",
                    "dnp3.al.biq.b2": "0",
                    "dnp3.al.biq.b1": "0",
                    "dnp3.al.biq.b0": "1"
                  }
                },
                "Point Number 8 (Quality: Online), Value: 1": {
                  "dnp3.al.point_index": "8",
                  "Quality: Online": {
                    "dnp3.al.biq.b7": "1",
                    "dnp3.al.biq.b6": "0",
                    "dnp3.al.biq.b5": "0",
                    "dnp3.al.biq.b4": "0",
                    "dnp3.al.biq.b3": "0",
                    "dnp3.al.biq.b2": "0",
                    "dnp3.al.biq.b1": "0",
                    "dnp3.al.biq.b0": "1"
                  }
                },
                "Point Number 9 (Quality: Online), Value: 1": {
                  "dnp3.al.point_index": "9",
                  "Quality: Online": {
                    "dnp3.al.biq.b7": "1",
                    "dnp3.al.biq.b6": "0",
                    "dnp3.al.biq.b5": "0",
                    "dnp3.al.biq.b4": "0",
                    "dnp3.al.biq.b3": "0",
                    "dnp3.al.biq.b2": "0",
                    "dnp3.al.biq.b1": "0",
                    "dnp3.al.biq.b0": "1"
                  }
                },
                "Point Number 10 (Quality: Online), Value: 1": {
                  "dnp3.al.point_index": "10",
                  "Quality: Online": {
                    "dnp3.al.biq.b7": "1",
                    "dnp3.al.biq.b6": "0",
                    "dnp3.al.biq.b5": "0",
                    "dnp3.al.biq.b4": "0",
                    "dnp3.al.biq.b3": "0",
                    "dnp3.al.biq.b2": "0",
                    "dnp3.al.biq.b1": "0",
                    "dnp3.al.biq.b0": "1"
                  }
                },
                "Point Number 11 (Quality: Online), Value: 0": {
                  "dnp3.al.point_index": "11",
                  "Quality: Online": {
                    "dnp3.al.biq.b7": "0",
                    "dnp3.al.biq.b6": "0",
                    "dnp3.al.biq.b5": "0",
                    "dnp3.al.biq.b4": "0",
                    "dnp3.al.biq.b3": "0",
                    "dnp3.al.biq.b2": "0",
                    "dnp3.al.biq.b1": "0",
                    "dnp3.al.biq.b0": "1"
                  }
                },
                "Point Number 12 (Quality: Online), Value: 1": {
                  "dnp3.al.point_index": "12",
                  "Quality: Online": {
                    "dnp3.al.biq.b7": "1",
                    "dnp3.al.biq.b6": "0",
                    "dnp3.al.biq.b5": "0",
                    "dnp3.al.biq.b4": "0",
                    "dnp3.al.biq.b3": "0",
                    "dnp3.al.biq.b2": "0",
                    "dnp3.al.biq.b1": "0",
                    "dnp3.al.biq.b0": "1"
                  }
                }
              },
              "dnp3.al.obj": "7685",
              "dnp3.al.obj_tree": {
                "Qualifier Field, Prefix: None, Range: 8-bit Start and Stop Indices": {
                  "dnp3.al.objq.prefix": "0",
                  "dnp3.al.objq.range": "0"
                },
                "Number of Items: 26": {
                  "dnp3.al.range.start": "0",
                  "dnp3.al.range.stop": "25"
                },
                "Point Number 0 (Quality: Online), Value: -2432.87": {
                  "dnp3.al.point_index": "0",
                  "Quality: Online": {
                    "dnp3.al.aiq.b7": "0",
                    "dnp3.al.aiq.b6": "0",
                    "dnp3.al.aiq.b5": "0",
                    "dnp3.al.aiq.b4": "0",
                    "dnp3.al.aiq.b3": "0",
                    "dnp3.al.aiq.b2": "0",
                    "dnp3.al.aiq.b1": "0",
                    "dnp3.al.aiq.b0": "1"
                  },
                  "dnp3.al.ana.float": "-2432.87"
                },
                "Point Number 1 (Quality: Online), Value: 137.138": {
                  "dnp3.al.point_index": "1",
                  "Quality: Online": {
                    "dnp3.al.aiq.b7": "0",
                    "dnp3.al.aiq.b6": "0",
                    "dnp3.al.aiq.b5": "0",
                    "dnp3.al.aiq.b4": "0",
                    "dnp3.al.aiq.b3": "0",
                    "dnp3.al.aiq.b2": "0",
                    "dnp3.al.aiq.b1": "0",
                    "dnp3.al.aiq.b0": "1"
                  },
                  "dnp3.al.ana.float": "137.138"
                },
                "Point Number 2 (Quality: Online), Value: -359.573": {
                  "dnp3.al.point_index": "2",
                  "Quality: Online": {
                    "dnp3.al.aiq.b7": "0",
                    "dnp3.al.aiq.b6": "0",
                    "dnp3.al.aiq.b5": "0",
                    "dnp3.al.aiq.b4": "0",
                    "dnp3.al.aiq.b3": "0",
                    "dnp3.al.aiq.b2": "0",
                    "dnp3.al.aiq.b1": "0",
                    "dnp3.al.aiq.b0": "1"
                  },
                  "dnp3.al.ana.float": "-359.573"
                },
                "Point Number 3 (Quality: Online), Value: -9.35246": {
                  "dnp3.al.point_index": "3",
                  "Quality: Online": {
                    "dnp3.al.aiq.b7": "0",
                    "dnp3.al.aiq.b6": "0",
                    "dnp3.al.aiq.b5": "0",
                    "dnp3.al.aiq.b4": "0",
                    "dnp3.al.aiq.b3": "0",
                    "dnp3.al.aiq.b2": "0",
                    "dnp3.al.aiq.b1": "0",
                    "dnp3.al.aiq.b0": "1"
                  },
                  "dnp3.al.ana.float": "-9.35246"
                },
                "Point Number 4 (Quality: Online), Value: 79.8725": {
                  "dnp3.al.point_index": "4",
                  "Quality: Online": {
                    "dnp3.al.aiq.b7": "0",
                    "dnp3.al.aiq.b6": "0",
                    "dnp3.al.aiq.b5": "0",
                    "dnp3.al.aiq.b4": "0",
                    "dnp3.al.aiq.b3": "0",
                    "dnp3.al.aiq.b2": "0",
                    "dnp3.al.aiq.b1": "0",
                    "dnp3.al.aiq.b0": "1"
                  },
                  "dnp3.al.ana.float": "79.8725"
                },
                "Point Number 5 (Quality: Online), Value: 4.91081": {
                  "dnp3.al.point_index": "5",
                  "Quality: Online": {
                    "dnp3.al.aiq.b7": "0",
                    "dnp3.al.aiq.b6": "0",
                    "dnp3.al.aiq.b5": "0",
                    "dnp3.al.aiq.b4": "0",
                    "dnp3.al.aiq.b3": "0",
                    "dnp3.al.aiq.b2": "0",
                    "dnp3.al.aiq.b1": "0",
                    "dnp3.al.aiq.b0": "1"
                  },
                  "dnp3.al.ana.float": "4.91081"
                },
                "Point Number 6 (Quality: Online), Value: 0": {
                  "dnp3.al.point_index": "6",
                  "Quality: Online": {
                    "dnp3.al.aiq.b7": "0",
                    "dnp3.al.aiq.b6": "0",
                    "dnp3.al.aiq.b5": "0",
                    "dnp3.al.aiq.b4": "0",
                    "dnp3.al.aiq.b3": "0",
                    "dnp3.al.aiq.b2": "0",
                    "dnp3.al.aiq.b1": "0",
                    "dnp3.al.aiq.b0": "1"
                  },
                  "dnp3.al.ana.float": "0"
                },
                "Point Number 7 (Quality: Online), Value: 0": {
                  "dnp3.al.point_index": "7",
                  "Quality: Online": {
                    "dnp3.al.aiq.b7": "0",
                    "dnp3.al.aiq.b6": "0",
                    "dnp3.al.aiq.b5": "0",
                    "dnp3.al.aiq.b4": "0",
                    "dnp3.al.aiq.b3": "0",
                    "dnp3.al.aiq.b2": "0",
                    "dnp3.al.aiq.b1": "0",
                    "dnp3.al.aiq.b0": "1"
                  },
                  "dnp3.al.ana.float": "0"
                },
                "Point Number 8 (Quality: Online), Value: 79.8773": {
                  "dnp3.al.point_index": "8",
                  "Quality: Online": {
                    "dnp3.al.aiq.b7": "0",
                    "dnp3.al.aiq.b6": "0",
                    "dnp3.al.aiq.b5": "0",
                    "dnp3.al.aiq.b4": "0",
                    "dnp3.al.aiq.b3": "0",
                    "dnp3.al.aiq.b2": "0",
                    "dnp3.al.aiq.b1": "0",
                    "dnp3.al.aiq.b0": "1"
                  },
                  "dnp3.al.ana.float": "79.8773"
                },
                "Point Number 9 (Quality: Online), Value: 4.99198": {
                  "dnp3.al.point_index": "9",
                  "Quality: Online": {
                    "dnp3.al.aiq.b7": "0",
                    "dnp3.al.aiq.b6": "0",
                    "dnp3.al.aiq.b5": "0",
                    "dnp3.al.aiq.b4": "0",
                    "dnp3.al.aiq.b3": "0",
                    "dnp3.al.aiq.b2": "0",
                    "dnp3.al.aiq.b1": "0",
                    "dnp3.al.aiq.b0": "1"
                  },
                  "dnp3.al.ana.float": "4.99198"
                },
                "Point Number 10 (Quality: Online), Value: 78.9716": {
                  "dnp3.al.point_index": "10",
                  "Quality: Online": {
                    "dnp3.al.aiq.b7": "0",
                    "dnp3.al.aiq.b6": "0",
                    "dnp3.al.aiq.b5": "0",
                    "dnp3.al.aiq.b4": "0",
                    "dnp3.al.aiq.b3": "0",
                    "dnp3.al.aiq.b2": "0",
                    "dnp3.al.aiq.b1": "0",
                    "dnp3.al.aiq.b0": "1"
                  },
                  "dnp3.al.ana.float": "78.9716"
                },
                "Point Number 11 (Quality: Online), Value: -11.3004": {
                  "dnp3.al.point_index": "11",
                  "Quality: Online": {
                    "dnp3.al.aiq.b7": "0",
                    "dnp3.al.aiq.b6": "0",
                    "dnp3.al.aiq.b5": "0",
                    "dnp3.al.aiq.b4": "0",
                    "dnp3.al.aiq.b3": "0",
                    "dnp3.al.aiq.b2": "0",
                    "dnp3.al.aiq.b1": "0",
                    "dnp3.al.aiq.b0": "1"
                  },
                  "dnp3.al.ana.float": "-11.3004"
                },
                "Point Number 12 (Quality: Online), Value: -1155.2": {
                  "dnp3.al.point_index": "12",
                  "Quality: Online": {
                    "dnp3.al.aiq.b7": "0",
                    "dnp3.al.aiq.b6": "0",
                    "dnp3.al.aiq.b5": "0",
                    "dnp3.al.aiq.b4": "0",
                    "dnp3.al.aiq.b3": "0",
                    "dnp3.al.aiq.b2": "0",
                    "dnp3.al.aiq.b1": "0",
                    "dnp3.al.aiq.b0": "1"
                  },
                  "dnp3.al.ana.float": "-1155.2"
                },
                "Point Number 13 (Quality: Online), Value: 37.6552": {
                  "dnp3.al.point_index": "13",
                  "Quality: Online": {
                    "dnp3.al.aiq.b7": "0",
                    "dnp3.al.aiq.b6": "0",
                    "dnp3.al.aiq.b5": "0",
                    "dnp3.al.aiq.b4": "0",
                    "dnp3.al.aiq.b3": "0",
                    "dnp3.al.aiq.b2": "0",
                    "dnp3.al.aiq.b1": "0",
                    "dnp3.al.aiq.b0": "1"
                  },
                  "dnp3.al.ana.float": "37.6552"
                },
                "Point Number 14 (Quality: Online), Value: -1155.2": {
                  "dnp3.al.point_index": "14",
                  "Quality: Online": {
                    "dnp3.al.aiq.b7": "0",
                    "dnp3.al.aiq.b6": "0",
                    "dnp3.al.aiq.b5": "0",
                    "dnp3.al.aiq.b4": "0",
                    "dnp3.al.aiq.b3": "0",
                    "dnp3.al.aiq.b2": "0",
                    "dnp3.al.aiq.b1": "0",
                    "dnp3.al.aiq.b0": "1"
                  },
                  "dnp3.al.ana.float": "-1155.2"
                },
                "Point Number 15 (Quality: Online), Value: 37.6552": {
                  "dnp3.al.point_index": "15",
                  "Quality: Online": {
                    "dnp3.al.aiq.b7": "0",
                    "dnp3.al.aiq.b6": "0",
                    "dnp3.al.aiq.b5": "0",
                    "dnp3.al.aiq.b4": "0",
                    "dnp3.al.aiq.b3": "0",
                    "dnp3.al.aiq.b2": "0",
                    "dnp3.al.aiq.b1": "0",
                    "dnp3.al.aiq.b0": "1"
                  },
                  "dnp3.al.ana.float": "37.6552"
                },
                "Point Number 16 (Quality: Online), Value: -179.012": {
                  "dnp3.al.point_index": "16",
                  "Quality: Online": {
                    "dnp3.al.aiq.b7": "0",
                    "dnp3.al.aiq.b6": "0",
                    "dnp3.al.aiq.b5": "0",
                    "dnp3.al.aiq.b4": "0",
                    "dnp3.al.aiq.b3": "0",
                    "dnp3.al.aiq.b2": "0",
                    "dnp3.al.aiq.b1": "0",
                    "dnp3.al.aiq.b0": "1"
                  },
                  "dnp3.al.ana.float": "-179.012"
                },
                "Point Number 17 (Quality: Online), Value: 0.249108": {
                  "dnp3.al.point_index": "17",
                  "Quality: Online": {
                    "dnp3.al.aiq.b7": "0",
                    "dnp3.al.aiq.b6": "0",
                    "dnp3.al.aiq.b5": "0",
                    "dnp3.al.aiq.b4": "0",
                    "dnp3.al.aiq.b3": "0",
                    "dnp3.al.aiq.b2": "0",
                    "dnp3.al.aiq.b1": "0",
                    "dnp3.al.aiq.b0": "1"
                  },
                  "dnp3.al.ana.float": "0.249108"
                },
                "Point Number 18 (Quality: Online), Value: -179.012": {
                  "dnp3.al.point_index": "18",
                  "Quality: Online": {
                    "dnp3.al.aiq.b7": "0",
                    "dnp3.al.aiq.b6": "0",
                    "dnp3.al.aiq.b5": "0",
                    "dnp3.al.aiq.b4": "0",
                    "dnp3.al.aiq.b3": "0",
                    "dnp3.al.aiq.b2": "0",
                    "dnp3.al.aiq.b1": "0",
                    "dnp3.al.aiq.b0": "1"
                  },
                  "dnp3.al.ana.float": "-179.012"
                },
                "Point Number 19 (Quality: Online), Value: 0.249108": {
                  "dnp3.al.point_index": "19",
                  "Quality: Online": {
                    "dnp3.al.aiq.b7": "0",
                    "dnp3.al.aiq.b6": "0",
                    "dnp3.al.aiq.b5": "0",
                    "dnp3.al.aiq.b4": "0",
                    "dnp3.al.aiq.b3": "0",
                    "dnp3.al.aiq.b2": "0",
                    "dnp3.al.aiq.b1": "0",
                    "dnp3.al.aiq.b0": "1"
                  },
                  "dnp3.al.ana.float": "0.249108"
                },
                "Point Number 20 (Quality: Online), Value: 79.8725": {
                  "dnp3.al.point_index": "20",
                  "Quality: Online": {
                    "dnp3.al.aiq.b7": "0",
                    "dnp3.al.aiq.b6": "0",
                    "dnp3.al.aiq.b5": "0",
                    "dnp3.al.aiq.b4": "0",
                    "dnp3.al.aiq.b3": "0",
                    "dnp3.al.aiq.b2": "0",
                    "dnp3.al.aiq.b1": "0",
                    "dnp3.al.aiq.b0": "1"
                  },
                  "dnp3.al.ana.float": "79.8725"
                },
                "Point Number 21 (Quality: Online), Value: 4.91081": {
                  "dnp3.al.point_index": "21",
                  "Quality: Online": {
                    "dnp3.al.aiq.b7": "0",
                    "dnp3.al.aiq.b6": "0",
                    "dnp3.al.aiq.b5": "0",
                    "dnp3.al.aiq.b4": "0",
                    "dnp3.al.aiq.b3": "0",
                    "dnp3.al.aiq.b2": "0",
                    "dnp3.al.aiq.b1": "0",
                    "dnp3.al.aiq.b0": "1"
                  },
                  "dnp3.al.ana.float": "4.91081"
                },
                "Point Number 22 (Quality: Online), Value: 0": {
                  "dnp3.al.point_index": "22",
                  "Quality: Online": {
                    "dnp3.al.aiq.b7": "0",
                    "dnp3.al.aiq.b6": "0",
                    "dnp3.al.aiq.b5": "0",
                    "dnp3.al.aiq.b4": "0",
                    "dnp3.al.aiq.b3": "0",
                    "dnp3.al.aiq.b2": "0",
                    "dnp3.al.aiq.b1": "0",
                    "dnp3.al.aiq.b0": "1"
                  },
                  "dnp3.al.ana.float": "0"
                },
                "Point Number 23 (Quality: Online), Value: 0": {
                  "dnp3.al.point_index": "23",
                  "Quality: Online": {
                    "dnp3.al.aiq.b7": "0",
                    "dnp3.al.aiq.b6": "0",
                    "dnp3.al.aiq.b5": "0",
                    "dnp3.al.aiq.b4": "0",
                    "dnp3.al.aiq.b3": "0",
                    "dnp3.al.aiq.b2": "0",
                    "dnp3.al.aiq.b1": "0",
                    "dnp3.al.aiq.b0": "1"
                  },
                  "dnp3.al.ana.float": "0"
                },
                "Point Number 24 (Quality: Online), Value: 79.8773": {
                  "dnp3.al.point_index": "24",
                  "Quality: Online": {
                    "dnp3.al.aiq.b7": "0",
                    "dnp3.al.aiq.b6": "0",
                    "dnp3.al.aiq.b5": "0",
                    "dnp3.al.aiq.b4": "0",
                    "dnp3.al.aiq.b3": "0",
                    "dnp3.al.aiq.b2": "0",
                    "dnp3.al.aiq.b1": "0",
                    "dnp3.al.aiq.b0": "1"
                  },
                  "dnp3.al.ana.float": "79.8773"
                },
                "Point Number 25 (Quality: Online), Value: 4.99198": {
                  "dnp3.al.point_index": "25",
                  "Quality: Online": {
                    "dnp3.al.aiq.b7": "0",
                    "dnp3.al.aiq.b6": "0",
                    "dnp3.al.aiq.b5": "0",
                    "dnp3.al.aiq.b4": "0",
                    "dnp3.al.aiq.b3": "0",
                    "dnp3.al.aiq.b2": "0",
                    "dnp3.al.aiq.b1": "0",
                    "dnp3.al.aiq.b0": "1"
                  },
                  "dnp3.al.ana.float": "4.99198"
                }
              },
              "dnp3.al.obj": "2562",
              "dnp3.al.obj_tree": {
                "Qualifier Field, Prefix: None, Range: 8-bit Start and Stop Indices": {
                  "dnp3.al.objq.prefix": "0",
                  "dnp3.al.objq.range": "0"
                },
                "Number of Items: 13": {
                  "dnp3.al.range.start": "0",
                  "dnp3.al.range.stop": "12"
                },
                "Point Number 0 (Quality: Online), Value: 1": {
                  "dnp3.al.point_index": "0",
                  "Quality: Online": {
                    "dnp3.al.boq.b7": "1",
                    "dnp3.al.boq.b6": "0",
                    "dnp3.al.boq.b5": "0",
                    "dnp3.al.boq.b4": "0",
                    "dnp3.al.boq.b3": "0",
                    "dnp3.al.boq.b2": "0",
                    "dnp3.al.boq.b1": "0",
                    "dnp3.al.boq.b0": "1"
                  }
                },
                "Point Number 1 (Quality: Online), Value: 1": {
                  "dnp3.al.point_index": "1",
                  "Quality: Online": {
                    "dnp3.al.boq.b7": "1",
                    "dnp3.al.boq.b6": "0",
                    "dnp3.al.boq.b5": "0",
                    "dnp3.al.boq.b4": "0",
                    "dnp3.al.boq.b3": "0",
                    "dnp3.al.boq.b2": "0",
                    "dnp3.al.boq.b1": "0",
                    "dnp3.al.boq.b0": "1"
                  }
                },
                "Point Number 2 (Quality: Online), Value: 1": {
                  "dnp3.al.point_index": "2",
                  "Quality: Online": {
                    "dnp3.al.boq.b7": "1",
                    "dnp3.al.boq.b6": "0",
                    "dnp3.al.boq.b5": "0",
                    "dnp3.al.boq.b4": "0",
                    "dnp3.al.boq.b3": "0",
                    "dnp3.al.boq.b2": "0",
                    "dnp3.al.boq.b1": "0",
                    "dnp3.al.boq.b0": "1"
                  }
                },
                "Point Number 3 (Quality: Online), Value: 1": {
                  "dnp3.al.point_index": "3",
                  "Quality: Online": {
                    "dnp3.al.boq.b7": "1",
                    "dnp3.al.boq.b6": "0",
                    "dnp3.al.boq.b5": "0",
                    "dnp3.al.boq.b4": "0",
                    "dnp3.al.boq.b3": "0",
                    "dnp3.al.boq.b2": "0",
                    "dnp3.al.boq.b1": "0",
                    "dnp3.al.boq.b0": "1"
                  }
                },
                "Point Number 4 (Quality: Online), Value: 1": {
                  "dnp3.al.point_index": "4",
                  "Quality: Online": {
                    "dnp3.al.boq.b7": "1",
                    "dnp3.al.boq.b6": "0",
                    "dnp3.al.boq.b5": "0",
                    "dnp3.al.boq.b4": "0",
                    "dnp3.al.boq.b3": "0",
                    "dnp3.al.boq.b2": "0",
                    "dnp3.al.boq.b1": "0",
                    "dnp3.al.boq.b0": "1"
                  }
                },
                "Point Number 5 (Quality: Online), Value: 1": {
                  "dnp3.al.point_index": "5",
                  "Quality: Online": {
                    "dnp3.al.boq.b7": "1",
                    "dnp3.al.boq.b6": "0",
                    "dnp3.al.boq.b5": "0",
                    "dnp3.al.boq.b4": "0",
                    "dnp3.al.boq.b3": "0",
                    "dnp3.al.boq.b2": "0",
                    "dnp3.al.boq.b1": "0",
                    "dnp3.al.boq.b0": "1"
                  }
                },
                "Point Number 6 (Quality: Online), Value: 1": {
                  "dnp3.al.point_index": "6",
                  "Quality: Online": {
                    "dnp3.al.boq.b7": "1",
                    "dnp3.al.boq.b6": "0",
                    "dnp3.al.boq.b5": "0",
                    "dnp3.al.boq.b4": "0",
                    "dnp3.al.boq.b3": "0",
                    "dnp3.al.boq.b2": "0",
                    "dnp3.al.boq.b1": "0",
                    "dnp3.al.boq.b0": "1"
                  }
                },
                "Point Number 7 (Quality: Online), Value: 1": {
                  "dnp3.al.point_index": "7",
                  "Quality: Online": {
                    "dnp3.al.boq.b7": "1",
                    "dnp3.al.boq.b6": "0",
                    "dnp3.al.boq.b5": "0",
                    "dnp3.al.boq.b4": "0",
                    "dnp3.al.boq.b3": "0",
                    "dnp3.al.boq.b2": "0",
                    "dnp3.al.boq.b1": "0",
                    "dnp3.al.boq.b0": "1"
                  }
                },
                "Point Number 8 (Quality: Online), Value: 1": {
                  "dnp3.al.point_index": "8",
                  "Quality: Online": {
                    "dnp3.al.boq.b7": "1",
                    "dnp3.al.boq.b6": "0",
                    "dnp3.al.boq.b5": "0",
                    "dnp3.al.boq.b4": "0",
                    "dnp3.al.boq.b3": "0",
                    "dnp3.al.boq.b2": "0",
                    "dnp3.al.boq.b1": "0",
                    "dnp3.al.boq.b0": "1"
                  }
                },
                "Point Number 9 (Quality: Online), Value: 1": {
                  "dnp3.al.point_index": "9",
                  "Quality: Online": {
                    "dnp3.al.boq.b7": "1",
                    "dnp3.al.boq.b6": "0",
                    "dnp3.al.boq.b5": "0",
                    "dnp3.al.boq.b4": "0",
                    "dnp3.al.boq.b3": "0",
                    "dnp3.al.boq.b2": "0",
                    "dnp3.al.boq.b1": "0",
                    "dnp3.al.boq.b0": "1"
                  }
                },
                "Point Number 10 (Quality: Online), Value: 1": {
                  "dnp3.al.point_index": "10",
                  "Quality: Online": {
                    "dnp3.al.boq.b7": "1",
                    "dnp3.al.boq.b6": "0",
                    "dnp3.al.boq.b5": "0",
                    "dnp3.al.boq.b4": "0",
                    "dnp3.al.boq.b3": "0",
                    "dnp3.al.boq.b2": "0",
                    "dnp3.al.boq.b1": "0",
                    "dnp3.al.boq.b0": "1"
                  }
                },
                "Point Number 11 (Quality: Online), Value: 0": {
                  "dnp3.al.point_index": "11",
                  "Quality: Online": {
                    "dnp3.al.boq.b7": "0",
                    "dnp3.al.boq.b6": "0",
                    "dnp3.al.boq.b5": "0",
                    "dnp3.al.boq.b4": "0",
                    "dnp3.al.boq.b3": "0",
                    "dnp3.al.boq.b2": "0",
                    "dnp3.al.boq.b1": "0",
                    "dnp3.al.boq.b0": "1"
                  }
                },
                "Point Number 12 (Quality: Online), Value: 1": {
                  "dnp3.al.point_index": "12",
                  "Quality: Online": {
                    "dnp3.al.boq.b7": "1",
                    "dnp3.al.boq.b6": "0",
                    "dnp3.al.boq.b5": "0",
                    "dnp3.al.boq.b4": "0",
                    "dnp3.al.boq.b3": "0",
                    "dnp3.al.boq.b2": "0",
                    "dnp3.al.boq.b1": "0",
                    "dnp3.al.boq.b0": "1"
                  }
                }
              },
              "dnp3.al.obj": "10243",
              "dnp3.al.obj_tree": {
                "Qualifier Field, Prefix: None, Range: 8-bit Start and Stop Indices": {
                  "dnp3.al.objq.prefix": "0",
                  "dnp3.al.objq.range": "0"
                },
                "Number of Items: 3": {
                  "dnp3.al.range.start": "0",
                  "dnp3.al.range.stop": "2"
                },
                "Point Number 0 (Quality: Online), Value: 79.8654": {
                  "dnp3.al.point_index": "0",
                  "Quality: Online": {
                    "dnp3.al.aoq.b7": "0",
                    "dnp3.al.aoq.b6": "0",
                    "dnp3.al.aoq.b5": "0",
                    "dnp3.al.aoq.b4": "0",
                    "dnp3.al.aoq.b3": "0",
                    "dnp3.al.aoq.b2": "0",
                    "dnp3.al.aoq.b1": "0",
                    "dnp3.al.aoq.b0": "1"
                  },
                  "dnp3.al.anaout.float": "79.8654"
                },
                "Point Number 1 (Quality: Online), Value: 0": {
                  "dnp3.al.point_index": "1",
                  "Quality: Online": {
                    "dnp3.al.aoq.b7": "0",
                    "dnp3.al.aoq.b6": "0",
                    "dnp3.al.aoq.b5": "0",
                    "dnp3.al.aoq.b4": "0",
                    "dnp3.al.aoq.b3": "0",
                    "dnp3.al.aoq.b2": "0",
                    "dnp3.al.aoq.b1": "0",
                    "dnp3.al.aoq.b0": "1"
                  },
                  "dnp3.al.anaout.float": "0"
                },
                "Point Number 2 (Quality: Online), Value: 79.8654": {
                  "dnp3.al.point_index": "2",
                  "Quality: Online": {
                    "dnp3.al.aoq.b7": "0",
                    "dnp3.al.aoq.b6": "0",
                    "dnp3.al.aoq.b5": "0",
                    "dnp3.al.aoq.b4": "0",
                    "dnp3.al.aoq.b3": "0",
                    "dnp3.al.aoq.b2": "0",
                    "dnp3.al.aoq.b1": "0",
                    "dnp3.al.aoq.b0": "1"
                  },
                  "dnp3.al.anaout.float": "79.8654"
                }
              }
            }
          }
        }
      }
    }
  },
  {
    "_index": "packets-2020-10-17",
    "_type": "pcap_file",
    "_score": null,
    "_source": {
      "layers": {
        "frame": {
          "frame.interface_id": "0",
          "frame.interface_id_tree": {
            "frame.interface_name": "ens224"
          },
          "frame.encap_type": "1",
          "frame.time": "Oct 17, 2020 14:41:38.825765227 CDT",
          "frame.offset_shift": "0.000000000",
          "frame.time_epoch": "1602963698.825765227",
          "frame.time_delta": "8.097638877",
          "frame.time_delta_displayed": "8.097638877",
          "frame.time_relative": "8.248979715",
          "frame.number": "3",
          "frame.len": "72",
          "frame.cap_len": "72",
          "frame.marked": "0",
          "frame.ignored": "0",
          "frame.protocols": "eth:ethertype:ip:tcp:dnp3",
          "frame.coloring_rule.name": "TCP",
          "frame.coloring_rule.string": "tcp"
        },
        "eth": {
          "eth.dst": "00:00:00:aa:00:25",
          "eth.dst_tree": {
            "eth.dst_resolved": "00:00:00_aa:00:25",
            "eth.addr": "00:00:00:aa:00:25",
            "eth.addr_resolved": "00:00:00_aa:00:25",
            "eth.lg": "0",
            "eth.ig": "0"
          },
          "eth.src": "00:50:56:9c:5f:cc",
          "eth.src_tree": {
            "eth.src_resolved": "Vmware_9c:5f:cc",
            "eth.addr": "00:50:56:9c:5f:cc",
            "eth.addr_resolved": "Vmware_9c:5f:cc",
            "eth.lg": "0",
            "eth.ig": "0"
          },
          "eth.type": "0x00000800"
        },
        "ip": {
          "ip.version": "4",
          "ip.hdr_len": "20",
          "ip.dsfield": "0x00000000",
          "ip.dsfield_tree": {
            "ip.dsfield.dscp": "0",
            "ip.dsfield.ecn": "0"
          },
          "ip.len": "58",
          "ip.id": "0x00006755",
          "ip.flags": "0x00004000",
          "ip.flags_tree": {
            "ip.flags.rb": "0",
            "ip.flags.df": "1",
            "ip.flags.mf": "0"
          },
          "ip.frag_offset": "0",
          "ip.ttl": "64",
          "ip.proto": "6",
          "ip.checksum": "0x000066a9",
          "ip.checksum.status": "2",
          "ip.src": "172.16.0.2",
          "ip.addr": "172.16.0.2",
          "ip.src_host": "172.16.0.2",
          "ip.host": "172.16.0.2",
          "ip.dst": "192.168.0.5",
          "ip.addr": "192.168.0.5",
          "ip.dst_host": "192.168.0.5",
          "ip.host": "192.168.0.5"
        },
        "tcp": {
          "tcp.srcport": "54887",
          "tcp.dstport": "20000",
          "tcp.port": "54887",
          "tcp.port": "20000",
          "tcp.stream": "1",
          "tcp.len": "18",
          "tcp.seq": "1",
          "tcp.nxtseq": "19",
          "tcp.ack": "1",
          "tcp.hdr_len": "20",
          "tcp.flags": "0x00000018",
          "tcp.flags_tree": {
            "tcp.flags.res": "0",
            "tcp.flags.ns": "0",
            "tcp.flags.cwr": "0",
            "tcp.flags.ecn": "0",
            "tcp.flags.urg": "0",
            "tcp.flags.ack": "1",
            "tcp.flags.push": "1",
            "tcp.flags.reset": "0",
            "tcp.flags.syn": "0",
            "tcp.flags.fin": "0",
            "tcp.flags.str": "·······AP···"
          },
          "tcp.window_size_value": "501",
          "tcp.window_size": "501",
          "tcp.window_size_scalefactor": "-1",
          "tcp.checksum": "0x00006cec",
          "tcp.checksum.status": "2",
          "tcp.urgent_pointer": "0",
          "tcp.analysis": {
            "tcp.analysis.bytes_in_flight": "18",
            "tcp.analysis.push_bytes_sent": "18"
          },
          "Timestamps": {
            "tcp.time_relative": "0.000000000",
            "tcp.time_delta": "0.000000000"
          },
          "tcp.payload": "05:64:0b:c4:77:02:01:00:4e:ab:ed:cd:01:3c:01:06:7f:39",
          "tcp.pdu.size": "18"
        },
        "dnp3": {
          "Data Link Layer, Len: 11, From: 1, To: 631, DIR, PRM, Unconfirmed User Data": {
            "dnp3.start": "0x00000564",
            "dnp3.len": "11",
            "dnp3.ctl": "0x000000c4",
            "dnp3.ctl_tree": {
              "dnp3.ctl.dir": "1",
              "dnp3.ctl.prm": "1",
              "dnp3.ctl.fcb": "0",
              "dnp3.ctl.fcv": "0",
              "dnp3.ctl.prifunc": "4"
            },
            "dnp3.dst": "631",
            "dnp3.addr": "631",
            "dnp3.src": "1",
            "dnp3.addr": "1",
            "dnp3.hdr.CRC": "0x0000ab4e",
            "dnp.hdr.CRC.status": "1"
          },
          "dnp3.tr.ctl": "0x000000ed",
          "dnp3.tr.ctl_tree": {
            "dnp3.tr.fin": "1",
            "dnp3.tr.fir": "1",
            "dnp3.tr.seq": "45"
          },
          "Data Chunks": {
            "Data Chunk: 0": {
              "dnp.data_chunk": "ed:cd:01:3c:01:06",
              "dnp.data_chunk_len": "6",
              "dnp.data_chunk.CRC": "0x0000397f",
              "dnp.data_chunk.CRC.status": "1"
            }
          },
          "dnp3.al.fragments": {
            "dnp3.al.fragment": "3",
            "dnp3.al.fragment.count": "1",
            "dnp3.al.fragment.reassembled.length": "5"
          },
          "Application Layer: (FIR, FIN, Sequence 13, Read)": {
            "dnp3.al.ctl": "0x000000cd",
            "dnp3.al.ctl_tree": {
              "dnp3.al.fir": "1",
              "dnp3.al.fin": "1",
              "dnp3.al.con": "0",
              "dnp3.al.uns": "0",
              "dnp3.al.seq": "13"
            },
            "dnp3.al.func": "1",
            "READ Request Data Objects": {
              "dnp3.al.obj": "15361",
              "dnp3.al.obj_tree": {
                "Qualifier Field, Prefix: None, Range: No Range Field": {
                  "dnp3.al.objq.prefix": "0",
                  "dnp3.al.objq.range": "6"
                },
                "Number of Items: 0": ""
              }
            }
          }
        }
      }
    }
  },
  {
    "_index": "packets-2020-10-17",
    "_type": "pcap_file",
    "_score": null,
    "_source": {
      "layers": {
        "frame": {
          "frame.interface_id": "0",
          "frame.interface_id_tree": {
            "frame.interface_name": "ens224"
          },
          "frame.encap_type": "1",
          "frame.time": "Oct 17, 2020 14:41:38.977254491 CDT",
          "frame.offset_shift": "0.000000000",
          "frame.time_epoch": "1602963698.977254491",
          "frame.time_delta": "0.151489264",
          "frame.time_delta_displayed": "0.151489264",
          "frame.time_relative": "8.400468979",
          "frame.number": "4",
          "frame.len": "206",
          "frame.cap_len": "206",
          "frame.marked": "0",
          "frame.ignored": "0",
          "frame.protocols": "eth:ethertype:ip:tcp:dnp3",
          "frame.coloring_rule.name": "TCP",
          "frame.coloring_rule.string": "tcp"
        },
        "eth": {
          "eth.dst": "00:50:56:9c:5f:cc",
          "eth.dst_tree": {
            "eth.dst_resolved": "Vmware_9c:5f:cc",
            "eth.addr": "00:50:56:9c:5f:cc",
            "eth.addr_resolved": "Vmware_9c:5f:cc",
            "eth.lg": "0",
            "eth.ig": "0"
          },
          "eth.src": "00:00:00:aa:00:25",
          "eth.src_tree": {
            "eth.src_resolved": "00:00:00_aa:00:25",
            "eth.addr": "00:00:00:aa:00:25",
            "eth.addr_resolved": "00:00:00_aa:00:25",
            "eth.lg": "0",
            "eth.ig": "0"
          },
          "eth.type": "0x00000800"
        },
        "ip": {
          "ip.version": "4",
          "ip.hdr_len": "20",
          "ip.dsfield": "0x00000000",
          "ip.dsfield_tree": {
            "ip.dsfield.dscp": "0",
            "ip.dsfield.ecn": "0"
          },
          "ip.len": "192",
          "ip.id": "0x0000c286",
          "ip.flags": "0x00004000",
          "ip.flags_tree": {
            "ip.flags.rb": "0",
            "ip.flags.df": "1",
            "ip.flags.mf": "0"
          },
          "ip.frag_offset": "0",
          "ip.ttl": "126",
          "ip.proto": "6",
          "ip.checksum": "0x0000ccf1",
          "ip.checksum.status": "2",
          "ip.src": "192.168.0.5",
          "ip.addr": "192.168.0.5",
          "ip.src_host": "192.168.0.5",
          "ip.host": "192.168.0.5",
          "ip.dst": "172.16.0.2",
          "ip.addr": "172.16.0.2",
          "ip.dst_host": "172.16.0.2",
          "ip.host": "172.16.0.2"
        },
        "tcp": {
          "tcp.srcport": "20000",
          "tcp.dstport": "54887",
          "tcp.port": "20000",
          "tcp.port": "54887",
          "tcp.stream": "1",
          "tcp.len": "152",
          "tcp.seq": "1",
          "tcp.nxtseq": "153",
          "tcp.ack": "19",
          "tcp.hdr_len": "20",
          "tcp.flags": "0x00000018",
          "tcp.flags_tree": {
            "tcp.flags.res": "0",
            "tcp.flags.ns": "0",
            "tcp.flags.cwr": "0",
            "tcp.flags.ecn": "0",
            "tcp.flags.urg": "0",
            "tcp.flags.ack": "1",
            "tcp.flags.push": "1",
            "tcp.flags.reset": "0",
            "tcp.flags.syn": "0",
            "tcp.flags.fin": "0",
            "tcp.flags.str": "·······AP···"
          },
          "tcp.window_size_value": "1022",
          "tcp.window_size": "1022",
          "tcp.window_size_scalefactor": "-1",
          "tcp.checksum": "0x00003391",
          "tcp.checksum.status": "2",
          "tcp.urgent_pointer": "0",
          "tcp.analysis": {
            "tcp.analysis.acks_frame": "3",
            "tcp.analysis.ack_rtt": "0.151489264",
            "tcp.analysis.bytes_in_flight": "152",
            "tcp.analysis.push_bytes_sent": "152"
          },
          "Timestamps": {
            "tcp.time_relative": "0.151489264",
            "tcp.time_delta": "0.151489264"
          },
          "tcp.payload": "05:64:83:44:01:00:77:02:50:03:c0:cd:81:00:00:01:02:00:00:07:81:81:81:81:81:81:f0:00:81:81:1e:05:00:00:0f:01:0a:24:d6:c2:01:8e:89:8d:e8:d0:c0:01:25:0e:9f:44:01:e2:02:5f:40:01:80:20:6c:c3:5f:a8:01:1a:f8:b3:c0:01:a0:4f:7b:44:01:aa:53:1a:c2:01:28:72:27:5e:19:44:01:bd:5c:a9:42:01:61:9e:fa:c2:01:a5:67:23:ba:89:40:01:62:39:dc:42:01:9a:60:ce:40:01:a0:4f:51:b2:7b:44:01:aa:53:1a:c2:0a:02:00:00:07:81:81:81:81:e4:3e:81:81:81:81:28:03:00:00:00:01:38:4d:7b:44:8a:2c",
          "tcp.pdu.size": "152"
        },
        "dnp3": {
          "Data Link Layer, Len: 131, From: 631, To: 1, PRM, Unconfirmed User Data": {
            "dnp3.start": "0x00000564",
            "dnp3.len": "131",
            "dnp3.ctl": "0x00000044",
            "dnp3.ctl_tree": {
              "dnp3.ctl.dir": "0",
              "dnp3.ctl.prm": "1",
              "dnp3.ctl.fcb": "0",
              "dnp3.ctl.fcv": "0",
              "dnp3.ctl.prifunc": "4"
            },
            "dnp3.dst": "1",
            "dnp3.addr": "1",
            "dnp3.src": "631",
            "dnp3.addr": "631",
            "dnp3.hdr.CRC": "0x00000350",
            "dnp.hdr.CRC.status": "1"
          },
          "dnp3.tr.ctl": "0x000000c0",
          "dnp3.tr.ctl_tree": {
            "dnp3.tr.fin": "1",
            "dnp3.tr.fir": "1",
            "dnp3.tr.seq": "0"
          },
          "Data Chunks": {
            "Data Chunk: 0": {
              "dnp.data_chunk": "c0:cd:81:00:00:01:02:00:00:07:81:81:81:81:81:81",
              "dnp.data_chunk_len": "16",
              "dnp.data_chunk.CRC": "0x000000f0",
              "dnp.data_chunk.CRC.status": "1"
            },
            "Data Chunk: 1": {
              "dnp.data_chunk": "81:81:1e:05:00:00:0f:01:0a:24:d6:c2:01:8e:89:8d",
              "dnp.data_chunk_len": "16",
              "dnp.data_chunk.CRC": "0x0000d0e8",
              "dnp.data_chunk.CRC.status": "1"
            },
            "Data Chunk: 2": {
              "dnp.data_chunk": "c0:01:25:0e:9f:44:01:e2:02:5f:40:01:80:20:6c:c3",
              "dnp.data_chunk_len": "16",
              "dnp.data_chunk.CRC": "0x0000a85f",
              "dnp.data_chunk.CRC.status": "1"
            },
            "Data Chunk: 3": {
              "dnp.data_chunk": "01:1a:f8:b3:c0:01:a0:4f:7b:44:01:aa:53:1a:c2:01",
              "dnp.data_chunk_len": "16",
              "dnp.data_chunk.CRC": "0x00007228",
              "dnp.data_chunk.CRC.status": "1"
            },
            "Data Chunk: 4": {
              "dnp.data_chunk": "27:5e:19:44:01:bd:5c:a9:42:01:61:9e:fa:c2:01:a5",
              "dnp.data_chunk_len": "16",
              "dnp.data_chunk.CRC": "0x00002367",
              "dnp.data_chunk.CRC.status": "1"
            },
            "Data Chunk: 5": {
              "dnp.data_chunk": "ba:89:40:01:62:39:dc:42:01:9a:60:ce:40:01:a0:4f",
              "dnp.data_chunk_len": "16",
              "dnp.data_chunk.CRC": "0x0000b251",
              "dnp.data_chunk.CRC.status": "1"
            },
            "Data Chunk: 6": {
              "dnp.data_chunk": "7b:44:01:aa:53:1a:c2:0a:02:00:00:07:81:81:81:81",
              "dnp.data_chunk_len": "16",
              "dnp.data_chunk.CRC": "0x00003ee4",
              "dnp.data_chunk.CRC.status": "1"
            },
            "Data Chunk: 7": {
              "dnp.data_chunk": "81:81:81:81:28:03:00:00:00:01:38:4d:7b:44",
              "dnp.data_chunk_len": "14",
              "dnp.data_chunk.CRC": "0x00002c8a",
              "dnp.data_chunk.CRC.status": "1"
            }
          },
          "dnp3.al.fragments": {
            "dnp3.al.fragment": "4",
            "dnp3.al.fragment.count": "1",
            "dnp3.al.fragment.reassembled.length": "125"
          },
          "Application Layer: (FIR, FIN, Sequence 13, Response)": {
            "dnp3.al.ctl": "0x000000cd",
            "dnp3.al.ctl_tree": {
              "dnp3.al.fir": "1",
              "dnp3.al.fin": "1",
              "dnp3.al.con": "0",
              "dnp3.al.uns": "0",
              "dnp3.al.seq": "13"
            },
            "dnp3.al.func": "129",
            "dnp3.al.iin": "0x00000000",
            "dnp3.al.iin_tree": {
              "dnp3.al.iin.rst": "0",
              "dnp3.al.iin.dt": "0",
              "dnp3.al.iin.dol": "0",
              "dnp3.al.iin.tsr": "0",
              "dnp3.al.iin.cls3d": "0",
              "dnp3.al.iin.cls2d": "0",
              "dnp3.al.iin.cls1d": "0",
              "dnp3.al.iin.bmsg": "0",
              "dnp3.al.iin.cc": "0",
              "dnp3.al.iin.oae": "0",
              "dnp3.al.iin.ebo": "0",
              "dnp3.al.iin.pioor": "0",
              "dnp3.al.iin.obju": "0",
              "dnp3.al.iin.fcni": "0"
            },
            "RESPONSE Data Objects": {
              "dnp3.al.obj": "258",
              "dnp3.al.obj_tree": {
                "Qualifier Field, Prefix: None, Range: 8-bit Start and Stop Indices": {
                  "dnp3.al.objq.prefix": "0",
                  "dnp3.al.objq.range": "0"
                },
                "Number of Items: 8": {
                  "dnp3.al.range.start": "0",
                  "dnp3.al.range.stop": "7"
                },
                "Point Number 0 (Quality: Online), Value: 1": {
                  "dnp3.al.point_index": "0",
                  "Quality: Online": {
                    "dnp3.al.biq.b7": "1",
                    "dnp3.al.biq.b6": "0",
                    "dnp3.al.biq.b5": "0",
                    "dnp3.al.biq.b4": "0",
                    "dnp3.al.biq.b3": "0",
                    "dnp3.al.biq.b2": "0",
                    "dnp3.al.biq.b1": "0",
                    "dnp3.al.biq.b0": "1"
                  }
                },
                "Point Number 1 (Quality: Online), Value: 1": {
                  "dnp3.al.point_index": "1",
                  "Quality: Online": {
                    "dnp3.al.biq.b7": "1",
                    "dnp3.al.biq.b6": "0",
                    "dnp3.al.biq.b5": "0",
                    "dnp3.al.biq.b4": "0",
                    "dnp3.al.biq.b3": "0",
                    "dnp3.al.biq.b2": "0",
                    "dnp3.al.biq.b1": "0",
                    "dnp3.al.biq.b0": "1"
                  }
                },
                "Point Number 2 (Quality: Online), Value: 1": {
                  "dnp3.al.point_index": "2",
                  "Quality: Online": {
                    "dnp3.al.biq.b7": "1",
                    "dnp3.al.biq.b6": "0",
                    "dnp3.al.biq.b5": "0",
                    "dnp3.al.biq.b4": "0",
                    "dnp3.al.biq.b3": "0",
                    "dnp3.al.biq.b2": "0",
                    "dnp3.al.biq.b1": "0",
                    "dnp3.al.biq.b0": "1"
                  }
                },
                "Point Number 3 (Quality: Online), Value: 1": {
                  "dnp3.al.point_index": "3",
                  "Quality: Online": {
                    "dnp3.al.biq.b7": "1",
                    "dnp3.al.biq.b6": "0",
                    "dnp3.al.biq.b5": "0",
                    "dnp3.al.biq.b4": "0",
                    "dnp3.al.biq.b3": "0",
                    "dnp3.al.biq.b2": "0",
                    "dnp3.al.biq.b1": "0",
                    "dnp3.al.biq.b0": "1"
                  }
                },
                "Point Number 4 (Quality: Online), Value: 1": {
                  "dnp3.al.point_index": "4",
                  "Quality: Online": {
                    "dnp3.al.biq.b7": "1",
                    "dnp3.al.biq.b6": "0",
                    "dnp3.al.biq.b5": "0",
                    "dnp3.al.biq.b4": "0",
                    "dnp3.al.biq.b3": "0",
                    "dnp3.al.biq.b2": "0",
                    "dnp3.al.biq.b1": "0",
                    "dnp3.al.biq.b0": "1"
                  }
                },
                "Point Number 5 (Quality: Online), Value: 1": {
                  "dnp3.al.point_index": "5",
                  "Quality: Online": {
                    "dnp3.al.biq.b7": "1",
                    "dnp3.al.biq.b6": "0",
                    "dnp3.al.biq.b5": "0",
                    "dnp3.al.biq.b4": "0",
                    "dnp3.al.biq.b3": "0",
                    "dnp3.al.biq.b2": "0",
                    "dnp3.al.biq.b1": "0",
                    "dnp3.al.biq.b0": "1"
                  }
                },
                "Point Number 6 (Quality: Online), Value: 1": {
                  "dnp3.al.point_index": "6",
                  "Quality: Online": {
                    "dnp3.al.biq.b7": "1",
                    "dnp3.al.biq.b6": "0",
                    "dnp3.al.biq.b5": "0",
                    "dnp3.al.biq.b4": "0",
                    "dnp3.al.biq.b3": "0",
                    "dnp3.al.biq.b2": "0",
                    "dnp3.al.biq.b1": "0",
                    "dnp3.al.biq.b0": "1"
                  }
                },
                "Point Number 7 (Quality: Online), Value: 1": {
                  "dnp3.al.point_index": "7",
                  "Quality: Online": {
                    "dnp3.al.biq.b7": "1",
                    "dnp3.al.biq.b6": "0",
                    "dnp3.al.biq.b5": "0",
                    "dnp3.al.biq.b4": "0",
                    "dnp3.al.biq.b3": "0",
                    "dnp3.al.biq.b2": "0",
                    "dnp3.al.biq.b1": "0",
                    "dnp3.al.biq.b0": "1"
                  }
                }
              },
              "dnp3.al.obj": "7685",
              "dnp3.al.obj_tree": {
                "Qualifier Field, Prefix: None, Range: 8-bit Start and Stop Indices": {
                  "dnp3.al.objq.prefix": "0",
                  "dnp3.al.objq.range": "0"
                },
                "Number of Items: 16": {
                  "dnp3.al.range.start": "0",
                  "dnp3.al.range.stop": "15"
                },
                "Point Number 0 (Quality: Online), Value: -107.07": {
                  "dnp3.al.point_index": "0",
                  "Quality: Online": {
                    "dnp3.al.aiq.b7": "0",
                    "dnp3.al.aiq.b6": "0",
                    "dnp3.al.aiq.b5": "0",
                    "dnp3.al.aiq.b4": "0",
                    "dnp3.al.aiq.b3": "0",
                    "dnp3.al.aiq.b2": "0",
                    "dnp3.al.aiq.b1": "0",
                    "dnp3.al.aiq.b0": "1"
                  },
                  "dnp3.al.ana.float": "-107.07"
                },
                "Point Number 1 (Quality: Online), Value: -4.42304": {
                  "dnp3.al.point_index": "1",
                  "Quality: Online": {
                    "dnp3.al.aiq.b7": "0",
                    "dnp3.al.aiq.b6": "0",
                    "dnp3.al.aiq.b5": "0",
                    "dnp3.al.aiq.b4": "0",
                    "dnp3.al.aiq.b3": "0",
                    "dnp3.al.aiq.b2": "0",
                    "dnp3.al.aiq.b1": "0",
                    "dnp3.al.aiq.b0": "1"
                  },
                  "dnp3.al.ana.float": "-4.42304"
                },
                "Point Number 2 (Quality: Online), Value: 1272.44": {
                  "dnp3.al.point_index": "2",
                  "Quality: Online": {
                    "dnp3.al.aiq.b7": "0",
                    "dnp3.al.aiq.b6": "0",
                    "dnp3.al.aiq.b5": "0",
                    "dnp3.al.aiq.b4": "0",
                    "dnp3.al.aiq.b3": "0",
                    "dnp3.al.aiq.b2": "0",
                    "dnp3.al.aiq.b1": "0",
                    "dnp3.al.aiq.b0": "1"
                  },
                  "dnp3.al.ana.float": "1272.44"
                },
                "Point Number 3 (Quality: Online), Value: 3.48455": {
                  "dnp3.al.point_index": "3",
                  "Quality: Online": {
                    "dnp3.al.aiq.b7": "0",
                    "dnp3.al.aiq.b6": "0",
                    "dnp3.al.aiq.b5": "0",
                    "dnp3.al.aiq.b4": "0",
                    "dnp3.al.aiq.b3": "0",
                    "dnp3.al.aiq.b2": "0",
                    "dnp3.al.aiq.b1": "0",
                    "dnp3.al.aiq.b0": "1"
                  },
                  "dnp3.al.ana.float": "3.48455"
                },
                "Point Number 4 (Quality: Online), Value: -236.127": {
                  "dnp3.al.point_index": "4",
                  "Quality: Online": {
                    "dnp3.al.aiq.b7": "0",
                    "dnp3.al.aiq.b6": "0",
                    "dnp3.al.aiq.b5": "0",
                    "dnp3.al.aiq.b4": "0",
                    "dnp3.al.aiq.b3": "0",
                    "dnp3.al.aiq.b2": "0",
                    "dnp3.al.aiq.b1": "0",
                    "dnp3.al.aiq.b0": "1"
                  },
                  "dnp3.al.ana.float": "-236.127"
                },
                "Point Number 5 (Quality: Online), Value: -5.62404": {
                  "dnp3.al.point_index": "5",
                  "Quality: Online": {
                    "dnp3.al.aiq.b7": "0",
                    "dnp3.al.aiq.b6": "0",
                    "dnp3.al.aiq.b5": "0",
                    "dnp3.al.aiq.b4": "0",
                    "dnp3.al.aiq.b3": "0",
                    "dnp3.al.aiq.b2": "0",
                    "dnp3.al.aiq.b1": "0",
                    "dnp3.al.aiq.b0": "1"
                  },
                  "dnp3.al.ana.float": "-5.62404"
                },
                "Point Number 6 (Quality: Online), Value: 1005.24": {
                  "dnp3.al.point_index": "6",
                  "Quality: Online": {
                    "dnp3.al.aiq.b7": "0",
                    "dnp3.al.aiq.b6": "0",
                    "dnp3.al.aiq.b5": "0",
                    "dnp3.al.aiq.b4": "0",
                    "dnp3.al.aiq.b3": "0",
                    "dnp3.al.aiq.b2": "0",
                    "dnp3.al.aiq.b1": "0",
                    "dnp3.al.aiq.b0": "1"
                  },
                  "dnp3.al.ana.float": "1005.24"
                },
                "Point Number 7 (Quality: Online), Value: -38.5817": {
                  "dnp3.al.point_index": "7",
                  "Quality: Online": {
                    "dnp3.al.aiq.b7": "0",
                    "dnp3.al.aiq.b6": "0",
                    "dnp3.al.aiq.b5": "0",
                    "dnp3.al.aiq.b4": "0",
                    "dnp3.al.aiq.b3": "0",
                    "dnp3.al.aiq.b2": "0",
                    "dnp3.al.aiq.b1": "0",
                    "dnp3.al.aiq.b0": "1"
                  },
                  "dnp3.al.ana.float": "-38.5817"
                },
                "Point Number 8 (Quality: Online), Value: 613.471": {
                  "dnp3.al.point_index": "8",
                  "Quality: Online": {
                    "dnp3.al.aiq.b7": "0",
                    "dnp3.al.aiq.b6": "0",
                    "dnp3.al.aiq.b5": "0",
                    "dnp3.al.aiq.b4": "0",
                    "dnp3.al.aiq.b3": "0",
                    "dnp3.al.aiq.b2": "0",
                    "dnp3.al.aiq.b1": "0",
                    "dnp3.al.aiq.b0": "1"
                  },
                  "dnp3.al.ana.float": "613.471"
                },
                "Point Number 9 (Quality: Online), Value: 84.6811": {
                  "dnp3.al.point_index": "9",
                  "Quality: Online": {
                    "dnp3.al.aiq.b7": "0",
                    "dnp3.al.aiq.b6": "0",
                    "dnp3.al.aiq.b5": "0",
                    "dnp3.al.aiq.b4": "0",
                    "dnp3.al.aiq.b3": "0",
                    "dnp3.al.aiq.b2": "0",
                    "dnp3.al.aiq.b1": "0",
                    "dnp3.al.aiq.b0": "1"
                  },
                  "dnp3.al.ana.float": "84.6811"
                },
                "Point Number 10 (Quality: Online), Value: -125.309": {
                  "dnp3.al.point_index": "10",
                  "Quality: Online": {
                    "dnp3.al.aiq.b7": "0",
                    "dnp3.al.aiq.b6": "0",
                    "dnp3.al.aiq.b5": "0",
                    "dnp3.al.aiq.b4": "0",
                    "dnp3.al.aiq.b3": "0",
                    "dnp3.al.aiq.b2": "0",
                    "dnp3.al.aiq.b1": "0",
                    "dnp3.al.aiq.b0": "1"
                  },
                  "dnp3.al.ana.float": "-125.309"
                },
                "Point Number 11 (Quality: Online), Value: 4.30403": {
                  "dnp3.al.point_index": "11",
                  "Quality: Online": {
                    "dnp3.al.aiq.b7": "0",
                    "dnp3.al.aiq.b6": "0",
                    "dnp3.al.aiq.b5": "0",
                    "dnp3.al.aiq.b4": "0",
                    "dnp3.al.aiq.b3": "0",
                    "dnp3.al.aiq.b2": "0",
                    "dnp3.al.aiq.b1": "0",
                    "dnp3.al.aiq.b0": "1"
                  },
                  "dnp3.al.ana.float": "4.30403"
                },
                "Point Number 12 (Quality: Online), Value: 110.112": {
                  "dnp3.al.point_index": "12",
                  "Quality: Online": {
                    "dnp3.al.aiq.b7": "0",
                    "dnp3.al.aiq.b6": "0",
                    "dnp3.al.aiq.b5": "0",
                    "dnp3.al.aiq.b4": "0",
                    "dnp3.al.aiq.b3": "0",
                    "dnp3.al.aiq.b2": "0",
                    "dnp3.al.aiq.b1": "0",
                    "dnp3.al.aiq.b0": "1"
                  },
                  "dnp3.al.ana.float": "110.112"
                },
                "Point Number 13 (Quality: Online), Value: 6.44929": {
                  "dnp3.al.point_index": "13",
                  "Quality: Online": {
                    "dnp3.al.aiq.b7": "0",
                    "dnp3.al.aiq.b6": "0",
                    "dnp3.al.aiq.b5": "0",
                    "dnp3.al.aiq.b4": "0",
                    "dnp3.al.aiq.b3": "0",
                    "dnp3.al.aiq.b2": "0",
                    "dnp3.al.aiq.b1": "0",
                    "dnp3.al.aiq.b0": "1"
                  },
                  "dnp3.al.ana.float": "6.44929"
                },
                "Point Number 14 (Quality: Online), Value: 1005.24": {
                  "dnp3.al.point_index": "14",
                  "Quality: Online": {
                    "dnp3.al.aiq.b7": "0",
                    "dnp3.al.aiq.b6": "0",
                    "dnp3.al.aiq.b5": "0",
                    "dnp3.al.aiq.b4": "0",
                    "dnp3.al.aiq.b3": "0",
                    "dnp3.al.aiq.b2": "0",
                    "dnp3.al.aiq.b1": "0",
                    "dnp3.al.aiq.b0": "1"
                  },
                  "dnp3.al.ana.float": "1005.24"
                },
                "Point Number 15 (Quality: Online), Value: -38.5817": {
                  "dnp3.al.point_index": "15",
                  "Quality: Online": {
                    "dnp3.al.aiq.b7": "0",
                    "dnp3.al.aiq.b6": "0",
                    "dnp3.al.aiq.b5": "0",
                    "dnp3.al.aiq.b4": "0",
                    "dnp3.al.aiq.b3": "0",
                    "dnp3.al.aiq.b2": "0",
                    "dnp3.al.aiq.b1": "0",
                    "dnp3.al.aiq.b0": "1"
                  },
                  "dnp3.al.ana.float": "-38.5817"
                }
              },
              "dnp3.al.obj": "2562",
              "dnp3.al.obj_tree": {
                "Qualifier Field, Prefix: None, Range: 8-bit Start and Stop Indices": {
                  "dnp3.al.objq.prefix": "0",
                  "dnp3.al.objq.range": "0"
                },
                "Number of Items: 8": {
                  "dnp3.al.range.start": "0",
                  "dnp3.al.range.stop": "7"
                },
                "Point Number 0 (Quality: Online), Value: 1": {
                  "dnp3.al.point_index": "0",
                  "Quality: Online": {
                    "dnp3.al.boq.b7": "1",
                    "dnp3.al.boq.b6": "0",
                    "dnp3.al.boq.b5": "0",
                    "dnp3.al.boq.b4": "0",
                    "dnp3.al.boq.b3": "0",
                    "dnp3.al.boq.b2": "0",
                    "dnp3.al.boq.b1": "0",
                    "dnp3.al.boq.b0": "1"
                  }
                },
                "Point Number 1 (Quality: Online), Value: 1": {
                  "dnp3.al.point_index": "1",
                  "Quality: Online": {
                    "dnp3.al.boq.b7": "1",
                    "dnp3.al.boq.b6": "0",
                    "dnp3.al.boq.b5": "0",
                    "dnp3.al.boq.b4": "0",
                    "dnp3.al.boq.b3": "0",
                    "dnp3.al.boq.b2": "0",
                    "dnp3.al.boq.b1": "0",
                    "dnp3.al.boq.b0": "1"
                  }
                },
                "Point Number 2 (Quality: Online), Value: 1": {
                  "dnp3.al.point_index": "2",
                  "Quality: Online": {
                    "dnp3.al.boq.b7": "1",
                    "dnp3.al.boq.b6": "0",
                    "dnp3.al.boq.b5": "0",
                    "dnp3.al.boq.b4": "0",
                    "dnp3.al.boq.b3": "0",
                    "dnp3.al.boq.b2": "0",
                    "dnp3.al.boq.b1": "0",
                    "dnp3.al.boq.b0": "1"
                  }
                },
                "Point Number 3 (Quality: Online), Value: 1": {
                  "dnp3.al.point_index": "3",
                  "Quality: Online": {
                    "dnp3.al.boq.b7": "1",
                    "dnp3.al.boq.b6": "0",
                    "dnp3.al.boq.b5": "0",
                    "dnp3.al.boq.b4": "0",
                    "dnp3.al.boq.b3": "0",
                    "dnp3.al.boq.b2": "0",
                    "dnp3.al.boq.b1": "0",
                    "dnp3.al.boq.b0": "1"
                  }
                },
                "Point Number 4 (Quality: Online), Value: 1": {
                  "dnp3.al.point_index": "4",
                  "Quality: Online": {
                    "dnp3.al.boq.b7": "1",
                    "dnp3.al.boq.b6": "0",
                    "dnp3.al.boq.b5": "0",
                    "dnp3.al.boq.b4": "0",
                    "dnp3.al.boq.b3": "0",
                    "dnp3.al.boq.b2": "0",
                    "dnp3.al.boq.b1": "0",
                    "dnp3.al.boq.b0": "1"
                  }
                },
                "Point Number 5 (Quality: Online), Value: 1": {
                  "dnp3.al.point_index": "5",
                  "Quality: Online": {
                    "dnp3.al.boq.b7": "1",
                    "dnp3.al.boq.b6": "0",
                    "dnp3.al.boq.b5": "0",
                    "dnp3.al.boq.b4": "0",
                    "dnp3.al.boq.b3": "0",
                    "dnp3.al.boq.b2": "0",
                    "dnp3.al.boq.b1": "0",
                    "dnp3.al.boq.b0": "1"
                  }
                },
                "Point Number 6 (Quality: Online), Value: 1": {
                  "dnp3.al.point_index": "6",
                  "Quality: Online": {
                    "dnp3.al.boq.b7": "1",
                    "dnp3.al.boq.b6": "0",
                    "dnp3.al.boq.b5": "0",
                    "dnp3.al.boq.b4": "0",
                    "dnp3.al.boq.b3": "0",
                    "dnp3.al.boq.b2": "0",
                    "dnp3.al.boq.b1": "0",
                    "dnp3.al.boq.b0": "1"
                  }
                },
                "Point Number 7 (Quality: Online), Value: 1": {
                  "dnp3.al.point_index": "7",
                  "Quality: Online": {
                    "dnp3.al.boq.b7": "1",
                    "dnp3.al.boq.b6": "0",
                    "dnp3.al.boq.b5": "0",
                    "dnp3.al.boq.b4": "0",
                    "dnp3.al.boq.b3": "0",
                    "dnp3.al.boq.b2": "0",
                    "dnp3.al.boq.b1": "0",
                    "dnp3.al.boq.b0": "1"
                  }
                }
              },
              "dnp3.al.obj": "10243",
              "dnp3.al.obj_tree": {
                "Qualifier Field, Prefix: None, Range: 8-bit Start and Stop Indices": {
                  "dnp3.al.objq.prefix": "0",
                  "dnp3.al.objq.range": "0"
                },
                "Number of Items: 1": {
                  "dnp3.al.range.start": "0",
                  "dnp3.al.range.stop": "0"
                },
                "Point Number 0 (Quality: Online), Value: 1005.21": {
                  "dnp3.al.point_index": "0",
                  "Quality: Online": {
                    "dnp3.al.aoq.b7": "0",
                    "dnp3.al.aoq.b6": "0",
                    "dnp3.al.aoq.b5": "0",
                    "dnp3.al.aoq.b4": "0",
                    "dnp3.al.aoq.b3": "0",
                    "dnp3.al.aoq.b2": "0",
                    "dnp3.al.aoq.b1": "0",
                    "dnp3.al.aoq.b0": "1"
                  },
                  "dnp3.al.anaout.float": "1005.21"
                }
              }
            }
          }
        }
      }
    }
  },
  {
    "_index": "packets-2020-10-17",
    "_type": "pcap_file",
    "_score": null,
    "_source": {
      "layers": {
        "frame": {
          "frame.interface_id": "0",
          "frame.interface_id_tree": {
            "frame.interface_name": "ens224"
          },
          "frame.encap_type": "1",
          "frame.time": "Oct 17, 2020 14:41:40.026784277 CDT",
          "frame.offset_shift": "0.000000000",
          "frame.time_epoch": "1602963700.026784277",
          "frame.time_delta": "1.049529786",
          "frame.time_delta_displayed": "1.049529786",
          "frame.time_relative": "9.449998765",
          "frame.number": "5",
          "frame.len": "72",
          "frame.cap_len": "72",
          "frame.marked": "0",
          "frame.ignored": "0",
          "frame.protocols": "eth:ethertype:ip:tcp:dnp3",
          "frame.coloring_rule.name": "TCP",
          "frame.coloring_rule.string": "tcp"
        },
        "eth": {
          "eth.dst": "00:00:00:aa:00:25",
          "eth.dst_tree": {
            "eth.dst_resolved": "00:00:00_aa:00:25",
            "eth.addr": "00:00:00:aa:00:25",
            "eth.addr_resolved": "00:00:00_aa:00:25",
            "eth.lg": "0",
            "eth.ig": "0"
          },
          "eth.src": "00:50:56:9c:5f:cc",
          "eth.src_tree": {
            "eth.src_resolved": "Vmware_9c:5f:cc",
            "eth.addr": "00:50:56:9c:5f:cc",
            "eth.addr_resolved": "Vmware_9c:5f:cc",
            "eth.lg": "0",
            "eth.ig": "0"
          },
          "eth.type": "0x00000800"
        },
        "ip": {
          "ip.version": "4",
          "ip.hdr_len": "20",
          "ip.dsfield": "0x00000000",
          "ip.dsfield_tree": {
            "ip.dsfield.dscp": "0",
            "ip.dsfield.ecn": "0"
          },
          "ip.len": "58",
          "ip.id": "0x0000e72d",
          "ip.flags": "0x00004000",
          "ip.flags_tree": {
            "ip.flags.rb": "0",
            "ip.flags.df": "1",
            "ip.flags.mf": "0"
          },
          "ip.frag_offset": "0",
          "ip.ttl": "64",
          "ip.proto": "6",
          "ip.checksum": "0x0000e6d0",
          "ip.checksum.status": "2",
          "ip.src": "172.16.0.2",
          "ip.addr": "172.16.0.2",
          "ip.src_host": "172.16.0.2",
          "ip.host": "172.16.0.2",
          "ip.dst": "192.168.0.5",
          "ip.addr": "192.168.0.5",
          "ip.dst_host": "192.168.0.5",
          "ip.host": "192.168.0.5"
        },
        "tcp": {
          "tcp.srcport": "43609",
          "tcp.dstport": "20000",
          "tcp.port": "43609",
          "tcp.port": "20000",
          "tcp.stream": "2",
          "tcp.len": "18",
          "tcp.seq": "1",
          "tcp.nxtseq": "19",
          "tcp.ack": "1",
          "tcp.hdr_len": "20",
          "tcp.flags": "0x00000018",
          "tcp.flags_tree": {
            "tcp.flags.res": "0",
            "tcp.flags.ns": "0",
            "tcp.flags.cwr": "0",
            "tcp.flags.ecn": "0",
            "tcp.flags.urg": "0",
            "tcp.flags.ack": "1",
            "tcp.flags.push": "1",
            "tcp.flags.reset": "0",
            "tcp.flags.syn": "0",
            "tcp.flags.fin": "0",
            "tcp.flags.str": "·······AP···"
          },
          "tcp.window_size_value": "501",
          "tcp.window_size": "501",
          "tcp.window_size_scalefactor": "-1",
          "tcp.checksum": "0x00006cec",
          "tcp.checksum.status": "2",
          "tcp.urgent_pointer": "0",
          "tcp.analysis": {
            "tcp.analysis.bytes_in_flight": "18",
            "tcp.analysis.push_bytes_sent": "18"
          },
          "Timestamps": {
            "tcp.time_relative": "0.000000000",
            "tcp.time_delta": "0.000000000"
          },
          "tcp.payload": "05:64:0b:c4:86:01:01:00:cc:ed:e5:c5:01:3c:01:06:ea:f6",
          "tcp.pdu.size": "18"
        },
        "dnp3": {
          "Data Link Layer, Len: 11, From: 1, To: 390, DIR, PRM, Unconfirmed User Data": {
            "dnp3.start": "0x00000564",
            "dnp3.len": "11",
            "dnp3.ctl": "0x000000c4",
            "dnp3.ctl_tree": {
              "dnp3.ctl.dir": "1",
              "dnp3.ctl.prm": "1",
              "dnp3.ctl.fcb": "0",
              "dnp3.ctl.fcv": "0",
              "dnp3.ctl.prifunc": "4"
            },
            "dnp3.dst": "390",
            "dnp3.addr": "390",
            "dnp3.src": "1",
            "dnp3.addr": "1",
            "dnp3.hdr.CRC": "0x0000edcc",
            "dnp.hdr.CRC.status": "1"
          },
          "dnp3.tr.ctl": "0x000000e5",
          "dnp3.tr.ctl_tree": {
            "dnp3.tr.fin": "1",
            "dnp3.tr.fir": "1",
            "dnp3.tr.seq": "37"
          },
          "Data Chunks": {
            "Data Chunk: 0": {
              "dnp.data_chunk": "e5:c5:01:3c:01:06",
              "dnp.data_chunk_len": "6",
              "dnp.data_chunk.CRC": "0x0000f6ea",
              "dnp.data_chunk.CRC.status": "1"
            }
          },
          "dnp3.al.fragments": {
            "dnp3.al.fragment": "5",
            "dnp3.al.fragment.count": "1",
            "dnp3.al.fragment.reassembled.length": "5"
          },
          "Application Layer: (FIR, FIN, Sequence 5, Read)": {
            "dnp3.al.ctl": "0x000000c5",
            "dnp3.al.ctl_tree": {
              "dnp3.al.fir": "1",
              "dnp3.al.fin": "1",
              "dnp3.al.con": "0",
              "dnp3.al.uns": "0",
              "dnp3.al.seq": "5"
            },
            "dnp3.al.func": "1",
            "READ Request Data Objects": {
              "dnp3.al.obj": "15361",
              "dnp3.al.obj_tree": {
                "Qualifier Field, Prefix: None, Range: No Range Field": {
                  "dnp3.al.objq.prefix": "0",
                  "dnp3.al.objq.range": "6"
                },
                "Number of Items: 0": ""
              }
            }
          }
        }
      }
    }
  },
  {
    "_index": "packets-2020-10-17",
    "_type": "pcap_file",
    "_score": null,
    "_source": {
      "layers": {
        "frame": {
          "frame.interface_id": "0",
          "frame.interface_id_tree": {
            "frame.interface_name": "ens224"
          },
          "frame.encap_type": "1",
          "frame.time": "Oct 17, 2020 14:41:40.179177288 CDT",
          "frame.offset_shift": "0.000000000",
          "frame.time_epoch": "1602963700.179177288",
          "frame.time_delta": "0.152393011",
          "frame.time_delta_displayed": "0.152393011",
          "frame.time_relative": "9.602391776",
          "frame.number": "6",
          "frame.len": "196",
          "frame.cap_len": "196",
          "frame.marked": "0",
          "frame.ignored": "0",
          "frame.protocols": "eth:ethertype:ip:tcp:dnp3",
          "frame.coloring_rule.name": "TCP",
          "frame.coloring_rule.string": "tcp"
        },
        "eth": {
          "eth.dst": "00:50:56:9c:5f:cc",
          "eth.dst_tree": {
            "eth.dst_resolved": "Vmware_9c:5f:cc",
            "eth.addr": "00:50:56:9c:5f:cc",
            "eth.addr_resolved": "Vmware_9c:5f:cc",
            "eth.lg": "0",
            "eth.ig": "0"
          },
          "eth.src": "00:00:00:aa:00:25",
          "eth.src_tree": {
            "eth.src_resolved": "00:00:00_aa:00:25",
            "eth.addr": "00:00:00:aa:00:25",
            "eth.addr_resolved": "00:00:00_aa:00:25",
            "eth.lg": "0",
            "eth.ig": "0"
          },
          "eth.type": "0x00000800"
        },
        "ip": {
          "ip.version": "4",
          "ip.hdr_len": "20",
          "ip.dsfield": "0x00000000",
          "ip.dsfield_tree": {
            "ip.dsfield.dscp": "0",
            "ip.dsfield.ecn": "0"
          },
          "ip.len": "182",
          "ip.id": "0x0000c287",
          "ip.flags": "0x00004000",
          "ip.flags_tree": {
            "ip.flags.rb": "0",
            "ip.flags.df": "1",
            "ip.flags.mf": "0"
          },
          "ip.frag_offset": "0",
          "ip.ttl": "126",
          "ip.proto": "6",
          "ip.checksum": "0x0000ccfa",
          "ip.checksum.status": "2",
          "ip.src": "192.168.0.5",
          "ip.addr": "192.168.0.5",
          "ip.src_host": "192.168.0.5",
          "ip.host": "192.168.0.5",
          "ip.dst": "172.16.0.2",
          "ip.addr": "172.16.0.2",
          "ip.dst_host": "172.16.0.2",
          "ip.host": "172.16.0.2"
        },
        "tcp": {
          "tcp.srcport": "20000",
          "tcp.dstport": "43609",
          "tcp.port": "20000",
          "tcp.port": "43609",
          "tcp.stream": "2",
          "tcp.len": "142",
          "tcp.seq": "1",
          "tcp.nxtseq": "143",
          "tcp.ack": "19",
          "tcp.hdr_len": "20",
          "tcp.flags": "0x00000018",
          "tcp.flags_tree": {
            "tcp.flags.res": "0",
            "tcp.flags.ns": "0",
            "tcp.flags.cwr": "0",
            "tcp.flags.ecn": "0",
            "tcp.flags.urg": "0",
            "tcp.flags.ack": "1",
            "tcp.flags.push": "1",
            "tcp.flags.reset": "0",
            "tcp.flags.syn": "0",
            "tcp.flags.fin": "0",
            "tcp.flags.str": "·······AP···"
          },
          "tcp.window_size_value": "1023",
          "tcp.window_size": "1023",
          "tcp.window_size_scalefactor": "-1",
          "tcp.checksum": "0x0000f1e2",
          "tcp.checksum.status": "2",
          "tcp.urgent_pointer": "0",
          "tcp.analysis": {
            "tcp.analysis.acks_frame": "5",
            "tcp.analysis.ack_rtt": "0.152393011",
            "tcp.analysis.bytes_in_flight": "142",
            "tcp.analysis.push_bytes_sent": "142"
          },
          "Timestamps": {
            "tcp.time_relative": "0.152393011",
            "tcp.time_delta": "0.152393011"
          },
          "tcp.payload": "05:64:79:44:01:00:86:01:2f:e4:c0:c5:81:00:00:01:02:00:00:07:81:81:81:81:81:81:bb:a7:81:81:1e:05:00:00:0f:01:f0:97:7c:44:01:fb:c4:86:a1:7d:41:01:f0:97:7c:44:01:fb:c4:86:41:01:67:55:83:c3:0c:9c:01:e4:4d:ef:c2:01:2d:65:2b:c3:01:d4:07:98:c0:01:2b:12:4d:e3:b0:c4:01:9c:c2:c9:42:01:57:bc:25:c4:01:e6:ef:8c:08:61:c2:01:6c:84:ba:c2:01:66:dd:99:41:01:5e:36:71:9d:9a:42:01:27:c6:ae:41:0a:02:00:00:07:81:81:81:81:f0:6c:81:81:81:81:57:5d",
          "tcp.pdu.size": "142"
        },
        "dnp3": {
          "Data Link Layer, Len: 121, From: 390, To: 1, PRM, Unconfirmed User Data": {
            "dnp3.start": "0x00000564",
            "dnp3.len": "121",
            "dnp3.ctl": "0x00000044",
            "dnp3.ctl_tree": {
              "dnp3.ctl.dir": "0",
              "dnp3.ctl.prm": "1",
              "dnp3.ctl.fcb": "0",
              "dnp3.ctl.fcv": "0",
              "dnp3.ctl.prifunc": "4"
            },
            "dnp3.dst": "1",
            "dnp3.addr": "1",
            "dnp3.src": "390",
            "dnp3.addr": "390",
            "dnp3.hdr.CRC": "0x0000e42f",
            "dnp.hdr.CRC.status": "1"
          },
          "dnp3.tr.ctl": "0x000000c0",
          "dnp3.tr.ctl_tree": {
            "dnp3.tr.fin": "1",
            "dnp3.tr.fir": "1",
            "dnp3.tr.seq": "0"
          },
          "Data Chunks": {
            "Data Chunk: 0": {
              "dnp.data_chunk": "c0:c5:81:00:00:01:02:00:00:07:81:81:81:81:81:81",
              "dnp.data_chunk_len": "16",
              "dnp.data_chunk.CRC": "0x0000a7bb",
              "dnp.data_chunk.CRC.status": "1"
            },
            "Data Chunk: 1": {
              "dnp.data_chunk": "81:81:1e:05:00:00:0f:01:f0:97:7c:44:01:fb:c4:86",
              "dnp.data_chunk_len": "16",
              "dnp.data_chunk.CRC": "0x00007da1",
              "dnp.data_chunk.CRC.status": "1"
            },
            "Data Chunk: 2": {
              "dnp.data_chunk": "41:01:f0:97:7c:44:01:fb:c4:86:41:01:67:55:83:c3",
              "dnp.data_chunk_len": "16",
              "dnp.data_chunk.CRC": "0x00009c0c",
              "dnp.data_chunk.CRC.status": "1"
            },
            "Data Chunk: 3": {
              "dnp.data_chunk": "01:e4:4d:ef:c2:01:2d:65:2b:c3:01:d4:07:98:c0:01",
              "dnp.data_chunk_len": "16",
              "dnp.data_chunk.CRC": "0x0000122b",
              "dnp.data_chunk.CRC.status": "1"
            },
            "Data Chunk: 4": {
              "dnp.data_chunk": "4d:e3:b0:c4:01:9c:c2:c9:42:01:57:bc:25:c4:01:e6",
              "dnp.data_chunk_len": "16",
              "dnp.data_chunk.CRC": "0x00008cef",
              "dnp.data_chunk.CRC.status": "1"
            },
            "Data Chunk: 5": {
              "dnp.data_chunk": "08:61:c2:01:6c:84:ba:c2:01:66:dd:99:41:01:5e:36",
              "dnp.data_chunk_len": "16",
              "dnp.data_chunk.CRC": "0x00009d71",
              "dnp.data_chunk.CRC.status": "1"
            },
            "Data Chunk: 6": {
              "dnp.data_chunk": "9a:42:01:27:c6:ae:41:0a:02:00:00:07:81:81:81:81",
              "dnp.data_chunk_len": "16",
              "dnp.data_chunk.CRC": "0x00006cf0",
              "dnp.data_chunk.CRC.status": "1"
            },
            "Data Chunk: 7": {
              "dnp.data_chunk": "81:81:81:81",
              "dnp.data_chunk_len": "4",
              "dnp.data_chunk.CRC": "0x00005d57",
              "dnp.data_chunk.CRC.status": "1"
            }
          },
          "dnp3.al.fragments": {
            "dnp3.al.fragment": "6",
            "dnp3.al.fragment.count": "1",
            "dnp3.al.fragment.reassembled.length": "115"
          },
          "Application Layer: (FIR, FIN, Sequence 5, Response)": {
            "dnp3.al.ctl": "0x000000c5",
            "dnp3.al.ctl_tree": {
              "dnp3.al.fir": "1",
              "dnp3.al.fin": "1",
              "dnp3.al.con": "0",
              "dnp3.al.uns": "0",
              "dnp3.al.seq": "5"
            },
            "dnp3.al.func": "129",
            "dnp3.al.iin": "0x00000000",
            "dnp3.al.iin_tree": {
              "dnp3.al.iin.rst": "0",
              "dnp3.al.iin.dt": "0",
              "dnp3.al.iin.dol": "0",
              "dnp3.al.iin.tsr": "0",
              "dnp3.al.iin.cls3d": "0",
              "dnp3.al.iin.cls2d": "0",
              "dnp3.al.iin.cls1d": "0",
              "dnp3.al.iin.bmsg": "0",
              "dnp3.al.iin.cc": "0",
              "dnp3.al.iin.oae": "0",
              "dnp3.al.iin.ebo": "0",
              "dnp3.al.iin.pioor": "0",
              "dnp3.al.iin.obju": "0",
              "dnp3.al.iin.fcni": "0"
            },
            "RESPONSE Data Objects": {
              "dnp3.al.obj": "258",
              "dnp3.al.obj_tree": {
                "Qualifier Field, Prefix: None, Range: 8-bit Start and Stop Indices": {
                  "dnp3.al.objq.prefix": "0",
                  "dnp3.al.objq.range": "0"
                },
                "Number of Items: 8": {
                  "dnp3.al.range.start": "0",
                  "dnp3.al.range.stop": "7"
                },
                "Point Number 0 (Quality: Online), Value: 1": {
                  "dnp3.al.point_index": "0",
                  "Quality: Online": {
                    "dnp3.al.biq.b7": "1",
                    "dnp3.al.biq.b6": "0",
                    "dnp3.al.biq.b5": "0",
                    "dnp3.al.biq.b4": "0",
                    "dnp3.al.biq.b3": "0",
                    "dnp3.al.biq.b2": "0",
                    "dnp3.al.biq.b1": "0",
                    "dnp3.al.biq.b0": "1"
                  }
                },
                "Point Number 1 (Quality: Online), Value: 1": {
                  "dnp3.al.point_index": "1",
                  "Quality: Online": {
                    "dnp3.al.biq.b7": "1",
                    "dnp3.al.biq.b6": "0",
                    "dnp3.al.biq.b5": "0",
                    "dnp3.al.biq.b4": "0",
                    "dnp3.al.biq.b3": "0",
                    "dnp3.al.biq.b2": "0",
                    "dnp3.al.biq.b1": "0",
                    "dnp3.al.biq.b0": "1"
                  }
                },
                "Point Number 2 (Quality: Online), Value: 1": {
                  "dnp3.al.point_index": "2",
                  "Quality: Online": {
                    "dnp3.al.biq.b7": "1",
                    "dnp3.al.biq.b6": "0",
                    "dnp3.al.biq.b5": "0",
                    "dnp3.al.biq.b4": "0",
                    "dnp3.al.biq.b3": "0",
                    "dnp3.al.biq.b2": "0",
                    "dnp3.al.biq.b1": "0",
                    "dnp3.al.biq.b0": "1"
                  }
                },
                "Point Number 3 (Quality: Online), Value: 1": {
                  "dnp3.al.point_index": "3",
                  "Quality: Online": {
                    "dnp3.al.biq.b7": "1",
                    "dnp3.al.biq.b6": "0",
                    "dnp3.al.biq.b5": "0",
                    "dnp3.al.biq.b4": "0",
                    "dnp3.al.biq.b3": "0",
                    "dnp3.al.biq.b2": "0",
                    "dnp3.al.biq.b1": "0",
                    "dnp3.al.biq.b0": "1"
                  }
                },
                "Point Number 4 (Quality: Online), Value: 1": {
                  "dnp3.al.point_index": "4",
                  "Quality: Online": {
                    "dnp3.al.biq.b7": "1",
                    "dnp3.al.biq.b6": "0",
                    "dnp3.al.biq.b5": "0",
                    "dnp3.al.biq.b4": "0",
                    "dnp3.al.biq.b3": "0",
                    "dnp3.al.biq.b2": "0",
                    "dnp3.al.biq.b1": "0",
                    "dnp3.al.biq.b0": "1"
                  }
                },
                "Point Number 5 (Quality: Online), Value: 1": {
                  "dnp3.al.point_index": "5",
                  "Quality: Online": {
                    "dnp3.al.biq.b7": "1",
                    "dnp3.al.biq.b6": "0",
                    "dnp3.al.biq.b5": "0",
                    "dnp3.al.biq.b4": "0",
                    "dnp3.al.biq.b3": "0",
                    "dnp3.al.biq.b2": "0",
                    "dnp3.al.biq.b1": "0",
                    "dnp3.al.biq.b0": "1"
                  }
                },
                "Point Number 6 (Quality: Online), Value: 1": {
                  "dnp3.al.point_index": "6",
                  "Quality: Online": {
                    "dnp3.al.biq.b7": "1",
                    "dnp3.al.biq.b6": "0",
                    "dnp3.al.biq.b5": "0",
                    "dnp3.al.biq.b4": "0",
                    "dnp3.al.biq.b3": "0",
                    "dnp3.al.biq.b2": "0",
                    "dnp3.al.biq.b1": "0",
                    "dnp3.al.biq.b0": "1"
                  }
                },
                "Point Number 7 (Quality: Online), Value: 1": {
                  "dnp3.al.point_index": "7",
                  "Quality: Online": {
                    "dnp3.al.biq.b7": "1",
                    "dnp3.al.biq.b6": "0",
                    "dnp3.al.biq.b5": "0",
                    "dnp3.al.biq.b4": "0",
                    "dnp3.al.biq.b3": "0",
                    "dnp3.al.biq.b2": "0",
                    "dnp3.al.biq.b1": "0",
                    "dnp3.al.biq.b0": "1"
                  }
                }
              },
              "dnp3.al.obj": "7685",
              "dnp3.al.obj_tree": {
                "Qualifier Field, Prefix: None, Range: 8-bit Start and Stop Indices": {
                  "dnp3.al.objq.prefix": "0",
                  "dnp3.al.objq.range": "0"
                },
                "Number of Items: 16": {
                  "dnp3.al.range.start": "0",
                  "dnp3.al.range.stop": "15"
                },
                "Point Number 0 (Quality: Online), Value: 1010.37": {
                  "dnp3.al.point_index": "0",
                  "Quality: Online": {
                    "dnp3.al.aiq.b7": "0",
                    "dnp3.al.aiq.b6": "0",
                    "dnp3.al.aiq.b5": "0",
                    "dnp3.al.aiq.b4": "0",
                    "dnp3.al.aiq.b3": "0",
                    "dnp3.al.aiq.b2": "0",
                    "dnp3.al.aiq.b1": "0",
                    "dnp3.al.aiq.b0": "1"
                  },
                  "dnp3.al.ana.float": "1010.37"
                },
                "Point Number 1 (Quality: Online), Value: 16.8462": {
                  "dnp3.al.point_index": "1",
                  "Quality: Online": {
                    "dnp3.al.aiq.b7": "0",
                    "dnp3.al.aiq.b6": "0",
                    "dnp3.al.aiq.b5": "0",
                    "dnp3.al.aiq.b4": "0",
                    "dnp3.al.aiq.b3": "0",
                    "dnp3.al.aiq.b2": "0",
                    "dnp3.al.aiq.b1": "0",
                    "dnp3.al.aiq.b0": "1"
                  },
                  "dnp3.al.ana.float": "16.8462"
                },
                "Point Number 2 (Quality: Online), Value: 1010.37": {
                  "dnp3.al.point_index": "2",
                  "Quality: Online": {
                    "dnp3.al.aiq.b7": "0",
                    "dnp3.al.aiq.b6": "0",
                    "dnp3.al.aiq.b5": "0",
                    "dnp3.al.aiq.b4": "0",
                    "dnp3.al.aiq.b3": "0",
                    "dnp3.al.aiq.b2": "0",
                    "dnp3.al.aiq.b1": "0",
                    "dnp3.al.aiq.b0": "1"
                  },
                  "dnp3.al.ana.float": "1010.37"
                },
                "Point Number 3 (Quality: Online), Value: 16.8462": {
                  "dnp3.al.point_index": "3",
                  "Quality: Online": {
                    "dnp3.al.aiq.b7": "0",
                    "dnp3.al.aiq.b6": "0",
                    "dnp3.al.aiq.b5": "0",
                    "dnp3.al.aiq.b4": "0",
                    "dnp3.al.aiq.b3": "0",
                    "dnp3.al.aiq.b2": "0",
                    "dnp3.al.aiq.b1": "0",
                    "dnp3.al.aiq.b0": "1"
                  },
                  "dnp3.al.ana.float": "16.8462"
                },
                "Point Number 4 (Quality: Online), Value: -262.667": {
                  "dnp3.al.point_index": "4",
                  "Quality: Online": {
                    "dnp3.al.aiq.b7": "0",
                    "dnp3.al.aiq.b6": "0",
                    "dnp3.al.aiq.b5": "0",
                    "dnp3.al.aiq.b4": "0",
                    "dnp3.al.aiq.b3": "0",
                    "dnp3.al.aiq.b2": "0",
                    "dnp3.al.aiq.b1": "0",
                    "dnp3.al.aiq.b0": "1"
                  },
                  "dnp3.al.ana.float": "-262.667"
                },
                "Point Number 5 (Quality: Online), Value: -119.652": {
                  "dnp3.al.point_index": "5",
                  "Quality: Online": {
                    "dnp3.al.aiq.b7": "0",
                    "dnp3.al.aiq.b6": "0",
                    "dnp3.al.aiq.b5": "0",
                    "dnp3.al.aiq.b4": "0",
                    "dnp3.al.aiq.b3": "0",
                    "dnp3.al.aiq.b2": "0",
                    "dnp3.al.aiq.b1": "0",
                    "dnp3.al.aiq.b0": "1"
                  },
                  "dnp3.al.ana.float": "-119.652"
                },
                "Point Number 6 (Quality: Online), Value: -171.395": {
                  "dnp3.al.point_index": "6",
                  "Quality: Online": {
                    "dnp3.al.aiq.b7": "0",
                    "dnp3.al.aiq.b6": "0",
                    "dnp3.al.aiq.b5": "0",
                    "dnp3.al.aiq.b4": "0",
                    "dnp3.al.aiq.b3": "0",
                    "dnp3.al.aiq.b2": "0",
                    "dnp3.al.aiq.b1": "0",
                    "dnp3.al.aiq.b0": "1"
                  },
                  "dnp3.al.ana.float": "-171.395"
                },
                "Point Number 7 (Quality: Online), Value: -4.75096": {
                  "dnp3.al.point_index": "7",
                  "Quality: Online": {
                    "dnp3.al.aiq.b7": "0",
                    "dnp3.al.aiq.b6": "0",
                    "dnp3.al.aiq.b5": "0",
                    "dnp3.al.aiq.b4": "0",
                    "dnp3.al.aiq.b3": "0",
                    "dnp3.al.aiq.b2": "0",
                    "dnp3.al.aiq.b1": "0",
                    "dnp3.al.aiq.b0": "1"
                  },
                  "dnp3.al.ana.float": "-4.75096"
                },
                "Point Number 8 (Quality: Online), Value: -1415.1": {
                  "dnp3.al.point_index": "8",
                  "Quality: Online": {
                    "dnp3.al.aiq.b7": "0",
                    "dnp3.al.aiq.b6": "0",
                    "dnp3.al.aiq.b5": "0",
                    "dnp3.al.aiq.b4": "0",
                    "dnp3.al.aiq.b3": "0",
                    "dnp3.al.aiq.b2": "0",
                    "dnp3.al.aiq.b1": "0",
                    "dnp3.al.aiq.b0": "1"
                  },
                  "dnp3.al.ana.float": "-1415.1"
                },
                "Point Number 9 (Quality: Online), Value: 100.88": {
                  "dnp3.al.point_index": "9",
                  "Quality: Online": {
                    "dnp3.al.aiq.b7": "0",
                    "dnp3.al.aiq.b6": "0",
                    "dnp3.al.aiq.b5": "0",
                    "dnp3.al.aiq.b4": "0",
                    "dnp3.al.aiq.b3": "0",
                    "dnp3.al.aiq.b2": "0",
                    "dnp3.al.aiq.b1": "0",
                    "dnp3.al.aiq.b0": "1"
                  },
                  "dnp3.al.ana.float": "100.88"
                },
                "Point Number 10 (Quality: Online), Value: -662.943": {
                  "dnp3.al.point_index": "10",
                  "Quality: Online": {
                    "dnp3.al.aiq.b7": "0",
                    "dnp3.al.aiq.b6": "0",
                    "dnp3.al.aiq.b5": "0",
                    "dnp3.al.aiq.b4": "0",
                    "dnp3.al.aiq.b3": "0",
                    "dnp3.al.aiq.b2": "0",
                    "dnp3.al.aiq.b1": "0",
                    "dnp3.al.aiq.b0": "1"
                  },
                  "dnp3.al.ana.float": "-662.943"
                },
                "Point Number 11 (Quality: Online), Value: -56.2587": {
                  "dnp3.al.point_index": "11",
                  "Quality: Online": {
                    "dnp3.al.aiq.b7": "0",
                    "dnp3.al.aiq.b6": "0",
                    "dnp3.al.aiq.b5": "0",
                    "dnp3.al.aiq.b4": "0",
                    "dnp3.al.aiq.b3": "0",
                    "dnp3.al.aiq.b2": "0",
                    "dnp3.al.aiq.b1": "0",
                    "dnp3.al.aiq.b0": "1"
                  },
                  "dnp3.al.ana.float": "-56.2587"
                },
                "Point Number 12 (Quality: Online), Value: -93.2586": {
                  "dnp3.al.point_index": "12",
                  "Quality: Online": {
                    "dnp3.al.aiq.b7": "0",
                    "dnp3.al.aiq.b6": "0",
                    "dnp3.al.aiq.b5": "0",
                    "dnp3.al.aiq.b4": "0",
                    "dnp3.al.aiq.b3": "0",
                    "dnp3.al.aiq.b2": "0",
                    "dnp3.al.aiq.b1": "0",
                    "dnp3.al.aiq.b0": "1"
                  },
                  "dnp3.al.ana.float": "-93.2586"
                },
                "Point Number 13 (Quality: Online), Value: 19.2331": {
                  "dnp3.al.point_index": "13",
                  "Quality: Online": {
                    "dnp3.al.aiq.b7": "0",
                    "dnp3.al.aiq.b6": "0",
                    "dnp3.al.aiq.b5": "0",
                    "dnp3.al.aiq.b4": "0",
                    "dnp3.al.aiq.b3": "0",
                    "dnp3.al.aiq.b2": "0",
                    "dnp3.al.aiq.b1": "0",
                    "dnp3.al.aiq.b0": "1"
                  },
                  "dnp3.al.ana.float": "19.2331"
                },
                "Point Number 14 (Quality: Online), Value: 77.1062": {
                  "dnp3.al.point_index": "14",
                  "Quality: Online": {
                    "dnp3.al.aiq.b7": "0",
                    "dnp3.al.aiq.b6": "0",
                    "dnp3.al.aiq.b5": "0",
                    "dnp3.al.aiq.b4": "0",
                    "dnp3.al.aiq.b3": "0",
                    "dnp3.al.aiq.b2": "0",
                    "dnp3.al.aiq.b1": "0",
                    "dnp3.al.aiq.b0": "1"
                  },
                  "dnp3.al.ana.float": "77.1062"
                },
                "Point Number 15 (Quality: Online), Value: 21.8468": {
                  "dnp3.al.point_index": "15",
                  "Quality: Online": {
                    "dnp3.al.aiq.b7": "0",
                    "dnp3.al.aiq.b6": "0",
                    "dnp3.al.aiq.b5": "0",
                    "dnp3.al.aiq.b4": "0",
                    "dnp3.al.aiq.b3": "0",
                    "dnp3.al.aiq.b2": "0",
                    "dnp3.al.aiq.b1": "0",
                    "dnp3.al.aiq.b0": "1"
                  },
                  "dnp3.al.ana.float": "21.8468"
                }
              },
              "dnp3.al.obj": "2562",
              "dnp3.al.obj_tree": {
                "Qualifier Field, Prefix: None, Range: 8-bit Start and Stop Indices": {
                  "dnp3.al.objq.prefix": "0",
                  "dnp3.al.objq.range": "0"
                },
                "Number of Items: 8": {
                  "dnp3.al.range.start": "0",
                  "dnp3.al.range.stop": "7"
                },
                "Point Number 0 (Quality: Online), Value: 1": {
                  "dnp3.al.point_index": "0",
                  "Quality: Online": {
                    "dnp3.al.boq.b7": "1",
                    "dnp3.al.boq.b6": "0",
                    "dnp3.al.boq.b5": "0",
                    "dnp3.al.boq.b4": "0",
                    "dnp3.al.boq.b3": "0",
                    "dnp3.al.boq.b2": "0",
                    "dnp3.al.boq.b1": "0",
                    "dnp3.al.boq.b0": "1"
                  }
                },
                "Point Number 1 (Quality: Online), Value: 1": {
                  "dnp3.al.point_index": "1",
                  "Quality: Online": {
                    "dnp3.al.boq.b7": "1",
                    "dnp3.al.boq.b6": "0",
                    "dnp3.al.boq.b5": "0",
                    "dnp3.al.boq.b4": "0",
                    "dnp3.al.boq.b3": "0",
                    "dnp3.al.boq.b2": "0",
                    "dnp3.al.boq.b1": "0",
                    "dnp3.al.boq.b0": "1"
                  }
                },
                "Point Number 2 (Quality: Online), Value: 1": {
                  "dnp3.al.point_index": "2",
                  "Quality: Online": {
                    "dnp3.al.boq.b7": "1",
                    "dnp3.al.boq.b6": "0",
                    "dnp3.al.boq.b5": "0",
                    "dnp3.al.boq.b4": "0",
                    "dnp3.al.boq.b3": "0",
                    "dnp3.al.boq.b2": "0",
                    "dnp3.al.boq.b1": "0",
                    "dnp3.al.boq.b0": "1"
                  }
                },
                "Point Number 3 (Quality: Online), Value: 1": {
                  "dnp3.al.point_index": "3",
                  "Quality: Online": {
                    "dnp3.al.boq.b7": "1",
                    "dnp3.al.boq.b6": "0",
                    "dnp3.al.boq.b5": "0",
                    "dnp3.al.boq.b4": "0",
                    "dnp3.al.boq.b3": "0",
                    "dnp3.al.boq.b2": "0",
                    "dnp3.al.boq.b1": "0",
                    "dnp3.al.boq.b0": "1"
                  }
                },
                "Point Number 4 (Quality: Online), Value: 1": {
                  "dnp3.al.point_index": "4",
                  "Quality: Online": {
                    "dnp3.al.boq.b7": "1",
                    "dnp3.al.boq.b6": "0",
                    "dnp3.al.boq.b5": "0",
                    "dnp3.al.boq.b4": "0",
                    "dnp3.al.boq.b3": "0",
                    "dnp3.al.boq.b2": "0",
                    "dnp3.al.boq.b1": "0",
                    "dnp3.al.boq.b0": "1"
                  }
                },
                "Point Number 5 (Quality: Online), Value: 1": {
                  "dnp3.al.point_index": "5",
                  "Quality: Online": {
                    "dnp3.al.boq.b7": "1",
                    "dnp3.al.boq.b6": "0",
                    "dnp3.al.boq.b5": "0",
                    "dnp3.al.boq.b4": "0",
                    "dnp3.al.boq.b3": "0",
                    "dnp3.al.boq.b2": "0",
                    "dnp3.al.boq.b1": "0",
                    "dnp3.al.boq.b0": "1"
                  }
                },
                "Point Number 6 (Quality: Online), Value: 1": {
                  "dnp3.al.point_index": "6",
                  "Quality: Online": {
                    "dnp3.al.boq.b7": "1",
                    "dnp3.al.boq.b6": "0",
                    "dnp3.al.boq.b5": "0",
                    "dnp3.al.boq.b4": "0",
                    "dnp3.al.boq.b3": "0",
                    "dnp3.al.boq.b2": "0",
                    "dnp3.al.boq.b1": "0",
                    "dnp3.al.boq.b0": "1"
                  }
                },
                "Point Number 7 (Quality: Online), Value: 1": {
                  "dnp3.al.point_index": "7",
                  "Quality: Online": {
                    "dnp3.al.boq.b7": "1",
                    "dnp3.al.boq.b6": "0",
                    "dnp3.al.boq.b5": "0",
                    "dnp3.al.boq.b4": "0",
                    "dnp3.al.boq.b3": "0",
                    "dnp3.al.boq.b2": "0",
                    "dnp3.al.boq.b1": "0",
                    "dnp3.al.boq.b0": "1"
                  }
                }
              }
            }
          }
        }
      }
    }
  },
  {
    "_index": "packets-2020-10-17",
    "_type": "pcap_file",
    "_score": null,
    "_source": {
      "layers": {
        "frame": {
          "frame.interface_id": "0",
          "frame.interface_id_tree": {
            "frame.interface_name": "ens224"
          },
          "frame.encap_type": "1",
          "frame.time": "Oct 17, 2020 14:41:43.986132671 CDT",
          "frame.offset_shift": "0.000000000",
          "frame.time_epoch": "1602963703.986132671",
          "frame.time_delta": "3.806955383",
          "frame.time_delta_displayed": "3.806955383",
          "frame.time_relative": "13.409347159",
          "frame.number": "7",
          "frame.len": "81",
          "frame.cap_len": "81",
          "frame.marked": "0",
          "frame.ignored": "0",
          "frame.protocols": "eth:ethertype:ip:tcp:dnp3",
          "frame.coloring_rule.name": "TCP",
          "frame.coloring_rule.string": "tcp"
        },
        "eth": {
          "eth.dst": "00:00:00:aa:00:25",
          "eth.dst_tree": {
            "eth.dst_resolved": "00:00:00_aa:00:25",
            "eth.addr": "00:00:00:aa:00:25",
            "eth.addr_resolved": "00:00:00_aa:00:25",
            "eth.lg": "0",
            "eth.ig": "0"
          },
          "eth.src": "00:50:56:9c:5f:cc",
          "eth.src_tree": {
            "eth.src_resolved": "Vmware_9c:5f:cc",
            "eth.addr": "00:50:56:9c:5f:cc",
            "eth.addr_resolved": "Vmware_9c:5f:cc",
            "eth.lg": "0",
            "eth.ig": "0"
          },
          "eth.type": "0x00000800"
        },
        "ip": {
          "ip.version": "4",
          "ip.hdr_len": "20",
          "ip.dsfield": "0x00000000",
          "ip.dsfield_tree": {
            "ip.dsfield.dscp": "0",
            "ip.dsfield.ecn": "0"
          },
          "ip.len": "67",
          "ip.id": "0x000061d8",
          "ip.flags": "0x00004000",
          "ip.flags_tree": {
            "ip.flags.rb": "0",
            "ip.flags.df": "1",
            "ip.flags.mf": "0"
          },
          "ip.frag_offset": "0",
          "ip.ttl": "64",
          "ip.proto": "6",
          "ip.checksum": "0x00006c1d",
          "ip.checksum.status": "2",
          "ip.src": "172.16.0.2",
          "ip.addr": "172.16.0.2",
          "ip.src_host": "172.16.0.2",
          "ip.host": "172.16.0.2",
          "ip.dst": "192.168.0.5",
          "ip.addr": "192.168.0.5",
          "ip.dst_host": "192.168.0.5",
          "ip.host": "192.168.0.5"
        },
        "tcp": {
          "tcp.srcport": "42197",
          "tcp.dstport": "20000",
          "tcp.port": "42197",
          "tcp.port": "20000",
          "tcp.stream": "3",
          "tcp.len": "27",
          "tcp.seq": "1",
          "tcp.nxtseq": "28",
          "tcp.ack": "1",
          "tcp.hdr_len": "20",
          "tcp.flags": "0x00000018",
          "tcp.flags_tree": {
            "tcp.flags.res": "0",
            "tcp.flags.ns": "0",
            "tcp.flags.cwr": "0",
            "tcp.flags.ecn": "0",
            "tcp.flags.urg": "0",
            "tcp.flags.ack": "1",
            "tcp.flags.push": "1",
            "tcp.flags.reset": "0",
            "tcp.flags.syn": "0",
            "tcp.flags.fin": "0",
            "tcp.flags.str": "·······AP···"
          },
          "tcp.window_size_value": "501",
          "tcp.window_size": "501",
          "tcp.window_size_scalefactor": "-1",
          "tcp.checksum": "0x00006cf5",
          "tcp.checksum.status": "2",
          "tcp.urgent_pointer": "0",
          "tcp.analysis": {
            "tcp.analysis.bytes_in_flight": "27",
            "tcp.analysis.push_bytes_sent": "27"
          },
          "Timestamps": {
            "tcp.time_relative": "0.000000000",
            "tcp.time_delta": "0.000000000"
          },
          "tcp.payload": "05:64:14:c4:30:02:01:00:69:47:da:ca:05:29:03:28:01:00:00:00:00:00:96:44:00:9b:e2",
          "tcp.pdu.size": "27"
        },
        "dnp3": {
          "Data Link Layer, Len: 20, From: 1, To: 560, DIR, PRM, Unconfirmed User Data": {
            "dnp3.start": "0x00000564",
            "dnp3.len": "20",
            "dnp3.ctl": "0x000000c4",
            "dnp3.ctl_tree": {
              "dnp3.ctl.dir": "1",
              "dnp3.ctl.prm": "1",
              "dnp3.ctl.fcb": "0",
              "dnp3.ctl.fcv": "0",
              "dnp3.ctl.prifunc": "4"
            },
            "dnp3.dst": "560",
            "dnp3.addr": "560",
            "dnp3.src": "1",
            "dnp3.addr": "1",
            "dnp3.hdr.CRC": "0x00004769",
            "dnp.hdr.CRC.status": "1"
          },
          "dnp3.tr.ctl": "0x000000da",
          "dnp3.tr.ctl_tree": {
            "dnp3.tr.fin": "1",
            "dnp3.tr.fir": "1",
            "dnp3.tr.seq": "26"
          },
          "Data Chunks": {
            "Data Chunk: 0": {
              "dnp.data_chunk": "da:ca:05:29:03:28:01:00:00:00:00:00:96:44:00",
              "dnp.data_chunk_len": "15",
              "dnp.data_chunk.CRC": "0x0000e29b",
              "dnp.data_chunk.CRC.status": "1"
            }
          },
          "dnp3.al.fragments": {
            "dnp3.al.fragment": "7",
            "dnp3.al.fragment.count": "1",
            "dnp3.al.fragment.reassembled.length": "14"
          },
          "Application Layer: (FIR, FIN, Sequence 10, Direct Operate)": {
            "dnp3.al.ctl": "0x000000ca",
            "dnp3.al.ctl_tree": {
              "dnp3.al.fir": "1",
              "dnp3.al.fin": "1",
              "dnp3.al.con": "0",
              "dnp3.al.uns": "0",
              "dnp3.al.seq": "10"
            },
            "dnp3.al.func": "5",
            "DIRECT OPERATE Request Data Objects": {
              "dnp3.al.obj": "10499",
              "dnp3.al.obj_tree": {
                "Qualifier Field, Prefix: 2-Octet Index Prefix, Range: 16-bit Single Field Quantity": {
                  "dnp3.al.objq.prefix": "2",
                  "dnp3.al.objq.range": "8"
                },
                "Number of Items: 1": {
                  "dnp3.al.range.quantity": "1"
                },
                "Point Number 0, Value: 1200 [Status: Req. Accepted/Init/Queued (0x00)]": {
                  "dnp3.al.index": "0",
                  "dnp3.al.anaout.float": "1200",
                  "dnp3.al.ctrlstatus": "0"
                }
              }
            }
          }
        }
      }
    }
  },
  {
    "_index": "packets-2020-10-17",
    "_type": "pcap_file",
    "_score": null,
    "_source": {
      "layers": {
        "frame": {
          "frame.interface_id": "0",
          "frame.interface_id_tree": {
            "frame.interface_name": "ens224"
          },
          "frame.encap_type": "1",
          "frame.time": "Oct 17, 2020 14:41:44.138237648 CDT",
          "frame.offset_shift": "0.000000000",
          "frame.time_epoch": "1602963704.138237648",
          "frame.time_delta": "0.152104977",
          "frame.time_delta_displayed": "0.152104977",
          "frame.time_relative": "13.561452136",
          "frame.number": "8",
          "frame.len": "85",
          "frame.cap_len": "85",
          "frame.marked": "0",
          "frame.ignored": "0",
          "frame.protocols": "eth:ethertype:ip:tcp:dnp3",
          "frame.coloring_rule.name": "TCP",
          "frame.coloring_rule.string": "tcp"
        },
        "eth": {
          "eth.dst": "00:50:56:9c:5f:cc",
          "eth.dst_tree": {
            "eth.dst_resolved": "Vmware_9c:5f:cc",
            "eth.addr": "00:50:56:9c:5f:cc",
            "eth.addr_resolved": "Vmware_9c:5f:cc",
            "eth.lg": "0",
            "eth.ig": "0"
          },
          "eth.src": "00:00:00:aa:00:25",
          "eth.src_tree": {
            "eth.src_resolved": "00:00:00_aa:00:25",
            "eth.addr": "00:00:00:aa:00:25",
            "eth.addr_resolved": "00:00:00_aa:00:25",
            "eth.lg": "0",
            "eth.ig": "0"
          },
          "eth.type": "0x00000800"
        },
        "ip": {
          "ip.version": "4",
          "ip.hdr_len": "20",
          "ip.dsfield": "0x00000000",
          "ip.dsfield_tree": {
            "ip.dsfield.dscp": "0",
            "ip.dsfield.ecn": "0"
          },
          "ip.len": "71",
          "ip.id": "0x0000c288",
          "ip.flags": "0x00004000",
          "ip.flags_tree": {
            "ip.flags.rb": "0",
            "ip.flags.df": "1",
            "ip.flags.mf": "0"
          },
          "ip.frag_offset": "0",
          "ip.ttl": "126",
          "ip.proto": "6",
          "ip.checksum": "0x0000cd68",
          "ip.checksum.status": "2",
          "ip.src": "192.168.0.5",
          "ip.addr": "192.168.0.5",
          "ip.src_host": "192.168.0.5",
          "ip.host": "192.168.0.5",
          "ip.dst": "172.16.0.2",
          "ip.addr": "172.16.0.2",
          "ip.dst_host": "172.16.0.2",
          "ip.host": "172.16.0.2"
        },
        "tcp": {
          "tcp.srcport": "20000",
          "tcp.dstport": "42197",
          "tcp.port": "20000",
          "tcp.port": "42197",
          "tcp.stream": "3",
          "tcp.len": "31",
          "tcp.seq": "1",
          "tcp.nxtseq": "32",
          "tcp.ack": "28",
          "tcp.hdr_len": "20",
          "tcp.flags": "0x00000018",
          "tcp.flags_tree": {
            "tcp.flags.res": "0",
            "tcp.flags.ns": "0",
            "tcp.flags.cwr": "0",
            "tcp.flags.ecn": "0",
            "tcp.flags.urg": "0",
            "tcp.flags.ack": "1",
            "tcp.flags.push": "1",
            "tcp.flags.reset": "0",
            "tcp.flags.syn": "0",
            "tcp.flags.fin": "0",
            "tcp.flags.str": "·······AP···"
          },
          "tcp.window_size_value": "1024",
          "tcp.window_size": "1024",
          "tcp.window_size_scalefactor": "-1",
          "tcp.checksum": "0x00005f5e",
          "tcp.checksum.status": "2",
          "tcp.urgent_pointer": "0",
          "tcp.analysis": {
            "tcp.analysis.acks_frame": "7",
            "tcp.analysis.ack_rtt": "0.152104977",
            "tcp.analysis.bytes_in_flight": "31",
            "tcp.analysis.push_bytes_sent": "31"
          },
          "Timestamps": {
            "tcp.time_relative": "0.152104977",
            "tcp.time_delta": "0.152104977"
          },
          "tcp.payload": "05:64:16:44:01:00:30:02:d1:be:c0:ca:81:00:00:29:03:28:01:00:00:00:00:00:96:44:ef:df:00:ff:ff",
          "tcp.pdu.size": "31"
        },
        "dnp3": {
          "Data Link Layer, Len: 22, From: 560, To: 1, PRM, Unconfirmed User Data": {
            "dnp3.start": "0x00000564",
            "dnp3.len": "22",
            "dnp3.ctl": "0x00000044",
            "dnp3.ctl_tree": {
              "dnp3.ctl.dir": "0",
              "dnp3.ctl.prm": "1",
              "dnp3.ctl.fcb": "0",
              "dnp3.ctl.fcv": "0",
              "dnp3.ctl.prifunc": "4"
            },
            "dnp3.dst": "1",
            "dnp3.addr": "1",
            "dnp3.src": "560",
            "dnp3.addr": "560",
            "dnp3.hdr.CRC": "0x0000bed1",
            "dnp.hdr.CRC.status": "1"
          },
          "dnp3.tr.ctl": "0x000000c0",
          "dnp3.tr.ctl_tree": {
            "dnp3.tr.fin": "1",
            "dnp3.tr.fir": "1",
            "dnp3.tr.seq": "0"
          },
          "Data Chunks": {
            "Data Chunk: 0": {
              "dnp.data_chunk": "c0:ca:81:00:00:29:03:28:01:00:00:00:00:00:96:44",
              "dnp.data_chunk_len": "16",
              "dnp.data_chunk.CRC": "0x0000dfef",
              "dnp.data_chunk.CRC.status": "1"
            },
            "Data Chunk: 1": {
              "dnp.data_chunk": "00",
              "dnp.data_chunk_len": "1",
              "dnp.data_chunk.CRC": "0x0000ffff",
              "dnp.data_chunk.CRC.status": "1"
            }
          },
          "dnp3.al.fragments": {
            "dnp3.al.fragment": "8",
            "dnp3.al.fragment.count": "1",
            "dnp3.al.fragment.reassembled.length": "16"
          },
          "Application Layer: (FIR, FIN, Sequence 10, Response)": {
            "dnp3.al.ctl": "0x000000ca",
            "dnp3.al.ctl_tree": {
              "dnp3.al.fir": "1",
              "dnp3.al.fin": "1",
              "dnp3.al.con": "0",
              "dnp3.al.uns": "0",
              "dnp3.al.seq": "10"
            },
            "dnp3.al.func": "129",
            "dnp3.al.iin": "0x00000000",
            "dnp3.al.iin_tree": {
              "dnp3.al.iin.rst": "0",
              "dnp3.al.iin.dt": "0",
              "dnp3.al.iin.dol": "0",
              "dnp3.al.iin.tsr": "0",
              "dnp3.al.iin.cls3d": "0",
              "dnp3.al.iin.cls2d": "0",
              "dnp3.al.iin.cls1d": "0",
              "dnp3.al.iin.bmsg": "0",
              "dnp3.al.iin.cc": "0",
              "dnp3.al.iin.oae": "0",
              "dnp3.al.iin.ebo": "0",
              "dnp3.al.iin.pioor": "0",
              "dnp3.al.iin.obju": "0",
              "dnp3.al.iin.fcni": "0"
            },
            "RESPONSE Data Objects": {
              "dnp3.al.obj": "10499",
              "dnp3.al.obj_tree": {
                "Qualifier Field, Prefix: 2-Octet Index Prefix, Range: 16-bit Single Field Quantity": {
                  "dnp3.al.objq.prefix": "2",
                  "dnp3.al.objq.range": "8"
                },
                "Number of Items: 1": {
                  "dnp3.al.range.quantity": "1"
                },
                "Point Number 0, Value: 1200 [Status: Req. Accepted/Init/Queued (0x00)]": {
                  "dnp3.al.index": "0",
                  "dnp3.al.anaout.float": "1200",
                  "dnp3.al.ctrlstatus": "0"
                }
              }
            }
          }
        }
      }
    }
  },
  {
    "_index": "packets-2020-10-17",
    "_type": "pcap_file",
    "_score": null,
    "_source": {
      "layers": {
        "frame": {
          "frame.interface_id": "0",
          "frame.interface_id_tree": {
            "frame.interface_name": "ens224"
          },
          "frame.encap_type": "1",
          "frame.time": "Oct 17, 2020 14:41:49.172512105 CDT",
          "frame.offset_shift": "0.000000000",
          "frame.time_epoch": "1602963709.172512105",
          "frame.time_delta": "5.034274457",
          "frame.time_delta_displayed": "5.034274457",
          "frame.time_relative": "18.595726593",
          "frame.number": "9",
          "frame.len": "60",
          "frame.cap_len": "60",
          "frame.marked": "0",
          "frame.ignored": "0",
          "frame.protocols": "eth:ethertype:arp",
          "frame.coloring_rule.name": "ARP",
          "frame.coloring_rule.string": "arp"
        },
        "eth": {
          "eth.dst": "00:50:56:9c:5f:cc",
          "eth.dst_tree": {
            "eth.dst_resolved": "Vmware_9c:5f:cc",
            "eth.addr": "00:50:56:9c:5f:cc",
            "eth.addr_resolved": "Vmware_9c:5f:cc",
            "eth.lg": "0",
            "eth.ig": "0"
          },
          "eth.src": "00:00:00:aa:00:25",
          "eth.src_tree": {
            "eth.src_resolved": "00:00:00_aa:00:25",
            "eth.addr": "00:00:00:aa:00:25",
            "eth.addr_resolved": "00:00:00_aa:00:25",
            "eth.lg": "0",
            "eth.ig": "0"
          },
          "eth.type": "0x00000806",
          "eth.padding": "00:00:00:00:00:00:00:00:00:00:00:00:00:00:00:00:00:00"
        },
        "arp": {
          "arp.hw.type": "1",
          "arp.proto.type": "0x00000800",
          "arp.hw.size": "6",
          "arp.proto.size": "4",
          "arp.opcode": "1",
          "arp.src.hw_mac": "00:00:00:aa:00:25",
          "arp.src.proto_ipv4": "172.16.0.4",
          "arp.dst.hw_mac": "00:00:00:00:00:00",
          "arp.dst.proto_ipv4": "172.16.0.2"
        }
      }
    }
  },
  {
    "_index": "packets-2020-10-17",
    "_type": "pcap_file",
    "_score": null,
    "_source": {
      "layers": {
        "frame": {
          "frame.interface_id": "0",
          "frame.interface_id_tree": {
            "frame.interface_name": "ens224"
          },
          "frame.encap_type": "1",
          "frame.time": "Oct 17, 2020 14:41:49.172526276 CDT",
          "frame.offset_shift": "0.000000000",
          "frame.time_epoch": "1602963709.172526276",
          "frame.time_delta": "0.000014171",
          "frame.time_delta_displayed": "0.000014171",
          "frame.time_relative": "18.595740764",
          "frame.number": "10",
          "frame.len": "42",
          "frame.cap_len": "42",
          "frame.marked": "0",
          "frame.ignored": "0",
          "frame.protocols": "eth:ethertype:arp",
          "frame.coloring_rule.name": "ARP",
          "frame.coloring_rule.string": "arp"
        },
        "eth": {
          "eth.dst": "00:00:00:aa:00:25",
          "eth.dst_tree": {
            "eth.dst_resolved": "00:00:00_aa:00:25",
            "eth.addr": "00:00:00:aa:00:25",
            "eth.addr_resolved": "00:00:00_aa:00:25",
            "eth.lg": "0",
            "eth.ig": "0"
          },
          "eth.src": "00:50:56:9c:5f:cc",
          "eth.src_tree": {
            "eth.src_resolved": "Vmware_9c:5f:cc",
            "eth.addr": "00:50:56:9c:5f:cc",
            "eth.addr_resolved": "Vmware_9c:5f:cc",
            "eth.lg": "0",
            "eth.ig": "0"
          },
          "eth.type": "0x00000806"
        },
        "arp": {
          "arp.hw.type": "1",
          "arp.proto.type": "0x00000800",
          "arp.hw.size": "6",
          "arp.proto.size": "4",
          "arp.opcode": "2",
          "arp.src.hw_mac": "00:50:56:9c:5f:cc",
          "arp.src.proto_ipv4": "172.16.0.2",
          "arp.dst.hw_mac": "00:00:00:aa:00:25",
          "arp.dst.proto_ipv4": "172.16.0.4"
        }
      }
    }
  },
  {
    "_index": "packets-2020-10-17",
    "_type": "pcap_file",
    "_score": null,
    "_source": {
      "layers": {
        "frame": {
          "frame.interface_id": "0",
          "frame.interface_id_tree": {
            "frame.interface_name": "ens224"
          },
          "frame.encap_type": "1",
          "frame.time": "Oct 17, 2020 14:42:00.529648790 CDT",
          "frame.offset_shift": "0.000000000",
          "frame.time_epoch": "1602963720.529648790",
          "frame.time_delta": "11.357122514",
          "frame.time_delta_displayed": "11.357122514",
          "frame.time_relative": "29.952863278",
          "frame.number": "11",
          "frame.len": "81",
          "frame.cap_len": "81",
          "frame.marked": "0",
          "frame.ignored": "0",
          "frame.protocols": "eth:ethertype:ip:tcp:dnp3",
          "frame.coloring_rule.name": "TCP",
          "frame.coloring_rule.string": "tcp"
        },
        "eth": {
          "eth.dst": "00:00:00:aa:00:25",
          "eth.dst_tree": {
            "eth.dst_resolved": "00:00:00_aa:00:25",
            "eth.addr": "00:00:00:aa:00:25",
            "eth.addr_resolved": "00:00:00_aa:00:25",
            "eth.lg": "0",
            "eth.ig": "0"
          },
          "eth.src": "00:50:56:9c:5f:cc",
          "eth.src_tree": {
            "eth.src_resolved": "Vmware_9c:5f:cc",
            "eth.addr": "00:50:56:9c:5f:cc",
            "eth.addr_resolved": "Vmware_9c:5f:cc",
            "eth.lg": "0",
            "eth.ig": "0"
          },
          "eth.type": "0x00000800"
        },
        "ip": {
          "ip.version": "4",
          "ip.hdr_len": "20",
          "ip.dsfield": "0x00000000",
          "ip.dsfield_tree": {
            "ip.dsfield.dscp": "0",
            "ip.dsfield.ecn": "0"
          },
          "ip.len": "67",
          "ip.id": "0x000061da",
          "ip.flags": "0x00004000",
          "ip.flags_tree": {
            "ip.flags.rb": "0",
            "ip.flags.df": "1",
            "ip.flags.mf": "0"
          },
          "ip.frag_offset": "0",
          "ip.ttl": "64",
          "ip.proto": "6",
          "ip.checksum": "0x00006c1b",
          "ip.checksum.status": "2",
          "ip.src": "172.16.0.2",
          "ip.addr": "172.16.0.2",
          "ip.src_host": "172.16.0.2",
          "ip.host": "172.16.0.2",
          "ip.dst": "192.168.0.5",
          "ip.addr": "192.168.0.5",
          "ip.dst_host": "192.168.0.5",
          "ip.host": "192.168.0.5"
        },
        "tcp": {
          "tcp.srcport": "42197",
          "tcp.dstport": "20000",
          "tcp.port": "42197",
          "tcp.port": "20000",
          "tcp.stream": "3",
          "tcp.len": "27",
          "tcp.seq": "28",
          "tcp.nxtseq": "55",
          "tcp.ack": "32",
          "tcp.hdr_len": "20",
          "tcp.flags": "0x00000018",
          "tcp.flags_tree": {
            "tcp.flags.res": "0",
            "tcp.flags.ns": "0",
            "tcp.flags.cwr": "0",
            "tcp.flags.ecn": "0",
            "tcp.flags.urg": "0",
            "tcp.flags.ack": "1",
            "tcp.flags.push": "1",
            "tcp.flags.reset": "0",
            "tcp.flags.syn": "0",
            "tcp.flags.fin": "0",
            "tcp.flags.str": "·······AP···"
          },
          "tcp.window_size_value": "501",
          "tcp.window_size": "501",
          "tcp.window_size_scalefactor": "-1",
          "tcp.checksum": "0x00006cf5",
          "tcp.checksum.status": "2",
          "tcp.urgent_pointer": "0",
          "tcp.analysis": {
            "tcp.analysis.acks_frame": "8",
            "tcp.analysis.ack_rtt": "16.391411142",
            "tcp.analysis.bytes_in_flight": "27",
            "tcp.analysis.push_bytes_sent": "27"
          },
          "Timestamps": {
            "tcp.time_relative": "16.543516119",
            "tcp.time_delta": "16.391411142"
          },
          "tcp.payload": "05:64:14:c4:30:02:01:00:69:47:db:cb:05:29:03:28:01:00:00:00:00:00:96:44:00:73:b2",
          "tcp.pdu.size": "27"
        },
        "dnp3": {
          "Data Link Layer, Len: 20, From: 1, To: 560, DIR, PRM, Unconfirmed User Data": {
            "dnp3.start": "0x00000564",
            "dnp3.len": "20",
            "dnp3.ctl": "0x000000c4",
            "dnp3.ctl_tree": {
              "dnp3.ctl.dir": "1",
              "dnp3.ctl.prm": "1",
              "dnp3.ctl.fcb": "0",
              "dnp3.ctl.fcv": "0",
              "dnp3.ctl.prifunc": "4"
            },
            "dnp3.dst": "560",
            "dnp3.addr": "560",
            "dnp3.src": "1",
            "dnp3.addr": "1",
            "dnp3.hdr.CRC": "0x00004769",
            "dnp.hdr.CRC.status": "1"
          },
          "dnp3.tr.ctl": "0x000000db",
          "dnp3.tr.ctl_tree": {
            "dnp3.tr.fin": "1",
            "dnp3.tr.fir": "1",
            "dnp3.tr.seq": "27"
          },
          "Data Chunks": {
            "Data Chunk: 0": {
              "dnp.data_chunk": "db:cb:05:29:03:28:01:00:00:00:00:00:96:44:00",
              "dnp.data_chunk_len": "15",
              "dnp.data_chunk.CRC": "0x0000b273",
              "dnp.data_chunk.CRC.status": "1"
            }
          },
          "dnp3.al.fragments": {
            "dnp3.al.fragment": "11",
            "dnp3.al.fragment.count": "1",
            "dnp3.al.fragment.reassembled.length": "14"
          },
          "Application Layer: (FIR, FIN, Sequence 11, Direct Operate)": {
            "dnp3.al.ctl": "0x000000cb",
            "dnp3.al.ctl_tree": {
              "dnp3.al.fir": "1",
              "dnp3.al.fin": "1",
              "dnp3.al.con": "0",
              "dnp3.al.uns": "0",
              "dnp3.al.seq": "11"
            },
            "dnp3.al.func": "5",
            "DIRECT OPERATE Request Data Objects": {
              "dnp3.al.obj": "10499",
              "dnp3.al.obj_tree": {
                "Qualifier Field, Prefix: 2-Octet Index Prefix, Range: 16-bit Single Field Quantity": {
                  "dnp3.al.objq.prefix": "2",
                  "dnp3.al.objq.range": "8"
                },
                "Number of Items: 1": {
                  "dnp3.al.range.quantity": "1"
                },
                "Point Number 0, Value: 1200 [Status: Req. Accepted/Init/Queued (0x00)]": {
                  "dnp3.al.index": "0",
                  "dnp3.al.anaout.float": "1200",
                  "dnp3.al.ctrlstatus": "0"
                }
              }
            }
          }
        }
      }
    }
  },
  {
    "_index": "packets-2020-10-17",
    "_type": "pcap_file",
    "_score": null,
    "_source": {
      "layers": {
        "frame": {
          "frame.interface_id": "0",
          "frame.interface_id_tree": {
            "frame.interface_name": "ens224"
          },
          "frame.encap_type": "1",
          "frame.time": "Oct 17, 2020 14:42:00.681284849 CDT",
          "frame.offset_shift": "0.000000000",
          "frame.time_epoch": "1602963720.681284849",
          "frame.time_delta": "0.151636059",
          "frame.time_delta_displayed": "0.151636059",
          "frame.time_relative": "30.104499337",
          "frame.number": "12",
          "frame.len": "85",
          "frame.cap_len": "85",
          "frame.marked": "0",
          "frame.ignored": "0",
          "frame.protocols": "eth:ethertype:ip:tcp:dnp3",
          "frame.coloring_rule.name": "TCP",
          "frame.coloring_rule.string": "tcp"
        },
        "eth": {
          "eth.dst": "00:50:56:9c:5f:cc",
          "eth.dst_tree": {
            "eth.dst_resolved": "Vmware_9c:5f:cc",
            "eth.addr": "00:50:56:9c:5f:cc",
            "eth.addr_resolved": "Vmware_9c:5f:cc",
            "eth.lg": "0",
            "eth.ig": "0"
          },
          "eth.src": "00:00:00:aa:00:25",
          "eth.src_tree": {
            "eth.src_resolved": "00:00:00_aa:00:25",
            "eth.addr": "00:00:00:aa:00:25",
            "eth.addr_resolved": "00:00:00_aa:00:25",
            "eth.lg": "0",
            "eth.ig": "0"
          },
          "eth.type": "0x00000800"
        },
        "ip": {
          "ip.version": "4",
          "ip.hdr_len": "20",
          "ip.dsfield": "0x00000000",
          "ip.dsfield_tree": {
            "ip.dsfield.dscp": "0",
            "ip.dsfield.ecn": "0"
          },
          "ip.len": "71",
          "ip.id": "0x0000c289",
          "ip.flags": "0x00004000",
          "ip.flags_tree": {
            "ip.flags.rb": "0",
            "ip.flags.df": "1",
            "ip.flags.mf": "0"
          },
          "ip.frag_offset": "0",
          "ip.ttl": "126",
          "ip.proto": "6",
          "ip.checksum": "0x0000cd67",
          "ip.checksum.status": "2",
          "ip.src": "192.168.0.5",
          "ip.addr": "192.168.0.5",
          "ip.src_host": "192.168.0.5",
          "ip.host": "192.168.0.5",
          "ip.dst": "172.16.0.2",
          "ip.addr": "172.16.0.2",
          "ip.dst_host": "172.16.0.2",
          "ip.host": "172.16.0.2"
        },
        "tcp": {
          "tcp.srcport": "20000",
          "tcp.dstport": "42197",
          "tcp.port": "20000",
          "tcp.port": "42197",
          "tcp.stream": "3",
          "tcp.len": "31",
          "tcp.seq": "32",
          "tcp.nxtseq": "63",
          "tcp.ack": "55",
          "tcp.hdr_len": "20",
          "tcp.flags": "0x00000018",
          "tcp.flags_tree": {
            "tcp.flags.res": "0",
            "tcp.flags.ns": "0",
            "tcp.flags.cwr": "0",
            "tcp.flags.ecn": "0",
            "tcp.flags.urg": "0",
            "tcp.flags.ack": "1",
            "tcp.flags.push": "1",
            "tcp.flags.reset": "0",
            "tcp.flags.syn": "0",
            "tcp.flags.fin": "0",
            "tcp.flags.str": "·······AP···"
          },
          "tcp.window_size_value": "1024",
          "tcp.window_size": "1024",
          "tcp.window_size_scalefactor": "-1",
          "tcp.checksum": "0x00005751",
          "tcp.checksum.status": "2",
          "tcp.urgent_pointer": "0",
          "tcp.analysis": {
            "tcp.analysis.acks_frame": "11",
            "tcp.analysis.ack_rtt": "0.151636059",
            "tcp.analysis.bytes_in_flight": "31",
            "tcp.analysis.push_bytes_sent": "31"
          },
          "Timestamps": {
            "tcp.time_relative": "16.695152178",
            "tcp.time_delta": "0.151636059"
          },
          "tcp.payload": "05:64:16:44:01:00:30:02:d1:be:c0:cb:81:00:00:29:03:28:01:00:00:00:00:00:96:44:f7:b1:00:ff:ff",
          "tcp.pdu.size": "31"
        },
        "dnp3": {
          "Data Link Layer, Len: 22, From: 560, To: 1, PRM, Unconfirmed User Data": {
            "dnp3.start": "0x00000564",
            "dnp3.len": "22",
            "dnp3.ctl": "0x00000044",
            "dnp3.ctl_tree": {
              "dnp3.ctl.dir": "0",
              "dnp3.ctl.prm": "1",
              "dnp3.ctl.fcb": "0",
              "dnp3.ctl.fcv": "0",
              "dnp3.ctl.prifunc": "4"
            },
            "dnp3.dst": "1",
            "dnp3.addr": "1",
            "dnp3.src": "560",
            "dnp3.addr": "560",
            "dnp3.hdr.CRC": "0x0000bed1",
            "dnp.hdr.CRC.status": "1"
          },
          "dnp3.tr.ctl": "0x000000c0",
          "dnp3.tr.ctl_tree": {
            "dnp3.tr.fin": "1",
            "dnp3.tr.fir": "1",
            "dnp3.tr.seq": "0"
          },
          "Data Chunks": {
            "Data Chunk: 0": {
              "dnp.data_chunk": "c0:cb:81:00:00:29:03:28:01:00:00:00:00:00:96:44",
              "dnp.data_chunk_len": "16",
              "dnp.data_chunk.CRC": "0x0000b1f7",
              "dnp.data_chunk.CRC.status": "1"
            },
            "Data Chunk: 1": {
              "dnp.data_chunk": "00",
              "dnp.data_chunk_len": "1",
              "dnp.data_chunk.CRC": "0x0000ffff",
              "dnp.data_chunk.CRC.status": "1"
            }
          },
          "dnp3.al.fragments": {
            "dnp3.al.fragment": "12",
            "dnp3.al.fragment.count": "1",
            "dnp3.al.fragment.reassembled.length": "16"
          },
          "Application Layer: (FIR, FIN, Sequence 11, Response)": {
            "dnp3.al.ctl": "0x000000cb",
            "dnp3.al.ctl_tree": {
              "dnp3.al.fir": "1",
              "dnp3.al.fin": "1",
              "dnp3.al.con": "0",
              "dnp3.al.uns": "0",
              "dnp3.al.seq": "11"
            },
            "dnp3.al.func": "129",
            "dnp3.al.iin": "0x00000000",
            "dnp3.al.iin_tree": {
              "dnp3.al.iin.rst": "0",
              "dnp3.al.iin.dt": "0",
              "dnp3.al.iin.dol": "0",
              "dnp3.al.iin.tsr": "0",
              "dnp3.al.iin.cls3d": "0",
              "dnp3.al.iin.cls2d": "0",
              "dnp3.al.iin.cls1d": "0",
              "dnp3.al.iin.bmsg": "0",
              "dnp3.al.iin.cc": "0",
              "dnp3.al.iin.oae": "0",
              "dnp3.al.iin.ebo": "0",
              "dnp3.al.iin.pioor": "0",
              "dnp3.al.iin.obju": "0",
              "dnp3.al.iin.fcni": "0"
            },
            "RESPONSE Data Objects": {
              "dnp3.al.obj": "10499",
              "dnp3.al.obj_tree": {
                "Qualifier Field, Prefix: 2-Octet Index Prefix, Range: 16-bit Single Field Quantity": {
                  "dnp3.al.objq.prefix": "2",
                  "dnp3.al.objq.range": "8"
                },
                "Number of Items: 1": {
                  "dnp3.al.range.quantity": "1"
                },
                "Point Number 0, Value: 1200 [Status: Req. Accepted/Init/Queued (0x00)]": {
                  "dnp3.al.index": "0",
                  "dnp3.al.anaout.float": "1200",
                  "dnp3.al.ctrlstatus": "0"
                }
              }
            }
          }
        }
      }
    }
  },
  {
    "_index": "packets-2020-10-17",
    "_type": "pcap_file",
    "_score": null,
    "_source": {
      "layers": {
        "frame": {
          "frame.interface_id": "0",
          "frame.interface_id_tree": {
            "frame.interface_name": "ens224"
          },
          "frame.encap_type": "1",
          "frame.time": "Oct 17, 2020 14:42:04.580890844 CDT",
          "frame.offset_shift": "0.000000000",
          "frame.time_epoch": "1602963724.580890844",
          "frame.time_delta": "3.899605995",
          "frame.time_delta_displayed": "3.899605995",
          "frame.time_relative": "34.004105332",
          "frame.number": "13",
          "frame.len": "60",
          "frame.cap_len": "60",
          "frame.marked": "0",
          "frame.ignored": "0",
          "frame.protocols": "eth:ethertype:arp",
          "frame.coloring_rule.name": "ARP",
          "frame.coloring_rule.string": "arp"
        },
        "eth": {
          "eth.dst": "ff:ff:ff:ff:ff:ff",
          "eth.dst_tree": {
            "eth.dst_resolved": "Broadcast",
            "eth.addr": "ff:ff:ff:ff:ff:ff",
            "eth.addr_resolved": "Broadcast",
            "eth.lg": "1",
            "eth.ig": "1"
          },
          "eth.src": "00:50:56:9c:8e:41",
          "eth.src_tree": {
            "eth.src_resolved": "Vmware_9c:8e:41",
            "eth.addr": "00:50:56:9c:8e:41",
            "eth.addr_resolved": "Vmware_9c:8e:41",
            "eth.lg": "0",
            "eth.ig": "0"
          },
          "eth.type": "0x00000806",
          "eth.padding": "00:00:00:00:00:00:00:00:00:00:00:00:00:00:00:00:00:00"
        },
        "arp": {
          "arp.hw.type": "1",
          "arp.proto.type": "0x00000800",
          "arp.hw.size": "6",
          "arp.proto.size": "4",
          "arp.opcode": "1",
          "arp.src.hw_mac": "00:50:56:9c:8e:41",
          "arp.src.proto_ipv4": "192.168.0.20",
          "arp.dst.hw_mac": "00:00:00:00:00:00",
          "arp.dst.proto_ipv4": "192.168.0.4"
        }
      }
    }
  },
  {
    "_index": "packets-2020-10-17",
    "_type": "pcap_file",
    "_score": null,
    "_source": {
      "layers": {
        "frame": {
          "frame.interface_id": "0",
          "frame.interface_id_tree": {
            "frame.interface_name": "ens224"
          },
          "frame.encap_type": "1",
          "frame.time": "Oct 17, 2020 14:42:05.125999797 CDT",
          "frame.offset_shift": "0.000000000",
          "frame.time_epoch": "1602963725.125999797",
          "frame.time_delta": "0.545108953",
          "frame.time_delta_displayed": "0.545108953",
          "frame.time_relative": "34.549214285",
          "frame.number": "14",
          "frame.len": "60",
          "frame.cap_len": "60",
          "frame.marked": "0",
          "frame.ignored": "0",
          "frame.protocols": "eth:ethertype:arp",
          "frame.coloring_rule.name": "ARP",
          "frame.coloring_rule.string": "arp"
        },
        "eth": {
          "eth.dst": "ff:ff:ff:ff:ff:ff",
          "eth.dst_tree": {
            "eth.dst_resolved": "Broadcast",
            "eth.addr": "ff:ff:ff:ff:ff:ff",
            "eth.addr_resolved": "Broadcast",
            "eth.lg": "1",
            "eth.ig": "1"
          },
          "eth.src": "00:50:56:9c:8e:41",
          "eth.src_tree": {
            "eth.src_resolved": "Vmware_9c:8e:41",
            "eth.addr": "00:50:56:9c:8e:41",
            "eth.addr_resolved": "Vmware_9c:8e:41",
            "eth.lg": "0",
            "eth.ig": "0"
          },
          "eth.type": "0x00000806",
          "eth.padding": "00:00:00:00:00:00:00:00:00:00:00:00:00:00:00:00:00:00"
        },
        "arp": {
          "arp.hw.type": "1",
          "arp.proto.type": "0x00000800",
          "arp.hw.size": "6",
          "arp.proto.size": "4",
          "arp.opcode": "1",
          "arp.src.hw_mac": "00:50:56:9c:8e:41",
          "arp.src.proto_ipv4": "192.168.0.20",
          "arp.dst.hw_mac": "00:00:00:00:00:00",
          "arp.dst.proto_ipv4": "192.168.0.4"
        }
      }
    }
  },
  {
    "_index": "packets-2020-10-17",
    "_type": "pcap_file",
    "_score": null,
    "_source": {
      "layers": {
        "frame": {
          "frame.interface_id": "0",
          "frame.interface_id_tree": {
            "frame.interface_name": "ens224"
          },
          "frame.encap_type": "1",
          "frame.time": "Oct 17, 2020 14:42:06.126006217 CDT",
          "frame.offset_shift": "0.000000000",
          "frame.time_epoch": "1602963726.126006217",
          "frame.time_delta": "1.000006420",
          "frame.time_delta_displayed": "1.000006420",
          "frame.time_relative": "35.549220705",
          "frame.number": "15",
          "frame.len": "60",
          "frame.cap_len": "60",
          "frame.marked": "0",
          "frame.ignored": "0",
          "frame.protocols": "eth:ethertype:arp",
          "frame.coloring_rule.name": "ARP",
          "frame.coloring_rule.string": "arp"
        },
        "eth": {
          "eth.dst": "ff:ff:ff:ff:ff:ff",
          "eth.dst_tree": {
            "eth.dst_resolved": "Broadcast",
            "eth.addr": "ff:ff:ff:ff:ff:ff",
            "eth.addr_resolved": "Broadcast",
            "eth.lg": "1",
            "eth.ig": "1"
          },
          "eth.src": "00:50:56:9c:8e:41",
          "eth.src_tree": {
            "eth.src_resolved": "Vmware_9c:8e:41",
            "eth.addr": "00:50:56:9c:8e:41",
            "eth.addr_resolved": "Vmware_9c:8e:41",
            "eth.lg": "0",
            "eth.ig": "0"
          },
          "eth.type": "0x00000806",
          "eth.padding": "00:00:00:00:00:00:00:00:00:00:00:00:00:00:00:00:00:00"
        },
        "arp": {
          "arp.hw.type": "1",
          "arp.proto.type": "0x00000800",
          "arp.hw.size": "6",
          "arp.proto.size": "4",
          "arp.opcode": "1",
          "arp.src.hw_mac": "00:50:56:9c:8e:41",
          "arp.src.proto_ipv4": "192.168.0.20",
          "arp.dst.hw_mac": "00:00:00:00:00:00",
          "arp.dst.proto_ipv4": "192.168.0.4"
        }
      }
    }
  },
  {
    "_index": "packets-2020-10-17",
    "_type": "pcap_file",
    "_score": null,
    "_source": {
      "layers": {
        "frame": {
          "frame.interface_id": "0",
          "frame.interface_id_tree": {
            "frame.interface_name": "ens224"
          },
          "frame.encap_type": "1",
          "frame.time": "Oct 17, 2020 14:42:11.539155605 CDT",
          "frame.offset_shift": "0.000000000",
          "frame.time_epoch": "1602963731.539155605",
          "frame.time_delta": "5.413149388",
          "frame.time_delta_displayed": "5.413149388",
          "frame.time_relative": "40.962370093",
          "frame.number": "16",
          "frame.len": "81",
          "frame.cap_len": "81",
          "frame.marked": "0",
          "frame.ignored": "0",
          "frame.protocols": "eth:ethertype:ip:tcp:dnp3",
          "frame.coloring_rule.name": "TCP",
          "frame.coloring_rule.string": "tcp"
        },
        "eth": {
          "eth.dst": "00:00:00:aa:00:25",
          "eth.dst_tree": {
            "eth.dst_resolved": "00:00:00_aa:00:25",
            "eth.addr": "00:00:00:aa:00:25",
            "eth.addr_resolved": "00:00:00_aa:00:25",
            "eth.lg": "0",
            "eth.ig": "0"
          },
          "eth.src": "00:50:56:9c:5f:cc",
          "eth.src_tree": {
            "eth.src_resolved": "Vmware_9c:5f:cc",
            "eth.addr": "00:50:56:9c:5f:cc",
            "eth.addr_resolved": "Vmware_9c:5f:cc",
            "eth.lg": "0",
            "eth.ig": "0"
          },
          "eth.type": "0x00000800"
        },
        "ip": {
          "ip.version": "4",
          "ip.hdr_len": "20",
          "ip.dsfield": "0x00000000",
          "ip.dsfield_tree": {
            "ip.dsfield.dscp": "0",
            "ip.dsfield.ecn": "0"
          },
          "ip.len": "67",
          "ip.id": "0x000061dc",
          "ip.flags": "0x00004000",
          "ip.flags_tree": {
            "ip.flags.rb": "0",
            "ip.flags.df": "1",
            "ip.flags.mf": "0"
          },
          "ip.frag_offset": "0",
          "ip.ttl": "64",
          "ip.proto": "6",
          "ip.checksum": "0x00006c19",
          "ip.checksum.status": "2",
          "ip.src": "172.16.0.2",
          "ip.addr": "172.16.0.2",
          "ip.src_host": "172.16.0.2",
          "ip.host": "172.16.0.2",
          "ip.dst": "192.168.0.5",
          "ip.addr": "192.168.0.5",
          "ip.dst_host": "192.168.0.5",
          "ip.host": "192.168.0.5"
        },
        "tcp": {
          "tcp.srcport": "42197",
          "tcp.dstport": "20000",
          "tcp.port": "42197",
          "tcp.port": "20000",
          "tcp.stream": "3",
          "tcp.len": "27",
          "tcp.seq": "55",
          "tcp.nxtseq": "82",
          "tcp.ack": "63",
          "tcp.hdr_len": "20",
          "tcp.flags": "0x00000018",
          "tcp.flags_tree": {
            "tcp.flags.res": "0",
            "tcp.flags.ns": "0",
            "tcp.flags.cwr": "0",
            "tcp.flags.ecn": "0",
            "tcp.flags.urg": "0",
            "tcp.flags.ack": "1",
            "tcp.flags.push": "1",
            "tcp.flags.reset": "0",
            "tcp.flags.syn": "0",
            "tcp.flags.fin": "0",
            "tcp.flags.str": "·······AP···"
          },
          "tcp.window_size_value": "501",
          "tcp.window_size": "501",
          "tcp.window_size_scalefactor": "-1",
          "tcp.checksum": "0x00006cf5",
          "tcp.checksum.status": "2",
          "tcp.urgent_pointer": "0",
          "tcp.analysis": {
            "tcp.analysis.acks_frame": "12",
            "tcp.analysis.ack_rtt": "10.857870756",
            "tcp.analysis.bytes_in_flight": "27",
            "tcp.analysis.push_bytes_sent": "27"
          },
          "Timestamps": {
            "tcp.time_relative": "27.553022934",
            "tcp.time_delta": "10.857870756"
          },
          "tcp.payload": "05:64:14:c4:30:02:01:00:69:47:dc:cc:05:29:03:28:01:00:01:00:00:80:89:44:00:3d:49",
          "tcp.pdu.size": "27"
        },
        "dnp3": {
          "Data Link Layer, Len: 20, From: 1, To: 560, DIR, PRM, Unconfirmed User Data": {
            "dnp3.start": "0x00000564",
            "dnp3.len": "20",
            "dnp3.ctl": "0x000000c4",
            "dnp3.ctl_tree": {
              "dnp3.ctl.dir": "1",
              "dnp3.ctl.prm": "1",
              "dnp3.ctl.fcb": "0",
              "dnp3.ctl.fcv": "0",
              "dnp3.ctl.prifunc": "4"
            },
            "dnp3.dst": "560",
            "dnp3.addr": "560",
            "dnp3.src": "1",
            "dnp3.addr": "1",
            "dnp3.hdr.CRC": "0x00004769",
            "dnp.hdr.CRC.status": "1"
          },
          "dnp3.tr.ctl": "0x000000dc",
          "dnp3.tr.ctl_tree": {
            "dnp3.tr.fin": "1",
            "dnp3.tr.fir": "1",
            "dnp3.tr.seq": "28"
          },
          "Data Chunks": {
            "Data Chunk: 0": {
              "dnp.data_chunk": "dc:cc:05:29:03:28:01:00:01:00:00:80:89:44:00",
              "dnp.data_chunk_len": "15",
              "dnp.data_chunk.CRC": "0x0000493d",
              "dnp.data_chunk.CRC.status": "1"
            }
          },
          "dnp3.al.fragments": {
            "dnp3.al.fragment": "16",
            "dnp3.al.fragment.count": "1",
            "dnp3.al.fragment.reassembled.length": "14"
          },
          "Application Layer: (FIR, FIN, Sequence 12, Direct Operate)": {
            "dnp3.al.ctl": "0x000000cc",
            "dnp3.al.ctl_tree": {
              "dnp3.al.fir": "1",
              "dnp3.al.fin": "1",
              "dnp3.al.con": "0",
              "dnp3.al.uns": "0",
              "dnp3.al.seq": "12"
            },
            "dnp3.al.func": "5",
            "DIRECT OPERATE Request Data Objects": {
              "dnp3.al.obj": "10499",
              "dnp3.al.obj_tree": {
                "Qualifier Field, Prefix: 2-Octet Index Prefix, Range: 16-bit Single Field Quantity": {
                  "dnp3.al.objq.prefix": "2",
                  "dnp3.al.objq.range": "8"
                },
                "Number of Items: 1": {
                  "dnp3.al.range.quantity": "1"
                },
                "Point Number 1, Value: 1100 [Status: Req. Accepted/Init/Queued (0x00)]": {
                  "dnp3.al.index": "1",
                  "dnp3.al.anaout.float": "1100",
                  "dnp3.al.ctrlstatus": "0"
                }
              }
            }
          }
        }
      }
    }
  },
  {
    "_index": "packets-2020-10-17",
    "_type": "pcap_file",
    "_score": null,
    "_source": {
      "layers": {
        "frame": {
          "frame.interface_id": "0",
          "frame.interface_id_tree": {
            "frame.interface_name": "ens224"
          },
          "frame.encap_type": "1",
          "frame.time": "Oct 17, 2020 14:42:11.691386947 CDT",
          "frame.offset_shift": "0.000000000",
          "frame.time_epoch": "1602963731.691386947",
          "frame.time_delta": "0.152231342",
          "frame.time_delta_displayed": "0.152231342",
          "frame.time_relative": "41.114601435",
          "frame.number": "17",
          "frame.len": "85",
          "frame.cap_len": "85",
          "frame.marked": "0",
          "frame.ignored": "0",
          "frame.protocols": "eth:ethertype:ip:tcp:dnp3",
          "frame.coloring_rule.name": "TCP",
          "frame.coloring_rule.string": "tcp"
        },
        "eth": {
          "eth.dst": "00:50:56:9c:5f:cc",
          "eth.dst_tree": {
            "eth.dst_resolved": "Vmware_9c:5f:cc",
            "eth.addr": "00:50:56:9c:5f:cc",
            "eth.addr_resolved": "Vmware_9c:5f:cc",
            "eth.lg": "0",
            "eth.ig": "0"
          },
          "eth.src": "00:00:00:aa:00:25",
          "eth.src_tree": {
            "eth.src_resolved": "00:00:00_aa:00:25",
            "eth.addr": "00:00:00:aa:00:25",
            "eth.addr_resolved": "00:00:00_aa:00:25",
            "eth.lg": "0",
            "eth.ig": "0"
          },
          "eth.type": "0x00000800"
        },
        "ip": {
          "ip.version": "4",
          "ip.hdr_len": "20",
          "ip.dsfield": "0x00000000",
          "ip.dsfield_tree": {
            "ip.dsfield.dscp": "0",
            "ip.dsfield.ecn": "0"
          },
          "ip.len": "71",
          "ip.id": "0x0000c28a",
          "ip.flags": "0x00004000",
          "ip.flags_tree": {
            "ip.flags.rb": "0",
            "ip.flags.df": "1",
            "ip.flags.mf": "0"
          },
          "ip.frag_offset": "0",
          "ip.ttl": "126",
          "ip.proto": "6",
          "ip.checksum": "0x0000cd66",
          "ip.checksum.status": "2",
          "ip.src": "192.168.0.5",
          "ip.addr": "192.168.0.5",
          "ip.src_host": "192.168.0.5",
          "ip.host": "192.168.0.5",
          "ip.dst": "172.16.0.2",
          "ip.addr": "172.16.0.2",
          "ip.dst_host": "172.16.0.2",
          "ip.host": "172.16.0.2"
        },
        "tcp": {
          "tcp.srcport": "20000",
          "tcp.dstport": "42197",
          "tcp.port": "20000",
          "tcp.port": "42197",
          "tcp.stream": "3",
          "tcp.len": "31",
          "tcp.seq": "63",
          "tcp.nxtseq": "94",
          "tcp.ack": "82",
          "tcp.hdr_len": "20",
          "tcp.flags": "0x00000018",
          "tcp.flags_tree": {
            "tcp.flags.res": "0",
            "tcp.flags.ns": "0",
            "tcp.flags.cwr": "0",
            "tcp.flags.ecn": "0",
            "tcp.flags.urg": "0",
            "tcp.flags.ack": "1",
            "tcp.flags.push": "1",
            "tcp.flags.reset": "0",
            "tcp.flags.syn": "0",
            "tcp.flags.fin": "0",
            "tcp.flags.str": "·······AP···"
          },
          "tcp.window_size_value": "1023",
          "tcp.window_size": "1023",
          "tcp.window_size_scalefactor": "-1",
          "tcp.checksum": "0x0000ff27",
          "tcp.checksum.status": "2",
          "tcp.urgent_pointer": "0",
          "tcp.analysis": {
            "tcp.analysis.acks_frame": "16",
            "tcp.analysis.ack_rtt": "0.152231342",
            "tcp.analysis.bytes_in_flight": "31",
            "tcp.analysis.push_bytes_sent": "31"
          },
          "Timestamps": {
            "tcp.time_relative": "27.705254276",
            "tcp.time_delta": "0.152231342"
          },
          "tcp.payload": "05:64:16:44:01:00:30:02:d1:be:c0:cc:81:00:00:29:03:28:01:00:01:00:00:80:89:44:5b:21:00:ff:ff",
          "tcp.pdu.size": "31"
        },
        "dnp3": {
          "Data Link Layer, Len: 22, From: 560, To: 1, PRM, Unconfirmed User Data": {
            "dnp3.start": "0x00000564",
            "dnp3.len": "22",
            "dnp3.ctl": "0x00000044",
            "dnp3.ctl_tree": {
              "dnp3.ctl.dir": "0",
              "dnp3.ctl.prm": "1",
              "dnp3.ctl.fcb": "0",
              "dnp3.ctl.fcv": "0",
              "dnp3.ctl.prifunc": "4"
            },
            "dnp3.dst": "1",
            "dnp3.addr": "1",
            "dnp3.src": "560",
            "dnp3.addr": "560",
            "dnp3.hdr.CRC": "0x0000bed1",
            "dnp.hdr.CRC.status": "1"
          },
          "dnp3.tr.ctl": "0x000000c0",
          "dnp3.tr.ctl_tree": {
            "dnp3.tr.fin": "1",
            "dnp3.tr.fir": "1",
            "dnp3.tr.seq": "0"
          },
          "Data Chunks": {
            "Data Chunk: 0": {
              "dnp.data_chunk": "c0:cc:81:00:00:29:03:28:01:00:01:00:00:80:89:44",
              "dnp.data_chunk_len": "16",
              "dnp.data_chunk.CRC": "0x0000215b",
              "dnp.data_chunk.CRC.status": "1"
            },
            "Data Chunk: 1": {
              "dnp.data_chunk": "00",
              "dnp.data_chunk_len": "1",
              "dnp.data_chunk.CRC": "0x0000ffff",
              "dnp.data_chunk.CRC.status": "1"
            }
          },
          "dnp3.al.fragments": {
            "dnp3.al.fragment": "17",
            "dnp3.al.fragment.count": "1",
            "dnp3.al.fragment.reassembled.length": "16"
          },
          "Application Layer: (FIR, FIN, Sequence 12, Response)": {
            "dnp3.al.ctl": "0x000000cc",
            "dnp3.al.ctl_tree": {
              "dnp3.al.fir": "1",
              "dnp3.al.fin": "1",
              "dnp3.al.con": "0",
              "dnp3.al.uns": "0",
              "dnp3.al.seq": "12"
            },
            "dnp3.al.func": "129",
            "dnp3.al.iin": "0x00000000",
            "dnp3.al.iin_tree": {
              "dnp3.al.iin.rst": "0",
              "dnp3.al.iin.dt": "0",
              "dnp3.al.iin.dol": "0",
              "dnp3.al.iin.tsr": "0",
              "dnp3.al.iin.cls3d": "0",
              "dnp3.al.iin.cls2d": "0",
              "dnp3.al.iin.cls1d": "0",
              "dnp3.al.iin.bmsg": "0",
              "dnp3.al.iin.cc": "0",
              "dnp3.al.iin.oae": "0",
              "dnp3.al.iin.ebo": "0",
              "dnp3.al.iin.pioor": "0",
              "dnp3.al.iin.obju": "0",
              "dnp3.al.iin.fcni": "0"
            },
            "RESPONSE Data Objects": {
              "dnp3.al.obj": "10499",
              "dnp3.al.obj_tree": {
                "Qualifier Field, Prefix: 2-Octet Index Prefix, Range: 16-bit Single Field Quantity": {
                  "dnp3.al.objq.prefix": "2",
                  "dnp3.al.objq.range": "8"
                },
                "Number of Items: 1": {
                  "dnp3.al.range.quantity": "1"
                },
                "Point Number 1, Value: 1100 [Status: Req. Accepted/Init/Queued (0x00)]": {
                  "dnp3.al.index": "1",
                  "dnp3.al.anaout.float": "1100",
                  "dnp3.al.ctrlstatus": "0"
                }
              }
            }
          }
        }
      }
    }
  },
  {
    "_index": "packets-2020-10-17",
    "_type": "pcap_file",
    "_score": null,
    "_source": {
      "layers": {
        "frame": {
          "frame.interface_id": "0",
          "frame.interface_id_tree": {
            "frame.interface_name": "ens224"
          },
          "frame.encap_type": "1",
          "frame.time": "Oct 17, 2020 14:42:16.820481701 CDT",
          "frame.offset_shift": "0.000000000",
          "frame.time_epoch": "1602963736.820481701",
          "frame.time_delta": "5.129094754",
          "frame.time_delta_displayed": "5.129094754",
          "frame.time_relative": "46.243696189",
          "frame.number": "18",
          "frame.len": "60",
          "frame.cap_len": "60",
          "frame.marked": "0",
          "frame.ignored": "0",
          "frame.protocols": "eth:ethertype:arp",
          "frame.coloring_rule.name": "ARP",
          "frame.coloring_rule.string": "arp"
        },
        "eth": {
          "eth.dst": "00:50:56:9c:5f:cc",
          "eth.dst_tree": {
            "eth.dst_resolved": "Vmware_9c:5f:cc",
            "eth.addr": "00:50:56:9c:5f:cc",
            "eth.addr_resolved": "Vmware_9c:5f:cc",
            "eth.lg": "0",
            "eth.ig": "0"
          },
          "eth.src": "00:00:00:aa:00:25",
          "eth.src_tree": {
            "eth.src_resolved": "00:00:00_aa:00:25",
            "eth.addr": "00:00:00:aa:00:25",
            "eth.addr_resolved": "00:00:00_aa:00:25",
            "eth.lg": "0",
            "eth.ig": "0"
          },
          "eth.type": "0x00000806",
          "eth.padding": "00:00:00:00:00:00:00:00:00:00:00:00:00:00:00:00:00:00"
        },
        "arp": {
          "arp.hw.type": "1",
          "arp.proto.type": "0x00000800",
          "arp.hw.size": "6",
          "arp.proto.size": "4",
          "arp.opcode": "1",
          "arp.src.hw_mac": "00:00:00:aa:00:25",
          "arp.src.proto_ipv4": "172.16.0.4",
          "arp.dst.hw_mac": "00:00:00:00:00:00",
          "arp.dst.proto_ipv4": "172.16.0.2"
        }
      }
    }
  },
  {
    "_index": "packets-2020-10-17",
    "_type": "pcap_file",
    "_score": null,
    "_source": {
      "layers": {
        "frame": {
          "frame.interface_id": "0",
          "frame.interface_id_tree": {
            "frame.interface_name": "ens224"
          },
          "frame.encap_type": "1",
          "frame.time": "Oct 17, 2020 14:42:16.820497056 CDT",
          "frame.offset_shift": "0.000000000",
          "frame.time_epoch": "1602963736.820497056",
          "frame.time_delta": "0.000015355",
          "frame.time_delta_displayed": "0.000015355",
          "frame.time_relative": "46.243711544",
          "frame.number": "19",
          "frame.len": "42",
          "frame.cap_len": "42",
          "frame.marked": "0",
          "frame.ignored": "0",
          "frame.protocols": "eth:ethertype:arp",
          "frame.coloring_rule.name": "ARP",
          "frame.coloring_rule.string": "arp"
        },
        "eth": {
          "eth.dst": "00:00:00:aa:00:25",
          "eth.dst_tree": {
            "eth.dst_resolved": "00:00:00_aa:00:25",
            "eth.addr": "00:00:00:aa:00:25",
            "eth.addr_resolved": "00:00:00_aa:00:25",
            "eth.lg": "0",
            "eth.ig": "0"
          },
          "eth.src": "00:50:56:9c:5f:cc",
          "eth.src_tree": {
            "eth.src_resolved": "Vmware_9c:5f:cc",
            "eth.addr": "00:50:56:9c:5f:cc",
            "eth.addr_resolved": "Vmware_9c:5f:cc",
            "eth.lg": "0",
            "eth.ig": "0"
          },
          "eth.type": "0x00000806"
        },
        "arp": {
          "arp.hw.type": "1",
          "arp.proto.type": "0x00000800",
          "arp.hw.size": "6",
          "arp.proto.size": "4",
          "arp.opcode": "2",
          "arp.src.hw_mac": "00:50:56:9c:5f:cc",
          "arp.src.proto_ipv4": "172.16.0.2",
          "arp.dst.hw_mac": "00:00:00:aa:00:25",
          "arp.dst.proto_ipv4": "172.16.0.4"
        }
      }
    }
  },
  {
    "_index": "packets-2020-10-17",
    "_type": "pcap_file",
    "_score": null,
    "_source": {
      "layers": {
        "frame": {
          "frame.interface_id": "0",
          "frame.interface_id_tree": {
            "frame.interface_name": "ens224"
          },
          "frame.encap_type": "1",
          "frame.time": "Oct 17, 2020 14:42:17.385748596 CDT",
          "frame.offset_shift": "0.000000000",
          "frame.time_epoch": "1602963737.385748596",
          "frame.time_delta": "0.565251540",
          "frame.time_delta_displayed": "0.565251540",
          "frame.time_relative": "46.808963084",
          "frame.number": "20",
          "frame.len": "72",
          "frame.cap_len": "72",
          "frame.marked": "0",
          "frame.ignored": "0",
          "frame.protocols": "eth:ethertype:ip:tcp:dnp3",
          "frame.coloring_rule.name": "TCP",
          "frame.coloring_rule.string": "tcp"
        },
        "eth": {
          "eth.dst": "00:00:00:aa:00:25",
          "eth.dst_tree": {
            "eth.dst_resolved": "00:00:00_aa:00:25",
            "eth.addr": "00:00:00:aa:00:25",
            "eth.addr_resolved": "00:00:00_aa:00:25",
            "eth.lg": "0",
            "eth.ig": "0"
          },
          "eth.src": "00:50:56:9c:5f:cc",
          "eth.src_tree": {
            "eth.src_resolved": "Vmware_9c:5f:cc",
            "eth.addr": "00:50:56:9c:5f:cc",
            "eth.addr_resolved": "Vmware_9c:5f:cc",
            "eth.lg": "0",
            "eth.ig": "0"
          },
          "eth.type": "0x00000800"
        },
        "ip": {
          "ip.version": "4",
          "ip.hdr_len": "20",
          "ip.dsfield": "0x00000000",
          "ip.dsfield_tree": {
            "ip.dsfield.dscp": "0",
            "ip.dsfield.ecn": "0"
          },
          "ip.len": "58",
          "ip.id": "0x000061de",
          "ip.flags": "0x00004000",
          "ip.flags_tree": {
            "ip.flags.rb": "0",
            "ip.flags.df": "1",
            "ip.flags.mf": "0"
          },
          "ip.frag_offset": "0",
          "ip.ttl": "64",
          "ip.proto": "6",
          "ip.checksum": "0x00006c20",
          "ip.checksum.status": "2",
          "ip.src": "172.16.0.2",
          "ip.addr": "172.16.0.2",
          "ip.src_host": "172.16.0.2",
          "ip.host": "172.16.0.2",
          "ip.dst": "192.168.0.5",
          "ip.addr": "192.168.0.5",
          "ip.dst_host": "192.168.0.5",
          "ip.host": "192.168.0.5"
        },
        "tcp": {
          "tcp.srcport": "42197",
          "tcp.dstport": "20000",
          "tcp.port": "42197",
          "tcp.port": "20000",
          "tcp.stream": "3",
          "tcp.len": "18",
          "tcp.seq": "82",
          "tcp.nxtseq": "100",
          "tcp.ack": "94",
          "tcp.hdr_len": "20",
          "tcp.flags": "0x00000018",
          "tcp.flags_tree": {
            "tcp.flags.res": "0",
            "tcp.flags.ns": "0",
            "tcp.flags.cwr": "0",
            "tcp.flags.ecn": "0",
            "tcp.flags.urg": "0",
            "tcp.flags.ack": "1",
            "tcp.flags.push": "1",
            "tcp.flags.reset": "0",
            "tcp.flags.syn": "0",
            "tcp.flags.fin": "0",
            "tcp.flags.str": "·······AP···"
          },
          "tcp.window_size_value": "501",
          "tcp.window_size": "501",
          "tcp.window_size_scalefactor": "-1",
          "tcp.checksum": "0x00006cec",
          "tcp.checksum.status": "2",
          "tcp.urgent_pointer": "0",
          "tcp.analysis": {
            "tcp.analysis.acks_frame": "17",
            "tcp.analysis.ack_rtt": "5.694361649",
            "tcp.analysis.bytes_in_flight": "18",
            "tcp.analysis.push_bytes_sent": "18"
          },
          "Timestamps": {
            "tcp.time_relative": "33.399615925",
            "tcp.time_delta": "5.694361649"
          },
          "tcp.payload": "05:64:0b:c4:30:02:01:00:4a:7b:dd:cd:01:3c:01:06:3c:b0",
          "tcp.pdu.size": "18"
        },
        "dnp3": {
          "Data Link Layer, Len: 11, From: 1, To: 560, DIR, PRM, Unconfirmed User Data": {
            "dnp3.start": "0x00000564",
            "dnp3.len": "11",
            "dnp3.ctl": "0x000000c4",
            "dnp3.ctl_tree": {
              "dnp3.ctl.dir": "1",
              "dnp3.ctl.prm": "1",
              "dnp3.ctl.fcb": "0",
              "dnp3.ctl.fcv": "0",
              "dnp3.ctl.prifunc": "4"
            },
            "dnp3.dst": "560",
            "dnp3.addr": "560",
            "dnp3.src": "1",
            "dnp3.addr": "1",
            "dnp3.hdr.CRC": "0x00007b4a",
            "dnp.hdr.CRC.status": "1"
          },
          "dnp3.tr.ctl": "0x000000dd",
          "dnp3.tr.ctl_tree": {
            "dnp3.tr.fin": "1",
            "dnp3.tr.fir": "1",
            "dnp3.tr.seq": "29"
          },
          "Data Chunks": {
            "Data Chunk: 0": {
              "dnp.data_chunk": "dd:cd:01:3c:01:06",
              "dnp.data_chunk_len": "6",
              "dnp.data_chunk.CRC": "0x0000b03c",
              "dnp.data_chunk.CRC.status": "1"
            }
          },
          "dnp3.al.fragments": {
            "dnp3.al.fragment": "20",
            "dnp3.al.fragment.count": "1",
            "dnp3.al.fragment.reassembled.length": "5"
          },
          "Application Layer: (FIR, FIN, Sequence 13, Read)": {
            "dnp3.al.ctl": "0x000000cd",
            "dnp3.al.ctl_tree": {
              "dnp3.al.fir": "1",
              "dnp3.al.fin": "1",
              "dnp3.al.con": "0",
              "dnp3.al.uns": "0",
              "dnp3.al.seq": "13"
            },
            "dnp3.al.func": "1",
            "READ Request Data Objects": {
              "dnp3.al.obj": "15361",
              "dnp3.al.obj_tree": {
                "Qualifier Field, Prefix: None, Range: No Range Field": {
                  "dnp3.al.objq.prefix": "0",
                  "dnp3.al.objq.range": "6"
                },
                "Number of Items: 0": ""
              }
            }
          }
        }
      }
    }
  },
  {
    "_index": "packets-2020-10-17",
    "_type": "pcap_file",
    "_score": null,
    "_source": {
      "layers": {
        "frame": {
          "frame.interface_id": "0",
          "frame.interface_id_tree": {
            "frame.interface_name": "ens224"
          },
          "frame.encap_type": "1",
          "frame.time": "Oct 17, 2020 14:42:17.537445894 CDT",
          "frame.offset_shift": "0.000000000",
          "frame.time_epoch": "1602963737.537445894",
          "frame.time_delta": "0.151697298",
          "frame.time_delta_displayed": "0.151697298",
          "frame.time_relative": "46.960660382",
          "frame.number": "21",
          "frame.len": "225",
          "frame.cap_len": "225",
          "frame.marked": "0",
          "frame.ignored": "0",
          "frame.protocols": "eth:ethertype:ip:tcp:dnp3",
          "frame.coloring_rule.name": "TCP",
          "frame.coloring_rule.string": "tcp"
        },
        "eth": {
          "eth.dst": "00:50:56:9c:5f:cc",
          "eth.dst_tree": {
            "eth.dst_resolved": "Vmware_9c:5f:cc",
            "eth.addr": "00:50:56:9c:5f:cc",
            "eth.addr_resolved": "Vmware_9c:5f:cc",
            "eth.lg": "0",
            "eth.ig": "0"
          },
          "eth.src": "00:00:00:aa:00:25",
          "eth.src_tree": {
            "eth.src_resolved": "00:00:00_aa:00:25",
            "eth.addr": "00:00:00:aa:00:25",
            "eth.addr_resolved": "00:00:00_aa:00:25",
            "eth.lg": "0",
            "eth.ig": "0"
          },
          "eth.type": "0x00000800"
        },
        "ip": {
          "ip.version": "4",
          "ip.hdr_len": "20",
          "ip.dsfield": "0x00000000",
          "ip.dsfield_tree": {
            "ip.dsfield.dscp": "0",
            "ip.dsfield.ecn": "0"
          },
          "ip.len": "211",
          "ip.id": "0x0000c28b",
          "ip.flags": "0x00004000",
          "ip.flags_tree": {
            "ip.flags.rb": "0",
            "ip.flags.df": "1",
            "ip.flags.mf": "0"
          },
          "ip.frag_offset": "0",
          "ip.ttl": "126",
          "ip.proto": "6",
          "ip.checksum": "0x0000ccd9",
          "ip.checksum.status": "2",
          "ip.src": "192.168.0.5",
          "ip.addr": "192.168.0.5",
          "ip.src_host": "192.168.0.5",
          "ip.host": "192.168.0.5",
          "ip.dst": "172.16.0.2",
          "ip.addr": "172.16.0.2",
          "ip.dst_host": "172.16.0.2",
          "ip.host": "172.16.0.2"
        },
        "tcp": {
          "tcp.srcport": "20000",
          "tcp.dstport": "42197",
          "tcp.port": "20000",
          "tcp.port": "42197",
          "tcp.stream": "3",
          "tcp.len": "171",
          "tcp.seq": "94",
          "tcp.nxtseq": "265",
          "tcp.ack": "100",
          "tcp.hdr_len": "20",
          "tcp.flags": "0x00000018",
          "tcp.flags_tree": {
            "tcp.flags.res": "0",
            "tcp.flags.ns": "0",
            "tcp.flags.cwr": "0",
            "tcp.flags.ecn": "0",
            "tcp.flags.urg": "0",
            "tcp.flags.ack": "1",
            "tcp.flags.push": "1",
            "tcp.flags.reset": "0",
            "tcp.flags.syn": "0",
            "tcp.flags.fin": "0",
            "tcp.flags.str": "·······AP···"
          },
          "tcp.window_size_value": "1023",
          "tcp.window_size": "1023",
          "tcp.window_size_scalefactor": "-1",
          "tcp.checksum": "0x0000cf72",
          "tcp.checksum.status": "2",
          "tcp.urgent_pointer": "0",
          "tcp.analysis": {
            "tcp.analysis.acks_frame": "20",
            "tcp.analysis.ack_rtt": "0.151697298",
            "tcp.analysis.bytes_in_flight": "171",
            "tcp.analysis.push_bytes_sent": "171"
          },
          "Timestamps": {
            "tcp.time_relative": "33.551313223",
            "tcp.time_delta": "0.151697298"
          },
          "tcp.payload": "05:64:94:44:01:00:30:02:e5:89:c0:cd:81:00:00:01:02:00:00:08:81:81:81:81:81:81:45:b0:81:81:81:1e:05:00:00:11:01:2b:35:8c:c4:01:0b:1d:3e:30:ec:42:01:e0:3f:b1:c4:01:99:3f:cc:42:01:16:0e:9f:21:47:c2:01:6c:00:e3:40:01:05:21:96:44:01:43:b4:38:42:63:be:01:2c:00:80:44:01:7c:9a:fc:41:01:52:ba:17:c5:01:16:12:e1:25:07:43:01:16:0e:9f:42:01:6c:00:e3:c0:01:05:26:af:21:96:44:01:43:b4:38:42:01:2c:00:80:44:01:7c:9a:17:12:fc:41:0a:02:00:00:08:81:81:81:81:81:81:81:81:81:7c:19:28:03:00:00:01:01:00:00:96:44:01:00:80:89:44:49:b8",
          "tcp.pdu.size": "171"
        },
        "dnp3": {
          "Data Link Layer, Len: 148, From: 560, To: 1, PRM, Unconfirmed User Data": {
            "dnp3.start": "0x00000564",
            "dnp3.len": "148",
            "dnp3.ctl": "0x00000044",
            "dnp3.ctl_tree": {
              "dnp3.ctl.dir": "0",
              "dnp3.ctl.prm": "1",
              "dnp3.ctl.fcb": "0",
              "dnp3.ctl.fcv": "0",
              "dnp3.ctl.prifunc": "4"
            },
            "dnp3.dst": "1",
            "dnp3.addr": "1",
            "dnp3.src": "560",
            "dnp3.addr": "560",
            "dnp3.hdr.CRC": "0x000089e5",
            "dnp.hdr.CRC.status": "1"
          },
          "dnp3.tr.ctl": "0x000000c0",
          "dnp3.tr.ctl_tree": {
            "dnp3.tr.fin": "1",
            "dnp3.tr.fir": "1",
            "dnp3.tr.seq": "0"
          },
          "Data Chunks": {
            "Data Chunk: 0": {
              "dnp.data_chunk": "c0:cd:81:00:00:01:02:00:00:08:81:81:81:81:81:81",
              "dnp.data_chunk_len": "16",
              "dnp.data_chunk.CRC": "0x0000b045",
              "dnp.data_chunk.CRC.status": "1"
            },
            "Data Chunk: 1": {
              "dnp.data_chunk": "81:81:81:1e:05:00:00:11:01:2b:35:8c:c4:01:0b:1d",
              "dnp.data_chunk_len": "16",
              "dnp.data_chunk.CRC": "0x0000303e",
              "dnp.data_chunk.CRC.status": "1"
            },
            "Data Chunk: 2": {
              "dnp.data_chunk": "ec:42:01:e0:3f:b1:c4:01:99:3f:cc:42:01:16:0e:9f",
              "dnp.data_chunk_len": "16",
              "dnp.data_chunk.CRC": "0x00004721",
              "dnp.data_chunk.CRC.status": "1"
            },
            "Data Chunk: 3": {
              "dnp.data_chunk": "c2:01:6c:00:e3:40:01:05:21:96:44:01:43:b4:38:42",
              "dnp.data_chunk_len": "16",
              "dnp.data_chunk.CRC": "0x0000be63",
              "dnp.data_chunk.CRC.status": "1"
            },
            "Data Chunk: 4": {
              "dnp.data_chunk": "01:2c:00:80:44:01:7c:9a:fc:41:01:52:ba:17:c5:01",
              "dnp.data_chunk_len": "16",
              "dnp.data_chunk.CRC": "0x00001216",
              "dnp.data_chunk.CRC.status": "1"
            },
            "Data Chunk: 5": {
              "dnp.data_chunk": "e1:25:07:43:01:16:0e:9f:42:01:6c:00:e3:c0:01:05",
              "dnp.data_chunk_len": "16",
              "dnp.data_chunk.CRC": "0x0000af26",
              "dnp.data_chunk.CRC.status": "1"
            },
            "Data Chunk: 6": {
              "dnp.data_chunk": "21:96:44:01:43:b4:38:42:01:2c:00:80:44:01:7c:9a",
              "dnp.data_chunk_len": "16",
              "dnp.data_chunk.CRC": "0x00001217",
              "dnp.data_chunk.CRC.status": "1"
            },
            "Data Chunk: 7": {
              "dnp.data_chunk": "fc:41:0a:02:00:00:08:81:81:81:81:81:81:81:81:81",
              "dnp.data_chunk_len": "16",
              "dnp.data_chunk.CRC": "0x0000197c",
              "dnp.data_chunk.CRC.status": "1"
            },
            "Data Chunk: 8": {
              "dnp.data_chunk": "28:03:00:00:01:01:00:00:96:44:01:00:80:89:44",
              "dnp.data_chunk_len": "15",
              "dnp.data_chunk.CRC": "0x0000b849",
              "dnp.data_chunk.CRC.status": "1"
            }
          },
          "dnp3.al.fragments": {
            "dnp3.al.fragment": "21",
            "dnp3.al.fragment.count": "1",
            "dnp3.al.fragment.reassembled.length": "142"
          },
          "Application Layer: (FIR, FIN, Sequence 13, Response)": {
            "dnp3.al.ctl": "0x000000cd",
            "dnp3.al.ctl_tree": {
              "dnp3.al.fir": "1",
              "dnp3.al.fin": "1",
              "dnp3.al.con": "0",
              "dnp3.al.uns": "0",
              "dnp3.al.seq": "13"
            },
            "dnp3.al.func": "129",
            "dnp3.al.iin": "0x00000000",
            "dnp3.al.iin_tree": {
              "dnp3.al.iin.rst": "0",
              "dnp3.al.iin.dt": "0",
              "dnp3.al.iin.dol": "0",
              "dnp3.al.iin.tsr": "0",
              "dnp3.al.iin.cls3d": "0",
              "dnp3.al.iin.cls2d": "0",
              "dnp3.al.iin.cls1d": "0",
              "dnp3.al.iin.bmsg": "0",
              "dnp3.al.iin.cc": "0",
              "dnp3.al.iin.oae": "0",
              "dnp3.al.iin.ebo": "0",
              "dnp3.al.iin.pioor": "0",
              "dnp3.al.iin.obju": "0",
              "dnp3.al.iin.fcni": "0"
            },
            "RESPONSE Data Objects": {
              "dnp3.al.obj": "258",
              "dnp3.al.obj_tree": {
                "Qualifier Field, Prefix: None, Range: 8-bit Start and Stop Indices": {
                  "dnp3.al.objq.prefix": "0",
                  "dnp3.al.objq.range": "0"
                },
                "Number of Items: 9": {
                  "dnp3.al.range.start": "0",
                  "dnp3.al.range.stop": "8"
                },
                "Point Number 0 (Quality: Online), Value: 1": {
                  "dnp3.al.point_index": "0",
                  "Quality: Online": {
                    "dnp3.al.biq.b7": "1",
                    "dnp3.al.biq.b6": "0",
                    "dnp3.al.biq.b5": "0",
                    "dnp3.al.biq.b4": "0",
                    "dnp3.al.biq.b3": "0",
                    "dnp3.al.biq.b2": "0",
                    "dnp3.al.biq.b1": "0",
                    "dnp3.al.biq.b0": "1"
                  }
                },
                "Point Number 1 (Quality: Online), Value: 1": {
                  "dnp3.al.point_index": "1",
                  "Quality: Online": {
                    "dnp3.al.biq.b7": "1",
                    "dnp3.al.biq.b6": "0",
                    "dnp3.al.biq.b5": "0",
                    "dnp3.al.biq.b4": "0",
                    "dnp3.al.biq.b3": "0",
                    "dnp3.al.biq.b2": "0",
                    "dnp3.al.biq.b1": "0",
                    "dnp3.al.biq.b0": "1"
                  }
                },
                "Point Number 2 (Quality: Online), Value: 1": {
                  "dnp3.al.point_index": "2",
                  "Quality: Online": {
                    "dnp3.al.biq.b7": "1",
                    "dnp3.al.biq.b6": "0",
                    "dnp3.al.biq.b5": "0",
                    "dnp3.al.biq.b4": "0",
                    "dnp3.al.biq.b3": "0",
                    "dnp3.al.biq.b2": "0",
                    "dnp3.al.biq.b1": "0",
                    "dnp3.al.biq.b0": "1"
                  }
                },
                "Point Number 3 (Quality: Online), Value: 1": {
                  "dnp3.al.point_index": "3",
                  "Quality: Online": {
                    "dnp3.al.biq.b7": "1",
                    "dnp3.al.biq.b6": "0",
                    "dnp3.al.biq.b5": "0",
                    "dnp3.al.biq.b4": "0",
                    "dnp3.al.biq.b3": "0",
                    "dnp3.al.biq.b2": "0",
                    "dnp3.al.biq.b1": "0",
                    "dnp3.al.biq.b0": "1"
                  }
                },
                "Point Number 4 (Quality: Online), Value: 1": {
                  "dnp3.al.point_index": "4",
                  "Quality: Online": {
                    "dnp3.al.biq.b7": "1",
                    "dnp3.al.biq.b6": "0",
                    "dnp3.al.biq.b5": "0",
                    "dnp3.al.biq.b4": "0",
                    "dnp3.al.biq.b3": "0",
                    "dnp3.al.biq.b2": "0",
                    "dnp3.al.biq.b1": "0",
                    "dnp3.al.biq.b0": "1"
                  }
                },
                "Point Number 5 (Quality: Online), Value: 1": {
                  "dnp3.al.point_index": "5",
                  "Quality: Online": {
                    "dnp3.al.biq.b7": "1",
                    "dnp3.al.biq.b6": "0",
                    "dnp3.al.biq.b5": "0",
                    "dnp3.al.biq.b4": "0",
                    "dnp3.al.biq.b3": "0",
                    "dnp3.al.biq.b2": "0",
                    "dnp3.al.biq.b1": "0",
                    "dnp3.al.biq.b0": "1"
                  }
                },
                "Point Number 6 (Quality: Online), Value: 1": {
                  "dnp3.al.point_index": "6",
                  "Quality: Online": {
                    "dnp3.al.biq.b7": "1",
                    "dnp3.al.biq.b6": "0",
                    "dnp3.al.biq.b5": "0",
                    "dnp3.al.biq.b4": "0",
                    "dnp3.al.biq.b3": "0",
                    "dnp3.al.biq.b2": "0",
                    "dnp3.al.biq.b1": "0",
                    "dnp3.al.biq.b0": "1"
                  }
                },
                "Point Number 7 (Quality: Online), Value: 1": {
                  "dnp3.al.point_index": "7",
                  "Quality: Online": {
                    "dnp3.al.biq.b7": "1",
                    "dnp3.al.biq.b6": "0",
                    "dnp3.al.biq.b5": "0",
                    "dnp3.al.biq.b4": "0",
                    "dnp3.al.biq.b3": "0",
                    "dnp3.al.biq.b2": "0",
                    "dnp3.al.biq.b1": "0",
                    "dnp3.al.biq.b0": "1"
                  }
                },
                "Point Number 8 (Quality: Online), Value: 1": {
                  "dnp3.al.point_index": "8",
                  "Quality: Online": {
                    "dnp3.al.biq.b7": "1",
                    "dnp3.al.biq.b6": "0",
                    "dnp3.al.biq.b5": "0",
                    "dnp3.al.biq.b4": "0",
                    "dnp3.al.biq.b3": "0",
                    "dnp3.al.biq.b2": "0",
                    "dnp3.al.biq.b1": "0",
                    "dnp3.al.biq.b0": "1"
                  }
                }
              },
              "dnp3.al.obj": "7685",
              "dnp3.al.obj_tree": {
                "Qualifier Field, Prefix: None, Range: 8-bit Start and Stop Indices": {
                  "dnp3.al.objq.prefix": "0",
                  "dnp3.al.objq.range": "0"
                },
                "Number of Items: 18": {
                  "dnp3.al.range.start": "0",
                  "dnp3.al.range.stop": "17"
                },
                "Point Number 0 (Quality: Online), Value: -1121.66": {
                  "dnp3.al.point_index": "0",
                  "Quality: Online": {
                    "dnp3.al.aiq.b7": "0",
                    "dnp3.al.aiq.b6": "0",
                    "dnp3.al.aiq.b5": "0",
                    "dnp3.al.aiq.b4": "0",
                    "dnp3.al.aiq.b3": "0",
                    "dnp3.al.aiq.b2": "0",
                    "dnp3.al.aiq.b1": "0",
                    "dnp3.al.aiq.b0": "1"
                  },
                  "dnp3.al.ana.float": "-1121.66"
                },
                "Point Number 1 (Quality: Online), Value: 118.057": {
                  "dnp3.al.point_index": "1",
                  "Quality: Online": {
                    "dnp3.al.aiq.b7": "0",
                    "dnp3.al.aiq.b6": "0",
                    "dnp3.al.aiq.b5": "0",
                    "dnp3.al.aiq.b4": "0",
                    "dnp3.al.aiq.b3": "0",
                    "dnp3.al.aiq.b2": "0",
                    "dnp3.al.aiq.b1": "0",
                    "dnp3.al.aiq.b0": "1"
                  },
                  "dnp3.al.ana.float": "118.057"
                },
                "Point Number 2 (Quality: Online), Value: -1418": {
                  "dnp3.al.point_index": "2",
                  "Quality: Online": {
                    "dnp3.al.aiq.b7": "0",
                    "dnp3.al.aiq.b6": "0",
                    "dnp3.al.aiq.b5": "0",
                    "dnp3.al.aiq.b4": "0",
                    "dnp3.al.aiq.b3": "0",
                    "dnp3.al.aiq.b2": "0",
                    "dnp3.al.aiq.b1": "0",
                    "dnp3.al.aiq.b0": "1"
                  },
                  "dnp3.al.ana.float": "-1418"
                },
                "Point Number 3 (Quality: Online), Value: 102.124": {
                  "dnp3.al.point_index": "3",
                  "Quality: Online": {
                    "dnp3.al.aiq.b7": "0",
                    "dnp3.al.aiq.b6": "0",
                    "dnp3.al.aiq.b5": "0",
                    "dnp3.al.aiq.b4": "0",
                    "dnp3.al.aiq.b3": "0",
                    "dnp3.al.aiq.b2": "0",
                    "dnp3.al.aiq.b1": "0",
                    "dnp3.al.aiq.b0": "1"
                  },
                  "dnp3.al.ana.float": "102.124"
                },
                "Point Number 4 (Quality: Online), Value: -79.5275": {
                  "dnp3.al.point_index": "4",
                  "Quality: Online": {
                    "dnp3.al.aiq.b7": "0",
                    "dnp3.al.aiq.b6": "0",
                    "dnp3.al.aiq.b5": "0",
                    "dnp3.al.aiq.b4": "0",
                    "dnp3.al.aiq.b3": "0",
                    "dnp3.al.aiq.b2": "0",
                    "dnp3.al.aiq.b1": "0",
                    "dnp3.al.aiq.b0": "1"
                  },
                  "dnp3.al.ana.float": "-79.5275"
                },
                "Point Number 5 (Quality: Online), Value: 7.0938": {
                  "dnp3.al.point_index": "5",
                  "Quality: Online": {
                    "dnp3.al.aiq.b7": "0",
                    "dnp3.al.aiq.b6": "0",
                    "dnp3.al.aiq.b5": "0",
                    "dnp3.al.aiq.b4": "0",
                    "dnp3.al.aiq.b3": "0",
                    "dnp3.al.aiq.b2": "0",
                    "dnp3.al.aiq.b1": "0",
                    "dnp3.al.aiq.b0": "1"
                  },
                  "dnp3.al.ana.float": "7.0938"
                },
                "Point Number 6 (Quality: Online), Value: 1201.03": {
                  "dnp3.al.point_index": "6",
                  "Quality: Online": {
                    "dnp3.al.aiq.b7": "0",
                    "dnp3.al.aiq.b6": "0",
                    "dnp3.al.aiq.b5": "0",
                    "dnp3.al.aiq.b4": "0",
                    "dnp3.al.aiq.b3": "0",
                    "dnp3.al.aiq.b2": "0",
                    "dnp3.al.aiq.b1": "0",
                    "dnp3.al.aiq.b0": "1"
                  },
                  "dnp3.al.ana.float": "1201.03"
                },
                "Point Number 7 (Quality: Online), Value: 46.176": {
                  "dnp3.al.point_index": "7",
                  "Quality: Online": {
                    "dnp3.al.aiq.b7": "0",
                    "dnp3.al.aiq.b6": "0",
                    "dnp3.al.aiq.b5": "0",
                    "dnp3.al.aiq.b4": "0",
                    "dnp3.al.aiq.b3": "0",
                    "dnp3.al.aiq.b2": "0",
                    "dnp3.al.aiq.b1": "0",
                    "dnp3.al.aiq.b0": "1"
                  },
                  "dnp3.al.ana.float": "46.176"
                },
                "Point Number 8 (Quality: Online), Value: 1024.01": {
                  "dnp3.al.point_index": "8",
                  "Quality: Online": {
                    "dnp3.al.aiq.b7": "0",
                    "dnp3.al.aiq.b6": "0",
                    "dnp3.al.aiq.b5": "0",
                    "dnp3.al.aiq.b4": "0",
                    "dnp3.al.aiq.b3": "0",
                    "dnp3.al.aiq.b2": "0",
                    "dnp3.al.aiq.b1": "0",
                    "dnp3.al.aiq.b0": "1"
                  },
                  "dnp3.al.ana.float": "1024.01"
                },
                "Point Number 9 (Quality: Online), Value: 31.5754": {
                  "dnp3.al.point_index": "9",
                  "Quality: Online": {
                    "dnp3.al.aiq.b7": "0",
                    "dnp3.al.aiq.b6": "0",
                    "dnp3.al.aiq.b5": "0",
                    "dnp3.al.aiq.b4": "0",
                    "dnp3.al.aiq.b3": "0",
                    "dnp3.al.aiq.b2": "0",
                    "dnp3.al.aiq.b1": "0",
                    "dnp3.al.aiq.b0": "1"
                  },
                  "dnp3.al.ana.float": "31.5754"
                },
                "Point Number 10 (Quality: Online), Value: -2427.65": {
                  "dnp3.al.point_index": "10",
                  "Quality: Online": {
                    "dnp3.al.aiq.b7": "0",
                    "dnp3.al.aiq.b6": "0",
                    "dnp3.al.aiq.b5": "0",
                    "dnp3.al.aiq.b4": "0",
                    "dnp3.al.aiq.b3": "0",
                    "dnp3.al.aiq.b2": "0",
                    "dnp3.al.aiq.b1": "0",
                    "dnp3.al.aiq.b0": "1"
                  },
                  "dnp3.al.ana.float": "-2427.65"
                },
                "Point Number 11 (Quality: Online), Value: 135.148": {
                  "dnp3.al.point_index": "11",
                  "Quality: Online": {
                    "dnp3.al.aiq.b7": "0",
                    "dnp3.al.aiq.b6": "0",
                    "dnp3.al.aiq.b5": "0",
                    "dnp3.al.aiq.b4": "0",
                    "dnp3.al.aiq.b3": "0",
                    "dnp3.al.aiq.b2": "0",
                    "dnp3.al.aiq.b1": "0",
                    "dnp3.al.aiq.b0": "1"
                  },
                  "dnp3.al.ana.float": "135.148"
                },
                "Point Number 12 (Quality: Online), Value: 79.5275": {
                  "dnp3.al.point_index": "12",
                  "Quality: Online": {
                    "dnp3.al.aiq.b7": "0",
                    "dnp3.al.aiq.b6": "0",
                    "dnp3.al.aiq.b5": "0",
                    "dnp3.al.aiq.b4": "0",
                    "dnp3.al.aiq.b3": "0",
                    "dnp3.al.aiq.b2": "0",
                    "dnp3.al.aiq.b1": "0",
                    "dnp3.al.aiq.b0": "1"
                  },
                  "dnp3.al.ana.float": "79.5275"
                },
                "Point Number 13 (Quality: Online), Value: -7.0938": {
                  "dnp3.al.point_index": "13",
                  "Quality: Online": {
                    "dnp3.al.aiq.b7": "0",
                    "dnp3.al.aiq.b6": "0",
                    "dnp3.al.aiq.b5": "0",
                    "dnp3.al.aiq.b4": "0",
                    "dnp3.al.aiq.b3": "0",
                    "dnp3.al.aiq.b2": "0",
                    "dnp3.al.aiq.b1": "0",
                    "dnp3.al.aiq.b0": "1"
                  },
                  "dnp3.al.ana.float": "-7.0938"
                },
                "Point Number 14 (Quality: Online), Value: 1201.03": {
                  "dnp3.al.point_index": "14",
                  "Quality: Online": {
                    "dnp3.al.aiq.b7": "0",
                    "dnp3.al.aiq.b6": "0",
                    "dnp3.al.aiq.b5": "0",
                    "dnp3.al.aiq.b4": "0",
                    "dnp3.al.aiq.b3": "0",
                    "dnp3.al.aiq.b2": "0",
                    "dnp3.al.aiq.b1": "0",
                    "dnp3.al.aiq.b0": "1"
                  },
                  "dnp3.al.ana.float": "1201.03"
                },
                "Point Number 15 (Quality: Online), Value: 46.176": {
                  "dnp3.al.point_index": "15",
                  "Quality: Online": {
                    "dnp3.al.aiq.b7": "0",
                    "dnp3.al.aiq.b6": "0",
                    "dnp3.al.aiq.b5": "0",
                    "dnp3.al.aiq.b4": "0",
                    "dnp3.al.aiq.b3": "0",
                    "dnp3.al.aiq.b2": "0",
                    "dnp3.al.aiq.b1": "0",
                    "dnp3.al.aiq.b0": "1"
                  },
                  "dnp3.al.ana.float": "46.176"
                },
                "Point Number 16 (Quality: Online), Value: 1024.01": {
                  "dnp3.al.point_index": "16",
                  "Quality: Online": {
                    "dnp3.al.aiq.b7": "0",
                    "dnp3.al.aiq.b6": "0",
                    "dnp3.al.aiq.b5": "0",
                    "dnp3.al.aiq.b4": "0",
                    "dnp3.al.aiq.b3": "0",
                    "dnp3.al.aiq.b2": "0",
                    "dnp3.al.aiq.b1": "0",
                    "dnp3.al.aiq.b0": "1"
                  },
                  "dnp3.al.ana.float": "1024.01"
                },
                "Point Number 17 (Quality: Online), Value: 31.5754": {
                  "dnp3.al.point_index": "17",
                  "Quality: Online": {
                    "dnp3.al.aiq.b7": "0",
                    "dnp3.al.aiq.b6": "0",
                    "dnp3.al.aiq.b5": "0",
                    "dnp3.al.aiq.b4": "0",
                    "dnp3.al.aiq.b3": "0",
                    "dnp3.al.aiq.b2": "0",
                    "dnp3.al.aiq.b1": "0",
                    "dnp3.al.aiq.b0": "1"
                  },
                  "dnp3.al.ana.float": "31.5754"
                }
              },
              "dnp3.al.obj": "2562",
              "dnp3.al.obj_tree": {
                "Qualifier Field, Prefix: None, Range: 8-bit Start and Stop Indices": {
                  "dnp3.al.objq.prefix": "0",
                  "dnp3.al.objq.range": "0"
                },
                "Number of Items: 9": {
                  "dnp3.al.range.start": "0",
                  "dnp3.al.range.stop": "8"
                },
                "Point Number 0 (Quality: Online), Value: 1": {
                  "dnp3.al.point_index": "0",
                  "Quality: Online": {
                    "dnp3.al.boq.b7": "1",
                    "dnp3.al.boq.b6": "0",
                    "dnp3.al.boq.b5": "0",
                    "dnp3.al.boq.b4": "0",
                    "dnp3.al.boq.b3": "0",
                    "dnp3.al.boq.b2": "0",
                    "dnp3.al.boq.b1": "0",
                    "dnp3.al.boq.b0": "1"
                  }
                },
                "Point Number 1 (Quality: Online), Value: 1": {
                  "dnp3.al.point_index": "1",
                  "Quality: Online": {
                    "dnp3.al.boq.b7": "1",
                    "dnp3.al.boq.b6": "0",
                    "dnp3.al.boq.b5": "0",
                    "dnp3.al.boq.b4": "0",
                    "dnp3.al.boq.b3": "0",
                    "dnp3.al.boq.b2": "0",
                    "dnp3.al.boq.b1": "0",
                    "dnp3.al.boq.b0": "1"
                  }
                },
                "Point Number 2 (Quality: Online), Value: 1": {
                  "dnp3.al.point_index": "2",
                  "Quality: Online": {
                    "dnp3.al.boq.b7": "1",
                    "dnp3.al.boq.b6": "0",
                    "dnp3.al.boq.b5": "0",
                    "dnp3.al.boq.b4": "0",
                    "dnp3.al.boq.b3": "0",
                    "dnp3.al.boq.b2": "0",
                    "dnp3.al.boq.b1": "0",
                    "dnp3.al.boq.b0": "1"
                  }
                },
                "Point Number 3 (Quality: Online), Value: 1": {
                  "dnp3.al.point_index": "3",
                  "Quality: Online": {
                    "dnp3.al.boq.b7": "1",
                    "dnp3.al.boq.b6": "0",
                    "dnp3.al.boq.b5": "0",
                    "dnp3.al.boq.b4": "0",
                    "dnp3.al.boq.b3": "0",
                    "dnp3.al.boq.b2": "0",
                    "dnp3.al.boq.b1": "0",
                    "dnp3.al.boq.b0": "1"
                  }
                },
                "Point Number 4 (Quality: Online), Value: 1": {
                  "dnp3.al.point_index": "4",
                  "Quality: Online": {
                    "dnp3.al.boq.b7": "1",
                    "dnp3.al.boq.b6": "0",
                    "dnp3.al.boq.b5": "0",
                    "dnp3.al.boq.b4": "0",
                    "dnp3.al.boq.b3": "0",
                    "dnp3.al.boq.b2": "0",
                    "dnp3.al.boq.b1": "0",
                    "dnp3.al.boq.b0": "1"
                  }
                },
                "Point Number 5 (Quality: Online), Value: 1": {
                  "dnp3.al.point_index": "5",
                  "Quality: Online": {
                    "dnp3.al.boq.b7": "1",
                    "dnp3.al.boq.b6": "0",
                    "dnp3.al.boq.b5": "0",
                    "dnp3.al.boq.b4": "0",
                    "dnp3.al.boq.b3": "0",
                    "dnp3.al.boq.b2": "0",
                    "dnp3.al.boq.b1": "0",
                    "dnp3.al.boq.b0": "1"
                  }
                },
                "Point Number 6 (Quality: Online), Value: 1": {
                  "dnp3.al.point_index": "6",
                  "Quality: Online": {
                    "dnp3.al.boq.b7": "1",
                    "dnp3.al.boq.b6": "0",
                    "dnp3.al.boq.b5": "0",
                    "dnp3.al.boq.b4": "0",
                    "dnp3.al.boq.b3": "0",
                    "dnp3.al.boq.b2": "0",
                    "dnp3.al.boq.b1": "0",
                    "dnp3.al.boq.b0": "1"
                  }
                },
                "Point Number 7 (Quality: Online), Value: 1": {
                  "dnp3.al.point_index": "7",
                  "Quality: Online": {
                    "dnp3.al.boq.b7": "1",
                    "dnp3.al.boq.b6": "0",
                    "dnp3.al.boq.b5": "0",
                    "dnp3.al.boq.b4": "0",
                    "dnp3.al.boq.b3": "0",
                    "dnp3.al.boq.b2": "0",
                    "dnp3.al.boq.b1": "0",
                    "dnp3.al.boq.b0": "1"
                  }
                },
                "Point Number 8 (Quality: Online), Value: 1": {
                  "dnp3.al.point_index": "8",
                  "Quality: Online": {
                    "dnp3.al.boq.b7": "1",
                    "dnp3.al.boq.b6": "0",
                    "dnp3.al.boq.b5": "0",
                    "dnp3.al.boq.b4": "0",
                    "dnp3.al.boq.b3": "0",
                    "dnp3.al.boq.b2": "0",
                    "dnp3.al.boq.b1": "0",
                    "dnp3.al.boq.b0": "1"
                  }
                }
              },
              "dnp3.al.obj": "10243",
              "dnp3.al.obj_tree": {
                "Qualifier Field, Prefix: None, Range: 8-bit Start and Stop Indices": {
                  "dnp3.al.objq.prefix": "0",
                  "dnp3.al.objq.range": "0"
                },
                "Number of Items: 2": {
                  "dnp3.al.range.start": "0",
                  "dnp3.al.range.stop": "1"
                },
                "Point Number 0 (Quality: Online), Value: 1200": {
                  "dnp3.al.point_index": "0",
                  "Quality: Online": {
                    "dnp3.al.aoq.b7": "0",
                    "dnp3.al.aoq.b6": "0",
                    "dnp3.al.aoq.b5": "0",
                    "dnp3.al.aoq.b4": "0",
                    "dnp3.al.aoq.b3": "0",
                    "dnp3.al.aoq.b2": "0",
                    "dnp3.al.aoq.b1": "0",
                    "dnp3.al.aoq.b0": "1"
                  },
                  "dnp3.al.anaout.float": "1200"
                },
                "Point Number 1 (Quality: Online), Value: 1100": {
                  "dnp3.al.point_index": "1",
                  "Quality: Online": {
                    "dnp3.al.aoq.b7": "0",
                    "dnp3.al.aoq.b6": "0",
                    "dnp3.al.aoq.b5": "0",
                    "dnp3.al.aoq.b4": "0",
                    "dnp3.al.aoq.b3": "0",
                    "dnp3.al.aoq.b2": "0",
                    "dnp3.al.aoq.b1": "0",
                    "dnp3.al.aoq.b0": "1"
                  },
                  "dnp3.al.anaout.float": "1100"
                }
              }
            }
          }
        }
      }
    }
  },
  {
    "_index": "packets-2020-10-17",
    "_type": "pcap_file",
    "_score": null,
    "_source": {
      "layers": {
        "frame": {
          "frame.interface_id": "0",
          "frame.interface_id_tree": {
            "frame.interface_name": "ens224"
          },
          "frame.encap_type": "1",
          "frame.time": "Oct 17, 2020 14:42:18.626224967 CDT",
          "frame.offset_shift": "0.000000000",
          "frame.time_epoch": "1602963738.626224967",
          "frame.time_delta": "1.088779073",
          "frame.time_delta_displayed": "1.088779073",
          "frame.time_relative": "48.049439455",
          "frame.number": "22",
          "frame.len": "81",
          "frame.cap_len": "81",
          "frame.marked": "0",
          "frame.ignored": "0",
          "frame.protocols": "eth:ethertype:ip:tcp:dnp3",
          "frame.coloring_rule.name": "TCP",
          "frame.coloring_rule.string": "tcp"
        },
        "eth": {
          "eth.dst": "00:00:00:aa:00:25",
          "eth.dst_tree": {
            "eth.dst_resolved": "00:00:00_aa:00:25",
            "eth.addr": "00:00:00:aa:00:25",
            "eth.addr_resolved": "00:00:00_aa:00:25",
            "eth.lg": "0",
            "eth.ig": "0"
          },
          "eth.src": "00:50:56:9c:5f:cc",
          "eth.src_tree": {
            "eth.src_resolved": "Vmware_9c:5f:cc",
            "eth.addr": "00:50:56:9c:5f:cc",
            "eth.addr_resolved": "Vmware_9c:5f:cc",
            "eth.lg": "0",
            "eth.ig": "0"
          },
          "eth.type": "0x00000800"
        },
        "ip": {
          "ip.version": "4",
          "ip.hdr_len": "20",
          "ip.dsfield": "0x00000000",
          "ip.dsfield_tree": {
            "ip.dsfield.dscp": "0",
            "ip.dsfield.ecn": "0"
          },
          "ip.len": "67",
          "ip.id": "0x00006757",
          "ip.flags": "0x00004000",
          "ip.flags_tree": {
            "ip.flags.rb": "0",
            "ip.flags.df": "1",
            "ip.flags.mf": "0"
          },
          "ip.frag_offset": "0",
          "ip.ttl": "64",
          "ip.proto": "6",
          "ip.checksum": "0x0000669e",
          "ip.checksum.status": "2",
          "ip.src": "172.16.0.2",
          "ip.addr": "172.16.0.2",
          "ip.src_host": "172.16.0.2",
          "ip.host": "172.16.0.2",
          "ip.dst": "192.168.0.5",
          "ip.addr": "192.168.0.5",
          "ip.dst_host": "192.168.0.5",
          "ip.host": "192.168.0.5"
        },
        "tcp": {
          "tcp.srcport": "54887",
          "tcp.dstport": "20000",
          "tcp.port": "54887",
          "tcp.port": "20000",
          "tcp.stream": "1",
          "tcp.len": "27",
          "tcp.seq": "19",
          "tcp.nxtseq": "46",
          "tcp.ack": "153",
          "tcp.hdr_len": "20",
          "tcp.flags": "0x00000018",
          "tcp.flags_tree": {
            "tcp.flags.res": "0",
            "tcp.flags.ns": "0",
            "tcp.flags.cwr": "0",
            "tcp.flags.ecn": "0",
            "tcp.flags.urg": "0",
            "tcp.flags.ack": "1",
            "tcp.flags.push": "1",
            "tcp.flags.reset": "0",
            "tcp.flags.syn": "0",
            "tcp.flags.fin": "0",
            "tcp.flags.str": "·······AP···"
          },
          "tcp.window_size_value": "501",
          "tcp.window_size": "501",
          "tcp.window_size_scalefactor": "-1",
          "tcp.checksum": "0x00006cf5",
          "tcp.checksum.status": "2",
          "tcp.urgent_pointer": "0",
          "tcp.analysis": {
            "tcp.analysis.acks_frame": "4",
            "tcp.analysis.ack_rtt": "39.648970476",
            "tcp.analysis.bytes_in_flight": "27",
            "tcp.analysis.push_bytes_sent": "27"
          },
          "Timestamps": {
            "tcp.time_relative": "39.800459740",
            "tcp.time_delta": "39.648970476"
          },
          "tcp.payload": "05:64:14:c4:77:02:01:00:6d:97:ee:ce:05:29:03:28:01:00:00:00:00:00:7a:44:00:10:7a",
          "tcp.pdu.size": "27"
        },
        "dnp3": {
          "Data Link Layer, Len: 20, From: 1, To: 631, DIR, PRM, Unconfirmed User Data": {
            "dnp3.start": "0x00000564",
            "dnp3.len": "20",
            "dnp3.ctl": "0x000000c4",
            "dnp3.ctl_tree": {
              "dnp3.ctl.dir": "1",
              "dnp3.ctl.prm": "1",
              "dnp3.ctl.fcb": "0",
              "dnp3.ctl.fcv": "0",
              "dnp3.ctl.prifunc": "4"
            },
            "dnp3.dst": "631",
            "dnp3.addr": "631",
            "dnp3.src": "1",
            "dnp3.addr": "1",
            "dnp3.hdr.CRC": "0x0000976d",
            "dnp.hdr.CRC.status": "1"
          },
          "dnp3.tr.ctl": "0x000000ee",
          "dnp3.tr.ctl_tree": {
            "dnp3.tr.fin": "1",
            "dnp3.tr.fir": "1",
            "dnp3.tr.seq": "46"
          },
          "Data Chunks": {
            "Data Chunk: 0": {
              "dnp.data_chunk": "ee:ce:05:29:03:28:01:00:00:00:00:00:7a:44:00",
              "dnp.data_chunk_len": "15",
              "dnp.data_chunk.CRC": "0x00007a10",
              "dnp.data_chunk.CRC.status": "1"
            }
          },
          "dnp3.al.fragments": {
            "dnp3.al.fragment": "22",
            "dnp3.al.fragment.count": "1",
            "dnp3.al.fragment.reassembled.length": "14"
          },
          "Application Layer: (FIR, FIN, Sequence 14, Direct Operate)": {
            "dnp3.al.ctl": "0x000000ce",
            "dnp3.al.ctl_tree": {
              "dnp3.al.fir": "1",
              "dnp3.al.fin": "1",
              "dnp3.al.con": "0",
              "dnp3.al.uns": "0",
              "dnp3.al.seq": "14"
            },
            "dnp3.al.func": "5",
            "DIRECT OPERATE Request Data Objects": {
              "dnp3.al.obj": "10499",
              "dnp3.al.obj_tree": {
                "Qualifier Field, Prefix: 2-Octet Index Prefix, Range: 16-bit Single Field Quantity": {
                  "dnp3.al.objq.prefix": "2",
                  "dnp3.al.objq.range": "8"
                },
                "Number of Items: 1": {
                  "dnp3.al.range.quantity": "1"
                },
                "Point Number 0, Value: 1000 [Status: Req. Accepted/Init/Queued (0x00)]": {
                  "dnp3.al.index": "0",
                  "dnp3.al.anaout.float": "1000",
                  "dnp3.al.ctrlstatus": "0"
                }
              }
            }
          }
        }
      }
    }
  },
  {
    "_index": "packets-2020-10-17",
    "_type": "pcap_file",
    "_score": null,
    "_source": {
      "layers": {
        "frame": {
          "frame.interface_id": "0",
          "frame.interface_id_tree": {
            "frame.interface_name": "ens224"
          },
          "frame.encap_type": "1",
          "frame.time": "Oct 17, 2020 14:42:18.777455826 CDT",
          "frame.offset_shift": "0.000000000",
          "frame.time_epoch": "1602963738.777455826",
          "frame.time_delta": "0.151230859",
          "frame.time_delta_displayed": "0.151230859",
          "frame.time_relative": "48.200670314",
          "frame.number": "23",
          "frame.len": "85",
          "frame.cap_len": "85",
          "frame.marked": "0",
          "frame.ignored": "0",
          "frame.protocols": "eth:ethertype:ip:tcp:dnp3",
          "frame.coloring_rule.name": "TCP",
          "frame.coloring_rule.string": "tcp"
        },
        "eth": {
          "eth.dst": "00:50:56:9c:5f:cc",
          "eth.dst_tree": {
            "eth.dst_resolved": "Vmware_9c:5f:cc",
            "eth.addr": "00:50:56:9c:5f:cc",
            "eth.addr_resolved": "Vmware_9c:5f:cc",
            "eth.lg": "0",
            "eth.ig": "0"
          },
          "eth.src": "00:00:00:aa:00:25",
          "eth.src_tree": {
            "eth.src_resolved": "00:00:00_aa:00:25",
            "eth.addr": "00:00:00:aa:00:25",
            "eth.addr_resolved": "00:00:00_aa:00:25",
            "eth.lg": "0",
            "eth.ig": "0"
          },
          "eth.type": "0x00000800"
        },
        "ip": {
          "ip.version": "4",
          "ip.hdr_len": "20",
          "ip.dsfield": "0x00000000",
          "ip.dsfield_tree": {
            "ip.dsfield.dscp": "0",
            "ip.dsfield.ecn": "0"
          },
          "ip.len": "71",
          "ip.id": "0x0000c28c",
          "ip.flags": "0x00004000",
          "ip.flags_tree": {
            "ip.flags.rb": "0",
            "ip.flags.df": "1",
            "ip.flags.mf": "0"
          },
          "ip.frag_offset": "0",
          "ip.ttl": "126",
          "ip.proto": "6",
          "ip.checksum": "0x0000cd64",
          "ip.checksum.status": "2",
          "ip.src": "192.168.0.5",
          "ip.addr": "192.168.0.5",
          "ip.src_host": "192.168.0.5",
          "ip.host": "192.168.0.5",
          "ip.dst": "172.16.0.2",
          "ip.addr": "172.16.0.2",
          "ip.dst_host": "172.16.0.2",
          "ip.host": "172.16.0.2"
        },
        "tcp": {
          "tcp.srcport": "20000",
          "tcp.dstport": "54887",
          "tcp.port": "20000",
          "tcp.port": "54887",
          "tcp.stream": "1",
          "tcp.len": "31",
          "tcp.seq": "153",
          "tcp.nxtseq": "184",
          "tcp.ack": "46",
          "tcp.hdr_len": "20",
          "tcp.flags": "0x00000018",
          "tcp.flags_tree": {
            "tcp.flags.res": "0",
            "tcp.flags.ns": "0",
            "tcp.flags.cwr": "0",
            "tcp.flags.ecn": "0",
            "tcp.flags.urg": "0",
            "tcp.flags.ack": "1",
            "tcp.flags.push": "1",
            "tcp.flags.reset": "0",
            "tcp.flags.syn": "0",
            "tcp.flags.fin": "0",
            "tcp.flags.str": "·······AP···"
          },
          "tcp.window_size_value": "1022",
          "tcp.window_size": "1022",
          "tcp.window_size_scalefactor": "-1",
          "tcp.checksum": "0x00004c70",
          "tcp.checksum.status": "2",
          "tcp.urgent_pointer": "0",
          "tcp.analysis": {
            "tcp.analysis.acks_frame": "22",
            "tcp.analysis.ack_rtt": "0.151230859",
            "tcp.analysis.bytes_in_flight": "31",
            "tcp.analysis.push_bytes_sent": "31"
          },
          "Timestamps": {
            "tcp.time_relative": "39.951690599",
            "tcp.time_delta": "0.151230859"
          },
          "tcp.payload": "05:64:16:44:01:00:77:02:9b:92:c0:ce:81:00:00:29:03:28:01:00:00:00:00:00:7a:44:85:31:00:ff:ff",
          "tcp.pdu.size": "31"
        },
        "dnp3": {
          "Data Link Layer, Len: 22, From: 631, To: 1, PRM, Unconfirmed User Data": {
            "dnp3.start": "0x00000564",
            "dnp3.len": "22",
            "dnp3.ctl": "0x00000044",
            "dnp3.ctl_tree": {
              "dnp3.ctl.dir": "0",
              "dnp3.ctl.prm": "1",
              "dnp3.ctl.fcb": "0",
              "dnp3.ctl.fcv": "0",
              "dnp3.ctl.prifunc": "4"
            },
            "dnp3.dst": "1",
            "dnp3.addr": "1",
            "dnp3.src": "631",
            "dnp3.addr": "631",
            "dnp3.hdr.CRC": "0x0000929b",
            "dnp.hdr.CRC.status": "1"
          },
          "dnp3.tr.ctl": "0x000000c0",
          "dnp3.tr.ctl_tree": {
            "dnp3.tr.fin": "1",
            "dnp3.tr.fir": "1",
            "dnp3.tr.seq": "0"
          },
          "Data Chunks": {
            "Data Chunk: 0": {
              "dnp.data_chunk": "c0:ce:81:00:00:29:03:28:01:00:00:00:00:00:7a:44",
              "dnp.data_chunk_len": "16",
              "dnp.data_chunk.CRC": "0x00003185",
              "dnp.data_chunk.CRC.status": "1"
            },
            "Data Chunk: 1": {
              "dnp.data_chunk": "00",
              "dnp.data_chunk_len": "1",
              "dnp.data_chunk.CRC": "0x0000ffff",
              "dnp.data_chunk.CRC.status": "1"
            }
          },
          "dnp3.al.fragments": {
            "dnp3.al.fragment": "23",
            "dnp3.al.fragment.count": "1",
            "dnp3.al.fragment.reassembled.length": "16"
          },
          "Application Layer: (FIR, FIN, Sequence 14, Response)": {
            "dnp3.al.ctl": "0x000000ce",
            "dnp3.al.ctl_tree": {
              "dnp3.al.fir": "1",
              "dnp3.al.fin": "1",
              "dnp3.al.con": "0",
              "dnp3.al.uns": "0",
              "dnp3.al.seq": "14"
            },
            "dnp3.al.func": "129",
            "dnp3.al.iin": "0x00000000",
            "dnp3.al.iin_tree": {
              "dnp3.al.iin.rst": "0",
              "dnp3.al.iin.dt": "0",
              "dnp3.al.iin.dol": "0",
              "dnp3.al.iin.tsr": "0",
              "dnp3.al.iin.cls3d": "0",
              "dnp3.al.iin.cls2d": "0",
              "dnp3.al.iin.cls1d": "0",
              "dnp3.al.iin.bmsg": "0",
              "dnp3.al.iin.cc": "0",
              "dnp3.al.iin.oae": "0",
              "dnp3.al.iin.ebo": "0",
              "dnp3.al.iin.pioor": "0",
              "dnp3.al.iin.obju": "0",
              "dnp3.al.iin.fcni": "0"
            },
            "RESPONSE Data Objects": {
              "dnp3.al.obj": "10499",
              "dnp3.al.obj_tree": {
                "Qualifier Field, Prefix: 2-Octet Index Prefix, Range: 16-bit Single Field Quantity": {
                  "dnp3.al.objq.prefix": "2",
                  "dnp3.al.objq.range": "8"
                },
                "Number of Items: 1": {
                  "dnp3.al.range.quantity": "1"
                },
                "Point Number 0, Value: 1000 [Status: Req. Accepted/Init/Queued (0x00)]": {
                  "dnp3.al.index": "0",
                  "dnp3.al.anaout.float": "1000",
                  "dnp3.al.ctrlstatus": "0"
                }
              }
            }
          }
        }
      }
    }
  },
  {
    "_index": "packets-2020-10-17",
    "_type": "pcap_file",
    "_score": null,
    "_source": {
      "layers": {
        "frame": {
          "frame.interface_id": "0",
          "frame.interface_id_tree": {
            "frame.interface_name": "ens224"
          },
          "frame.encap_type": "1",
          "frame.time": "Oct 17, 2020 14:42:22.496320940 CDT",
          "frame.offset_shift": "0.000000000",
          "frame.time_epoch": "1602963742.496320940",
          "frame.time_delta": "3.718865114",
          "frame.time_delta_displayed": "3.718865114",
          "frame.time_relative": "51.919535428",
          "frame.number": "24",
          "frame.len": "81",
          "frame.cap_len": "81",
          "frame.marked": "0",
          "frame.ignored": "0",
          "frame.protocols": "eth:ethertype:ip:tcp:dnp3",
          "frame.coloring_rule.name": "TCP",
          "frame.coloring_rule.string": "tcp"
        },
        "eth": {
          "eth.dst": "00:00:00:aa:00:25",
          "eth.dst_tree": {
            "eth.dst_resolved": "00:00:00_aa:00:25",
            "eth.addr": "00:00:00:aa:00:25",
            "eth.addr_resolved": "00:00:00_aa:00:25",
            "eth.lg": "0",
            "eth.ig": "0"
          },
          "eth.src": "00:50:56:9c:5f:cc",
          "eth.src_tree": {
            "eth.src_resolved": "Vmware_9c:5f:cc",
            "eth.addr": "00:50:56:9c:5f:cc",
            "eth.addr_resolved": "Vmware_9c:5f:cc",
            "eth.lg": "0",
            "eth.ig": "0"
          },
          "eth.type": "0x00000800"
        },
        "ip": {
          "ip.version": "4",
          "ip.hdr_len": "20",
          "ip.dsfield": "0x00000000",
          "ip.dsfield_tree": {
            "ip.dsfield.dscp": "0",
            "ip.dsfield.ecn": "0"
          },
          "ip.len": "67",
          "ip.id": "0x00003fa3",
          "ip.flags": "0x00004000",
          "ip.flags_tree": {
            "ip.flags.rb": "0",
            "ip.flags.df": "1",
            "ip.flags.mf": "0"
          },
          "ip.frag_offset": "0",
          "ip.ttl": "64",
          "ip.proto": "6",
          "ip.checksum": "0x00008e52",
          "ip.checksum.status": "2",
          "ip.src": "172.16.0.2",
          "ip.addr": "172.16.0.2",
          "ip.src_host": "172.16.0.2",
          "ip.host": "172.16.0.2",
          "ip.dst": "192.168.0.5",
          "ip.addr": "192.168.0.5",
          "ip.dst_host": "192.168.0.5",
          "ip.host": "192.168.0.5"
        },
        "tcp": {
          "tcp.srcport": "33385",
          "tcp.dstport": "20000",
          "tcp.port": "33385",
          "tcp.port": "20000",
          "tcp.stream": "0",
          "tcp.len": "27",
          "tcp.seq": "19",
          "tcp.nxtseq": "46",
          "tcp.ack": "233",
          "tcp.hdr_len": "20",
          "tcp.flags": "0x00000018",
          "tcp.flags_tree": {
            "tcp.flags.res": "0",
            "tcp.flags.ns": "0",
            "tcp.flags.cwr": "0",
            "tcp.flags.ecn": "0",
            "tcp.flags.urg": "0",
            "tcp.flags.ack": "1",
            "tcp.flags.push": "1",
            "tcp.flags.reset": "0",
            "tcp.flags.syn": "0",
            "tcp.flags.fin": "0",
            "tcp.flags.str": "·······AP···"
          },
          "tcp.window_size_value": "501",
          "tcp.window_size": "501",
          "tcp.window_size_scalefactor": "-1",
          "tcp.checksum": "0x00006cf5",
          "tcp.checksum.status": "2",
          "tcp.urgent_pointer": "0",
          "tcp.analysis": {
            "tcp.analysis.acks_frame": "2",
            "tcp.analysis.ack_rtt": "51.768194590",
            "tcp.analysis.bytes_in_flight": "27",
            "tcp.analysis.push_bytes_sent": "27"
          },
          "Timestamps": {
            "tcp.time_relative": "51.919535428",
            "tcp.time_delta": "51.768194590"
          },
          "tcp.payload": "05:64:14:c4:59:02:01:00:f7:75:ff:cf:05:29:03:28:01:00:00:00:00:00:9c:42:00:eb:69",
          "tcp.pdu.size": "27"
        },
        "dnp3": {
          "Data Link Layer, Len: 20, From: 1, To: 601, DIR, PRM, Unconfirmed User Data": {
            "dnp3.start": "0x00000564",
            "dnp3.len": "20",
            "dnp3.ctl": "0x000000c4",
            "dnp3.ctl_tree": {
              "dnp3.ctl.dir": "1",
              "dnp3.ctl.prm": "1",
              "dnp3.ctl.fcb": "0",
              "dnp3.ctl.fcv": "0",
              "dnp3.ctl.prifunc": "4"
            },
            "dnp3.dst": "601",
            "dnp3.addr": "601",
            "dnp3.src": "1",
            "dnp3.addr": "1",
            "dnp3.hdr.CRC": "0x000075f7",
            "dnp.hdr.CRC.status": "1"
          },
          "dnp3.tr.ctl": "0x000000ff",
          "dnp3.tr.ctl_tree": {
            "dnp3.tr.fin": "1",
            "dnp3.tr.fir": "1",
            "dnp3.tr.seq": "63"
          },
          "Data Chunks": {
            "Data Chunk: 0": {
              "dnp.data_chunk": "ff:cf:05:29:03:28:01:00:00:00:00:00:9c:42:00",
              "dnp.data_chunk_len": "15",
              "dnp.data_chunk.CRC": "0x000069eb",
              "dnp.data_chunk.CRC.status": "1"
            }
          },
          "dnp3.al.fragments": {
            "dnp3.al.fragment": "24",
            "dnp3.al.fragment.count": "1",
            "dnp3.al.fragment.reassembled.length": "14"
          },
          "Application Layer: (FIR, FIN, Sequence 15, Direct Operate)": {
            "dnp3.al.ctl": "0x000000cf",
            "dnp3.al.ctl_tree": {
              "dnp3.al.fir": "1",
              "dnp3.al.fin": "1",
              "dnp3.al.con": "0",
              "dnp3.al.uns": "0",
              "dnp3.al.seq": "15"
            },
            "dnp3.al.func": "5",
            "DIRECT OPERATE Request Data Objects": {
              "dnp3.al.obj": "10499",
              "dnp3.al.obj_tree": {
                "Qualifier Field, Prefix: 2-Octet Index Prefix, Range: 16-bit Single Field Quantity": {
                  "dnp3.al.objq.prefix": "2",
                  "dnp3.al.objq.range": "8"
                },
                "Number of Items: 1": {
                  "dnp3.al.range.quantity": "1"
                },
                "Point Number 0, Value: 78 [Status: Req. Accepted/Init/Queued (0x00)]": {
                  "dnp3.al.index": "0",
                  "dnp3.al.anaout.float": "78",
                  "dnp3.al.ctrlstatus": "0"
                }
              }
            }
          }
        }
      }
    }
  },
  {
    "_index": "packets-2020-10-17",
    "_type": "pcap_file",
    "_score": null,
    "_source": {
      "layers": {
        "frame": {
          "frame.interface_id": "0",
          "frame.interface_id_tree": {
            "frame.interface_name": "ens224"
          },
          "frame.encap_type": "1",
          "frame.time": "Oct 17, 2020 14:42:22.647527040 CDT",
          "frame.offset_shift": "0.000000000",
          "frame.time_epoch": "1602963742.647527040",
          "frame.time_delta": "0.151206100",
          "frame.time_delta_displayed": "0.151206100",
          "frame.time_relative": "52.070741528",
          "frame.number": "25",
          "frame.len": "85",
          "frame.cap_len": "85",
          "frame.marked": "0",
          "frame.ignored": "0",
          "frame.protocols": "eth:ethertype:ip:tcp:dnp3",
          "frame.coloring_rule.name": "TCP",
          "frame.coloring_rule.string": "tcp"
        },
        "eth": {
          "eth.dst": "00:50:56:9c:5f:cc",
          "eth.dst_tree": {
            "eth.dst_resolved": "Vmware_9c:5f:cc",
            "eth.addr": "00:50:56:9c:5f:cc",
            "eth.addr_resolved": "Vmware_9c:5f:cc",
            "eth.lg": "0",
            "eth.ig": "0"
          },
          "eth.src": "00:00:00:aa:00:25",
          "eth.src_tree": {
            "eth.src_resolved": "00:00:00_aa:00:25",
            "eth.addr": "00:00:00:aa:00:25",
            "eth.addr_resolved": "00:00:00_aa:00:25",
            "eth.lg": "0",
            "eth.ig": "0"
          },
          "eth.type": "0x00000800"
        },
        "ip": {
          "ip.version": "4",
          "ip.hdr_len": "20",
          "ip.dsfield": "0x00000000",
          "ip.dsfield_tree": {
            "ip.dsfield.dscp": "0",
            "ip.dsfield.ecn": "0"
          },
          "ip.len": "71",
          "ip.id": "0x0000c28d",
          "ip.flags": "0x00004000",
          "ip.flags_tree": {
            "ip.flags.rb": "0",
            "ip.flags.df": "1",
            "ip.flags.mf": "0"
          },
          "ip.frag_offset": "0",
          "ip.ttl": "126",
          "ip.proto": "6",
          "ip.checksum": "0x0000cd63",
          "ip.checksum.status": "2",
          "ip.src": "192.168.0.5",
          "ip.addr": "192.168.0.5",
          "ip.src_host": "192.168.0.5",
          "ip.host": "192.168.0.5",
          "ip.dst": "172.16.0.2",
          "ip.addr": "172.16.0.2",
          "ip.dst_host": "172.16.0.2",
          "ip.host": "172.16.0.2"
        },
        "tcp": {
          "tcp.srcport": "20000",
          "tcp.dstport": "33385",
          "tcp.port": "20000",
          "tcp.port": "33385",
          "tcp.stream": "0",
          "tcp.len": "31",
          "tcp.seq": "233",
          "tcp.nxtseq": "264",
          "tcp.ack": "46",
          "tcp.hdr_len": "20",
          "tcp.flags": "0x00000018",
          "tcp.flags_tree": {
            "tcp.flags.res": "0",
            "tcp.flags.ns": "0",
            "tcp.flags.cwr": "0",
            "tcp.flags.ecn": "0",
            "tcp.flags.urg": "0",
            "tcp.flags.ack": "1",
            "tcp.flags.push": "1",
            "tcp.flags.reset": "0",
            "tcp.flags.syn": "0",
            "tcp.flags.fin": "0",
            "tcp.flags.str": "·······AP···"
          },
          "tcp.window_size_value": "1021",
          "tcp.window_size": "1021",
          "tcp.window_size_scalefactor": "-1",
          "tcp.checksum": "0x0000600c",
          "tcp.checksum.status": "2",
          "tcp.urgent_pointer": "0",
          "tcp.analysis": {
            "tcp.analysis.acks_frame": "24",
            "tcp.analysis.ack_rtt": "0.151206100",
            "tcp.analysis.bytes_in_flight": "31",
            "tcp.analysis.push_bytes_sent": "31"
          },
          "Timestamps": {
            "tcp.time_relative": "52.070741528",
            "tcp.time_delta": "0.151206100"
          },
          "tcp.payload": "05:64:16:44:01:00:59:02:09:22:c0:cf:81:00:00:29:03:28:01:00:00:00:00:00:9c:42:5b:85:00:ff:ff",
          "tcp.pdu.size": "31"
        },
        "dnp3": {
          "Data Link Layer, Len: 22, From: 601, To: 1, PRM, Unconfirmed User Data": {
            "dnp3.start": "0x00000564",
            "dnp3.len": "22",
            "dnp3.ctl": "0x00000044",
            "dnp3.ctl_tree": {
              "dnp3.ctl.dir": "0",
              "dnp3.ctl.prm": "1",
              "dnp3.ctl.fcb": "0",
              "dnp3.ctl.fcv": "0",
              "dnp3.ctl.prifunc": "4"
            },
            "dnp3.dst": "1",
            "dnp3.addr": "1",
            "dnp3.src": "601",
            "dnp3.addr": "601",
            "dnp3.hdr.CRC": "0x00002209",
            "dnp.hdr.CRC.status": "1"
          },
          "dnp3.tr.ctl": "0x000000c0",
          "dnp3.tr.ctl_tree": {
            "dnp3.tr.fin": "1",
            "dnp3.tr.fir": "1",
            "dnp3.tr.seq": "0"
          },
          "Data Chunks": {
            "Data Chunk: 0": {
              "dnp.data_chunk": "c0:cf:81:00:00:29:03:28:01:00:00:00:00:00:9c:42",
              "dnp.data_chunk_len": "16",
              "dnp.data_chunk.CRC": "0x0000855b",
              "dnp.data_chunk.CRC.status": "1"
            },
            "Data Chunk: 1": {
              "dnp.data_chunk": "00",
              "dnp.data_chunk_len": "1",
              "dnp.data_chunk.CRC": "0x0000ffff",
              "dnp.data_chunk.CRC.status": "1"
            }
          },
          "dnp3.al.fragments": {
            "dnp3.al.fragment": "25",
            "dnp3.al.fragment.count": "1",
            "dnp3.al.fragment.reassembled.length": "16"
          },
          "Application Layer: (FIR, FIN, Sequence 15, Response)": {
            "dnp3.al.ctl": "0x000000cf",
            "dnp3.al.ctl_tree": {
              "dnp3.al.fir": "1",
              "dnp3.al.fin": "1",
              "dnp3.al.con": "0",
              "dnp3.al.uns": "0",
              "dnp3.al.seq": "15"
            },
            "dnp3.al.func": "129",
            "dnp3.al.iin": "0x00000000",
            "dnp3.al.iin_tree": {
              "dnp3.al.iin.rst": "0",
              "dnp3.al.iin.dt": "0",
              "dnp3.al.iin.dol": "0",
              "dnp3.al.iin.tsr": "0",
              "dnp3.al.iin.cls3d": "0",
              "dnp3.al.iin.cls2d": "0",
              "dnp3.al.iin.cls1d": "0",
              "dnp3.al.iin.bmsg": "0",
              "dnp3.al.iin.cc": "0",
              "dnp3.al.iin.oae": "0",
              "dnp3.al.iin.ebo": "0",
              "dnp3.al.iin.pioor": "0",
              "dnp3.al.iin.obju": "0",
              "dnp3.al.iin.fcni": "0"
            },
            "RESPONSE Data Objects": {
              "dnp3.al.obj": "10499",
              "dnp3.al.obj_tree": {
                "Qualifier Field, Prefix: 2-Octet Index Prefix, Range: 16-bit Single Field Quantity": {
                  "dnp3.al.objq.prefix": "2",
                  "dnp3.al.objq.range": "8"
                },
                "Number of Items: 1": {
                  "dnp3.al.range.quantity": "1"
                },
                "Point Number 0, Value: 78 [Status: Req. Accepted/Init/Queued (0x00)]": {
                  "dnp3.al.index": "0",
                  "dnp3.al.anaout.float": "78",
                  "dnp3.al.ctrlstatus": "0"
                }
              }
            }
          }
        }
      }
    }
  },
  {
    "_index": "packets-2020-10-17",
    "_type": "pcap_file",
    "_score": null,
    "_source": {
      "layers": {
        "frame": {
          "frame.interface_id": "0",
          "frame.interface_id_tree": {
            "frame.interface_name": "ens224"
          },
          "frame.encap_type": "1",
          "frame.time": "Oct 17, 2020 14:42:24.412716041 CDT",
          "frame.offset_shift": "0.000000000",
          "frame.time_epoch": "1602963744.412716041",
          "frame.time_delta": "1.765189001",
          "frame.time_delta_displayed": "1.765189001",
          "frame.time_relative": "53.835930529",
          "frame.number": "26",
          "frame.len": "72",
          "frame.cap_len": "72",
          "frame.marked": "0",
          "frame.ignored": "0",
          "frame.protocols": "eth:ethertype:ip:tcp:dnp3",
          "frame.coloring_rule.name": "TCP",
          "frame.coloring_rule.string": "tcp"
        },
        "eth": {
          "eth.dst": "00:00:00:aa:00:25",
          "eth.dst_tree": {
            "eth.dst_resolved": "00:00:00_aa:00:25",
            "eth.addr": "00:00:00:aa:00:25",
            "eth.addr_resolved": "00:00:00_aa:00:25",
            "eth.lg": "0",
            "eth.ig": "0"
          },
          "eth.src": "00:50:56:9c:5f:cc",
          "eth.src_tree": {
            "eth.src_resolved": "Vmware_9c:5f:cc",
            "eth.addr": "00:50:56:9c:5f:cc",
            "eth.addr_resolved": "Vmware_9c:5f:cc",
            "eth.lg": "0",
            "eth.ig": "0"
          },
          "eth.type": "0x00000800"
        },
        "ip": {
          "ip.version": "4",
          "ip.hdr_len": "20",
          "ip.dsfield": "0x00000000",
          "ip.dsfield_tree": {
            "ip.dsfield.dscp": "0",
            "ip.dsfield.ecn": "0"
          },
          "ip.len": "58",
          "ip.id": "0x0000f901",
          "ip.flags": "0x00004000",
          "ip.flags_tree": {
            "ip.flags.rb": "0",
            "ip.flags.df": "1",
            "ip.flags.mf": "0"
          },
          "ip.frag_offset": "0",
          "ip.ttl": "64",
          "ip.proto": "6",
          "ip.checksum": "0x0000d4fc",
          "ip.checksum.status": "2",
          "ip.src": "172.16.0.2",
          "ip.addr": "172.16.0.2",
          "ip.src_host": "172.16.0.2",
          "ip.host": "172.16.0.2",
          "ip.dst": "192.168.0.5",
          "ip.addr": "192.168.0.5",
          "ip.dst_host": "192.168.0.5",
          "ip.host": "192.168.0.5"
        },
        "tcp": {
          "tcp.srcport": "50927",
          "tcp.dstport": "20000",
          "tcp.port": "50927",
          "tcp.port": "20000",
          "tcp.stream": "4",
          "tcp.len": "18",
          "tcp.seq": "1",
          "tcp.nxtseq": "19",
          "tcp.ack": "1",
          "tcp.hdr_len": "20",
          "tcp.flags": "0x00000018",
          "tcp.flags_tree": {
            "tcp.flags.res": "0",
            "tcp.flags.ns": "0",
            "tcp.flags.cwr": "0",
            "tcp.flags.ecn": "0",
            "tcp.flags.urg": "0",
            "tcp.flags.ack": "1",
            "tcp.flags.push": "1",
            "tcp.flags.reset": "0",
            "tcp.flags.syn": "0",
            "tcp.flags.fin": "0",
            "tcp.flags.str": "·······AP···"
          },
          "tcp.window_size_value": "501",
          "tcp.window_size": "501",
          "tcp.window_size_scalefactor": "-1",
          "tcp.checksum": "0x00006cec",
          "tcp.checksum.status": "2",
          "tcp.urgent_pointer": "0",
          "tcp.analysis": {
            "tcp.analysis.bytes_in_flight": "18",
            "tcp.analysis.push_bytes_sent": "18"
          },
          "Timestamps": {
            "tcp.time_relative": "0.000000000",
            "tcp.time_delta": "0.000000000"
          },
          "tcp.payload": "05:64:0b:c4:c8:03:01:00:7f:39:d9:c9:01:3c:01:06:4a:71",
          "tcp.pdu.size": "18"
        },
        "dnp3": {
          "Data Link Layer, Len: 11, From: 1, To: 968, DIR, PRM, Unconfirmed User Data": {
            "dnp3.start": "0x00000564",
            "dnp3.len": "11",
            "dnp3.ctl": "0x000000c4",
            "dnp3.ctl_tree": {
              "dnp3.ctl.dir": "1",
              "dnp3.ctl.prm": "1",
              "dnp3.ctl.fcb": "0",
              "dnp3.ctl.fcv": "0",
              "dnp3.ctl.prifunc": "4"
            },
            "dnp3.dst": "968",
            "dnp3.addr": "968",
            "dnp3.src": "1",
            "dnp3.addr": "1",
            "dnp3.hdr.CRC": "0x0000397f",
            "dnp.hdr.CRC.status": "1"
          },
          "dnp3.tr.ctl": "0x000000d9",
          "dnp3.tr.ctl_tree": {
            "dnp3.tr.fin": "1",
            "dnp3.tr.fir": "1",
            "dnp3.tr.seq": "25"
          },
          "Data Chunks": {
            "Data Chunk: 0": {
              "dnp.data_chunk": "d9:c9:01:3c:01:06",
              "dnp.data_chunk_len": "6",
              "dnp.data_chunk.CRC": "0x0000714a",
              "dnp.data_chunk.CRC.status": "1"
            }
          },
          "dnp3.al.fragments": {
            "dnp3.al.fragment": "26",
            "dnp3.al.fragment.count": "1",
            "dnp3.al.fragment.reassembled.length": "5"
          },
          "Application Layer: (FIR, FIN, Sequence 9, Read)": {
            "dnp3.al.ctl": "0x000000c9",
            "dnp3.al.ctl_tree": {
              "dnp3.al.fir": "1",
              "dnp3.al.fin": "1",
              "dnp3.al.con": "0",
              "dnp3.al.uns": "0",
              "dnp3.al.seq": "9"
            },
            "dnp3.al.func": "1",
            "READ Request Data Objects": {
              "dnp3.al.obj": "15361",
              "dnp3.al.obj_tree": {
                "Qualifier Field, Prefix: None, Range: No Range Field": {
                  "dnp3.al.objq.prefix": "0",
                  "dnp3.al.objq.range": "6"
                },
                "Number of Items: 0": ""
              }
            }
          }
        }
      }
    }
  },
  {
    "_index": "packets-2020-10-17",
    "_type": "pcap_file",
    "_score": null,
    "_source": {
      "layers": {
        "frame": {
          "frame.interface_id": "0",
          "frame.interface_id_tree": {
            "frame.interface_name": "ens224"
          },
          "frame.encap_type": "1",
          "frame.time": "Oct 17, 2020 14:42:24.565576000 CDT",
          "frame.offset_shift": "0.000000000",
          "frame.time_epoch": "1602963744.565576000",
          "frame.time_delta": "0.152859959",
          "frame.time_delta_displayed": "0.152859959",
          "frame.time_relative": "53.988790488",
          "frame.number": "27",
          "frame.len": "239",
          "frame.cap_len": "239",
          "frame.marked": "0",
          "frame.ignored": "0",
          "frame.protocols": "eth:ethertype:ip:tcp:dnp3",
          "frame.coloring_rule.name": "TCP",
          "frame.coloring_rule.string": "tcp"
        },
        "eth": {
          "eth.dst": "00:50:56:9c:5f:cc",
          "eth.dst_tree": {
            "eth.dst_resolved": "Vmware_9c:5f:cc",
            "eth.addr": "00:50:56:9c:5f:cc",
            "eth.addr_resolved": "Vmware_9c:5f:cc",
            "eth.lg": "0",
            "eth.ig": "0"
          },
          "eth.src": "00:00:00:aa:00:25",
          "eth.src_tree": {
            "eth.src_resolved": "00:00:00_aa:00:25",
            "eth.addr": "00:00:00:aa:00:25",
            "eth.addr_resolved": "00:00:00_aa:00:25",
            "eth.lg": "0",
            "eth.ig": "0"
          },
          "eth.type": "0x00000800"
        },
        "ip": {
          "ip.version": "4",
          "ip.hdr_len": "20",
          "ip.dsfield": "0x00000000",
          "ip.dsfield_tree": {
            "ip.dsfield.dscp": "0",
            "ip.dsfield.ecn": "0"
          },
          "ip.len": "225",
          "ip.id": "0x0000c28e",
          "ip.flags": "0x00004000",
          "ip.flags_tree": {
            "ip.flags.rb": "0",
            "ip.flags.df": "1",
            "ip.flags.mf": "0"
          },
          "ip.frag_offset": "0",
          "ip.ttl": "126",
          "ip.proto": "6",
          "ip.checksum": "0x0000ccc8",
          "ip.checksum.status": "2",
          "ip.src": "192.168.0.5",
          "ip.addr": "192.168.0.5",
          "ip.src_host": "192.168.0.5",
          "ip.host": "192.168.0.5",
          "ip.dst": "172.16.0.2",
          "ip.addr": "172.16.0.2",
          "ip.dst_host": "172.16.0.2",
          "ip.host": "172.16.0.2"
        },
        "tcp": {
          "tcp.srcport": "20000",
          "tcp.dstport": "50927",
          "tcp.port": "20000",
          "tcp.port": "50927",
          "tcp.stream": "4",
          "tcp.len": "185",
          "tcp.seq": "1",
          "tcp.nxtseq": "186",
          "tcp.ack": "19",
          "tcp.hdr_len": "20",
          "tcp.flags": "0x00000018",
          "tcp.flags_tree": {
            "tcp.flags.res": "0",
            "tcp.flags.ns": "0",
            "tcp.flags.cwr": "0",
            "tcp.flags.ecn": "0",
            "tcp.flags.urg": "0",
            "tcp.flags.ack": "1",
            "tcp.flags.push": "1",
            "tcp.flags.reset": "0",
            "tcp.flags.syn": "0",
            "tcp.flags.fin": "0",
            "tcp.flags.str": "·······AP···"
          },
          "tcp.window_size_value": "1024",
          "tcp.window_size": "1024",
          "tcp.window_size_scalefactor": "-1",
          "tcp.checksum": "0x00001f59",
          "tcp.checksum.status": "2",
          "tcp.urgent_pointer": "0",
          "tcp.analysis": {
            "tcp.analysis.acks_frame": "26",
            "tcp.analysis.ack_rtt": "0.152859959",
            "tcp.analysis.bytes_in_flight": "185",
            "tcp.analysis.push_bytes_sent": "185"
          },
          "Timestamps": {
            "tcp.time_relative": "0.152859959",
            "tcp.time_delta": "0.152859959"
          },
          "tcp.payload": "05:64:a0:44:01:00:c8:03:07:88:c0:c9:81:00:00:01:02:00:00:09:81:81:81:81:81:81:3e:1a:81:81:81:81:1e:05:00:00:13:01:5a:53:c6:c4:01:f5:89:32:bf:b0:43:01:d7:89:95:c3:01:70:81:6a:42:01:81:83:12:5b:9a:44:01:66:1e:40:43:01:a1:d1:a8:44:01:ae:09:eb:d3:cd:c0:01:8c:23:28:c4:01:ec:0d:53:43:01:fc:54:6b:c2:95:fa:01:0d:cd:0c:40:01:c3:9d:6e:c3:01:d8:d3:83:42:01:51:30:fc:54:6b:42:01:0d:cd:0c:c0:01:81:83:9a:44:01:66:c5:88:1e:40:43:01:a1:d1:a8:44:01:a8:09:eb:c0:0a:02:00:aa:99:00:09:81:81:81:81:81:81:81:81:81:81:28:03:00:00:28:e1:01:01:4f:83:9a:44:01:7f:d1:a8:44:c0:b0",
          "tcp.pdu.size": "185"
        },
        "dnp3": {
          "Data Link Layer, Len: 160, From: 968, To: 1, PRM, Unconfirmed User Data": {
            "dnp3.start": "0x00000564",
            "dnp3.len": "160",
            "dnp3.ctl": "0x00000044",
            "dnp3.ctl_tree": {
              "dnp3.ctl.dir": "0",
              "dnp3.ctl.prm": "1",
              "dnp3.ctl.fcb": "0",
              "dnp3.ctl.fcv": "0",
              "dnp3.ctl.prifunc": "4"
            },
            "dnp3.dst": "1",
            "dnp3.addr": "1",
            "dnp3.src": "968",
            "dnp3.addr": "968",
            "dnp3.hdr.CRC": "0x00008807",
            "dnp.hdr.CRC.status": "1"
          },
          "dnp3.tr.ctl": "0x000000c0",
          "dnp3.tr.ctl_tree": {
            "dnp3.tr.fin": "1",
            "dnp3.tr.fir": "1",
            "dnp3.tr.seq": "0"
          },
          "Data Chunks": {
            "Data Chunk: 0": {
              "dnp.data_chunk": "c0:c9:81:00:00:01:02:00:00:09:81:81:81:81:81:81",
              "dnp.data_chunk_len": "16",
              "dnp.data_chunk.CRC": "0x00001a3e",
              "dnp.data_chunk.CRC.status": "1"
            },
            "Data Chunk: 1": {
              "dnp.data_chunk": "81:81:81:81:1e:05:00:00:13:01:5a:53:c6:c4:01:f5",
              "dnp.data_chunk_len": "16",
              "dnp.data_chunk.CRC": "0x00003289",
              "dnp.data_chunk.CRC.status": "1"
            },
            "Data Chunk: 2": {
              "dnp.data_chunk": "bf:b0:43:01:d7:89:95:c3:01:70:81:6a:42:01:81:83",
              "dnp.data_chunk_len": "16",
              "dnp.data_chunk.CRC": "0x00005b12",
              "dnp.data_chunk.CRC.status": "1"
            },
            "Data Chunk: 3": {
              "dnp.data_chunk": "9a:44:01:66:1e:40:43:01:a1:d1:a8:44:01:ae:09:eb",
              "dnp.data_chunk_len": "16",
              "dnp.data_chunk.CRC": "0x0000cdd3",
              "dnp.data_chunk.CRC.status": "1"
            },
            "Data Chunk: 4": {
              "dnp.data_chunk": "c0:01:8c:23:28:c4:01:ec:0d:53:43:01:fc:54:6b:c2",
              "dnp.data_chunk_len": "16",
              "dnp.data_chunk.CRC": "0x0000fa95",
              "dnp.data_chunk.CRC.status": "1"
            },
            "Data Chunk: 5": {
              "dnp.data_chunk": "01:0d:cd:0c:40:01:c3:9d:6e:c3:01:d8:d3:83:42:01",
              "dnp.data_chunk_len": "16",
              "dnp.data_chunk.CRC": "0x00003051",
              "dnp.data_chunk.CRC.status": "1"
            },
            "Data Chunk: 6": {
              "dnp.data_chunk": "fc:54:6b:42:01:0d:cd:0c:c0:01:81:83:9a:44:01:66",
              "dnp.data_chunk_len": "16",
              "dnp.data_chunk.CRC": "0x000088c5",
              "dnp.data_chunk.CRC.status": "1"
            },
            "Data Chunk: 7": {
              "dnp.data_chunk": "1e:40:43:01:a1:d1:a8:44:01:a8:09:eb:c0:0a:02:00",
              "dnp.data_chunk_len": "16",
              "dnp.data_chunk.CRC": "0x000099aa",
              "dnp.data_chunk.CRC.status": "1"
            },
            "Data Chunk: 8": {
              "dnp.data_chunk": "00:09:81:81:81:81:81:81:81:81:81:81:28:03:00:00",
              "dnp.data_chunk_len": "16",
              "dnp.data_chunk.CRC": "0x0000e128",
              "dnp.data_chunk.CRC.status": "1"
            },
            "Data Chunk: 9": {
              "dnp.data_chunk": "01:01:4f:83:9a:44:01:7f:d1:a8:44",
              "dnp.data_chunk_len": "11",
              "dnp.data_chunk.CRC": "0x0000b0c0",
              "dnp.data_chunk.CRC.status": "1"
            }
          },
          "dnp3.al.fragments": {
            "dnp3.al.fragment": "27",
            "dnp3.al.fragment.count": "1",
            "dnp3.al.fragment.reassembled.length": "154"
          },
          "Application Layer: (FIR, FIN, Sequence 9, Response)": {
            "dnp3.al.ctl": "0x000000c9",
            "dnp3.al.ctl_tree": {
              "dnp3.al.fir": "1",
              "dnp3.al.fin": "1",
              "dnp3.al.con": "0",
              "dnp3.al.uns": "0",
              "dnp3.al.seq": "9"
            },
            "dnp3.al.func": "129",
            "dnp3.al.iin": "0x00000000",
            "dnp3.al.iin_tree": {
              "dnp3.al.iin.rst": "0",
              "dnp3.al.iin.dt": "0",
              "dnp3.al.iin.dol": "0",
              "dnp3.al.iin.tsr": "0",
              "dnp3.al.iin.cls3d": "0",
              "dnp3.al.iin.cls2d": "0",
              "dnp3.al.iin.cls1d": "0",
              "dnp3.al.iin.bmsg": "0",
              "dnp3.al.iin.cc": "0",
              "dnp3.al.iin.oae": "0",
              "dnp3.al.iin.ebo": "0",
              "dnp3.al.iin.pioor": "0",
              "dnp3.al.iin.obju": "0",
              "dnp3.al.iin.fcni": "0"
            },
            "RESPONSE Data Objects": {
              "dnp3.al.obj": "258",
              "dnp3.al.obj_tree": {
                "Qualifier Field, Prefix: None, Range: 8-bit Start and Stop Indices": {
                  "dnp3.al.objq.prefix": "0",
                  "dnp3.al.objq.range": "0"
                },
                "Number of Items: 10": {
                  "dnp3.al.range.start": "0",
                  "dnp3.al.range.stop": "9"
                },
                "Point Number 0 (Quality: Online), Value: 1": {
                  "dnp3.al.point_index": "0",
                  "Quality: Online": {
                    "dnp3.al.biq.b7": "1",
                    "dnp3.al.biq.b6": "0",
                    "dnp3.al.biq.b5": "0",
                    "dnp3.al.biq.b4": "0",
                    "dnp3.al.biq.b3": "0",
                    "dnp3.al.biq.b2": "0",
                    "dnp3.al.biq.b1": "0",
                    "dnp3.al.biq.b0": "1"
                  }
                },
                "Point Number 1 (Quality: Online), Value: 1": {
                  "dnp3.al.point_index": "1",
                  "Quality: Online": {
                    "dnp3.al.biq.b7": "1",
                    "dnp3.al.biq.b6": "0",
                    "dnp3.al.biq.b5": "0",
                    "dnp3.al.biq.b4": "0",
                    "dnp3.al.biq.b3": "0",
                    "dnp3.al.biq.b2": "0",
                    "dnp3.al.biq.b1": "0",
                    "dnp3.al.biq.b0": "1"
                  }
                },
                "Point Number 2 (Quality: Online), Value: 1": {
                  "dnp3.al.point_index": "2",
                  "Quality: Online": {
                    "dnp3.al.biq.b7": "1",
                    "dnp3.al.biq.b6": "0",
                    "dnp3.al.biq.b5": "0",
                    "dnp3.al.biq.b4": "0",
                    "dnp3.al.biq.b3": "0",
                    "dnp3.al.biq.b2": "0",
                    "dnp3.al.biq.b1": "0",
                    "dnp3.al.biq.b0": "1"
                  }
                },
                "Point Number 3 (Quality: Online), Value: 1": {
                  "dnp3.al.point_index": "3",
                  "Quality: Online": {
                    "dnp3.al.biq.b7": "1",
                    "dnp3.al.biq.b6": "0",
                    "dnp3.al.biq.b5": "0",
                    "dnp3.al.biq.b4": "0",
                    "dnp3.al.biq.b3": "0",
                    "dnp3.al.biq.b2": "0",
                    "dnp3.al.biq.b1": "0",
                    "dnp3.al.biq.b0": "1"
                  }
                },
                "Point Number 4 (Quality: Online), Value: 1": {
                  "dnp3.al.point_index": "4",
                  "Quality: Online": {
                    "dnp3.al.biq.b7": "1",
                    "dnp3.al.biq.b6": "0",
                    "dnp3.al.biq.b5": "0",
                    "dnp3.al.biq.b4": "0",
                    "dnp3.al.biq.b3": "0",
                    "dnp3.al.biq.b2": "0",
                    "dnp3.al.biq.b1": "0",
                    "dnp3.al.biq.b0": "1"
                  }
                },
                "Point Number 5 (Quality: Online), Value: 1": {
                  "dnp3.al.point_index": "5",
                  "Quality: Online": {
                    "dnp3.al.biq.b7": "1",
                    "dnp3.al.biq.b6": "0",
                    "dnp3.al.biq.b5": "0",
                    "dnp3.al.biq.b4": "0",
                    "dnp3.al.biq.b3": "0",
                    "dnp3.al.biq.b2": "0",
                    "dnp3.al.biq.b1": "0",
                    "dnp3.al.biq.b0": "1"
                  }
                },
                "Point Number 6 (Quality: Online), Value: 1": {
                  "dnp3.al.point_index": "6",
                  "Quality: Online": {
                    "dnp3.al.biq.b7": "1",
                    "dnp3.al.biq.b6": "0",
                    "dnp3.al.biq.b5": "0",
                    "dnp3.al.biq.b4": "0",
                    "dnp3.al.biq.b3": "0",
                    "dnp3.al.biq.b2": "0",
                    "dnp3.al.biq.b1": "0",
                    "dnp3.al.biq.b0": "1"
                  }
                },
                "Point Number 7 (Quality: Online), Value: 1": {
                  "dnp3.al.point_index": "7",
                  "Quality: Online": {
                    "dnp3.al.biq.b7": "1",
                    "dnp3.al.biq.b6": "0",
                    "dnp3.al.biq.b5": "0",
                    "dnp3.al.biq.b4": "0",
                    "dnp3.al.biq.b3": "0",
                    "dnp3.al.biq.b2": "0",
                    "dnp3.al.biq.b1": "0",
                    "dnp3.al.biq.b0": "1"
                  }
                },
                "Point Number 8 (Quality: Online), Value: 1": {
                  "dnp3.al.point_index": "8",
                  "Quality: Online": {
                    "dnp3.al.biq.b7": "1",
                    "dnp3.al.biq.b6": "0",
                    "dnp3.al.biq.b5": "0",
                    "dnp3.al.biq.b4": "0",
                    "dnp3.al.biq.b3": "0",
                    "dnp3.al.biq.b2": "0",
                    "dnp3.al.biq.b1": "0",
                    "dnp3.al.biq.b0": "1"
                  }
                },
                "Point Number 9 (Quality: Online), Value: 1": {
                  "dnp3.al.point_index": "9",
                  "Quality: Online": {
                    "dnp3.al.biq.b7": "1",
                    "dnp3.al.biq.b6": "0",
                    "dnp3.al.biq.b5": "0",
                    "dnp3.al.biq.b4": "0",
                    "dnp3.al.biq.b3": "0",
                    "dnp3.al.biq.b2": "0",
                    "dnp3.al.biq.b1": "0",
                    "dnp3.al.biq.b0": "1"
                  }
                }
              },
              "dnp3.al.obj": "7685",
              "dnp3.al.obj_tree": {
                "Qualifier Field, Prefix: None, Range: 8-bit Start and Stop Indices": {
                  "dnp3.al.objq.prefix": "0",
                  "dnp3.al.objq.range": "0"
                },
                "Number of Items: 20": {
                  "dnp3.al.range.start": "0",
                  "dnp3.al.range.stop": "19"
                },
                "Point Number 0 (Quality: Online), Value: -1586.6": {
                  "dnp3.al.point_index": "0",
                  "Quality: Online": {
                    "dnp3.al.aiq.b7": "0",
                    "dnp3.al.aiq.b6": "0",
                    "dnp3.al.aiq.b5": "0",
                    "dnp3.al.aiq.b4": "0",
                    "dnp3.al.aiq.b3": "0",
                    "dnp3.al.aiq.b2": "0",
                    "dnp3.al.aiq.b1": "0",
                    "dnp3.al.aiq.b0": "1"
                  },
                  "dnp3.al.ana.float": "-1586.6"
                },
                "Point Number 1 (Quality: Online), Value: 353.5": {
                  "dnp3.al.point_index": "1",
                  "Quality: Online": {
                    "dnp3.al.aiq.b7": "0",
                    "dnp3.al.aiq.b6": "0",
                    "dnp3.al.aiq.b5": "0",
                    "dnp3.al.aiq.b4": "0",
                    "dnp3.al.aiq.b3": "0",
                    "dnp3.al.aiq.b2": "0",
                    "dnp3.al.aiq.b1": "0",
                    "dnp3.al.aiq.b0": "1"
                  },
                  "dnp3.al.ana.float": "353.5"
                },
                "Point Number 2 (Quality: Online), Value: -299.077": {
                  "dnp3.al.point_index": "2",
                  "Quality: Online": {
                    "dnp3.al.aiq.b7": "0",
                    "dnp3.al.aiq.b6": "0",
                    "dnp3.al.aiq.b5": "0",
                    "dnp3.al.aiq.b4": "0",
                    "dnp3.al.aiq.b3": "0",
                    "dnp3.al.aiq.b2": "0",
                    "dnp3.al.aiq.b1": "0",
                    "dnp3.al.aiq.b0": "1"
                  },
                  "dnp3.al.ana.float": "-299.077"
                },
                "Point Number 3 (Quality: Online), Value: 58.6264": {
                  "dnp3.al.point_index": "3",
                  "Quality: Online": {
                    "dnp3.al.aiq.b7": "0",
                    "dnp3.al.aiq.b6": "0",
                    "dnp3.al.aiq.b5": "0",
                    "dnp3.al.aiq.b4": "0",
                    "dnp3.al.aiq.b3": "0",
                    "dnp3.al.aiq.b2": "0",
                    "dnp3.al.aiq.b1": "0",
                    "dnp3.al.aiq.b0": "1"
                  },
                  "dnp3.al.ana.float": "58.6264"
                },
                "Point Number 4 (Quality: Online), Value: 1236.11": {
                  "dnp3.al.point_index": "4",
                  "Quality: Online": {
                    "dnp3.al.aiq.b7": "0",
                    "dnp3.al.aiq.b6": "0",
                    "dnp3.al.aiq.b5": "0",
                    "dnp3.al.aiq.b4": "0",
                    "dnp3.al.aiq.b3": "0",
                    "dnp3.al.aiq.b2": "0",
                    "dnp3.al.aiq.b1": "0",
                    "dnp3.al.aiq.b0": "1"
                  },
                  "dnp3.al.ana.float": "1236.11"
                },
                "Point Number 5 (Quality: Online), Value: 192.119": {
                  "dnp3.al.point_index": "5",
                  "Quality: Online": {
                    "dnp3.al.aiq.b7": "0",
                    "dnp3.al.aiq.b6": "0",
                    "dnp3.al.aiq.b5": "0",
                    "dnp3.al.aiq.b4": "0",
                    "dnp3.al.aiq.b3": "0",
                    "dnp3.al.aiq.b2": "0",
                    "dnp3.al.aiq.b1": "0",
                    "dnp3.al.aiq.b0": "1"
                  },
                  "dnp3.al.ana.float": "192.119"
                },
                "Point Number 6 (Quality: Online), Value: 1350.55": {
                  "dnp3.al.point_index": "6",
                  "Quality: Online": {
                    "dnp3.al.aiq.b7": "0",
                    "dnp3.al.aiq.b6": "0",
                    "dnp3.al.aiq.b5": "0",
                    "dnp3.al.aiq.b4": "0",
                    "dnp3.al.aiq.b3": "0",
                    "dnp3.al.aiq.b2": "0",
                    "dnp3.al.aiq.b1": "0",
                    "dnp3.al.aiq.b0": "1"
                  },
                  "dnp3.al.ana.float": "1350.55"
                },
                "Point Number 7 (Quality: Online), Value: -7.34493": {
                  "dnp3.al.point_index": "7",
                  "Quality: Online": {
                    "dnp3.al.aiq.b7": "0",
                    "dnp3.al.aiq.b6": "0",
                    "dnp3.al.aiq.b5": "0",
                    "dnp3.al.aiq.b4": "0",
                    "dnp3.al.aiq.b3": "0",
                    "dnp3.al.aiq.b2": "0",
                    "dnp3.al.aiq.b1": "0",
                    "dnp3.al.aiq.b0": "1"
                  },
                  "dnp3.al.ana.float": "-7.34493"
                },
                "Point Number 8 (Quality: Online), Value: -672.555": {
                  "dnp3.al.point_index": "8",
                  "Quality: Online": {
                    "dnp3.al.aiq.b7": "0",
                    "dnp3.al.aiq.b6": "0",
                    "dnp3.al.aiq.b5": "0",
                    "dnp3.al.aiq.b4": "0",
                    "dnp3.al.aiq.b3": "0",
                    "dnp3.al.aiq.b2": "0",
                    "dnp3.al.aiq.b1": "0",
                    "dnp3.al.aiq.b0": "1"
                  },
                  "dnp3.al.ana.float": "-672.555"
                },
                "Point Number 9 (Quality: Online), Value: 211.054": {
                  "dnp3.al.point_index": "9",
                  "Quality: Online": {
                    "dnp3.al.aiq.b7": "0",
                    "dnp3.al.aiq.b6": "0",
                    "dnp3.al.aiq.b5": "0",
                    "dnp3.al.aiq.b4": "0",
                    "dnp3.al.aiq.b3": "0",
                    "dnp3.al.aiq.b2": "0",
                    "dnp3.al.aiq.b1": "0",
                    "dnp3.al.aiq.b0": "1"
                  },
                  "dnp3.al.ana.float": "211.054"
                },
                "Point Number 10 (Quality: Online), Value: -58.833": {
                  "dnp3.al.point_index": "10",
                  "Quality: Online": {
                    "dnp3.al.aiq.b7": "0",
                    "dnp3.al.aiq.b6": "0",
                    "dnp3.al.aiq.b5": "0",
                    "dnp3.al.aiq.b4": "0",
                    "dnp3.al.aiq.b3": "0",
                    "dnp3.al.aiq.b2": "0",
                    "dnp3.al.aiq.b1": "0",
                    "dnp3.al.aiq.b0": "1"
                  },
                  "dnp3.al.ana.float": "-58.833"
                },
                "Point Number 11 (Quality: Online), Value: 2.20002": {
                  "dnp3.al.point_index": "11",
                  "Quality: Online": {
                    "dnp3.al.aiq.b7": "0",
                    "dnp3.al.aiq.b6": "0",
                    "dnp3.al.aiq.b5": "0",
                    "dnp3.al.aiq.b4": "0",
                    "dnp3.al.aiq.b3": "0",
                    "dnp3.al.aiq.b2": "0",
                    "dnp3.al.aiq.b1": "0",
                    "dnp3.al.aiq.b0": "1"
                  },
                  "dnp3.al.ana.float": "2.20002"
                },
                "Point Number 12 (Quality: Online), Value: -238.616": {
                  "dnp3.al.point_index": "12",
                  "Quality: Online": {
                    "dnp3.al.aiq.b7": "0",
                    "dnp3.al.aiq.b6": "0",
                    "dnp3.al.aiq.b5": "0",
                    "dnp3.al.aiq.b4": "0",
                    "dnp3.al.aiq.b3": "0",
                    "dnp3.al.aiq.b2": "0",
                    "dnp3.al.aiq.b1": "0",
                    "dnp3.al.aiq.b0": "1"
                  },
                  "dnp3.al.ana.float": "-238.616"
                },
                "Point Number 13 (Quality: Online), Value: 65.9138": {
                  "dnp3.al.point_index": "13",
                  "Quality: Online": {
                    "dnp3.al.aiq.b7": "0",
                    "dnp3.al.aiq.b6": "0",
                    "dnp3.al.aiq.b5": "0",
                    "dnp3.al.aiq.b4": "0",
                    "dnp3.al.aiq.b3": "0",
                    "dnp3.al.aiq.b2": "0",
                    "dnp3.al.aiq.b1": "0",
                    "dnp3.al.aiq.b0": "1"
                  },
                  "dnp3.al.ana.float": "65.9138"
                },
                "Point Number 14 (Quality: Online), Value: 58.833": {
                  "dnp3.al.point_index": "14",
                  "Quality: Online": {
                    "dnp3.al.aiq.b7": "0",
                    "dnp3.al.aiq.b6": "0",
                    "dnp3.al.aiq.b5": "0",
                    "dnp3.al.aiq.b4": "0",
                    "dnp3.al.aiq.b3": "0",
                    "dnp3.al.aiq.b2": "0",
                    "dnp3.al.aiq.b1": "0",
                    "dnp3.al.aiq.b0": "1"
                  },
                  "dnp3.al.ana.float": "58.833"
                },
                "Point Number 15 (Quality: Online), Value: -2.20002": {
                  "dnp3.al.point_index": "15",
                  "Quality: Online": {
                    "dnp3.al.aiq.b7": "0",
                    "dnp3.al.aiq.b6": "0",
                    "dnp3.al.aiq.b5": "0",
                    "dnp3.al.aiq.b4": "0",
                    "dnp3.al.aiq.b3": "0",
                    "dnp3.al.aiq.b2": "0",
                    "dnp3.al.aiq.b1": "0",
                    "dnp3.al.aiq.b0": "1"
                  },
                  "dnp3.al.ana.float": "-2.20002"
                },
                "Point Number 16 (Quality: Online), Value: 1236.11": {
                  "dnp3.al.point_index": "16",
                  "Quality: Online": {
                    "dnp3.al.aiq.b7": "0",
                    "dnp3.al.aiq.b6": "0",
                    "dnp3.al.aiq.b5": "0",
                    "dnp3.al.aiq.b4": "0",
                    "dnp3.al.aiq.b3": "0",
                    "dnp3.al.aiq.b2": "0",
                    "dnp3.al.aiq.b1": "0",
                    "dnp3.al.aiq.b0": "1"
                  },
                  "dnp3.al.ana.float": "1236.11"
                },
                "Point Number 17 (Quality: Online), Value: 192.119": {
                  "dnp3.al.point_index": "17",
                  "Quality: Online": {
                    "dnp3.al.aiq.b7": "0",
                    "dnp3.al.aiq.b6": "0",
                    "dnp3.al.aiq.b5": "0",
                    "dnp3.al.aiq.b4": "0",
                    "dnp3.al.aiq.b3": "0",
                    "dnp3.al.aiq.b2": "0",
                    "dnp3.al.aiq.b1": "0",
                    "dnp3.al.aiq.b0": "1"
                  },
                  "dnp3.al.ana.float": "192.119"
                },
                "Point Number 18 (Quality: Online), Value: 1350.55": {
                  "dnp3.al.point_index": "18",
                  "Quality: Online": {
                    "dnp3.al.aiq.b7": "0",
                    "dnp3.al.aiq.b6": "0",
                    "dnp3.al.aiq.b5": "0",
                    "dnp3.al.aiq.b4": "0",
                    "dnp3.al.aiq.b3": "0",
                    "dnp3.al.aiq.b2": "0",
                    "dnp3.al.aiq.b1": "0",
                    "dnp3.al.aiq.b0": "1"
                  },
                  "dnp3.al.ana.float": "1350.55"
                },
                "Point Number 19 (Quality: Online), Value: -7.34493": {
                  "dnp3.al.point_index": "19",
                  "Quality: Online": {
                    "dnp3.al.aiq.b7": "0",
                    "dnp3.al.aiq.b6": "0",
                    "dnp3.al.aiq.b5": "0",
                    "dnp3.al.aiq.b4": "0",
                    "dnp3.al.aiq.b3": "0",
                    "dnp3.al.aiq.b2": "0",
                    "dnp3.al.aiq.b1": "0",
                    "dnp3.al.aiq.b0": "1"
                  },
                  "dnp3.al.ana.float": "-7.34493"
                }
              },
              "dnp3.al.obj": "2562",
              "dnp3.al.obj_tree": {
                "Qualifier Field, Prefix: None, Range: 8-bit Start and Stop Indices": {
                  "dnp3.al.objq.prefix": "0",
                  "dnp3.al.objq.range": "0"
                },
                "Number of Items: 10": {
                  "dnp3.al.range.start": "0",
                  "dnp3.al.range.stop": "9"
                },
                "Point Number 0 (Quality: Online), Value: 1": {
                  "dnp3.al.point_index": "0",
                  "Quality: Online": {
                    "dnp3.al.boq.b7": "1",
                    "dnp3.al.boq.b6": "0",
                    "dnp3.al.boq.b5": "0",
                    "dnp3.al.boq.b4": "0",
                    "dnp3.al.boq.b3": "0",
                    "dnp3.al.boq.b2": "0",
                    "dnp3.al.boq.b1": "0",
                    "dnp3.al.boq.b0": "1"
                  }
                },
                "Point Number 1 (Quality: Online), Value: 1": {
                  "dnp3.al.point_index": "1",
                  "Quality: Online": {
                    "dnp3.al.boq.b7": "1",
                    "dnp3.al.boq.b6": "0",
                    "dnp3.al.boq.b5": "0",
                    "dnp3.al.boq.b4": "0",
                    "dnp3.al.boq.b3": "0",
                    "dnp3.al.boq.b2": "0",
                    "dnp3.al.boq.b1": "0",
                    "dnp3.al.boq.b0": "1"
                  }
                },
                "Point Number 2 (Quality: Online), Value: 1": {
                  "dnp3.al.point_index": "2",
                  "Quality: Online": {
                    "dnp3.al.boq.b7": "1",
                    "dnp3.al.boq.b6": "0",
                    "dnp3.al.boq.b5": "0",
                    "dnp3.al.boq.b4": "0",
                    "dnp3.al.boq.b3": "0",
                    "dnp3.al.boq.b2": "0",
                    "dnp3.al.boq.b1": "0",
                    "dnp3.al.boq.b0": "1"
                  }
                },
                "Point Number 3 (Quality: Online), Value: 1": {
                  "dnp3.al.point_index": "3",
                  "Quality: Online": {
                    "dnp3.al.boq.b7": "1",
                    "dnp3.al.boq.b6": "0",
                    "dnp3.al.boq.b5": "0",
                    "dnp3.al.boq.b4": "0",
                    "dnp3.al.boq.b3": "0",
                    "dnp3.al.boq.b2": "0",
                    "dnp3.al.boq.b1": "0",
                    "dnp3.al.boq.b0": "1"
                  }
                },
                "Point Number 4 (Quality: Online), Value: 1": {
                  "dnp3.al.point_index": "4",
                  "Quality: Online": {
                    "dnp3.al.boq.b7": "1",
                    "dnp3.al.boq.b6": "0",
                    "dnp3.al.boq.b5": "0",
                    "dnp3.al.boq.b4": "0",
                    "dnp3.al.boq.b3": "0",
                    "dnp3.al.boq.b2": "0",
                    "dnp3.al.boq.b1": "0",
                    "dnp3.al.boq.b0": "1"
                  }
                },
                "Point Number 5 (Quality: Online), Value: 1": {
                  "dnp3.al.point_index": "5",
                  "Quality: Online": {
                    "dnp3.al.boq.b7": "1",
                    "dnp3.al.boq.b6": "0",
                    "dnp3.al.boq.b5": "0",
                    "dnp3.al.boq.b4": "0",
                    "dnp3.al.boq.b3": "0",
                    "dnp3.al.boq.b2": "0",
                    "dnp3.al.boq.b1": "0",
                    "dnp3.al.boq.b0": "1"
                  }
                },
                "Point Number 6 (Quality: Online), Value: 1": {
                  "dnp3.al.point_index": "6",
                  "Quality: Online": {
                    "dnp3.al.boq.b7": "1",
                    "dnp3.al.boq.b6": "0",
                    "dnp3.al.boq.b5": "0",
                    "dnp3.al.boq.b4": "0",
                    "dnp3.al.boq.b3": "0",
                    "dnp3.al.boq.b2": "0",
                    "dnp3.al.boq.b1": "0",
                    "dnp3.al.boq.b0": "1"
                  }
                },
                "Point Number 7 (Quality: Online), Value: 1": {
                  "dnp3.al.point_index": "7",
                  "Quality: Online": {
                    "dnp3.al.boq.b7": "1",
                    "dnp3.al.boq.b6": "0",
                    "dnp3.al.boq.b5": "0",
                    "dnp3.al.boq.b4": "0",
                    "dnp3.al.boq.b3": "0",
                    "dnp3.al.boq.b2": "0",
                    "dnp3.al.boq.b1": "0",
                    "dnp3.al.boq.b0": "1"
                  }
                },
                "Point Number 8 (Quality: Online), Value: 1": {
                  "dnp3.al.point_index": "8",
                  "Quality: Online": {
                    "dnp3.al.boq.b7": "1",
                    "dnp3.al.boq.b6": "0",
                    "dnp3.al.boq.b5": "0",
                    "dnp3.al.boq.b4": "0",
                    "dnp3.al.boq.b3": "0",
                    "dnp3.al.boq.b2": "0",
                    "dnp3.al.boq.b1": "0",
                    "dnp3.al.boq.b0": "1"
                  }
                },
                "Point Number 9 (Quality: Online), Value: 1": {
                  "dnp3.al.point_index": "9",
                  "Quality: Online": {
                    "dnp3.al.boq.b7": "1",
                    "dnp3.al.boq.b6": "0",
                    "dnp3.al.boq.b5": "0",
                    "dnp3.al.boq.b4": "0",
                    "dnp3.al.boq.b3": "0",
                    "dnp3.al.boq.b2": "0",
                    "dnp3.al.boq.b1": "0",
                    "dnp3.al.boq.b0": "1"
                  }
                }
              },
              "dnp3.al.obj": "10243",
              "dnp3.al.obj_tree": {
                "Qualifier Field, Prefix: None, Range: 8-bit Start and Stop Indices": {
                  "dnp3.al.objq.prefix": "0",
                  "dnp3.al.objq.range": "0"
                },
                "Number of Items: 2": {
                  "dnp3.al.range.start": "0",
                  "dnp3.al.range.stop": "1"
                },
                "Point Number 0 (Quality: Online), Value: 1236.1": {
                  "dnp3.al.point_index": "0",
                  "Quality: Online": {
                    "dnp3.al.aoq.b7": "0",
                    "dnp3.al.aoq.b6": "0",
                    "dnp3.al.aoq.b5": "0",
                    "dnp3.al.aoq.b4": "0",
                    "dnp3.al.aoq.b3": "0",
                    "dnp3.al.aoq.b2": "0",
                    "dnp3.al.aoq.b1": "0",
                    "dnp3.al.aoq.b0": "1"
                  },
                  "dnp3.al.anaout.float": "1236.1"
                },
                "Point Number 1 (Quality: Online), Value: 1350.55": {
                  "dnp3.al.point_index": "1",
                  "Quality: Online": {
                    "dnp3.al.aoq.b7": "0",
                    "dnp3.al.aoq.b6": "0",
                    "dnp3.al.aoq.b5": "0",
                    "dnp3.al.aoq.b4": "0",
                    "dnp3.al.aoq.b3": "0",
                    "dnp3.al.aoq.b2": "0",
                    "dnp3.al.aoq.b1": "0",
                    "dnp3.al.aoq.b0": "1"
                  },
                  "dnp3.al.anaout.float": "1350.55"
                }
              }
            }
          }
        }
      }
    }
  },
  {
    "_index": "packets-2020-10-17",
    "_type": "pcap_file",
    "_score": null,
    "_source": {
      "layers": {
        "frame": {
          "frame.interface_id": "0",
          "frame.interface_id_tree": {
            "frame.interface_name": "ens224"
          },
          "frame.encap_type": "1",
          "frame.time": "Oct 17, 2020 14:42:30.555007220 CDT",
          "frame.offset_shift": "0.000000000",
          "frame.time_epoch": "1602963750.555007220",
          "frame.time_delta": "5.989431220",
          "frame.time_delta_displayed": "5.989431220",
          "frame.time_relative": "59.978221708",
          "frame.number": "28",
          "frame.len": "81",
          "frame.cap_len": "81",
          "frame.marked": "0",
          "frame.ignored": "0",
          "frame.protocols": "eth:ethertype:ip:tcp:dnp3",
          "frame.coloring_rule.name": "TCP",
          "frame.coloring_rule.string": "tcp"
        },
        "eth": {
          "eth.dst": "00:00:00:aa:00:25",
          "eth.dst_tree": {
            "eth.dst_resolved": "00:00:00_aa:00:25",
            "eth.addr": "00:00:00:aa:00:25",
            "eth.addr_resolved": "00:00:00_aa:00:25",
            "eth.lg": "0",
            "eth.ig": "0"
          },
          "eth.src": "00:50:56:9c:5f:cc",
          "eth.src_tree": {
            "eth.src_resolved": "Vmware_9c:5f:cc",
            "eth.addr": "00:50:56:9c:5f:cc",
            "eth.addr_resolved": "Vmware_9c:5f:cc",
            "eth.lg": "0",
            "eth.ig": "0"
          },
          "eth.type": "0x00000800"
        },
        "ip": {
          "ip.version": "4",
          "ip.hdr_len": "20",
          "ip.dsfield": "0x00000000",
          "ip.dsfield_tree": {
            "ip.dsfield.dscp": "0",
            "ip.dsfield.ecn": "0"
          },
          "ip.len": "67",
          "ip.id": "0x0000f903",
          "ip.flags": "0x00004000",
          "ip.flags_tree": {
            "ip.flags.rb": "0",
            "ip.flags.df": "1",
            "ip.flags.mf": "0"
          },
          "ip.frag_offset": "0",
          "ip.ttl": "64",
          "ip.proto": "6",
          "ip.checksum": "0x0000d4f1",
          "ip.checksum.status": "2",
          "ip.src": "172.16.0.2",
          "ip.addr": "172.16.0.2",
          "ip.src_host": "172.16.0.2",
          "ip.host": "172.16.0.2",
          "ip.dst": "192.168.0.5",
          "ip.addr": "192.168.0.5",
          "ip.dst_host": "192.168.0.5",
          "ip.host": "192.168.0.5"
        },
        "tcp": {
          "tcp.srcport": "50927",
          "tcp.dstport": "20000",
          "tcp.port": "50927",
          "tcp.port": "20000",
          "tcp.stream": "4",
          "tcp.len": "27",
          "tcp.seq": "19",
          "tcp.nxtseq": "46",
          "tcp.ack": "186",
          "tcp.hdr_len": "20",
          "tcp.flags": "0x00000018",
          "tcp.flags_tree": {
            "tcp.flags.res": "0",
            "tcp.flags.ns": "0",
            "tcp.flags.cwr": "0",
            "tcp.flags.ecn": "0",
            "tcp.flags.urg": "0",
            "tcp.flags.ack": "1",
            "tcp.flags.push": "1",
            "tcp.flags.reset": "0",
            "tcp.flags.syn": "0",
            "tcp.flags.fin": "0",
            "tcp.flags.str": "·······AP···"
          },
          "tcp.window_size_value": "501",
          "tcp.window_size": "501",
          "tcp.window_size_scalefactor": "-1",
          "tcp.checksum": "0x00006cf5",
          "tcp.checksum.status": "2",
          "tcp.urgent_pointer": "0",
          "tcp.analysis": {
            "tcp.analysis.acks_frame": "27",
            "tcp.analysis.ack_rtt": "5.989431220",
            "tcp.analysis.bytes_in_flight": "27",
            "tcp.analysis.push_bytes_sent": "27"
          },
          "Timestamps": {
            "tcp.time_relative": "6.142291179",
            "tcp.time_delta": "5.989431220"
          },
          "tcp.payload": "05:64:14:c4:c8:03:01:00:5c:05:da:ca:05:29:03:28:01:00:00:00:00:80:89:44:00:56:b9",
          "tcp.pdu.size": "27"
        },
        "dnp3": {
          "Data Link Layer, Len: 20, From: 1, To: 968, DIR, PRM, Unconfirmed User Data": {
            "dnp3.start": "0x00000564",
            "dnp3.len": "20",
            "dnp3.ctl": "0x000000c4",
            "dnp3.ctl_tree": {
              "dnp3.ctl.dir": "1",
              "dnp3.ctl.prm": "1",
              "dnp3.ctl.fcb": "0",
              "dnp3.ctl.fcv": "0",
              "dnp3.ctl.prifunc": "4"
            },
            "dnp3.dst": "968",
            "dnp3.addr": "968",
            "dnp3.src": "1",
            "dnp3.addr": "1",
            "dnp3.hdr.CRC": "0x0000055c",
            "dnp.hdr.CRC.status": "1"
          },
          "dnp3.tr.ctl": "0x000000da",
          "dnp3.tr.ctl_tree": {
            "dnp3.tr.fin": "1",
            "dnp3.tr.fir": "1",
            "dnp3.tr.seq": "26"
          },
          "Data Chunks": {
            "Data Chunk: 0": {
              "dnp.data_chunk": "da:ca:05:29:03:28:01:00:00:00:00:80:89:44:00",
              "dnp.data_chunk_len": "15",
              "dnp.data_chunk.CRC": "0x0000b956",
              "dnp.data_chunk.CRC.status": "1"
            }
          },
          "dnp3.al.fragments": {
            "dnp3.al.fragment": "28",
            "dnp3.al.fragment.count": "1",
            "dnp3.al.fragment.reassembled.length": "14"
          },
          "Application Layer: (FIR, FIN, Sequence 10, Direct Operate)": {
            "dnp3.al.ctl": "0x000000ca",
            "dnp3.al.ctl_tree": {
              "dnp3.al.fir": "1",
              "dnp3.al.fin": "1",
              "dnp3.al.con": "0",
              "dnp3.al.uns": "0",
              "dnp3.al.seq": "10"
            },
            "dnp3.al.func": "5",
            "DIRECT OPERATE Request Data Objects": {
              "dnp3.al.obj": "10499",
              "dnp3.al.obj_tree": {
                "Qualifier Field, Prefix: 2-Octet Index Prefix, Range: 16-bit Single Field Quantity": {
                  "dnp3.al.objq.prefix": "2",
                  "dnp3.al.objq.range": "8"
                },
                "Number of Items: 1": {
                  "dnp3.al.range.quantity": "1"
                },
                "Point Number 0, Value: 1100 [Status: Req. Accepted/Init/Queued (0x00)]": {
                  "dnp3.al.index": "0",
                  "dnp3.al.anaout.float": "1100",
                  "dnp3.al.ctrlstatus": "0"
                }
              }
            }
          }
        }
      }
    }
  },
  {
    "_index": "packets-2020-10-17",
    "_type": "pcap_file",
    "_score": null,
    "_source": {
      "layers": {
        "frame": {
          "frame.interface_id": "0",
          "frame.interface_id_tree": {
            "frame.interface_name": "ens224"
          },
          "frame.encap_type": "1",
          "frame.time": "Oct 17, 2020 14:42:30.706551690 CDT",
          "frame.offset_shift": "0.000000000",
          "frame.time_epoch": "1602963750.706551690",
          "frame.time_delta": "0.151544470",
          "frame.time_delta_displayed": "0.151544470",
          "frame.time_relative": "60.129766178",
          "frame.number": "29",
          "frame.len": "85",
          "frame.cap_len": "85",
          "frame.marked": "0",
          "frame.ignored": "0",
          "frame.protocols": "eth:ethertype:ip:tcp:dnp3",
          "frame.coloring_rule.name": "TCP",
          "frame.coloring_rule.string": "tcp"
        },
        "eth": {
          "eth.dst": "00:50:56:9c:5f:cc",
          "eth.dst_tree": {
            "eth.dst_resolved": "Vmware_9c:5f:cc",
            "eth.addr": "00:50:56:9c:5f:cc",
            "eth.addr_resolved": "Vmware_9c:5f:cc",
            "eth.lg": "0",
            "eth.ig": "0"
          },
          "eth.src": "00:00:00:aa:00:25",
          "eth.src_tree": {
            "eth.src_resolved": "00:00:00_aa:00:25",
            "eth.addr": "00:00:00:aa:00:25",
            "eth.addr_resolved": "00:00:00_aa:00:25",
            "eth.lg": "0",
            "eth.ig": "0"
          },
          "eth.type": "0x00000800"
        },
        "ip": {
          "ip.version": "4",
          "ip.hdr_len": "20",
          "ip.dsfield": "0x00000000",
          "ip.dsfield_tree": {
            "ip.dsfield.dscp": "0",
            "ip.dsfield.ecn": "0"
          },
          "ip.len": "71",
          "ip.id": "0x0000c28f",
          "ip.flags": "0x00004000",
          "ip.flags_tree": {
            "ip.flags.rb": "0",
            "ip.flags.df": "1",
            "ip.flags.mf": "0"
          },
          "ip.frag_offset": "0",
          "ip.ttl": "126",
          "ip.proto": "6",
          "ip.checksum": "0x0000cd61",
          "ip.checksum.status": "2",
          "ip.src": "192.168.0.5",
          "ip.addr": "192.168.0.5",
          "ip.src_host": "192.168.0.5",
          "ip.host": "192.168.0.5",
          "ip.dst": "172.16.0.2",
          "ip.addr": "172.16.0.2",
          "ip.dst_host": "172.16.0.2",
          "ip.host": "172.16.0.2"
        },
        "tcp": {
          "tcp.srcport": "20000",
          "tcp.dstport": "50927",
          "tcp.port": "20000",
          "tcp.port": "50927",
          "tcp.stream": "4",
          "tcp.len": "31",
          "tcp.seq": "186",
          "tcp.nxtseq": "217",
          "tcp.ack": "46",
          "tcp.hdr_len": "20",
          "tcp.flags": "0x00000018",
          "tcp.flags_tree": {
            "tcp.flags.res": "0",
            "tcp.flags.ns": "0",
            "tcp.flags.cwr": "0",
            "tcp.flags.ecn": "0",
            "tcp.flags.urg": "0",
            "tcp.flags.ack": "1",
            "tcp.flags.push": "1",
            "tcp.flags.reset": "0",
            "tcp.flags.syn": "0",
            "tcp.flags.fin": "0",
            "tcp.flags.str": "·······AP···"
          },
          "tcp.window_size_value": "1024",
          "tcp.window_size": "1024",
          "tcp.window_size_scalefactor": "-1",
          "tcp.checksum": "0x0000f7d1",
          "tcp.checksum.status": "2",
          "tcp.urgent_pointer": "0",
          "tcp.analysis": {
            "tcp.analysis.acks_frame": "28",
            "tcp.analysis.ack_rtt": "0.151544470",
            "tcp.analysis.bytes_in_flight": "31",
            "tcp.analysis.push_bytes_sent": "31"
          },
          "Timestamps": {
            "tcp.time_relative": "6.293835649",
            "tcp.time_delta": "0.151544470"
          },
          "tcp.payload": "05:64:16:44:01:00:c8:03:1e:7b:c0:ca:81:00:00:29:03:28:01:00:00:00:00:80:89:44:95:bd:00:ff:ff",
          "tcp.pdu.size": "31"
        },
        "dnp3": {
          "Data Link Layer, Len: 22, From: 968, To: 1, PRM, Unconfirmed User Data": {
            "dnp3.start": "0x00000564",
            "dnp3.len": "22",
            "dnp3.ctl": "0x00000044",
            "dnp3.ctl_tree": {
              "dnp3.ctl.dir": "0",
              "dnp3.ctl.prm": "1",
              "dnp3.ctl.fcb": "0",
              "dnp3.ctl.fcv": "0",
              "dnp3.ctl.prifunc": "4"
            },
            "dnp3.dst": "1",
            "dnp3.addr": "1",
            "dnp3.src": "968",
            "dnp3.addr": "968",
            "dnp3.hdr.CRC": "0x00007b1e",
            "dnp.hdr.CRC.status": "1"
          },
          "dnp3.tr.ctl": "0x000000c0",
          "dnp3.tr.ctl_tree": {
            "dnp3.tr.fin": "1",
            "dnp3.tr.fir": "1",
            "dnp3.tr.seq": "0"
          },
          "Data Chunks": {
            "Data Chunk: 0": {
              "dnp.data_chunk": "c0:ca:81:00:00:29:03:28:01:00:00:00:00:80:89:44",
              "dnp.data_chunk_len": "16",
              "dnp.data_chunk.CRC": "0x0000bd95",
              "dnp.data_chunk.CRC.status": "1"
            },
            "Data Chunk: 1": {
              "dnp.data_chunk": "00",
              "dnp.data_chunk_len": "1",
              "dnp.data_chunk.CRC": "0x0000ffff",
              "dnp.data_chunk.CRC.status": "1"
            }
          },
          "dnp3.al.fragments": {
            "dnp3.al.fragment": "29",
            "dnp3.al.fragment.count": "1",
            "dnp3.al.fragment.reassembled.length": "16"
          },
          "Application Layer: (FIR, FIN, Sequence 10, Response)": {
            "dnp3.al.ctl": "0x000000ca",
            "dnp3.al.ctl_tree": {
              "dnp3.al.fir": "1",
              "dnp3.al.fin": "1",
              "dnp3.al.con": "0",
              "dnp3.al.uns": "0",
              "dnp3.al.seq": "10"
            },
            "dnp3.al.func": "129",
            "dnp3.al.iin": "0x00000000",
            "dnp3.al.iin_tree": {
              "dnp3.al.iin.rst": "0",
              "dnp3.al.iin.dt": "0",
              "dnp3.al.iin.dol": "0",
              "dnp3.al.iin.tsr": "0",
              "dnp3.al.iin.cls3d": "0",
              "dnp3.al.iin.cls2d": "0",
              "dnp3.al.iin.cls1d": "0",
              "dnp3.al.iin.bmsg": "0",
              "dnp3.al.iin.cc": "0",
              "dnp3.al.iin.oae": "0",
              "dnp3.al.iin.ebo": "0",
              "dnp3.al.iin.pioor": "0",
              "dnp3.al.iin.obju": "0",
              "dnp3.al.iin.fcni": "0"
            },
            "RESPONSE Data Objects": {
              "dnp3.al.obj": "10499",
              "dnp3.al.obj_tree": {
                "Qualifier Field, Prefix: 2-Octet Index Prefix, Range: 16-bit Single Field Quantity": {
                  "dnp3.al.objq.prefix": "2",
                  "dnp3.al.objq.range": "8"
                },
                "Number of Items: 1": {
                  "dnp3.al.range.quantity": "1"
                },
                "Point Number 0, Value: 1100 [Status: Req. Accepted/Init/Queued (0x00)]": {
                  "dnp3.al.index": "0",
                  "dnp3.al.anaout.float": "1100",
                  "dnp3.al.ctrlstatus": "0"
                }
              }
            }
          }
        }
      }
    }
  },
  {
    "_index": "packets-2020-10-17",
    "_type": "pcap_file",
    "_score": null,
    "_source": {
      "layers": {
        "frame": {
          "frame.interface_id": "0",
          "frame.interface_id_tree": {
            "frame.interface_name": "ens224"
          },
          "frame.encap_type": "1",
          "frame.time": "Oct 17, 2020 14:42:30.728617822 CDT",
          "frame.offset_shift": "0.000000000",
          "frame.time_epoch": "1602963750.728617822",
          "frame.time_delta": "0.022066132",
          "frame.time_delta_displayed": "0.022066132",
          "frame.time_relative": "60.151832310",
          "frame.number": "30",
          "frame.len": "72",
          "frame.cap_len": "72",
          "frame.marked": "0",
          "frame.ignored": "0",
          "frame.protocols": "eth:ethertype:ip:tcp:dnp3",
          "frame.coloring_rule.name": "TCP",
          "frame.coloring_rule.string": "tcp"
        },
        "eth": {
          "eth.dst": "00:00:00:aa:00:25",
          "eth.dst_tree": {
            "eth.dst_resolved": "00:00:00_aa:00:25",
            "eth.addr": "00:00:00:aa:00:25",
            "eth.addr_resolved": "00:00:00_aa:00:25",
            "eth.lg": "0",
            "eth.ig": "0"
          },
          "eth.src": "00:50:56:9c:5f:cc",
          "eth.src_tree": {
            "eth.src_resolved": "Vmware_9c:5f:cc",
            "eth.addr": "00:50:56:9c:5f:cc",
            "eth.addr_resolved": "Vmware_9c:5f:cc",
            "eth.lg": "0",
            "eth.ig": "0"
          },
          "eth.type": "0x00000800"
        },
        "ip": {
          "ip.version": "4",
          "ip.hdr_len": "20",
          "ip.dsfield": "0x00000000",
          "ip.dsfield_tree": {
            "ip.dsfield.dscp": "0",
            "ip.dsfield.ecn": "0"
          },
          "ip.len": "58",
          "ip.id": "0x00003fa5",
          "ip.flags": "0x00004000",
          "ip.flags_tree": {
            "ip.flags.rb": "0",
            "ip.flags.df": "1",
            "ip.flags.mf": "0"
          },
          "ip.frag_offset": "0",
          "ip.ttl": "64",
          "ip.proto": "6",
          "ip.checksum": "0x00008e59",
          "ip.checksum.status": "2",
          "ip.src": "172.16.0.2",
          "ip.addr": "172.16.0.2",
          "ip.src_host": "172.16.0.2",
          "ip.host": "172.16.0.2",
          "ip.dst": "192.168.0.5",
          "ip.addr": "192.168.0.5",
          "ip.dst_host": "192.168.0.5",
          "ip.host": "192.168.0.5"
        },
        "tcp": {
          "tcp.srcport": "33385",
          "tcp.dstport": "20000",
          "tcp.port": "33385",
          "tcp.port": "20000",
          "tcp.stream": "0",
          "tcp.len": "18",
          "tcp.seq": "46",
          "tcp.nxtseq": "64",
          "tcp.ack": "264",
          "tcp.hdr_len": "20",
          "tcp.flags": "0x00000018",
          "tcp.flags_tree": {
            "tcp.flags.res": "0",
            "tcp.flags.ns": "0",
            "tcp.flags.cwr": "0",
            "tcp.flags.ecn": "0",
            "tcp.flags.urg": "0",
            "tcp.flags.ack": "1",
            "tcp.flags.push": "1",
            "tcp.flags.reset": "0",
            "tcp.flags.syn": "0",
            "tcp.flags.fin": "0",
            "tcp.flags.str": "·······AP···"
          },
          "tcp.window_size_value": "501",
          "tcp.window_size": "501",
          "tcp.window_size_scalefactor": "-1",
          "tcp.checksum": "0x00006cec",
          "tcp.checksum.status": "2",
          "tcp.urgent_pointer": "0",
          "tcp.analysis": {
            "tcp.analysis.acks_frame": "25",
            "tcp.analysis.ack_rtt": "8.081090782",
            "tcp.analysis.bytes_in_flight": "18",
            "tcp.analysis.push_bytes_sent": "18"
          },
          "Timestamps": {
            "tcp.time_relative": "60.151832310",
            "tcp.time_delta": "8.081090782"
          },
          "tcp.payload": "05:64:0b:c4:59:02:01:00:d4:49:c0:c0:01:3c:01:06:ff:50",
          "tcp.pdu.size": "18"
        },
        "dnp3": {
          "Data Link Layer, Len: 11, From: 1, To: 601, DIR, PRM, Unconfirmed User Data": {
            "dnp3.start": "0x00000564",
            "dnp3.len": "11",
            "dnp3.ctl": "0x000000c4",
            "dnp3.ctl_tree": {
              "dnp3.ctl.dir": "1",
              "dnp3.ctl.prm": "1",
              "dnp3.ctl.fcb": "0",
              "dnp3.ctl.fcv": "0",
              "dnp3.ctl.prifunc": "4"
            },
            "dnp3.dst": "601",
            "dnp3.addr": "601",
            "dnp3.src": "1",
            "dnp3.addr": "1",
            "dnp3.hdr.CRC": "0x000049d4",
            "dnp.hdr.CRC.status": "1"
          },
          "dnp3.tr.ctl": "0x000000c0",
          "dnp3.tr.ctl_tree": {
            "dnp3.tr.fin": "1",
            "dnp3.tr.fir": "1",
            "dnp3.tr.seq": "0"
          },
          "Data Chunks": {
            "Data Chunk: 0": {
              "dnp.data_chunk": "c0:c0:01:3c:01:06",
              "dnp.data_chunk_len": "6",
              "dnp.data_chunk.CRC": "0x000050ff",
              "dnp.data_chunk.CRC.status": "1"
            }
          },
          "dnp3.al.fragments": {
            "dnp3.al.fragment": "30",
            "dnp3.al.fragment.count": "1",
            "dnp3.al.fragment.reassembled.length": "5"
          },
          "Application Layer: (FIR, FIN, Sequence 0, Read)": {
            "dnp3.al.ctl": "0x000000c0",
            "dnp3.al.ctl_tree": {
              "dnp3.al.fir": "1",
              "dnp3.al.fin": "1",
              "dnp3.al.con": "0",
              "dnp3.al.uns": "0",
              "dnp3.al.seq": "0"
            },
            "dnp3.al.func": "1",
            "READ Request Data Objects": {
              "dnp3.al.obj": "15361",
              "dnp3.al.obj_tree": {
                "Qualifier Field, Prefix: None, Range: No Range Field": {
                  "dnp3.al.objq.prefix": "0",
                  "dnp3.al.objq.range": "6"
                },
                "Number of Items: 0": ""
              }
            }
          }
        }
      }
    }
  },
  {
    "_index": "packets-2020-10-17",
    "_type": "pcap_file",
    "_score": null,
    "_source": {
      "layers": {
        "frame": {
          "frame.interface_id": "0",
          "frame.interface_id_tree": {
            "frame.interface_name": "ens224"
          },
          "frame.encap_type": "1",
          "frame.time": "Oct 17, 2020 14:42:30.880578417 CDT",
          "frame.offset_shift": "0.000000000",
          "frame.time_epoch": "1602963750.880578417",
          "frame.time_delta": "0.151960595",
          "frame.time_delta_displayed": "0.151960595",
          "frame.time_relative": "60.303792905",
          "frame.number": "31",
          "frame.len": "286",
          "frame.cap_len": "286",
          "frame.marked": "0",
          "frame.ignored": "0",
          "frame.protocols": "eth:ethertype:ip:tcp:dnp3",
          "frame.coloring_rule.name": "TCP",
          "frame.coloring_rule.string": "tcp"
        },
        "eth": {
          "eth.dst": "00:50:56:9c:5f:cc",
          "eth.dst_tree": {
            "eth.dst_resolved": "Vmware_9c:5f:cc",
            "eth.addr": "00:50:56:9c:5f:cc",
            "eth.addr_resolved": "Vmware_9c:5f:cc",
            "eth.lg": "0",
            "eth.ig": "0"
          },
          "eth.src": "00:00:00:aa:00:25",
          "eth.src_tree": {
            "eth.src_resolved": "00:00:00_aa:00:25",
            "eth.addr": "00:00:00:aa:00:25",
            "eth.addr_resolved": "00:00:00_aa:00:25",
            "eth.lg": "0",
            "eth.ig": "0"
          },
          "eth.type": "0x00000800"
        },
        "ip": {
          "ip.version": "4",
          "ip.hdr_len": "20",
          "ip.dsfield": "0x00000000",
          "ip.dsfield_tree": {
            "ip.dsfield.dscp": "0",
            "ip.dsfield.ecn": "0"
          },
          "ip.len": "272",
          "ip.id": "0x0000c290",
          "ip.flags": "0x00004000",
          "ip.flags_tree": {
            "ip.flags.rb": "0",
            "ip.flags.df": "1",
            "ip.flags.mf": "0"
          },
          "ip.frag_offset": "0",
          "ip.ttl": "126",
          "ip.proto": "6",
          "ip.checksum": "0x0000cc97",
          "ip.checksum.status": "2",
          "ip.src": "192.168.0.5",
          "ip.addr": "192.168.0.5",
          "ip.src_host": "192.168.0.5",
          "ip.host": "192.168.0.5",
          "ip.dst": "172.16.0.2",
          "ip.addr": "172.16.0.2",
          "ip.dst_host": "172.16.0.2",
          "ip.host": "172.16.0.2"
        },
        "tcp": {
          "tcp.srcport": "20000",
          "tcp.dstport": "33385",
          "tcp.port": "20000",
          "tcp.port": "33385",
          "tcp.stream": "0",
          "tcp.len": "232",
          "tcp.seq": "264",
          "tcp.nxtseq": "496",
          "tcp.ack": "64",
          "tcp.hdr_len": "20",
          "tcp.flags": "0x00000018",
          "tcp.flags_tree": {
            "tcp.flags.res": "0",
            "tcp.flags.ns": "0",
            "tcp.flags.cwr": "0",
            "tcp.flags.ecn": "0",
            "tcp.flags.urg": "0",
            "tcp.flags.ack": "1",
            "tcp.flags.push": "1",
            "tcp.flags.reset": "0",
            "tcp.flags.syn": "0",
            "tcp.flags.fin": "0",
            "tcp.flags.str": "·······AP···"
          },
          "tcp.window_size_value": "1021",
          "tcp.window_size": "1021",
          "tcp.window_size_scalefactor": "-1",
          "tcp.checksum": "0x00001469",
          "tcp.checksum.status": "2",
          "tcp.urgent_pointer": "0",
          "tcp.analysis": {
            "tcp.analysis.acks_frame": "30",
            "tcp.analysis.ack_rtt": "0.151960595",
            "tcp.analysis.bytes_in_flight": "232",
            "tcp.analysis.push_bytes_sent": "232"
          },
          "Timestamps": {
            "tcp.time_relative": "60.303792905",
            "tcp.time_delta": "0.151960595"
          },
          "tcp.payload": "05:64:c9:44:01:00:59:02:d4:a1:c0:c0:81:00:00:01:02:00:00:0c:81:81:81:81:81:81:fe:bc:81:81:81:81:81:01:81:1e:05:00:00:19:01:66:c0:17:99:bf:c5:01:49:4a:07:43:01:65:b5:b3:c3:01:44:13:16:c1:88:14:01:e2:88:9d:42:01:4b:78:9a:40:01:00:00:00:00:01:85:ef:00:00:00:00:01:61:ef:9f:42:01:af:78:97:40:01:ad:c2:ad:05:a2:42:01:da:58:3b:c1:01:ec:2b:90:c4:01:a7:43:a4:da:14:42:01:ec:2b:90:c4:01:a7:43:14:42:01:60:ef:32:8d:73:c3:01:fe:50:6b:3e:01:60:ef:32:c3:01:fe:50:6b:3e:a9:ea:01:e2:88:9d:42:01:4b:78:9a:40:01:00:00:00:00:01:85:ef:00:00:00:00:01:62:ef:9f:42:01:af:78:97:40:0a:02:6f:ba:00:00:0c:81:81:81:81:81:81:81:81:81:81:81:01:81:c4:bb:28:03:00:00:02:01:00:00:9c:42:01:00:00:00:00:01:69:3a:12:bb:9f:42:bc:07",
          "tcp.pdu.size": "232"
        },
        "dnp3": {
          "Data Link Layer, Len: 201, From: 601, To: 1, PRM, Unconfirmed User Data": {
            "dnp3.start": "0x00000564",
            "dnp3.len": "201",
            "dnp3.ctl": "0x00000044",
            "dnp3.ctl_tree": {
              "dnp3.ctl.dir": "0",
              "dnp3.ctl.prm": "1",
              "dnp3.ctl.fcb": "0",
              "dnp3.ctl.fcv": "0",
              "dnp3.ctl.prifunc": "4"
            },
            "dnp3.dst": "1",
            "dnp3.addr": "1",
            "dnp3.src": "601",
            "dnp3.addr": "601",
            "dnp3.hdr.CRC": "0x0000a1d4",
            "dnp.hdr.CRC.status": "1"
          },
          "dnp3.tr.ctl": "0x000000c0",
          "dnp3.tr.ctl_tree": {
            "dnp3.tr.fin": "1",
            "dnp3.tr.fir": "1",
            "dnp3.tr.seq": "0"
          },
          "Data Chunks": {
            "Data Chunk: 0": {
              "dnp.data_chunk": "c0:c0:81:00:00:01:02:00:00:0c:81:81:81:81:81:81",
              "dnp.data_chunk_len": "16",
              "dnp.data_chunk.CRC": "0x0000bcfe",
              "dnp.data_chunk.CRC.status": "1"
            },
            "Data Chunk: 1": {
              "dnp.data_chunk": "81:81:81:81:81:01:81:1e:05:00:00:19:01:66:c0:17",
              "dnp.data_chunk_len": "16",
              "dnp.data_chunk.CRC": "0x0000bf99",
              "dnp.data_chunk.CRC.status": "1"
            },
            "Data Chunk: 2": {
              "dnp.data_chunk": "c5:01:49:4a:07:43:01:65:b5:b3:c3:01:44:13:16:c1",
              "dnp.data_chunk_len": "16",
              "dnp.data_chunk.CRC": "0x00001488",
              "dnp.data_chunk.CRC.status": "1"
            },
            "Data Chunk: 3": {
              "dnp.data_chunk": "01:e2:88:9d:42:01:4b:78:9a:40:01:00:00:00:00:01",
              "dnp.data_chunk_len": "16",
              "dnp.data_chunk.CRC": "0x0000ef85",
              "dnp.data_chunk.CRC.status": "1"
            },
            "Data Chunk: 4": {
              "dnp.data_chunk": "00:00:00:00:01:61:ef:9f:42:01:af:78:97:40:01:ad",
              "dnp.data_chunk_len": "16",
              "dnp.data_chunk.CRC": "0x0000adc2",
              "dnp.data_chunk.CRC.status": "1"
            },
            "Data Chunk: 5": {
              "dnp.data_chunk": "05:a2:42:01:da:58:3b:c1:01:ec:2b:90:c4:01:a7:43",
              "dnp.data_chunk_len": "16",
              "dnp.data_chunk.CRC": "0x0000daa4",
              "dnp.data_chunk.CRC.status": "1"
            },
            "Data Chunk: 6": {
              "dnp.data_chunk": "14:42:01:ec:2b:90:c4:01:a7:43:14:42:01:60:ef:32",
              "dnp.data_chunk_len": "16",
              "dnp.data_chunk.CRC": "0x0000738d",
              "dnp.data_chunk.CRC.status": "1"
            },
            "Data Chunk: 7": {
              "dnp.data_chunk": "c3:01:fe:50:6b:3e:01:60:ef:32:c3:01:fe:50:6b:3e",
              "dnp.data_chunk_len": "16",
              "dnp.data_chunk.CRC": "0x0000eaa9",
              "dnp.data_chunk.CRC.status": "1"
            },
            "Data Chunk: 8": {
              "dnp.data_chunk": "01:e2:88:9d:42:01:4b:78:9a:40:01:00:00:00:00:01",
              "dnp.data_chunk_len": "16",
              "dnp.data_chunk.CRC": "0x0000ef85",
              "dnp.data_chunk.CRC.status": "1"
            },
            "Data Chunk: 9": {
              "dnp.data_chunk": "00:00:00:00:01:62:ef:9f:42:01:af:78:97:40:0a:02",
              "dnp.data_chunk_len": "16",
              "dnp.data_chunk.CRC": "0x0000ba6f",
              "dnp.data_chunk.CRC.status": "1"
            },
            "Data Chunk: 10": {
              "dnp.data_chunk": "00:00:0c:81:81:81:81:81:81:81:81:81:81:81:01:81",
              "dnp.data_chunk_len": "16",
              "dnp.data_chunk.CRC": "0x0000bbc4",
              "dnp.data_chunk.CRC.status": "1"
            },
            "Data Chunk: 11": {
              "dnp.data_chunk": "28:03:00:00:02:01:00:00:9c:42:01:00:00:00:00:01",
              "dnp.data_chunk_len": "16",
              "dnp.data_chunk.CRC": "0x00003a69",
              "dnp.data_chunk.CRC.status": "1"
            },
            "Data Chunk: 12": {
              "dnp.data_chunk": "12:bb:9f:42",
              "dnp.data_chunk_len": "4",
              "dnp.data_chunk.CRC": "0x000007bc",
              "dnp.data_chunk.CRC.status": "1"
            }
          },
          "dnp3.al.fragments": {
            "dnp3.al.fragment": "31",
            "dnp3.al.fragment.count": "1",
            "dnp3.al.fragment.reassembled.length": "195"
          },
          "Application Layer: (FIR, FIN, Sequence 0, Response)": {
            "dnp3.al.ctl": "0x000000c0",
            "dnp3.al.ctl_tree": {
              "dnp3.al.fir": "1",
              "dnp3.al.fin": "1",
              "dnp3.al.con": "0",
              "dnp3.al.uns": "0",
              "dnp3.al.seq": "0"
            },
            "dnp3.al.func": "129",
            "dnp3.al.iin": "0x00000000",
            "dnp3.al.iin_tree": {
              "dnp3.al.iin.rst": "0",
              "dnp3.al.iin.dt": "0",
              "dnp3.al.iin.dol": "0",
              "dnp3.al.iin.tsr": "0",
              "dnp3.al.iin.cls3d": "0",
              "dnp3.al.iin.cls2d": "0",
              "dnp3.al.iin.cls1d": "0",
              "dnp3.al.iin.bmsg": "0",
              "dnp3.al.iin.cc": "0",
              "dnp3.al.iin.oae": "0",
              "dnp3.al.iin.ebo": "0",
              "dnp3.al.iin.pioor": "0",
              "dnp3.al.iin.obju": "0",
              "dnp3.al.iin.fcni": "0"
            },
            "RESPONSE Data Objects": {
              "dnp3.al.obj": "258",
              "dnp3.al.obj_tree": {
                "Qualifier Field, Prefix: None, Range: 8-bit Start and Stop Indices": {
                  "dnp3.al.objq.prefix": "0",
                  "dnp3.al.objq.range": "0"
                },
                "Number of Items: 13": {
                  "dnp3.al.range.start": "0",
                  "dnp3.al.range.stop": "12"
                },
                "Point Number 0 (Quality: Online), Value: 1": {
                  "dnp3.al.point_index": "0",
                  "Quality: Online": {
                    "dnp3.al.biq.b7": "1",
                    "dnp3.al.biq.b6": "0",
                    "dnp3.al.biq.b5": "0",
                    "dnp3.al.biq.b4": "0",
                    "dnp3.al.biq.b3": "0",
                    "dnp3.al.biq.b2": "0",
                    "dnp3.al.biq.b1": "0",
                    "dnp3.al.biq.b0": "1"
                  }
                },
                "Point Number 1 (Quality: Online), Value: 1": {
                  "dnp3.al.point_index": "1",
                  "Quality: Online": {
                    "dnp3.al.biq.b7": "1",
                    "dnp3.al.biq.b6": "0",
                    "dnp3.al.biq.b5": "0",
                    "dnp3.al.biq.b4": "0",
                    "dnp3.al.biq.b3": "0",
                    "dnp3.al.biq.b2": "0",
                    "dnp3.al.biq.b1": "0",
                    "dnp3.al.biq.b0": "1"
                  }
                },
                "Point Number 2 (Quality: Online), Value: 1": {
                  "dnp3.al.point_index": "2",
                  "Quality: Online": {
                    "dnp3.al.biq.b7": "1",
                    "dnp3.al.biq.b6": "0",
                    "dnp3.al.biq.b5": "0",
                    "dnp3.al.biq.b4": "0",
                    "dnp3.al.biq.b3": "0",
                    "dnp3.al.biq.b2": "0",
                    "dnp3.al.biq.b1": "0",
                    "dnp3.al.biq.b0": "1"
                  }
                },
                "Point Number 3 (Quality: Online), Value: 1": {
                  "dnp3.al.point_index": "3",
                  "Quality: Online": {
                    "dnp3.al.biq.b7": "1",
                    "dnp3.al.biq.b6": "0",
                    "dnp3.al.biq.b5": "0",
                    "dnp3.al.biq.b4": "0",
                    "dnp3.al.biq.b3": "0",
                    "dnp3.al.biq.b2": "0",
                    "dnp3.al.biq.b1": "0",
                    "dnp3.al.biq.b0": "1"
                  }
                },
                "Point Number 4 (Quality: Online), Value: 1": {
                  "dnp3.al.point_index": "4",
                  "Quality: Online": {
                    "dnp3.al.biq.b7": "1",
                    "dnp3.al.biq.b6": "0",
                    "dnp3.al.biq.b5": "0",
                    "dnp3.al.biq.b4": "0",
                    "dnp3.al.biq.b3": "0",
                    "dnp3.al.biq.b2": "0",
                    "dnp3.al.biq.b1": "0",
                    "dnp3.al.biq.b0": "1"
                  }
                },
                "Point Number 5 (Quality: Online), Value: 1": {
                  "dnp3.al.point_index": "5",
                  "Quality: Online": {
                    "dnp3.al.biq.b7": "1",
                    "dnp3.al.biq.b6": "0",
                    "dnp3.al.biq.b5": "0",
                    "dnp3.al.biq.b4": "0",
                    "dnp3.al.biq.b3": "0",
                    "dnp3.al.biq.b2": "0",
                    "dnp3.al.biq.b1": "0",
                    "dnp3.al.biq.b0": "1"
                  }
                },
                "Point Number 6 (Quality: Online), Value: 1": {
                  "dnp3.al.point_index": "6",
                  "Quality: Online": {
                    "dnp3.al.biq.b7": "1",
                    "dnp3.al.biq.b6": "0",
                    "dnp3.al.biq.b5": "0",
                    "dnp3.al.biq.b4": "0",
                    "dnp3.al.biq.b3": "0",
                    "dnp3.al.biq.b2": "0",
                    "dnp3.al.biq.b1": "0",
                    "dnp3.al.biq.b0": "1"
                  }
                },
                "Point Number 7 (Quality: Online), Value: 1": {
                  "dnp3.al.point_index": "7",
                  "Quality: Online": {
                    "dnp3.al.biq.b7": "1",
                    "dnp3.al.biq.b6": "0",
                    "dnp3.al.biq.b5": "0",
                    "dnp3.al.biq.b4": "0",
                    "dnp3.al.biq.b3": "0",
                    "dnp3.al.biq.b2": "0",
                    "dnp3.al.biq.b1": "0",
                    "dnp3.al.biq.b0": "1"
                  }
                },
                "Point Number 8 (Quality: Online), Value: 1": {
                  "dnp3.al.point_index": "8",
                  "Quality: Online": {
                    "dnp3.al.biq.b7": "1",
                    "dnp3.al.biq.b6": "0",
                    "dnp3.al.biq.b5": "0",
                    "dnp3.al.biq.b4": "0",
                    "dnp3.al.biq.b3": "0",
                    "dnp3.al.biq.b2": "0",
                    "dnp3.al.biq.b1": "0",
                    "dnp3.al.biq.b0": "1"
                  }
                },
                "Point Number 9 (Quality: Online), Value: 1": {
                  "dnp3.al.point_index": "9",
                  "Quality: Online": {
                    "dnp3.al.biq.b7": "1",
                    "dnp3.al.biq.b6": "0",
                    "dnp3.al.biq.b5": "0",
                    "dnp3.al.biq.b4": "0",
                    "dnp3.al.biq.b3": "0",
                    "dnp3.al.biq.b2": "0",
                    "dnp3.al.biq.b1": "0",
                    "dnp3.al.biq.b0": "1"
                  }
                },
                "Point Number 10 (Quality: Online), Value: 1": {
                  "dnp3.al.point_index": "10",
                  "Quality: Online": {
                    "dnp3.al.biq.b7": "1",
                    "dnp3.al.biq.b6": "0",
                    "dnp3.al.biq.b5": "0",
                    "dnp3.al.biq.b4": "0",
                    "dnp3.al.biq.b3": "0",
                    "dnp3.al.biq.b2": "0",
                    "dnp3.al.biq.b1": "0",
                    "dnp3.al.biq.b0": "1"
                  }
                },
                "Point Number 11 (Quality: Online), Value: 0": {
                  "dnp3.al.point_index": "11",
                  "Quality: Online": {
                    "dnp3.al.biq.b7": "0",
                    "dnp3.al.biq.b6": "0",
                    "dnp3.al.biq.b5": "0",
                    "dnp3.al.biq.b4": "0",
                    "dnp3.al.biq.b3": "0",
                    "dnp3.al.biq.b2": "0",
                    "dnp3.al.biq.b1": "0",
                    "dnp3.al.biq.b0": "1"
                  }
                },
                "Point Number 12 (Quality: Online), Value: 1": {
                  "dnp3.al.point_index": "12",
                  "Quality: Online": {
                    "dnp3.al.biq.b7": "1",
                    "dnp3.al.biq.b6": "0",
                    "dnp3.al.biq.b5": "0",
                    "dnp3.al.biq.b4": "0",
                    "dnp3.al.biq.b3": "0",
                    "dnp3.al.biq.b2": "0",
                    "dnp3.al.biq.b1": "0",
                    "dnp3.al.biq.b0": "1"
                  }
                }
              },
              "dnp3.al.obj": "7685",
              "dnp3.al.obj_tree": {
                "Qualifier Field, Prefix: None, Range: 8-bit Start and Stop Indices": {
                  "dnp3.al.objq.prefix": "0",
                  "dnp3.al.objq.range": "0"
                },
                "Number of Items: 26": {
                  "dnp3.al.range.start": "0",
                  "dnp3.al.range.stop": "25"
                },
                "Point Number 0 (Quality: Online), Value: -2428.02": {
                  "dnp3.al.point_index": "0",
                  "Quality: Online": {
                    "dnp3.al.aiq.b7": "0",
                    "dnp3.al.aiq.b6": "0",
                    "dnp3.al.aiq.b5": "0",
                    "dnp3.al.aiq.b4": "0",
                    "dnp3.al.aiq.b3": "0",
                    "dnp3.al.aiq.b2": "0",
                    "dnp3.al.aiq.b1": "0",
                    "dnp3.al.aiq.b0": "1"
                  },
                  "dnp3.al.ana.float": "-2428.02"
                },
                "Point Number 1 (Quality: Online), Value: 135.29": {
                  "dnp3.al.point_index": "1",
                  "Quality: Online": {
                    "dnp3.al.aiq.b7": "0",
                    "dnp3.al.aiq.b6": "0",
                    "dnp3.al.aiq.b5": "0",
                    "dnp3.al.aiq.b4": "0",
                    "dnp3.al.aiq.b3": "0",
                    "dnp3.al.aiq.b2": "0",
                    "dnp3.al.aiq.b1": "0",
                    "dnp3.al.aiq.b0": "1"
                  },
                  "dnp3.al.ana.float": "135.29"
                },
                "Point Number 2 (Quality: Online), Value: -359.417": {
                  "dnp3.al.point_index": "2",
                  "Quality: Online": {
                    "dnp3.al.aiq.b7": "0",
                    "dnp3.al.aiq.b6": "0",
                    "dnp3.al.aiq.b5": "0",
                    "dnp3.al.aiq.b4": "0",
                    "dnp3.al.aiq.b3": "0",
                    "dnp3.al.aiq.b2": "0",
                    "dnp3.al.aiq.b1": "0",
                    "dnp3.al.aiq.b0": "1"
                  },
                  "dnp3.al.ana.float": "-359.417"
                },
                "Point Number 3 (Quality: Online), Value: -9.3797": {
                  "dnp3.al.point_index": "3",
                  "Quality: Online": {
                    "dnp3.al.aiq.b7": "0",
                    "dnp3.al.aiq.b6": "0",
                    "dnp3.al.aiq.b5": "0",
                    "dnp3.al.aiq.b4": "0",
                    "dnp3.al.aiq.b3": "0",
                    "dnp3.al.aiq.b2": "0",
                    "dnp3.al.aiq.b1": "0",
                    "dnp3.al.aiq.b0": "1"
                  },
                  "dnp3.al.ana.float": "-9.3797"
                },
                "Point Number 4 (Quality: Online), Value: 78.7673": {
                  "dnp3.al.point_index": "4",
                  "Quality: Online": {
                    "dnp3.al.aiq.b7": "0",
                    "dnp3.al.aiq.b6": "0",
                    "dnp3.al.aiq.b5": "0",
                    "dnp3.al.aiq.b4": "0",
                    "dnp3.al.aiq.b3": "0",
                    "dnp3.al.aiq.b2": "0",
                    "dnp3.al.aiq.b1": "0",
                    "dnp3.al.aiq.b0": "1"
                  },
                  "dnp3.al.ana.float": "78.7673"
                },
                "Point Number 5 (Quality: Online), Value: 4.82718": {
                  "dnp3.al.point_index": "5",
                  "Quality: Online": {
                    "dnp3.al.aiq.b7": "0",
                    "dnp3.al.aiq.b6": "0",
                    "dnp3.al.aiq.b5": "0",
                    "dnp3.al.aiq.b4": "0",
                    "dnp3.al.aiq.b3": "0",
                    "dnp3.al.aiq.b2": "0",
                    "dnp3.al.aiq.b1": "0",
                    "dnp3.al.aiq.b0": "1"
                  },
                  "dnp3.al.ana.float": "4.82718"
                },
                "Point Number 6 (Quality: Online), Value: 0": {
                  "dnp3.al.point_index": "6",
                  "Quality: Online": {
                    "dnp3.al.aiq.b7": "0",
                    "dnp3.al.aiq.b6": "0",
                    "dnp3.al.aiq.b5": "0",
                    "dnp3.al.aiq.b4": "0",
                    "dnp3.al.aiq.b3": "0",
                    "dnp3.al.aiq.b2": "0",
                    "dnp3.al.aiq.b1": "0",
                    "dnp3.al.aiq.b0": "1"
                  },
                  "dnp3.al.ana.float": "0"
                },
                "Point Number 7 (Quality: Online), Value: 0": {
                  "dnp3.al.point_index": "7",
                  "Quality: Online": {
                    "dnp3.al.aiq.b7": "0",
                    "dnp3.al.aiq.b6": "0",
                    "dnp3.al.aiq.b5": "0",
                    "dnp3.al.aiq.b4": "0",
                    "dnp3.al.aiq.b3": "0",
                    "dnp3.al.aiq.b2": "0",
                    "dnp3.al.aiq.b1": "0",
                    "dnp3.al.aiq.b0": "1"
                  },
                  "dnp3.al.ana.float": "0"
                },
                "Point Number 8 (Quality: Online), Value: 79.9675": {
                  "dnp3.al.point_index": "8",
                  "Quality: Online": {
                    "dnp3.al.aiq.b7": "0",
                    "dnp3.al.aiq.b6": "0",
                    "dnp3.al.aiq.b5": "0",
                    "dnp3.al.aiq.b4": "0",
                    "dnp3.al.aiq.b3": "0",
                    "dnp3.al.aiq.b2": "0",
                    "dnp3.al.aiq.b1": "0",
                    "dnp3.al.aiq.b0": "1"
                  },
                  "dnp3.al.ana.float": "79.9675"
                },
                "Point Number 9 (Quality: Online), Value: 4.73348": {
                  "dnp3.al.point_index": "9",
                  "Quality: Online": {
                    "dnp3.al.aiq.b7": "0",
                    "dnp3.al.aiq.b6": "0",
                    "dnp3.al.aiq.b5": "0",
                    "dnp3.al.aiq.b4": "0",
                    "dnp3.al.aiq.b3": "0",
                    "dnp3.al.aiq.b2": "0",
                    "dnp3.al.aiq.b1": "0",
                    "dnp3.al.aiq.b0": "1"
                  },
                  "dnp3.al.ana.float": "4.73348"
                },
                "Point Number 10 (Quality: Online), Value: 81.0111": {
                  "dnp3.al.point_index": "10",
                  "Quality: Online": {
                    "dnp3.al.aiq.b7": "0",
                    "dnp3.al.aiq.b6": "0",
                    "dnp3.al.aiq.b5": "0",
                    "dnp3.al.aiq.b4": "0",
                    "dnp3.al.aiq.b3": "0",
                    "dnp3.al.aiq.b2": "0",
                    "dnp3.al.aiq.b1": "0",
                    "dnp3.al.aiq.b0": "1"
                  },
                  "dnp3.al.ana.float": "81.0111"
                },
                "Point Number 11 (Quality: Online), Value: -11.7092": {
                  "dnp3.al.point_index": "11",
                  "Quality: Online": {
                    "dnp3.al.aiq.b7": "0",
                    "dnp3.al.aiq.b6": "0",
                    "dnp3.al.aiq.b5": "0",
                    "dnp3.al.aiq.b4": "0",
                    "dnp3.al.aiq.b3": "0",
                    "dnp3.al.aiq.b2": "0",
                    "dnp3.al.aiq.b1": "0",
                    "dnp3.al.aiq.b0": "1"
                  },
                  "dnp3.al.ana.float": "-11.7092"
                },
                "Point Number 12 (Quality: Online), Value: -1153.37": {
                  "dnp3.al.point_index": "12",
                  "Quality: Online": {
                    "dnp3.al.aiq.b7": "0",
                    "dnp3.al.aiq.b6": "0",
                    "dnp3.al.aiq.b5": "0",
                    "dnp3.al.aiq.b4": "0",
                    "dnp3.al.aiq.b3": "0",
                    "dnp3.al.aiq.b2": "0",
                    "dnp3.al.aiq.b1": "0",
                    "dnp3.al.aiq.b0": "1"
                  },
                  "dnp3.al.ana.float": "-1153.37"
                },
                "Point Number 13 (Quality: Online), Value: 37.0661": {
                  "dnp3.al.point_index": "13",
                  "Quality: Online": {
                    "dnp3.al.aiq.b7": "0",
                    "dnp3.al.aiq.b6": "0",
                    "dnp3.al.aiq.b5": "0",
                    "dnp3.al.aiq.b4": "0",
                    "dnp3.al.aiq.b3": "0",
                    "dnp3.al.aiq.b2": "0",
                    "dnp3.al.aiq.b1": "0",
                    "dnp3.al.aiq.b0": "1"
                  },
                  "dnp3.al.ana.float": "37.0661"
                },
                "Point Number 14 (Quality: Online), Value: -1153.37": {
                  "dnp3.al.point_index": "14",
                  "Quality: Online": {
                    "dnp3.al.aiq.b7": "0",
                    "dnp3.al.aiq.b6": "0",
                    "dnp3.al.aiq.b5": "0",
                    "dnp3.al.aiq.b4": "0",
                    "dnp3.al.aiq.b3": "0",
                    "dnp3.al.aiq.b2": "0",
                    "dnp3.al.aiq.b1": "0",
                    "dnp3.al.aiq.b0": "1"
                  },
                  "dnp3.al.ana.float": "-1153.37"
                },
                "Point Number 15 (Quality: Online), Value: 37.0661": {
                  "dnp3.al.point_index": "15",
                  "Quality: Online": {
                    "dnp3.al.aiq.b7": "0",
                    "dnp3.al.aiq.b6": "0",
                    "dnp3.al.aiq.b5": "0",
                    "dnp3.al.aiq.b4": "0",
                    "dnp3.al.aiq.b3": "0",
                    "dnp3.al.aiq.b2": "0",
                    "dnp3.al.aiq.b1": "0",
                    "dnp3.al.aiq.b0": "1"
                  },
                  "dnp3.al.ana.float": "37.0661"
                },
                "Point Number 16 (Quality: Online), Value: -178.935": {
                  "dnp3.al.point_index": "16",
                  "Quality: Online": {
                    "dnp3.al.aiq.b7": "0",
                    "dnp3.al.aiq.b6": "0",
                    "dnp3.al.aiq.b5": "0",
                    "dnp3.al.aiq.b4": "0",
                    "dnp3.al.aiq.b3": "0",
                    "dnp3.al.aiq.b2": "0",
                    "dnp3.al.aiq.b1": "0",
                    "dnp3.al.aiq.b0": "1"
                  },
                  "dnp3.al.ana.float": "-178.935"
                },
                "Point Number 17 (Quality: Online), Value: 0.229801": {
                  "dnp3.al.point_index": "17",
                  "Quality: Online": {
                    "dnp3.al.aiq.b7": "0",
                    "dnp3.al.aiq.b6": "0",
                    "dnp3.al.aiq.b5": "0",
                    "dnp3.al.aiq.b4": "0",
                    "dnp3.al.aiq.b3": "0",
                    "dnp3.al.aiq.b2": "0",
                    "dnp3.al.aiq.b1": "0",
                    "dnp3.al.aiq.b0": "1"
                  },
                  "dnp3.al.ana.float": "0.229801"
                },
                "Point Number 18 (Quality: Online), Value: -178.935": {
                  "dnp3.al.point_index": "18",
                  "Quality: Online": {
                    "dnp3.al.aiq.b7": "0",
                    "dnp3.al.aiq.b6": "0",
                    "dnp3.al.aiq.b5": "0",
                    "dnp3.al.aiq.b4": "0",
                    "dnp3.al.aiq.b3": "0",
                    "dnp3.al.aiq.b2": "0",
                    "dnp3.al.aiq.b1": "0",
                    "dnp3.al.aiq.b0": "1"
                  },
                  "dnp3.al.ana.float": "-178.935"
                },
                "Point Number 19 (Quality: Online), Value: 0.229801": {
                  "dnp3.al.point_index": "19",
                  "Quality: Online": {
                    "dnp3.al.aiq.b7": "0",
                    "dnp3.al.aiq.b6": "0",
                    "dnp3.al.aiq.b5": "0",
                    "dnp3.al.aiq.b4": "0",
                    "dnp3.al.aiq.b3": "0",
                    "dnp3.al.aiq.b2": "0",
                    "dnp3.al.aiq.b1": "0",
                    "dnp3.al.aiq.b0": "1"
                  },
                  "dnp3.al.ana.float": "0.229801"
                },
                "Point Number 20 (Quality: Online), Value: 78.7673": {
                  "dnp3.al.point_index": "20",
                  "Quality: Online": {
                    "dnp3.al.aiq.b7": "0",
                    "dnp3.al.aiq.b6": "0",
                    "dnp3.al.aiq.b5": "0",
                    "dnp3.al.aiq.b4": "0",
                    "dnp3.al.aiq.b3": "0",
                    "dnp3.al.aiq.b2": "0",
                    "dnp3.al.aiq.b1": "0",
                    "dnp3.al.aiq.b0": "1"
                  },
                  "dnp3.al.ana.float": "78.7673"
                },
                "Point Number 21 (Quality: Online), Value: 4.82718": {
                  "dnp3.al.point_index": "21",
                  "Quality: Online": {
                    "dnp3.al.aiq.b7": "0",
                    "dnp3.al.aiq.b6": "0",
                    "dnp3.al.aiq.b5": "0",
                    "dnp3.al.aiq.b4": "0",
                    "dnp3.al.aiq.b3": "0",
                    "dnp3.al.aiq.b2": "0",
                    "dnp3.al.aiq.b1": "0",
                    "dnp3.al.aiq.b0": "1"
                  },
                  "dnp3.al.ana.float": "4.82718"
                },
                "Point Number 22 (Quality: Online), Value: 0": {
                  "dnp3.al.point_index": "22",
                  "Quality: Online": {
                    "dnp3.al.aiq.b7": "0",
                    "dnp3.al.aiq.b6": "0",
                    "dnp3.al.aiq.b5": "0",
                    "dnp3.al.aiq.b4": "0",
                    "dnp3.al.aiq.b3": "0",
                    "dnp3.al.aiq.b2": "0",
                    "dnp3.al.aiq.b1": "0",
                    "dnp3.al.aiq.b0": "1"
                  },
                  "dnp3.al.ana.float": "0"
                },
                "Point Number 23 (Quality: Online), Value: 0": {
                  "dnp3.al.point_index": "23",
                  "Quality: Online": {
                    "dnp3.al.aiq.b7": "0",
                    "dnp3.al.aiq.b6": "0",
                    "dnp3.al.aiq.b5": "0",
                    "dnp3.al.aiq.b4": "0",
                    "dnp3.al.aiq.b3": "0",
                    "dnp3.al.aiq.b2": "0",
                    "dnp3.al.aiq.b1": "0",
                    "dnp3.al.aiq.b0": "1"
                  },
                  "dnp3.al.ana.float": "0"
                },
                "Point Number 24 (Quality: Online), Value: 79.9675": {
                  "dnp3.al.point_index": "24",
                  "Quality: Online": {
                    "dnp3.al.aiq.b7": "0",
                    "dnp3.al.aiq.b6": "0",
                    "dnp3.al.aiq.b5": "0",
                    "dnp3.al.aiq.b4": "0",
                    "dnp3.al.aiq.b3": "0",
                    "dnp3.al.aiq.b2": "0",
                    "dnp3.al.aiq.b1": "0",
                    "dnp3.al.aiq.b0": "1"
                  },
                  "dnp3.al.ana.float": "79.9675"
                },
                "Point Number 25 (Quality: Online), Value: 4.73348": {
                  "dnp3.al.point_index": "25",
                  "Quality: Online": {
                    "dnp3.al.aiq.b7": "0",
                    "dnp3.al.aiq.b6": "0",
                    "dnp3.al.aiq.b5": "0",
                    "dnp3.al.aiq.b4": "0",
                    "dnp3.al.aiq.b3": "0",
                    "dnp3.al.aiq.b2": "0",
                    "dnp3.al.aiq.b1": "0",
                    "dnp3.al.aiq.b0": "1"
                  },
                  "dnp3.al.ana.float": "4.73348"
                }
              },
              "dnp3.al.obj": "2562",
              "dnp3.al.obj_tree": {
                "Qualifier Field, Prefix: None, Range: 8-bit Start and Stop Indices": {
                  "dnp3.al.objq.prefix": "0",
                  "dnp3.al.objq.range": "0"
                },
                "Number of Items: 13": {
                  "dnp3.al.range.start": "0",
                  "dnp3.al.range.stop": "12"
                },
                "Point Number 0 (Quality: Online), Value: 1": {
                  "dnp3.al.point_index": "0",
                  "Quality: Online": {
                    "dnp3.al.boq.b7": "1",
                    "dnp3.al.boq.b6": "0",
                    "dnp3.al.boq.b5": "0",
                    "dnp3.al.boq.b4": "0",
                    "dnp3.al.boq.b3": "0",
                    "dnp3.al.boq.b2": "0",
                    "dnp3.al.boq.b1": "0",
                    "dnp3.al.boq.b0": "1"
                  }
                },
                "Point Number 1 (Quality: Online), Value: 1": {
                  "dnp3.al.point_index": "1",
                  "Quality: Online": {
                    "dnp3.al.boq.b7": "1",
                    "dnp3.al.boq.b6": "0",
                    "dnp3.al.boq.b5": "0",
                    "dnp3.al.boq.b4": "0",
                    "dnp3.al.boq.b3": "0",
                    "dnp3.al.boq.b2": "0",
                    "dnp3.al.boq.b1": "0",
                    "dnp3.al.boq.b0": "1"
                  }
                },
                "Point Number 2 (Quality: Online), Value: 1": {
                  "dnp3.al.point_index": "2",
                  "Quality: Online": {
                    "dnp3.al.boq.b7": "1",
                    "dnp3.al.boq.b6": "0",
                    "dnp3.al.boq.b5": "0",
                    "dnp3.al.boq.b4": "0",
                    "dnp3.al.boq.b3": "0",
                    "dnp3.al.boq.b2": "0",
                    "dnp3.al.boq.b1": "0",
                    "dnp3.al.boq.b0": "1"
                  }
                },
                "Point Number 3 (Quality: Online), Value: 1": {
                  "dnp3.al.point_index": "3",
                  "Quality: Online": {
                    "dnp3.al.boq.b7": "1",
                    "dnp3.al.boq.b6": "0",
                    "dnp3.al.boq.b5": "0",
                    "dnp3.al.boq.b4": "0",
                    "dnp3.al.boq.b3": "0",
                    "dnp3.al.boq.b2": "0",
                    "dnp3.al.boq.b1": "0",
                    "dnp3.al.boq.b0": "1"
                  }
                },
                "Point Number 4 (Quality: Online), Value: 1": {
                  "dnp3.al.point_index": "4",
                  "Quality: Online": {
                    "dnp3.al.boq.b7": "1",
                    "dnp3.al.boq.b6": "0",
                    "dnp3.al.boq.b5": "0",
                    "dnp3.al.boq.b4": "0",
                    "dnp3.al.boq.b3": "0",
                    "dnp3.al.boq.b2": "0",
                    "dnp3.al.boq.b1": "0",
                    "dnp3.al.boq.b0": "1"
                  }
                },
                "Point Number 5 (Quality: Online), Value: 1": {
                  "dnp3.al.point_index": "5",
                  "Quality: Online": {
                    "dnp3.al.boq.b7": "1",
                    "dnp3.al.boq.b6": "0",
                    "dnp3.al.boq.b5": "0",
                    "dnp3.al.boq.b4": "0",
                    "dnp3.al.boq.b3": "0",
                    "dnp3.al.boq.b2": "0",
                    "dnp3.al.boq.b1": "0",
                    "dnp3.al.boq.b0": "1"
                  }
                },
                "Point Number 6 (Quality: Online), Value: 1": {
                  "dnp3.al.point_index": "6",
                  "Quality: Online": {
                    "dnp3.al.boq.b7": "1",
                    "dnp3.al.boq.b6": "0",
                    "dnp3.al.boq.b5": "0",
                    "dnp3.al.boq.b4": "0",
                    "dnp3.al.boq.b3": "0",
                    "dnp3.al.boq.b2": "0",
                    "dnp3.al.boq.b1": "0",
                    "dnp3.al.boq.b0": "1"
                  }
                },
                "Point Number 7 (Quality: Online), Value: 1": {
                  "dnp3.al.point_index": "7",
                  "Quality: Online": {
                    "dnp3.al.boq.b7": "1",
                    "dnp3.al.boq.b6": "0",
                    "dnp3.al.boq.b5": "0",
                    "dnp3.al.boq.b4": "0",
                    "dnp3.al.boq.b3": "0",
                    "dnp3.al.boq.b2": "0",
                    "dnp3.al.boq.b1": "0",
                    "dnp3.al.boq.b0": "1"
                  }
                },
                "Point Number 8 (Quality: Online), Value: 1": {
                  "dnp3.al.point_index": "8",
                  "Quality: Online": {
                    "dnp3.al.boq.b7": "1",
                    "dnp3.al.boq.b6": "0",
                    "dnp3.al.boq.b5": "0",
                    "dnp3.al.boq.b4": "0",
                    "dnp3.al.boq.b3": "0",
                    "dnp3.al.boq.b2": "0",
                    "dnp3.al.boq.b1": "0",
                    "dnp3.al.boq.b0": "1"
                  }
                },
                "Point Number 9 (Quality: Online), Value: 1": {
                  "dnp3.al.point_index": "9",
                  "Quality: Online": {
                    "dnp3.al.boq.b7": "1",
                    "dnp3.al.boq.b6": "0",
                    "dnp3.al.boq.b5": "0",
                    "dnp3.al.boq.b4": "0",
                    "dnp3.al.boq.b3": "0",
                    "dnp3.al.boq.b2": "0",
                    "dnp3.al.boq.b1": "0",
                    "dnp3.al.boq.b0": "1"
                  }
                },
                "Point Number 10 (Quality: Online), Value: 1": {
                  "dnp3.al.point_index": "10",
                  "Quality: Online": {
                    "dnp3.al.boq.b7": "1",
                    "dnp3.al.boq.b6": "0",
                    "dnp3.al.boq.b5": "0",
                    "dnp3.al.boq.b4": "0",
                    "dnp3.al.boq.b3": "0",
                    "dnp3.al.boq.b2": "0",
                    "dnp3.al.boq.b1": "0",
                    "dnp3.al.boq.b0": "1"
                  }
                },
                "Point Number 11 (Quality: Online), Value: 0": {
                  "dnp3.al.point_index": "11",
                  "Quality: Online": {
                    "dnp3.al.boq.b7": "0",
                    "dnp3.al.boq.b6": "0",
                    "dnp3.al.boq.b5": "0",
                    "dnp3.al.boq.b4": "0",
                    "dnp3.al.boq.b3": "0",
                    "dnp3.al.boq.b2": "0",
                    "dnp3.al.boq.b1": "0",
                    "dnp3.al.boq.b0": "1"
                  }
                },
                "Point Number 12 (Quality: Online), Value: 1": {
                  "dnp3.al.point_index": "12",
                  "Quality: Online": {
                    "dnp3.al.boq.b7": "1",
                    "dnp3.al.boq.b6": "0",
                    "dnp3.al.boq.b5": "0",
                    "dnp3.al.boq.b4": "0",
                    "dnp3.al.boq.b3": "0",
                    "dnp3.al.boq.b2": "0",
                    "dnp3.al.boq.b1": "0",
                    "dnp3.al.boq.b0": "1"
                  }
                }
              },
              "dnp3.al.obj": "10243",
              "dnp3.al.obj_tree": {
                "Qualifier Field, Prefix: None, Range: 8-bit Start and Stop Indices": {
                  "dnp3.al.objq.prefix": "0",
                  "dnp3.al.objq.range": "0"
                },
                "Number of Items: 3": {
                  "dnp3.al.range.start": "0",
                  "dnp3.al.range.stop": "2"
                },
                "Point Number 0 (Quality: Online), Value: 78": {
                  "dnp3.al.point_index": "0",
                  "Quality: Online": {
                    "dnp3.al.aoq.b7": "0",
                    "dnp3.al.aoq.b6": "0",
                    "dnp3.al.aoq.b5": "0",
                    "dnp3.al.aoq.b4": "0",
                    "dnp3.al.aoq.b3": "0",
                    "dnp3.al.aoq.b2": "0",
                    "dnp3.al.aoq.b1": "0",
                    "dnp3.al.aoq.b0": "1"
                  },
                  "dnp3.al.anaout.float": "78"
                },
                "Point Number 1 (Quality: Online), Value: 0": {
                  "dnp3.al.point_index": "1",
                  "Quality: Online": {
                    "dnp3.al.aoq.b7": "0",
                    "dnp3.al.aoq.b6": "0",
                    "dnp3.al.aoq.b5": "0",
                    "dnp3.al.aoq.b4": "0",
                    "dnp3.al.aoq.b3": "0",
                    "dnp3.al.aoq.b2": "0",
                    "dnp3.al.aoq.b1": "0",
                    "dnp3.al.aoq.b0": "1"
                  },
                  "dnp3.al.anaout.float": "0"
                },
                "Point Number 2 (Quality: Online), Value: 79.8654": {
                  "dnp3.al.point_index": "2",
                  "Quality: Online": {
                    "dnp3.al.aoq.b7": "0",
                    "dnp3.al.aoq.b6": "0",
                    "dnp3.al.aoq.b5": "0",
                    "dnp3.al.aoq.b4": "0",
                    "dnp3.al.aoq.b3": "0",
                    "dnp3.al.aoq.b2": "0",
                    "dnp3.al.aoq.b1": "0",
                    "dnp3.al.aoq.b0": "1"
                  },
                  "dnp3.al.anaout.float": "79.8654"
                }
              }
            }
          }
        }
      }
    }
  },
  {
    "_index": "packets-2020-10-17",
    "_type": "pcap_file",
    "_score": null,
    "_source": {
      "layers": {
        "frame": {
          "frame.interface_id": "0",
          "frame.interface_id_tree": {
            "frame.interface_name": "ens224"
          },
          "frame.encap_type": "1",
          "frame.time": "Oct 17, 2020 14:42:38.977715817 CDT",
          "frame.offset_shift": "0.000000000",
          "frame.time_epoch": "1602963758.977715817",
          "frame.time_delta": "8.097137400",
          "frame.time_delta_displayed": "8.097137400",
          "frame.time_relative": "68.400930305",
          "frame.number": "32",
          "frame.len": "72",
          "frame.cap_len": "72",
          "frame.marked": "0",
          "frame.ignored": "0",
          "frame.protocols": "eth:ethertype:ip:tcp:dnp3",
          "frame.coloring_rule.name": "TCP",
          "frame.coloring_rule.string": "tcp"
        },
        "eth": {
          "eth.dst": "00:00:00:aa:00:25",
          "eth.dst_tree": {
            "eth.dst_resolved": "00:00:00_aa:00:25",
            "eth.addr": "00:00:00:aa:00:25",
            "eth.addr_resolved": "00:00:00_aa:00:25",
            "eth.lg": "0",
            "eth.ig": "0"
          },
          "eth.src": "00:50:56:9c:5f:cc",
          "eth.src_tree": {
            "eth.src_resolved": "Vmware_9c:5f:cc",
            "eth.addr": "00:50:56:9c:5f:cc",
            "eth.addr_resolved": "Vmware_9c:5f:cc",
            "eth.lg": "0",
            "eth.ig": "0"
          },
          "eth.type": "0x00000800"
        },
        "ip": {
          "ip.version": "4",
          "ip.hdr_len": "20",
          "ip.dsfield": "0x00000000",
          "ip.dsfield_tree": {
            "ip.dsfield.dscp": "0",
            "ip.dsfield.ecn": "0"
          },
          "ip.len": "58",
          "ip.id": "0x00006759",
          "ip.flags": "0x00004000",
          "ip.flags_tree": {
            "ip.flags.rb": "0",
            "ip.flags.df": "1",
            "ip.flags.mf": "0"
          },
          "ip.frag_offset": "0",
          "ip.ttl": "64",
          "ip.proto": "6",
          "ip.checksum": "0x000066a5",
          "ip.checksum.status": "2",
          "ip.src": "172.16.0.2",
          "ip.addr": "172.16.0.2",
          "ip.src_host": "172.16.0.2",
          "ip.host": "172.16.0.2",
          "ip.dst": "192.168.0.5",
          "ip.addr": "192.168.0.5",
          "ip.dst_host": "192.168.0.5",
          "ip.host": "192.168.0.5"
        },
        "tcp": {
          "tcp.srcport": "54887",
          "tcp.dstport": "20000",
          "tcp.port": "54887",
          "tcp.port": "20000",
          "tcp.stream": "1",
          "tcp.len": "18",
          "tcp.seq": "46",
          "tcp.nxtseq": "64",
          "tcp.ack": "184",
          "tcp.hdr_len": "20",
          "tcp.flags": "0x00000018",
          "tcp.flags_tree": {
            "tcp.flags.res": "0",
            "tcp.flags.ns": "0",
            "tcp.flags.cwr": "0",
            "tcp.flags.ecn": "0",
            "tcp.flags.urg": "0",
            "tcp.flags.ack": "1",
            "tcp.flags.push": "1",
            "tcp.flags.reset": "0",
            "tcp.flags.syn": "0",
            "tcp.flags.fin": "0",
            "tcp.flags.str": "·······AP···"
          },
          "tcp.window_size_value": "501",
          "tcp.window_size": "501",
          "tcp.window_size_scalefactor": "-1",
          "tcp.checksum": "0x00006cec",
          "tcp.checksum.status": "2",
          "tcp.urgent_pointer": "0",
          "tcp.analysis": {
            "tcp.analysis.acks_frame": "23",
            "tcp.analysis.ack_rtt": "20.200259991",
            "tcp.analysis.bytes_in_flight": "18",
            "tcp.analysis.push_bytes_sent": "18"
          },
          "Timestamps": {
            "tcp.time_relative": "60.151950590",
            "tcp.time_delta": "20.200259991"
          },
          "tcp.payload": "05:64:0b:c4:77:02:01:00:4e:ab:ef:cf:01:3c:01:06:c4:59",
          "tcp.pdu.size": "18"
        },
        "dnp3": {
          "Data Link Layer, Len: 11, From: 1, To: 631, DIR, PRM, Unconfirmed User Data": {
            "dnp3.start": "0x00000564",
            "dnp3.len": "11",
            "dnp3.ctl": "0x000000c4",
            "dnp3.ctl_tree": {
              "dnp3.ctl.dir": "1",
              "dnp3.ctl.prm": "1",
              "dnp3.ctl.fcb": "0",
              "dnp3.ctl.fcv": "0",
              "dnp3.ctl.prifunc": "4"
            },
            "dnp3.dst": "631",
            "dnp3.addr": "631",
            "dnp3.src": "1",
            "dnp3.addr": "1",
            "dnp3.hdr.CRC": "0x0000ab4e",
            "dnp.hdr.CRC.status": "1"
          },
          "dnp3.tr.ctl": "0x000000ef",
          "dnp3.tr.ctl_tree": {
            "dnp3.tr.fin": "1",
            "dnp3.tr.fir": "1",
            "dnp3.tr.seq": "47"
          },
          "Data Chunks": {
            "Data Chunk: 0": {
              "dnp.data_chunk": "ef:cf:01:3c:01:06",
              "dnp.data_chunk_len": "6",
              "dnp.data_chunk.CRC": "0x000059c4",
              "dnp.data_chunk.CRC.status": "1"
            }
          },
          "dnp3.al.fragments": {
            "dnp3.al.fragment": "32",
            "dnp3.al.fragment.count": "1",
            "dnp3.al.fragment.reassembled.length": "5"
          },
          "Application Layer: (FIR, FIN, Sequence 15, Read)": {
            "dnp3.al.ctl": "0x000000cf",
            "dnp3.al.ctl_tree": {
              "dnp3.al.fir": "1",
              "dnp3.al.fin": "1",
              "dnp3.al.con": "0",
              "dnp3.al.uns": "0",
              "dnp3.al.seq": "15"
            },
            "dnp3.al.func": "1",
            "READ Request Data Objects": {
              "dnp3.al.obj": "15361",
              "dnp3.al.obj_tree": {
                "Qualifier Field, Prefix: None, Range: No Range Field": {
                  "dnp3.al.objq.prefix": "0",
                  "dnp3.al.objq.range": "6"
                },
                "Number of Items: 0": ""
              }
            }
          }
        }
      }
    }
  },
  {
    "_index": "packets-2020-10-17",
    "_type": "pcap_file",
    "_score": null,
    "_source": {
      "layers": {
        "frame": {
          "frame.interface_id": "0",
          "frame.interface_id_tree": {
            "frame.interface_name": "ens224"
          },
          "frame.encap_type": "1",
          "frame.time": "Oct 17, 2020 14:42:39.130651042 CDT",
          "frame.offset_shift": "0.000000000",
          "frame.time_epoch": "1602963759.130651042",
          "frame.time_delta": "0.152935225",
          "frame.time_delta_displayed": "0.152935225",
          "frame.time_relative": "68.553865530",
          "frame.number": "33",
          "frame.len": "206",
          "frame.cap_len": "206",
          "frame.marked": "0",
          "frame.ignored": "0",
          "frame.protocols": "eth:ethertype:ip:tcp:dnp3",
          "frame.coloring_rule.name": "TCP",
          "frame.coloring_rule.string": "tcp"
        },
        "eth": {
          "eth.dst": "00:50:56:9c:5f:cc",
          "eth.dst_tree": {
            "eth.dst_resolved": "Vmware_9c:5f:cc",
            "eth.addr": "00:50:56:9c:5f:cc",
            "eth.addr_resolved": "Vmware_9c:5f:cc",
            "eth.lg": "0",
            "eth.ig": "0"
          },
          "eth.src": "00:00:00:aa:00:25",
          "eth.src_tree": {
            "eth.src_resolved": "00:00:00_aa:00:25",
            "eth.addr": "00:00:00:aa:00:25",
            "eth.addr_resolved": "00:00:00_aa:00:25",
            "eth.lg": "0",
            "eth.ig": "0"
          },
          "eth.type": "0x00000800"
        },
        "ip": {
          "ip.version": "4",
          "ip.hdr_len": "20",
          "ip.dsfield": "0x00000000",
          "ip.dsfield_tree": {
            "ip.dsfield.dscp": "0",
            "ip.dsfield.ecn": "0"
          },
          "ip.len": "192",
          "ip.id": "0x0000c291",
          "ip.flags": "0x00004000",
          "ip.flags_tree": {
            "ip.flags.rb": "0",
            "ip.flags.df": "1",
            "ip.flags.mf": "0"
          },
          "ip.frag_offset": "0",
          "ip.ttl": "126",
          "ip.proto": "6",
          "ip.checksum": "0x0000cce6",
          "ip.checksum.status": "2",
          "ip.src": "192.168.0.5",
          "ip.addr": "192.168.0.5",
          "ip.src_host": "192.168.0.5",
          "ip.host": "192.168.0.5",
          "ip.dst": "172.16.0.2",
          "ip.addr": "172.16.0.2",
          "ip.dst_host": "172.16.0.2",
          "ip.host": "172.16.0.2"
        },
        "tcp": {
          "tcp.srcport": "20000",
          "tcp.dstport": "54887",
          "tcp.port": "20000",
          "tcp.port": "54887",
          "tcp.stream": "1",
          "tcp.len": "152",
          "tcp.seq": "184",
          "tcp.nxtseq": "336",
          "tcp.ack": "64",
          "tcp.hdr_len": "20",
          "tcp.flags": "0x00000018",
          "tcp.flags_tree": {
            "tcp.flags.res": "0",
            "tcp.flags.ns": "0",
            "tcp.flags.cwr": "0",
            "tcp.flags.ecn": "0",
            "tcp.flags.urg": "0",
            "tcp.flags.ack": "1",
            "tcp.flags.push": "1",
            "tcp.flags.reset": "0",
            "tcp.flags.syn": "0",
            "tcp.flags.fin": "0",
            "tcp.flags.str": "·······AP···"
          },
          "tcp.window_size_value": "1022",
          "tcp.window_size": "1022",
          "tcp.window_size_scalefactor": "-1",
          "tcp.checksum": "0x000009c6",
          "tcp.checksum.status": "2",
          "tcp.urgent_pointer": "0",
          "tcp.analysis": {
            "tcp.analysis.acks_frame": "32",
            "tcp.analysis.ack_rtt": "0.152935225",
            "tcp.analysis.bytes_in_flight": "152",
            "tcp.analysis.push_bytes_sent": "152"
          },
          "Timestamps": {
            "tcp.time_relative": "60.304885815",
            "tcp.time_delta": "0.152935225"
          },
          "tcp.payload": "05:64:83:44:01:00:77:02:50:03:c0:cf:81:00:00:01:02:00:00:07:81:81:81:81:81:81:c0:dc:81:81:1e:05:00:00:0f:01:7e:51:dc:c2:01:ec:1a:94:fd:1f:c0:01:71:10:9e:44:01:2b:63:2a:40:01:ab:7f:6b:c3:6a:cc:01:4c:7b:b4:c0:01:bb:fa:7a:44:01:85:c2:1e:c2:01:6e:be:f7:53:18:44:01:80:0b:a9:42:01:7d:e6:f9:c2:01:b2:2d:71:ab:87:40:01:c4:b1:db:42:01:d8:dd:cd:40:01:ba:fa:ec:5a:7a:44:01:7d:c2:1e:c2:0a:02:00:00:07:81:81:81:81:4d:1b:81:81:81:81:28:03:00:00:00:01:00:00:7a:44:0c:e8",
          "tcp.pdu.size": "152"
        },
        "dnp3": {
          "Data Link Layer, Len: 131, From: 631, To: 1, PRM, Unconfirmed User Data": {
            "dnp3.start": "0x00000564",
            "dnp3.len": "131",
            "dnp3.ctl": "0x00000044",
            "dnp3.ctl_tree": {
              "dnp3.ctl.dir": "0",
              "dnp3.ctl.prm": "1",
              "dnp3.ctl.fcb": "0",
              "dnp3.ctl.fcv": "0",
              "dnp3.ctl.prifunc": "4"
            },
            "dnp3.dst": "1",
            "dnp3.addr": "1",
            "dnp3.src": "631",
            "dnp3.addr": "631",
            "dnp3.hdr.CRC": "0x00000350",
            "dnp.hdr.CRC.status": "1"
          },
          "dnp3.tr.ctl": "0x000000c0",
          "dnp3.tr.ctl_tree": {
            "dnp3.tr.fin": "1",
            "dnp3.tr.fir": "1",
            "dnp3.tr.seq": "0"
          },
          "Data Chunks": {
            "Data Chunk: 0": {
              "dnp.data_chunk": "c0:cf:81:00:00:01:02:00:00:07:81:81:81:81:81:81",
              "dnp.data_chunk_len": "16",
              "dnp.data_chunk.CRC": "0x0000dcc0",
              "dnp.data_chunk.CRC.status": "1"
            },
            "Data Chunk: 1": {
              "dnp.data_chunk": "81:81:1e:05:00:00:0f:01:7e:51:dc:c2:01:ec:1a:94",
              "dnp.data_chunk_len": "16",
              "dnp.data_chunk.CRC": "0x00001ffd",
              "dnp.data_chunk.CRC.status": "1"
            },
            "Data Chunk: 2": {
              "dnp.data_chunk": "c0:01:71:10:9e:44:01:2b:63:2a:40:01:ab:7f:6b:c3",
              "dnp.data_chunk_len": "16",
              "dnp.data_chunk.CRC": "0x0000cc6a",
              "dnp.data_chunk.CRC.status": "1"
            },
            "Data Chunk: 3": {
              "dnp.data_chunk": "01:4c:7b:b4:c0:01:bb:fa:7a:44:01:85:c2:1e:c2:01",
              "dnp.data_chunk_len": "16",
              "dnp.data_chunk.CRC": "0x0000be6e",
              "dnp.data_chunk.CRC.status": "1"
            },
            "Data Chunk: 4": {
              "dnp.data_chunk": "f7:53:18:44:01:80:0b:a9:42:01:7d:e6:f9:c2:01:b2",
              "dnp.data_chunk_len": "16",
              "dnp.data_chunk.CRC": "0x0000712d",
              "dnp.data_chunk.CRC.status": "1"
            },
            "Data Chunk: 5": {
              "dnp.data_chunk": "ab:87:40:01:c4:b1:db:42:01:d8:dd:cd:40:01:ba:fa",
              "dnp.data_chunk_len": "16",
              "dnp.data_chunk.CRC": "0x00005aec",
              "dnp.data_chunk.CRC.status": "1"
            },
            "Data Chunk: 6": {
              "dnp.data_chunk": "7a:44:01:7d:c2:1e:c2:0a:02:00:00:07:81:81:81:81",
              "dnp.data_chunk_len": "16",
              "dnp.data_chunk.CRC": "0x00001b4d",
              "dnp.data_chunk.CRC.status": "1"
            },
            "Data Chunk: 7": {
              "dnp.data_chunk": "81:81:81:81:28:03:00:00:00:01:00:00:7a:44",
              "dnp.data_chunk_len": "14",
              "dnp.data_chunk.CRC": "0x0000e80c",
              "dnp.data_chunk.CRC.status": "1"
            }
          },
          "dnp3.al.fragments": {
            "dnp3.al.fragment": "33",
            "dnp3.al.fragment.count": "1",
            "dnp3.al.fragment.reassembled.length": "125"
          },
          "Application Layer: (FIR, FIN, Sequence 15, Response)": {
            "dnp3.al.ctl": "0x000000cf",
            "dnp3.al.ctl_tree": {
              "dnp3.al.fir": "1",
              "dnp3.al.fin": "1",
              "dnp3.al.con": "0",
              "dnp3.al.uns": "0",
              "dnp3.al.seq": "15"
            },
            "dnp3.al.func": "129",
            "dnp3.al.iin": "0x00000000",
            "dnp3.al.iin_tree": {
              "dnp3.al.iin.rst": "0",
              "dnp3.al.iin.dt": "0",
              "dnp3.al.iin.dol": "0",
              "dnp3.al.iin.tsr": "0",
              "dnp3.al.iin.cls3d": "0",
              "dnp3.al.iin.cls2d": "0",
              "dnp3.al.iin.cls1d": "0",
              "dnp3.al.iin.bmsg": "0",
              "dnp3.al.iin.cc": "0",
              "dnp3.al.iin.oae": "0",
              "dnp3.al.iin.ebo": "0",
              "dnp3.al.iin.pioor": "0",
              "dnp3.al.iin.obju": "0",
              "dnp3.al.iin.fcni": "0"
            },
            "RESPONSE Data Objects": {
              "dnp3.al.obj": "258",
              "dnp3.al.obj_tree": {
                "Qualifier Field, Prefix: None, Range: 8-bit Start and Stop Indices": {
                  "dnp3.al.objq.prefix": "0",
                  "dnp3.al.objq.range": "0"
                },
                "Number of Items: 8": {
                  "dnp3.al.range.start": "0",
                  "dnp3.al.range.stop": "7"
                },
                "Point Number 0 (Quality: Online), Value: 1": {
                  "dnp3.al.point_index": "0",
                  "Quality: Online": {
                    "dnp3.al.biq.b7": "1",
                    "dnp3.al.biq.b6": "0",
                    "dnp3.al.biq.b5": "0",
                    "dnp3.al.biq.b4": "0",
                    "dnp3.al.biq.b3": "0",
                    "dnp3.al.biq.b2": "0",
                    "dnp3.al.biq.b1": "0",
                    "dnp3.al.biq.b0": "1"
                  }
                },
                "Point Number 1 (Quality: Online), Value: 1": {
                  "dnp3.al.point_index": "1",
                  "Quality: Online": {
                    "dnp3.al.biq.b7": "1",
                    "dnp3.al.biq.b6": "0",
                    "dnp3.al.biq.b5": "0",
                    "dnp3.al.biq.b4": "0",
                    "dnp3.al.biq.b3": "0",
                    "dnp3.al.biq.b2": "0",
                    "dnp3.al.biq.b1": "0",
                    "dnp3.al.biq.b0": "1"
                  }
                },
                "Point Number 2 (Quality: Online), Value: 1": {
                  "dnp3.al.point_index": "2",
                  "Quality: Online": {
                    "dnp3.al.biq.b7": "1",
                    "dnp3.al.biq.b6": "0",
                    "dnp3.al.biq.b5": "0",
                    "dnp3.al.biq.b4": "0",
                    "dnp3.al.biq.b3": "0",
                    "dnp3.al.biq.b2": "0",
                    "dnp3.al.biq.b1": "0",
                    "dnp3.al.biq.b0": "1"
                  }
                },
                "Point Number 3 (Quality: Online), Value: 1": {
                  "dnp3.al.point_index": "3",
                  "Quality: Online": {
                    "dnp3.al.biq.b7": "1",
                    "dnp3.al.biq.b6": "0",
                    "dnp3.al.biq.b5": "0",
                    "dnp3.al.biq.b4": "0",
                    "dnp3.al.biq.b3": "0",
                    "dnp3.al.biq.b2": "0",
                    "dnp3.al.biq.b1": "0",
                    "dnp3.al.biq.b0": "1"
                  }
                },
                "Point Number 4 (Quality: Online), Value: 1": {
                  "dnp3.al.point_index": "4",
                  "Quality: Online": {
                    "dnp3.al.biq.b7": "1",
                    "dnp3.al.biq.b6": "0",
                    "dnp3.al.biq.b5": "0",
                    "dnp3.al.biq.b4": "0",
                    "dnp3.al.biq.b3": "0",
                    "dnp3.al.biq.b2": "0",
                    "dnp3.al.biq.b1": "0",
                    "dnp3.al.biq.b0": "1"
                  }
                },
                "Point Number 5 (Quality: Online), Value: 1": {
                  "dnp3.al.point_index": "5",
                  "Quality: Online": {
                    "dnp3.al.biq.b7": "1",
                    "dnp3.al.biq.b6": "0",
                    "dnp3.al.biq.b5": "0",
                    "dnp3.al.biq.b4": "0",
                    "dnp3.al.biq.b3": "0",
                    "dnp3.al.biq.b2": "0",
                    "dnp3.al.biq.b1": "0",
                    "dnp3.al.biq.b0": "1"
                  }
                },
                "Point Number 6 (Quality: Online), Value: 1": {
                  "dnp3.al.point_index": "6",
                  "Quality: Online": {
                    "dnp3.al.biq.b7": "1",
                    "dnp3.al.biq.b6": "0",
                    "dnp3.al.biq.b5": "0",
                    "dnp3.al.biq.b4": "0",
                    "dnp3.al.biq.b3": "0",
                    "dnp3.al.biq.b2": "0",
                    "dnp3.al.biq.b1": "0",
                    "dnp3.al.biq.b0": "1"
                  }
                },
                "Point Number 7 (Quality: Online), Value: 1": {
                  "dnp3.al.point_index": "7",
                  "Quality: Online": {
                    "dnp3.al.biq.b7": "1",
                    "dnp3.al.biq.b6": "0",
                    "dnp3.al.biq.b5": "0",
                    "dnp3.al.biq.b4": "0",
                    "dnp3.al.biq.b3": "0",
                    "dnp3.al.biq.b2": "0",
                    "dnp3.al.biq.b1": "0",
                    "dnp3.al.biq.b0": "1"
                  }
                }
              },
              "dnp3.al.obj": "7685",
              "dnp3.al.obj_tree": {
                "Qualifier Field, Prefix: None, Range: 8-bit Start and Stop Indices": {
                  "dnp3.al.objq.prefix": "0",
                  "dnp3.al.objq.range": "0"
                },
                "Number of Items: 16": {
                  "dnp3.al.range.start": "0",
                  "dnp3.al.range.stop": "15"
                },
                "Point Number 0 (Quality: Online), Value: -110.159": {
                  "dnp3.al.point_index": "0",
                  "Quality: Online": {
                    "dnp3.al.aiq.b7": "0",
                    "dnp3.al.aiq.b6": "0",
                    "dnp3.al.aiq.b5": "0",
                    "dnp3.al.aiq.b4": "0",
                    "dnp3.al.aiq.b3": "0",
                    "dnp3.al.aiq.b2": "0",
                    "dnp3.al.aiq.b1": "0",
                    "dnp3.al.aiq.b0": "1"
                  },
                  "dnp3.al.ana.float": "-110.159"
                },
                "Point Number 1 (Quality: Online), Value: -4.62829": {
                  "dnp3.al.point_index": "1",
                  "Quality: Online": {
                    "dnp3.al.aiq.b7": "0",
                    "dnp3.al.aiq.b6": "0",
                    "dnp3.al.aiq.b5": "0",
                    "dnp3.al.aiq.b4": "0",
                    "dnp3.al.aiq.b3": "0",
                    "dnp3.al.aiq.b2": "0",
                    "dnp3.al.aiq.b1": "0",
                    "dnp3.al.aiq.b0": "1"
                  },
                  "dnp3.al.ana.float": "-4.62829"
                },
                "Point Number 2 (Quality: Online), Value: 1264.51": {
                  "dnp3.al.point_index": "2",
                  "Quality: Online": {
                    "dnp3.al.aiq.b7": "0",
                    "dnp3.al.aiq.b6": "0",
                    "dnp3.al.aiq.b5": "0",
                    "dnp3.al.aiq.b4": "0",
                    "dnp3.al.aiq.b3": "0",
                    "dnp3.al.aiq.b2": "0",
                    "dnp3.al.aiq.b1": "0",
                    "dnp3.al.aiq.b0": "1"
                  },
                  "dnp3.al.ana.float": "1264.51"
                },
                "Point Number 3 (Quality: Online), Value: 2.6623": {
                  "dnp3.al.point_index": "3",
                  "Quality: Online": {
                    "dnp3.al.aiq.b7": "0",
                    "dnp3.al.aiq.b6": "0",
                    "dnp3.al.aiq.b5": "0",
                    "dnp3.al.aiq.b4": "0",
                    "dnp3.al.aiq.b3": "0",
                    "dnp3.al.aiq.b2": "0",
                    "dnp3.al.aiq.b1": "0",
                    "dnp3.al.aiq.b0": "1"
                  },
                  "dnp3.al.ana.float": "2.6623"
                },
                "Point Number 4 (Quality: Online), Value: -235.499": {
                  "dnp3.al.point_index": "4",
                  "Quality: Online": {
                    "dnp3.al.aiq.b7": "0",
                    "dnp3.al.aiq.b6": "0",
                    "dnp3.al.aiq.b5": "0",
                    "dnp3.al.aiq.b4": "0",
                    "dnp3.al.aiq.b3": "0",
                    "dnp3.al.aiq.b2": "0",
                    "dnp3.al.aiq.b1": "0",
                    "dnp3.al.aiq.b0": "1"
                  },
                  "dnp3.al.ana.float": "-235.499"
                },
                "Point Number 5 (Quality: Online), Value: -5.64005": {
                  "dnp3.al.point_index": "5",
                  "Quality: Online": {
                    "dnp3.al.aiq.b7": "0",
                    "dnp3.al.aiq.b6": "0",
                    "dnp3.al.aiq.b5": "0",
                    "dnp3.al.aiq.b4": "0",
                    "dnp3.al.aiq.b3": "0",
                    "dnp3.al.aiq.b2": "0",
                    "dnp3.al.aiq.b1": "0",
                    "dnp3.al.aiq.b0": "1"
                  },
                  "dnp3.al.ana.float": "-5.64005"
                },
                "Point Number 6 (Quality: Online), Value: 1003.92": {
                  "dnp3.al.point_index": "6",
                  "Quality: Online": {
                    "dnp3.al.aiq.b7": "0",
                    "dnp3.al.aiq.b6": "0",
                    "dnp3.al.aiq.b5": "0",
                    "dnp3.al.aiq.b4": "0",
                    "dnp3.al.aiq.b3": "0",
                    "dnp3.al.aiq.b2": "0",
                    "dnp3.al.aiq.b1": "0",
                    "dnp3.al.aiq.b0": "1"
                  },
                  "dnp3.al.ana.float": "1003.92"
                },
                "Point Number 7 (Quality: Online), Value: -39.69": {
                  "dnp3.al.point_index": "7",
                  "Quality: Online": {
                    "dnp3.al.aiq.b7": "0",
                    "dnp3.al.aiq.b6": "0",
                    "dnp3.al.aiq.b5": "0",
                    "dnp3.al.aiq.b4": "0",
                    "dnp3.al.aiq.b3": "0",
                    "dnp3.al.aiq.b2": "0",
                    "dnp3.al.aiq.b1": "0",
                    "dnp3.al.aiq.b0": "1"
                  },
                  "dnp3.al.ana.float": "-39.69"
                },
                "Point Number 8 (Quality: Online), Value: 609.312": {
                  "dnp3.al.point_index": "8",
                  "Quality: Online": {
                    "dnp3.al.aiq.b7": "0",
                    "dnp3.al.aiq.b6": "0",
                    "dnp3.al.aiq.b5": "0",
                    "dnp3.al.aiq.b4": "0",
                    "dnp3.al.aiq.b3": "0",
                    "dnp3.al.aiq.b2": "0",
                    "dnp3.al.aiq.b1": "0",
                    "dnp3.al.aiq.b0": "1"
                  },
                  "dnp3.al.ana.float": "609.312"
                },
                "Point Number 9 (Quality: Online), Value: 84.5225": {
                  "dnp3.al.point_index": "9",
                  "Quality: Online": {
                    "dnp3.al.aiq.b7": "0",
                    "dnp3.al.aiq.b6": "0",
                    "dnp3.al.aiq.b5": "0",
                    "dnp3.al.aiq.b4": "0",
                    "dnp3.al.aiq.b3": "0",
                    "dnp3.al.aiq.b2": "0",
                    "dnp3.al.aiq.b1": "0",
                    "dnp3.al.aiq.b0": "1"
                  },
                  "dnp3.al.ana.float": "84.5225"
                },
                "Point Number 10 (Quality: Online), Value: -124.95": {
                  "dnp3.al.point_index": "10",
                  "Quality: Online": {
                    "dnp3.al.aiq.b7": "0",
                    "dnp3.al.aiq.b6": "0",
                    "dnp3.al.aiq.b5": "0",
                    "dnp3.al.aiq.b4": "0",
                    "dnp3.al.aiq.b3": "0",
                    "dnp3.al.aiq.b2": "0",
                    "dnp3.al.aiq.b1": "0",
                    "dnp3.al.aiq.b0": "1"
                  },
                  "dnp3.al.ana.float": "-124.95"
                },
                "Point Number 11 (Quality: Online), Value: 4.23971": {
                  "dnp3.al.point_index": "11",
                  "Quality: Online": {
                    "dnp3.al.aiq.b7": "0",
                    "dnp3.al.aiq.b6": "0",
                    "dnp3.al.aiq.b5": "0",
                    "dnp3.al.aiq.b4": "0",
                    "dnp3.al.aiq.b3": "0",
                    "dnp3.al.aiq.b2": "0",
                    "dnp3.al.aiq.b1": "0",
                    "dnp3.al.aiq.b0": "1"
                  },
                  "dnp3.al.ana.float": "4.23971"
                },
                "Point Number 12 (Quality: Online), Value: 109.847": {
                  "dnp3.al.point_index": "12",
                  "Quality: Online": {
                    "dnp3.al.aiq.b7": "0",
                    "dnp3.al.aiq.b6": "0",
                    "dnp3.al.aiq.b5": "0",
                    "dnp3.al.aiq.b4": "0",
                    "dnp3.al.aiq.b3": "0",
                    "dnp3.al.aiq.b2": "0",
                    "dnp3.al.aiq.b1": "0",
                    "dnp3.al.aiq.b0": "1"
                  },
                  "dnp3.al.ana.float": "109.847"
                },
                "Point Number 13 (Quality: Online), Value: 6.43333": {
                  "dnp3.al.point_index": "13",
                  "Quality: Online": {
                    "dnp3.al.aiq.b7": "0",
                    "dnp3.al.aiq.b6": "0",
                    "dnp3.al.aiq.b5": "0",
                    "dnp3.al.aiq.b4": "0",
                    "dnp3.al.aiq.b3": "0",
                    "dnp3.al.aiq.b2": "0",
                    "dnp3.al.aiq.b1": "0",
                    "dnp3.al.aiq.b0": "1"
                  },
                  "dnp3.al.ana.float": "6.43333"
                },
                "Point Number 14 (Quality: Online), Value: 1003.92": {
                  "dnp3.al.point_index": "14",
                  "Quality: Online": {
                    "dnp3.al.aiq.b7": "0",
                    "dnp3.al.aiq.b6": "0",
                    "dnp3.al.aiq.b5": "0",
                    "dnp3.al.aiq.b4": "0",
                    "dnp3.al.aiq.b3": "0",
                    "dnp3.al.aiq.b2": "0",
                    "dnp3.al.aiq.b1": "0",
                    "dnp3.al.aiq.b0": "1"
                  },
                  "dnp3.al.ana.float": "1003.92"
                },
                "Point Number 15 (Quality: Online), Value: -39.6899": {
                  "dnp3.al.point_index": "15",
                  "Quality: Online": {
                    "dnp3.al.aiq.b7": "0",
                    "dnp3.al.aiq.b6": "0",
                    "dnp3.al.aiq.b5": "0",
                    "dnp3.al.aiq.b4": "0",
                    "dnp3.al.aiq.b3": "0",
                    "dnp3.al.aiq.b2": "0",
                    "dnp3.al.aiq.b1": "0",
                    "dnp3.al.aiq.b0": "1"
                  },
                  "dnp3.al.ana.float": "-39.6899"
                }
              },
              "dnp3.al.obj": "2562",
              "dnp3.al.obj_tree": {
                "Qualifier Field, Prefix: None, Range: 8-bit Start and Stop Indices": {
                  "dnp3.al.objq.prefix": "0",
                  "dnp3.al.objq.range": "0"
                },
                "Number of Items: 8": {
                  "dnp3.al.range.start": "0",
                  "dnp3.al.range.stop": "7"
                },
                "Point Number 0 (Quality: Online), Value: 1": {
                  "dnp3.al.point_index": "0",
                  "Quality: Online": {
                    "dnp3.al.boq.b7": "1",
                    "dnp3.al.boq.b6": "0",
                    "dnp3.al.boq.b5": "0",
                    "dnp3.al.boq.b4": "0",
                    "dnp3.al.boq.b3": "0",
                    "dnp3.al.boq.b2": "0",
                    "dnp3.al.boq.b1": "0",
                    "dnp3.al.boq.b0": "1"
                  }
                },
                "Point Number 1 (Quality: Online), Value: 1": {
                  "dnp3.al.point_index": "1",
                  "Quality: Online": {
                    "dnp3.al.boq.b7": "1",
                    "dnp3.al.boq.b6": "0",
                    "dnp3.al.boq.b5": "0",
                    "dnp3.al.boq.b4": "0",
                    "dnp3.al.boq.b3": "0",
                    "dnp3.al.boq.b2": "0",
                    "dnp3.al.boq.b1": "0",
                    "dnp3.al.boq.b0": "1"
                  }
                },
                "Point Number 2 (Quality: Online), Value: 1": {
                  "dnp3.al.point_index": "2",
                  "Quality: Online": {
                    "dnp3.al.boq.b7": "1",
                    "dnp3.al.boq.b6": "0",
                    "dnp3.al.boq.b5": "0",
                    "dnp3.al.boq.b4": "0",
                    "dnp3.al.boq.b3": "0",
                    "dnp3.al.boq.b2": "0",
                    "dnp3.al.boq.b1": "0",
                    "dnp3.al.boq.b0": "1"
                  }
                },
                "Point Number 3 (Quality: Online), Value: 1": {
                  "dnp3.al.point_index": "3",
                  "Quality: Online": {
                    "dnp3.al.boq.b7": "1",
                    "dnp3.al.boq.b6": "0",
                    "dnp3.al.boq.b5": "0",
                    "dnp3.al.boq.b4": "0",
                    "dnp3.al.boq.b3": "0",
                    "dnp3.al.boq.b2": "0",
                    "dnp3.al.boq.b1": "0",
                    "dnp3.al.boq.b0": "1"
                  }
                },
                "Point Number 4 (Quality: Online), Value: 1": {
                  "dnp3.al.point_index": "4",
                  "Quality: Online": {
                    "dnp3.al.boq.b7": "1",
                    "dnp3.al.boq.b6": "0",
                    "dnp3.al.boq.b5": "0",
                    "dnp3.al.boq.b4": "0",
                    "dnp3.al.boq.b3": "0",
                    "dnp3.al.boq.b2": "0",
                    "dnp3.al.boq.b1": "0",
                    "dnp3.al.boq.b0": "1"
                  }
                },
                "Point Number 5 (Quality: Online), Value: 1": {
                  "dnp3.al.point_index": "5",
                  "Quality: Online": {
                    "dnp3.al.boq.b7": "1",
                    "dnp3.al.boq.b6": "0",
                    "dnp3.al.boq.b5": "0",
                    "dnp3.al.boq.b4": "0",
                    "dnp3.al.boq.b3": "0",
                    "dnp3.al.boq.b2": "0",
                    "dnp3.al.boq.b1": "0",
                    "dnp3.al.boq.b0": "1"
                  }
                },
                "Point Number 6 (Quality: Online), Value: 1": {
                  "dnp3.al.point_index": "6",
                  "Quality: Online": {
                    "dnp3.al.boq.b7": "1",
                    "dnp3.al.boq.b6": "0",
                    "dnp3.al.boq.b5": "0",
                    "dnp3.al.boq.b4": "0",
                    "dnp3.al.boq.b3": "0",
                    "dnp3.al.boq.b2": "0",
                    "dnp3.al.boq.b1": "0",
                    "dnp3.al.boq.b0": "1"
                  }
                },
                "Point Number 7 (Quality: Online), Value: 1": {
                  "dnp3.al.point_index": "7",
                  "Quality: Online": {
                    "dnp3.al.boq.b7": "1",
                    "dnp3.al.boq.b6": "0",
                    "dnp3.al.boq.b5": "0",
                    "dnp3.al.boq.b4": "0",
                    "dnp3.al.boq.b3": "0",
                    "dnp3.al.boq.b2": "0",
                    "dnp3.al.boq.b1": "0",
                    "dnp3.al.boq.b0": "1"
                  }
                }
              },
              "dnp3.al.obj": "10243",
              "dnp3.al.obj_tree": {
                "Qualifier Field, Prefix: None, Range: 8-bit Start and Stop Indices": {
                  "dnp3.al.objq.prefix": "0",
                  "dnp3.al.objq.range": "0"
                },
                "Number of Items: 1": {
                  "dnp3.al.range.start": "0",
                  "dnp3.al.range.stop": "0"
                },
                "Point Number 0 (Quality: Online), Value: 1000": {
                  "dnp3.al.point_index": "0",
                  "Quality: Online": {
                    "dnp3.al.aoq.b7": "0",
                    "dnp3.al.aoq.b6": "0",
                    "dnp3.al.aoq.b5": "0",
                    "dnp3.al.aoq.b4": "0",
                    "dnp3.al.aoq.b3": "0",
                    "dnp3.al.aoq.b2": "0",
                    "dnp3.al.aoq.b1": "0",
                    "dnp3.al.aoq.b0": "1"
                  },
                  "dnp3.al.anaout.float": "1000"
                }
              }
            }
          }
        }
      }
    }
  },
  {
    "_index": "packets-2020-10-17",
    "_type": "pcap_file",
    "_score": null,
    "_source": {
      "layers": {
        "frame": {
          "frame.interface_id": "0",
          "frame.interface_id_tree": {
            "frame.interface_name": "ens224"
          },
          "frame.encap_type": "1",
          "frame.time": "Oct 17, 2020 14:42:39.435817013 CDT",
          "frame.offset_shift": "0.000000000",
          "frame.time_epoch": "1602963759.435817013",
          "frame.time_delta": "0.305165971",
          "frame.time_delta_displayed": "0.305165971",
          "frame.time_relative": "68.859031501",
          "frame.number": "34",
          "frame.len": "81",
          "frame.cap_len": "81",
          "frame.marked": "0",
          "frame.ignored": "0",
          "frame.protocols": "eth:ethertype:ip:tcp:dnp3",
          "frame.coloring_rule.name": "TCP",
          "frame.coloring_rule.string": "tcp"
        },
        "eth": {
          "eth.dst": "00:00:00:aa:00:25",
          "eth.dst_tree": {
            "eth.dst_resolved": "00:00:00_aa:00:25",
            "eth.addr": "00:00:00:aa:00:25",
            "eth.addr_resolved": "00:00:00_aa:00:25",
            "eth.lg": "0",
            "eth.ig": "0"
          },
          "eth.src": "00:50:56:9c:5f:cc",
          "eth.src_tree": {
            "eth.src_resolved": "Vmware_9c:5f:cc",
            "eth.addr": "00:50:56:9c:5f:cc",
            "eth.addr_resolved": "Vmware_9c:5f:cc",
            "eth.lg": "0",
            "eth.ig": "0"
          },
          "eth.type": "0x00000800"
        },
        "ip": {
          "ip.version": "4",
          "ip.hdr_len": "20",
          "ip.dsfield": "0x00000000",
          "ip.dsfield_tree": {
            "ip.dsfield.dscp": "0",
            "ip.dsfield.ecn": "0"
          },
          "ip.len": "67",
          "ip.id": "0x00003fa7",
          "ip.flags": "0x00004000",
          "ip.flags_tree": {
            "ip.flags.rb": "0",
            "ip.flags.df": "1",
            "ip.flags.mf": "0"
          },
          "ip.frag_offset": "0",
          "ip.ttl": "64",
          "ip.proto": "6",
          "ip.checksum": "0x00008e4e",
          "ip.checksum.status": "2",
          "ip.src": "172.16.0.2",
          "ip.addr": "172.16.0.2",
          "ip.src_host": "172.16.0.2",
          "ip.host": "172.16.0.2",
          "ip.dst": "192.168.0.5",
          "ip.addr": "192.168.0.5",
          "ip.dst_host": "192.168.0.5",
          "ip.host": "192.168.0.5"
        },
        "tcp": {
          "tcp.srcport": "33385",
          "tcp.dstport": "20000",
          "tcp.port": "33385",
          "tcp.port": "20000",
          "tcp.stream": "0",
          "tcp.len": "27",
          "tcp.seq": "64",
          "tcp.nxtseq": "91",
          "tcp.ack": "496",
          "tcp.hdr_len": "20",
          "tcp.flags": "0x00000018",
          "tcp.flags_tree": {
            "tcp.flags.res": "0",
            "tcp.flags.ns": "0",
            "tcp.flags.cwr": "0",
            "tcp.flags.ecn": "0",
            "tcp.flags.urg": "0",
            "tcp.flags.ack": "1",
            "tcp.flags.push": "1",
            "tcp.flags.reset": "0",
            "tcp.flags.syn": "0",
            "tcp.flags.fin": "0",
            "tcp.flags.str": "·······AP···"
          },
          "tcp.window_size_value": "501",
          "tcp.window_size": "501",
          "tcp.window_size_scalefactor": "-1",
          "tcp.checksum": "0x00006cf5",
          "tcp.checksum.status": "2",
          "tcp.urgent_pointer": "0",
          "tcp.analysis": {
            "tcp.analysis.acks_frame": "31",
            "tcp.analysis.ack_rtt": "8.555238596",
            "tcp.analysis.bytes_in_flight": "27",
            "tcp.analysis.push_bytes_sent": "27"
          },
          "Timestamps": {
            "tcp.time_relative": "68.859031501",
            "tcp.time_delta": "8.555238596"
          },
          "tcp.payload": "05:64:14:c4:59:02:01:00:f7:75:c1:c1:05:29:03:28:01:00:02:00:ae:c7:9d:42:00:b1:42",
          "tcp.pdu.size": "27"
        },
        "dnp3": {
          "Data Link Layer, Len: 20, From: 1, To: 601, DIR, PRM, Unconfirmed User Data": {
            "dnp3.start": "0x00000564",
            "dnp3.len": "20",
            "dnp3.ctl": "0x000000c4",
            "dnp3.ctl_tree": {
              "dnp3.ctl.dir": "1",
              "dnp3.ctl.prm": "1",
              "dnp3.ctl.fcb": "0",
              "dnp3.ctl.fcv": "0",
              "dnp3.ctl.prifunc": "4"
            },
            "dnp3.dst": "601",
            "dnp3.addr": "601",
            "dnp3.src": "1",
            "dnp3.addr": "1",
            "dnp3.hdr.CRC": "0x000075f7",
            "dnp.hdr.CRC.status": "1"
          },
          "dnp3.tr.ctl": "0x000000c1",
          "dnp3.tr.ctl_tree": {
            "dnp3.tr.fin": "1",
            "dnp3.tr.fir": "1",
            "dnp3.tr.seq": "1"
          },
          "Data Chunks": {
            "Data Chunk: 0": {
              "dnp.data_chunk": "c1:c1:05:29:03:28:01:00:02:00:ae:c7:9d:42:00",
              "dnp.data_chunk_len": "15",
              "dnp.data_chunk.CRC": "0x000042b1",
              "dnp.data_chunk.CRC.status": "1"
            }
          },
          "dnp3.al.fragments": {
            "dnp3.al.fragment": "34",
            "dnp3.al.fragment.count": "1",
            "dnp3.al.fragment.reassembled.length": "14"
          },
          "Application Layer: (FIR, FIN, Sequence 1, Direct Operate)": {
            "dnp3.al.ctl": "0x000000c1",
            "dnp3.al.ctl_tree": {
              "dnp3.al.fir": "1",
              "dnp3.al.fin": "1",
              "dnp3.al.con": "0",
              "dnp3.al.uns": "0",
              "dnp3.al.seq": "1"
            },
            "dnp3.al.func": "5",
            "DIRECT OPERATE Request Data Objects": {
              "dnp3.al.obj": "10499",
              "dnp3.al.obj_tree": {
                "Qualifier Field, Prefix: 2-Octet Index Prefix, Range: 16-bit Single Field Quantity": {
                  "dnp3.al.objq.prefix": "2",
                  "dnp3.al.objq.range": "8"
                },
                "Number of Items: 1": {
                  "dnp3.al.range.quantity": "1"
                },
                "Point Number 2, Value: 78.89 [Status: Req. Accepted/Init/Queued (0x00)]": {
                  "dnp3.al.index": "2",
                  "dnp3.al.anaout.float": "78.89",
                  "dnp3.al.ctrlstatus": "0"
                }
              }
            }
          }
        }
      }
    }
  },
  {
    "_index": "packets-2020-10-17",
    "_type": "pcap_file",
    "_score": null,
    "_source": {
      "layers": {
        "frame": {
          "frame.interface_id": "0",
          "frame.interface_id_tree": {
            "frame.interface_name": "ens224"
          },
          "frame.encap_type": "1",
          "frame.time": "Oct 17, 2020 14:42:39.588620200 CDT",
          "frame.offset_shift": "0.000000000",
          "frame.time_epoch": "1602963759.588620200",
          "frame.time_delta": "0.152803187",
          "frame.time_delta_displayed": "0.152803187",
          "frame.time_relative": "69.011834688",
          "frame.number": "35",
          "frame.len": "85",
          "frame.cap_len": "85",
          "frame.marked": "0",
          "frame.ignored": "0",
          "frame.protocols": "eth:ethertype:ip:tcp:dnp3",
          "frame.coloring_rule.name": "TCP",
          "frame.coloring_rule.string": "tcp"
        },
        "eth": {
          "eth.dst": "00:50:56:9c:5f:cc",
          "eth.dst_tree": {
            "eth.dst_resolved": "Vmware_9c:5f:cc",
            "eth.addr": "00:50:56:9c:5f:cc",
            "eth.addr_resolved": "Vmware_9c:5f:cc",
            "eth.lg": "0",
            "eth.ig": "0"
          },
          "eth.src": "00:00:00:aa:00:25",
          "eth.src_tree": {
            "eth.src_resolved": "00:00:00_aa:00:25",
            "eth.addr": "00:00:00:aa:00:25",
            "eth.addr_resolved": "00:00:00_aa:00:25",
            "eth.lg": "0",
            "eth.ig": "0"
          },
          "eth.type": "0x00000800"
        },
        "ip": {
          "ip.version": "4",
          "ip.hdr_len": "20",
          "ip.dsfield": "0x00000000",
          "ip.dsfield_tree": {
            "ip.dsfield.dscp": "0",
            "ip.dsfield.ecn": "0"
          },
          "ip.len": "71",
          "ip.id": "0x0000c292",
          "ip.flags": "0x00004000",
          "ip.flags_tree": {
            "ip.flags.rb": "0",
            "ip.flags.df": "1",
            "ip.flags.mf": "0"
          },
          "ip.frag_offset": "0",
          "ip.ttl": "126",
          "ip.proto": "6",
          "ip.checksum": "0x0000cd5e",
          "ip.checksum.status": "2",
          "ip.src": "192.168.0.5",
          "ip.addr": "192.168.0.5",
          "ip.src_host": "192.168.0.5",
          "ip.host": "192.168.0.5",
          "ip.dst": "172.16.0.2",
          "ip.addr": "172.16.0.2",
          "ip.dst_host": "172.16.0.2",
          "ip.host": "172.16.0.2"
        },
        "tcp": {
          "tcp.srcport": "20000",
          "tcp.dstport": "33385",
          "tcp.port": "20000",
          "tcp.port": "33385",
          "tcp.stream": "0",
          "tcp.len": "31",
          "tcp.seq": "496",
          "tcp.nxtseq": "527",
          "tcp.ack": "91",
          "tcp.hdr_len": "20",
          "tcp.flags": "0x00000018",
          "tcp.flags_tree": {
            "tcp.flags.res": "0",
            "tcp.flags.ns": "0",
            "tcp.flags.cwr": "0",
            "tcp.flags.ecn": "0",
            "tcp.flags.urg": "0",
            "tcp.flags.ack": "1",
            "tcp.flags.push": "1",
            "tcp.flags.reset": "0",
            "tcp.flags.syn": "0",
            "tcp.flags.fin": "0",
            "tcp.flags.str": "·······AP···"
          },
          "tcp.window_size_value": "1021",
          "tcp.window_size": "1021",
          "tcp.window_size_scalefactor": "-1",
          "tcp.checksum": "0x0000a1a6",
          "tcp.checksum.status": "2",
          "tcp.urgent_pointer": "0",
          "tcp.analysis": {
            "tcp.analysis.acks_frame": "34",
            "tcp.analysis.ack_rtt": "0.152803187",
            "tcp.analysis.bytes_in_flight": "31",
            "tcp.analysis.push_bytes_sent": "31"
          },
          "Timestamps": {
            "tcp.time_relative": "69.011834688",
            "tcp.time_delta": "0.152803187"
          },
          "tcp.payload": "05:64:16:44:01:00:59:02:09:22:c0:c1:81:00:00:29:03:28:01:00:02:00:ae:c7:9d:42:66:fd:00:ff:ff",
          "tcp.pdu.size": "31"
        },
        "dnp3": {
          "Data Link Layer, Len: 22, From: 601, To: 1, PRM, Unconfirmed User Data": {
            "dnp3.start": "0x00000564",
            "dnp3.len": "22",
            "dnp3.ctl": "0x00000044",
            "dnp3.ctl_tree": {
              "dnp3.ctl.dir": "0",
              "dnp3.ctl.prm": "1",
              "dnp3.ctl.fcb": "0",
              "dnp3.ctl.fcv": "0",
              "dnp3.ctl.prifunc": "4"
            },
            "dnp3.dst": "1",
            "dnp3.addr": "1",
            "dnp3.src": "601",
            "dnp3.addr": "601",
            "dnp3.hdr.CRC": "0x00002209",
            "dnp.hdr.CRC.status": "1"
          },
          "dnp3.tr.ctl": "0x000000c0",
          "dnp3.tr.ctl_tree": {
            "dnp3.tr.fin": "1",
            "dnp3.tr.fir": "1",
            "dnp3.tr.seq": "0"
          },
          "Data Chunks": {
            "Data Chunk: 0": {
              "dnp.data_chunk": "c0:c1:81:00:00:29:03:28:01:00:02:00:ae:c7:9d:42",
              "dnp.data_chunk_len": "16",
              "dnp.data_chunk.CRC": "0x0000fd66",
              "dnp.data_chunk.CRC.status": "1"
            },
            "Data Chunk: 1": {
              "dnp.data_chunk": "00",
              "dnp.data_chunk_len": "1",
              "dnp.data_chunk.CRC": "0x0000ffff",
              "dnp.data_chunk.CRC.status": "1"
            }
          },
          "dnp3.al.fragments": {
            "dnp3.al.fragment": "35",
            "dnp3.al.fragment.count": "1",
            "dnp3.al.fragment.reassembled.length": "16"
          },
          "Application Layer: (FIR, FIN, Sequence 1, Response)": {
            "dnp3.al.ctl": "0x000000c1",
            "dnp3.al.ctl_tree": {
              "dnp3.al.fir": "1",
              "dnp3.al.fin": "1",
              "dnp3.al.con": "0",
              "dnp3.al.uns": "0",
              "dnp3.al.seq": "1"
            },
            "dnp3.al.func": "129",
            "dnp3.al.iin": "0x00000000",
            "dnp3.al.iin_tree": {
              "dnp3.al.iin.rst": "0",
              "dnp3.al.iin.dt": "0",
              "dnp3.al.iin.dol": "0",
              "dnp3.al.iin.tsr": "0",
              "dnp3.al.iin.cls3d": "0",
              "dnp3.al.iin.cls2d": "0",
              "dnp3.al.iin.cls1d": "0",
              "dnp3.al.iin.bmsg": "0",
              "dnp3.al.iin.cc": "0",
              "dnp3.al.iin.oae": "0",
              "dnp3.al.iin.ebo": "0",
              "dnp3.al.iin.pioor": "0",
              "dnp3.al.iin.obju": "0",
              "dnp3.al.iin.fcni": "0"
            },
            "RESPONSE Data Objects": {
              "dnp3.al.obj": "10499",
              "dnp3.al.obj_tree": {
                "Qualifier Field, Prefix: 2-Octet Index Prefix, Range: 16-bit Single Field Quantity": {
                  "dnp3.al.objq.prefix": "2",
                  "dnp3.al.objq.range": "8"
                },
                "Number of Items: 1": {
                  "dnp3.al.range.quantity": "1"
                },
                "Point Number 2, Value: 78.89 [Status: Req. Accepted/Init/Queued (0x00)]": {
                  "dnp3.al.index": "2",
                  "dnp3.al.anaout.float": "78.89",
                  "dnp3.al.ctrlstatus": "0"
                }
              }
            }
          }
        }
      }
    }
  },
  {
    "_index": "packets-2020-10-17",
    "_type": "pcap_file",
    "_score": null,
    "_source": {
      "layers": {
        "frame": {
          "frame.interface_id": "0",
          "frame.interface_id_tree": {
            "frame.interface_name": "ens224"
          },
          "frame.encap_type": "1",
          "frame.time": "Oct 17, 2020 14:42:40.179723618 CDT",
          "frame.offset_shift": "0.000000000",
          "frame.time_epoch": "1602963760.179723618",
          "frame.time_delta": "0.591103418",
          "frame.time_delta_displayed": "0.591103418",
          "frame.time_relative": "69.602938106",
          "frame.number": "36",
          "frame.len": "72",
          "frame.cap_len": "72",
          "frame.marked": "0",
          "frame.ignored": "0",
          "frame.protocols": "eth:ethertype:ip:tcp:dnp3",
          "frame.coloring_rule.name": "TCP",
          "frame.coloring_rule.string": "tcp"
        },
        "eth": {
          "eth.dst": "00:00:00:aa:00:25",
          "eth.dst_tree": {
            "eth.dst_resolved": "00:00:00_aa:00:25",
            "eth.addr": "00:00:00:aa:00:25",
            "eth.addr_resolved": "00:00:00_aa:00:25",
            "eth.lg": "0",
            "eth.ig": "0"
          },
          "eth.src": "00:50:56:9c:5f:cc",
          "eth.src_tree": {
            "eth.src_resolved": "Vmware_9c:5f:cc",
            "eth.addr": "00:50:56:9c:5f:cc",
            "eth.addr_resolved": "Vmware_9c:5f:cc",
            "eth.lg": "0",
            "eth.ig": "0"
          },
          "eth.type": "0x00000800"
        },
        "ip": {
          "ip.version": "4",
          "ip.hdr_len": "20",
          "ip.dsfield": "0x00000000",
          "ip.dsfield_tree": {
            "ip.dsfield.dscp": "0",
            "ip.dsfield.ecn": "0"
          },
          "ip.len": "58",
          "ip.id": "0x0000e72f",
          "ip.flags": "0x00004000",
          "ip.flags_tree": {
            "ip.flags.rb": "0",
            "ip.flags.df": "1",
            "ip.flags.mf": "0"
          },
          "ip.frag_offset": "0",
          "ip.ttl": "64",
          "ip.proto": "6",
          "ip.checksum": "0x0000e6ce",
          "ip.checksum.status": "2",
          "ip.src": "172.16.0.2",
          "ip.addr": "172.16.0.2",
          "ip.src_host": "172.16.0.2",
          "ip.host": "172.16.0.2",
          "ip.dst": "192.168.0.5",
          "ip.addr": "192.168.0.5",
          "ip.dst_host": "192.168.0.5",
          "ip.host": "192.168.0.5"
        },
        "tcp": {
          "tcp.srcport": "43609",
          "tcp.dstport": "20000",
          "tcp.port": "43609",
          "tcp.port": "20000",
          "tcp.stream": "2",
          "tcp.len": "18",
          "tcp.seq": "19",
          "tcp.nxtseq": "37",
          "tcp.ack": "143",
          "tcp.hdr_len": "20",
          "tcp.flags": "0x00000018",
          "tcp.flags_tree": {
            "tcp.flags.res": "0",
            "tcp.flags.ns": "0",
            "tcp.flags.cwr": "0",
            "tcp.flags.ecn": "0",
            "tcp.flags.urg": "0",
            "tcp.flags.ack": "1",
            "tcp.flags.push": "1",
            "tcp.flags.reset": "0",
            "tcp.flags.syn": "0",
            "tcp.flags.fin": "0",
            "tcp.flags.str": "·······AP···"
          },
          "tcp.window_size_value": "501",
          "tcp.window_size": "501",
          "tcp.window_size_scalefactor": "-1",
          "tcp.checksum": "0x00006cec",
          "tcp.checksum.status": "2",
          "tcp.urgent_pointer": "0",
          "tcp.analysis": {
            "tcp.analysis.acks_frame": "6",
            "tcp.analysis.ack_rtt": "60.000546330",
            "tcp.analysis.bytes_in_flight": "18",
            "tcp.analysis.push_bytes_sent": "18"
          },
          "Timestamps": {
            "tcp.time_relative": "60.152939341",
            "tcp.time_delta": "60.000546330"
          },
          "tcp.payload": "05:64:0b:c4:86:01:01:00:cc:ed:e6:c6:01:3c:01:06:b0:00",
          "tcp.pdu.size": "18"
        },
        "dnp3": {
          "Data Link Layer, Len: 11, From: 1, To: 390, DIR, PRM, Unconfirmed User Data": {
            "dnp3.start": "0x00000564",
            "dnp3.len": "11",
            "dnp3.ctl": "0x000000c4",
            "dnp3.ctl_tree": {
              "dnp3.ctl.dir": "1",
              "dnp3.ctl.prm": "1",
              "dnp3.ctl.fcb": "0",
              "dnp3.ctl.fcv": "0",
              "dnp3.ctl.prifunc": "4"
            },
            "dnp3.dst": "390",
            "dnp3.addr": "390",
            "dnp3.src": "1",
            "dnp3.addr": "1",
            "dnp3.hdr.CRC": "0x0000edcc",
            "dnp.hdr.CRC.status": "1"
          },
          "dnp3.tr.ctl": "0x000000e6",
          "dnp3.tr.ctl_tree": {
            "dnp3.tr.fin": "1",
            "dnp3.tr.fir": "1",
            "dnp3.tr.seq": "38"
          },
          "Data Chunks": {
            "Data Chunk: 0": {
              "dnp.data_chunk": "e6:c6:01:3c:01:06",
              "dnp.data_chunk_len": "6",
              "dnp.data_chunk.CRC": "0x000000b0",
              "dnp.data_chunk.CRC.status": "1"
            }
          },
          "dnp3.al.fragments": {
            "dnp3.al.fragment": "36",
            "dnp3.al.fragment.count": "1",
            "dnp3.al.fragment.reassembled.length": "5"
          },
          "Application Layer: (FIR, FIN, Sequence 6, Read)": {
            "dnp3.al.ctl": "0x000000c6",
            "dnp3.al.ctl_tree": {
              "dnp3.al.fir": "1",
              "dnp3.al.fin": "1",
              "dnp3.al.con": "0",
              "dnp3.al.uns": "0",
              "dnp3.al.seq": "6"
            },
            "dnp3.al.func": "1",
            "READ Request Data Objects": {
              "dnp3.al.obj": "15361",
              "dnp3.al.obj_tree": {
                "Qualifier Field, Prefix: None, Range: No Range Field": {
                  "dnp3.al.objq.prefix": "0",
                  "dnp3.al.objq.range": "6"
                },
                "Number of Items: 0": ""
              }
            }
          }
        }
      }
    }
  },
  {
    "_index": "packets-2020-10-17",
    "_type": "pcap_file",
    "_score": null,
    "_source": {
      "layers": {
        "frame": {
          "frame.interface_id": "0",
          "frame.interface_id_tree": {
            "frame.interface_name": "ens224"
          },
          "frame.encap_type": "1",
          "frame.time": "Oct 17, 2020 14:42:40.330554207 CDT",
          "frame.offset_shift": "0.000000000",
          "frame.time_epoch": "1602963760.330554207",
          "frame.time_delta": "0.150830589",
          "frame.time_delta_displayed": "0.150830589",
          "frame.time_relative": "69.753768695",
          "frame.number": "37",
          "frame.len": "196",
          "frame.cap_len": "196",
          "frame.marked": "0",
          "frame.ignored": "0",
          "frame.protocols": "eth:ethertype:ip:tcp:dnp3",
          "frame.coloring_rule.name": "TCP",
          "frame.coloring_rule.string": "tcp"
        },
        "eth": {
          "eth.dst": "00:50:56:9c:5f:cc",
          "eth.dst_tree": {
            "eth.dst_resolved": "Vmware_9c:5f:cc",
            "eth.addr": "00:50:56:9c:5f:cc",
            "eth.addr_resolved": "Vmware_9c:5f:cc",
            "eth.lg": "0",
            "eth.ig": "0"
          },
          "eth.src": "00:00:00:aa:00:25",
          "eth.src_tree": {
            "eth.src_resolved": "00:00:00_aa:00:25",
            "eth.addr": "00:00:00:aa:00:25",
            "eth.addr_resolved": "00:00:00_aa:00:25",
            "eth.lg": "0",
            "eth.ig": "0"
          },
          "eth.type": "0x00000800"
        },
        "ip": {
          "ip.version": "4",
          "ip.hdr_len": "20",
          "ip.dsfield": "0x00000000",
          "ip.dsfield_tree": {
            "ip.dsfield.dscp": "0",
            "ip.dsfield.ecn": "0"
          },
          "ip.len": "182",
          "ip.id": "0x0000c293",
          "ip.flags": "0x00004000",
          "ip.flags_tree": {
            "ip.flags.rb": "0",
            "ip.flags.df": "1",
            "ip.flags.mf": "0"
          },
          "ip.frag_offset": "0",
          "ip.ttl": "126",
          "ip.proto": "6",
          "ip.checksum": "0x0000ccee",
          "ip.checksum.status": "2",
          "ip.src": "192.168.0.5",
          "ip.addr": "192.168.0.5",
          "ip.src_host": "192.168.0.5",
          "ip.host": "192.168.0.5",
          "ip.dst": "172.16.0.2",
          "ip.addr": "172.16.0.2",
          "ip.dst_host": "172.16.0.2",
          "ip.host": "172.16.0.2"
        },
        "tcp": {
          "tcp.srcport": "20000",
          "tcp.dstport": "43609",
          "tcp.port": "20000",
          "tcp.port": "43609",
          "tcp.stream": "2",
          "tcp.len": "142",
          "tcp.seq": "143",
          "tcp.nxtseq": "285",
          "tcp.ack": "37",
          "tcp.hdr_len": "20",
          "tcp.flags": "0x00000018",
          "tcp.flags_tree": {
[truncated: 966,200 more chars]
