# Supplementary material for: AI-driven cybersecurity framework for anomaly detection in power systems
Source: Sci Rep. 2025 Oct 10;15:35506. doi: 10.1038/s41598-025-19634-y (PMC12514191; doi:10.1038/s41598-025-19634-y)
Supplement: Supplementary file 1 — Supplementary Information. [file 41598_2025_19634_MOESM1_ESM.zip › Datasets/RawFiles/router/Raw/UC2_router_10OS_poll30_dnp3_arp.json]

[
  {
    "_index": "packets-2020-10-17",
    "_type": "pcap_file",
    "_score": null,
    "_source": {
      "layers": {
        "frame": {
          "frame.encap_type": "1",
          "frame.time": "Oct 17, 2020 11:09:08.106054000 CDT",
          "frame.offset_shift": "0.000000000",
          "frame.time_epoch": "1602950948.106054000",
          "frame.time_delta": "0.000000000",
          "frame.time_delta_displayed": "0.000000000",
          "frame.time_relative": "0.000000000",
          "frame.number": "1",
          "frame.len": "60",
          "frame.cap_len": "60",
          "frame.marked": "0",
          "frame.ignored": "0",
          "frame.protocols": "eth:ethertype:arp",
          "frame.coloring_rule.name": "ARP",
          "frame.coloring_rule.string": "arp"
        },
        "eth": {
          "eth.dst": "ff:ff:ff:ff:ff:ff",
          "eth.dst_tree": {
            "eth.dst_resolved": "Broadcast",
            "eth.addr": "ff:ff:ff:ff:ff:ff",
            "eth.addr_resolved": "Broadcast",
            "eth.lg": "1",
            "eth.ig": "1"
          },
          "eth.src": "00:50:56:9c:9d:70",
          "eth.src_tree": {
            "eth.src_resolved": "Vmware_9c:9d:70",
            "eth.addr": "00:50:56:9c:9d:70",
            "eth.addr_resolved": "Vmware_9c:9d:70",
            "eth.lg": "0",
            "eth.ig": "0"
          },
          "eth.type": "0x00000806",
          "eth.padding": "00:00:00:00:00:00:00:00:00:00:00:00:00:00:00:00:00:00"
        },
        "arp": {
          "arp.hw.type": "1",
          "arp.proto.type": "0x00000800",
          "arp.hw.size": "6",
          "arp.proto.size": "4",
          "arp.opcode": "1",
          "arp.src.hw_mac": "00:50:56:9c:9d:70",
          "arp.src.proto_ipv4": "192.168.0.5",
          "arp.dst.hw_mac": "00:00:00:00:00:00",
          "arp.dst.proto_ipv4": "192.168.0.1"
        }
      }
    }
  },
  {
    "_index": "packets-2020-10-17",
    "_type": "pcap_file",
    "_score": null,
    "_source": {
      "layers": {
        "frame": {
          "frame.encap_type": "1",
          "frame.time": "Oct 17, 2020 11:09:08.993852000 CDT",
          "frame.offset_shift": "0.000000000",
          "frame.time_epoch": "1602950948.993852000",
          "frame.time_delta": "0.887798000",
          "frame.time_delta_displayed": "0.887798000",
          "frame.time_relative": "0.887798000",
          "frame.number": "2",
          "frame.len": "60",
          "frame.cap_len": "60",
          "frame.marked": "0",
          "frame.ignored": "0",
          "frame.protocols": "eth:ethertype:arp",
          "frame.coloring_rule.name": "ARP",
          "frame.coloring_rule.string": "arp"
        },
        "eth": {
          "eth.dst": "ff:ff:ff:ff:ff:ff",
          "eth.dst_tree": {
            "eth.dst_resolved": "Broadcast",
            "eth.addr": "ff:ff:ff:ff:ff:ff",
            "eth.addr_resolved": "Broadcast",
            "eth.lg": "1",
            "eth.ig": "1"
          },
          "eth.src": "00:50:56:9c:9d:70",
          "eth.src_tree": {
            "eth.src_resolved": "Vmware_9c:9d:70",
            "eth.addr": "00:50:56:9c:9d:70",
            "eth.addr_resolved": "Vmware_9c:9d:70",
            "eth.lg": "0",
            "eth.ig": "0"
          },
          "eth.type": "0x00000806",
          "eth.padding": "00:00:00:00:00:00:00:00:00:00:00:00:00:00:00:00:00:00"
        },
        "arp": {
          "arp.hw.type": "1",
          "arp.proto.type": "0x00000800",
          "arp.hw.size": "6",
          "arp.proto.size": "4",
          "arp.opcode": "1",
          "arp.src.hw_mac": "00:50:56:9c:9d:70",
          "arp.src.proto_ipv4": "192.168.0.5",
          "arp.dst.hw_mac": "00:00:00:00:00:00",
          "arp.dst.proto_ipv4": "192.168.0.1"
        }
      }
    }
  },
  {
    "_index": "packets-2020-10-17",
    "_type": "pcap_file",
    "_score": null,
    "_source": {
      "layers": {
        "frame": {
          "frame.encap_type": "1",
          "frame.time": "Oct 17, 2020 11:09:09.993045000 CDT",
          "frame.offset_shift": "0.000000000",
          "frame.time_epoch": "1602950949.993045000",
          "frame.time_delta": "0.999193000",
          "frame.time_delta_displayed": "0.999193000",
          "frame.time_relative": "1.886991000",
          "frame.number": "3",
          "frame.len": "60",
          "frame.cap_len": "60",
          "frame.marked": "0",
          "frame.ignored": "0",
          "frame.protocols": "eth:ethertype:arp",
          "frame.coloring_rule.name": "ARP",
          "frame.coloring_rule.string": "arp"
        },
        "eth": {
          "eth.dst": "ff:ff:ff:ff:ff:ff",
          "eth.dst_tree": {
            "eth.dst_resolved": "Broadcast",
            "eth.addr": "ff:ff:ff:ff:ff:ff",
            "eth.addr_resolved": "Broadcast",
            "eth.lg": "1",
            "eth.ig": "1"
          },
          "eth.src": "00:50:56:9c:9d:70",
          "eth.src_tree": {
            "eth.src_resolved": "Vmware_9c:9d:70",
            "eth.addr": "00:50:56:9c:9d:70",
            "eth.addr_resolved": "Vmware_9c:9d:70",
            "eth.lg": "0",
            "eth.ig": "0"
          },
          "eth.type": "0x00000806",
          "eth.padding": "00:00:00:00:00:00:00:00:00:00:00:00:00:00:00:00:00:00"
        },
        "arp": {
          "arp.hw.type": "1",
          "arp.proto.type": "0x00000800",
          "arp.hw.size": "6",
          "arp.proto.size": "4",
          "arp.opcode": "1",
          "arp.src.hw_mac": "00:50:56:9c:9d:70",
          "arp.src.proto_ipv4": "192.168.0.5",
          "arp.dst.hw_mac": "00:00:00:00:00:00",
          "arp.dst.proto_ipv4": "192.168.0.1"
        }
      }
    }
  },
  {
    "_index": "packets-2020-10-17",
    "_type": "pcap_file",
    "_score": null,
    "_source": {
      "layers": {
        "frame": {
          "frame.encap_type": "1",
          "frame.time": "Oct 17, 2020 11:09:11.925045000 CDT",
          "frame.offset_shift": "0.000000000",
          "frame.time_epoch": "1602950951.925045000",
          "frame.time_delta": "1.932000000",
          "frame.time_delta_displayed": "1.932000000",
          "frame.time_relative": "3.818991000",
          "frame.number": "4",
          "frame.len": "72",
          "frame.cap_len": "72",
          "frame.marked": "0",
          "frame.ignored": "0",
          "frame.protocols": "eth:ethertype:ip:tcp:dnp3",
          "frame.coloring_rule.name": "TCP",
          "frame.coloring_rule.string": "tcp"
        },
        "eth": {
          "eth.dst": "00:50:56:9c:9d:70",
          "eth.dst_tree": {
            "eth.dst_resolved": "Vmware_9c:9d:70",
            "eth.addr": "00:50:56:9c:9d:70",
            "eth.addr_resolved": "Vmware_9c:9d:70",
            "eth.lg": "0",
            "eth.ig": "0"
          },
          "eth.src": "00:00:00:aa:00:22",
          "eth.src_tree": {
            "eth.src_resolved": "00:00:00_aa:00:22",
            "eth.addr": "00:00:00:aa:00:22",
            "eth.addr_resolved": "00:00:00_aa:00:22",
            "eth.lg": "0",
            "eth.ig": "0"
          },
          "eth.type": "0x00000800"
        },
        "ip": {
          "ip.version": "4",
          "ip.hdr_len": "20",
          "ip.dsfield": "0x00000000",
          "ip.dsfield_tree": {
            "ip.dsfield.dscp": "0",
            "ip.dsfield.ecn": "0"
          },
          "ip.len": "58",
          "ip.id": "0x00002485",
          "ip.flags": "0x00004000",
          "ip.flags_tree": {
            "ip.flags.rb": "0",
            "ip.flags.df": "1",
            "ip.flags.mf": "0"
          },
          "ip.frag_offset": "0",
          "ip.ttl": "62",
          "ip.proto": "6",
          "ip.checksum": "0x0000ab79",
          "ip.checksum.status": "2",
          "ip.src": "172.16.0.2",
          "ip.addr": "172.16.0.2",
          "ip.src_host": "172.16.0.2",
          "ip.host": "172.16.0.2",
          "ip.dst": "192.168.0.5",
          "ip.addr": "192.168.0.5",
          "ip.dst_host": "192.168.0.5",
          "ip.host": "192.168.0.5"
        },
        "tcp": {
          "tcp.srcport": "49701",
          "tcp.dstport": "20000",
          "tcp.port": "49701",
          "tcp.port": "20000",
          "tcp.stream": "0",
          "tcp.len": "18",
          "tcp.seq": "1",
          "tcp.nxtseq": "19",
          "tcp.ack": "1",
          "tcp.hdr_len": "20",
          "tcp.flags": "0x00000018",
          "tcp.flags_tree": {
            "tcp.flags.res": "0",
            "tcp.flags.ns": "0",
            "tcp.flags.cwr": "0",
            "tcp.flags.ecn": "0",
            "tcp.flags.urg": "0",
            "tcp.flags.ack": "1",
            "tcp.flags.push": "1",
            "tcp.flags.reset": "0",
            "tcp.flags.syn": "0",
            "tcp.flags.fin": "0",
            "tcp.flags.str": "·······AP···"
          },
          "tcp.window_size_value": "501",
          "tcp.window_size": "501",
          "tcp.window_size_scalefactor": "-1",
          "tcp.checksum": "0x0000d916",
          "tcp.checksum.status": "2",
          "tcp.urgent_pointer": "0",
          "tcp.analysis": {
            "tcp.analysis.bytes_in_flight": "18",
            "tcp.analysis.push_bytes_sent": "18"
          },
          "Timestamps": {
            "tcp.time_relative": "0.000000000",
            "tcp.time_delta": "0.000000000"
          },
          "tcp.payload": "05:64:0b:c4:c8:03:01:00:7f:39:eb:cb:01:3c:01:06:b2:98",
          "tcp.pdu.size": "18"
        },
        "dnp3": {
          "Data Link Layer, Len: 11, From: 1, To: 968, DIR, PRM, Unconfirmed User Data": {
            "dnp3.start": "0x00000564",
            "dnp3.len": "11",
            "dnp3.ctl": "0x000000c4",
            "dnp3.ctl_tree": {
              "dnp3.ctl.dir": "1",
              "dnp3.ctl.prm": "1",
              "dnp3.ctl.fcb": "0",
              "dnp3.ctl.fcv": "0",
              "dnp3.ctl.prifunc": "4"
            },
            "dnp3.dst": "968",
            "dnp3.addr": "968",
            "dnp3.src": "1",
            "dnp3.addr": "1",
            "dnp3.hdr.CRC": "0x0000397f",
            "dnp.hdr.CRC.status": "1"
          },
          "dnp3.tr.ctl": "0x000000eb",
          "dnp3.tr.ctl_tree": {
            "dnp3.tr.fin": "1",
            "dnp3.tr.fir": "1",
            "dnp3.tr.seq": "43"
          },
          "Data Chunks": {
            "Data Chunk: 0": {
              "dnp.data_chunk": "eb:cb:01:3c:01:06",
              "dnp.data_chunk_len": "6",
              "dnp.data_chunk.CRC": "0x000098b2",
              "dnp.data_chunk.CRC.status": "1"
            }
          },
          "dnp3.al.fragments": {
            "dnp3.al.fragment": "4",
            "dnp3.al.fragment.count": "1",
            "dnp3.al.fragment.reassembled.length": "5"
          },
          "Application Layer: (FIR, FIN, Sequence 11, Read)": {
            "dnp3.al.ctl": "0x000000cb",
            "dnp3.al.ctl_tree": {
              "dnp3.al.fir": "1",
              "dnp3.al.fin": "1",
              "dnp3.al.con": "0",
              "dnp3.al.uns": "0",
              "dnp3.al.seq": "11"
            },
            "dnp3.al.func": "1",
            "READ Request Data Objects": {
              "dnp3.al.obj": "15361",
              "dnp3.al.obj_tree": {
                "Qualifier Field, Prefix: None, Range: No Range Field": {
                  "dnp3.al.objq.prefix": "0",
                  "dnp3.al.objq.range": "6"
                },
                "Number of Items: 0": ""
              }
            }
          }
        }
      }
    }
  },
  {
    "_index": "packets-2020-10-17",
    "_type": "pcap_file",
    "_score": null,
    "_source": {
      "layers": {
        "frame": {
          "frame.encap_type": "1",
          "frame.time": "Oct 17, 2020 11:09:11.977171000 CDT",
          "frame.offset_shift": "0.000000000",
          "frame.time_epoch": "1602950951.977171000",
          "frame.time_delta": "0.052126000",
          "frame.time_delta_displayed": "0.052126000",
          "frame.time_relative": "3.871117000",
          "frame.number": "5",
          "frame.len": "239",
          "frame.cap_len": "239",
          "frame.marked": "0",
          "frame.ignored": "0",
          "frame.protocols": "eth:ethertype:ip:tcp:dnp3",
          "frame.coloring_rule.name": "TCP",
          "frame.coloring_rule.string": "tcp"
        },
        "eth": {
          "eth.dst": "00:00:00:aa:00:22",
          "eth.dst_tree": {
            "eth.dst_resolved": "00:00:00_aa:00:22",
            "eth.addr": "00:00:00:aa:00:22",
            "eth.addr_resolved": "00:00:00_aa:00:22",
            "eth.lg": "0",
            "eth.ig": "0"
          },
          "eth.src": "00:50:56:9c:9d:70",
          "eth.src_tree": {
            "eth.src_resolved": "Vmware_9c:9d:70",
            "eth.addr": "00:50:56:9c:9d:70",
            "eth.addr_resolved": "Vmware_9c:9d:70",
            "eth.lg": "0",
            "eth.ig": "0"
          },
          "eth.type": "0x00000800"
        },
        "ip": {
          "ip.version": "4",
          "ip.hdr_len": "20",
          "ip.dsfield": "0x00000000",
          "ip.dsfield_tree": {
            "ip.dsfield.dscp": "0",
            "ip.dsfield.ecn": "0"
          },
          "ip.len": "225",
          "ip.id": "0x0000b4a6",
          "ip.flags": "0x00004000",
          "ip.flags_tree": {
            "ip.flags.rb": "0",
            "ip.flags.df": "1",
            "ip.flags.mf": "0"
          },
          "ip.frag_offset": "0",
          "ip.ttl": "128",
          "ip.proto": "6",
          "ip.checksum": "0x0000d8b0",
          "ip.checksum.status": "2",
          "ip.src": "192.168.0.5",
          "ip.addr": "192.168.0.5",
          "ip.src_host": "192.168.0.5",
          "ip.host": "192.168.0.5",
          "ip.dst": "172.16.0.2",
          "ip.addr": "172.16.0.2",
          "ip.dst_host": "172.16.0.2",
          "ip.host": "172.16.0.2"
        },
        "tcp": {
          "tcp.srcport": "20000",
          "tcp.dstport": "49701",
          "tcp.port": "20000",
          "tcp.port": "49701",
          "tcp.stream": "0",
          "tcp.len": "185",
          "tcp.seq": "1",
          "tcp.nxtseq": "186",
          "tcp.ack": "19",
          "tcp.hdr_len": "20",
          "tcp.flags": "0x00000018",
          "tcp.flags_tree": {
            "tcp.flags.res": "0",
            "tcp.flags.ns": "0",
            "tcp.flags.cwr": "0",
            "tcp.flags.ecn": "0",
            "tcp.flags.urg": "0",
            "tcp.flags.ack": "1",
            "tcp.flags.push": "1",
            "tcp.flags.reset": "0",
            "tcp.flags.syn": "0",
            "tcp.flags.fin": "0",
            "tcp.flags.str": "·······AP···"
          },
          "tcp.window_size_value": "1023",
          "tcp.window_size": "1023",
          "tcp.window_size_scalefactor": "-1",
          "tcp.checksum": "0x00006ff2",
          "tcp.checksum.status": "2",
          "tcp.urgent_pointer": "0",
          "tcp.analysis": {
            "tcp.analysis.acks_frame": "4",
            "tcp.analysis.ack_rtt": "0.052126000",
            "tcp.analysis.bytes_in_flight": "185",
            "tcp.analysis.push_bytes_sent": "185"
          },
          "Timestamps": {
            "tcp.time_relative": "0.052126000",
            "tcp.time_delta": "0.052126000"
          },
          "tcp.payload": "05:64:a0:44:01:00:c8:03:07:88:c0:cb:81:00:00:01:02:00:00:09:81:81:81:81:81:81:0e:c6:81:81:81:81:1e:05:00:00:13:01:ba:a2:dc:c4:01:21:a2:b8:a0:c4:43:01:21:fc:84:c3:01:6a:98:69:42:01:4a:83:cf:a5:9a:44:01:d2:66:41:43:01:7b:d1:a8:44:01:c3:88:82:a6:8f:c0:01:cb:24:03:c4:01:3f:7f:44:43:01:41:0f:7b:c2:97:43:01:8a:44:28:40:01:01:01:4a:c3:01:1f:ac:79:42:01:c3:40:41:0f:7b:42:01:8a:44:28:c0:01:4a:83:9a:44:01:d2:00:af:66:41:43:01:7b:d1:a8:44:01:ba:88:82:c0:0a:02:00:10:19:00:09:81:81:81:81:81:81:81:81:81:81:28:03:00:00:28:e1:01:01:4f:83:9a:44:01:7f:d1:a8:44:c0:b0",
          "tcp.pdu.size": "185"
        },
        "dnp3": {
          "Data Link Layer, Len: 160, From: 968, To: 1, PRM, Unconfirmed User Data": {
            "dnp3.start": "0x00000564",
            "dnp3.len": "160",
            "dnp3.ctl": "0x00000044",
            "dnp3.ctl_tree": {
              "dnp3.ctl.dir": "0",
              "dnp3.ctl.prm": "1",
              "dnp3.ctl.fcb": "0",
              "dnp3.ctl.fcv": "0",
              "dnp3.ctl.prifunc": "4"
            },
            "dnp3.dst": "1",
            "dnp3.addr": "1",
            "dnp3.src": "968",
            "dnp3.addr": "968",
            "dnp3.hdr.CRC": "0x00008807",
            "dnp.hdr.CRC.status": "1"
          },
          "dnp3.tr.ctl": "0x000000c0",
          "dnp3.tr.ctl_tree": {
            "dnp3.tr.fin": "1",
            "dnp3.tr.fir": "1",
            "dnp3.tr.seq": "0"
          },
          "Data Chunks": {
            "Data Chunk: 0": {
              "dnp.data_chunk": "c0:cb:81:00:00:01:02:00:00:09:81:81:81:81:81:81",
              "dnp.data_chunk_len": "16",
              "dnp.data_chunk.CRC": "0x0000c60e",
              "dnp.data_chunk.CRC.status": "1"
            },
            "Data Chunk: 1": {
              "dnp.data_chunk": "81:81:81:81:1e:05:00:00:13:01:ba:a2:dc:c4:01:21",
              "dnp.data_chunk_len": "16",
              "dnp.data_chunk.CRC": "0x0000b8a2",
              "dnp.data_chunk.CRC.status": "1"
            },
            "Data Chunk: 2": {
              "dnp.data_chunk": "a0:c4:43:01:21:fc:84:c3:01:6a:98:69:42:01:4a:83",
              "dnp.data_chunk_len": "16",
              "dnp.data_chunk.CRC": "0x0000a5cf",
              "dnp.data_chunk.CRC.status": "1"
            },
            "Data Chunk: 3": {
              "dnp.data_chunk": "9a:44:01:d2:66:41:43:01:7b:d1:a8:44:01:c3:88:82",
              "dnp.data_chunk_len": "16",
              "dnp.data_chunk.CRC": "0x00008fa6",
              "dnp.data_chunk.CRC.status": "1"
            },
            "Data Chunk: 4": {
              "dnp.data_chunk": "c0:01:cb:24:03:c4:01:3f:7f:44:43:01:41:0f:7b:c2",
              "dnp.data_chunk_len": "16",
              "dnp.data_chunk.CRC": "0x00004397",
              "dnp.data_chunk.CRC.status": "1"
            },
            "Data Chunk: 5": {
              "dnp.data_chunk": "01:8a:44:28:40:01:01:01:4a:c3:01:1f:ac:79:42:01",
              "dnp.data_chunk_len": "16",
              "dnp.data_chunk.CRC": "0x000040c3",
              "dnp.data_chunk.CRC.status": "1"
            },
            "Data Chunk: 6": {
              "dnp.data_chunk": "41:0f:7b:42:01:8a:44:28:c0:01:4a:83:9a:44:01:d2",
              "dnp.data_chunk_len": "16",
              "dnp.data_chunk.CRC": "0x0000af00",
              "dnp.data_chunk.CRC.status": "1"
            },
            "Data Chunk: 7": {
              "dnp.data_chunk": "66:41:43:01:7b:d1:a8:44:01:ba:88:82:c0:0a:02:00",
              "dnp.data_chunk_len": "16",
              "dnp.data_chunk.CRC": "0x00001910",
              "dnp.data_chunk.CRC.status": "1"
            },
            "Data Chunk: 8": {
              "dnp.data_chunk": "00:09:81:81:81:81:81:81:81:81:81:81:28:03:00:00",
              "dnp.data_chunk_len": "16",
              "dnp.data_chunk.CRC": "0x0000e128",
              "dnp.data_chunk.CRC.status": "1"
            },
            "Data Chunk: 9": {
              "dnp.data_chunk": "01:01:4f:83:9a:44:01:7f:d1:a8:44",
              "dnp.data_chunk_len": "11",
              "dnp.data_chunk.CRC": "0x0000b0c0",
              "dnp.data_chunk.CRC.status": "1"
            }
          },
          "dnp3.al.fragments": {
            "dnp3.al.fragment": "5",
            "dnp3.al.fragment.count": "1",
            "dnp3.al.fragment.reassembled.length": "154"
          },
          "Application Layer: (FIR, FIN, Sequence 11, Response)": {
            "dnp3.al.ctl": "0x000000cb",
            "dnp3.al.ctl_tree": {
              "dnp3.al.fir": "1",
              "dnp3.al.fin": "1",
              "dnp3.al.con": "0",
              "dnp3.al.uns": "0",
              "dnp3.al.seq": "11"
            },
            "dnp3.al.func": "129",
            "dnp3.al.iin": "0x00000000",
            "dnp3.al.iin_tree": {
              "dnp3.al.iin.rst": "0",
              "dnp3.al.iin.dt": "0",
              "dnp3.al.iin.dol": "0",
              "dnp3.al.iin.tsr": "0",
              "dnp3.al.iin.cls3d": "0",
              "dnp3.al.iin.cls2d": "0",
              "dnp3.al.iin.cls1d": "0",
              "dnp3.al.iin.bmsg": "0",
              "dnp3.al.iin.cc": "0",
              "dnp3.al.iin.oae": "0",
              "dnp3.al.iin.ebo": "0",
              "dnp3.al.iin.pioor": "0",
              "dnp3.al.iin.obju": "0",
              "dnp3.al.iin.fcni": "0"
            },
            "RESPONSE Data Objects": {
              "dnp3.al.obj": "258",
              "dnp3.al.obj_tree": {
                "Qualifier Field, Prefix: None, Range: 8-bit Start and Stop Indices": {
                  "dnp3.al.objq.prefix": "0",
                  "dnp3.al.objq.range": "0"
                },
                "Number of Items: 10": {
                  "dnp3.al.range.start": "0",
                  "dnp3.al.range.stop": "9"
                },
                "Point Number 0 (Quality: Online), Value: 1": {
                  "dnp3.al.point_index": "0",
                  "Quality: Online": {
                    "dnp3.al.biq.b7": "1",
                    "dnp3.al.biq.b6": "0",
                    "dnp3.al.biq.b5": "0",
                    "dnp3.al.biq.b4": "0",
                    "dnp3.al.biq.b3": "0",
                    "dnp3.al.biq.b2": "0",
                    "dnp3.al.biq.b1": "0",
                    "dnp3.al.biq.b0": "1"
                  }
                },
                "Point Number 1 (Quality: Online), Value: 1": {
                  "dnp3.al.point_index": "1",
                  "Quality: Online": {
                    "dnp3.al.biq.b7": "1",
                    "dnp3.al.biq.b6": "0",
                    "dnp3.al.biq.b5": "0",
                    "dnp3.al.biq.b4": "0",
                    "dnp3.al.biq.b3": "0",
                    "dnp3.al.biq.b2": "0",
                    "dnp3.al.biq.b1": "0",
                    "dnp3.al.biq.b0": "1"
                  }
                },
                "Point Number 2 (Quality: Online), Value: 1": {
                  "dnp3.al.point_index": "2",
                  "Quality: Online": {
                    "dnp3.al.biq.b7": "1",
                    "dnp3.al.biq.b6": "0",
                    "dnp3.al.biq.b5": "0",
                    "dnp3.al.biq.b4": "0",
                    "dnp3.al.biq.b3": "0",
                    "dnp3.al.biq.b2": "0",
                    "dnp3.al.biq.b1": "0",
                    "dnp3.al.biq.b0": "1"
                  }
                },
                "Point Number 3 (Quality: Online), Value: 1": {
                  "dnp3.al.point_index": "3",
                  "Quality: Online": {
                    "dnp3.al.biq.b7": "1",
                    "dnp3.al.biq.b6": "0",
                    "dnp3.al.biq.b5": "0",
                    "dnp3.al.biq.b4": "0",
                    "dnp3.al.biq.b3": "0",
                    "dnp3.al.biq.b2": "0",
                    "dnp3.al.biq.b1": "0",
                    "dnp3.al.biq.b0": "1"
                  }
                },
                "Point Number 4 (Quality: Online), Value: 1": {
                  "dnp3.al.point_index": "4",
                  "Quality: Online": {
                    "dnp3.al.biq.b7": "1",
                    "dnp3.al.biq.b6": "0",
                    "dnp3.al.biq.b5": "0",
                    "dnp3.al.biq.b4": "0",
                    "dnp3.al.biq.b3": "0",
                    "dnp3.al.biq.b2": "0",
                    "dnp3.al.biq.b1": "0",
                    "dnp3.al.biq.b0": "1"
                  }
                },
                "Point Number 5 (Quality: Online), Value: 1": {
                  "dnp3.al.point_index": "5",
                  "Quality: Online": {
                    "dnp3.al.biq.b7": "1",
                    "dnp3.al.biq.b6": "0",
                    "dnp3.al.biq.b5": "0",
                    "dnp3.al.biq.b4": "0",
                    "dnp3.al.biq.b3": "0",
                    "dnp3.al.biq.b2": "0",
                    "dnp3.al.biq.b1": "0",
                    "dnp3.al.biq.b0": "1"
                  }
                },
                "Point Number 6 (Quality: Online), Value: 1": {
                  "dnp3.al.point_index": "6",
                  "Quality: Online": {
                    "dnp3.al.biq.b7": "1",
                    "dnp3.al.biq.b6": "0",
                    "dnp3.al.biq.b5": "0",
                    "dnp3.al.biq.b4": "0",
                    "dnp3.al.biq.b3": "0",
                    "dnp3.al.biq.b2": "0",
                    "dnp3.al.biq.b1": "0",
                    "dnp3.al.biq.b0": "1"
                  }
                },
                "Point Number 7 (Quality: Online), Value: 1": {
                  "dnp3.al.point_index": "7",
                  "Quality: Online": {
                    "dnp3.al.biq.b7": "1",
                    "dnp3.al.biq.b6": "0",
                    "dnp3.al.biq.b5": "0",
                    "dnp3.al.biq.b4": "0",
                    "dnp3.al.biq.b3": "0",
                    "dnp3.al.biq.b2": "0",
                    "dnp3.al.biq.b1": "0",
                    "dnp3.al.biq.b0": "1"
                  }
                },
                "Point Number 8 (Quality: Online), Value: 1": {
                  "dnp3.al.point_index": "8",
                  "Quality: Online": {
                    "dnp3.al.biq.b7": "1",
                    "dnp3.al.biq.b6": "0",
                    "dnp3.al.biq.b5": "0",
                    "dnp3.al.biq.b4": "0",
                    "dnp3.al.biq.b3": "0",
                    "dnp3.al.biq.b2": "0",
                    "dnp3.al.biq.b1": "0",
                    "dnp3.al.biq.b0": "1"
                  }
                },
                "Point Number 9 (Quality: Online), Value: 1": {
                  "dnp3.al.point_index": "9",
                  "Quality: Online": {
                    "dnp3.al.biq.b7": "1",
                    "dnp3.al.biq.b6": "0",
                    "dnp3.al.biq.b5": "0",
                    "dnp3.al.biq.b4": "0",
                    "dnp3.al.biq.b3": "0",
                    "dnp3.al.biq.b2": "0",
                    "dnp3.al.biq.b1": "0",
                    "dnp3.al.biq.b0": "1"
                  }
                }
              },
              "dnp3.al.obj": "7685",
              "dnp3.al.obj_tree": {
                "Qualifier Field, Prefix: None, Range: 8-bit Start and Stop Indices": {
                  "dnp3.al.objq.prefix": "0",
                  "dnp3.al.objq.range": "0"
                },
                "Number of Items: 20": {
                  "dnp3.al.range.start": "0",
                  "dnp3.al.range.stop": "19"
                },
                "Point Number 0 (Quality: Online), Value: -1765.09": {
                  "dnp3.al.point_index": "0",
                  "Quality: Online": {
                    "dnp3.al.aiq.b7": "0",
                    "dnp3.al.aiq.b6": "0",
                    "dnp3.al.aiq.b5": "0",
                    "dnp3.al.aiq.b4": "0",
                    "dnp3.al.aiq.b3": "0",
                    "dnp3.al.aiq.b2": "0",
                    "dnp3.al.aiq.b1": "0",
                    "dnp3.al.aiq.b0": "1"
                  },
                  "dnp3.al.ana.float": "-1765.09"
                },
                "Point Number 1 (Quality: Online), Value: 393.251": {
                  "dnp3.al.point_index": "1",
                  "Quality: Online": {
                    "dnp3.al.aiq.b7": "0",
                    "dnp3.al.aiq.b6": "0",
                    "dnp3.al.aiq.b5": "0",
                    "dnp3.al.aiq.b4": "0",
                    "dnp3.al.aiq.b3": "0",
                    "dnp3.al.aiq.b2": "0",
                    "dnp3.al.aiq.b1": "0",
                    "dnp3.al.aiq.b0": "1"
                  },
                  "dnp3.al.ana.float": "393.251"
                },
                "Point Number 2 (Quality: Online), Value: -265.97": {
                  "dnp3.al.point_index": "2",
                  "Quality: Online": {
                    "dnp3.al.aiq.b7": "0",
                    "dnp3.al.aiq.b6": "0",
                    "dnp3.al.aiq.b5": "0",
                    "dnp3.al.aiq.b4": "0",
                    "dnp3.al.aiq.b3": "0",
                    "dnp3.al.aiq.b2": "0",
                    "dnp3.al.aiq.b1": "0",
                    "dnp3.al.aiq.b0": "1"
                  },
                  "dnp3.al.ana.float": "-265.97"
                },
                "Point Number 3 (Quality: Online), Value: 58.3988": {
                  "dnp3.al.point_index": "3",
                  "Quality: Online": {
                    "dnp3.al.aiq.b7": "0",
                    "dnp3.al.aiq.b6": "0",
                    "dnp3.al.aiq.b5": "0",
                    "dnp3.al.aiq.b4": "0",
                    "dnp3.al.aiq.b3": "0",
                    "dnp3.al.aiq.b2": "0",
                    "dnp3.al.aiq.b1": "0",
                    "dnp3.al.aiq.b0": "1"
                  },
                  "dnp3.al.ana.float": "58.3988"
                },
                "Point Number 4 (Quality: Online), Value: 1236.1": {
                  "dnp3.al.point_index": "4",
                  "Quality: Online": {
                    "dnp3.al.aiq.b7": "0",
                    "dnp3.al.aiq.b6": "0",
                    "dnp3.al.aiq.b5": "0",
                    "dnp3.al.aiq.b4": "0",
                    "dnp3.al.aiq.b3": "0",
                    "dnp3.al.aiq.b2": "0",
                    "dnp3.al.aiq.b1": "0",
                    "dnp3.al.aiq.b0": "1"
                  },
                  "dnp3.al.ana.float": "1236.1"
                },
                "Point Number 5 (Quality: Online), Value: 193.402": {
                  "dnp3.al.point_index": "5",
                  "Quality: Online": {
                    "dnp3.al.aiq.b7": "0",
                    "dnp3.al.aiq.b6": "0",
                    "dnp3.al.aiq.b5": "0",
                    "dnp3.al.aiq.b4": "0",
                    "dnp3.al.aiq.b3": "0",
                    "dnp3.al.aiq.b2": "0",
                    "dnp3.al.aiq.b1": "0",
                    "dnp3.al.aiq.b0": "1"
                  },
                  "dnp3.al.ana.float": "193.402"
                },
                "Point Number 6 (Quality: Online), Value: 1350.55": {
                  "dnp3.al.point_index": "6",
                  "Quality: Online": {
                    "dnp3.al.aiq.b7": "0",
                    "dnp3.al.aiq.b6": "0",
                    "dnp3.al.aiq.b5": "0",
                    "dnp3.al.aiq.b4": "0",
                    "dnp3.al.aiq.b3": "0",
                    "dnp3.al.aiq.b2": "0",
                    "dnp3.al.aiq.b1": "0",
                    "dnp3.al.aiq.b0": "1"
                  },
                  "dnp3.al.ana.float": "1350.55"
                },
                "Point Number 7 (Quality: Online), Value: -4.07919": {
                  "dnp3.al.point_index": "7",
                  "Quality: Online": {
                    "dnp3.al.aiq.b7": "0",
                    "dnp3.al.aiq.b6": "0",
                    "dnp3.al.aiq.b5": "0",
                    "dnp3.al.aiq.b4": "0",
                    "dnp3.al.aiq.b3": "0",
                    "dnp3.al.aiq.b2": "0",
                    "dnp3.al.aiq.b1": "0",
                    "dnp3.al.aiq.b0": "1"
                  },
                  "dnp3.al.ana.float": "-4.07919"
                },
                "Point Number 8 (Quality: Online), Value: -524.575": {
                  "dnp3.al.point_index": "8",
                  "Quality: Online": {
                    "dnp3.al.aiq.b7": "0",
                    "dnp3.al.aiq.b6": "0",
                    "dnp3.al.aiq.b5": "0",
                    "dnp3.al.aiq.b4": "0",
                    "dnp3.al.aiq.b3": "0",
                    "dnp3.al.aiq.b2": "0",
                    "dnp3.al.aiq.b1": "0",
                    "dnp3.al.aiq.b0": "1"
                  },
                  "dnp3.al.ana.float": "-524.575"
                },
                "Point Number 9 (Quality: Online), Value: 196.497": {
                  "dnp3.al.point_index": "9",
                  "Quality: Online": {
                    "dnp3.al.aiq.b7": "0",
                    "dnp3.al.aiq.b6": "0",
                    "dnp3.al.aiq.b5": "0",
                    "dnp3.al.aiq.b4": "0",
                    "dnp3.al.aiq.b3": "0",
                    "dnp3.al.aiq.b2": "0",
                    "dnp3.al.aiq.b1": "0",
                    "dnp3.al.aiq.b0": "1"
                  },
                  "dnp3.al.ana.float": "196.497"
                },
                "Point Number 10 (Quality: Online), Value: -62.7649": {
                  "dnp3.al.point_index": "10",
                  "Quality: Online": {
                    "dnp3.al.aiq.b7": "0",
                    "dnp3.al.aiq.b6": "0",
                    "dnp3.al.aiq.b5": "0",
                    "dnp3.al.aiq.b4": "0",
                    "dnp3.al.aiq.b3": "0",
                    "dnp3.al.aiq.b2": "0",
                    "dnp3.al.aiq.b1": "0",
                    "dnp3.al.aiq.b0": "1"
                  },
                  "dnp3.al.ana.float": "-62.7649"
                },
                "Point Number 11 (Quality: Online), Value: 2.62918": {
                  "dnp3.al.point_index": "11",
                  "Quality: Online": {
                    "dnp3.al.aiq.b7": "0",
                    "dnp3.al.aiq.b6": "0",
                    "dnp3.al.aiq.b5": "0",
                    "dnp3.al.aiq.b4": "0",
                    "dnp3.al.aiq.b3": "0",
                    "dnp3.al.aiq.b2": "0",
                    "dnp3.al.aiq.b1": "0",
                    "dnp3.al.aiq.b0": "1"
                  },
                  "dnp3.al.ana.float": "2.62918"
                },
                "Point Number 12 (Quality: Online), Value: -202.004": {
                  "dnp3.al.point_index": "12",
                  "Quality: Online": {
                    "dnp3.al.aiq.b7": "0",
                    "dnp3.al.aiq.b6": "0",
                    "dnp3.al.aiq.b5": "0",
                    "dnp3.al.aiq.b4": "0",
                    "dnp3.al.aiq.b3": "0",
                    "dnp3.al.aiq.b2": "0",
                    "dnp3.al.aiq.b1": "0",
                    "dnp3.al.aiq.b0": "1"
                  },
                  "dnp3.al.ana.float": "-202.004"
                },
                "Point Number 13 (Quality: Online), Value: 62.4181": {
                  "dnp3.al.point_index": "13",
                  "Quality: Online": {
                    "dnp3.al.aiq.b7": "0",
                    "dnp3.al.aiq.b6": "0",
                    "dnp3.al.aiq.b5": "0",
                    "dnp3.al.aiq.b4": "0",
                    "dnp3.al.aiq.b3": "0",
                    "dnp3.al.aiq.b2": "0",
                    "dnp3.al.aiq.b1": "0",
                    "dnp3.al.aiq.b0": "1"
                  },
                  "dnp3.al.ana.float": "62.4181"
                },
                "Point Number 14 (Quality: Online), Value: 62.7649": {
                  "dnp3.al.point_index": "14",
                  "Quality: Online": {
                    "dnp3.al.aiq.b7": "0",
                    "dnp3.al.aiq.b6": "0",
                    "dnp3.al.aiq.b5": "0",
                    "dnp3.al.aiq.b4": "0",
                    "dnp3.al.aiq.b3": "0",
                    "dnp3.al.aiq.b2": "0",
                    "dnp3.al.aiq.b1": "0",
                    "dnp3.al.aiq.b0": "1"
                  },
                  "dnp3.al.ana.float": "62.7649"
                },
                "Point Number 15 (Quality: Online), Value: -2.62918": {
                  "dnp3.al.point_index": "15",
                  "Quality: Online": {
                    "dnp3.al.aiq.b7": "0",
                    "dnp3.al.aiq.b6": "0",
                    "dnp3.al.aiq.b5": "0",
                    "dnp3.al.aiq.b4": "0",
                    "dnp3.al.aiq.b3": "0",
                    "dnp3.al.aiq.b2": "0",
                    "dnp3.al.aiq.b1": "0",
                    "dnp3.al.aiq.b0": "1"
                  },
                  "dnp3.al.ana.float": "-2.62918"
                },
                "Point Number 16 (Quality: Online), Value: 1236.1": {
                  "dnp3.al.point_index": "16",
                  "Quality: Online": {
                    "dnp3.al.aiq.b7": "0",
                    "dnp3.al.aiq.b6": "0",
                    "dnp3.al.aiq.b5": "0",
                    "dnp3.al.aiq.b4": "0",
                    "dnp3.al.aiq.b3": "0",
                    "dnp3.al.aiq.b2": "0",
                    "dnp3.al.aiq.b1": "0",
                    "dnp3.al.aiq.b0": "1"
                  },
                  "dnp3.al.ana.float": "1236.1"
                },
                "Point Number 17 (Quality: Online), Value: 193.402": {
                  "dnp3.al.point_index": "17",
                  "Quality: Online": {
                    "dnp3.al.aiq.b7": "0",
                    "dnp3.al.aiq.b6": "0",
                    "dnp3.al.aiq.b5": "0",
                    "dnp3.al.aiq.b4": "0",
                    "dnp3.al.aiq.b3": "0",
                    "dnp3.al.aiq.b2": "0",
                    "dnp3.al.aiq.b1": "0",
                    "dnp3.al.aiq.b0": "1"
                  },
                  "dnp3.al.ana.float": "193.402"
                },
                "Point Number 18 (Quality: Online), Value: 1350.55": {
                  "dnp3.al.point_index": "18",
                  "Quality: Online": {
                    "dnp3.al.aiq.b7": "0",
                    "dnp3.al.aiq.b6": "0",
                    "dnp3.al.aiq.b5": "0",
                    "dnp3.al.aiq.b4": "0",
                    "dnp3.al.aiq.b3": "0",
                    "dnp3.al.aiq.b2": "0",
                    "dnp3.al.aiq.b1": "0",
                    "dnp3.al.aiq.b0": "1"
                  },
                  "dnp3.al.ana.float": "1350.55"
                },
                "Point Number 19 (Quality: Online), Value: -4.07919": {
                  "dnp3.al.point_index": "19",
                  "Quality: Online": {
                    "dnp3.al.aiq.b7": "0",
                    "dnp3.al.aiq.b6": "0",
                    "dnp3.al.aiq.b5": "0",
                    "dnp3.al.aiq.b4": "0",
                    "dnp3.al.aiq.b3": "0",
                    "dnp3.al.aiq.b2": "0",
                    "dnp3.al.aiq.b1": "0",
                    "dnp3.al.aiq.b0": "1"
                  },
                  "dnp3.al.ana.float": "-4.07919"
                }
              },
              "dnp3.al.obj": "2562",
              "dnp3.al.obj_tree": {
                "Qualifier Field, Prefix: None, Range: 8-bit Start and Stop Indices": {
                  "dnp3.al.objq.prefix": "0",
                  "dnp3.al.objq.range": "0"
                },
                "Number of Items: 10": {
                  "dnp3.al.range.start": "0",
                  "dnp3.al.range.stop": "9"
                },
                "Point Number 0 (Quality: Online), Value: 1": {
                  "dnp3.al.point_index": "0",
                  "Quality: Online": {
                    "dnp3.al.boq.b7": "1",
                    "dnp3.al.boq.b6": "0",
                    "dnp3.al.boq.b5": "0",
                    "dnp3.al.boq.b4": "0",
                    "dnp3.al.boq.b3": "0",
                    "dnp3.al.boq.b2": "0",
                    "dnp3.al.boq.b1": "0",
                    "dnp3.al.boq.b0": "1"
                  }
                },
                "Point Number 1 (Quality: Online), Value: 1": {
                  "dnp3.al.point_index": "1",
                  "Quality: Online": {
                    "dnp3.al.boq.b7": "1",
                    "dnp3.al.boq.b6": "0",
                    "dnp3.al.boq.b5": "0",
                    "dnp3.al.boq.b4": "0",
                    "dnp3.al.boq.b3": "0",
                    "dnp3.al.boq.b2": "0",
                    "dnp3.al.boq.b1": "0",
                    "dnp3.al.boq.b0": "1"
                  }
                },
                "Point Number 2 (Quality: Online), Value: 1": {
                  "dnp3.al.point_index": "2",
                  "Quality: Online": {
                    "dnp3.al.boq.b7": "1",
                    "dnp3.al.boq.b6": "0",
                    "dnp3.al.boq.b5": "0",
                    "dnp3.al.boq.b4": "0",
                    "dnp3.al.boq.b3": "0",
                    "dnp3.al.boq.b2": "0",
                    "dnp3.al.boq.b1": "0",
                    "dnp3.al.boq.b0": "1"
                  }
                },
                "Point Number 3 (Quality: Online), Value: 1": {
                  "dnp3.al.point_index": "3",
                  "Quality: Online": {
                    "dnp3.al.boq.b7": "1",
                    "dnp3.al.boq.b6": "0",
                    "dnp3.al.boq.b5": "0",
                    "dnp3.al.boq.b4": "0",
                    "dnp3.al.boq.b3": "0",
                    "dnp3.al.boq.b2": "0",
                    "dnp3.al.boq.b1": "0",
                    "dnp3.al.boq.b0": "1"
                  }
                },
                "Point Number 4 (Quality: Online), Value: 1": {
                  "dnp3.al.point_index": "4",
                  "Quality: Online": {
                    "dnp3.al.boq.b7": "1",
                    "dnp3.al.boq.b6": "0",
                    "dnp3.al.boq.b5": "0",
                    "dnp3.al.boq.b4": "0",
                    "dnp3.al.boq.b3": "0",
                    "dnp3.al.boq.b2": "0",
                    "dnp3.al.boq.b1": "0",
                    "dnp3.al.boq.b0": "1"
                  }
                },
                "Point Number 5 (Quality: Online), Value: 1": {
                  "dnp3.al.point_index": "5",
                  "Quality: Online": {
                    "dnp3.al.boq.b7": "1",
                    "dnp3.al.boq.b6": "0",
                    "dnp3.al.boq.b5": "0",
                    "dnp3.al.boq.b4": "0",
                    "dnp3.al.boq.b3": "0",
                    "dnp3.al.boq.b2": "0",
                    "dnp3.al.boq.b1": "0",
                    "dnp3.al.boq.b0": "1"
                  }
                },
                "Point Number 6 (Quality: Online), Value: 1": {
                  "dnp3.al.point_index": "6",
                  "Quality: Online": {
                    "dnp3.al.boq.b7": "1",
                    "dnp3.al.boq.b6": "0",
                    "dnp3.al.boq.b5": "0",
                    "dnp3.al.boq.b4": "0",
                    "dnp3.al.boq.b3": "0",
                    "dnp3.al.boq.b2": "0",
                    "dnp3.al.boq.b1": "0",
                    "dnp3.al.boq.b0": "1"
                  }
                },
                "Point Number 7 (Quality: Online), Value: 1": {
                  "dnp3.al.point_index": "7",
                  "Quality: Online": {
                    "dnp3.al.boq.b7": "1",
                    "dnp3.al.boq.b6": "0",
                    "dnp3.al.boq.b5": "0",
                    "dnp3.al.boq.b4": "0",
                    "dnp3.al.boq.b3": "0",
                    "dnp3.al.boq.b2": "0",
                    "dnp3.al.boq.b1": "0",
                    "dnp3.al.boq.b0": "1"
                  }
                },
                "Point Number 8 (Quality: Online), Value: 1": {
                  "dnp3.al.point_index": "8",
                  "Quality: Online": {
                    "dnp3.al.boq.b7": "1",
                    "dnp3.al.boq.b6": "0",
                    "dnp3.al.boq.b5": "0",
                    "dnp3.al.boq.b4": "0",
                    "dnp3.al.boq.b3": "0",
                    "dnp3.al.boq.b2": "0",
                    "dnp3.al.boq.b1": "0",
                    "dnp3.al.boq.b0": "1"
                  }
                },
                "Point Number 9 (Quality: Online), Value: 1": {
                  "dnp3.al.point_index": "9",
                  "Quality: Online": {
                    "dnp3.al.boq.b7": "1",
                    "dnp3.al.boq.b6": "0",
                    "dnp3.al.boq.b5": "0",
                    "dnp3.al.boq.b4": "0",
                    "dnp3.al.boq.b3": "0",
                    "dnp3.al.boq.b2": "0",
                    "dnp3.al.boq.b1": "0",
                    "dnp3.al.boq.b0": "1"
                  }
                }
              },
              "dnp3.al.obj": "10243",
              "dnp3.al.obj_tree": {
                "Qualifier Field, Prefix: None, Range: 8-bit Start and Stop Indices": {
                  "dnp3.al.objq.prefix": "0",
                  "dnp3.al.objq.range": "0"
                },
                "Number of Items: 2": {
                  "dnp3.al.range.start": "0",
                  "dnp3.al.range.stop": "1"
                },
                "Point Number 0 (Quality: Online), Value: 1236.1": {
                  "dnp3.al.point_index": "0",
                  "Quality: Online": {
                    "dnp3.al.aoq.b7": "0",
                    "dnp3.al.aoq.b6": "0",
                    "dnp3.al.aoq.b5": "0",
                    "dnp3.al.aoq.b4": "0",
                    "dnp3.al.aoq.b3": "0",
                    "dnp3.al.aoq.b2": "0",
                    "dnp3.al.aoq.b1": "0",
                    "dnp3.al.aoq.b0": "1"
                  },
                  "dnp3.al.anaout.float": "1236.1"
                },
                "Point Number 1 (Quality: Online), Value: 1350.55": {
                  "dnp3.al.point_index": "1",
                  "Quality: Online": {
                    "dnp3.al.aoq.b7": "0",
                    "dnp3.al.aoq.b6": "0",
                    "dnp3.al.aoq.b5": "0",
                    "dnp3.al.aoq.b4": "0",
                    "dnp3.al.aoq.b3": "0",
                    "dnp3.al.aoq.b2": "0",
                    "dnp3.al.aoq.b1": "0",
                    "dnp3.al.aoq.b0": "1"
                  },
                  "dnp3.al.anaout.float": "1350.55"
                }
              }
            }
          }
        }
      }
    }
  },
  {
    "_index": "packets-2020-10-17",
    "_type": "pcap_file",
    "_score": null,
    "_source": {
      "layers": {
        "frame": {
          "frame.encap_type": "1",
          "frame.time": "Oct 17, 2020 11:09:12.255934000 CDT",
          "frame.offset_shift": "0.000000000",
          "frame.time_epoch": "1602950952.255934000",
          "frame.time_delta": "0.278763000",
          "frame.time_delta_displayed": "0.278763000",
          "frame.time_relative": "4.149880000",
          "frame.number": "6",
          "frame.len": "72",
          "frame.cap_len": "72",
          "frame.marked": "0",
          "frame.ignored": "0",
          "frame.protocols": "eth:ethertype:ip:tcp:dnp3",
          "frame.coloring_rule.name": "TCP",
          "frame.coloring_rule.string": "tcp"
        },
        "eth": {
          "eth.dst": "00:50:56:9c:9d:70",
          "eth.dst_tree": {
            "eth.dst_resolved": "Vmware_9c:9d:70",
            "eth.addr": "00:50:56:9c:9d:70",
            "eth.addr_resolved": "Vmware_9c:9d:70",
            "eth.lg": "0",
            "eth.ig": "0"
          },
          "eth.src": "00:00:00:aa:00:22",
          "eth.src_tree": {
            "eth.src_resolved": "00:00:00_aa:00:22",
            "eth.addr": "00:00:00:aa:00:22",
            "eth.addr_resolved": "00:00:00_aa:00:22",
            "eth.lg": "0",
            "eth.ig": "0"
          },
          "eth.type": "0x00000800"
        },
        "ip": {
          "ip.version": "4",
          "ip.hdr_len": "20",
          "ip.dsfield": "0x00000000",
          "ip.dsfield_tree": {
            "ip.dsfield.dscp": "0",
            "ip.dsfield.ecn": "0"
          },
          "ip.len": "58",
          "ip.id": "0x00000032",
          "ip.flags": "0x00004000",
          "ip.flags_tree": {
            "ip.flags.rb": "0",
            "ip.flags.df": "1",
            "ip.flags.mf": "0"
          },
          "ip.frag_offset": "0",
          "ip.ttl": "62",
          "ip.proto": "6",
          "ip.checksum": "0x0000cfcc",
          "ip.checksum.status": "2",
          "ip.src": "172.16.0.2",
          "ip.addr": "172.16.0.2",
          "ip.src_host": "172.16.0.2",
          "ip.host": "172.16.0.2",
          "ip.dst": "192.168.0.5",
          "ip.addr": "192.168.0.5",
          "ip.dst_host": "192.168.0.5",
          "ip.host": "192.168.0.5"
        },
        "tcp": {
          "tcp.srcport": "38491",
          "tcp.dstport": "20000",
          "tcp.port": "38491",
          "tcp.port": "20000",
          "tcp.stream": "1",
          "tcp.len": "18",
          "tcp.seq": "1",
          "tcp.nxtseq": "19",
          "tcp.ack": "1",
          "tcp.hdr_len": "20",
          "tcp.flags": "0x00000018",
          "tcp.flags_tree": {
            "tcp.flags.res": "0",
            "tcp.flags.ns": "0",
            "tcp.flags.cwr": "0",
            "tcp.flags.ecn": "0",
            "tcp.flags.urg": "0",
            "tcp.flags.ack": "1",
            "tcp.flags.push": "1",
            "tcp.flags.reset": "0",
            "tcp.flags.syn": "0",
            "tcp.flags.fin": "0",
            "tcp.flags.str": "·······AP···"
          },
          "tcp.window_size_value": "501",
          "tcp.window_size": "501",
          "tcp.window_size_scalefactor": "-1",
          "tcp.checksum": "0x0000b176",
          "tcp.checksum.status": "2",
          "tcp.urgent_pointer": "0",
          "tcp.analysis": {
            "tcp.analysis.bytes_in_flight": "18",
            "tcp.analysis.push_bytes_sent": "18"
          },
          "Timestamps": {
            "tcp.time_relative": "0.000000000",
            "tcp.time_delta": "0.000000000"
          },
          "tcp.payload": "05:64:0b:c4:77:02:01:00:4e:ab:f3:c3:01:3c:01:06:e6:2f",
          "tcp.pdu.size": "18"
        },
        "dnp3": {
          "Data Link Layer, Len: 11, From: 1, To: 631, DIR, PRM, Unconfirmed User Data": {
            "dnp3.start": "0x00000564",
            "dnp3.len": "11",
            "dnp3.ctl": "0x000000c4",
            "dnp3.ctl_tree": {
              "dnp3.ctl.dir": "1",
              "dnp3.ctl.prm": "1",
              "dnp3.ctl.fcb": "0",
              "dnp3.ctl.fcv": "0",
              "dnp3.ctl.prifunc": "4"
            },
            "dnp3.dst": "631",
            "dnp3.addr": "631",
            "dnp3.src": "1",
            "dnp3.addr": "1",
            "dnp3.hdr.CRC": "0x0000ab4e",
            "dnp.hdr.CRC.status": "1"
          },
          "dnp3.tr.ctl": "0x000000f3",
          "dnp3.tr.ctl_tree": {
            "dnp3.tr.fin": "1",
            "dnp3.tr.fir": "1",
            "dnp3.tr.seq": "51"
          },
          "Data Chunks": {
            "Data Chunk: 0": {
              "dnp.data_chunk": "f3:c3:01:3c:01:06",
              "dnp.data_chunk_len": "6",
              "dnp.data_chunk.CRC": "0x00002fe6",
              "dnp.data_chunk.CRC.status": "1"
            }
          },
          "dnp3.al.fragments": {
            "dnp3.al.fragment": "6",
            "dnp3.al.fragment.count": "1",
            "dnp3.al.fragment.reassembled.length": "5"
          },
          "Application Layer: (FIR, FIN, Sequence 3, Read)": {
            "dnp3.al.ctl": "0x000000c3",
            "dnp3.al.ctl_tree": {
              "dnp3.al.fir": "1",
              "dnp3.al.fin": "1",
              "dnp3.al.con": "0",
              "dnp3.al.uns": "0",
              "dnp3.al.seq": "3"
            },
            "dnp3.al.func": "1",
            "READ Request Data Objects": {
              "dnp3.al.obj": "15361",
              "dnp3.al.obj_tree": {
                "Qualifier Field, Prefix: None, Range: No Range Field": {
                  "dnp3.al.objq.prefix": "0",
                  "dnp3.al.objq.range": "6"
                },
                "Number of Items: 0": ""
              }
            }
          }
        }
      }
    }
  },
  {
    "_index": "packets-2020-10-17",
    "_type": "pcap_file",
    "_score": null,
    "_source": {
      "layers": {
        "frame": {
          "frame.encap_type": "1",
          "frame.time": "Oct 17, 2020 11:09:12.303860000 CDT",
          "frame.offset_shift": "0.000000000",
          "frame.time_epoch": "1602950952.303860000",
          "frame.time_delta": "0.047926000",
          "frame.time_delta_displayed": "0.047926000",
          "frame.time_relative": "4.197806000",
          "frame.number": "7",
          "frame.len": "72",
          "frame.cap_len": "72",
          "frame.marked": "0",
          "frame.ignored": "0",
          "frame.protocols": "eth:ethertype:ip:tcp:dnp3",
          "frame.coloring_rule.name": "TCP",
          "frame.coloring_rule.string": "tcp"
        },
        "eth": {
          "eth.dst": "00:50:56:9c:9d:70",
          "eth.dst_tree": {
            "eth.dst_resolved": "Vmware_9c:9d:70",
            "eth.addr": "00:50:56:9c:9d:70",
            "eth.addr_resolved": "Vmware_9c:9d:70",
            "eth.lg": "0",
            "eth.ig": "0"
          },
          "eth.src": "00:00:00:aa:00:22",
          "eth.src_tree": {
            "eth.src_resolved": "00:00:00_aa:00:22",
            "eth.addr": "00:00:00:aa:00:22",
            "eth.addr_resolved": "00:00:00_aa:00:22",
            "eth.lg": "0",
            "eth.ig": "0"
          },
          "eth.type": "0x00000800"
        },
        "ip": {
          "ip.version": "4",
          "ip.hdr_len": "20",
          "ip.dsfield": "0x00000000",
          "ip.dsfield_tree": {
            "ip.dsfield.dscp": "0",
            "ip.dsfield.ecn": "0"
          },
          "ip.len": "58",
          "ip.id": "0x00006004",
          "ip.flags": "0x00004000",
          "ip.flags_tree": {
            "ip.flags.rb": "0",
            "ip.flags.df": "1",
            "ip.flags.mf": "0"
          },
          "ip.frag_offset": "0",
          "ip.ttl": "62",
          "ip.proto": "6",
          "ip.checksum": "0x00006ffa",
          "ip.checksum.status": "2",
          "ip.src": "172.16.0.2",
          "ip.addr": "172.16.0.2",
          "ip.src_host": "172.16.0.2",
          "ip.host": "172.16.0.2",
          "ip.dst": "192.168.0.5",
          "ip.addr": "192.168.0.5",
          "ip.dst_host": "192.168.0.5",
          "ip.host": "192.168.0.5"
        },
        "tcp": {
          "tcp.srcport": "35207",
          "tcp.dstport": "20000",
          "tcp.port": "35207",
          "tcp.port": "20000",
          "tcp.stream": "2",
          "tcp.len": "18",
          "tcp.seq": "1",
          "tcp.nxtseq": "19",
          "tcp.ack": "1",
          "tcp.hdr_len": "20",
          "tcp.flags": "0x00000018",
          "tcp.flags_tree": {
            "tcp.flags.res": "0",
            "tcp.flags.ns": "0",
            "tcp.flags.cwr": "0",
            "tcp.flags.ecn": "0",
            "tcp.flags.urg": "0",
            "tcp.flags.ack": "1",
            "tcp.flags.push": "1",
            "tcp.flags.reset": "0",
            "tcp.flags.syn": "0",
            "tcp.flags.fin": "0",
            "tcp.flags.str": "·······AP···"
          },
          "tcp.window_size_value": "501",
          "tcp.window_size": "501",
          "tcp.window_size_scalefactor": "-1",
          "tcp.checksum": "0x000023d6",
          "tcp.checksum.status": "2",
          "tcp.urgent_pointer": "0",
          "tcp.analysis": {
            "tcp.analysis.bytes_in_flight": "18",
            "tcp.analysis.push_bytes_sent": "18"
          },
          "Timestamps": {
            "tcp.time_relative": "0.000000000",
            "tcp.time_delta": "0.000000000"
          },
          "tcp.payload": "05:64:0b:c4:59:02:01:00:d4:49:de:c3:01:3c:01:06:31:bc",
          "tcp.pdu.size": "18"
        },
        "dnp3": {
          "Data Link Layer, Len: 11, From: 1, To: 601, DIR, PRM, Unconfirmed User Data": {
            "dnp3.start": "0x00000564",
            "dnp3.len": "11",
            "dnp3.ctl": "0x000000c4",
            "dnp3.ctl_tree": {
              "dnp3.ctl.dir": "1",
              "dnp3.ctl.prm": "1",
              "dnp3.ctl.fcb": "0",
              "dnp3.ctl.fcv": "0",
              "dnp3.ctl.prifunc": "4"
            },
            "dnp3.dst": "601",
            "dnp3.addr": "601",
            "dnp3.src": "1",
            "dnp3.addr": "1",
            "dnp3.hdr.CRC": "0x000049d4",
            "dnp.hdr.CRC.status": "1"
          },
          "dnp3.tr.ctl": "0x000000de",
          "dnp3.tr.ctl_tree": {
            "dnp3.tr.fin": "1",
            "dnp3.tr.fir": "1",
            "dnp3.tr.seq": "30"
          },
          "Data Chunks": {
            "Data Chunk: 0": {
              "dnp.data_chunk": "de:c3:01:3c:01:06",
              "dnp.data_chunk_len": "6",
              "dnp.data_chunk.CRC": "0x0000bc31",
              "dnp.data_chunk.CRC.status": "1"
            }
          },
          "dnp3.al.fragments": {
            "dnp3.al.fragment": "7",
            "dnp3.al.fragment.count": "1",
            "dnp3.al.fragment.reassembled.length": "5"
          },
          "Application Layer: (FIR, FIN, Sequence 3, Read)": {
            "dnp3.al.ctl": "0x000000c3",
            "dnp3.al.ctl_tree": {
              "dnp3.al.fir": "1",
              "dnp3.al.fin": "1",
              "dnp3.al.con": "0",
              "dnp3.al.uns": "0",
              "dnp3.al.seq": "3"
            },
            "dnp3.al.func": "1",
            "READ Request Data Objects": {
              "dnp3.al.obj": "15361",
              "dnp3.al.obj_tree": {
                "Qualifier Field, Prefix: None, Range: No Range Field": {
                  "dnp3.al.objq.prefix": "0",
                  "dnp3.al.objq.range": "6"
                },
                "Number of Items: 0": ""
              }
            }
          }
        }
      }
    }
  },
  {
    "_index": "packets-2020-10-17",
    "_type": "pcap_file",
    "_score": null,
    "_source": {
      "layers": {
        "frame": {
          "frame.encap_type": "1",
          "frame.time": "Oct 17, 2020 11:09:12.307276000 CDT",
          "frame.offset_shift": "0.000000000",
          "frame.time_epoch": "1602950952.307276000",
          "frame.time_delta": "0.003416000",
          "frame.time_delta_displayed": "0.003416000",
          "frame.time_relative": "4.201222000",
          "frame.number": "8",
          "frame.len": "206",
          "frame.cap_len": "206",
          "frame.marked": "0",
          "frame.ignored": "0",
          "frame.protocols": "eth:ethertype:ip:tcp:dnp3",
          "frame.coloring_rule.name": "TCP",
          "frame.coloring_rule.string": "tcp"
        },
        "eth": {
          "eth.dst": "00:00:00:aa:00:22",
          "eth.dst_tree": {
            "eth.dst_resolved": "00:00:00_aa:00:22",
            "eth.addr": "00:00:00:aa:00:22",
            "eth.addr_resolved": "00:00:00_aa:00:22",
            "eth.lg": "0",
            "eth.ig": "0"
          },
          "eth.src": "00:50:56:9c:9d:70",
          "eth.src_tree": {
            "eth.src_resolved": "Vmware_9c:9d:70",
            "eth.addr": "00:50:56:9c:9d:70",
            "eth.addr_resolved": "Vmware_9c:9d:70",
            "eth.lg": "0",
            "eth.ig": "0"
          },
          "eth.type": "0x00000800"
        },
        "ip": {
          "ip.version": "4",
          "ip.hdr_len": "20",
          "ip.dsfield": "0x00000000",
          "ip.dsfield_tree": {
            "ip.dsfield.dscp": "0",
            "ip.dsfield.ecn": "0"
          },
          "ip.len": "192",
          "ip.id": "0x0000b4a7",
          "ip.flags": "0x00004000",
          "ip.flags_tree": {
            "ip.flags.rb": "0",
            "ip.flags.df": "1",
            "ip.flags.mf": "0"
          },
          "ip.frag_offset": "0",
          "ip.ttl": "128",
          "ip.proto": "6",
          "ip.checksum": "0x0000d8d0",
          "ip.checksum.status": "2",
          "ip.src": "192.168.0.5",
          "ip.addr": "192.168.0.5",
          "ip.src_host": "192.168.0.5",
          "ip.host": "192.168.0.5",
          "ip.dst": "172.16.0.2",
          "ip.addr": "172.16.0.2",
          "ip.dst_host": "172.16.0.2",
          "ip.host": "172.16.0.2"
        },
        "tcp": {
          "tcp.srcport": "20000",
          "tcp.dstport": "38491",
          "tcp.port": "20000",
          "tcp.port": "38491",
          "tcp.stream": "1",
          "tcp.len": "152",
          "tcp.seq": "1",
          "tcp.nxtseq": "153",
          "tcp.ack": "19",
          "tcp.hdr_len": "20",
          "tcp.flags": "0x00000018",
          "tcp.flags_tree": {
            "tcp.flags.res": "0",
            "tcp.flags.ns": "0",
            "tcp.flags.cwr": "0",
            "tcp.flags.ecn": "0",
            "tcp.flags.urg": "0",
            "tcp.flags.ack": "1",
            "tcp.flags.push": "1",
            "tcp.flags.reset": "0",
            "tcp.flags.syn": "0",
            "tcp.flags.fin": "0",
            "tcp.flags.str": "·······AP···"
          },
          "tcp.window_size_value": "1022",
          "tcp.window_size": "1022",
          "tcp.window_size_scalefactor": "-1",
          "tcp.checksum": "0x00002d5e",
          "tcp.checksum.status": "2",
          "tcp.urgent_pointer": "0",
          "tcp.analysis": {
            "tcp.analysis.acks_frame": "6",
            "tcp.analysis.ack_rtt": "0.051342000",
            "tcp.analysis.bytes_in_flight": "152",
            "tcp.analysis.push_bytes_sent": "152"
          },
          "Timestamps": {
            "tcp.time_relative": "0.051342000",
            "tcp.time_delta": "0.051342000"
          },
          "tcp.payload": "05:64:83:44:01:00:77:02:50:03:c0:c3:81:00:00:01:02:00:00:07:81:81:81:81:81:81:92:8e:81:81:1e:05:00:00:0f:01:c7:f7:63:42:01:56:59:3d:d9:27:c0:01:16:db:d3:44:01:76:41:2e:42:01:bb:a5:93:c3:0a:b2:01:e3:7d:90:c0:01:39:26:83:44:01:52:93:6d:41:01:a2:0c:53:2b:5e:44:01:70:af:e5:42:01:02:ce:28:c3:01:9b:12:e3:99:23:41:01:f0:60:fa:42:01:d0:e3:d6:40:01:3a:26:d1:3d:83:44:01:29:93:6d:41:0a:02:00:00:07:81:81:81:81:de:88:81:81:81:81:28:03:00:00:00:01:38:4d:7b:44:8a:2c",
          "tcp.pdu.size": "152"
        },
        "dnp3": {
          "Data Link Layer, Len: 131, From: 631, To: 1, PRM, Unconfirmed User Data": {
            "dnp3.start": "0x00000564",
            "dnp3.len": "131",
            "dnp3.ctl": "0x00000044",
            "dnp3.ctl_tree": {
              "dnp3.ctl.dir": "0",
              "dnp3.ctl.prm": "1",
              "dnp3.ctl.fcb": "0",
              "dnp3.ctl.fcv": "0",
              "dnp3.ctl.prifunc": "4"
            },
            "dnp3.dst": "1",
            "dnp3.addr": "1",
            "dnp3.src": "631",
            "dnp3.addr": "631",
            "dnp3.hdr.CRC": "0x00000350",
            "dnp.hdr.CRC.status": "1"
          },
          "dnp3.tr.ctl": "0x000000c0",
          "dnp3.tr.ctl_tree": {
            "dnp3.tr.fin": "1",
            "dnp3.tr.fir": "1",
            "dnp3.tr.seq": "0"
          },
          "Data Chunks": {
            "Data Chunk: 0": {
              "dnp.data_chunk": "c0:c3:81:00:00:01:02:00:00:07:81:81:81:81:81:81",
              "dnp.data_chunk_len": "16",
              "dnp.data_chunk.CRC": "0x00008e92",
              "dnp.data_chunk.CRC.status": "1"
            },
            "Data Chunk: 1": {
              "dnp.data_chunk": "81:81:1e:05:00:00:0f:01:c7:f7:63:42:01:56:59:3d",
              "dnp.data_chunk_len": "16",
              "dnp.data_chunk.CRC": "0x000027d9",
              "dnp.data_chunk.CRC.status": "1"
            },
            "Data Chunk: 2": {
              "dnp.data_chunk": "c0:01:16:db:d3:44:01:76:41:2e:42:01:bb:a5:93:c3",
              "dnp.data_chunk_len": "16",
              "dnp.data_chunk.CRC": "0x0000b20a",
              "dnp.data_chunk.CRC.status": "1"
            },
            "Data Chunk: 3": {
              "dnp.data_chunk": "01:e3:7d:90:c0:01:39:26:83:44:01:52:93:6d:41:01",
              "dnp.data_chunk_len": "16",
              "dnp.data_chunk.CRC": "0x00000ca2",
              "dnp.data_chunk.CRC.status": "1"
            },
            "Data Chunk: 4": {
              "dnp.data_chunk": "53:2b:5e:44:01:70:af:e5:42:01:02:ce:28:c3:01:9b",
              "dnp.data_chunk_len": "16",
              "dnp.data_chunk.CRC": "0x0000e312",
              "dnp.data_chunk.CRC.status": "1"
            },
            "Data Chunk: 5": {
              "dnp.data_chunk": "99:23:41:01:f0:60:fa:42:01:d0:e3:d6:40:01:3a:26",
              "dnp.data_chunk_len": "16",
              "dnp.data_chunk.CRC": "0x00003dd1",
              "dnp.data_chunk.CRC.status": "1"
            },
            "Data Chunk: 6": {
              "dnp.data_chunk": "83:44:01:29:93:6d:41:0a:02:00:00:07:81:81:81:81",
              "dnp.data_chunk_len": "16",
              "dnp.data_chunk.CRC": "0x000088de",
              "dnp.data_chunk.CRC.status": "1"
            },
            "Data Chunk: 7": {
              "dnp.data_chunk": "81:81:81:81:28:03:00:00:00:01:38:4d:7b:44",
              "dnp.data_chunk_len": "14",
              "dnp.data_chunk.CRC": "0x00002c8a",
              "dnp.data_chunk.CRC.status": "1"
            }
          },
          "dnp3.al.fragments": {
            "dnp3.al.fragment": "8",
            "dnp3.al.fragment.count": "1",
            "dnp3.al.fragment.reassembled.length": "125"
          },
          "Application Layer: (FIR, FIN, Sequence 3, Response)": {
            "dnp3.al.ctl": "0x000000c3",
            "dnp3.al.ctl_tree": {
              "dnp3.al.fir": "1",
              "dnp3.al.fin": "1",
              "dnp3.al.con": "0",
              "dnp3.al.uns": "0",
              "dnp3.al.seq": "3"
            },
            "dnp3.al.func": "129",
            "dnp3.al.iin": "0x00000000",
            "dnp3.al.iin_tree": {
              "dnp3.al.iin.rst": "0",
              "dnp3.al.iin.dt": "0",
              "dnp3.al.iin.dol": "0",
              "dnp3.al.iin.tsr": "0",
              "dnp3.al.iin.cls3d": "0",
              "dnp3.al.iin.cls2d": "0",
              "dnp3.al.iin.cls1d": "0",
              "dnp3.al.iin.bmsg": "0",
              "dnp3.al.iin.cc": "0",
              "dnp3.al.iin.oae": "0",
              "dnp3.al.iin.ebo": "0",
              "dnp3.al.iin.pioor": "0",
              "dnp3.al.iin.obju": "0",
              "dnp3.al.iin.fcni": "0"
            },
            "RESPONSE Data Objects": {
              "dnp3.al.obj": "258",
              "dnp3.al.obj_tree": {
                "Qualifier Field, Prefix: None, Range: 8-bit Start and Stop Indices": {
                  "dnp3.al.objq.prefix": "0",
                  "dnp3.al.objq.range": "0"
                },
                "Number of Items: 8": {
                  "dnp3.al.range.start": "0",
                  "dnp3.al.range.stop": "7"
                },
                "Point Number 0 (Quality: Online), Value: 1": {
                  "dnp3.al.point_index": "0",
                  "Quality: Online": {
                    "dnp3.al.biq.b7": "1",
                    "dnp3.al.biq.b6": "0",
                    "dnp3.al.biq.b5": "0",
                    "dnp3.al.biq.b4": "0",
                    "dnp3.al.biq.b3": "0",
                    "dnp3.al.biq.b2": "0",
                    "dnp3.al.biq.b1": "0",
                    "dnp3.al.biq.b0": "1"
                  }
                },
                "Point Number 1 (Quality: Online), Value: 1": {
                  "dnp3.al.point_index": "1",
                  "Quality: Online": {
                    "dnp3.al.biq.b7": "1",
                    "dnp3.al.biq.b6": "0",
                    "dnp3.al.biq.b5": "0",
                    "dnp3.al.biq.b4": "0",
                    "dnp3.al.biq.b3": "0",
                    "dnp3.al.biq.b2": "0",
                    "dnp3.al.biq.b1": "0",
                    "dnp3.al.biq.b0": "1"
                  }
                },
                "Point Number 2 (Quality: Online), Value: 1": {
                  "dnp3.al.point_index": "2",
                  "Quality: Online": {
                    "dnp3.al.biq.b7": "1",
                    "dnp3.al.biq.b6": "0",
                    "dnp3.al.biq.b5": "0",
                    "dnp3.al.biq.b4": "0",
                    "dnp3.al.biq.b3": "0",
                    "dnp3.al.biq.b2": "0",
                    "dnp3.al.biq.b1": "0",
                    "dnp3.al.biq.b0": "1"
                  }
                },
                "Point Number 3 (Quality: Online), Value: 1": {
                  "dnp3.al.point_index": "3",
                  "Quality: Online": {
                    "dnp3.al.biq.b7": "1",
                    "dnp3.al.biq.b6": "0",
                    "dnp3.al.biq.b5": "0",
                    "dnp3.al.biq.b4": "0",
                    "dnp3.al.biq.b3": "0",
                    "dnp3.al.biq.b2": "0",
                    "dnp3.al.biq.b1": "0",
                    "dnp3.al.biq.b0": "1"
                  }
                },
                "Point Number 4 (Quality: Online), Value: 1": {
                  "dnp3.al.point_index": "4",
                  "Quality: Online": {
                    "dnp3.al.biq.b7": "1",
                    "dnp3.al.biq.b6": "0",
                    "dnp3.al.biq.b5": "0",
                    "dnp3.al.biq.b4": "0",
                    "dnp3.al.biq.b3": "0",
                    "dnp3.al.biq.b2": "0",
                    "dnp3.al.biq.b1": "0",
                    "dnp3.al.biq.b0": "1"
                  }
                },
                "Point Number 5 (Quality: Online), Value: 1": {
                  "dnp3.al.point_index": "5",
                  "Quality: Online": {
                    "dnp3.al.biq.b7": "1",
                    "dnp3.al.biq.b6": "0",
                    "dnp3.al.biq.b5": "0",
                    "dnp3.al.biq.b4": "0",
                    "dnp3.al.biq.b3": "0",
                    "dnp3.al.biq.b2": "0",
                    "dnp3.al.biq.b1": "0",
                    "dnp3.al.biq.b0": "1"
                  }
                },
                "Point Number 6 (Quality: Online), Value: 1": {
                  "dnp3.al.point_index": "6",
                  "Quality: Online": {
                    "dnp3.al.biq.b7": "1",
                    "dnp3.al.biq.b6": "0",
                    "dnp3.al.biq.b5": "0",
                    "dnp3.al.biq.b4": "0",
                    "dnp3.al.biq.b3": "0",
                    "dnp3.al.biq.b2": "0",
                    "dnp3.al.biq.b1": "0",
                    "dnp3.al.biq.b0": "1"
                  }
                },
                "Point Number 7 (Quality: Online), Value: 1": {
                  "dnp3.al.point_index": "7",
                  "Quality: Online": {
                    "dnp3.al.biq.b7": "1",
                    "dnp3.al.biq.b6": "0",
                    "dnp3.al.biq.b5": "0",
                    "dnp3.al.biq.b4": "0",
                    "dnp3.al.biq.b3": "0",
                    "dnp3.al.biq.b2": "0",
                    "dnp3.al.biq.b1": "0",
                    "dnp3.al.biq.b0": "1"
                  }
                }
              },
              "dnp3.al.obj": "7685",
              "dnp3.al.obj_tree": {
                "Qualifier Field, Prefix: None, Range: 8-bit Start and Stop Indices": {
                  "dnp3.al.objq.prefix": "0",
                  "dnp3.al.objq.range": "0"
                },
                "Number of Items: 16": {
                  "dnp3.al.range.start": "0",
                  "dnp3.al.range.stop": "15"
                },
                "Point Number 0 (Quality: Online), Value: 56.992": {
                  "dnp3.al.point_index": "0",
                  "Quality: Online": {
                    "dnp3.al.aiq.b7": "0",
                    "dnp3.al.aiq.b6": "0",
                    "dnp3.al.aiq.b5": "0",
                    "dnp3.al.aiq.b4": "0",
                    "dnp3.al.aiq.b3": "0",
                    "dnp3.al.aiq.b2": "0",
                    "dnp3.al.aiq.b1": "0",
                    "dnp3.al.aiq.b0": "1"
                  },
                  "dnp3.al.ana.float": "56.992"
                },
                "Point Number 1 (Quality: Online), Value: -2.95858": {
                  "dnp3.al.point_index": "1",
                  "Quality: Online": {
                    "dnp3.al.aiq.b7": "0",
                    "dnp3.al.aiq.b6": "0",
                    "dnp3.al.aiq.b5": "0",
                    "dnp3.al.aiq.b4": "0",
                    "dnp3.al.aiq.b3": "0",
                    "dnp3.al.aiq.b2": "0",
                    "dnp3.al.aiq.b1": "0",
                    "dnp3.al.aiq.b0": "1"
                  },
                  "dnp3.al.ana.float": "-2.95858"
                },
                "Point Number 2 (Quality: Online), Value: 1694.85": {
                  "dnp3.al.point_index": "2",
                  "Quality: Online": {
                    "dnp3.al.aiq.b7": "0",
                    "dnp3.al.aiq.b6": "0",
                    "dnp3.al.aiq.b5": "0",
                    "dnp3.al.aiq.b4": "0",
                    "dnp3.al.aiq.b3": "0",
                    "dnp3.al.aiq.b2": "0",
                    "dnp3.al.aiq.b1": "0",
                    "dnp3.al.aiq.b0": "1"
                  },
                  "dnp3.al.ana.float": "1694.85"
                },
                "Point Number 3 (Quality: Online), Value: 43.5639": {
                  "dnp3.al.point_index": "3",
                  "Quality: Online": {
                    "dnp3.al.aiq.b7": "0",
                    "dnp3.al.aiq.b6": "0",
                    "dnp3.al.aiq.b5": "0",
                    "dnp3.al.aiq.b4": "0",
                    "dnp3.al.aiq.b3": "0",
                    "dnp3.al.aiq.b2": "0",
                    "dnp3.al.aiq.b1": "0",
                    "dnp3.al.aiq.b0": "1"
                  },
                  "dnp3.al.ana.float": "43.5639"
                },
                "Point Number 4 (Quality: Online), Value: -295.295": {
                  "dnp3.al.point_index": "4",
                  "Quality: Online": {
                    "dnp3.al.aiq.b7": "0",
                    "dnp3.al.aiq.b6": "0",
                    "dnp3.al.aiq.b5": "0",
                    "dnp3.al.aiq.b4": "0",
                    "dnp3.al.aiq.b3": "0",
                    "dnp3.al.aiq.b2": "0",
                    "dnp3.al.aiq.b1": "0",
                    "dnp3.al.aiq.b0": "1"
                  },
                  "dnp3.al.ana.float": "-295.295"
                },
                "Point Number 5 (Quality: Online), Value: -4.51537": {
                  "dnp3.al.point_index": "5",
                  "Quality: Online": {
                    "dnp3.al.aiq.b7": "0",
                    "dnp3.al.aiq.b6": "0",
                    "dnp3.al.aiq.b5": "0",
                    "dnp3.al.aiq.b4": "0",
                    "dnp3.al.aiq.b3": "0",
                    "dnp3.al.aiq.b2": "0",
                    "dnp3.al.aiq.b1": "0",
                    "dnp3.al.aiq.b0": "1"
                  },
                  "dnp3.al.ana.float": "-4.51537"
                },
                "Point Number 6 (Quality: Online), Value: 1049.19": {
                  "dnp3.al.point_index": "6",
                  "Quality: Online": {
                    "dnp3.al.aiq.b7": "0",
                    "dnp3.al.aiq.b6": "0",
                    "dnp3.al.aiq.b5": "0",
                    "dnp3.al.aiq.b4": "0",
                    "dnp3.al.aiq.b3": "0",
                    "dnp3.al.aiq.b2": "0",
                    "dnp3.al.aiq.b1": "0",
                    "dnp3.al.aiq.b0": "1"
                  },
                  "dnp3.al.ana.float": "1049.19"
                },
                "Point Number 7 (Quality: Online), Value: 14.8485": {
                  "dnp3.al.point_index": "7",
                  "Quality: Online": {
                    "dnp3.al.aiq.b7": "0",
                    "dnp3.al.aiq.b6": "0",
                    "dnp3.al.aiq.b5": "0",
                    "dnp3.al.aiq.b4": "0",
                    "dnp3.al.aiq.b3": "0",
                    "dnp3.al.aiq.b2": "0",
                    "dnp3.al.aiq.b1": "0",
                    "dnp3.al.aiq.b0": "1"
                  },
                  "dnp3.al.ana.float": "14.8485"
                },
                "Point Number 8 (Quality: Online), Value: 888.677": {
                  "dnp3.al.point_index": "8",
                  "Quality: Online": {
                    "dnp3.al.aiq.b7": "0",
                    "dnp3.al.aiq.b6": "0",
                    "dnp3.al.aiq.b5": "0",
                    "dnp3.al.aiq.b4": "0",
                    "dnp3.al.aiq.b3": "0",
                    "dnp3.al.aiq.b2": "0",
                    "dnp3.al.aiq.b1": "0",
                    "dnp3.al.aiq.b0": "1"
                  },
                  "dnp3.al.ana.float": "888.677"
                },
                "Point Number 9 (Quality: Online), Value: 114.843": {
                  "dnp3.al.point_index": "9",
                  "Quality: Online": {
                    "dnp3.al.aiq.b7": "0",
                    "dnp3.al.aiq.b6": "0",
                    "dnp3.al.aiq.b5": "0",
                    "dnp3.al.aiq.b4": "0",
                    "dnp3.al.aiq.b3": "0",
                    "dnp3.al.aiq.b2": "0",
                    "dnp3.al.aiq.b1": "0",
                    "dnp3.al.aiq.b0": "1"
                  },
                  "dnp3.al.ana.float": "114.843"
                },
                "Point Number 10 (Quality: Online), Value: -168.805": {
                  "dnp3.al.point_index": "10",
                  "Quality: Online": {
                    "dnp3.al.aiq.b7": "0",
                    "dnp3.al.aiq.b6": "0",
                    "dnp3.al.aiq.b5": "0",
                    "dnp3.al.aiq.b4": "0",
                    "dnp3.al.aiq.b3": "0",
                    "dnp3.al.aiq.b2": "0",
                    "dnp3.al.aiq.b1": "0",
                    "dnp3.al.aiq.b0": "1"
                  },
                  "dnp3.al.ana.float": "-168.805"
                },
                "Point Number 11 (Quality: Online), Value: 10.225": {
                  "dnp3.al.point_index": "11",
                  "Quality: Online": {
                    "dnp3.al.aiq.b7": "0",
                    "dnp3.al.aiq.b6": "0",
                    "dnp3.al.aiq.b5": "0",
                    "dnp3.al.aiq.b4": "0",
                    "dnp3.al.aiq.b3": "0",
                    "dnp3.al.aiq.b2": "0",
                    "dnp3.al.aiq.b1": "0",
                    "dnp3.al.aiq.b0": "1"
                  },
                  "dnp3.al.ana.float": "10.225"
                },
                "Point Number 12 (Quality: Online), Value: 125.189": {
                  "dnp3.al.point_index": "12",
                  "Quality: Online": {
                    "dnp3.al.aiq.b7": "0",
                    "dnp3.al.aiq.b6": "0",
                    "dnp3.al.aiq.b5": "0",
                    "dnp3.al.aiq.b4": "0",
                    "dnp3.al.aiq.b3": "0",
                    "dnp3.al.aiq.b2": "0",
                    "dnp3.al.aiq.b1": "0",
                    "dnp3.al.aiq.b0": "1"
                  },
                  "dnp3.al.ana.float": "125.189"
                },
                "Point Number 13 (Quality: Online), Value: 6.71531": {
                  "dnp3.al.point_index": "13",
                  "Quality: Online": {
                    "dnp3.al.aiq.b7": "0",
                    "dnp3.al.aiq.b6": "0",
                    "dnp3.al.aiq.b5": "0",
                    "dnp3.al.aiq.b4": "0",
                    "dnp3.al.aiq.b3": "0",
                    "dnp3.al.aiq.b2": "0",
                    "dnp3.al.aiq.b1": "0",
                    "dnp3.al.aiq.b0": "1"
                  },
                  "dnp3.al.ana.float": "6.71531"
                },
                "Point Number 14 (Quality: Online), Value: 1049.19": {
                  "dnp3.al.point_index": "14",
                  "Quality: Online": {
                    "dnp3.al.aiq.b7": "0",
                    "dnp3.al.aiq.b6": "0",
                    "dnp3.al.aiq.b5": "0",
                    "dnp3.al.aiq.b4": "0",
                    "dnp3.al.aiq.b3": "0",
                    "dnp3.al.aiq.b2": "0",
                    "dnp3.al.aiq.b1": "0",
                    "dnp3.al.aiq.b0": "1"
                  },
                  "dnp3.al.ana.float": "1049.19"
                },
                "Point Number 15 (Quality: Online), Value: 14.8484": {
                  "dnp3.al.point_index": "15",
                  "Quality: Online": {
                    "dnp3.al.aiq.b7": "0",
                    "dnp3.al.aiq.b6": "0",
                    "dnp3.al.aiq.b5": "0",
                    "dnp3.al.aiq.b4": "0",
                    "dnp3.al.aiq.b3": "0",
                    "dnp3.al.aiq.b2": "0",
                    "dnp3.al.aiq.b1": "0",
                    "dnp3.al.aiq.b0": "1"
                  },
                  "dnp3.al.ana.float": "14.8484"
                }
              },
              "dnp3.al.obj": "2562",
              "dnp3.al.obj_tree": {
                "Qualifier Field, Prefix: None, Range: 8-bit Start and Stop Indices": {
                  "dnp3.al.objq.prefix": "0",
                  "dnp3.al.objq.range": "0"
                },
                "Number of Items: 8": {
                  "dnp3.al.range.start": "0",
                  "dnp3.al.range.stop": "7"
                },
                "Point Number 0 (Quality: Online), Value: 1": {
                  "dnp3.al.point_index": "0",
                  "Quality: Online": {
                    "dnp3.al.boq.b7": "1",
                    "dnp3.al.boq.b6": "0",
                    "dnp3.al.boq.b5": "0",
                    "dnp3.al.boq.b4": "0",
                    "dnp3.al.boq.b3": "0",
                    "dnp3.al.boq.b2": "0",
                    "dnp3.al.boq.b1": "0",
                    "dnp3.al.boq.b0": "1"
                  }
                },
                "Point Number 1 (Quality: Online), Value: 1": {
                  "dnp3.al.point_index": "1",
                  "Quality: Online": {
                    "dnp3.al.boq.b7": "1",
                    "dnp3.al.boq.b6": "0",
                    "dnp3.al.boq.b5": "0",
                    "dnp3.al.boq.b4": "0",
                    "dnp3.al.boq.b3": "0",
                    "dnp3.al.boq.b2": "0",
                    "dnp3.al.boq.b1": "0",
                    "dnp3.al.boq.b0": "1"
                  }
                },
                "Point Number 2 (Quality: Online), Value: 1": {
                  "dnp3.al.point_index": "2",
                  "Quality: Online": {
                    "dnp3.al.boq.b7": "1",
                    "dnp3.al.boq.b6": "0",
                    "dnp3.al.boq.b5": "0",
                    "dnp3.al.boq.b4": "0",
                    "dnp3.al.boq.b3": "0",
                    "dnp3.al.boq.b2": "0",
                    "dnp3.al.boq.b1": "0",
                    "dnp3.al.boq.b0": "1"
                  }
                },
                "Point Number 3 (Quality: Online), Value: 1": {
                  "dnp3.al.point_index": "3",
                  "Quality: Online": {
                    "dnp3.al.boq.b7": "1",
                    "dnp3.al.boq.b6": "0",
                    "dnp3.al.boq.b5": "0",
                    "dnp3.al.boq.b4": "0",
                    "dnp3.al.boq.b3": "0",
                    "dnp3.al.boq.b2": "0",
                    "dnp3.al.boq.b1": "0",
                    "dnp3.al.boq.b0": "1"
                  }
                },
                "Point Number 4 (Quality: Online), Value: 1": {
                  "dnp3.al.point_index": "4",
                  "Quality: Online": {
                    "dnp3.al.boq.b7": "1",
                    "dnp3.al.boq.b6": "0",
                    "dnp3.al.boq.b5": "0",
                    "dnp3.al.boq.b4": "0",
                    "dnp3.al.boq.b3": "0",
                    "dnp3.al.boq.b2": "0",
                    "dnp3.al.boq.b1": "0",
                    "dnp3.al.boq.b0": "1"
                  }
                },
                "Point Number 5 (Quality: Online), Value: 1": {
                  "dnp3.al.point_index": "5",
                  "Quality: Online": {
                    "dnp3.al.boq.b7": "1",
                    "dnp3.al.boq.b6": "0",
                    "dnp3.al.boq.b5": "0",
                    "dnp3.al.boq.b4": "0",
                    "dnp3.al.boq.b3": "0",
                    "dnp3.al.boq.b2": "0",
                    "dnp3.al.boq.b1": "0",
                    "dnp3.al.boq.b0": "1"
                  }
                },
                "Point Number 6 (Quality: Online), Value: 1": {
                  "dnp3.al.point_index": "6",
                  "Quality: Online": {
                    "dnp3.al.boq.b7": "1",
                    "dnp3.al.boq.b6": "0",
                    "dnp3.al.boq.b5": "0",
                    "dnp3.al.boq.b4": "0",
                    "dnp3.al.boq.b3": "0",
                    "dnp3.al.boq.b2": "0",
                    "dnp3.al.boq.b1": "0",
                    "dnp3.al.boq.b0": "1"
                  }
                },
                "Point Number 7 (Quality: Online), Value: 1": {
                  "dnp3.al.point_index": "7",
                  "Quality: Online": {
                    "dnp3.al.boq.b7": "1",
                    "dnp3.al.boq.b6": "0",
                    "dnp3.al.boq.b5": "0",
                    "dnp3.al.boq.b4": "0",
                    "dnp3.al.boq.b3": "0",
                    "dnp3.al.boq.b2": "0",
                    "dnp3.al.boq.b1": "0",
                    "dnp3.al.boq.b0": "1"
                  }
                }
              },
              "dnp3.al.obj": "10243",
              "dnp3.al.obj_tree": {
                "Qualifier Field, Prefix: None, Range: 8-bit Start and Stop Indices": {
                  "dnp3.al.objq.prefix": "0",
                  "dnp3.al.objq.range": "0"
                },
                "Number of Items: 1": {
                  "dnp3.al.range.start": "0",
                  "dnp3.al.range.stop": "0"
                },
                "Point Number 0 (Quality: Online), Value: 1005.21": {
                  "dnp3.al.point_index": "0",
                  "Quality: Online": {
                    "dnp3.al.aoq.b7": "0",
                    "dnp3.al.aoq.b6": "0",
                    "dnp3.al.aoq.b5": "0",
                    "dnp3.al.aoq.b4": "0",
                    "dnp3.al.aoq.b3": "0",
                    "dnp3.al.aoq.b2": "0",
                    "dnp3.al.aoq.b1": "0",
                    "dnp3.al.aoq.b0": "1"
                  },
                  "dnp3.al.anaout.float": "1005.21"
                }
              }
            }
          }
        }
      }
    }
  },
  {
    "_index": "packets-2020-10-17",
    "_type": "pcap_file",
    "_score": null,
    "_source": {
      "layers": {
        "frame": {
          "frame.encap_type": "1",
          "frame.time": "Oct 17, 2020 11:09:12.355304000 CDT",
          "frame.offset_shift": "0.000000000",
          "frame.time_epoch": "1602950952.355304000",
          "frame.time_delta": "0.048028000",
          "frame.time_delta_displayed": "0.048028000",
          "frame.time_relative": "4.249250000",
          "frame.number": "9",
          "frame.len": "286",
          "frame.cap_len": "286",
          "frame.marked": "0",
          "frame.ignored": "0",
          "frame.protocols": "eth:ethertype:ip:tcp:dnp3",
          "frame.coloring_rule.name": "TCP",
          "frame.coloring_rule.string": "tcp"
        },
        "eth": {
          "eth.dst": "00:00:00:aa:00:22",
          "eth.dst_tree": {
            "eth.dst_resolved": "00:00:00_aa:00:22",
            "eth.addr": "00:00:00:aa:00:22",
            "eth.addr_resolved": "00:00:00_aa:00:22",
            "eth.lg": "0",
            "eth.ig": "0"
          },
          "eth.src": "00:50:56:9c:9d:70",
          "eth.src_tree": {
            "eth.src_resolved": "Vmware_9c:9d:70",
            "eth.addr": "00:50:56:9c:9d:70",
            "eth.addr_resolved": "Vmware_9c:9d:70",
            "eth.lg": "0",
            "eth.ig": "0"
          },
          "eth.type": "0x00000800"
        },
        "ip": {
          "ip.version": "4",
          "ip.hdr_len": "20",
          "ip.dsfield": "0x00000000",
          "ip.dsfield_tree": {
            "ip.dsfield.dscp": "0",
            "ip.dsfield.ecn": "0"
          },
          "ip.len": "272",
          "ip.id": "0x0000b4a8",
          "ip.flags": "0x00004000",
          "ip.flags_tree": {
            "ip.flags.rb": "0",
            "ip.flags.df": "1",
            "ip.flags.mf": "0"
          },
          "ip.frag_offset": "0",
          "ip.ttl": "128",
          "ip.proto": "6",
          "ip.checksum": "0x0000d87f",
          "ip.checksum.status": "2",
          "ip.src": "192.168.0.5",
          "ip.addr": "192.168.0.5",
          "ip.src_host": "192.168.0.5",
          "ip.host": "192.168.0.5",
          "ip.dst": "172.16.0.2",
          "ip.addr": "172.16.0.2",
          "ip.dst_host": "172.16.0.2",
          "ip.host": "172.16.0.2"
        },
        "tcp": {
          "tcp.srcport": "20000",
          "tcp.dstport": "35207",
          "tcp.port": "20000",
          "tcp.port": "35207",
          "tcp.stream": "2",
          "tcp.len": "232",
          "tcp.seq": "1",
          "tcp.nxtseq": "233",
          "tcp.ack": "19",
          "tcp.hdr_len": "20",
          "tcp.flags": "0x00000018",
          "tcp.flags_tree": {
            "tcp.flags.res": "0",
            "tcp.flags.ns": "0",
            "tcp.flags.cwr": "0",
            "tcp.flags.ecn": "0",
            "tcp.flags.urg": "0",
            "tcp.flags.ack": "1",
            "tcp.flags.push": "1",
            "tcp.flags.reset": "0",
            "tcp.flags.syn": "0",
            "tcp.flags.fin": "0",
            "tcp.flags.str": "·······AP···"
          },
          "tcp.window_size_value": "1024",
          "tcp.window_size": "1024",
          "tcp.window_size_scalefactor": "-1",
          "tcp.checksum": "0x0000edca",
          "tcp.checksum.status": "2",
          "tcp.urgent_pointer": "0",
          "tcp.analysis": {
            "tcp.analysis.acks_frame": "7",
            "tcp.analysis.ack_rtt": "0.051444000",
            "tcp.analysis.bytes_in_flight": "232",
            "tcp.analysis.push_bytes_sent": "232"
          },
          "Timestamps": {
            "tcp.time_relative": "0.051444000",
            "tcp.time_delta": "0.051444000"
          },
          "tcp.payload": "05:64:c9:44:01:00:59:02:d4:a1:c0:c3:81:00:00:01:02:00:00:0c:81:81:81:81:81:81:d6:0e:81:81:81:81:81:01:81:1e:05:00:00:19:01:37:a4:a4:e5:f4:c4:01:21:7f:30:43:01:ea:0d:a3:c3:01:1c:7c:d4:c0:bd:be:01:4b:37:b4:42:01:48:e3:7d:41:01:00:00:00:00:01:1b:eb:00:00:00:00:01:83:35:b4:42:01:5b:64:83:41:01:a6:40:b8:76:f0:43:01:60:53:4b:c2:01:1f:0d:4e:c4:01:2a:e7:fc:ed:92:42:01:1f:0d:4e:c4:01:2a:e7:92:42:01:80:6a:22:6a:eb:c3:01:8e:5b:12:3f:01:80:6a:22:c3:01:8e:5b:12:3f:6b:13:01:63:37:b4:42:01:df:e2:7d:41:01:00:00:00:00:01:c8:31:00:00:00:00:01:a2:35:b4:42:01:13:64:83:41:0a:02:09:58:00:00:0c:81:81:81:81:81:81:81:81:81:81:81:01:81:c4:bb:28:03:00:00:02:01:12:bb:9f:42:01:00:00:00:00:01:63:3c:12:bb:9f:42:bc:07",
          "tcp.pdu.size": "232"
        },
        "dnp3": {
          "Data Link Layer, Len: 201, From: 601, To: 1, PRM, Unconfirmed User Data": {
            "dnp3.start": "0x00000564",
            "dnp3.len": "201",
            "dnp3.ctl": "0x00000044",
            "dnp3.ctl_tree": {
              "dnp3.ctl.dir": "0",
              "dnp3.ctl.prm": "1",
              "dnp3.ctl.fcb": "0",
              "dnp3.ctl.fcv": "0",
              "dnp3.ctl.prifunc": "4"
            },
            "dnp3.dst": "1",
            "dnp3.addr": "1",
            "dnp3.src": "601",
            "dnp3.addr": "601",
            "dnp3.hdr.CRC": "0x0000a1d4",
            "dnp.hdr.CRC.status": "1"
          },
          "dnp3.tr.ctl": "0x000000c0",
          "dnp3.tr.ctl_tree": {
            "dnp3.tr.fin": "1",
            "dnp3.tr.fir": "1",
            "dnp3.tr.seq": "0"
          },
          "Data Chunks": {
            "Data Chunk: 0": {
              "dnp.data_chunk": "c0:c3:81:00:00:01:02:00:00:0c:81:81:81:81:81:81",
              "dnp.data_chunk_len": "16",
              "dnp.data_chunk.CRC": "0x00000ed6",
              "dnp.data_chunk.CRC.status": "1"
            },
            "Data Chunk: 1": {
              "dnp.data_chunk": "81:81:81:81:81:01:81:1e:05:00:00:19:01:37:a4:a4",
              "dnp.data_chunk_len": "16",
              "dnp.data_chunk.CRC": "0x0000f4e5",
              "dnp.data_chunk.CRC.status": "1"
            },
            "Data Chunk: 2": {
              "dnp.data_chunk": "c4:01:21:7f:30:43:01:ea:0d:a3:c3:01:1c:7c:d4:c0",
              "dnp.data_chunk_len": "16",
              "dnp.data_chunk.CRC": "0x0000bebd",
              "dnp.data_chunk.CRC.status": "1"
            },
            "Data Chunk: 3": {
              "dnp.data_chunk": "01:4b:37:b4:42:01:48:e3:7d:41:01:00:00:00:00:01",
              "dnp.data_chunk_len": "16",
              "dnp.data_chunk.CRC": "0x0000eb1b",
              "dnp.data_chunk.CRC.status": "1"
            },
            "Data Chunk: 4": {
              "dnp.data_chunk": "00:00:00:00:01:83:35:b4:42:01:5b:64:83:41:01:a6",
              "dnp.data_chunk_len": "16",
              "dnp.data_chunk.CRC": "0x0000b840",
              "dnp.data_chunk.CRC.status": "1"
            },
            "Data Chunk: 5": {
              "dnp.data_chunk": "76:f0:43:01:60:53:4b:c2:01:1f:0d:4e:c4:01:2a:e7",
              "dnp.data_chunk_len": "16",
              "dnp.data_chunk.CRC": "0x0000edfc",
              "dnp.data_chunk.CRC.status": "1"
            },
            "Data Chunk: 6": {
              "dnp.data_chunk": "92:42:01:1f:0d:4e:c4:01:2a:e7:92:42:01:80:6a:22",
              "dnp.data_chunk_len": "16",
              "dnp.data_chunk.CRC": "0x0000eb6a",
              "dnp.data_chunk.CRC.status": "1"
            },
            "Data Chunk: 7": {
              "dnp.data_chunk": "c3:01:8e:5b:12:3f:01:80:6a:22:c3:01:8e:5b:12:3f",
              "dnp.data_chunk_len": "16",
              "dnp.data_chunk.CRC": "0x0000136b",
              "dnp.data_chunk.CRC.status": "1"
            },
            "Data Chunk: 8": {
              "dnp.data_chunk": "01:63:37:b4:42:01:df:e2:7d:41:01:00:00:00:00:01",
              "dnp.data_chunk_len": "16",
              "dnp.data_chunk.CRC": "0x000031c8",
              "dnp.data_chunk.CRC.status": "1"
            },
            "Data Chunk: 9": {
              "dnp.data_chunk": "00:00:00:00:01:a2:35:b4:42:01:13:64:83:41:0a:02",
              "dnp.data_chunk_len": "16",
              "dnp.data_chunk.CRC": "0x00005809",
              "dnp.data_chunk.CRC.status": "1"
            },
            "Data Chunk: 10": {
              "dnp.data_chunk": "00:00:0c:81:81:81:81:81:81:81:81:81:81:81:01:81",
              "dnp.data_chunk_len": "16",
              "dnp.data_chunk.CRC": "0x0000bbc4",
              "dnp.data_chunk.CRC.status": "1"
            },
            "Data Chunk: 11": {
              "dnp.data_chunk": "28:03:00:00:02:01:12:bb:9f:42:01:00:00:00:00:01",
              "dnp.data_chunk_len": "16",
              "dnp.data_chunk.CRC": "0x00003c63",
              "dnp.data_chunk.CRC.status": "1"
            },
            "Data Chunk: 12": {
              "dnp.data_chunk": "12:bb:9f:42",
              "dnp.data_chunk_len": "4",
              "dnp.data_chunk.CRC": "0x000007bc",
              "dnp.data_chunk.CRC.status": "1"
            }
          },
          "dnp3.al.fragments": {
            "dnp3.al.fragment": "9",
            "dnp3.al.fragment.count": "1",
            "dnp3.al.fragment.reassembled.length": "195"
          },
          "Application Layer: (FIR, FIN, Sequence 3, Response)": {
            "dnp3.al.ctl": "0x000000c3",
            "dnp3.al.ctl_tree": {
              "dnp3.al.fir": "1",
              "dnp3.al.fin": "1",
              "dnp3.al.con": "0",
              "dnp3.al.uns": "0",
              "dnp3.al.seq": "3"
            },
            "dnp3.al.func": "129",
            "dnp3.al.iin": "0x00000000",
            "dnp3.al.iin_tree": {
              "dnp3.al.iin.rst": "0",
              "dnp3.al.iin.dt": "0",
              "dnp3.al.iin.dol": "0",
              "dnp3.al.iin.tsr": "0",
              "dnp3.al.iin.cls3d": "0",
              "dnp3.al.iin.cls2d": "0",
              "dnp3.al.iin.cls1d": "0",
              "dnp3.al.iin.bmsg": "0",
              "dnp3.al.iin.cc": "0",
              "dnp3.al.iin.oae": "0",
              "dnp3.al.iin.ebo": "0",
              "dnp3.al.iin.pioor": "0",
              "dnp3.al.iin.obju": "0",
              "dnp3.al.iin.fcni": "0"
            },
            "RESPONSE Data Objects": {
              "dnp3.al.obj": "258",
              "dnp3.al.obj_tree": {
                "Qualifier Field, Prefix: None, Range: 8-bit Start and Stop Indices": {
                  "dnp3.al.objq.prefix": "0",
                  "dnp3.al.objq.range": "0"
                },
                "Number of Items: 13": {
                  "dnp3.al.range.start": "0",
                  "dnp3.al.range.stop": "12"
                },
                "Point Number 0 (Quality: Online), Value: 1": {
                  "dnp3.al.point_index": "0",
                  "Quality: Online": {
                    "dnp3.al.biq.b7": "1",
                    "dnp3.al.biq.b6": "0",
                    "dnp3.al.biq.b5": "0",
                    "dnp3.al.biq.b4": "0",
                    "dnp3.al.biq.b3": "0",
                    "dnp3.al.biq.b2": "0",
                    "dnp3.al.biq.b1": "0",
                    "dnp3.al.biq.b0": "1"
                  }
                },
                "Point Number 1 (Quality: Online), Value: 1": {
                  "dnp3.al.point_index": "1",
                  "Quality: Online": {
                    "dnp3.al.biq.b7": "1",
                    "dnp3.al.biq.b6": "0",
                    "dnp3.al.biq.b5": "0",
                    "dnp3.al.biq.b4": "0",
                    "dnp3.al.biq.b3": "0",
                    "dnp3.al.biq.b2": "0",
                    "dnp3.al.biq.b1": "0",
                    "dnp3.al.biq.b0": "1"
                  }
                },
                "Point Number 2 (Quality: Online), Value: 1": {
                  "dnp3.al.point_index": "2",
                  "Quality: Online": {
                    "dnp3.al.biq.b7": "1",
                    "dnp3.al.biq.b6": "0",
                    "dnp3.al.biq.b5": "0",
                    "dnp3.al.biq.b4": "0",
                    "dnp3.al.biq.b3": "0",
                    "dnp3.al.biq.b2": "0",
                    "dnp3.al.biq.b1": "0",
                    "dnp3.al.biq.b0": "1"
                  }
                },
                "Point Number 3 (Quality: Online), Value: 1": {
                  "dnp3.al.point_index": "3",
                  "Quality: Online": {
                    "dnp3.al.biq.b7": "1",
                    "dnp3.al.biq.b6": "0",
                    "dnp3.al.biq.b5": "0",
                    "dnp3.al.biq.b4": "0",
                    "dnp3.al.biq.b3": "0",
                    "dnp3.al.biq.b2": "0",
                    "dnp3.al.biq.b1": "0",
                    "dnp3.al.biq.b0": "1"
                  }
                },
                "Point Number 4 (Quality: Online), Value: 1": {
                  "dnp3.al.point_index": "4",
                  "Quality: Online": {
                    "dnp3.al.biq.b7": "1",
                    "dnp3.al.biq.b6": "0",
                    "dnp3.al.biq.b5": "0",
                    "dnp3.al.biq.b4": "0",
                    "dnp3.al.biq.b3": "0",
                    "dnp3.al.biq.b2": "0",
                    "dnp3.al.biq.b1": "0",
                    "dnp3.al.biq.b0": "1"
                  }
                },
                "Point Number 5 (Quality: Online), Value: 1": {
                  "dnp3.al.point_index": "5",
                  "Quality: Online": {
                    "dnp3.al.biq.b7": "1",
                    "dnp3.al.biq.b6": "0",
                    "dnp3.al.biq.b5": "0",
                    "dnp3.al.biq.b4": "0",
                    "dnp3.al.biq.b3": "0",
                    "dnp3.al.biq.b2": "0",
                    "dnp3.al.biq.b1": "0",
                    "dnp3.al.biq.b0": "1"
                  }
                },
                "Point Number 6 (Quality: Online), Value: 1": {
                  "dnp3.al.point_index": "6",
                  "Quality: Online": {
                    "dnp3.al.biq.b7": "1",
                    "dnp3.al.biq.b6": "0",
                    "dnp3.al.biq.b5": "0",
                    "dnp3.al.biq.b4": "0",
                    "dnp3.al.biq.b3": "0",
                    "dnp3.al.biq.b2": "0",
                    "dnp3.al.biq.b1": "0",
                    "dnp3.al.biq.b0": "1"
                  }
                },
                "Point Number 7 (Quality: Online), Value: 1": {
                  "dnp3.al.point_index": "7",
                  "Quality: Online": {
                    "dnp3.al.biq.b7": "1",
                    "dnp3.al.biq.b6": "0",
                    "dnp3.al.biq.b5": "0",
                    "dnp3.al.biq.b4": "0",
                    "dnp3.al.biq.b3": "0",
                    "dnp3.al.biq.b2": "0",
                    "dnp3.al.biq.b1": "0",
                    "dnp3.al.biq.b0": "1"
                  }
                },
                "Point Number 8 (Quality: Online), Value: 1": {
                  "dnp3.al.point_index": "8",
                  "Quality: Online": {
                    "dnp3.al.biq.b7": "1",
                    "dnp3.al.biq.b6": "0",
                    "dnp3.al.biq.b5": "0",
                    "dnp3.al.biq.b4": "0",
                    "dnp3.al.biq.b3": "0",
                    "dnp3.al.biq.b2": "0",
                    "dnp3.al.biq.b1": "0",
                    "dnp3.al.biq.b0": "1"
                  }
                },
                "Point Number 9 (Quality: Online), Value: 1": {
                  "dnp3.al.point_index": "9",
                  "Quality: Online": {
                    "dnp3.al.biq.b7": "1",
                    "dnp3.al.biq.b6": "0",
                    "dnp3.al.biq.b5": "0",
                    "dnp3.al.biq.b4": "0",
                    "dnp3.al.biq.b3": "0",
                    "dnp3.al.biq.b2": "0",
                    "dnp3.al.biq.b1": "0",
                    "dnp3.al.biq.b0": "1"
                  }
                },
                "Point Number 10 (Quality: Online), Value: 1": {
                  "dnp3.al.point_index": "10",
                  "Quality: Online": {
                    "dnp3.al.biq.b7": "1",
                    "dnp3.al.biq.b6": "0",
                    "dnp3.al.biq.b5": "0",
                    "dnp3.al.biq.b4": "0",
                    "dnp3.al.biq.b3": "0",
                    "dnp3.al.biq.b2": "0",
                    "dnp3.al.biq.b1": "0",
                    "dnp3.al.biq.b0": "1"
                  }
                },
                "Point Number 11 (Quality: Online), Value: 0": {
                  "dnp3.al.point_index": "11",
                  "Quality: Online": {
                    "dnp3.al.biq.b7": "0",
                    "dnp3.al.biq.b6": "0",
                    "dnp3.al.biq.b5": "0",
                    "dnp3.al.biq.b4": "0",
                    "dnp3.al.biq.b3": "0",
                    "dnp3.al.biq.b2": "0",
                    "dnp3.al.biq.b1": "0",
                    "dnp3.al.biq.b0": "1"
                  }
                },
                "Point Number 12 (Quality: Online), Value: 1": {
                  "dnp3.al.point_index": "12",
                  "Quality: Online": {
                    "dnp3.al.biq.b7": "1",
                    "dnp3.al.biq.b6": "0",
                    "dnp3.al.biq.b5": "0",
                    "dnp3.al.biq.b4": "0",
                    "dnp3.al.biq.b3": "0",
                    "dnp3.al.biq.b2": "0",
                    "dnp3.al.biq.b1": "0",
                    "dnp3.al.biq.b0": "1"
                  }
                }
              },
              "dnp3.al.obj": "7685",
              "dnp3.al.obj_tree": {
                "Qualifier Field, Prefix: None, Range: 8-bit Start and Stop Indices": {
                  "dnp3.al.objq.prefix": "0",
                  "dnp3.al.objq.range": "0"
                },
                "Number of Items: 26": {
                  "dnp3.al.range.start": "0",
                  "dnp3.al.range.stop": "25"
                },
                "Point Number 0 (Quality: Online), Value: -1317.13": {
                  "dnp3.al.point_index": "0",
                  "Quality: Online": {
                    "dnp3.al.aiq.b7": "0",
                    "dnp3.al.aiq.b6": "0",
                    "dnp3.al.aiq.b5": "0",
                    "dnp3.al.aiq.b4": "0",
                    "dnp3.al.aiq.b3": "0",
                    "dnp3.al.aiq.b2": "0",
                    "dnp3.al.aiq.b1": "0",
                    "dnp3.al.aiq.b0": "1"
                  },
                  "dnp3.al.ana.float": "-1317.13"
                },
                "Point Number 1 (Quality: Online), Value: 176.497": {
                  "dnp3.al.point_index": "1",
                  "Quality: Online": {
                    "dnp3.al.aiq.b7": "0",
                    "dnp3.al.aiq.b6": "0",
                    "dnp3.al.aiq.b5": "0",
                    "dnp3.al.aiq.b4": "0",
                    "dnp3.al.aiq.b3": "0",
                    "dnp3.al.aiq.b2": "0",
                    "dnp3.al.aiq.b1": "0",
                    "dnp3.al.aiq.b0": "1"
                  },
                  "dnp3.al.ana.float": "176.497"
                },
                "Point Number 2 (Quality: Online), Value: -326.109": {
                  "dnp3.al.point_index": "2",
                  "Quality: Online": {
                    "dnp3.al.aiq.b7": "0",
                    "dnp3.al.aiq.b6": "0",
                    "dnp3.al.aiq.b5": "0",
                    "dnp3.al.aiq.b4": "0",
                    "dnp3.al.aiq.b3": "0",
                    "dnp3.al.aiq.b2": "0",
                    "dnp3.al.aiq.b1": "0",
                    "dnp3.al.aiq.b0": "1"
                  },
                  "dnp3.al.ana.float": "-326.109"
                },
                "Point Number 3 (Quality: Online), Value: -6.64015": {
                  "dnp3.al.point_index": "3",
                  "Quality: Online": {
                    "dnp3.al.aiq.b7": "0",
                    "dnp3.al.aiq.b6": "0",
                    "dnp3.al.aiq.b5": "0",
                    "dnp3.al.aiq.b4": "0",
                    "dnp3.al.aiq.b3": "0",
                    "dnp3.al.aiq.b2": "0",
                    "dnp3.al.aiq.b1": "0",
                    "dnp3.al.aiq.b0": "1"
                  },
                  "dnp3.al.ana.float": "-6.64015"
                },
                "Point Number 4 (Quality: Online), Value: 90.108": {
                  "dnp3.al.point_index": "4",
                  "Quality: Online": {
                    "dnp3.al.aiq.b7": "0",
                    "dnp3.al.aiq.b6": "0",
                    "dnp3.al.aiq.b5": "0",
                    "dnp3.al.aiq.b4": "0",
                    "dnp3.al.aiq.b3": "0",
                    "dnp3.al.aiq.b2": "0",
                    "dnp3.al.aiq.b1": "0",
                    "dnp3.al.aiq.b0": "1"
                  },
                  "dnp3.al.ana.float": "90.108"
                },
                "Point Number 5 (Quality: Online), Value: 15.868": {
                  "dnp3.al.point_index": "5",
                  "Quality: Online": {
                    "dnp3.al.aiq.b7": "0",
                    "dnp3.al.aiq.b6": "0",
                    "dnp3.al.aiq.b5": "0",
                    "dnp3.al.aiq.b4": "0",
                    "dnp3.al.aiq.b3": "0",
                    "dnp3.al.aiq.b2": "0",
                    "dnp3.al.aiq.b1": "0",
                    "dnp3.al.aiq.b0": "1"
                  },
                  "dnp3.al.ana.float": "15.868"
                },
                "Point Number 6 (Quality: Online), Value: 0": {
                  "dnp3.al.point_index": "6",
                  "Quality: Online": {
                    "dnp3.al.aiq.b7": "0",
                    "dnp3.al.aiq.b6": "0",
                    "dnp3.al.aiq.b5": "0",
                    "dnp3.al.aiq.b4": "0",
                    "dnp3.al.aiq.b3": "0",
                    "dnp3.al.aiq.b2": "0",
                    "dnp3.al.aiq.b1": "0",
                    "dnp3.al.aiq.b0": "1"
                  },
                  "dnp3.al.ana.float": "0"
                },
                "Point Number 7 (Quality: Online), Value: 0": {
                  "dnp3.al.point_index": "7",
                  "Quality: Online": {
                    "dnp3.al.aiq.b7": "0",
                    "dnp3.al.aiq.b6": "0",
                    "dnp3.al.aiq.b5": "0",
                    "dnp3.al.aiq.b4": "0",
                    "dnp3.al.aiq.b3": "0",
                    "dnp3.al.aiq.b2": "0",
                    "dnp3.al.aiq.b1": "0",
                    "dnp3.al.aiq.b0": "1"
                  },
                  "dnp3.al.ana.float": "0"
                },
                "Point Number 8 (Quality: Online), Value: 90.1045": {
                  "dnp3.al.point_index": "8",
                  "Quality: Online": {
                    "dnp3.al.aiq.b7": "0",
                    "dnp3.al.aiq.b6": "0",
                    "dnp3.al.aiq.b5": "0",
                    "dnp3.al.aiq.b4": "0",
                    "dnp3.al.aiq.b3": "0",
                    "dnp3.al.aiq.b2": "0",
                    "dnp3.al.aiq.b1": "0",
                    "dnp3.al.aiq.b0": "1"
                  },
                  "dnp3.al.ana.float": "90.1045"
                },
                "Point Number 9 (Quality: Online), Value: 16.424": {
                  "dnp3.al.point_index": "9",
                  "Quality: Online": {
                    "dnp3.al.aiq.b7": "0",
                    "dnp3.al.aiq.b6": "0",
                    "dnp3.al.aiq.b5": "0",
                    "dnp3.al.aiq.b4": "0",
                    "dnp3.al.aiq.b3": "0",
                    "dnp3.al.aiq.b2": "0",
                    "dnp3.al.aiq.b1": "0",
                    "dnp3.al.aiq.b0": "1"
                  },
                  "dnp3.al.ana.float": "16.424"
                },
                "Point Number 10 (Quality: Online), Value: 480.927": {
                  "dnp3.al.point_index": "10",
                  "Quality: Online": {
                    "dnp3.al.aiq.b7": "0",
                    "dnp3.al.aiq.b6": "0",
                    "dnp3.al.aiq.b5": "0",
                    "dnp3.al.aiq.b4": "0",
                    "dnp3.al.aiq.b3": "0",
                    "dnp3.al.aiq.b2": "0",
                    "dnp3.al.aiq.b1": "0",
                    "dnp3.al.aiq.b0": "1"
                  },
                  "dnp3.al.ana.float": "480.927"
                },
                "Point Number 11 (Quality: Online), Value: -50.8314": {
                  "dnp3.al.point_index": "11",
                  "Quality: Online": {
                    "dnp3.al.aiq.b7": "0",
                    "dnp3.al.aiq.b6": "0",
                    "dnp3.al.aiq.b5": "0",
                    "dnp3.al.aiq.b4": "0",
                    "dnp3.al.aiq.b3": "0",
                    "dnp3.al.aiq.b2": "0",
                    "dnp3.al.aiq.b1": "0",
                    "dnp3.al.aiq.b0": "1"
                  },
                  "dnp3.al.ana.float": "-50.8314"
                },
                "Point Number 12 (Quality: Online), Value: -824.205": {
                  "dnp3.al.point_index": "12",
                  "Quality: Online": {
                    "dnp3.al.aiq.b7": "0",
                    "dnp3.al.aiq.b6": "0",
                    "dnp3.al.aiq.b5": "0",
                    "dnp3.al.aiq.b4": "0",
                    "dnp3.al.aiq.b3": "0",
                    "dnp3.al.aiq.b2": "0",
                    "dnp3.al.aiq.b1": "0",
                    "dnp3.al.aiq.b0": "1"
                  },
                  "dnp3.al.ana.float": "-824.205"
                },
                "Point Number 13 (Quality: Online), Value: 73.4515": {
                  "dnp3.al.point_index": "13",
                  "Quality: Online": {
                    "dnp3.al.aiq.b7": "0",
                    "dnp3.al.aiq.b6": "0",
                    "dnp3.al.aiq.b5": "0",
                    "dnp3.al.aiq.b4": "0",
                    "dnp3.al.aiq.b3": "0",
                    "dnp3.al.aiq.b2": "0",
                    "dnp3.al.aiq.b1": "0",
                    "dnp3.al.aiq.b0": "1"
                  },
                  "dnp3.al.ana.float": "73.4515"
                },
                "Point Number 14 (Quality: Online), Value: -824.205": {
                  "dnp3.al.point_index": "14",
                  "Quality: Online": {
                    "dnp3.al.aiq.b7": "0",
                    "dnp3.al.aiq.b6": "0",
                    "dnp3.al.aiq.b5": "0",
                    "dnp3.al.aiq.b4": "0",
                    "dnp3.al.aiq.b3": "0",
                    "dnp3.al.aiq.b2": "0",
                    "dnp3.al.aiq.b1": "0",
                    "dnp3.al.aiq.b0": "1"
                  },
                  "dnp3.al.ana.float": "-824.205"
                },
                "Point Number 15 (Quality: Online), Value: 73.4515": {
                  "dnp3.al.point_index": "15",
                  "Quality: Online": {
                    "dnp3.al.aiq.b7": "0",
                    "dnp3.al.aiq.b6": "0",
                    "dnp3.al.aiq.b5": "0",
                    "dnp3.al.aiq.b4": "0",
                    "dnp3.al.aiq.b3": "0",
                    "dnp3.al.aiq.b2": "0",
                    "dnp3.al.aiq.b1": "0",
                    "dnp3.al.aiq.b0": "1"
                  },
                  "dnp3.al.ana.float": "73.4515"
                },
                "Point Number 16 (Quality: Online), Value: -162.416": {
                  "dnp3.al.point_index": "16",
                  "Quality: Online": {
                    "dnp3.al.aiq.b7": "0",
                    "dnp3.al.aiq.b6": "0",
                    "dnp3.al.aiq.b5": "0",
                    "dnp3.al.aiq.b4": "0",
                    "dnp3.al.aiq.b3": "0",
                    "dnp3.al.aiq.b2": "0",
                    "dnp3.al.aiq.b1": "0",
                    "dnp3.al.aiq.b0": "1"
                  },
                  "dnp3.al.ana.float": "-162.416"
                },
                "Point Number 17 (Quality: Online), Value: 0.57171": {
                  "dnp3.al.point_index": "17",
                  "Quality: Online": {
                    "dnp3.al.aiq.b7": "0",
                    "dnp3.al.aiq.b6": "0",
                    "dnp3.al.aiq.b5": "0",
                    "dnp3.al.aiq.b4": "0",
                    "dnp3.al.aiq.b3": "0",
                    "dnp3.al.aiq.b2": "0",
                    "dnp3.al.aiq.b1": "0",
                    "dnp3.al.aiq.b0": "1"
                  },
                  "dnp3.al.ana.float": "0.57171"
                },
                "Point Number 18 (Quality: Online), Value: -162.416": {
                  "dnp3.al.point_index": "18",
                  "Quality: Online": {
                    "dnp3.al.aiq.b7": "0",
                    "dnp3.al.aiq.b6": "0",
                    "dnp3.al.aiq.b5": "0",
                    "dnp3.al.aiq.b4": "0",
                    "dnp3.al.aiq.b3": "0",
                    "dnp3.al.aiq.b2": "0",
                    "dnp3.al.aiq.b1": "0",
                    "dnp3.al.aiq.b0": "1"
                  },
                  "dnp3.al.ana.float": "-162.416"
                },
                "Point Number 19 (Quality: Online), Value: 0.57171": {
                  "dnp3.al.point_index": "19",
                  "Quality: Online": {
                    "dnp3.al.aiq.b7": "0",
                    "dnp3.al.aiq.b6": "0",
                    "dnp3.al.aiq.b5": "0",
                    "dnp3.al.aiq.b4": "0",
                    "dnp3.al.aiq.b3": "0",
                    "dnp3.al.aiq.b2": "0",
                    "dnp3.al.aiq.b1": "0",
                    "dnp3.al.aiq.b0": "1"
                  },
                  "dnp3.al.ana.float": "0.57171"
                },
                "Point Number 20 (Quality: Online), Value: 90.1082": {
                  "dnp3.al.point_index": "20",
                  "Quality: Online": {
                    "dnp3.al.aiq.b7": "0",
                    "dnp3.al.aiq.b6": "0",
                    "dnp3.al.aiq.b5": "0",
                    "dnp3.al.aiq.b4": "0",
                    "dnp3.al.aiq.b3": "0",
                    "dnp3.al.aiq.b2": "0",
                    "dnp3.al.aiq.b1": "0",
                    "dnp3.al.aiq.b0": "1"
                  },
                  "dnp3.al.ana.float": "90.1082"
                },
                "Point Number 21 (Quality: Online), Value: 15.8679": {
                  "dnp3.al.point_index": "21",
                  "Quality: Online": {
                    "dnp3.al.aiq.b7": "0",
                    "dnp3.al.aiq.b6": "0",
                    "dnp3.al.aiq.b5": "0",
                    "dnp3.al.aiq.b4": "0",
                    "dnp3.al.aiq.b3": "0",
                    "dnp3.al.aiq.b2": "0",
                    "dnp3.al.aiq.b1": "0",
                    "dnp3.al.aiq.b0": "1"
                  },
                  "dnp3.al.ana.float": "15.8679"
                },
                "Point Number 22 (Quality: Online), Value: 0": {
                  "dnp3.al.point_index": "22",
                  "Quality: Online": {
                    "dnp3.al.aiq.b7": "0",
                    "dnp3.al.aiq.b6": "0",
                    "dnp3.al.aiq.b5": "0",
                    "dnp3.al.aiq.b4": "0",
                    "dnp3.al.aiq.b3": "0",
                    "dnp3.al.aiq.b2": "0",
                    "dnp3.al.aiq.b1": "0",
                    "dnp3.al.aiq.b0": "1"
                  },
                  "dnp3.al.ana.float": "0"
                },
                "Point Number 23 (Quality: Online), Value: 0": {
                  "dnp3.al.point_index": "23",
                  "Quality: Online": {
                    "dnp3.al.aiq.b7": "0",
                    "dnp3.al.aiq.b6": "0",
                    "dnp3.al.aiq.b5": "0",
                    "dnp3.al.aiq.b4": "0",
                    "dnp3.al.aiq.b3": "0",
                    "dnp3.al.aiq.b2": "0",
                    "dnp3.al.aiq.b1": "0",
                    "dnp3.al.aiq.b0": "1"
                  },
                  "dnp3.al.ana.float": "0"
                },
                "Point Number 24 (Quality: Online), Value: 90.1048": {
                  "dnp3.al.point_index": "24",
                  "Quality: Online": {
                    "dnp3.al.aiq.b7": "0",
                    "dnp3.al.aiq.b6": "0",
                    "dnp3.al.aiq.b5": "0",
                    "dnp3.al.aiq.b4": "0",
                    "dnp3.al.aiq.b3": "0",
                    "dnp3.al.aiq.b2": "0",
                    "dnp3.al.aiq.b1": "0",
                    "dnp3.al.aiq.b0": "1"
                  },
                  "dnp3.al.ana.float": "90.1048"
                },
                "Point Number 25 (Quality: Online), Value: 16.4239": {
                  "dnp3.al.point_index": "25",
                  "Quality: Online": {
                    "dnp3.al.aiq.b7": "0",
                    "dnp3.al.aiq.b6": "0",
                    "dnp3.al.aiq.b5": "0",
                    "dnp3.al.aiq.b4": "0",
                    "dnp3.al.aiq.b3": "0",
                    "dnp3.al.aiq.b2": "0",
                    "dnp3.al.aiq.b1": "0",
                    "dnp3.al.aiq.b0": "1"
                  },
                  "dnp3.al.ana.float": "16.4239"
                }
              },
              "dnp3.al.obj": "2562",
              "dnp3.al.obj_tree": {
                "Qualifier Field, Prefix: None, Range: 8-bit Start and Stop Indices": {
                  "dnp3.al.objq.prefix": "0",
                  "dnp3.al.objq.range": "0"
                },
                "Number of Items: 13": {
                  "dnp3.al.range.start": "0",
                  "dnp3.al.range.stop": "12"
                },
                "Point Number 0 (Quality: Online), Value: 1": {
                  "dnp3.al.point_index": "0",
                  "Quality: Online": {
                    "dnp3.al.boq.b7": "1",
                    "dnp3.al.boq.b6": "0",
                    "dnp3.al.boq.b5": "0",
                    "dnp3.al.boq.b4": "0",
                    "dnp3.al.boq.b3": "0",
                    "dnp3.al.boq.b2": "0",
                    "dnp3.al.boq.b1": "0",
                    "dnp3.al.boq.b0": "1"
                  }
                },
                "Point Number 1 (Quality: Online), Value: 1": {
                  "dnp3.al.point_index": "1",
                  "Quality: Online": {
                    "dnp3.al.boq.b7": "1",
                    "dnp3.al.boq.b6": "0",
                    "dnp3.al.boq.b5": "0",
                    "dnp3.al.boq.b4": "0",
                    "dnp3.al.boq.b3": "0",
                    "dnp3.al.boq.b2": "0",
                    "dnp3.al.boq.b1": "0",
                    "dnp3.al.boq.b0": "1"
                  }
                },
                "Point Number 2 (Quality: Online), Value: 1": {
                  "dnp3.al.point_index": "2",
                  "Quality: Online": {
                    "dnp3.al.boq.b7": "1",
                    "dnp3.al.boq.b6": "0",
                    "dnp3.al.boq.b5": "0",
                    "dnp3.al.boq.b4": "0",
                    "dnp3.al.boq.b3": "0",
                    "dnp3.al.boq.b2": "0",
                    "dnp3.al.boq.b1": "0",
                    "dnp3.al.boq.b0": "1"
                  }
                },
                "Point Number 3 (Quality: Online), Value: 1": {
                  "dnp3.al.point_index": "3",
                  "Quality: Online": {
                    "dnp3.al.boq.b7": "1",
                    "dnp3.al.boq.b6": "0",
                    "dnp3.al.boq.b5": "0",
                    "dnp3.al.boq.b4": "0",
                    "dnp3.al.boq.b3": "0",
                    "dnp3.al.boq.b2": "0",
                    "dnp3.al.boq.b1": "0",
                    "dnp3.al.boq.b0": "1"
                  }
                },
                "Point Number 4 (Quality: Online), Value: 1": {
                  "dnp3.al.point_index": "4",
                  "Quality: Online": {
                    "dnp3.al.boq.b7": "1",
                    "dnp3.al.boq.b6": "0",
                    "dnp3.al.boq.b5": "0",
                    "dnp3.al.boq.b4": "0",
                    "dnp3.al.boq.b3": "0",
                    "dnp3.al.boq.b2": "0",
                    "dnp3.al.boq.b1": "0",
                    "dnp3.al.boq.b0": "1"
                  }
                },
                "Point Number 5 (Quality: Online), Value: 1": {
                  "dnp3.al.point_index": "5",
                  "Quality: Online": {
                    "dnp3.al.boq.b7": "1",
                    "dnp3.al.boq.b6": "0",
                    "dnp3.al.boq.b5": "0",
                    "dnp3.al.boq.b4": "0",
                    "dnp3.al.boq.b3": "0",
                    "dnp3.al.boq.b2": "0",
                    "dnp3.al.boq.b1": "0",
                    "dnp3.al.boq.b0": "1"
                  }
                },
                "Point Number 6 (Quality: Online), Value: 1": {
                  "dnp3.al.point_index": "6",
                  "Quality: Online": {
                    "dnp3.al.boq.b7": "1",
                    "dnp3.al.boq.b6": "0",
                    "dnp3.al.boq.b5": "0",
                    "dnp3.al.boq.b4": "0",
                    "dnp3.al.boq.b3": "0",
                    "dnp3.al.boq.b2": "0",
                    "dnp3.al.boq.b1": "0",
                    "dnp3.al.boq.b0": "1"
                  }
                },
                "Point Number 7 (Quality: Online), Value: 1": {
                  "dnp3.al.point_index": "7",
                  "Quality: Online": {
                    "dnp3.al.boq.b7": "1",
                    "dnp3.al.boq.b6": "0",
                    "dnp3.al.boq.b5": "0",
                    "dnp3.al.boq.b4": "0",
                    "dnp3.al.boq.b3": "0",
                    "dnp3.al.boq.b2": "0",
                    "dnp3.al.boq.b1": "0",
                    "dnp3.al.boq.b0": "1"
                  }
                },
                "Point Number 8 (Quality: Online), Value: 1": {
                  "dnp3.al.point_index": "8",
                  "Quality: Online": {
                    "dnp3.al.boq.b7": "1",
                    "dnp3.al.boq.b6": "0",
                    "dnp3.al.boq.b5": "0",
                    "dnp3.al.boq.b4": "0",
                    "dnp3.al.boq.b3": "0",
                    "dnp3.al.boq.b2": "0",
                    "dnp3.al.boq.b1": "0",
                    "dnp3.al.boq.b0": "1"
                  }
                },
                "Point Number 9 (Quality: Online), Value: 1": {
                  "dnp3.al.point_index": "9",
                  "Quality: Online": {
                    "dnp3.al.boq.b7": "1",
                    "dnp3.al.boq.b6": "0",
                    "dnp3.al.boq.b5": "0",
                    "dnp3.al.boq.b4": "0",
                    "dnp3.al.boq.b3": "0",
                    "dnp3.al.boq.b2": "0",
                    "dnp3.al.boq.b1": "0",
                    "dnp3.al.boq.b0": "1"
                  }
                },
                "Point Number 10 (Quality: Online), Value: 1": {
                  "dnp3.al.point_index": "10",
                  "Quality: Online": {
                    "dnp3.al.boq.b7": "1",
                    "dnp3.al.boq.b6": "0",
                    "dnp3.al.boq.b5": "0",
                    "dnp3.al.boq.b4": "0",
                    "dnp3.al.boq.b3": "0",
                    "dnp3.al.boq.b2": "0",
                    "dnp3.al.boq.b1": "0",
                    "dnp3.al.boq.b0": "1"
                  }
                },
                "Point Number 11 (Quality: Online), Value: 0": {
                  "dnp3.al.point_index": "11",
                  "Quality: Online": {
                    "dnp3.al.boq.b7": "0",
                    "dnp3.al.boq.b6": "0",
                    "dnp3.al.boq.b5": "0",
                    "dnp3.al.boq.b4": "0",
                    "dnp3.al.boq.b3": "0",
                    "dnp3.al.boq.b2": "0",
                    "dnp3.al.boq.b1": "0",
                    "dnp3.al.boq.b0": "1"
                  }
                },
                "Point Number 12 (Quality: Online), Value: 1": {
                  "dnp3.al.point_index": "12",
                  "Quality: Online": {
                    "dnp3.al.boq.b7": "1",
                    "dnp3.al.boq.b6": "0",
                    "dnp3.al.boq.b5": "0",
                    "dnp3.al.boq.b4": "0",
                    "dnp3.al.boq.b3": "0",
                    "dnp3.al.boq.b2": "0",
                    "dnp3.al.boq.b1": "0",
                    "dnp3.al.boq.b0": "1"
                  }
                }
              },
              "dnp3.al.obj": "10243",
              "dnp3.al.obj_tree": {
                "Qualifier Field, Prefix: None, Range: 8-bit Start and Stop Indices": {
                  "dnp3.al.objq.prefix": "0",
                  "dnp3.al.objq.range": "0"
                },
                "Number of Items: 3": {
                  "dnp3.al.range.start": "0",
                  "dnp3.al.range.stop": "2"
                },
                "Point Number 0 (Quality: Online), Value: 79.8654": {
                  "dnp3.al.point_index": "0",
                  "Quality: Online": {
                    "dnp3.al.aoq.b7": "0",
                    "dnp3.al.aoq.b6": "0",
                    "dnp3.al.aoq.b5": "0",
                    "dnp3.al.aoq.b4": "0",
                    "dnp3.al.aoq.b3": "0",
                    "dnp3.al.aoq.b2": "0",
                    "dnp3.al.aoq.b1": "0",
                    "dnp3.al.aoq.b0": "1"
                  },
                  "dnp3.al.anaout.float": "79.8654"
                },
                "Point Number 1 (Quality: Online), Value: 0": {
                  "dnp3.al.point_index": "1",
                  "Quality: Online": {
                    "dnp3.al.aoq.b7": "0",
                    "dnp3.al.aoq.b6": "0",
                    "dnp3.al.aoq.b5": "0",
                    "dnp3.al.aoq.b4": "0",
                    "dnp3.al.aoq.b3": "0",
                    "dnp3.al.aoq.b2": "0",
                    "dnp3.al.aoq.b1": "0",
                    "dnp3.al.aoq.b0": "1"
                  },
                  "dnp3.al.anaout.float": "0"
                },
                "Point Number 2 (Quality: Online), Value: 79.8654": {
                  "dnp3.al.point_index": "2",
                  "Quality: Online": {
                    "dnp3.al.aoq.b7": "0",
                    "dnp3.al.aoq.b6": "0",
                    "dnp3.al.aoq.b5": "0",
                    "dnp3.al.aoq.b4": "0",
                    "dnp3.al.aoq.b3": "0",
                    "dnp3.al.aoq.b2": "0",
                    "dnp3.al.aoq.b1": "0",
                    "dnp3.al.aoq.b0": "1"
                  },
                  "dnp3.al.anaout.float": "79.8654"
                }
              }
            }
          }
        }
      }
    }
  },
  {
    "_index": "packets-2020-10-17",
    "_type": "pcap_file",
    "_score": null,
    "_source": {
      "layers": {
        "frame": {
          "frame.encap_type": "1",
          "frame.time": "Oct 17, 2020 11:09:12.888036000 CDT",
          "frame.offset_shift": "0.000000000",
          "frame.time_epoch": "1602950952.888036000",
          "frame.time_delta": "0.532732000",
          "frame.time_delta_displayed": "0.532732000",
          "frame.time_relative": "4.781982000",
          "frame.number": "10",
          "frame.len": "72",
          "frame.cap_len": "72",
          "frame.marked": "0",
          "frame.ignored": "0",
          "frame.protocols": "eth:ethertype:ip:tcp:dnp3",
          "frame.coloring_rule.name": "TCP",
          "frame.coloring_rule.string": "tcp"
        },
        "eth": {
          "eth.dst": "00:50:56:9c:9d:70",
          "eth.dst_tree": {
            "eth.dst_resolved": "Vmware_9c:9d:70",
            "eth.addr": "00:50:56:9c:9d:70",
            "eth.addr_resolved": "Vmware_9c:9d:70",
            "eth.lg": "0",
            "eth.ig": "0"
          },
          "eth.src": "00:00:00:aa:00:22",
          "eth.src_tree": {
            "eth.src_resolved": "00:00:00_aa:00:22",
            "eth.addr": "00:00:00:aa:00:22",
            "eth.addr_resolved": "00:00:00_aa:00:22",
            "eth.lg": "0",
            "eth.ig": "0"
          },
          "eth.type": "0x00000800"
        },
        "ip": {
          "ip.version": "4",
          "ip.hdr_len": "20",
          "ip.dsfield": "0x00000000",
          "ip.dsfield_tree": {
            "ip.dsfield.dscp": "0",
            "ip.dsfield.ecn": "0"
          },
          "ip.len": "58",
          "ip.id": "0x0000ae99",
          "ip.flags": "0x00004000",
          "ip.flags_tree": {
            "ip.flags.rb": "0",
            "ip.flags.df": "1",
            "ip.flags.mf": "0"
          },
          "ip.frag_offset": "0",
          "ip.ttl": "62",
          "ip.proto": "6",
          "ip.checksum": "0x00002165",
          "ip.checksum.status": "2",
          "ip.src": "172.16.0.2",
          "ip.addr": "172.16.0.2",
          "ip.src_host": "172.16.0.2",
          "ip.host": "172.16.0.2",
          "ip.dst": "192.168.0.5",
          "ip.addr": "192.168.0.5",
          "ip.dst_host": "192.168.0.5",
          "ip.host": "192.168.0.5"
        },
        "tcp": {
          "tcp.srcport": "36503",
          "tcp.dstport": "20000",
          "tcp.port": "36503",
          "tcp.port": "20000",
          "tcp.stream": "3",
          "tcp.len": "18",
          "tcp.seq": "1",
          "tcp.nxtseq": "19",
          "tcp.ack": "1",
          "tcp.hdr_len": "20",
          "tcp.flags": "0x00000018",
          "tcp.flags_tree": {
            "tcp.flags.res": "0",
            "tcp.flags.ns": "0",
            "tcp.flags.cwr": "0",
            "tcp.flags.ecn": "0",
            "tcp.flags.urg": "0",
            "tcp.flags.ack": "1",
            "tcp.flags.push": "1",
            "tcp.flags.reset": "0",
            "tcp.flags.syn": "0",
            "tcp.flags.fin": "0",
            "tcp.flags.str": "·······AP···"
          },
          "tcp.window_size_value": "501",
          "tcp.window_size": "501",
          "tcp.window_size_scalefactor": "-1",
          "tcp.checksum": "0x00008ff0",
          "tcp.checksum.status": "2",
          "tcp.urgent_pointer": "0",
          "tcp.analysis": {
            "tcp.analysis.bytes_in_flight": "18",
            "tcp.analysis.push_bytes_sent": "18"
          },
          "Timestamps": {
            "tcp.time_relative": "0.000000000",
            "tcp.time_delta": "0.000000000"
          },
          "tcp.payload": "05:64:0b:c4:ed:01:01:00:fb:17:f0:c0:01:3c:01:06:bc:d9",
          "tcp.pdu.size": "18"
        },
        "dnp3": {
          "Data Link Layer, Len: 11, From: 1, To: 493, DIR, PRM, Unconfirmed User Data": {
            "dnp3.start": "0x00000564",
            "dnp3.len": "11",
            "dnp3.ctl": "0x000000c4",
            "dnp3.ctl_tree": {
              "dnp3.ctl.dir": "1",
              "dnp3.ctl.prm": "1",
              "dnp3.ctl.fcb": "0",
              "dnp3.ctl.fcv": "0",
              "dnp3.ctl.prifunc": "4"
            },
            "dnp3.dst": "493",
            "dnp3.addr": "493",
            "dnp3.src": "1",
            "dnp3.addr": "1",
            "dnp3.hdr.CRC": "0x000017fb",
            "dnp.hdr.CRC.status": "1"
          },
          "dnp3.tr.ctl": "0x000000f0",
          "dnp3.tr.ctl_tree": {
            "dnp3.tr.fin": "1",
            "dnp3.tr.fir": "1",
            "dnp3.tr.seq": "48"
          },
          "Data Chunks": {
            "Data Chunk: 0": {
              "dnp.data_chunk": "f0:c0:01:3c:01:06",
              "dnp.data_chunk_len": "6",
              "dnp.data_chunk.CRC": "0x0000d9bc",
              "dnp.data_chunk.CRC.status": "1"
            }
          },
          "dnp3.al.fragments": {
            "dnp3.al.fragment": "10",
            "dnp3.al.fragment.count": "1",
            "dnp3.al.fragment.reassembled.length": "5"
          },
          "Application Layer: (FIR, FIN, Sequence 0, Read)": {
            "dnp3.al.ctl": "0x000000c0",
            "dnp3.al.ctl_tree": {
              "dnp3.al.fir": "1",
              "dnp3.al.fin": "1",
              "dnp3.al.con": "0",
              "dnp3.al.uns": "0",
              "dnp3.al.seq": "0"
            },
            "dnp3.al.func": "1",
            "READ Request Data Objects": {
              "dnp3.al.obj": "15361",
              "dnp3.al.obj_tree": {
                "Qualifier Field, Prefix: None, Range: No Range Field": {
                  "dnp3.al.objq.prefix": "0",
                  "dnp3.al.objq.range": "6"
                },
                "Number of Items: 0": ""
              }
            }
          }
        }
      }
    }
  },
  {
    "_index": "packets-2020-10-17",
    "_type": "pcap_file",
    "_score": null,
    "_source": {
      "layers": {
        "frame": {
          "frame.encap_type": "1",
          "frame.time": "Oct 17, 2020 11:09:12.939240000 CDT",
          "frame.offset_shift": "0.000000000",
          "frame.time_epoch": "1602950952.939240000",
          "frame.time_delta": "0.051204000",
          "frame.time_delta_displayed": "0.051204000",
          "frame.time_relative": "4.833186000",
          "frame.number": "11",
          "frame.len": "208",
          "frame.cap_len": "208",
          "frame.marked": "0",
          "frame.ignored": "0",
          "frame.protocols": "eth:ethertype:ip:tcp:dnp3",
          "frame.coloring_rule.name": "TCP",
          "frame.coloring_rule.string": "tcp"
        },
        "eth": {
          "eth.dst": "00:00:00:aa:00:22",
          "eth.dst_tree": {
            "eth.dst_resolved": "00:00:00_aa:00:22",
            "eth.addr": "00:00:00:aa:00:22",
            "eth.addr_resolved": "00:00:00_aa:00:22",
            "eth.lg": "0",
            "eth.ig": "0"
          },
          "eth.src": "00:50:56:9c:9d:70",
          "eth.src_tree": {
            "eth.src_resolved": "Vmware_9c:9d:70",
            "eth.addr": "00:50:56:9c:9d:70",
            "eth.addr_resolved": "Vmware_9c:9d:70",
            "eth.lg": "0",
            "eth.ig": "0"
          },
          "eth.type": "0x00000800"
        },
        "ip": {
          "ip.version": "4",
          "ip.hdr_len": "20",
          "ip.dsfield": "0x00000000",
          "ip.dsfield_tree": {
            "ip.dsfield.dscp": "0",
            "ip.dsfield.ecn": "0"
          },
          "ip.len": "194",
          "ip.id": "0x0000b4a9",
          "ip.flags": "0x00004000",
          "ip.flags_tree": {
            "ip.flags.rb": "0",
            "ip.flags.df": "1",
            "ip.flags.mf": "0"
          },
          "ip.frag_offset": "0",
          "ip.ttl": "128",
          "ip.proto": "6",
          "ip.checksum": "0x0000d8cc",
          "ip.checksum.status": "2",
          "ip.src": "192.168.0.5",
          "ip.addr": "192.168.0.5",
          "ip.src_host": "192.168.0.5",
          "ip.host": "192.168.0.5",
          "ip.dst": "172.16.0.2",
          "ip.addr": "172.16.0.2",
          "ip.dst_host": "172.16.0.2",
          "ip.host": "172.16.0.2"
        },
        "tcp": {
          "tcp.srcport": "20000",
          "tcp.dstport": "36503",
          "tcp.port": "20000",
          "tcp.port": "36503",
          "tcp.stream": "3",
          "tcp.len": "154",
          "tcp.seq": "1",
          "tcp.nxtseq": "155",
          "tcp.ack": "19",
          "tcp.hdr_len": "20",
          "tcp.flags": "0x00000018",
          "tcp.flags_tree": {
            "tcp.flags.res": "0",
            "tcp.flags.ns": "0",
            "tcp.flags.cwr": "0",
            "tcp.flags.ecn": "0",
            "tcp.flags.urg": "0",
            "tcp.flags.ack": "1",
            "tcp.flags.push": "1",
            "tcp.flags.reset": "0",
            "tcp.flags.syn": "0",
            "tcp.flags.fin": "0",
            "tcp.flags.str": "·······AP···"
          },
          "tcp.window_size_value": "1023",
          "tcp.window_size": "1023",
          "tcp.window_size_scalefactor": "-1",
          "tcp.checksum": "0x00008c9a",
          "tcp.checksum.status": "2",
          "tcp.urgent_pointer": "0",
          "tcp.analysis": {
            "tcp.analysis.acks_frame": "10",
            "tcp.analysis.ack_rtt": "0.051204000",
            "tcp.analysis.bytes_in_flight": "154",
            "tcp.analysis.push_bytes_sent": "154"
          },
          "Timestamps": {
            "tcp.time_relative": "0.051204000",
            "tcp.time_delta": "0.051204000"
          },
          "tcp.payload": "05:64:85:44:01:00:ed:01:1d:82:c0:c0:81:00:00:01:02:00:00:08:81:81:81:81:81:81:0f:8c:81:81:81:1e:05:00:00:11:01:13:23:22:c4:01:8a:ac:c2:16:a7:c1:01:e1:d7:bd:44:01:0b:41:7a:c2:01:2a:56:2a:58:e9:c4:01:3e:03:e7:c0:01:ee:fb:b1:40:01:d1:d2:01:c3:81:84:01:a1:2d:3a:c3:01:0d:0e:ab:c1:01:16:db:d3:44:01:8f:f0:76:41:2e:42:01:8b:1e:c5:42:01:ca:60:5c:c0:01:42:84:56:b0:7b:40:01:9d:9f:8e:3f:01:36:5f:a7:42:01:2c:b0:40:dd:bd:41:0a:02:00:00:08:81:81:81:81:81:81:81:81:81:76:4f",
          "tcp.pdu.size": "154"
        },
        "dnp3": {
          "Data Link Layer, Len: 133, From: 493, To: 1, PRM, Unconfirmed User Data": {
            "dnp3.start": "0x00000564",
            "dnp3.len": "133",
            "dnp3.ctl": "0x00000044",
            "dnp3.ctl_tree": {
              "dnp3.ctl.dir": "0",
              "dnp3.ctl.prm": "1",
              "dnp3.ctl.fcb": "0",
              "dnp3.ctl.fcv": "0",
              "dnp3.ctl.prifunc": "4"
            },
            "dnp3.dst": "1",
            "dnp3.addr": "1",
            "dnp3.src": "493",
            "dnp3.addr": "493",
            "dnp3.hdr.CRC": "0x0000821d",
            "dnp.hdr.CRC.status": "1"
          },
          "dnp3.tr.ctl": "0x000000c0",
          "dnp3.tr.ctl_tree": {
            "dnp3.tr.fin": "1",
            "dnp3.tr.fir": "1",
            "dnp3.tr.seq": "0"
          },
          "Data Chunks": {
            "Data Chunk: 0": {
              "dnp.data_chunk": "c0:c0:81:00:00:01:02:00:00:08:81:81:81:81:81:81",
              "dnp.data_chunk_len": "16",
              "dnp.data_chunk.CRC": "0x00008c0f",
              "dnp.data_chunk.CRC.status": "1"
            },
            "Data Chunk: 1": {
              "dnp.data_chunk": "81:81:81:1e:05:00:00:11:01:13:23:22:c4:01:8a:ac",
              "dnp.data_chunk_len": "16",
              "dnp.data_chunk.CRC": "0x000016c2",
              "dnp.data_chunk.CRC.status": "1"
            },
            "Data Chunk: 2": {
              "dnp.data_chunk": "a7:c1:01:e1:d7:bd:44:01:0b:41:7a:c2:01:2a:56:2a",
              "dnp.data_chunk_len": "16",
              "dnp.data_chunk.CRC": "0x0000e958",
              "dnp.data_chunk.CRC.status": "1"
            },
            "Data Chunk: 3": {
              "dnp.data_chunk": "c4:01:3e:03:e7:c0:01:ee:fb:b1:40:01:d1:d2:01:c3",
              "dnp.data_chunk_len": "16",
              "dnp.data_chunk.CRC": "0x00008481",
              "dnp.data_chunk.CRC.status": "1"
            },
            "Data Chunk: 4": {
              "dnp.data_chunk": "01:a1:2d:3a:c3:01:0d:0e:ab:c1:01:16:db:d3:44:01",
              "dnp.data_chunk_len": "16",
              "dnp.data_chunk.CRC": "0x0000f08f",
              "dnp.data_chunk.CRC.status": "1"
            },
            "Data Chunk: 5": {
              "dnp.data_chunk": "76:41:2e:42:01:8b:1e:c5:42:01:ca:60:5c:c0:01:42",
              "dnp.data_chunk_len": "16",
              "dnp.data_chunk.CRC": "0x00005684",
              "dnp.data_chunk.CRC.status": "1"
            },
            "Data Chunk: 6": {
              "dnp.data_chunk": "b0:7b:40:01:9d:9f:8e:3f:01:36:5f:a7:42:01:2c:b0",
              "dnp.data_chunk_len": "16",
              "dnp.data_chunk.CRC": "0x0000dd40",
              "dnp.data_chunk.CRC.status": "1"
            },
            "Data Chunk: 7": {
              "dnp.data_chunk": "bd:41:0a:02:00:00:08:81:81:81:81:81:81:81:81:81",
              "dnp.data_chunk_len": "16",
              "dnp.data_chunk.CRC": "0x00004f76",
              "dnp.data_chunk.CRC.status": "1"
            }
          },
          "dnp3.al.fragments": {
            "dnp3.al.fragment": "11",
            "dnp3.al.fragment.count": "1",
            "dnp3.al.fragment.reassembled.length": "127"
          },
          "Application Layer: (FIR, FIN, Sequence 0, Response)": {
            "dnp3.al.ctl": "0x000000c0",
            "dnp3.al.ctl_tree": {
              "dnp3.al.fir": "1",
              "dnp3.al.fin": "1",
              "dnp3.al.con": "0",
              "dnp3.al.uns": "0",
              "dnp3.al.seq": "0"
            },
            "dnp3.al.func": "129",
            "dnp3.al.iin": "0x00000000",
            "dnp3.al.iin_tree": {
              "dnp3.al.iin.rst": "0",
              "dnp3.al.iin.dt": "0",
              "dnp3.al.iin.dol": "0",
              "dnp3.al.iin.tsr": "0",
              "dnp3.al.iin.cls3d": "0",
              "dnp3.al.iin.cls2d": "0",
              "dnp3.al.iin.cls1d": "0",
              "dnp3.al.iin.bmsg": "0",
              "dnp3.al.iin.cc": "0",
              "dnp3.al.iin.oae": "0",
              "dnp3.al.iin.ebo": "0",
              "dnp3.al.iin.pioor": "0",
              "dnp3.al.iin.obju": "0",
              "dnp3.al.iin.fcni": "0"
            },
            "RESPONSE Data Objects": {
              "dnp3.al.obj": "258",
              "dnp3.al.obj_tree": {
                "Qualifier Field, Prefix: None, Range: 8-bit Start and Stop Indices": {
                  "dnp3.al.objq.prefix": "0",
                  "dnp3.al.objq.range": "0"
                },
                "Number of Items: 9": {
                  "dnp3.al.range.start": "0",
                  "dnp3.al.range.stop": "8"
                },
                "Point Number 0 (Quality: Online), Value: 1": {
                  "dnp3.al.point_index": "0",
                  "Quality: Online": {
                    "dnp3.al.biq.b7": "1",
                    "dnp3.al.biq.b6": "0",
                    "dnp3.al.biq.b5": "0",
                    "dnp3.al.biq.b4": "0",
                    "dnp3.al.biq.b3": "0",
                    "dnp3.al.biq.b2": "0",
                    "dnp3.al.biq.b1": "0",
                    "dnp3.al.biq.b0": "1"
                  }
                },
                "Point Number 1 (Quality: Online), Value: 1": {
                  "dnp3.al.point_index": "1",
                  "Quality: Online": {
                    "dnp3.al.biq.b7": "1",
                    "dnp3.al.biq.b6": "0",
                    "dnp3.al.biq.b5": "0",
                    "dnp3.al.biq.b4": "0",
                    "dnp3.al.biq.b3": "0",
                    "dnp3.al.biq.b2": "0",
                    "dnp3.al.biq.b1": "0",
                    "dnp3.al.biq.b0": "1"
                  }
                },
                "Point Number 2 (Quality: Online), Value: 1": {
                  "dnp3.al.point_index": "2",
                  "Quality: Online": {
                    "dnp3.al.biq.b7": "1",
                    "dnp3.al.biq.b6": "0",
                    "dnp3.al.biq.b5": "0",
                    "dnp3.al.biq.b4": "0",
                    "dnp3.al.biq.b3": "0",
                    "dnp3.al.biq.b2": "0",
                    "dnp3.al.biq.b1": "0",
                    "dnp3.al.biq.b0": "1"
                  }
                },
                "Point Number 3 (Quality: Online), Value: 1": {
                  "dnp3.al.point_index": "3",
                  "Quality: Online": {
                    "dnp3.al.biq.b7": "1",
                    "dnp3.al.biq.b6": "0",
                    "dnp3.al.biq.b5": "0",
                    "dnp3.al.biq.b4": "0",
                    "dnp3.al.biq.b3": "0",
                    "dnp3.al.biq.b2": "0",
                    "dnp3.al.biq.b1": "0",
                    "dnp3.al.biq.b0": "1"
                  }
                },
                "Point Number 4 (Quality: Online), Value: 1": {
                  "dnp3.al.point_index": "4",
                  "Quality: Online": {
                    "dnp3.al.biq.b7": "1",
                    "dnp3.al.biq.b6": "0",
                    "dnp3.al.biq.b5": "0",
                    "dnp3.al.biq.b4": "0",
                    "dnp3.al.biq.b3": "0",
                    "dnp3.al.biq.b2": "0",
                    "dnp3.al.biq.b1": "0",
                    "dnp3.al.biq.b0": "1"
                  }
                },
                "Point Number 5 (Quality: Online), Value: 1": {
                  "dnp3.al.point_index": "5",
                  "Quality: Online": {
                    "dnp3.al.biq.b7": "1",
                    "dnp3.al.biq.b6": "0",
                    "dnp3.al.biq.b5": "0",
                    "dnp3.al.biq.b4": "0",
                    "dnp3.al.biq.b3": "0",
                    "dnp3.al.biq.b2": "0",
                    "dnp3.al.biq.b1": "0",
                    "dnp3.al.biq.b0": "1"
                  }
                },
                "Point Number 6 (Quality: Online), Value: 1": {
                  "dnp3.al.point_index": "6",
                  "Quality: Online": {
                    "dnp3.al.biq.b7": "1",
                    "dnp3.al.biq.b6": "0",
                    "dnp3.al.biq.b5": "0",
                    "dnp3.al.biq.b4": "0",
                    "dnp3.al.biq.b3": "0",
                    "dnp3.al.biq.b2": "0",
                    "dnp3.al.biq.b1": "0",
                    "dnp3.al.biq.b0": "1"
                  }
                },
                "Point Number 7 (Quality: Online), Value: 1": {
                  "dnp3.al.point_index": "7",
                  "Quality: Online": {
                    "dnp3.al.biq.b7": "1",
                    "dnp3.al.biq.b6": "0",
                    "dnp3.al.biq.b5": "0",
                    "dnp3.al.biq.b4": "0",
                    "dnp3.al.biq.b3": "0",
                    "dnp3.al.biq.b2": "0",
                    "dnp3.al.biq.b1": "0",
                    "dnp3.al.biq.b0": "1"
                  }
                },
                "Point Number 8 (Quality: Online), Value: 1": {
                  "dnp3.al.point_index": "8",
                  "Quality: Online": {
                    "dnp3.al.biq.b7": "1",
                    "dnp3.al.biq.b6": "0",
                    "dnp3.al.biq.b5": "0",
                    "dnp3.al.biq.b4": "0",
                    "dnp3.al.biq.b3": "0",
                    "dnp3.al.biq.b2": "0",
                    "dnp3.al.biq.b1": "0",
                    "dnp3.al.biq.b0": "1"
                  }
                }
              },
              "dnp3.al.obj": "7685",
              "dnp3.al.obj_tree": {
                "Qualifier Field, Prefix: None, Range: 8-bit Start and Stop Indices": {
                  "dnp3.al.objq.prefix": "0",
                  "dnp3.al.objq.range": "0"
                },
                "Number of Items: 18": {
                  "dnp3.al.range.start": "0",
                  "dnp3.al.range.stop": "17"
                },
                "Point Number 0 (Quality: Online), Value: -648.548": {
                  "dnp3.al.point_index": "0",
                  "Quality: Online": {
                    "dnp3.al.aiq.b7": "0",
                    "dnp3.al.aiq.b6": "0",
                    "dnp3.al.aiq.b5": "0",
                    "dnp3.al.aiq.b4": "0",
                    "dnp3.al.aiq.b3": "0",
                    "dnp3.al.aiq.b2": "0",
                    "dnp3.al.aiq.b1": "0",
                    "dnp3.al.aiq.b0": "1"
                  },
                  "dnp3.al.ana.float": "-648.548"
                },
                "Point Number 1 (Quality: Online), Value: -20.9592": {
                  "dnp3.al.point_index": "1",
                  "Quality: Online": {
                    "dnp3.al.aiq.b7": "0",
                    "dnp3.al.aiq.b6": "0",
                    "dnp3.al.aiq.b5": "0",
                    "dnp3.al.aiq.b4": "0",
                    "dnp3.al.aiq.b3": "0",
                    "dnp3.al.aiq.b2": "0",
                    "dnp3.al.aiq.b1": "0",
                    "dnp3.al.aiq.b0": "1"
                  },
                  "dnp3.al.ana.float": "-20.9592"
                },
                "Point Number 2 (Quality: Online), Value: 1518.75": {
                  "dnp3.al.point_index": "2",
                  "Quality: Online": {
                    "dnp3.al.aiq.b7": "0",
                    "dnp3.al.aiq.b6": "0",
                    "dnp3.al.aiq.b5": "0",
                    "dnp3.al.aiq.b4": "0",
                    "dnp3.al.aiq.b3": "0",
                    "dnp3.al.aiq.b2": "0",
                    "dnp3.al.aiq.b1": "0",
                    "dnp3.al.aiq.b0": "1"
                  },
                  "dnp3.al.ana.float": "1518.75"
                },
                "Point Number 3 (Quality: Online), Value: -62.5635": {
                  "dnp3.al.point_index": "3",
                  "Quality: Online": {
                    "dnp3.al.aiq.b7": "0",
                    "dnp3.al.aiq.b6": "0",
                    "dnp3.al.aiq.b5": "0",
                    "dnp3.al.aiq.b4": "0",
                    "dnp3.al.aiq.b3": "0",
                    "dnp3.al.aiq.b2": "0",
                    "dnp3.al.aiq.b1": "0",
                    "dnp3.al.aiq.b0": "1"
                  },
                  "dnp3.al.ana.float": "-62.5635"
                },
                "Point Number 4 (Quality: Online), Value: -681.346": {
                  "dnp3.al.point_index": "4",
                  "Quality: Online": {
                    "dnp3.al.aiq.b7": "0",
                    "dnp3.al.aiq.b6": "0",
                    "dnp3.al.aiq.b5": "0",
                    "dnp3.al.aiq.b4": "0",
                    "dnp3.al.aiq.b3": "0",
                    "dnp3.al.aiq.b2": "0",
                    "dnp3.al.aiq.b1": "0",
                    "dnp3.al.aiq.b0": "1"
                  },
                  "dnp3.al.ana.float": "-681.346"
                },
                "Point Number 5 (Quality: Online), Value: -7.21915": {
                  "dnp3.al.point_index": "5",
                  "Quality: Online": {
                    "dnp3.al.aiq.b7": "0",
                    "dnp3.al.aiq.b6": "0",
                    "dnp3.al.aiq.b5": "0",
                    "dnp3.al.aiq.b4": "0",
                    "dnp3.al.aiq.b3": "0",
                    "dnp3.al.aiq.b2": "0",
                    "dnp3.al.aiq.b1": "0",
                    "dnp3.al.aiq.b0": "1"
                  },
                  "dnp3.al.ana.float": "-7.21915"
                },
                "Point Number 6 (Quality: Online), Value: 5.562": {
                  "dnp3.al.point_index": "6",
                  "Quality: Online": {
                    "dnp3.al.aiq.b7": "0",
                    "dnp3.al.aiq.b6": "0",
                    "dnp3.al.aiq.b5": "0",
                    "dnp3.al.aiq.b4": "0",
                    "dnp3.al.aiq.b3": "0",
                    "dnp3.al.aiq.b2": "0",
                    "dnp3.al.aiq.b1": "0",
                    "dnp3.al.aiq.b0": "1"
                  },
                  "dnp3.al.ana.float": "5.562"
                },
                "Point Number 7 (Quality: Online), Value: -129.824": {
                  "dnp3.al.point_index": "7",
                  "Quality: Online": {
                    "dnp3.al.aiq.b7": "0",
                    "dnp3.al.aiq.b6": "0",
                    "dnp3.al.aiq.b5": "0",
                    "dnp3.al.aiq.b4": "0",
                    "dnp3.al.aiq.b3": "0",
                    "dnp3.al.aiq.b2": "0",
                    "dnp3.al.aiq.b1": "0",
                    "dnp3.al.aiq.b0": "1"
                  },
                  "dnp3.al.ana.float": "-129.824"
                },
                "Point Number 8 (Quality: Online), Value: -186.178": {
                  "dnp3.al.point_index": "8",
                  "Quality: Online": {
                    "dnp3.al.aiq.b7": "0",
                    "dnp3.al.aiq.b6": "0",
                    "dnp3.al.aiq.b5": "0",
                    "dnp3.al.aiq.b4": "0",
                    "dnp3.al.aiq.b3": "0",
                    "dnp3.al.aiq.b2": "0",
                    "dnp3.al.aiq.b1": "0",
                    "dnp3.al.aiq.b0": "1"
                  },
                  "dnp3.al.ana.float": "-186.178"
                },
                "Point Number 9 (Quality: Online), Value: -21.3819": {
                  "dnp3.al.point_index": "9",
                  "Quality: Online": {
                    "dnp3.al.aiq.b7": "0",
                    "dnp3.al.aiq.b6": "0",
                    "dnp3.al.aiq.b5": "0",
                    "dnp3.al.aiq.b4": "0",
                    "dnp3.al.aiq.b3": "0",
                    "dnp3.al.aiq.b2": "0",
                    "dnp3.al.aiq.b1": "0",
                    "dnp3.al.aiq.b0": "1"
                  },
                  "dnp3.al.ana.float": "-21.3819"
                },
                "Point Number 10 (Quality: Online), Value: 1694.85": {
                  "dnp3.al.point_index": "10",
                  "Quality: Online": {
                    "dnp3.al.aiq.b7": "0",
                    "dnp3.al.aiq.b6": "0",
                    "dnp3.al.aiq.b5": "0",
                    "dnp3.al.aiq.b4": "0",
                    "dnp3.al.aiq.b3": "0",
                    "dnp3.al.aiq.b2": "0",
                    "dnp3.al.aiq.b1": "0",
                    "dnp3.al.aiq.b0": "1"
                  },
                  "dnp3.al.ana.float": "1694.85"
                },
                "Point Number 11 (Quality: Online), Value: 43.5639": {
                  "dnp3.al.point_index": "11",
                  "Quality: Online": {
                    "dnp3.al.aiq.b7": "0",
                    "dnp3.al.aiq.b6": "0",
                    "dnp3.al.aiq.b5": "0",
                    "dnp3.al.aiq.b4": "0",
                    "dnp3.al.aiq.b3": "0",
                    "dnp3.al.aiq.b2": "0",
                    "dnp3.al.aiq.b1": "0",
                    "dnp3.al.aiq.b0": "1"
                  },
                  "dnp3.al.ana.float": "43.5639"
                },
                "Point Number 12 (Quality: Online), Value: 98.5597": {
                  "dnp3.al.point_index": "12",
                  "Quality: Online": {
                    "dnp3.al.aiq.b7": "0",
                    "dnp3.al.aiq.b6": "0",
                    "dnp3.al.aiq.b5": "0",
                    "dnp3.al.aiq.b4": "0",
                    "dnp3.al.aiq.b3": "0",
                    "dnp3.al.aiq.b2": "0",
                    "dnp3.al.aiq.b1": "0",
                    "dnp3.al.aiq.b0": "1"
                  },
                  "dnp3.al.ana.float": "98.5597"
                },
                "Point Number 13 (Quality: Online), Value: -3.44341": {
                  "dnp3.al.point_index": "13",
                  "Quality: Online": {
                    "dnp3.al.aiq.b7": "0",
                    "dnp3.al.aiq.b6": "0",
                    "dnp3.al.aiq.b5": "0",
                    "dnp3.al.aiq.b4": "0",
                    "dnp3.al.aiq.b3": "0",
                    "dnp3.al.aiq.b2": "0",
                    "dnp3.al.aiq.b1": "0",
                    "dnp3.al.aiq.b0": "1"
                  },
                  "dnp3.al.ana.float": "-3.44341"
                },
                "Point Number 14 (Quality: Online), Value: 3.93263": {
                  "dnp3.al.point_index": "14",
                  "Quality: Online": {
                    "dnp3.al.aiq.b7": "0",
                    "dnp3.al.aiq.b6": "0",
                    "dnp3.al.aiq.b5": "0",
                    "dnp3.al.aiq.b4": "0",
                    "dnp3.al.aiq.b3": "0",
                    "dnp3.al.aiq.b2": "0",
                    "dnp3.al.aiq.b1": "0",
                    "dnp3.al.aiq.b0": "1"
                  },
                  "dnp3.al.ana.float": "3.93263"
                },
                "Point Number 15 (Quality: Online), Value: 1.11425": {
                  "dnp3.al.point_index": "15",
                  "Quality: Online": {
                    "dnp3.al.aiq.b7": "0",
                    "dnp3.al.aiq.b6": "0",
                    "dnp3.al.aiq.b5": "0",
                    "dnp3.al.aiq.b4": "0",
                    "dnp3.al.aiq.b3": "0",
                    "dnp3.al.aiq.b2": "0",
                    "dnp3.al.aiq.b1": "0",
                    "dnp3.al.aiq.b0": "1"
                  },
                  "dnp3.al.ana.float": "1.11425"
                },
                "Point Number 16 (Quality: Online), Value: 83.686": {
                  "dnp3.al.point_index": "16",
                  "Quality: Online": {
                    "dnp3.al.aiq.b7": "0",
                    "dnp3.al.aiq.b6": "0",
                    "dnp3.al.aiq.b5": "0",
                    "dnp3.al.aiq.b4": "0",
                    "dnp3.al.aiq.b3": "0",
                    "dnp3.al.aiq.b2": "0",
                    "dnp3.al.aiq.b1": "0",
                    "dnp3.al.aiq.b0": "1"
                  },
                  "dnp3.al.ana.float": "83.686"
                },
                "Point Number 17 (Quality: Online), Value: 23.711": {
                  "dnp3.al.point_index": "17",
                  "Quality: Online": {
                    "dnp3.al.aiq.b7": "0",
                    "dnp3.al.aiq.b6": "0",
                    "dnp3.al.aiq.b5": "0",
                    "dnp3.al.aiq.b4": "0",
                    "dnp3.al.aiq.b3": "0",
                    "dnp3.al.aiq.b2": "0",
                    "dnp3.al.aiq.b1": "0",
                    "dnp3.al.aiq.b0": "1"
                  },
                  "dnp3.al.ana.float": "23.711"
                }
              },
              "dnp3.al.obj": "2562",
              "dnp3.al.obj_tree": {
                "Qualifier Field, Prefix: None, Range: 8-bit Start and Stop Indices": {
                  "dnp3.al.objq.prefix": "0",
                  "dnp3.al.objq.range": "0"
                },
                "Number of Items: 9": {
                  "dnp3.al.range.start": "0",
                  "dnp3.al.range.stop": "8"
                },
                "Point Number 0 (Quality: Online), Value: 1": {
                  "dnp3.al.point_index": "0",
                  "Quality: Online": {
                    "dnp3.al.boq.b7": "1",
                    "dnp3.al.boq.b6": "0",
                    "dnp3.al.boq.b5": "0",
                    "dnp3.al.boq.b4": "0",
                    "dnp3.al.boq.b3": "0",
                    "dnp3.al.boq.b2": "0",
                    "dnp3.al.boq.b1": "0",
                    "dnp3.al.boq.b0": "1"
                  }
                },
                "Point Number 1 (Quality: Online), Value: 1": {
                  "dnp3.al.point_index": "1",
                  "Quality: Online": {
                    "dnp3.al.boq.b7": "1",
                    "dnp3.al.boq.b6": "0",
                    "dnp3.al.boq.b5": "0",
                    "dnp3.al.boq.b4": "0",
                    "dnp3.al.boq.b3": "0",
                    "dnp3.al.boq.b2": "0",
                    "dnp3.al.boq.b1": "0",
                    "dnp3.al.boq.b0": "1"
                  }
                },
                "Point Number 2 (Quality: Online), Value: 1": {
                  "dnp3.al.point_index": "2",
                  "Quality: Online": {
                    "dnp3.al.boq.b7": "1",
                    "dnp3.al.boq.b6": "0",
                    "dnp3.al.boq.b5": "0",
                    "dnp3.al.boq.b4": "0",
                    "dnp3.al.boq.b3": "0",
                    "dnp3.al.boq.b2": "0",
                    "dnp3.al.boq.b1": "0",
                    "dnp3.al.boq.b0": "1"
                  }
                },
                "Point Number 3 (Quality: Online), Value: 1": {
                  "dnp3.al.point_index": "3",
                  "Quality: Online": {
                    "dnp3.al.boq.b7": "1",
                    "dnp3.al.boq.b6": "0",
                    "dnp3.al.boq.b5": "0",
                    "dnp3.al.boq.b4": "0",
                    "dnp3.al.boq.b3": "0",
                    "dnp3.al.boq.b2": "0",
                    "dnp3.al.boq.b1": "0",
                    "dnp3.al.boq.b0": "1"
                  }
                },
                "Point Number 4 (Quality: Online), Value: 1": {
                  "dnp3.al.point_index": "4",
                  "Quality: Online": {
                    "dnp3.al.boq.b7": "1",
                    "dnp3.al.boq.b6": "0",
                    "dnp3.al.boq.b5": "0",
                    "dnp3.al.boq.b4": "0",
                    "dnp3.al.boq.b3": "0",
                    "dnp3.al.boq.b2": "0",
                    "dnp3.al.boq.b1": "0",
                    "dnp3.al.boq.b0": "1"
                  }
                },
                "Point Number 5 (Quality: Online), Value: 1": {
                  "dnp3.al.point_index": "5",
                  "Quality: Online": {
                    "dnp3.al.boq.b7": "1",
                    "dnp3.al.boq.b6": "0",
                    "dnp3.al.boq.b5": "0",
                    "dnp3.al.boq.b4": "0",
                    "dnp3.al.boq.b3": "0",
                    "dnp3.al.boq.b2": "0",
                    "dnp3.al.boq.b1": "0",
                    "dnp3.al.boq.b0": "1"
                  }
                },
                "Point Number 6 (Quality: Online), Value: 1": {
                  "dnp3.al.point_index": "6",
                  "Quality: Online": {
                    "dnp3.al.boq.b7": "1",
                    "dnp3.al.boq.b6": "0",
                    "dnp3.al.boq.b5": "0",
                    "dnp3.al.boq.b4": "0",
                    "dnp3.al.boq.b3": "0",
                    "dnp3.al.boq.b2": "0",
                    "dnp3.al.boq.b1": "0",
                    "dnp3.al.boq.b0": "1"
                  }
                },
                "Point Number 7 (Quality: Online), Value: 1": {
                  "dnp3.al.point_index": "7",
                  "Quality: Online": {
                    "dnp3.al.boq.b7": "1",
                    "dnp3.al.boq.b6": "0",
                    "dnp3.al.boq.b5": "0",
                    "dnp3.al.boq.b4": "0",
                    "dnp3.al.boq.b3": "0",
                    "dnp3.al.boq.b2": "0",
                    "dnp3.al.boq.b1": "0",
                    "dnp3.al.boq.b0": "1"
                  }
                },
                "Point Number 8 (Quality: Online), Value: 1": {
                  "dnp3.al.point_index": "8",
                  "Quality: Online": {
                    "dnp3.al.boq.b7": "1",
                    "dnp3.al.boq.b6": "0",
                    "dnp3.al.boq.b5": "0",
                    "dnp3.al.boq.b4": "0",
                    "dnp3.al.boq.b3": "0",
                    "dnp3.al.boq.b2": "0",
                    "dnp3.al.boq.b1": "0",
                    "dnp3.al.boq.b0": "1"
                  }
                }
              }
            }
          }
        }
      }
    }
  },
  {
    "_index": "packets-2020-10-17",
    "_type": "pcap_file",
    "_score": null,
    "_source": {
      "layers": {
        "frame": {
          "frame.encap_type": "1",
          "frame.time": "Oct 17, 2020 11:09:16.732974000 CDT",
          "frame.offset_shift": "0.000000000",
          "frame.time_epoch": "1602950956.732974000",
          "frame.time_delta": "3.793734000",
          "frame.time_delta_displayed": "3.793734000",
          "frame.time_relative": "8.626920000",
          "frame.number": "12",
          "frame.len": "72",
          "frame.cap_len": "72",
          "frame.marked": "0",
          "frame.ignored": "0",
          "frame.protocols": "eth:ethertype:ip:tcp:dnp3",
          "frame.coloring_rule.name": "TCP",
          "frame.coloring_rule.string": "tcp"
        },
        "eth": {
          "eth.dst": "00:50:56:9c:9d:70",
          "eth.dst_tree": {
            "eth.dst_resolved": "Vmware_9c:9d:70",
            "eth.addr": "00:50:56:9c:9d:70",
            "eth.addr_resolved": "Vmware_9c:9d:70",
            "eth.lg": "0",
            "eth.ig": "0"
          },
          "eth.src": "00:00:00:aa:00:22",
          "eth.src_tree": {
            "eth.src_resolved": "00:00:00_aa:00:22",
            "eth.addr": "00:00:00:aa:00:22",
            "eth.addr_resolved": "00:00:00_aa:00:22",
            "eth.lg": "0",
            "eth.ig": "0"
          },
          "eth.type": "0x00000800"
        },
        "ip": {
          "ip.version": "4",
          "ip.hdr_len": "20",
          "ip.dsfield": "0x00000000",
          "ip.dsfield_tree": {
            "ip.dsfield.dscp": "0",
            "ip.dsfield.ecn": "0"
          },
          "ip.len": "58",
          "ip.id": "0x00000892",
          "ip.flags": "0x00004000",
          "ip.flags_tree": {
            "ip.flags.rb": "0",
            "ip.flags.df": "1",
            "ip.flags.mf": "0"
          },
          "ip.frag_offset": "0",
          "ip.ttl": "62",
          "ip.proto": "6",
          "ip.checksum": "0x0000c76c",
          "ip.checksum.status": "2",
          "ip.src": "172.16.0.2",
          "ip.addr": "172.16.0.2",
          "ip.src_host": "172.16.0.2",
          "ip.host": "172.16.0.2",
          "ip.dst": "192.168.0.5",
          "ip.addr": "192.168.0.5",
          "ip.dst_host": "192.168.0.5",
          "ip.host": "192.168.0.5"
        },
        "tcp": {
          "tcp.srcport": "55493",
          "tcp.dstport": "20000",
          "tcp.port": "55493",
          "tcp.port": "20000",
          "tcp.stream": "4",
          "tcp.len": "18",
          "tcp.seq": "1",
          "tcp.nxtseq": "19",
          "tcp.ack": "1",
          "tcp.hdr_len": "20",
          "tcp.flags": "0x00000018",
          "tcp.flags_tree": {
            "tcp.flags.res": "0",
            "tcp.flags.ns": "0",
            "tcp.flags.cwr": "0",
            "tcp.flags.ecn": "0",
            "tcp.flags.urg": "0",
            "tcp.flags.ack": "1",
            "tcp.flags.push": "1",
            "tcp.flags.reset": "0",
            "tcp.flags.syn": "0",
            "tcp.flags.fin": "0",
            "tcp.flags.str": "·······AP···"
          },
          "tcp.window_size_value": "501",
          "tcp.window_size": "501",
          "tcp.window_size_scalefactor": "-1",
          "tcp.checksum": "0x0000b70f",
          "tcp.checksum.status": "2",
          "tcp.urgent_pointer": "0",
          "tcp.analysis": {
            "tcp.analysis.bytes_in_flight": "18",
            "tcp.analysis.push_bytes_sent": "18"
          },
          "Timestamps": {
            "tcp.time_relative": "0.000000000",
            "tcp.time_delta": "0.000000000"
          },
          "tcp.payload": "05:64:0b:c4:30:02:01:00:4a:7b:fb:cb:01:3c:01:06:73:e0",
          "tcp.pdu.size": "18"
        },
        "dnp3": {
          "Data Link Layer, Len: 11, From: 1, To: 560, DIR, PRM, Unconfirmed User Data": {
            "dnp3.start": "0x00000564",
            "dnp3.len": "11",
            "dnp3.ctl": "0x000000c4",
            "dnp3.ctl_tree": {
              "dnp3.ctl.dir": "1",
              "dnp3.ctl.prm": "1",
              "dnp3.ctl.fcb": "0",
              "dnp3.ctl.fcv": "0",
              "dnp3.ctl.prifunc": "4"
            },
            "dnp3.dst": "560",
            "dnp3.addr": "560",
            "dnp3.src": "1",
            "dnp3.addr": "1",
            "dnp3.hdr.CRC": "0x00007b4a",
            "dnp.hdr.CRC.status": "1"
          },
          "dnp3.tr.ctl": "0x000000fb",
          "dnp3.tr.ctl_tree": {
            "dnp3.tr.fin": "1",
            "dnp3.tr.fir": "1",
            "dnp3.tr.seq": "59"
          },
          "Data Chunks": {
            "Data Chunk: 0": {
              "dnp.data_chunk": "fb:cb:01:3c:01:06",
              "dnp.data_chunk_len": "6",
              "dnp.data_chunk.CRC": "0x0000e073",
              "dnp.data_chunk.CRC.status": "1"
            }
          },
          "dnp3.al.fragments": {
            "dnp3.al.fragment": "12",
            "dnp3.al.fragment.count": "1",
            "dnp3.al.fragment.reassembled.length": "5"
          },
          "Application Layer: (FIR, FIN, Sequence 11, Read)": {
            "dnp3.al.ctl": "0x000000cb",
            "dnp3.al.ctl_tree": {
              "dnp3.al.fir": "1",
              "dnp3.al.fin": "1",
              "dnp3.al.con": "0",
              "dnp3.al.uns": "0",
              "dnp3.al.seq": "11"
            },
            "dnp3.al.func": "1",
            "READ Request Data Objects": {
              "dnp3.al.obj": "15361",
              "dnp3.al.obj_tree": {
                "Qualifier Field, Prefix: None, Range: No Range Field": {
                  "dnp3.al.objq.prefix": "0",
                  "dnp3.al.objq.range": "6"
                },
                "Number of Items: 0": ""
              }
            }
          }
        }
      }
    }
  },
  {
    "_index": "packets-2020-10-17",
    "_type": "pcap_file",
    "_score": null,
    "_source": {
      "layers": {
        "frame": {
          "frame.encap_type": "1",
          "frame.time": "Oct 17, 2020 11:09:16.772799000 CDT",
          "frame.offset_shift": "0.000000000",
          "frame.time_epoch": "1602950956.772799000",
          "frame.time_delta": "0.039825000",
          "frame.time_delta_displayed": "0.039825000",
          "frame.time_relative": "8.666745000",
          "frame.number": "13",
          "frame.len": "72",
          "frame.cap_len": "72",
          "frame.marked": "0",
          "frame.ignored": "0",
          "frame.protocols": "eth:ethertype:ip:tcp:dnp3",
          "frame.coloring_rule.name": "TCP",
          "frame.coloring_rule.string": "tcp"
        },
        "eth": {
          "eth.dst": "00:50:56:9c:9d:70",
          "eth.dst_tree": {
            "eth.dst_resolved": "Vmware_9c:9d:70",
            "eth.addr": "00:50:56:9c:9d:70",
            "eth.addr_resolved": "Vmware_9c:9d:70",
            "eth.lg": "0",
            "eth.ig": "0"
          },
          "eth.src": "00:00:00:aa:00:22",
          "eth.src_tree": {
            "eth.src_resolved": "00:00:00_aa:00:22",
            "eth.addr": "00:00:00:aa:00:22",
            "eth.addr_resolved": "00:00:00_aa:00:22",
            "eth.lg": "0",
            "eth.ig": "0"
          },
          "eth.type": "0x00000800"
        },
        "ip": {
          "ip.version": "4",
          "ip.hdr_len": "20",
          "ip.dsfield": "0x00000000",
          "ip.dsfield_tree": {
            "ip.dsfield.dscp": "0",
            "ip.dsfield.ecn": "0"
          },
          "ip.len": "58",
          "ip.id": "0x0000ff16",
          "ip.flags": "0x00004000",
          "ip.flags_tree": {
            "ip.flags.rb": "0",
            "ip.flags.df": "1",
            "ip.flags.mf": "0"
          },
          "ip.frag_offset": "0",
          "ip.ttl": "62",
          "ip.proto": "6",
          "ip.checksum": "0x0000d0e7",
          "ip.checksum.status": "2",
          "ip.src": "172.16.0.2",
          "ip.addr": "172.16.0.2",
          "ip.src_host": "172.16.0.2",
          "ip.host": "172.16.0.2",
          "ip.dst": "192.168.0.5",
          "ip.addr": "192.168.0.5",
          "ip.dst_host": "192.168.0.5",
          "ip.host": "192.168.0.5"
        },
        "tcp": {
          "tcp.srcport": "57733",
          "tcp.dstport": "20000",
          "tcp.port": "57733",
          "tcp.port": "20000",
          "tcp.stream": "5",
          "tcp.len": "18",
          "tcp.seq": "1",
          "tcp.nxtseq": "19",
          "tcp.ack": "1",
          "tcp.hdr_len": "20",
          "tcp.flags": "0x00000018",
          "tcp.flags_tree": {
            "tcp.flags.res": "0",
            "tcp.flags.ns": "0",
            "tcp.flags.cwr": "0",
            "tcp.flags.ecn": "0",
            "tcp.flags.urg": "0",
            "tcp.flags.ack": "1",
            "tcp.flags.push": "1",
            "tcp.flags.reset": "0",
            "tcp.flags.syn": "0",
            "tcp.flags.fin": "0",
            "tcp.flags.str": "·······AP···"
          },
          "tcp.window_size_value": "501",
          "tcp.window_size": "501",
          "tcp.window_size_scalefactor": "-1",
          "tcp.checksum": "0x0000c6d8",
          "tcp.checksum.status": "2",
          "tcp.urgent_pointer": "0",
          "tcp.analysis": {
            "tcp.analysis.bytes_in_flight": "18",
            "tcp.analysis.push_bytes_sent": "18"
          },
          "Timestamps": {
            "tcp.time_relative": "0.000000000",
            "tcp.time_delta": "0.000000000"
          },
          "tcp.payload": "05:64:0b:c4:b0:04:01:00:06:22:ec:cc:01:3c:01:06:9e:af",
          "tcp.pdu.size": "18"
        },
        "dnp3": {
          "Data Link Layer, Len: 11, From: 1, To: 1200, DIR, PRM, Unconfirmed User Data": {
            "dnp3.start": "0x00000564",
            "dnp3.len": "11",
            "dnp3.ctl": "0x000000c4",
            "dnp3.ctl_tree": {
              "dnp3.ctl.dir": "1",
              "dnp3.ctl.prm": "1",
              "dnp3.ctl.fcb": "0",
              "dnp3.ctl.fcv": "0",
              "dnp3.ctl.prifunc": "4"
            },
            "dnp3.dst": "1200",
            "dnp3.addr": "1200",
            "dnp3.src": "1",
            "dnp3.addr": "1",
            "dnp3.hdr.CRC": "0x00002206",
            "dnp.hdr.CRC.status": "1"
          },
          "dnp3.tr.ctl": "0x000000ec",
          "dnp3.tr.ctl_tree": {
            "dnp3.tr.fin": "1",
            "dnp3.tr.fir": "1",
            "dnp3.tr.seq": "44"
          },
          "Data Chunks": {
            "Data Chunk: 0": {
              "dnp.data_chunk": "ec:cc:01:3c:01:06",
              "dnp.data_chunk_len": "6",
              "dnp.data_chunk.CRC": "0x0000af9e",
              "dnp.data_chunk.CRC.status": "1"
            }
          },
          "dnp3.al.fragments": {
            "dnp3.al.fragment": "13",
            "dnp3.al.fragment.count": "1",
            "dnp3.al.fragment.reassembled.length": "5"
          },
          "Application Layer: (FIR, FIN, Sequence 12, Read)": {
            "dnp3.al.ctl": "0x000000cc",
            "dnp3.al.ctl_tree": {
              "dnp3.al.fir": "1",
              "dnp3.al.fin": "1",
              "dnp3.al.con": "0",
              "dnp3.al.uns": "0",
              "dnp3.al.seq": "12"
            },
            "dnp3.al.func": "1",
            "READ Request Data Objects": {
              "dnp3.al.obj": "15361",
              "dnp3.al.obj_tree": {
                "Qualifier Field, Prefix: None, Range: No Range Field": {
                  "dnp3.al.objq.prefix": "0",
                  "dnp3.al.objq.range": "6"
                },
                "Number of Items: 0": ""
              }
            }
          }
        }
      }
    }
  },
  {
    "_index": "packets-2020-10-17",
    "_type": "pcap_file",
    "_score": null,
    "_source": {
      "layers": {
        "frame": {
          "frame.encap_type": "1",
          "frame.time": "Oct 17, 2020 11:09:16.785106000 CDT",
          "frame.offset_shift": "0.000000000",
          "frame.time_epoch": "1602950956.785106000",
          "frame.time_delta": "0.012307000",
          "frame.time_delta_displayed": "0.012307000",
          "frame.time_relative": "8.679052000",
          "frame.number": "14",
          "frame.len": "225",
          "frame.cap_len": "225",
          "frame.marked": "0",
          "frame.ignored": "0",
          "frame.protocols": "eth:ethertype:ip:tcp:dnp3",
          "frame.coloring_rule.name": "TCP",
          "frame.coloring_rule.string": "tcp"
        },
        "eth": {
          "eth.dst": "00:00:00:aa:00:22",
          "eth.dst_tree": {
            "eth.dst_resolved": "00:00:00_aa:00:22",
            "eth.addr": "00:00:00:aa:00:22",
            "eth.addr_resolved": "00:00:00_aa:00:22",
            "eth.lg": "0",
            "eth.ig": "0"
          },
          "eth.src": "00:50:56:9c:9d:70",
          "eth.src_tree": {
            "eth.src_resolved": "Vmware_9c:9d:70",
            "eth.addr": "00:50:56:9c:9d:70",
            "eth.addr_resolved": "Vmware_9c:9d:70",
            "eth.lg": "0",
            "eth.ig": "0"
          },
          "eth.type": "0x00000800"
        },
        "ip": {
          "ip.version": "4",
          "ip.hdr_len": "20",
          "ip.dsfield": "0x00000000",
          "ip.dsfield_tree": {
            "ip.dsfield.dscp": "0",
            "ip.dsfield.ecn": "0"
          },
          "ip.len": "211",
          "ip.id": "0x0000b4aa",
          "ip.flags": "0x00004000",
          "ip.flags_tree": {
            "ip.flags.rb": "0",
            "ip.flags.df": "1",
            "ip.flags.mf": "0"
          },
          "ip.frag_offset": "0",
          "ip.ttl": "128",
          "ip.proto": "6",
          "ip.checksum": "0x0000d8ba",
          "ip.checksum.status": "2",
          "ip.src": "192.168.0.5",
          "ip.addr": "192.168.0.5",
          "ip.src_host": "192.168.0.5",
          "ip.host": "192.168.0.5",
          "ip.dst": "172.16.0.2",
          "ip.addr": "172.16.0.2",
          "ip.dst_host": "172.16.0.2",
          "ip.host": "172.16.0.2"
        },
        "tcp": {
          "tcp.srcport": "20000",
          "tcp.dstport": "55493",
          "tcp.port": "20000",
          "tcp.port": "55493",
          "tcp.stream": "4",
          "tcp.len": "171",
          "tcp.seq": "1",
          "tcp.nxtseq": "172",
          "tcp.ack": "19",
          "tcp.hdr_len": "20",
          "tcp.flags": "0x00000018",
          "tcp.flags_tree": {
            "tcp.flags.res": "0",
            "tcp.flags.ns": "0",
            "tcp.flags.cwr": "0",
            "tcp.flags.ecn": "0",
            "tcp.flags.urg": "0",
            "tcp.flags.ack": "1",
            "tcp.flags.push": "1",
            "tcp.flags.reset": "0",
            "tcp.flags.syn": "0",
            "tcp.flags.fin": "0",
            "tcp.flags.str": "·······AP···"
          },
          "tcp.window_size_value": "1021",
          "tcp.window_size": "1021",
          "tcp.window_size_scalefactor": "-1",
          "tcp.checksum": "0x00007ced",
          "tcp.checksum.status": "2",
          "tcp.urgent_pointer": "0",
          "tcp.analysis": {
            "tcp.analysis.acks_frame": "12",
            "tcp.analysis.ack_rtt": "0.052132000",
            "tcp.analysis.bytes_in_flight": "171",
            "tcp.analysis.push_bytes_sent": "171"
          },
          "Timestamps": {
            "tcp.time_relative": "0.052132000",
            "tcp.time_delta": "0.052132000"
          },
          "tcp.payload": "05:64:94:44:01:00:30:02:e5:89:c0:cb:81:00:00:01:02:00:00:08:81:81:81:81:81:81:6c:99:81:01:01:1e:05:00:00:11:01:ac:ae:25:c4:01:9c:1e:53:fd:89:42:01:9d:09:fa:c4:01:c5:e5:7e:43:01:df:59:82:ff:ec:c1:01:18:86:8a:c0:01:00:00:00:00:01:00:00:00:00:d0:6d:01:00:00:00:00:01:00:00:00:00:01:37:a4:a4:c4:01:5b:fb:21:7f:30:43:01:df:59:82:41:01:18:86:8a:40:01:00:a9:64:00:00:00:01:00:00:00:00:01:00:00:00:00:01:00:00:6e:af:00:00:0a:02:00:00:08:81:81:81:81:81:81:81:01:01:84:c9:28:03:00:00:01:01:40:74:97:44:01:2c:00:80:44:9a:62",
          "tcp.pdu.size": "171"
        },
        "dnp3": {
          "Data Link Layer, Len: 148, From: 560, To: 1, PRM, Unconfirmed User Data": {
            "dnp3.start": "0x00000564",
            "dnp3.len": "148",
            "dnp3.ctl": "0x00000044",
            "dnp3.ctl_tree": {
              "dnp3.ctl.dir": "0",
              "dnp3.ctl.prm": "1",
              "dnp3.ctl.fcb": "0",
              "dnp3.ctl.fcv": "0",
              "dnp3.ctl.prifunc": "4"
            },
            "dnp3.dst": "1",
            "dnp3.addr": "1",
            "dnp3.src": "560",
            "dnp3.addr": "560",
            "dnp3.hdr.CRC": "0x000089e5",
            "dnp.hdr.CRC.status": "1"
          },
          "dnp3.tr.ctl": "0x000000c0",
          "dnp3.tr.ctl_tree": {
            "dnp3.tr.fin": "1",
            "dnp3.tr.fir": "1",
            "dnp3.tr.seq": "0"
          },
          "Data Chunks": {
            "Data Chunk: 0": {
              "dnp.data_chunk": "c0:cb:81:00:00:01:02:00:00:08:81:81:81:81:81:81",
              "dnp.data_chunk_len": "16",
              "dnp.data_chunk.CRC": "0x0000996c",
              "dnp.data_chunk.CRC.status": "1"
            },
            "Data Chunk: 1": {
              "dnp.data_chunk": "81:01:01:1e:05:00:00:11:01:ac:ae:25:c4:01:9c:1e",
              "dnp.data_chunk_len": "16",
              "dnp.data_chunk.CRC": "0x0000fd53",
              "dnp.data_chunk.CRC.status": "1"
            },
            "Data Chunk: 2": {
              "dnp.data_chunk": "89:42:01:9d:09:fa:c4:01:c5:e5:7e:43:01:df:59:82",
              "dnp.data_chunk_len": "16",
              "dnp.data_chunk.CRC": "0x0000ecff",
              "dnp.data_chunk.CRC.status": "1"
            },
            "Data Chunk: 3": {
              "dnp.data_chunk": "c1:01:18:86:8a:c0:01:00:00:00:00:01:00:00:00:00",
              "dnp.data_chunk_len": "16",
              "dnp.data_chunk.CRC": "0x00006dd0",
              "dnp.data_chunk.CRC.status": "1"
            },
            "Data Chunk: 4": {
              "dnp.data_chunk": "01:00:00:00:00:01:00:00:00:00:01:37:a4:a4:c4:01",
              "dnp.data_chunk_len": "16",
              "dnp.data_chunk.CRC": "0x0000fb5b",
              "dnp.data_chunk.CRC.status": "1"
            },
            "Data Chunk: 5": {
              "dnp.data_chunk": "21:7f:30:43:01:df:59:82:41:01:18:86:8a:40:01:00",
              "dnp.data_chunk_len": "16",
              "dnp.data_chunk.CRC": "0x000064a9",
              "dnp.data_chunk.CRC.status": "1"
            },
            "Data Chunk: 6": {
              "dnp.data_chunk": "00:00:00:01:00:00:00:00:01:00:00:00:00:01:00:00",
              "dnp.data_chunk_len": "16",
              "dnp.data_chunk.CRC": "0x0000af6e",
              "dnp.data_chunk.CRC.status": "1"
            },
            "Data Chunk: 7": {
              "dnp.data_chunk": "00:00:0a:02:00:00:08:81:81:81:81:81:81:81:01:01",
              "dnp.data_chunk_len": "16",
              "dnp.data_chunk.CRC": "0x0000c984",
              "dnp.data_chunk.CRC.status": "1"
            },
            "Data Chunk: 8": {
              "dnp.data_chunk": "28:03:00:00:01:01:40:74:97:44:01:2c:00:80:44",
              "dnp.data_chunk_len": "15",
              "dnp.data_chunk.CRC": "0x0000629a",
              "dnp.data_chunk.CRC.status": "1"
            }
          },
          "dnp3.al.fragments": {
            "dnp3.al.fragment": "14",
            "dnp3.al.fragment.count": "1",
            "dnp3.al.fragment.reassembled.length": "142"
          },
          "Application Layer: (FIR, FIN, Sequence 11, Response)": {
            "dnp3.al.ctl": "0x000000cb",
            "dnp3.al.ctl_tree": {
              "dnp3.al.fir": "1",
              "dnp3.al.fin": "1",
              "dnp3.al.con": "0",
              "dnp3.al.uns": "0",
              "dnp3.al.seq": "11"
            },
            "dnp3.al.func": "129",
            "dnp3.al.iin": "0x00000000",
            "dnp3.al.iin_tree": {
              "dnp3.al.iin.rst": "0",
              "dnp3.al.iin.dt": "0",
              "dnp3.al.iin.dol": "0",
              "dnp3.al.iin.tsr": "0",
              "dnp3.al.iin.cls3d": "0",
              "dnp3.al.iin.cls2d": "0",
              "dnp3.al.iin.cls1d": "0",
              "dnp3.al.iin.bmsg": "0",
              "dnp3.al.iin.cc": "0",
              "dnp3.al.iin.oae": "0",
              "dnp3.al.iin.ebo": "0",
              "dnp3.al.iin.pioor": "0",
              "dnp3.al.iin.obju": "0",
              "dnp3.al.iin.fcni": "0"
            },
            "RESPONSE Data Objects": {
              "dnp3.al.obj": "258",
              "dnp3.al.obj_tree": {
                "Qualifier Field, Prefix: None, Range: 8-bit Start and Stop Indices": {
                  "dnp3.al.objq.prefix": "0",
                  "dnp3.al.objq.range": "0"
                },
                "Number of Items: 9": {
                  "dnp3.al.range.start": "0",
                  "dnp3.al.range.stop": "8"
                },
                "Point Number 0 (Quality: Online), Value: 1": {
                  "dnp3.al.point_index": "0",
                  "Quality: Online": {
                    "dnp3.al.biq.b7": "1",
                    "dnp3.al.biq.b6": "0",
                    "dnp3.al.biq.b5": "0",
                    "dnp3.al.biq.b4": "0",
                    "dnp3.al.biq.b3": "0",
                    "dnp3.al.biq.b2": "0",
                    "dnp3.al.biq.b1": "0",
                    "dnp3.al.biq.b0": "1"
                  }
                },
                "Point Number 1 (Quality: Online), Value: 1": {
                  "dnp3.al.point_index": "1",
                  "Quality: Online": {
                    "dnp3.al.biq.b7": "1",
                    "dnp3.al.biq.b6": "0",
                    "dnp3.al.biq.b5": "0",
                    "dnp3.al.biq.b4": "0",
                    "dnp3.al.biq.b3": "0",
                    "dnp3.al.biq.b2": "0",
                    "dnp3.al.biq.b1": "0",
                    "dnp3.al.biq.b0": "1"
                  }
                },
                "Point Number 2 (Quality: Online), Value: 1": {
                  "dnp3.al.point_index": "2",
                  "Quality: Online": {
                    "dnp3.al.biq.b7": "1",
                    "dnp3.al.biq.b6": "0",
                    "dnp3.al.biq.b5": "0",
                    "dnp3.al.biq.b4": "0",
                    "dnp3.al.biq.b3": "0",
                    "dnp3.al.biq.b2": "0",
                    "dnp3.al.biq.b1": "0",
                    "dnp3.al.biq.b0": "1"
                  }
                },
                "Point Number 3 (Quality: Online), Value: 1": {
                  "dnp3.al.point_index": "3",
                  "Quality: Online": {
                    "dnp3.al.biq.b7": "1",
                    "dnp3.al.biq.b6": "0",
                    "dnp3.al.biq.b5": "0",
                    "dnp3.al.biq.b4": "0",
                    "dnp3.al.biq.b3": "0",
                    "dnp3.al.biq.b2": "0",
                    "dnp3.al.biq.b1": "0",
                    "dnp3.al.biq.b0": "1"
                  }
                },
                "Point Number 4 (Quality: Online), Value: 1": {
                  "dnp3.al.point_index": "4",
                  "Quality: Online": {
                    "dnp3.al.biq.b7": "1",
                    "dnp3.al.biq.b6": "0",
                    "dnp3.al.biq.b5": "0",
                    "dnp3.al.biq.b4": "0",
                    "dnp3.al.biq.b3": "0",
                    "dnp3.al.biq.b2": "0",
                    "dnp3.al.biq.b1": "0",
                    "dnp3.al.biq.b0": "1"
                  }
                },
                "Point Number 5 (Quality: Online), Value: 1": {
                  "dnp3.al.point_index": "5",
                  "Quality: Online": {
                    "dnp3.al.biq.b7": "1",
                    "dnp3.al.biq.b6": "0",
                    "dnp3.al.biq.b5": "0",
                    "dnp3.al.biq.b4": "0",
                    "dnp3.al.biq.b3": "0",
                    "dnp3.al.biq.b2": "0",
                    "dnp3.al.biq.b1": "0",
                    "dnp3.al.biq.b0": "1"
                  }
                },
                "Point Number 6 (Quality: Online), Value: 1": {
                  "dnp3.al.point_index": "6",
                  "Quality: Online": {
                    "dnp3.al.biq.b7": "1",
                    "dnp3.al.biq.b6": "0",
                    "dnp3.al.biq.b5": "0",
                    "dnp3.al.biq.b4": "0",
                    "dnp3.al.biq.b3": "0",
                    "dnp3.al.biq.b2": "0",
                    "dnp3.al.biq.b1": "0",
                    "dnp3.al.biq.b0": "1"
                  }
                },
                "Point Number 7 (Quality: Online), Value: 0": {
                  "dnp3.al.point_index": "7",
                  "Quality: Online": {
                    "dnp3.al.biq.b7": "0",
                    "dnp3.al.biq.b6": "0",
                    "dnp3.al.biq.b5": "0",
                    "dnp3.al.biq.b4": "0",
                    "dnp3.al.biq.b3": "0",
                    "dnp3.al.biq.b2": "0",
                    "dnp3.al.biq.b1": "0",
                    "dnp3.al.biq.b0": "1"
                  }
                },
                "Point Number 8 (Quality: Online), Value: 0": {
                  "dnp3.al.point_index": "8",
                  "Quality: Online": {
                    "dnp3.al.biq.b7": "0",
                    "dnp3.al.biq.b6": "0",
                    "dnp3.al.biq.b5": "0",
                    "dnp3.al.biq.b4": "0",
                    "dnp3.al.biq.b3": "0",
                    "dnp3.al.biq.b2": "0",
                    "dnp3.al.biq.b1": "0",
                    "dnp3.al.biq.b0": "1"
                  }
                }
              },
              "dnp3.al.obj": "7685",
              "dnp3.al.obj_tree": {
                "Qualifier Field, Prefix: None, Range: 8-bit Start and Stop Indices": {
                  "dnp3.al.objq.prefix": "0",
                  "dnp3.al.objq.range": "0"
                },
                "Number of Items: 18": {
                  "dnp3.al.range.start": "0",
                  "dnp3.al.range.stop": "17"
                },
                "Point Number 0 (Quality: Online), Value: -662.729": {
                  "dnp3.al.point_index": "0",
                  "Quality: Online": {
                    "dnp3.al.aiq.b7": "0",
                    "dnp3.al.aiq.b6": "0",
                    "dnp3.al.aiq.b5": "0",
                    "dnp3.al.aiq.b4": "0",
                    "dnp3.al.aiq.b3": "0",
                    "dnp3.al.aiq.b2": "0",
                    "dnp3.al.aiq.b1": "0",
                    "dnp3.al.aiq.b0": "1"
                  },
                  "dnp3.al.ana.float": "-662.729"
                },
                "Point Number 1 (Quality: Online), Value: 68.5598": {
                  "dnp3.al.point_index": "1",
                  "Quality: Online": {
                    "dnp3.al.aiq.b7": "0",
                    "dnp3.al.aiq.b6": "0",
                    "dnp3.al.aiq.b5": "0",
                    "dnp3.al.aiq.b4": "0",
                    "dnp3.al.aiq.b3": "0",
                    "dnp3.al.aiq.b2": "0",
                    "dnp3.al.aiq.b1": "0",
                    "dnp3.al.aiq.b0": "1"
                  },
                  "dnp3.al.ana.float": "68.5598"
                },
                "Point Number 2 (Quality: Online), Value: -2000.3": {
                  "dnp3.al.point_index": "2",
                  "Quality: Online": {
                    "dnp3.al.aiq.b7": "0",
                    "dnp3.al.aiq.b6": "0",
                    "dnp3.al.aiq.b5": "0",
                    "dnp3.al.aiq.b4": "0",
                    "dnp3.al.aiq.b3": "0",
                    "dnp3.al.aiq.b2": "0",
                    "dnp3.al.aiq.b1": "0",
                    "dnp3.al.aiq.b0": "1"
                  },
                  "dnp3.al.ana.float": "-2000.3"
                },
                "Point Number 3 (Quality: Online), Value: 254.898": {
                  "dnp3.al.point_index": "3",
                  "Quality: Online": {
                    "dnp3.al.aiq.b7": "0",
                    "dnp3.al.aiq.b6": "0",
                    "dnp3.al.aiq.b5": "0",
                    "dnp3.al.aiq.b4": "0",
                    "dnp3.al.aiq.b3": "0",
                    "dnp3.al.aiq.b2": "0",
                    "dnp3.al.aiq.b1": "0",
                    "dnp3.al.aiq.b0": "1"
                  },
                  "dnp3.al.ana.float": "254.898"
                },
                "Point Number 4 (Quality: Online), Value: -16.2939": {
                  "dnp3.al.point_index": "4",
                  "Quality: Online": {
                    "dnp3.al.aiq.b7": "0",
                    "dnp3.al.aiq.b6": "0",
                    "dnp3.al.aiq.b5": "0",
                    "dnp3.al.aiq.b4": "0",
                    "dnp3.al.aiq.b3": "0",
                    "dnp3.al.aiq.b2": "0",
                    "dnp3.al.aiq.b1": "0",
                    "dnp3.al.aiq.b0": "1"
                  },
                  "dnp3.al.ana.float": "-16.2939"
                },
                "Point Number 5 (Quality: Online), Value: -4.32887": {
                  "dnp3.al.point_index": "5",
                  "Quality: Online": {
                    "dnp3.al.aiq.b7": "0",
                    "dnp3.al.aiq.b6": "0",
                    "dnp3.al.aiq.b5": "0",
                    "dnp3.al.aiq.b4": "0",
                    "dnp3.al.aiq.b3": "0",
                    "dnp3.al.aiq.b2": "0",
                    "dnp3.al.aiq.b1": "0",
                    "dnp3.al.aiq.b0": "1"
                  },
                  "dnp3.al.ana.float": "-4.32887"
                },
                "Point Number 6 (Quality: Online), Value: 0": {
                  "dnp3.al.point_index": "6",
                  "Quality: Online": {
                    "dnp3.al.aiq.b7": "0",
                    "dnp3.al.aiq.b6": "0",
                    "dnp3.al.aiq.b5": "0",
                    "dnp3.al.aiq.b4": "0",
                    "dnp3.al.aiq.b3": "0",
                    "dnp3.al.aiq.b2": "0",
                    "dnp3.al.aiq.b1": "0",
                    "dnp3.al.aiq.b0": "1"
                  },
                  "dnp3.al.ana.float": "0"
                },
                "Point Number 7 (Quality: Online), Value: 0": {
                  "dnp3.al.point_index": "7",
                  "Quality: Online": {
                    "dnp3.al.aiq.b7": "0",
                    "dnp3.al.aiq.b6": "0",
                    "dnp3.al.aiq.b5": "0",
                    "dnp3.al.aiq.b4": "0",
                    "dnp3.al.aiq.b3": "0",
                    "dnp3.al.aiq.b2": "0",
                    "dnp3.al.aiq.b1": "0",
                    "dnp3.al.aiq.b0": "1"
                  },
                  "dnp3.al.ana.float": "0"
                },
                "Point Number 8 (Quality: Online), Value: 0": {
                  "dnp3.al.point_index": "8",
                  "Quality: Online": {
                    "dnp3.al.aiq.b7": "0",
                    "dnp3.al.aiq.b6": "0",
                    "dnp3.al.aiq.b5": "0",
                    "dnp3.al.aiq.b4": "0",
                    "dnp3.al.aiq.b3": "0",
                    "dnp3.al.aiq.b2": "0",
                    "dnp3.al.aiq.b1": "0",
                    "dnp3.al.aiq.b0": "1"
                  },
                  "dnp3.al.ana.float": "0"
                },
                "Point Number 9 (Quality: Online), Value: 0": {
                  "dnp3.al.point_index": "9",
                  "Quality: Online": {
                    "dnp3.al.aiq.b7": "0",
                    "dnp3.al.aiq.b6": "0",
                    "dnp3.al.aiq.b5": "0",
                    "dnp3.al.aiq.b4": "0",
                    "dnp3.al.aiq.b3": "0",
                    "dnp3.al.aiq.b2": "0",
                    "dnp3.al.aiq.b1": "0",
                    "dnp3.al.aiq.b0": "1"
                  },
                  "dnp3.al.ana.float": "0"
                },
                "Point Number 10 (Quality: Online), Value: -1317.13": {
                  "dnp3.al.point_index": "10",
                  "Quality: Online": {
                    "dnp3.al.aiq.b7": "0",
                    "dnp3.al.aiq.b6": "0",
                    "dnp3.al.aiq.b5": "0",
                    "dnp3.al.aiq.b4": "0",
                    "dnp3.al.aiq.b3": "0",
                    "dnp3.al.aiq.b2": "0",
                    "dnp3.al.aiq.b1": "0",
                    "dnp3.al.aiq.b0": "1"
                  },
                  "dnp3.al.ana.float": "-1317.13"
                },
                "Point Number 11 (Quality: Online), Value: 176.497": {
                  "dnp3.al.point_index": "11",
                  "Quality: Online": {
                    "dnp3.al.aiq.b7": "0",
                    "dnp3.al.aiq.b6": "0",
                    "dnp3.al.aiq.b5": "0",
                    "dnp3.al.aiq.b4": "0",
                    "dnp3.al.aiq.b3": "0",
                    "dnp3.al.aiq.b2": "0",
                    "dnp3.al.aiq.b1": "0",
                    "dnp3.al.aiq.b0": "1"
                  },
                  "dnp3.al.ana.float": "176.497"
                },
                "Point Number 12 (Quality: Online), Value: 16.2939": {
                  "dnp3.al.point_index": "12",
                  "Quality: Online": {
                    "dnp3.al.aiq.b7": "0",
                    "dnp3.al.aiq.b6": "0",
                    "dnp3.al.aiq.b5": "0",
                    "dnp3.al.aiq.b4": "0",
                    "dnp3.al.aiq.b3": "0",
                    "dnp3.al.aiq.b2": "0",
                    "dnp3.al.aiq.b1": "0",
                    "dnp3.al.aiq.b0": "1"
                  },
                  "dnp3.al.ana.float": "16.2939"
                },
                "Point Number 13 (Quality: Online), Value: 4.32887": {
                  "dnp3.al.point_index": "13",
                  "Quality: Online": {
                    "dnp3.al.aiq.b7": "0",
                    "dnp3.al.aiq.b6": "0",
                    "dnp3.al.aiq.b5": "0",
                    "dnp3.al.aiq.b4": "0",
                    "dnp3.al.aiq.b3": "0",
                    "dnp3.al.aiq.b2": "0",
                    "dnp3.al.aiq.b1": "0",
                    "dnp3.al.aiq.b0": "1"
                  },
                  "dnp3.al.ana.float": "4.32887"
                },
                "Point Number 14 (Quality: Online), Value: 0": {
                  "dnp3.al.point_index": "14",
                  "Quality: Online": {
                    "dnp3.al.aiq.b7": "0",
                    "dnp3.al.aiq.b6": "0",
                    "dnp3.al.aiq.b5": "0",
                    "dnp3.al.aiq.b4": "0",
                    "dnp3.al.aiq.b3": "0",
                    "dnp3.al.aiq.b2": "0",
                    "dnp3.al.aiq.b1": "0",
                    "dnp3.al.aiq.b0": "1"
                  },
                  "dnp3.al.ana.float": "0"
                },
                "Point Number 15 (Quality: Online), Value: 0": {
                  "dnp3.al.point_index": "15",
                  "Quality: Online": {
                    "dnp3.al.aiq.b7": "0",
                    "dnp3.al.aiq.b6": "0",
                    "dnp3.al.aiq.b5": "0",
                    "dnp3.al.aiq.b4": "0",
                    "dnp3.al.aiq.b3": "0",
                    "dnp3.al.aiq.b2": "0",
                    "dnp3.al.aiq.b1": "0",
                    "dnp3.al.aiq.b0": "1"
                  },
                  "dnp3.al.ana.float": "0"
                },
                "Point Number 16 (Quality: Online), Value: 0": {
                  "dnp3.al.point_index": "16",
                  "Quality: Online": {
                    "dnp3.al.aiq.b7": "0",
                    "dnp3.al.aiq.b6": "0",
                    "dnp3.al.aiq.b5": "0",
                    "dnp3.al.aiq.b4": "0",
                    "dnp3.al.aiq.b3": "0",
                    "dnp3.al.aiq.b2": "0",
                    "dnp3.al.aiq.b1": "0",
                    "dnp3.al.aiq.b0": "1"
                  },
                  "dnp3.al.ana.float": "0"
                },
                "Point Number 17 (Quality: Online), Value: 0": {
                  "dnp3.al.point_index": "17",
                  "Quality: Online": {
                    "dnp3.al.aiq.b7": "0",
                    "dnp3.al.aiq.b6": "0",
                    "dnp3.al.aiq.b5": "0",
                    "dnp3.al.aiq.b4": "0",
                    "dnp3.al.aiq.b3": "0",
                    "dnp3.al.aiq.b2": "0",
                    "dnp3.al.aiq.b1": "0",
                    "dnp3.al.aiq.b0": "1"
                  },
                  "dnp3.al.ana.float": "0"
                }
              },
              "dnp3.al.obj": "2562",
              "dnp3.al.obj_tree": {
                "Qualifier Field, Prefix: None, Range: 8-bit Start and Stop Indices": {
                  "dnp3.al.objq.prefix": "0",
                  "dnp3.al.objq.range": "0"
                },
                "Number of Items: 9": {
                  "dnp3.al.range.start": "0",
                  "dnp3.al.range.stop": "8"
                },
                "Point Number 0 (Quality: Online), Value: 1": {
                  "dnp3.al.point_index": "0",
                  "Quality: Online": {
                    "dnp3.al.boq.b7": "1",
                    "dnp3.al.boq.b6": "0",
                    "dnp3.al.boq.b5": "0",
                    "dnp3.al.boq.b4": "0",
                    "dnp3.al.boq.b3": "0",
                    "dnp3.al.boq.b2": "0",
                    "dnp3.al.boq.b1": "0",
                    "dnp3.al.boq.b0": "1"
                  }
                },
                "Point Number 1 (Quality: Online), Value: 1": {
                  "dnp3.al.point_index": "1",
                  "Quality: Online": {
                    "dnp3.al.boq.b7": "1",
                    "dnp3.al.boq.b6": "0",
                    "dnp3.al.boq.b5": "0",
                    "dnp3.al.boq.b4": "0",
                    "dnp3.al.boq.b3": "0",
                    "dnp3.al.boq.b2": "0",
                    "dnp3.al.boq.b1": "0",
                    "dnp3.al.boq.b0": "1"
                  }
                },
                "Point Number 2 (Quality: Online), Value: 1": {
                  "dnp3.al.point_index": "2",
                  "Quality: Online": {
                    "dnp3.al.boq.b7": "1",
                    "dnp3.al.boq.b6": "0",
                    "dnp3.al.boq.b5": "0",
                    "dnp3.al.boq.b4": "0",
                    "dnp3.al.boq.b3": "0",
                    "dnp3.al.boq.b2": "0",
                    "dnp3.al.boq.b1": "0",
                    "dnp3.al.boq.b0": "1"
                  }
                },
                "Point Number 3 (Quality: Online), Value: 1": {
                  "dnp3.al.point_index": "3",
                  "Quality: Online": {
                    "dnp3.al.boq.b7": "1",
                    "dnp3.al.boq.b6": "0",
                    "dnp3.al.boq.b5": "0",
                    "dnp3.al.boq.b4": "0",
                    "dnp3.al.boq.b3": "0",
                    "dnp3.al.boq.b2": "0",
                    "dnp3.al.boq.b1": "0",
                    "dnp3.al.boq.b0": "1"
                  }
                },
                "Point Number 4 (Quality: Online), Value: 1": {
                  "dnp3.al.point_index": "4",
                  "Quality: Online": {
                    "dnp3.al.boq.b7": "1",
                    "dnp3.al.boq.b6": "0",
                    "dnp3.al.boq.b5": "0",
                    "dnp3.al.boq.b4": "0",
                    "dnp3.al.boq.b3": "0",
                    "dnp3.al.boq.b2": "0",
                    "dnp3.al.boq.b1": "0",
                    "dnp3.al.boq.b0": "1"
                  }
                },
                "Point Number 5 (Quality: Online), Value: 1": {
                  "dnp3.al.point_index": "5",
                  "Quality: Online": {
                    "dnp3.al.boq.b7": "1",
                    "dnp3.al.boq.b6": "0",
                    "dnp3.al.boq.b5": "0",
                    "dnp3.al.boq.b4": "0",
                    "dnp3.al.boq.b3": "0",
                    "dnp3.al.boq.b2": "0",
                    "dnp3.al.boq.b1": "0",
                    "dnp3.al.boq.b0": "1"
                  }
                },
                "Point Number 6 (Quality: Online), Value: 1": {
                  "dnp3.al.point_index": "6",
                  "Quality: Online": {
                    "dnp3.al.boq.b7": "1",
                    "dnp3.al.boq.b6": "0",
                    "dnp3.al.boq.b5": "0",
                    "dnp3.al.boq.b4": "0",
                    "dnp3.al.boq.b3": "0",
                    "dnp3.al.boq.b2": "0",
                    "dnp3.al.boq.b1": "0",
                    "dnp3.al.boq.b0": "1"
                  }
                },
                "Point Number 7 (Quality: Online), Value: 0": {
                  "dnp3.al.point_index": "7",
                  "Quality: Online": {
                    "dnp3.al.boq.b7": "0",
                    "dnp3.al.boq.b6": "0",
                    "dnp3.al.boq.b5": "0",
                    "dnp3.al.boq.b4": "0",
                    "dnp3.al.boq.b3": "0",
                    "dnp3.al.boq.b2": "0",
                    "dnp3.al.boq.b1": "0",
                    "dnp3.al.boq.b0": "1"
                  }
                },
                "Point Number 8 (Quality: Online), Value: 0": {
                  "dnp3.al.point_index": "8",
                  "Quality: Online": {
                    "dnp3.al.boq.b7": "0",
                    "dnp3.al.boq.b6": "0",
                    "dnp3.al.boq.b5": "0",
                    "dnp3.al.boq.b4": "0",
                    "dnp3.al.boq.b3": "0",
                    "dnp3.al.boq.b2": "0",
                    "dnp3.al.boq.b1": "0",
                    "dnp3.al.boq.b0": "1"
                  }
                }
              },
              "dnp3.al.obj": "10243",
              "dnp3.al.obj_tree": {
                "Qualifier Field, Prefix: None, Range: 8-bit Start and Stop Indices": {
                  "dnp3.al.objq.prefix": "0",
                  "dnp3.al.objq.range": "0"
                },
                "Number of Items: 2": {
                  "dnp3.al.range.start": "0",
                  "dnp3.al.range.stop": "1"
                },
                "Point Number 0 (Quality: Online), Value: 1211.63": {
                  "dnp3.al.point_index": "0",
                  "Quality: Online": {
                    "dnp3.al.aoq.b7": "0",
                    "dnp3.al.aoq.b6": "0",
                    "dnp3.al.aoq.b5": "0",
                    "dnp3.al.aoq.b4": "0",
                    "dnp3.al.aoq.b3": "0",
                    "dnp3.al.aoq.b2": "0",
                    "dnp3.al.aoq.b1": "0",
                    "dnp3.al.aoq.b0": "1"
                  },
                  "dnp3.al.anaout.float": "1211.63"
                },
                "Point Number 1 (Quality: Online), Value: 1024.01": {
                  "dnp3.al.point_index": "1",
                  "Quality: Online": {
                    "dnp3.al.aoq.b7": "0",
                    "dnp3.al.aoq.b6": "0",
                    "dnp3.al.aoq.b5": "0",
                    "dnp3.al.aoq.b4": "0",
                    "dnp3.al.aoq.b3": "0",
                    "dnp3.al.aoq.b2": "0",
                    "dnp3.al.aoq.b1": "0",
                    "dnp3.al.aoq.b0": "1"
                  },
                  "dnp3.al.anaout.float": "1024.01"
                }
              }
            }
          }
        }
      }
    }
  },
  {
    "_index": "packets-2020-10-17",
    "_type": "pcap_file",
    "_score": null,
    "_source": {
      "layers": {
        "frame": {
          "frame.encap_type": "1",
          "frame.time": "Oct 17, 2020 11:09:16.825104000 CDT",
          "frame.offset_shift": "0.000000000",
          "frame.time_epoch": "1602950956.825104000",
          "frame.time_delta": "0.039998000",
          "frame.time_delta_displayed": "0.039998000",
          "frame.time_relative": "8.719050000",
          "frame.number": "15",
          "frame.len": "293",
          "frame.cap_len": "293",
          "frame.marked": "0",
          "frame.ignored": "0",
          "frame.protocols": "eth:ethertype:ip:tcp:dnp3",
          "frame.coloring_rule.name": "TCP",
          "frame.coloring_rule.string": "tcp"
        },
        "eth": {
          "eth.dst": "00:00:00:aa:00:22",
          "eth.dst_tree": {
            "eth.dst_resolved": "00:00:00_aa:00:22",
            "eth.addr": "00:00:00:aa:00:22",
            "eth.addr_resolved": "00:00:00_aa:00:22",
            "eth.lg": "0",
            "eth.ig": "0"
          },
          "eth.src": "00:50:56:9c:9d:70",
          "eth.src_tree": {
            "eth.src_resolved": "Vmware_9c:9d:70",
            "eth.addr": "00:50:56:9c:9d:70",
            "eth.addr_resolved": "Vmware_9c:9d:70",
            "eth.lg": "0",
            "eth.ig": "0"
          },
          "eth.type": "0x00000800"
        },
        "ip": {
          "ip.version": "4",
          "ip.hdr_len": "20",
          "ip.dsfield": "0x00000000",
          "ip.dsfield_tree": {
            "ip.dsfield.dscp": "0",
            "ip.dsfield.ecn": "0"
          },
          "ip.len": "279",
          "ip.id": "0x0000b4ab",
          "ip.flags": "0x00004000",
          "ip.flags_tree": {
            "ip.flags.rb": "0",
            "ip.flags.df": "1",
            "ip.flags.mf": "0"
          },
          "ip.frag_offset": "0",
          "ip.ttl": "128",
          "ip.proto": "6",
          "ip.checksum": "0x0000d875",
          "ip.checksum.status": "2",
          "ip.src": "192.168.0.5",
          "ip.addr": "192.168.0.5",
          "ip.src_host": "192.168.0.5",
          "ip.host": "192.168.0.5",
          "ip.dst": "172.16.0.2",
          "ip.addr": "172.16.0.2",
          "ip.dst_host": "172.16.0.2",
          "ip.host": "172.16.0.2"
        },
        "tcp": {
          "tcp.srcport": "20000",
          "tcp.dstport": "57733",
          "tcp.port": "20000",
          "tcp.port": "57733",
          "tcp.stream": "5",
          "tcp.len": "239",
          "tcp.seq": "1",
          "tcp.nxtseq": "240",
          "tcp.ack": "19",
          "tcp.hdr_len": "20",
          "tcp.flags": "0x00000018",
          "tcp.flags_tree": {
            "tcp.flags.res": "0",
            "tcp.flags.ns": "0",
            "tcp.flags.cwr": "0",
            "tcp.flags.ecn": "0",
            "tcp.flags.urg": "0",
            "tcp.flags.ack": "1",
            "tcp.flags.push": "1",
            "tcp.flags.reset": "0",
            "tcp.flags.syn": "0",
            "tcp.flags.fin": "0",
            "tcp.flags.str": "·······AP···"
          },
          "tcp.window_size_value": "1023",
          "tcp.window_size": "1023",
          "tcp.window_size_scalefactor": "-1",
          "tcp.checksum": "0x000057a4",
          "tcp.checksum.status": "2",
          "tcp.urgent_pointer": "0",
          "tcp.analysis": {
            "tcp.analysis.acks_frame": "13",
            "tcp.analysis.ack_rtt": "0.052305000",
            "tcp.analysis.bytes_in_flight": "239",
            "tcp.analysis.push_bytes_sent": "239"
          },
          "Timestamps": {
            "tcp.time_relative": "0.052305000",
            "tcp.time_delta": "0.052305000"
          },
          "tcp.payload": "05:64:d0:44:01:00:b0:04:1d:c4:c0:cc:81:00:00:01:02:00:00:0d:81:81:81:81:81:81:ce:b1:81:81:81:81:81:01:81:81:1e:05:00:00:1b:01:16:41:a2:b2:0d:42:01:e1:28:87:c2:01:59:d8:d4:c3:01:6c:07:01:a9:62:c2:01:00:00:00:00:01:00:00:00:00:01:6b:f4:67:44:39:e0:01:75:fc:3e:43:01:d5:f0:05:c4:01:42:9d:fb:c2:01:58:f1:39:7e:8e:c3:01:30:98:2a:41:01:b9:a5:09:c3:01:07:92:eb:a1:3e:c1:01:45:89:d1:42:01:f6:61:2c:41:01:4d:7a:e5:22:03:c2:01:0f:b4:5f:bf:01:32:66:03:c2:01:1e:4d:27:ff:c4:be:01:b3:27:40:41:01:dd:b8:b7:c0:01:00:00:00:00:4d:da:01:00:00:00:00:01:6c:f4:67:44:01:73:fc:3e:43:01:f4:99:8a:b8:a6:41:01:46:f3:bc:40:0a:02:00:00:0d:81:81:6b:c3:81:81:81:81:81:81:81:81:81:01:81:81:28:03:00:00:d4:df:01:01:00:00:00:00:01:93:cd:5f:44:2f:d5",
          "tcp.pdu.size": "239"
        },
        "dnp3": {
          "Data Link Layer, Len: 208, From: 1200, To: 1, PRM, Unconfirmed User Data": {
            "dnp3.start": "0x00000564",
            "dnp3.len": "208",
            "dnp3.ctl": "0x00000044",
            "dnp3.ctl_tree": {
              "dnp3.ctl.dir": "0",
              "dnp3.ctl.prm": "1",
              "dnp3.ctl.fcb": "0",
              "dnp3.ctl.fcv": "0",
              "dnp3.ctl.prifunc": "4"
            },
            "dnp3.dst": "1",
            "dnp3.addr": "1",
            "dnp3.src": "1200",
            "dnp3.addr": "1200",
            "dnp3.hdr.CRC": "0x0000c41d",
            "dnp.hdr.CRC.status": "1"
          },
          "dnp3.tr.ctl": "0x000000c0",
          "dnp3.tr.ctl_tree": {
            "dnp3.tr.fin": "1",
            "dnp3.tr.fir": "1",
            "dnp3.tr.seq": "0"
          },
          "Data Chunks": {
            "Data Chunk: 0": {
              "dnp.data_chunk": "c0:cc:81:00:00:01:02:00:00:0d:81:81:81:81:81:81",
              "dnp.data_chunk_len": "16",
              "dnp.data_chunk.CRC": "0x0000b1ce",
              "dnp.data_chunk.CRC.status": "1"
            },
            "Data Chunk: 1": {
              "dnp.data_chunk": "81:81:81:81:81:01:81:81:1e:05:00:00:1b:01:16:41",
              "dnp.data_chunk_len": "16",
              "dnp.data_chunk.CRC": "0x0000b2a2",
              "dnp.data_chunk.CRC.status": "1"
            },
            "Data Chunk: 2": {
              "dnp.data_chunk": "0d:42:01:e1:28:87:c2:01:59:d8:d4:c3:01:6c:07:01",
              "dnp.data_chunk_len": "16",
              "dnp.data_chunk.CRC": "0x000062a9",
              "dnp.data_chunk.CRC.status": "1"
            },
            "Data Chunk: 3": {
              "dnp.data_chunk": "c2:01:00:00:00:00:01:00:00:00:00:01:6b:f4:67:44",
              "dnp.data_chunk_len": "16",
              "dnp.data_chunk.CRC": "0x0000e039",
              "dnp.data_chunk.CRC.status": "1"
            },
            "Data Chunk: 4": {
              "dnp.data_chunk": "01:75:fc:3e:43:01:d5:f0:05:c4:01:42:9d:fb:c2:01",
              "dnp.data_chunk_len": "16",
              "dnp.data_chunk.CRC": "0x0000f158",
              "dnp.data_chunk.CRC.status": "1"
            },
            "Data Chunk: 5": {
              "dnp.data_chunk": "39:7e:8e:c3:01:30:98:2a:41:01:b9:a5:09:c3:01:07",
              "dnp.data_chunk_len": "16",
              "dnp.data_chunk.CRC": "0x0000eb92",
              "dnp.data_chunk.CRC.status": "1"
            },
            "Data Chunk: 6": {
              "dnp.data_chunk": "a1:3e:c1:01:45:89:d1:42:01:f6:61:2c:41:01:4d:7a",
              "dnp.data_chunk_len": "16",
              "dnp.data_chunk.CRC": "0x000022e5",
              "dnp.data_chunk.CRC.status": "1"
            },
            "Data Chunk: 7": {
              "dnp.data_chunk": "03:c2:01:0f:b4:5f:bf:01:32:66:03:c2:01:1e:4d:27",
              "dnp.data_chunk_len": "16",
              "dnp.data_chunk.CRC": "0x0000c4ff",
              "dnp.data_chunk.CRC.status": "1"
            },
            "Data Chunk: 8": {
              "dnp.data_chunk": "be:01:b3:27:40:41:01:dd:b8:b7:c0:01:00:00:00:00",
              "dnp.data_chunk_len": "16",
              "dnp.data_chunk.CRC": "0x0000da4d",
              "dnp.data_chunk.CRC.status": "1"
            },
            "Data Chunk: 9": {
              "dnp.data_chunk": "01:00:00:00:00:01:6c:f4:67:44:01:73:fc:3e:43:01",
              "dnp.data_chunk_len": "16",
              "dnp.data_chunk.CRC": "0x000099f4",
              "dnp.data_chunk.CRC.status": "1"
            },
            "Data Chunk: 10": {
              "dnp.data_chunk": "8a:b8:a6:41:01:46:f3:bc:40:0a:02:00:00:0d:81:81",
              "dnp.data_chunk_len": "16",
              "dnp.data_chunk.CRC": "0x0000c36b",
              "dnp.data_chunk.CRC.status": "1"
            },
            "Data Chunk: 11": {
              "dnp.data_chunk": "81:81:81:81:81:81:81:81:81:01:81:81:28:03:00:00",
              "dnp.data_chunk_len": "16",
              "dnp.data_chunk.CRC": "0x0000dfd4",
              "dnp.data_chunk.CRC.status": "1"
            },
            "Data Chunk: 12": {
              "dnp.data_chunk": "01:01:00:00:00:00:01:93:cd:5f:44",
              "dnp.data_chunk_len": "11",
              "dnp.data_chunk.CRC": "0x0000d52f",
              "dnp.data_chunk.CRC.status": "1"
            }
          },
          "dnp3.al.fragments": {
            "dnp3.al.fragment": "15",
            "dnp3.al.fragment.count": "1",
            "dnp3.al.fragment.reassembled.length": "202"
          },
          "Application Layer: (FIR, FIN, Sequence 12, Response)": {
            "dnp3.al.ctl": "0x000000cc",
            "dnp3.al.ctl_tree": {
              "dnp3.al.fir": "1",
              "dnp3.al.fin": "1",
              "dnp3.al.con": "0",
              "dnp3.al.uns": "0",
              "dnp3.al.seq": "12"
            },
            "dnp3.al.func": "129",
            "dnp3.al.iin": "0x00000000",
            "dnp3.al.iin_tree": {
              "dnp3.al.iin.rst": "0",
              "dnp3.al.iin.dt": "0",
              "dnp3.al.iin.dol": "0",
              "dnp3.al.iin.tsr": "0",
              "dnp3.al.iin.cls3d": "0",
              "dnp3.al.iin.cls2d": "0",
              "dnp3.al.iin.cls1d": "0",
              "dnp3.al.iin.bmsg": "0",
              "dnp3.al.iin.cc": "0",
              "dnp3.al.iin.oae": "0",
              "dnp3.al.iin.ebo": "0",
              "dnp3.al.iin.pioor": "0",
              "dnp3.al.iin.obju": "0",
              "dnp3.al.iin.fcni": "0"
            },
            "RESPONSE Data Objects": {
              "dnp3.al.obj": "258",
              "dnp3.al.obj_tree": {
                "Qualifier Field, Prefix: None, Range: 8-bit Start and Stop Indices": {
                  "dnp3.al.objq.prefix": "0",
                  "dnp3.al.objq.range": "0"
                },
                "Number of Items: 14": {
                  "dnp3.al.range.start": "0",
                  "dnp3.al.range.stop": "13"
                },
                "Point Number 0 (Quality: Online), Value: 1": {
                  "dnp3.al.point_index": "0",
                  "Quality: Online": {
                    "dnp3.al.biq.b7": "1",
                    "dnp3.al.biq.b6": "0",
                    "dnp3.al.biq.b5": "0",
                    "dnp3.al.biq.b4": "0",
                    "dnp3.al.biq.b3": "0",
                    "dnp3.al.biq.b2": "0",
                    "dnp3.al.biq.b1": "0",
                    "dnp3.al.biq.b0": "1"
                  }
                },
                "Point Number 1 (Quality: Online), Value: 1": {
                  "dnp3.al.point_index": "1",
                  "Quality: Online": {
                    "dnp3.al.biq.b7": "1",
                    "dnp3.al.biq.b6": "0",
                    "dnp3.al.biq.b5": "0",
                    "dnp3.al.biq.b4": "0",
                    "dnp3.al.biq.b3": "0",
                    "dnp3.al.biq.b2": "0",
                    "dnp3.al.biq.b1": "0",
                    "dnp3.al.biq.b0": "1"
                  }
                },
                "Point Number 2 (Quality: Online), Value: 1": {
                  "dnp3.al.point_index": "2",
                  "Quality: Online": {
                    "dnp3.al.biq.b7": "1",
                    "dnp3.al.biq.b6": "0",
                    "dnp3.al.biq.b5": "0",
                    "dnp3.al.biq.b4": "0",
                    "dnp3.al.biq.b3": "0",
                    "dnp3.al.biq.b2": "0",
                    "dnp3.al.biq.b1": "0",
                    "dnp3.al.biq.b0": "1"
                  }
                },
                "Point Number 3 (Quality: Online), Value: 1": {
                  "dnp3.al.point_index": "3",
                  "Quality: Online": {
                    "dnp3.al.biq.b7": "1",
                    "dnp3.al.biq.b6": "0",
                    "dnp3.al.biq.b5": "0",
                    "dnp3.al.biq.b4": "0",
                    "dnp3.al.biq.b3": "0",
                    "dnp3.al.biq.b2": "0",
                    "dnp3.al.biq.b1": "0",
                    "dnp3.al.biq.b0": "1"
                  }
                },
                "Point Number 4 (Quality: Online), Value: 1": {
                  "dnp3.al.point_index": "4",
                  "Quality: Online": {
                    "dnp3.al.biq.b7": "1",
                    "dnp3.al.biq.b6": "0",
                    "dnp3.al.biq.b5": "0",
                    "dnp3.al.biq.b4": "0",
                    "dnp3.al.biq.b3": "0",
                    "dnp3.al.biq.b2": "0",
                    "dnp3.al.biq.b1": "0",
                    "dnp3.al.biq.b0": "1"
                  }
                },
                "Point Number 5 (Quality: Online), Value: 1": {
                  "dnp3.al.point_index": "5",
                  "Quality: Online": {
                    "dnp3.al.biq.b7": "1",
                    "dnp3.al.biq.b6": "0",
                    "dnp3.al.biq.b5": "0",
                    "dnp3.al.biq.b4": "0",
                    "dnp3.al.biq.b3": "0",
                    "dnp3.al.biq.b2": "0",
                    "dnp3.al.biq.b1": "0",
                    "dnp3.al.biq.b0": "1"
                  }
                },
                "Point Number 6 (Quality: Online), Value: 1": {
                  "dnp3.al.point_index": "6",
                  "Quality: Online": {
                    "dnp3.al.biq.b7": "1",
                    "dnp3.al.biq.b6": "0",
                    "dnp3.al.biq.b5": "0",
                    "dnp3.al.biq.b4": "0",
                    "dnp3.al.biq.b3": "0",
                    "dnp3.al.biq.b2": "0",
                    "dnp3.al.biq.b1": "0",
                    "dnp3.al.biq.b0": "1"
                  }
                },
                "Point Number 7 (Quality: Online), Value: 1": {
                  "dnp3.al.point_index": "7",
                  "Quality: Online": {
                    "dnp3.al.biq.b7": "1",
                    "dnp3.al.biq.b6": "0",
                    "dnp3.al.biq.b5": "0",
                    "dnp3.al.biq.b4": "0",
                    "dnp3.al.biq.b3": "0",
                    "dnp3.al.biq.b2": "0",
                    "dnp3.al.biq.b1": "0",
                    "dnp3.al.biq.b0": "1"
                  }
                },
                "Point Number 8 (Quality: Online), Value: 1": {
                  "dnp3.al.point_index": "8",
                  "Quality: Online": {
                    "dnp3.al.biq.b7": "1",
                    "dnp3.al.biq.b6": "0",
                    "dnp3.al.biq.b5": "0",
                    "dnp3.al.biq.b4": "0",
                    "dnp3.al.biq.b3": "0",
                    "dnp3.al.biq.b2": "0",
                    "dnp3.al.biq.b1": "0",
                    "dnp3.al.biq.b0": "1"
                  }
                },
                "Point Number 9 (Quality: Online), Value: 1": {
                  "dnp3.al.point_index": "9",
                  "Quality: Online": {
                    "dnp3.al.biq.b7": "1",
                    "dnp3.al.biq.b6": "0",
                    "dnp3.al.biq.b5": "0",
                    "dnp3.al.biq.b4": "0",
                    "dnp3.al.biq.b3": "0",
                    "dnp3.al.biq.b2": "0",
                    "dnp3.al.biq.b1": "0",
                    "dnp3.al.biq.b0": "1"
                  }
                },
                "Point Number 10 (Quality: Online), Value: 1": {
                  "dnp3.al.point_index": "10",
                  "Quality: Online": {
                    "dnp3.al.biq.b7": "1",
                    "dnp3.al.biq.b6": "0",
                    "dnp3.al.biq.b5": "0",
                    "dnp3.al.biq.b4": "0",
                    "dnp3.al.biq.b3": "0",
                    "dnp3.al.biq.b2": "0",
                    "dnp3.al.biq.b1": "0",
                    "dnp3.al.biq.b0": "1"
                  }
                },
                "Point Number 11 (Quality: Online), Value: 0": {
                  "dnp3.al.point_index": "11",
                  "Quality: Online": {
                    "dnp3.al.biq.b7": "0",
                    "dnp3.al.biq.b6": "0",
                    "dnp3.al.biq.b5": "0",
                    "dnp3.al.biq.b4": "0",
                    "dnp3.al.biq.b3": "0",
                    "dnp3.al.biq.b2": "0",
                    "dnp3.al.biq.b1": "0",
                    "dnp3.al.biq.b0": "1"
                  }
                },
                "Point Number 12 (Quality: Online), Value: 1": {
                  "dnp3.al.point_index": "12",
                  "Quality: Online": {
                    "dnp3.al.biq.b7": "1",
                    "dnp3.al.biq.b6": "0",
                    "dnp3.al.biq.b5": "0",
                    "dnp3.al.biq.b4": "0",
                    "dnp3.al.biq.b3": "0",
                    "dnp3.al.biq.b2": "0",
                    "dnp3.al.biq.b1": "0",
                    "dnp3.al.biq.b0": "1"
                  }
                },
                "Point Number 13 (Quality: Online), Value: 1": {
                  "dnp3.al.point_index": "13",
                  "Quality: Online": {
                    "dnp3.al.biq.b7": "1",
                    "dnp3.al.biq.b6": "0",
                    "dnp3.al.biq.b5": "0",
                    "dnp3.al.biq.b4": "0",
                    "dnp3.al.biq.b3": "0",
                    "dnp3.al.biq.b2": "0",
                    "dnp3.al.biq.b1": "0",
                    "dnp3.al.biq.b0": "1"
                  }
                }
              },
              "dnp3.al.obj": "7685",
              "dnp3.al.obj_tree": {
                "Qualifier Field, Prefix: None, Range: 8-bit Start and Stop Indices": {
                  "dnp3.al.objq.prefix": "0",
                  "dnp3.al.objq.range": "0"
                },
                "Number of Items: 28": {
                  "dnp3.al.range.start": "0",
                  "dnp3.al.range.stop": "27"
                },
                "Point Number 0 (Quality: Online), Value: 35.3136": {
                  "dnp3.al.point_index": "0",
                  "Quality: Online": {
                    "dnp3.al.aiq.b7": "0",
                    "dnp3.al.aiq.b6": "0",
                    "dnp3.al.aiq.b5": "0",
                    "dnp3.al.aiq.b4": "0",
                    "dnp3.al.aiq.b3": "0",
                    "dnp3.al.aiq.b2": "0",
                    "dnp3.al.aiq.b1": "0",
                    "dnp3.al.aiq.b0": "1"
                  },
                  "dnp3.al.ana.float": "35.3136"
                },
                "Point Number 1 (Quality: Online), Value: -67.5798": {
                  "dnp3.al.point_index": "1",
                  "Quality: Online": {
                    "dnp3.al.aiq.b7": "0",
                    "dnp3.al.aiq.b6": "0",
                    "dnp3.al.aiq.b5": "0",
                    "dnp3.al.aiq.b4": "0",
                    "dnp3.al.aiq.b3": "0",
                    "dnp3.al.aiq.b2": "0",
                    "dnp3.al.aiq.b1": "0",
                    "dnp3.al.aiq.b0": "1"
                  },
                  "dnp3.al.ana.float": "-67.5798"
                },
                "Point Number 2 (Quality: Online), Value: -425.69": {
                  "dnp3.al.point_index": "2",
                  "Quality: Online": {
                    "dnp3.al.aiq.b7": "0",
                    "dnp3.al.aiq.b6": "0",
                    "dnp3.al.aiq.b5": "0",
                    "dnp3.al.aiq.b4": "0",
                    "dnp3.al.aiq.b3": "0",
                    "dnp3.al.aiq.b2": "0",
                    "dnp3.al.aiq.b1": "0",
                    "dnp3.al.aiq.b0": "1"
                  },
                  "dnp3.al.ana.float": "-425.69"
                },
                "Point Number 3 (Quality: Online), Value: -32.2572": {
                  "dnp3.al.point_index": "3",
                  "Quality: Online": {
                    "dnp3.al.aiq.b7": "0",
                    "dnp3.al.aiq.b6": "0",
                    "dnp3.al.aiq.b5": "0",
                    "dnp3.al.aiq.b4": "0",
                    "dnp3.al.aiq.b3": "0",
                    "dnp3.al.aiq.b2": "0",
                    "dnp3.al.aiq.b1": "0",
                    "dnp3.al.aiq.b0": "1"
                  },
                  "dnp3.al.ana.float": "-32.2572"
                },
                "Point Number 4 (Quality: Online), Value: 0": {
                  "dnp3.al.point_index": "4",
                  "Quality: Online": {
                    "dnp3.al.aiq.b7": "0",
                    "dnp3.al.aiq.b6": "0",
                    "dnp3.al.aiq.b5": "0",
                    "dnp3.al.aiq.b4": "0",
                    "dnp3.al.aiq.b3": "0",
                    "dnp3.al.aiq.b2": "0",
                    "dnp3.al.aiq.b1": "0",
                    "dnp3.al.aiq.b0": "1"
                  },
                  "dnp3.al.ana.float": "0"
                },
                "Point Number 5 (Quality: Online), Value: 0": {
                  "dnp3.al.point_index": "5",
                  "Quality: Online": {
                    "dnp3.al.aiq.b7": "0",
                    "dnp3.al.aiq.b6": "0",
                    "dnp3.al.aiq.b5": "0",
                    "dnp3.al.aiq.b4": "0",
                    "dnp3.al.aiq.b3": "0",
                    "dnp3.al.aiq.b2": "0",
                    "dnp3.al.aiq.b1": "0",
                    "dnp3.al.aiq.b0": "1"
                  },
                  "dnp3.al.ana.float": "0"
                },
                "Point Number 6 (Quality: Online), Value: 927.819": {
                  "dnp3.al.point_index": "6",
                  "Quality: Online": {
                    "dnp3.al.aiq.b7": "0",
                    "dnp3.al.aiq.b6": "0",
                    "dnp3.al.aiq.b5": "0",
                    "dnp3.al.aiq.b4": "0",
                    "dnp3.al.aiq.b3": "0",
                    "dnp3.al.aiq.b2": "0",
                    "dnp3.al.aiq.b1": "0",
                    "dnp3.al.aiq.b0": "1"
                  },
                  "dnp3.al.ana.float": "927.819"
                },
                "Point Number 7 (Quality: Online), Value: 190.986": {
                  "dnp3.al.point_index": "7",
                  "Quality: Online": {
                    "dnp3.al.aiq.b7": "0",
                    "dnp3.al.aiq.b6": "0",
                    "dnp3.al.aiq.b5": "0",
                    "dnp3.al.aiq.b4": "0",
                    "dnp3.al.aiq.b3": "0",
                    "dnp3.al.aiq.b2": "0",
                    "dnp3.al.aiq.b1": "0",
                    "dnp3.al.aiq.b0": "1"
                  },
                  "dnp3.al.ana.float": "190.986"
                },
                "Point Number 8 (Quality: Online), Value: -535.763": {
                  "dnp3.al.point_index": "8",
                  "Quality: Online": {
                    "dnp3.al.aiq.b7": "0",
                    "dnp3.al.aiq.b6": "0",
                    "dnp3.al.aiq.b5": "0",
                    "dnp3.al.aiq.b4": "0",
                    "dnp3.al.aiq.b3": "0",
                    "dnp3.al.aiq.b2": "0",
                    "dnp3.al.aiq.b1": "0",
                    "dnp3.al.aiq.b0": "1"
                  },
                  "dnp3.al.ana.float": "-535.763"
                },
                "Point Number 9 (Quality: Online), Value: -125.807": {
                  "dnp3.al.point_index": "9",
                  "Quality: Online": {
                    "dnp3.al.aiq.b7": "0",
                    "dnp3.al.aiq.b6": "0",
                    "dnp3.al.aiq.b5": "0",
                    "dnp3.al.aiq.b4": "0",
                    "dnp3.al.aiq.b3": "0",
                    "dnp3.al.aiq.b2": "0",
                    "dnp3.al.aiq.b1": "0",
                    "dnp3.al.aiq.b0": "1"
                  },
                  "dnp3.al.ana.float": "-125.807"
                },
                "Point Number 10 (Quality: Online), Value: -284.986": {
                  "dnp3.al.point_index": "10",
                  "Quality: Online": {
                    "dnp3.al.aiq.b7": "0",
                    "dnp3.al.aiq.b6": "0",
                    "dnp3.al.aiq.b5": "0",
                    "dnp3.al.aiq.b4": "0",
                    "dnp3.al.aiq.b3": "0",
                    "dnp3.al.aiq.b2": "0",
                    "dnp3.al.aiq.b1": "0",
                    "dnp3.al.aiq.b0": "1"
                  },
                  "dnp3.al.ana.float": "-284.986"
                },
                "Point Number 11 (Quality: Online), Value: 10.6622": {
                  "dnp3.al.point_index": "11",
                  "Quality: Online": {
                    "dnp3.al.aiq.b7": "0",
                    "dnp3.al.aiq.b6": "0",
                    "dnp3.al.aiq.b5": "0",
                    "dnp3.al.aiq.b4": "0",
                    "dnp3.al.aiq.b3": "0",
                    "dnp3.al.aiq.b2": "0",
                    "dnp3.al.aiq.b1": "0",
                    "dnp3.al.aiq.b0": "1"
                  },
                  "dnp3.al.ana.float": "10.6622"
                },
                "Point Number 12 (Quality: Online), Value: -137.647": {
                  "dnp3.al.point_index": "12",
                  "Quality: Online": {
                    "dnp3.al.aiq.b7": "0",
                    "dnp3.al.aiq.b6": "0",
                    "dnp3.al.aiq.b5": "0",
                    "dnp3.al.aiq.b4": "0",
                    "dnp3.al.aiq.b3": "0",
                    "dnp3.al.aiq.b2": "0",
                    "dnp3.al.aiq.b1": "0",
                    "dnp3.al.aiq.b0": "1"
                  },
                  "dnp3.al.ana.float": "-137.647"
                },
                "Point Number 13 (Quality: Online), Value: -11.9143": {
                  "dnp3.al.point_index": "13",
                  "Quality: Online": {
                    "dnp3.al.aiq.b7": "0",
                    "dnp3.al.aiq.b6": "0",
                    "dnp3.al.aiq.b5": "0",
                    "dnp3.al.aiq.b4": "0",
                    "dnp3.al.aiq.b3": "0",
                    "dnp3.al.aiq.b2": "0",
                    "dnp3.al.aiq.b1": "0",
                    "dnp3.al.aiq.b0": "1"
                  },
                  "dnp3.al.ana.float": "-11.9143"
                },
                "Point Number 14 (Quality: Online), Value: 104.768": {
                  "dnp3.al.point_index": "14",
                  "Quality: Online": {
                    "dnp3.al.aiq.b7": "0",
                    "dnp3.al.aiq.b6": "0",
                    "dnp3.al.aiq.b5": "0",
                    "dnp3.al.aiq.b4": "0",
                    "dnp3.al.aiq.b3": "0",
                    "dnp3.al.aiq.b2": "0",
                    "dnp3.al.aiq.b1": "0",
                    "dnp3.al.aiq.b0": "1"
                  },
                  "dnp3.al.ana.float": "104.768"
                },
                "Point Number 15 (Quality: Online), Value: 10.7739": {
                  "dnp3.al.point_index": "15",
                  "Quality: Online": {
                    "dnp3.al.aiq.b7": "0",
                    "dnp3.al.aiq.b6": "0",
                    "dnp3.al.aiq.b5": "0",
                    "dnp3.al.aiq.b4": "0",
                    "dnp3.al.aiq.b3": "0",
                    "dnp3.al.aiq.b2": "0",
                    "dnp3.al.aiq.b1": "0",
                    "dnp3.al.aiq.b0": "1"
                  },
                  "dnp3.al.ana.float": "10.7739"
                },
                "Point Number 16 (Quality: Online), Value: -32.8694": {
                  "dnp3.al.point_index": "16",
                  "Quality: Online": {
                    "dnp3.al.aiq.b7": "0",
                    "dnp3.al.aiq.b6": "0",
                    "dnp3.al.aiq.b5": "0",
                    "dnp3.al.aiq.b4": "0",
                    "dnp3.al.aiq.b3": "0",
                    "dnp3.al.aiq.b2": "0",
                    "dnp3.al.aiq.b1": "0",
                    "dnp3.al.aiq.b0": "1"
                  },
                  "dnp3.al.ana.float": "-32.8694"
                },
                "Point Number 17 (Quality: Online), Value: -0.873841": {
                  "dnp3.al.point_index": "17",
                  "Quality: Online": {
                    "dnp3.al.aiq.b7": "0",
                    "dnp3.al.aiq.b6": "0",
                    "dnp3.al.aiq.b5": "0",
                    "dnp3.al.aiq.b4": "0",
                    "dnp3.al.aiq.b3": "0",
                    "dnp3.al.aiq.b2": "0",
                    "dnp3.al.aiq.b1": "0",
                    "dnp3.al.aiq.b0": "1"
                  },
                  "dnp3.al.ana.float": "-0.873841"
                },
                "Point Number 18 (Quality: Online), Value: -32.8498": {
                  "dnp3.al.point_index": "18",
                  "Quality: Online": {
                    "dnp3.al.aiq.b7": "0",
                    "dnp3.al.aiq.b6": "0",
                    "dnp3.al.aiq.b5": "0",
                    "dnp3.al.aiq.b4": "0",
                    "dnp3.al.aiq.b3": "0",
                    "dnp3.al.aiq.b2": "0",
                    "dnp3.al.aiq.b1": "0",
                    "dnp3.al.aiq.b0": "1"
                  },
                  "dnp3.al.ana.float": "-32.8498"
                },
                "Point Number 19 (Quality: Online), Value: -0.16338": {
                  "dnp3.al.point_index": "19",
                  "Quality: Online": {
                    "dnp3.al.aiq.b7": "0",
                    "dnp3.al.aiq.b6": "0",
                    "dnp3.al.aiq.b5": "0",
                    "dnp3.al.aiq.b4": "0",
                    "dnp3.al.aiq.b3": "0",
                    "dnp3.al.aiq.b2": "0",
                    "dnp3.al.aiq.b1": "0",
                    "dnp3.al.aiq.b0": "1"
                  },
                  "dnp3.al.ana.float": "-0.16338"
                },
                "Point Number 20 (Quality: Online), Value: 12.0097": {
                  "dnp3.al.point_index": "20",
                  "Quality: Online": {
                    "dnp3.al.aiq.b7": "0",
                    "dnp3.al.aiq.b6": "0",
                    "dnp3.al.aiq.b5": "0",
                    "dnp3.al.aiq.b4": "0",
                    "dnp3.al.aiq.b3": "0",
                    "dnp3.al.aiq.b2": "0",
                    "dnp3.al.aiq.b1": "0",
                    "dnp3.al.aiq.b0": "1"
                  },
                  "dnp3.al.ana.float": "12.0097"
                },
                "Point Number 21 (Quality: Online), Value: -5.74132": {
                  "dnp3.al.point_index": "21",
                  "Quality: Online": {
                    "dnp3.al.aiq.b7": "0",
                    "dnp3.al.aiq.b6": "0",
                    "dnp3.al.aiq.b5": "0",
                    "dnp3.al.aiq.b4": "0",
                    "dnp3.al.aiq.b3": "0",
                    "dnp3.al.aiq.b2": "0",
                    "dnp3.al.aiq.b1": "0",
                    "dnp3.al.aiq.b0": "1"
                  },
                  "dnp3.al.ana.float": "-5.74132"
                },
                "Point Number 22 (Quality: Online), Value: 0": {
                  "dnp3.al.point_index": "22",
                  "Quality: Online": {
                    "dnp3.al.aiq.b7": "0",
                    "dnp3.al.aiq.b6": "0",
                    "dnp3.al.aiq.b5": "0",
                    "dnp3.al.aiq.b4": "0",
                    "dnp3.al.aiq.b3": "0",
                    "dnp3.al.aiq.b2": "0",
                    "dnp3.al.aiq.b1": "0",
                    "dnp3.al.aiq.b0": "1"
                  },
                  "dnp3.al.ana.float": "0"
                },
                "Point Number 23 (Quality: Online), Value: 0": {
                  "dnp3.al.point_index": "23",
                  "Quality: Online": {
                    "dnp3.al.aiq.b7": "0",
                    "dnp3.al.aiq.b6": "0",
                    "dnp3.al.aiq.b5": "0",
                    "dnp3.al.aiq.b4": "0",
                    "dnp3.al.aiq.b3": "0",
                    "dnp3.al.aiq.b2": "0",
                    "dnp3.al.aiq.b1": "0",
                    "dnp3.al.aiq.b0": "1"
                  },
                  "dnp3.al.ana.float": "0"
                },
                "Point Number 24 (Quality: Online), Value: 927.819": {
                  "dnp3.al.point_index": "24",
                  "Quality: Online": {
                    "dnp3.al.aiq.b7": "0",
                    "dnp3.al.aiq.b6": "0",
                    "dnp3.al.aiq.b5": "0",
                    "dnp3.al.aiq.b4": "0",
                    "dnp3.al.aiq.b3": "0",
                    "dnp3.al.aiq.b2": "0",
                    "dnp3.al.aiq.b1": "0",
                    "dnp3.al.aiq.b0": "1"
                  },
                  "dnp3.al.ana.float": "927.819"
                },
                "Point Number 25 (Quality: Online), Value: 190.986": {
                  "dnp3.al.point_index": "25",
                  "Quality: Online": {
                    "dnp3.al.aiq.b7": "0",
                    "dnp3.al.aiq.b6": "0",
                    "dnp3.al.aiq.b5": "0",
                    "dnp3.al.aiq.b4": "0",
                    "dnp3.al.aiq.b3": "0",
                    "dnp3.al.aiq.b2": "0",
                    "dnp3.al.aiq.b1": "0",
                    "dnp3.al.aiq.b0": "1"
                  },
                  "dnp3.al.ana.float": "190.986"
                },
                "Point Number 26 (Quality: Online), Value: 20.8401": {
                  "dnp3.al.point_index": "26",
                  "Quality: Online": {
                    "dnp3.al.aiq.b7": "0",
                    "dnp3.al.aiq.b6": "0",
                    "dnp3.al.aiq.b5": "0",
                    "dnp3.al.aiq.b4": "0",
                    "dnp3.al.aiq.b3": "0",
                    "dnp3.al.aiq.b2": "0",
                    "dnp3.al.aiq.b1": "0",
                    "dnp3.al.aiq.b0": "1"
                  },
                  "dnp3.al.ana.float": "20.8401"
                },
                "Point Number 27 (Quality: Online), Value: 5.9047": {
                  "dnp3.al.point_index": "27",
                  "Quality: Online": {
                    "dnp3.al.aiq.b7": "0",
                    "dnp3.al.aiq.b6": "0",
                    "dnp3.al.aiq.b5": "0",
                    "dnp3.al.aiq.b4": "0",
                    "dnp3.al.aiq.b3": "0",
                    "dnp3.al.aiq.b2": "0",
                    "dnp3.al.aiq.b1": "0",
                    "dnp3.al.aiq.b0": "1"
                  },
                  "dnp3.al.ana.float": "5.9047"
                }
              },
              "dnp3.al.obj": "2562",
              "dnp3.al.obj_tree": {
                "Qualifier Field, Prefix: None, Range: 8-bit Start and Stop Indices": {
                  "dnp3.al.objq.prefix": "0",
                  "dnp3.al.objq.range": "0"
                },
                "Number of Items: 14": {
                  "dnp3.al.range.start": "0",
                  "dnp3.al.range.stop": "13"
                },
                "Point Number 0 (Quality: Online), Value: 1": {
                  "dnp3.al.point_index": "0",
                  "Quality: Online": {
                    "dnp3.al.boq.b7": "1",
                    "dnp3.al.boq.b6": "0",
                    "dnp3.al.boq.b5": "0",
                    "dnp3.al.boq.b4": "0",
                    "dnp3.al.boq.b3": "0",
                    "dnp3.al.boq.b2": "0",
                    "dnp3.al.boq.b1": "0",
                    "dnp3.al.boq.b0": "1"
                  }
                },
                "Point Number 1 (Quality: Online), Value: 1": {
                  "dnp3.al.point_index": "1",
                  "Quality: Online": {
                    "dnp3.al.boq.b7": "1",
                    "dnp3.al.boq.b6": "0",
                    "dnp3.al.boq.b5": "0",
                    "dnp3.al.boq.b4": "0",
                    "dnp3.al.boq.b3": "0",
                    "dnp3.al.boq.b2": "0",
                    "dnp3.al.boq.b1": "0",
                    "dnp3.al.boq.b0": "1"
                  }
                },
                "Point Number 2 (Quality: Online), Value: 1": {
                  "dnp3.al.point_index": "2",
                  "Quality: Online": {
                    "dnp3.al.boq.b7": "1",
                    "dnp3.al.boq.b6": "0",
                    "dnp3.al.boq.b5": "0",
                    "dnp3.al.boq.b4": "0",
                    "dnp3.al.boq.b3": "0",
                    "dnp3.al.boq.b2": "0",
                    "dnp3.al.boq.b1": "0",
                    "dnp3.al.boq.b0": "1"
                  }
                },
                "Point Number 3 (Quality: Online), Value: 1": {
                  "dnp3.al.point_index": "3",
                  "Quality: Online": {
                    "dnp3.al.boq.b7": "1",
                    "dnp3.al.boq.b6": "0",
                    "dnp3.al.boq.b5": "0",
                    "dnp3.al.boq.b4": "0",
                    "dnp3.al.boq.b3": "0",
                    "dnp3.al.boq.b2": "0",
                    "dnp3.al.boq.b1": "0",
                    "dnp3.al.boq.b0": "1"
                  }
                },
                "Point Number 4 (Quality: Online), Value: 1": {
                  "dnp3.al.point_index": "4",
                  "Quality: Online": {
                    "dnp3.al.boq.b7": "1",
                    "dnp3.al.boq.b6": "0",
                    "dnp3.al.boq.b5": "0",
                    "dnp3.al.boq.b4": "0",
                    "dnp3.al.boq.b3": "0",
                    "dnp3.al.boq.b2": "0",
                    "dnp3.al.boq.b1": "0",
                    "dnp3.al.boq.b0": "1"
                  }
                },
                "Point Number 5 (Quality: Online), Value: 1": {
                  "dnp3.al.point_index": "5",
                  "Quality: Online": {
                    "dnp3.al.boq.b7": "1",
                    "dnp3.al.boq.b6": "0",
                    "dnp3.al.boq.b5": "0",
                    "dnp3.al.boq.b4": "0",
                    "dnp3.al.boq.b3": "0",
                    "dnp3.al.boq.b2": "0",
                    "dnp3.al.boq.b1": "0",
                    "dnp3.al.boq.b0": "1"
                  }
                },
                "Point Number 6 (Quality: Online), Value: 1": {
                  "dnp3.al.point_index": "6",
                  "Quality: Online": {
                    "dnp3.al.boq.b7": "1",
                    "dnp3.al.boq.b6": "0",
                    "dnp3.al.boq.b5": "0",
                    "dnp3.al.boq.b4": "0",
                    "dnp3.al.boq.b3": "0",
                    "dnp3.al.boq.b2": "0",
                    "dnp3.al.boq.b1": "0",
                    "dnp3.al.boq.b0": "1"
                  }
                },
                "Point Number 7 (Quality: Online), Value: 1": {
                  "dnp3.al.point_index": "7",
                  "Quality: Online": {
                    "dnp3.al.boq.b7": "1",
                    "dnp3.al.boq.b6": "0",
                    "dnp3.al.boq.b5": "0",
                    "dnp3.al.boq.b4": "0",
                    "dnp3.al.boq.b3": "0",
                    "dnp3.al.boq.b2": "0",
                    "dnp3.al.boq.b1": "0",
                    "dnp3.al.boq.b0": "1"
                  }
                },
                "Point Number 8 (Quality: Online), Value: 1": {
                  "dnp3.al.point_index": "8",
                  "Quality: Online": {
                    "dnp3.al.boq.b7": "1",
                    "dnp3.al.boq.b6": "0",
                    "dnp3.al.boq.b5": "0",
                    "dnp3.al.boq.b4": "0",
                    "dnp3.al.boq.b3": "0",
                    "dnp3.al.boq.b2": "0",
                    "dnp3.al.boq.b1": "0",
                    "dnp3.al.boq.b0": "1"
                  }
                },
                "Point Number 9 (Quality: Online), Value: 1": {
                  "dnp3.al.point_index": "9",
                  "Quality: Online": {
                    "dnp3.al.boq.b7": "1",
                    "dnp3.al.boq.b6": "0",
                    "dnp3.al.boq.b5": "0",
                    "dnp3.al.boq.b4": "0",
                    "dnp3.al.boq.b3": "0",
                    "dnp3.al.boq.b2": "0",
                    "dnp3.al.boq.b1": "0",
                    "dnp3.al.boq.b0": "1"
                  }
                },
                "Point Number 10 (Quality: Online), Value: 1": {
                  "dnp3.al.point_index": "10",
                  "Quality: Online": {
                    "dnp3.al.boq.b7": "1",
                    "dnp3.al.boq.b6": "0",
                    "dnp3.al.boq.b5": "0",
                    "dnp3.al.boq.b4": "0",
                    "dnp3.al.boq.b3": "0",
                    "dnp3.al.boq.b2": "0",
                    "dnp3.al.boq.b1": "0",
                    "dnp3.al.boq.b0": "1"
                  }
                },
                "Point Number 11 (Quality: Online), Value: 0": {
                  "dnp3.al.point_index": "11",
                  "Quality: Online": {
                    "dnp3.al.boq.b7": "0",
                    "dnp3.al.boq.b6": "0",
                    "dnp3.al.boq.b5": "0",
                    "dnp3.al.boq.b4": "0",
                    "dnp3.al.boq.b3": "0",
                    "dnp3.al.boq.b2": "0",
                    "dnp3.al.boq.b1": "0",
                    "dnp3.al.boq.b0": "1"
                  }
                },
                "Point Number 12 (Quality: Online), Value: 1": {
                  "dnp3.al.point_index": "12",
                  "Quality: Online": {
                    "dnp3.al.boq.b7": "1",
                    "dnp3.al.boq.b6": "0",
                    "dnp3.al.boq.b5": "0",
                    "dnp3.al.boq.b4": "0",
                    "dnp3.al.boq.b3": "0",
                    "dnp3.al.boq.b2": "0",
                    "dnp3.al.boq.b1": "0",
                    "dnp3.al.boq.b0": "1"
                  }
                },
                "Point Number 13 (Quality: Online), Value: 1": {
                  "dnp3.al.point_index": "13",
                  "Quality: Online": {
                    "dnp3.al.boq.b7": "1",
                    "dnp3.al.boq.b6": "0",
                    "dnp3.al.boq.b5": "0",
                    "dnp3.al.boq.b4": "0",
                    "dnp3.al.boq.b3": "0",
                    "dnp3.al.boq.b2": "0",
                    "dnp3.al.boq.b1": "0",
                    "dnp3.al.boq.b0": "1"
                  }
                }
              },
              "dnp3.al.obj": "10243",
              "dnp3.al.obj_tree": {
                "Qualifier Field, Prefix: None, Range: 8-bit Start and Stop Indices": {
                  "dnp3.al.objq.prefix": "0",
                  "dnp3.al.objq.range": "0"
                },
                "Number of Items: 2": {
                  "dnp3.al.range.start": "0",
                  "dnp3.al.range.stop": "1"
                },
                "Point Number 0 (Quality: Online), Value: 0": {
                  "dnp3.al.point_index": "0",
                  "Quality: Online": {
                    "dnp3.al.aoq.b7": "0",
                    "dnp3.al.aoq.b6": "0",
                    "dnp3.al.aoq.b5": "0",
                    "dnp3.al.aoq.b4": "0",
                    "dnp3.al.aoq.b3": "0",
                    "dnp3.al.aoq.b2": "0",
                    "dnp3.al.aoq.b1": "0",
                    "dnp3.al.aoq.b0": "1"
                  },
                  "dnp3.al.anaout.float": "0"
                },
                "Point Number 1 (Quality: Online), Value: 895.212": {
                  "dnp3.al.point_index": "1",
                  "Quality: Online": {
                    "dnp3.al.aoq.b7": "0",
                    "dnp3.al.aoq.b6": "0",
                    "dnp3.al.aoq.b5": "0",
                    "dnp3.al.aoq.b4": "0",
                    "dnp3.al.aoq.b3": "0",
                    "dnp3.al.aoq.b2": "0",
                    "dnp3.al.aoq.b1": "0",
                    "dnp3.al.aoq.b0": "1"
                  },
                  "dnp3.al.anaout.float": "895.212"
                }
              }
            }
          }
        }
      }
    }
  },
  {
    "_index": "packets-2020-10-17",
    "_type": "pcap_file",
    "_score": null,
    "_source": {
      "layers": {
        "frame": {
          "frame.encap_type": "1",
          "frame.time": "Oct 17, 2020 11:09:17.060168000 CDT",
          "frame.offset_shift": "0.000000000",
          "frame.time_epoch": "1602950957.060168000",
          "frame.time_delta": "0.235064000",
          "frame.time_delta_displayed": "0.235064000",
          "frame.time_relative": "8.954114000",
          "frame.number": "16",
          "frame.len": "42",
          "frame.cap_len": "42",
          "frame.marked": "0",
          "frame.ignored": "0",
          "frame.protocols": "eth:ethertype:arp",
          "frame.coloring_rule.name": "ARP",
          "frame.coloring_rule.string": "arp"
        },
        "eth": {
          "eth.dst": "ff:ff:ff:ff:ff:ff",
          "eth.dst_tree": {
            "eth.dst_resolved": "Broadcast",
            "eth.addr": "ff:ff:ff:ff:ff:ff",
            "eth.addr_resolved": "Broadcast",
            "eth.lg": "1",
            "eth.ig": "1"
          },
          "eth.src": "00:00:00:aa:00:22",
          "eth.src_tree": {
            "eth.src_resolved": "00:00:00_aa:00:22",
            "eth.addr": "00:00:00:aa:00:22",
            "eth.addr_resolved": "00:00:00_aa:00:22",
            "eth.lg": "0",
            "eth.ig": "0"
          },
          "eth.type": "0x00000806"
        },
        "arp": {
          "arp.hw.type": "1",
          "arp.proto.type": "0x00000800",
          "arp.hw.size": "6",
          "arp.proto.size": "4",
          "arp.opcode": "1",
          "arp.src.hw_mac": "00:00:00:aa:00:22",
          "arp.src.proto_ipv4": "192.168.0.4",
          "arp.dst.hw_mac": "00:00:00:00:00:00",
          "arp.dst.proto_ipv4": "192.168.0.110"
        }
      }
    }
  },
  {
    "_index": "packets-2020-10-17",
    "_type": "pcap_file",
    "_score": null,
    "_source": {
      "layers": {
        "frame": {
          "frame.encap_type": "1",
          "frame.time": "Oct 17, 2020 11:09:18.068670000 CDT",
          "frame.offset_shift": "0.000000000",
          "frame.time_epoch": "1602950958.068670000",
          "frame.time_delta": "1.008502000",
          "frame.time_delta_displayed": "1.008502000",
          "frame.time_relative": "9.962616000",
          "frame.number": "17",
          "frame.len": "42",
          "frame.cap_len": "42",
          "frame.marked": "0",
          "frame.ignored": "0",
          "frame.protocols": "eth:ethertype:arp",
          "frame.coloring_rule.name": "ARP",
          "frame.coloring_rule.string": "arp"
        },
        "eth": {
          "eth.dst": "ff:ff:ff:ff:ff:ff",
          "eth.dst_tree": {
            "eth.dst_resolved": "Broadcast",
            "eth.addr": "ff:ff:ff:ff:ff:ff",
            "eth.addr_resolved": "Broadcast",
            "eth.lg": "1",
            "eth.ig": "1"
          },
          "eth.src": "00:00:00:aa:00:22",
          "eth.src_tree": {
            "eth.src_resolved": "00:00:00_aa:00:22",
            "eth.addr": "00:00:00:aa:00:22",
            "eth.addr_resolved": "00:00:00_aa:00:22",
            "eth.lg": "0",
            "eth.ig": "0"
          },
          "eth.type": "0x00000806"
        },
        "arp": {
          "arp.hw.type": "1",
          "arp.proto.type": "0x00000800",
          "arp.hw.size": "6",
          "arp.proto.size": "4",
          "arp.opcode": "1",
          "arp.src.hw_mac": "00:00:00:aa:00:22",
          "arp.src.proto_ipv4": "192.168.0.4",
          "arp.dst.hw_mac": "00:00:00:00:00:00",
          "arp.dst.proto_ipv4": "192.168.0.110"
        }
      }
    }
  },
  {
    "_index": "packets-2020-10-17",
    "_type": "pcap_file",
    "_score": null,
    "_source": {
      "layers": {
        "frame": {
          "frame.encap_type": "1",
          "frame.time": "Oct 17, 2020 11:09:19.092672000 CDT",
          "frame.offset_shift": "0.000000000",
          "frame.time_epoch": "1602950959.092672000",
          "frame.time_delta": "1.024002000",
          "frame.time_delta_displayed": "1.024002000",
          "frame.time_relative": "10.986618000",
          "frame.number": "18",
          "frame.len": "42",
          "frame.cap_len": "42",
          "frame.marked": "0",
          "frame.ignored": "0",
          "frame.protocols": "eth:ethertype:arp",
          "frame.coloring_rule.name": "ARP",
          "frame.coloring_rule.string": "arp"
        },
        "eth": {
          "eth.dst": "ff:ff:ff:ff:ff:ff",
          "eth.dst_tree": {
            "eth.dst_resolved": "Broadcast",
            "eth.addr": "ff:ff:ff:ff:ff:ff",
            "eth.addr_resolved": "Broadcast",
            "eth.lg": "1",
            "eth.ig": "1"
          },
          "eth.src": "00:00:00:aa:00:22",
          "eth.src_tree": {
            "eth.src_resolved": "00:00:00_aa:00:22",
            "eth.addr": "00:00:00:aa:00:22",
            "eth.addr_resolved": "00:00:00_aa:00:22",
            "eth.lg": "0",
            "eth.ig": "0"
          },
          "eth.type": "0x00000806"
        },
        "arp": {
          "arp.hw.type": "1",
          "arp.proto.type": "0x00000800",
          "arp.hw.size": "6",
          "arp.proto.size": "4",
          "arp.opcode": "1",
          "arp.src.hw_mac": "00:00:00:aa:00:22",
          "arp.src.proto_ipv4": "192.168.0.4",
          "arp.dst.hw_mac": "00:00:00:00:00:00",
          "arp.dst.proto_ipv4": "192.168.0.110"
        }
      }
    }
  },
  {
    "_index": "packets-2020-10-17",
    "_type": "pcap_file",
    "_score": null,
    "_source": {
      "layers": {
        "frame": {
          "frame.encap_type": "1",
          "frame.time": "Oct 17, 2020 11:09:20.151051000 CDT",
          "frame.offset_shift": "0.000000000",
          "frame.time_epoch": "1602950960.151051000",
          "frame.time_delta": "1.058379000",
          "frame.time_delta_displayed": "1.058379000",
          "frame.time_relative": "12.044997000",
          "frame.number": "19",
          "frame.len": "72",
          "frame.cap_len": "72",
          "frame.marked": "0",
          "frame.ignored": "0",
          "frame.protocols": "eth:ethertype:ip:tcp:dnp3",
          "frame.coloring_rule.name": "TCP",
          "frame.coloring_rule.string": "tcp"
        },
        "eth": {
          "eth.dst": "00:50:56:9c:9d:70",
          "eth.dst_tree": {
            "eth.dst_resolved": "Vmware_9c:9d:70",
            "eth.addr": "00:50:56:9c:9d:70",
            "eth.addr_resolved": "Vmware_9c:9d:70",
            "eth.lg": "0",
            "eth.ig": "0"
          },
          "eth.src": "00:00:00:aa:00:22",
          "eth.src_tree": {
            "eth.src_resolved": "00:00:00_aa:00:22",
            "eth.addr": "00:00:00:aa:00:22",
            "eth.addr_resolved": "00:00:00_aa:00:22",
            "eth.lg": "0",
            "eth.ig": "0"
          },
          "eth.type": "0x00000800"
        },
        "ip": {
          "ip.version": "4",
          "ip.hdr_len": "20",
          "ip.dsfield": "0x00000000",
          "ip.dsfield_tree": {
            "ip.dsfield.dscp": "0",
            "ip.dsfield.ecn": "0"
          },
          "ip.len": "58",
          "ip.id": "0x0000bf95",
          "ip.flags": "0x00004000",
          "ip.flags_tree": {
            "ip.flags.rb": "0",
            "ip.flags.df": "1",
            "ip.flags.mf": "0"
          },
          "ip.frag_offset": "0",
          "ip.ttl": "62",
          "ip.proto": "6",
          "ip.checksum": "0x00001069",
          "ip.checksum.status": "2",
          "ip.src": "172.16.0.2",
          "ip.addr": "172.16.0.2",
          "ip.src_host": "172.16.0.2",
          "ip.host": "172.16.0.2",
          "ip.dst": "192.168.0.5",
          "ip.addr": "192.168.0.5",
          "ip.dst_host": "192.168.0.5",
          "ip.host": "192.168.0.5"
        },
        "tcp": {
          "tcp.srcport": "52851",
          "tcp.dstport": "20000",
          "tcp.port": "52851",
          "tcp.port": "20000",
          "tcp.stream": "6",
          "tcp.len": "18",
          "tcp.seq": "1",
          "tcp.nxtseq": "19",
          "tcp.ack": "1",
          "tcp.hdr_len": "20",
          "tcp.flags": "0x00000018",
          "tcp.flags_tree": {
            "tcp.flags.res": "0",
            "tcp.flags.ns": "0",
            "tcp.flags.cwr": "0",
            "tcp.flags.ecn": "0",
            "tcp.flags.urg": "0",
            "tcp.flags.ack": "1",
            "tcp.flags.push": "1",
            "tcp.flags.reset": "0",
            "tcp.flags.syn": "0",
            "tcp.flags.fin": "0",
            "tcp.flags.str": "·······AP···"
          },
          "tcp.window_size_value": "501",
          "tcp.window_size": "501",
          "tcp.window_size_scalefactor": "-1",
          "tcp.checksum": "0x000028b1",
          "tcp.checksum.status": "2",
          "tcp.urgent_pointer": "0",
          "tcp.analysis": {
            "tcp.analysis.bytes_in_flight": "18",
            "tcp.analysis.push_bytes_sent": "18"
          },
          "Timestamps": {
            "tcp.time_relative": "0.000000000",
            "tcp.time_delta": "0.000000000"
          },
          "tcp.payload": "05:64:0b:c4:86:01:01:00:cc:ed:f3:c3:01:3c:01:06:e6:2f",
          "tcp.pdu.size": "18"
        },
        "dnp3": {
          "Data Link Layer, Len: 11, From: 1, To: 390, DIR, PRM, Unconfirmed User Data": {
            "dnp3.start": "0x00000564",
            "dnp3.len": "11",
            "dnp3.ctl": "0x000000c4",
            "dnp3.ctl_tree": {
              "dnp3.ctl.dir": "1",
              "dnp3.ctl.prm": "1",
              "dnp3.ctl.fcb": "0",
              "dnp3.ctl.fcv": "0",
              "dnp3.ctl.prifunc": "4"
            },
            "dnp3.dst": "390",
            "dnp3.addr": "390",
            "dnp3.src": "1",
            "dnp3.addr": "1",
            "dnp3.hdr.CRC": "0x0000edcc",
            "dnp.hdr.CRC.status": "1"
          },
          "dnp3.tr.ctl": "0x000000f3",
          "dnp3.tr.ctl_tree": {
            "dnp3.tr.fin": "1",
            "dnp3.tr.fir": "1",
            "dnp3.tr.seq": "51"
          },
          "Data Chunks": {
            "Data Chunk: 0": {
              "dnp.data_chunk": "f3:c3:01:3c:01:06",
              "dnp.data_chunk_len": "6",
              "dnp.data_chunk.CRC": "0x00002fe6",
              "dnp.data_chunk.CRC.status": "1"
            }
          },
          "dnp3.al.fragments": {
            "dnp3.al.fragment": "19",
            "dnp3.al.fragment.count": "1",
            "dnp3.al.fragment.reassembled.length": "5"
          },
          "Application Layer: (FIR, FIN, Sequence 3, Read)": {
            "dnp3.al.ctl": "0x000000c3",
            "dnp3.al.ctl_tree": {
              "dnp3.al.fir": "1",
              "dnp3.al.fin": "1",
              "dnp3.al.con": "0",
              "dnp3.al.uns": "0",
              "dnp3.al.seq": "3"
            },
            "dnp3.al.func": "1",
            "READ Request Data Objects": {
              "dnp3.al.obj": "15361",
              "dnp3.al.obj_tree": {
                "Qualifier Field, Prefix: None, Range: No Range Field": {
                  "dnp3.al.objq.prefix": "0",
                  "dnp3.al.objq.range": "6"
                },
                "Number of Items: 0": ""
              }
            }
          }
        }
      }
    }
  },
  {
    "_index": "packets-2020-10-17",
    "_type": "pcap_file",
    "_score": null,
    "_source": {
      "layers": {
        "frame": {
          "frame.encap_type": "1",
          "frame.time": "Oct 17, 2020 11:09:20.202676000 CDT",
          "frame.offset_shift": "0.000000000",
          "frame.time_epoch": "1602950960.202676000",
          "frame.time_delta": "0.051625000",
          "frame.time_delta_displayed": "0.051625000",
          "frame.time_relative": "12.096622000",
          "frame.number": "20",
          "frame.len": "196",
          "frame.cap_len": "196",
          "frame.marked": "0",
          "frame.ignored": "0",
          "frame.protocols": "eth:ethertype:ip:tcp:dnp3",
          "frame.coloring_rule.name": "TCP",
          "frame.coloring_rule.string": "tcp"
        },
        "eth": {
          "eth.dst": "00:00:00:aa:00:22",
          "eth.dst_tree": {
            "eth.dst_resolved": "00:00:00_aa:00:22",
            "eth.addr": "00:00:00:aa:00:22",
            "eth.addr_resolved": "00:00:00_aa:00:22",
            "eth.lg": "0",
            "eth.ig": "0"
          },
          "eth.src": "00:50:56:9c:9d:70",
          "eth.src_tree": {
            "eth.src_resolved": "Vmware_9c:9d:70",
            "eth.addr": "00:50:56:9c:9d:70",
            "eth.addr_resolved": "Vmware_9c:9d:70",
            "eth.lg": "0",
            "eth.ig": "0"
          },
          "eth.type": "0x00000800"
        },
        "ip": {
          "ip.version": "4",
          "ip.hdr_len": "20",
          "ip.dsfield": "0x00000000",
          "ip.dsfield_tree": {
            "ip.dsfield.dscp": "0",
            "ip.dsfield.ecn": "0"
          },
          "ip.len": "182",
          "ip.id": "0x0000b4ac",
          "ip.flags": "0x00004000",
          "ip.flags_tree": {
            "ip.flags.rb": "0",
            "ip.flags.df": "1",
            "ip.flags.mf": "0"
          },
          "ip.frag_offset": "0",
          "ip.ttl": "128",
          "ip.proto": "6",
          "ip.checksum": "0x0000d8d5",
          "ip.checksum.status": "2",
          "ip.src": "192.168.0.5",
          "ip.addr": "192.168.0.5",
          "ip.src_host": "192.168.0.5",
          "ip.host": "192.168.0.5",
          "ip.dst": "172.16.0.2",
          "ip.addr": "172.16.0.2",
          "ip.dst_host": "172.16.0.2",
          "ip.host": "172.16.0.2"
        },
        "tcp": {
          "tcp.srcport": "20000",
          "tcp.dstport": "52851",
          "tcp.port": "20000",
          "tcp.port": "52851",
          "tcp.stream": "6",
          "tcp.len": "142",
          "tcp.seq": "1",
          "tcp.nxtseq": "143",
          "tcp.ack": "19",
          "tcp.hdr_len": "20",
          "tcp.flags": "0x00000018",
          "tcp.flags_tree": {
            "tcp.flags.res": "0",
            "tcp.flags.ns": "0",
            "tcp.flags.cwr": "0",
            "tcp.flags.ecn": "0",
            "tcp.flags.urg": "0",
            "tcp.flags.ack": "1",
            "tcp.flags.push": "1",
            "tcp.flags.reset": "0",
            "tcp.flags.syn": "0",
            "tcp.flags.fin": "0",
            "tcp.flags.str": "·······AP···"
          },
          "tcp.window_size_value": "1022",
          "tcp.window_size": "1022",
          "tcp.window_size_scalefactor": "-1",
          "tcp.checksum": "0x00005d61",
          "tcp.checksum.status": "2",
          "tcp.urgent_pointer": "0",
          "tcp.analysis": {
            "tcp.analysis.acks_frame": "19",
            "tcp.analysis.ack_rtt": "0.051625000",
            "tcp.analysis.bytes_in_flight": "142",
            "tcp.analysis.push_bytes_sent": "142"
          },
          "Timestamps": {
            "tcp.time_relative": "0.051625000",
            "tcp.time_delta": "0.051625000"
          },
          "tcp.payload": "05:64:79:44:01:00:86:01:2f:e4:c0:c3:81:00:00:01:02:00:00:07:81:81:81:81:81:81:92:8e:81:81:1e:05:00:00:0f:01:3e:d3:8d:44:01:88:30:f9:2b:c3:41:01:3e:d3:8d:44:01:88:30:f9:41:01:34:67:04:c4:dc:cc:01:99:ee:a3:c2:01:63:d6:19:c3:01:8f:0c:e3:c0:01:3e:82:9d:09:fa:c4:01:c5:e5:7e:43:01:e1:c2:14:c4:01:f9:89:18:1d:27:c1:01:59:d8:99:c2:01:26:ce:73:41:01:41:6a:52:32:98:42:01:b1:bc:ac:41:0a:02:00:00:07:81:81:81:81:1c:96:81:81:81:81:57:5d",
          "tcp.pdu.size": "142"
        },
        "dnp3": {
          "Data Link Layer, Len: 121, From: 390, To: 1, PRM, Unconfirmed User Data": {
            "dnp3.start": "0x00000564",
            "dnp3.len": "121",
            "dnp3.ctl": "0x00000044",
            "dnp3.ctl_tree": {
              "dnp3.ctl.dir": "0",
              "dnp3.ctl.prm": "1",
              "dnp3.ctl.fcb": "0",
              "dnp3.ctl.fcv": "0",
              "dnp3.ctl.prifunc": "4"
            },
            "dnp3.dst": "1",
            "dnp3.addr": "1",
            "dnp3.src": "390",
            "dnp3.addr": "390",
            "dnp3.hdr.CRC": "0x0000e42f",
            "dnp.hdr.CRC.status": "1"
          },
          "dnp3.tr.ctl": "0x000000c0",
          "dnp3.tr.ctl_tree": {
            "dnp3.tr.fin": "1",
            "dnp3.tr.fir": "1",
            "dnp3.tr.seq": "0"
          },
          "Data Chunks": {
            "Data Chunk: 0": {
              "dnp.data_chunk": "c0:c3:81:00:00:01:02:00:00:07:81:81:81:81:81:81",
              "dnp.data_chunk_len": "16",
              "dnp.data_chunk.CRC": "0x00008e92",
              "dnp.data_chunk.CRC.status": "1"
            },
            "Data Chunk: 1": {
              "dnp.data_chunk": "81:81:1e:05:00:00:0f:01:3e:d3:8d:44:01:88:30:f9",
              "dnp.data_chunk_len": "16",
              "dnp.data_chunk.CRC": "0x0000c32b",
              "dnp.data_chunk.CRC.status": "1"
            },
            "Data Chunk: 2": {
              "dnp.data_chunk": "41:01:3e:d3:8d:44:01:88:30:f9:41:01:34:67:04:c4",
              "dnp.data_chunk_len": "16",
              "dnp.data_chunk.CRC": "0x0000ccdc",
              "dnp.data_chunk.CRC.status": "1"
            },
            "Data Chunk: 3": {
              "dnp.data_chunk": "01:99:ee:a3:c2:01:63:d6:19:c3:01:8f:0c:e3:c0:01",
              "dnp.data_chunk_len": "16",
              "dnp.data_chunk.CRC": "0x0000823e",
              "dnp.data_chunk.CRC.status": "1"
            },
            "Data Chunk: 4": {
              "dnp.data_chunk": "9d:09:fa:c4:01:c5:e5:7e:43:01:e1:c2:14:c4:01:f9",
              "dnp.data_chunk_len": "16",
              "dnp.data_chunk.CRC": "0x00001889",
              "dnp.data_chunk.CRC.status": "1"
            },
            "Data Chunk: 5": {
              "dnp.data_chunk": "1d:27:c1:01:59:d8:99:c2:01:26:ce:73:41:01:41:6a",
              "dnp.data_chunk_len": "16",
              "dnp.data_chunk.CRC": "0x00003252",
              "dnp.data_chunk.CRC.status": "1"
            },
            "Data Chunk: 6": {
              "dnp.data_chunk": "98:42:01:b1:bc:ac:41:0a:02:00:00:07:81:81:81:81",
              "dnp.data_chunk_len": "16",
              "dnp.data_chunk.CRC": "0x0000961c",
              "dnp.data_chunk.CRC.status": "1"
            },
            "Data Chunk: 7": {
              "dnp.data_chunk": "81:81:81:81",
              "dnp.data_chunk_len": "4",
              "dnp.data_chunk.CRC": "0x00005d57",
              "dnp.data_chunk.CRC.status": "1"
            }
          },
          "dnp3.al.fragments": {
            "dnp3.al.fragment": "20",
            "dnp3.al.fragment.count": "1",
            "dnp3.al.fragment.reassembled.length": "115"
          },
          "Application Layer: (FIR, FIN, Sequence 3, Response)": {
            "dnp3.al.ctl": "0x000000c3",
            "dnp3.al.ctl_tree": {
              "dnp3.al.fir": "1",
              "dnp3.al.fin": "1",
              "dnp3.al.con": "0",
              "dnp3.al.uns": "0",
              "dnp3.al.seq": "3"
            },
            "dnp3.al.func": "129",
            "dnp3.al.iin": "0x00000000",
            "dnp3.al.iin_tree": {
              "dnp3.al.iin.rst": "0",
              "dnp3.al.iin.dt": "0",
              "dnp3.al.iin.dol": "0",
              "dnp3.al.iin.tsr": "0",
              "dnp3.al.iin.cls3d": "0",
              "dnp3.al.iin.cls2d": "0",
              "dnp3.al.iin.cls1d": "0",
              "dnp3.al.iin.bmsg": "0",
              "dnp3.al.iin.cc": "0",
              "dnp3.al.iin.oae": "0",
              "dnp3.al.iin.ebo": "0",
              "dnp3.al.iin.pioor": "0",
              "dnp3.al.iin.obju": "0",
              "dnp3.al.iin.fcni": "0"
            },
            "RESPONSE Data Objects": {
              "dnp3.al.obj": "258",
              "dnp3.al.obj_tree": {
                "Qualifier Field, Prefix: None, Range: 8-bit Start and Stop Indices": {
                  "dnp3.al.objq.prefix": "0",
                  "dnp3.al.objq.range": "0"
                },
                "Number of Items: 8": {
                  "dnp3.al.range.start": "0",
                  "dnp3.al.range.stop": "7"
                },
                "Point Number 0 (Quality: Online), Value: 1": {
                  "dnp3.al.point_index": "0",
                  "Quality: Online": {
                    "dnp3.al.biq.b7": "1",
                    "dnp3.al.biq.b6": "0",
                    "dnp3.al.biq.b5": "0",
                    "dnp3.al.biq.b4": "0",
                    "dnp3.al.biq.b3": "0",
                    "dnp3.al.biq.b2": "0",
                    "dnp3.al.biq.b1": "0",
                    "dnp3.al.biq.b0": "1"
                  }
                },
                "Point Number 1 (Quality: Online), Value: 1": {
                  "dnp3.al.point_index": "1",
                  "Quality: Online": {
                    "dnp3.al.biq.b7": "1",
                    "dnp3.al.biq.b6": "0",
                    "dnp3.al.biq.b5": "0",
                    "dnp3.al.biq.b4": "0",
                    "dnp3.al.biq.b3": "0",
                    "dnp3.al.biq.b2": "0",
                    "dnp3.al.biq.b1": "0",
                    "dnp3.al.biq.b0": "1"
                  }
                },
                "Point Number 2 (Quality: Online), Value: 1": {
                  "dnp3.al.point_index": "2",
                  "Quality: Online": {
                    "dnp3.al.biq.b7": "1",
                    "dnp3.al.biq.b6": "0",
                    "dnp3.al.biq.b5": "0",
                    "dnp3.al.biq.b4": "0",
                    "dnp3.al.biq.b3": "0",
                    "dnp3.al.biq.b2": "0",
                    "dnp3.al.biq.b1": "0",
                    "dnp3.al.biq.b0": "1"
                  }
                },
                "Point Number 3 (Quality: Online), Value: 1": {
                  "dnp3.al.point_index": "3",
                  "Quality: Online": {
                    "dnp3.al.biq.b7": "1",
                    "dnp3.al.biq.b6": "0",
                    "dnp3.al.biq.b5": "0",
                    "dnp3.al.biq.b4": "0",
                    "dnp3.al.biq.b3": "0",
                    "dnp3.al.biq.b2": "0",
                    "dnp3.al.biq.b1": "0",
                    "dnp3.al.biq.b0": "1"
                  }
                },
                "Point Number 4 (Quality: Online), Value: 1": {
                  "dnp3.al.point_index": "4",
                  "Quality: Online": {
                    "dnp3.al.biq.b7": "1",
                    "dnp3.al.biq.b6": "0",
                    "dnp3.al.biq.b5": "0",
                    "dnp3.al.biq.b4": "0",
                    "dnp3.al.biq.b3": "0",
                    "dnp3.al.biq.b2": "0",
                    "dnp3.al.biq.b1": "0",
                    "dnp3.al.biq.b0": "1"
                  }
                },
                "Point Number 5 (Quality: Online), Value: 1": {
                  "dnp3.al.point_index": "5",
                  "Quality: Online": {
                    "dnp3.al.biq.b7": "1",
                    "dnp3.al.biq.b6": "0",
                    "dnp3.al.biq.b5": "0",
                    "dnp3.al.biq.b4": "0",
                    "dnp3.al.biq.b3": "0",
                    "dnp3.al.biq.b2": "0",
                    "dnp3.al.biq.b1": "0",
                    "dnp3.al.biq.b0": "1"
                  }
                },
                "Point Number 6 (Quality: Online), Value: 1": {
                  "dnp3.al.point_index": "6",
                  "Quality: Online": {
                    "dnp3.al.biq.b7": "1",
                    "dnp3.al.biq.b6": "0",
                    "dnp3.al.biq.b5": "0",
                    "dnp3.al.biq.b4": "0",
                    "dnp3.al.biq.b3": "0",
                    "dnp3.al.biq.b2": "0",
                    "dnp3.al.biq.b1": "0",
                    "dnp3.al.biq.b0": "1"
                  }
                },
                "Point Number 7 (Quality: Online), Value: 1": {
                  "dnp3.al.point_index": "7",
                  "Quality: Online": {
                    "dnp3.al.biq.b7": "1",
                    "dnp3.al.biq.b6": "0",
                    "dnp3.al.biq.b5": "0",
                    "dnp3.al.biq.b4": "0",
                    "dnp3.al.biq.b3": "0",
                    "dnp3.al.biq.b2": "0",
                    "dnp3.al.biq.b1": "0",
                    "dnp3.al.biq.b0": "1"
                  }
                }
              },
              "dnp3.al.obj": "7685",
              "dnp3.al.obj_tree": {
                "Qualifier Field, Prefix: None, Range: 8-bit Start and Stop Indices": {
                  "dnp3.al.objq.prefix": "0",
                  "dnp3.al.objq.range": "0"
                },
                "Number of Items: 16": {
                  "dnp3.al.range.start": "0",
                  "dnp3.al.range.stop": "15"
                },
                "Point Number 0 (Quality: Online), Value: 1134.6": {
                  "dnp3.al.point_index": "0",
                  "Quality: Online": {
                    "dnp3.al.aiq.b7": "0",
                    "dnp3.al.aiq.b6": "0",
                    "dnp3.al.aiq.b5": "0",
                    "dnp3.al.aiq.b4": "0",
                    "dnp3.al.aiq.b3": "0",
                    "dnp3.al.aiq.b2": "0",
                    "dnp3.al.aiq.b1": "0",
                    "dnp3.al.aiq.b0": "1"
                  },
                  "dnp3.al.ana.float": "1134.6"
                },
                "Point Number 1 (Quality: Online), Value: 31.1487": {
                  "dnp3.al.point_index": "1",
                  "Quality: Online": {
                    "dnp3.al.aiq.b7": "0",
                    "dnp3.al.aiq.b6": "0",
                    "dnp3.al.aiq.b5": "0",
                    "dnp3.al.aiq.b4": "0",
                    "dnp3.al.aiq.b3": "0",
                    "dnp3.al.aiq.b2": "0",
                    "dnp3.al.aiq.b1": "0",
                    "dnp3.al.aiq.b0": "1"
                  },
                  "dnp3.al.ana.float": "31.1487"
                },
                "Point Number 2 (Quality: Online), Value: 1134.6": {
                  "dnp3.al.point_index": "2",
                  "Quality: Online": {
                    "dnp3.al.aiq.b7": "0",
                    "dnp3.al.aiq.b6": "0",
                    "dnp3.al.aiq.b5": "0",
                    "dnp3.al.aiq.b4": "0",
                    "dnp3.al.aiq.b3": "0",
                    "dnp3.al.aiq.b2": "0",
                    "dnp3.al.aiq.b1": "0",
                    "dnp3.al.aiq.b0": "1"
                  },
                  "dnp3.al.ana.float": "1134.6"
                },
                "Point Number 3 (Quality: Online), Value: 31.1487": {
                  "dnp3.al.point_index": "3",
                  "Quality: Online": {
                    "dnp3.al.aiq.b7": "0",
                    "dnp3.al.aiq.b6": "0",
                    "dnp3.al.aiq.b5": "0",
                    "dnp3.al.aiq.b4": "0",
                    "dnp3.al.aiq.b3": "0",
                    "dnp3.al.aiq.b2": "0",
                    "dnp3.al.aiq.b1": "0",
                    "dnp3.al.aiq.b0": "1"
                  },
                  "dnp3.al.ana.float": "31.1487"
                },
                "Point Number 4 (Quality: Online), Value: -529.613": {
                  "dnp3.al.point_index": "4",
                  "Quality: Online": {
                    "dnp3.al.aiq.b7": "0",
                    "dnp3.al.aiq.b6": "0",
                    "dnp3.al.aiq.b5": "0",
                    "dnp3.al.aiq.b4": "0",
                    "dnp3.al.aiq.b3": "0",
                    "dnp3.al.aiq.b2": "0",
                    "dnp3.al.aiq.b1": "0",
                    "dnp3.al.aiq.b0": "1"
                  },
                  "dnp3.al.ana.float": "-529.613"
                },
                "Point Number 5 (Quality: Online), Value: -81.966": {
                  "dnp3.al.point_index": "5",
                  "Quality: Online": {
                    "dnp3.al.aiq.b7": "0",
                    "dnp3.al.aiq.b6": "0",
                    "dnp3.al.aiq.b5": "0",
                    "dnp3.al.aiq.b4": "0",
                    "dnp3.al.aiq.b3": "0",
                    "dnp3.al.aiq.b2": "0",
                    "dnp3.al.aiq.b1": "0",
                    "dnp3.al.aiq.b0": "1"
                  },
                  "dnp3.al.ana.float": "-81.966"
                },
                "Point Number 6 (Quality: Online), Value: -153.837": {
                  "dnp3.al.point_index": "6",
                  "Quality: Online": {
                    "dnp3.al.aiq.b7": "0",
                    "dnp3.al.aiq.b6": "0",
                    "dnp3.al.aiq.b5": "0",
                    "dnp3.al.aiq.b4": "0",
                    "dnp3.al.aiq.b3": "0",
                    "dnp3.al.aiq.b2": "0",
                    "dnp3.al.aiq.b1": "0",
                    "dnp3.al.aiq.b0": "1"
                  },
                  "dnp3.al.ana.float": "-153.837"
                },
                "Point Number 7 (Quality: Online), Value: -7.09528": {
                  "dnp3.al.point_index": "7",
                  "Quality: Online": {
                    "dnp3.al.aiq.b7": "0",
                    "dnp3.al.aiq.b6": "0",
                    "dnp3.al.aiq.b5": "0",
                    "dnp3.al.aiq.b4": "0",
                    "dnp3.al.aiq.b3": "0",
                    "dnp3.al.aiq.b2": "0",
                    "dnp3.al.aiq.b1": "0",
                    "dnp3.al.aiq.b0": "1"
                  },
                  "dnp3.al.ana.float": "-7.09528"
                },
                "Point Number 8 (Quality: Online), Value: -2000.3": {
                  "dnp3.al.point_index": "8",
                  "Quality: Online": {
                    "dnp3.al.aiq.b7": "0",
                    "dnp3.al.aiq.b6": "0",
                    "dnp3.al.aiq.b5": "0",
                    "dnp3.al.aiq.b4": "0",
                    "dnp3.al.aiq.b3": "0",
                    "dnp3.al.aiq.b2": "0",
                    "dnp3.al.aiq.b1": "0",
                    "dnp3.al.aiq.b0": "1"
                  },
                  "dnp3.al.ana.float": "-2000.3"
                },
                "Point Number 9 (Quality: Online), Value: 254.898": {
                  "dnp3.al.point_index": "9",
                  "Quality: Online": {
                    "dnp3.al.aiq.b7": "0",
                    "dnp3.al.aiq.b6": "0",
                    "dnp3.al.aiq.b5": "0",
                    "dnp3.al.aiq.b4": "0",
                    "dnp3.al.aiq.b3": "0",
                    "dnp3.al.aiq.b2": "0",
                    "dnp3.al.aiq.b1": "0",
                    "dnp3.al.aiq.b0": "1"
                  },
                  "dnp3.al.ana.float": "254.898"
                },
                "Point Number 10 (Quality: Online), Value: -595.045": {
                  "dnp3.al.point_index": "10",
                  "Quality: Online": {
                    "dnp3.al.aiq.b7": "0",
                    "dnp3.al.aiq.b6": "0",
                    "dnp3.al.aiq.b5": "0",
                    "dnp3.al.aiq.b4": "0",
                    "dnp3.al.aiq.b3": "0",
                    "dnp3.al.aiq.b2": "0",
                    "dnp3.al.aiq.b1": "0",
                    "dnp3.al.aiq.b0": "1"
                  },
                  "dnp3.al.ana.float": "-595.045"
                },
                "Point Number 11 (Quality: Online), Value: -10.4448": {
                  "dnp3.al.point_index": "11",
                  "Quality: Online": {
                    "dnp3.al.aiq.b7": "0",
                    "dnp3.al.aiq.b6": "0",
                    "dnp3.al.aiq.b5": "0",
                    "dnp3.al.aiq.b4": "0",
                    "dnp3.al.aiq.b3": "0",
                    "dnp3.al.aiq.b2": "0",
                    "dnp3.al.aiq.b1": "0",
                    "dnp3.al.aiq.b0": "1"
                  },
                  "dnp3.al.ana.float": "-10.4448"
                },
                "Point Number 12 (Quality: Online), Value: -76.9226": {
                  "dnp3.al.point_index": "12",
                  "Quality: Online": {
                    "dnp3.al.aiq.b7": "0",
                    "dnp3.al.aiq.b6": "0",
                    "dnp3.al.aiq.b5": "0",
                    "dnp3.al.aiq.b4": "0",
                    "dnp3.al.aiq.b3": "0",
                    "dnp3.al.aiq.b2": "0",
                    "dnp3.al.aiq.b1": "0",
                    "dnp3.al.aiq.b0": "1"
                  },
                  "dnp3.al.ana.float": "-76.9226"
                },
                "Point Number 13 (Quality: Online), Value: 15.2378": {
                  "dnp3.al.point_index": "13",
                  "Quality: Online": {
                    "dnp3.al.aiq.b7": "0",
                    "dnp3.al.aiq.b6": "0",
                    "dnp3.al.aiq.b5": "0",
                    "dnp3.al.aiq.b4": "0",
                    "dnp3.al.aiq.b3": "0",
                    "dnp3.al.aiq.b2": "0",
                    "dnp3.al.aiq.b1": "0",
                    "dnp3.al.aiq.b0": "1"
                  },
                  "dnp3.al.ana.float": "15.2378"
                },
                "Point Number 14 (Quality: Online), Value: 76.2075": {
                  "dnp3.al.point_index": "14",
                  "Quality: Online": {
                    "dnp3.al.aiq.b7": "0",
                    "dnp3.al.aiq.b6": "0",
                    "dnp3.al.aiq.b5": "0",
                    "dnp3.al.aiq.b4": "0",
                    "dnp3.al.aiq.b3": "0",
                    "dnp3.al.aiq.b2": "0",
                    "dnp3.al.aiq.b1": "0",
                    "dnp3.al.aiq.b0": "1"
                  },
                  "dnp3.al.ana.float": "76.2075"
                },
                "Point Number 15 (Quality: Online), Value: 21.5921": {
                  "dnp3.al.point_index": "15",
                  "Quality: Online": {
                    "dnp3.al.aiq.b7": "0",
                    "dnp3.al.aiq.b6": "0",
                    "dnp3.al.aiq.b5": "0",
                    "dnp3.al.aiq.b4": "0",
                    "dnp3.al.aiq.b3": "0",
                    "dnp3.al.aiq.b2": "0",
                    "dnp3.al.aiq.b1": "0",
                    "dnp3.al.aiq.b0": "1"
                  },
                  "dnp3.al.ana.float": "21.5921"
                }
              },
              "dnp3.al.obj": "2562",
              "dnp3.al.obj_tree": {
                "Qualifier Field, Prefix: None, Range: 8-bit Start and Stop Indices": {
                  "dnp3.al.objq.prefix": "0",
                  "dnp3.al.objq.range": "0"
                },
                "Number of Items: 8": {
                  "dnp3.al.range.start": "0",
                  "dnp3.al.range.stop": "7"
                },
                "Point Number 0 (Quality: Online), Value: 1": {
                  "dnp3.al.point_index": "0",
                  "Quality: Online": {
                    "dnp3.al.boq.b7": "1",
                    "dnp3.al.boq.b6": "0",
                    "dnp3.al.boq.b5": "0",
                    "dnp3.al.boq.b4": "0",
                    "dnp3.al.boq.b3": "0",
                    "dnp3.al.boq.b2": "0",
                    "dnp3.al.boq.b1": "0",
                    "dnp3.al.boq.b0": "1"
                  }
                },
                "Point Number 1 (Quality: Online), Value: 1": {
                  "dnp3.al.point_index": "1",
                  "Quality: Online": {
                    "dnp3.al.boq.b7": "1",
                    "dnp3.al.boq.b6": "0",
                    "dnp3.al.boq.b5": "0",
                    "dnp3.al.boq.b4": "0",
                    "dnp3.al.boq.b3": "0",
                    "dnp3.al.boq.b2": "0",
                    "dnp3.al.boq.b1": "0",
                    "dnp3.al.boq.b0": "1"
                  }
                },
                "Point Number 2 (Quality: Online), Value: 1": {
                  "dnp3.al.point_index": "2",
                  "Quality: Online": {
                    "dnp3.al.boq.b7": "1",
                    "dnp3.al.boq.b6": "0",
                    "dnp3.al.boq.b5": "0",
                    "dnp3.al.boq.b4": "0",
                    "dnp3.al.boq.b3": "0",
                    "dnp3.al.boq.b2": "0",
                    "dnp3.al.boq.b1": "0",
                    "dnp3.al.boq.b0": "1"
                  }
                },
                "Point Number 3 (Quality: Online), Value: 1": {
                  "dnp3.al.point_index": "3",
                  "Quality: Online": {
                    "dnp3.al.boq.b7": "1",
                    "dnp3.al.boq.b6": "0",
                    "dnp3.al.boq.b5": "0",
                    "dnp3.al.boq.b4": "0",
                    "dnp3.al.boq.b3": "0",
                    "dnp3.al.boq.b2": "0",
                    "dnp3.al.boq.b1": "0",
                    "dnp3.al.boq.b0": "1"
                  }
                },
                "Point Number 4 (Quality: Online), Value: 1": {
                  "dnp3.al.point_index": "4",
                  "Quality: Online": {
                    "dnp3.al.boq.b7": "1",
                    "dnp3.al.boq.b6": "0",
                    "dnp3.al.boq.b5": "0",
                    "dnp3.al.boq.b4": "0",
                    "dnp3.al.boq.b3": "0",
                    "dnp3.al.boq.b2": "0",
                    "dnp3.al.boq.b1": "0",
                    "dnp3.al.boq.b0": "1"
                  }
                },
                "Point Number 5 (Quality: Online), Value: 1": {
                  "dnp3.al.point_index": "5",
                  "Quality: Online": {
                    "dnp3.al.boq.b7": "1",
                    "dnp3.al.boq.b6": "0",
                    "dnp3.al.boq.b5": "0",
                    "dnp3.al.boq.b4": "0",
                    "dnp3.al.boq.b3": "0",
                    "dnp3.al.boq.b2": "0",
                    "dnp3.al.boq.b1": "0",
                    "dnp3.al.boq.b0": "1"
                  }
                },
                "Point Number 6 (Quality: Online), Value: 1": {
                  "dnp3.al.point_index": "6",
                  "Quality: Online": {
                    "dnp3.al.boq.b7": "1",
                    "dnp3.al.boq.b6": "0",
                    "dnp3.al.boq.b5": "0",
                    "dnp3.al.boq.b4": "0",
                    "dnp3.al.boq.b3": "0",
                    "dnp3.al.boq.b2": "0",
                    "dnp3.al.boq.b1": "0",
                    "dnp3.al.boq.b0": "1"
                  }
                },
                "Point Number 7 (Quality: Online), Value: 1": {
                  "dnp3.al.point_index": "7",
                  "Quality: Online": {
                    "dnp3.al.boq.b7": "1",
                    "dnp3.al.boq.b6": "0",
                    "dnp3.al.boq.b5": "0",
                    "dnp3.al.boq.b4": "0",
                    "dnp3.al.boq.b3": "0",
                    "dnp3.al.boq.b2": "0",
                    "dnp3.al.boq.b1": "0",
                    "dnp3.al.boq.b0": "1"
                  }
                }
              }
            }
          }
        }
      }
    }
  },
  {
    "_index": "packets-2020-10-17",
    "_type": "pcap_file",
    "_score": null,
    "_source": {
      "layers": {
        "frame": {
          "frame.encap_type": "1",
          "frame.time": "Oct 17, 2020 11:09:20.350923000 CDT",
          "frame.offset_shift": "0.000000000",
          "frame.time_epoch": "1602950960.350923000",
          "frame.time_delta": "0.148247000",
          "frame.time_delta_displayed": "0.148247000",
          "frame.time_relative": "12.244869000",
          "frame.number": "21",
          "frame.len": "72",
          "frame.cap_len": "72",
          "frame.marked": "0",
          "frame.ignored": "0",
          "frame.protocols": "eth:ethertype:ip:tcp:dnp3",
          "frame.coloring_rule.name": "TCP",
          "frame.coloring_rule.string": "tcp"
        },
        "eth": {
          "eth.dst": "00:50:56:9c:9d:70",
          "eth.dst_tree": {
            "eth.dst_resolved": "Vmware_9c:9d:70",
            "eth.addr": "00:50:56:9c:9d:70",
            "eth.addr_resolved": "Vmware_9c:9d:70",
            "eth.lg": "0",
            "eth.ig": "0"
          },
          "eth.src": "00:00:00:aa:00:22",
          "eth.src_tree": {
            "eth.src_resolved": "00:00:00_aa:00:22",
            "eth.addr": "00:00:00:aa:00:22",
            "eth.addr_resolved": "00:00:00_aa:00:22",
            "eth.lg": "0",
            "eth.ig": "0"
          },
          "eth.type": "0x00000800"
        },
        "ip": {
          "ip.version": "4",
          "ip.hdr_len": "20",
          "ip.dsfield": "0x00000000",
          "ip.dsfield_tree": {
            "ip.dsfield.dscp": "0",
            "ip.dsfield.ecn": "0"
          },
          "ip.len": "58",
          "ip.id": "0x0000f05c",
          "ip.flags": "0x00004000",
          "ip.flags_tree": {
            "ip.flags.rb": "0",
            "ip.flags.df": "1",
            "ip.flags.mf": "0"
          },
          "ip.frag_offset": "0",
          "ip.ttl": "62",
          "ip.proto": "6",
          "ip.checksum": "0x0000dfa1",
          "ip.checksum.status": "2",
          "ip.src": "172.16.0.2",
          "ip.addr": "172.16.0.2",
          "ip.src_host": "172.16.0.2",
          "ip.host": "172.16.0.2",
          "ip.dst": "192.168.0.5",
          "ip.addr": "192.168.0.5",
          "ip.dst_host": "192.168.0.5",
          "ip.host": "192.168.0.5"
        },
        "tcp": {
          "tcp.srcport": "43991",
          "tcp.dstport": "20000",
          "tcp.port": "43991",
          "tcp.port": "20000",
          "tcp.stream": "7",
          "tcp.len": "18",
          "tcp.seq": "1",
          "tcp.nxtseq": "19",
          "tcp.ack": "1",
          "tcp.hdr_len": "20",
          "tcp.flags": "0x00000018",
          "tcp.flags_tree": {
            "tcp.flags.res": "0",
            "tcp.flags.ns": "0",
            "tcp.flags.cwr": "0",
            "tcp.flags.ecn": "0",
            "tcp.flags.urg": "0",
            "tcp.flags.ack": "1",
            "tcp.flags.push": "1",
            "tcp.flags.reset": "0",
            "tcp.flags.syn": "0",
            "tcp.flags.fin": "0",
            "tcp.flags.str": "·······AP···"
          },
          "tcp.window_size_value": "502",
          "tcp.window_size": "502",
          "tcp.window_size_scalefactor": "-1",
          "tcp.checksum": "0x00006107",
          "tcp.checksum.status": "2",
          "tcp.urgent_pointer": "0",
          "tcp.analysis": {
            "tcp.analysis.bytes_in_flight": "18",
            "tcp.analysis.push_bytes_sent": "18"
          },
          "Timestamps": {
            "tcp.time_relative": "0.000000000",
            "tcp.time_delta": "0.000000000"
          },
          "tcp.payload": "05:64:0b:c4:8f:01:01:00:0b:da:f2:c2:01:3c:01:06:07:b9",
          "tcp.pdu.size": "18"
        },
        "dnp3": {
          "Data Link Layer, Len: 11, From: 1, To: 399, DIR, PRM, Unconfirmed User Data": {
            "dnp3.start": "0x00000564",
            "dnp3.len": "11",
            "dnp3.ctl": "0x000000c4",
            "dnp3.ctl_tree": {
              "dnp3.ctl.dir": "1",
              "dnp3.ctl.prm": "1",
              "dnp3.ctl.fcb": "0",
              "dnp3.ctl.fcv": "0",
              "dnp3.ctl.prifunc": "4"
            },
            "dnp3.dst": "399",
            "dnp3.addr": "399",
            "dnp3.src": "1",
            "dnp3.addr": "1",
            "dnp3.hdr.CRC": "0x0000da0b",
            "dnp.hdr.CRC.status": "1"
          },
          "dnp3.tr.ctl": "0x000000f2",
          "dnp3.tr.ctl_tree": {
            "dnp3.tr.fin": "1",
            "dnp3.tr.fir": "1",
            "dnp3.tr.seq": "50"
          },
          "Data Chunks": {
            "Data Chunk: 0": {
              "dnp.data_chunk": "f2:c2:01:3c:01:06",
              "dnp.data_chunk_len": "6",
              "dnp.data_chunk.CRC": "0x0000b907",
              "dnp.data_chunk.CRC.status": "1"
            }
          },
          "dnp3.al.fragments": {
            "dnp3.al.fragment": "21",
            "dnp3.al.fragment.count": "1",
            "dnp3.al.fragment.reassembled.length": "5"
          },
          "Application Layer: (FIR, FIN, Sequence 2, Read)": {
            "dnp3.al.ctl": "0x000000c2",
            "dnp3.al.ctl_tree": {
              "dnp3.al.fir": "1",
              "dnp3.al.fin": "1",
              "dnp3.al.con": "0",
              "dnp3.al.uns": "0",
              "dnp3.al.seq": "2"
            },
            "dnp3.al.func": "1",
            "READ Request Data Objects": {
              "dnp3.al.obj": "15361",
              "dnp3.al.obj_tree": {
                "Qualifier Field, Prefix: None, Range: No Range Field": {
                  "dnp3.al.objq.prefix": "0",
                  "dnp3.al.objq.range": "6"
                },
                "Number of Items: 0": ""
              }
            }
          }
        }
      }
    }
  },
  {
    "_index": "packets-2020-10-17",
    "_type": "pcap_file",
    "_score": null,
    "_source": {
      "layers": {
        "frame": {
          "frame.encap_type": "1",
          "frame.time": "Oct 17, 2020 11:09:20.402614000 CDT",
          "frame.offset_shift": "0.000000000",
          "frame.time_epoch": "1602950960.402614000",
          "frame.time_delta": "0.051691000",
          "frame.time_delta_displayed": "0.051691000",
          "frame.time_relative": "12.296560000",
          "frame.number": "22",
          "frame.len": "142",
          "frame.cap_len": "142",
          "frame.marked": "0",
          "frame.ignored": "0",
          "frame.protocols": "eth:ethertype:ip:tcp:dnp3",
          "frame.coloring_rule.name": "TCP",
          "frame.coloring_rule.string": "tcp"
        },
        "eth": {
          "eth.dst": "00:00:00:aa:00:22",
          "eth.dst_tree": {
            "eth.dst_resolved": "00:00:00_aa:00:22",
            "eth.addr": "00:00:00:aa:00:22",
            "eth.addr_resolved": "00:00:00_aa:00:22",
            "eth.lg": "0",
            "eth.ig": "0"
          },
          "eth.src": "00:50:56:9c:9d:70",
          "eth.src_tree": {
            "eth.src_resolved": "Vmware_9c:9d:70",
            "eth.addr": "00:50:56:9c:9d:70",
            "eth.addr_resolved": "Vmware_9c:9d:70",
            "eth.lg": "0",
            "eth.ig": "0"
          },
          "eth.type": "0x00000800"
        },
        "ip": {
          "ip.version": "4",
          "ip.hdr_len": "20",
          "ip.dsfield": "0x00000000",
          "ip.dsfield_tree": {
            "ip.dsfield.dscp": "0",
            "ip.dsfield.ecn": "0"
          },
          "ip.len": "128",
          "ip.id": "0x0000b4ad",
          "ip.flags": "0x00004000",
          "ip.flags_tree": {
            "ip.flags.rb": "0",
            "ip.flags.df": "1",
            "ip.flags.mf": "0"
          },
          "ip.frag_offset": "0",
          "ip.ttl": "128",
          "ip.proto": "6",
          "ip.checksum": "0x0000d90a",
          "ip.checksum.status": "2",
          "ip.src": "192.168.0.5",
          "ip.addr": "192.168.0.5",
          "ip.src_host": "192.168.0.5",
          "ip.host": "192.168.0.5",
          "ip.dst": "172.16.0.2",
          "ip.addr": "172.16.0.2",
          "ip.dst_host": "172.16.0.2",
          "ip.host": "172.16.0.2"
        },
        "tcp": {
          "tcp.srcport": "20000",
          "tcp.dstport": "43991",
          "tcp.port": "20000",
          "tcp.port": "43991",
          "tcp.stream": "7",
          "tcp.len": "88",
          "tcp.seq": "1",
          "tcp.nxtseq": "89",
          "tcp.ack": "19",
          "tcp.hdr_len": "20",
          "tcp.flags": "0x00000018",
          "tcp.flags_tree": {
            "tcp.flags.res": "0",
            "tcp.flags.ns": "0",
            "tcp.flags.cwr": "0",
            "tcp.flags.ecn": "0",
            "tcp.flags.urg": "0",
            "tcp.flags.ack": "1",
            "tcp.flags.push": "1",
            "tcp.flags.reset": "0",
            "tcp.flags.syn": "0",
            "tcp.flags.fin": "0",
            "tcp.flags.str": "·······AP···"
          },
          "tcp.window_size_value": "1022",
          "tcp.window_size": "1022",
          "tcp.window_size_scalefactor": "-1",
          "tcp.checksum": "0x0000e4ea",
          "tcp.checksum.status": "2",
          "tcp.urgent_pointer": "0",
          "tcp.analysis": {
            "tcp.analysis.acks_frame": "21",
            "tcp.analysis.ack_rtt": "0.051691000",
            "tcp.analysis.bytes_in_flight": "88",
            "tcp.analysis.push_bytes_sent": "88"
          },
          "Timestamps": {
            "tcp.time_relative": "0.051691000",
            "tcp.time_delta": "0.051691000"
          },
          "tcp.payload": "05:64:49:44:01:00:8f:01:b6:a9:c0:c2:81:00:00:01:02:00:00:03:81:81:81:81:1e:05:4d:83:00:00:07:01:02:ce:28:c3:01:9b:99:23:41:01:b3:97:24:aa:be:c2:01:e3:0d:00:42:01:f4:bb:45:42:01:49:19:60:98:92:41:01:51:a5:bd:41:01:8f:ee:d6:40:0a:02:00:00:03:1b:a7:81:81:81:81:57:5d",
          "tcp.pdu.size": "88"
        },
        "dnp3": {
          "Data Link Layer, Len: 73, From: 399, To: 1, PRM, Unconfirmed User Data": {
            "dnp3.start": "0x00000564",
            "dnp3.len": "73",
            "dnp3.ctl": "0x00000044",
            "dnp3.ctl_tree": {
              "dnp3.ctl.dir": "0",
              "dnp3.ctl.prm": "1",
              "dnp3.ctl.fcb": "0",
              "dnp3.ctl.fcv": "0",
              "dnp3.ctl.prifunc": "4"
            },
            "dnp3.dst": "1",
            "dnp3.addr": "1",
            "dnp3.src": "399",
            "dnp3.addr": "399",
            "dnp3.hdr.CRC": "0x0000a9b6",
            "dnp.hdr.CRC.status": "1"
          },
          "dnp3.tr.ctl": "0x000000c0",
          "dnp3.tr.ctl_tree": {
            "dnp3.tr.fin": "1",
            "dnp3.tr.fir": "1",
            "dnp3.tr.seq": "0"
          },
          "Data Chunks": {
            "Data Chunk: 0": {
              "dnp.data_chunk": "c0:c2:81:00:00:01:02:00:00:03:81:81:81:81:1e:05",
              "dnp.data_chunk_len": "16",
              "dnp.data_chunk.CRC": "0x0000834d",
              "dnp.data_chunk.CRC.status": "1"
            },
            "Data Chunk: 1": {
              "dnp.data_chunk": "00:00:07:01:02:ce:28:c3:01:9b:99:23:41:01:b3:97",
              "dnp.data_chunk_len": "16",
              "dnp.data_chunk.CRC": "0x0000aa24",
              "dnp.data_chunk.CRC.status": "1"
            },
            "Data Chunk: 2": {
              "dnp.data_chunk": "be:c2:01:e3:0d:00:42:01:f4:bb:45:42:01:49:19:60",
              "dnp.data_chunk_len": "16",
              "dnp.data_chunk.CRC": "0x00009298",
              "dnp.data_chunk.CRC.status": "1"
            },
            "Data Chunk: 3": {
              "dnp.data_chunk": "41:01:51:a5:bd:41:01:8f:ee:d6:40:0a:02:00:00:03",
              "dnp.data_chunk_len": "16",
              "dnp.data_chunk.CRC": "0x0000a71b",
              "dnp.data_chunk.CRC.status": "1"
            },
            "Data Chunk: 4": {
              "dnp.data_chunk": "81:81:81:81",
              "dnp.data_chunk_len": "4",
              "dnp.data_chunk.CRC": "0x00005d57",
              "dnp.data_chunk.CRC.status": "1"
            }
          },
          "dnp3.al.fragments": {
            "dnp3.al.fragment": "22",
            "dnp3.al.fragment.count": "1",
            "dnp3.al.fragment.reassembled.length": "67"
          },
          "Application Layer: (FIR, FIN, Sequence 2, Response)": {
            "dnp3.al.ctl": "0x000000c2",
            "dnp3.al.ctl_tree": {
              "dnp3.al.fir": "1",
              "dnp3.al.fin": "1",
              "dnp3.al.con": "0",
              "dnp3.al.uns": "0",
              "dnp3.al.seq": "2"
            },
            "dnp3.al.func": "129",
            "dnp3.al.iin": "0x00000000",
            "dnp3.al.iin_tree": {
              "dnp3.al.iin.rst": "0",
              "dnp3.al.iin.dt": "0",
              "dnp3.al.iin.dol": "0",
              "dnp3.al.iin.tsr": "0",
              "dnp3.al.iin.cls3d": "0",
              "dnp3.al.iin.cls2d": "0",
              "dnp3.al.iin.cls1d": "0",
              "dnp3.al.iin.bmsg": "0",
              "dnp3.al.iin.cc": "0",
              "dnp3.al.iin.oae": "0",
              "dnp3.al.iin.ebo": "0",
              "dnp3.al.iin.pioor": "0",
              "dnp3.al.iin.obju": "0",
              "dnp3.al.iin.fcni": "0"
            },
            "RESPONSE Data Objects": {
              "dnp3.al.obj": "258",
              "dnp3.al.obj_tree": {
                "Qualifier Field, Prefix: None, Range: 8-bit Start and Stop Indices": {
                  "dnp3.al.objq.prefix": "0",
                  "dnp3.al.objq.range": "0"
                },
                "Number of Items: 4": {
                  "dnp3.al.range.start": "0",
                  "dnp3.al.range.stop": "3"
                },
                "Point Number 0 (Quality: Online), Value: 1": {
                  "dnp3.al.point_index": "0",
                  "Quality: Online": {
                    "dnp3.al.biq.b7": "1",
                    "dnp3.al.biq.b6": "0",
                    "dnp3.al.biq.b5": "0",
                    "dnp3.al.biq.b4": "0",
                    "dnp3.al.biq.b3": "0",
                    "dnp3.al.biq.b2": "0",
                    "dnp3.al.biq.b1": "0",
                    "dnp3.al.biq.b0": "1"
                  }
                },
                "Point Number 1 (Quality: Online), Value: 1": {
                  "dnp3.al.point_index": "1",
                  "Quality: Online": {
                    "dnp3.al.biq.b7": "1",
                    "dnp3.al.biq.b6": "0",
                    "dnp3.al.biq.b5": "0",
                    "dnp3.al.biq.b4": "0",
                    "dnp3.al.biq.b3": "0",
                    "dnp3.al.biq.b2": "0",
                    "dnp3.al.biq.b1": "0",
                    "dnp3.al.biq.b0": "1"
                  }
                },
                "Point Number 2 (Quality: Online), Value: 1": {
                  "dnp3.al.point_index": "2",
                  "Quality: Online": {
                    "dnp3.al.biq.b7": "1",
                    "dnp3.al.biq.b6": "0",
                    "dnp3.al.biq.b5": "0",
                    "dnp3.al.biq.b4": "0",
                    "dnp3.al.biq.b3": "0",
                    "dnp3.al.biq.b2": "0",
                    "dnp3.al.biq.b1": "0",
                    "dnp3.al.biq.b0": "1"
                  }
                },
                "Point Number 3 (Quality: Online), Value: 1": {
                  "dnp3.al.point_index": "3",
                  "Quality: Online": {
                    "dnp3.al.biq.b7": "1",
                    "dnp3.al.biq.b6": "0",
                    "dnp3.al.biq.b5": "0",
                    "dnp3.al.biq.b4": "0",
                    "dnp3.al.biq.b3": "0",
                    "dnp3.al.biq.b2": "0",
                    "dnp3.al.biq.b1": "0",
                    "dnp3.al.biq.b0": "1"
                  }
                }
              },
              "dnp3.al.obj": "7685",
              "dnp3.al.obj_tree": {
                "Qualifier Field, Prefix: None, Range: 8-bit Start and Stop Indices": {
                  "dnp3.al.objq.prefix": "0",
                  "dnp3.al.objq.range": "0"
                },
                "Number of Items: 8": {
                  "dnp3.al.range.start": "0",
                  "dnp3.al.range.stop": "7"
                },
                "Point Number 0 (Quality: Online), Value: -168.805": {
                  "dnp3.al.point_index": "0",
                  "Quality: Online": {
                    "dnp3.al.aiq.b7": "0",
                    "dnp3.al.aiq.b6": "0",
                    "dnp3.al.aiq.b5": "0",
                    "dnp3.al.aiq.b4": "0",
                    "dnp3.al.aiq.b3": "0",
                    "dnp3.al.aiq.b2": "0",
                    "dnp3.al.aiq.b1": "0",
                    "dnp3.al.aiq.b0": "1"
                  },
                  "dnp3.al.ana.float": "-168.805"
                },
                "Point Number 1 (Quality: Online), Value: 10.225": {
                  "dnp3.al.point_index": "1",
                  "Quality: Online": {
                    "dnp3.al.aiq.b7": "0",
                    "dnp3.al.aiq.b6": "0",
                    "dnp3.al.aiq.b5": "0",
                    "dnp3.al.aiq.b4": "0",
                    "dnp3.al.aiq.b3": "0",
                    "dnp3.al.aiq.b2": "0",
                    "dnp3.al.aiq.b1": "0",
                    "dnp3.al.aiq.b0": "1"
                  },
                  "dnp3.al.ana.float": "10.225"
                },
                "Point Number 2 (Quality: Online), Value: -95.2963": {
                  "dnp3.al.point_index": "2",
                  "Quality: Online": {
                    "dnp3.al.aiq.b7": "0",
                    "dnp3.al.aiq.b6": "0",
                    "dnp3.al.aiq.b5": "0",
                    "dnp3.al.aiq.b4": "0",
                    "dnp3.al.aiq.b3": "0",
                    "dnp3.al.aiq.b2": "0",
                    "dnp3.al.aiq.b1": "0",
                    "dnp3.al.aiq.b0": "1"
                  },
                  "dnp3.al.ana.float": "-95.2963"
                },
                "Point Number 3 (Quality: Online), Value: 32.0136": {
                  "dnp3.al.point_index": "3",
                  "Quality: Online": {
                    "dnp3.al.aiq.b7": "0",
                    "dnp3.al.aiq.b6": "0",
                    "dnp3.al.aiq.b5": "0",
                    "dnp3.al.aiq.b4": "0",
                    "dnp3.al.aiq.b3": "0",
                    "dnp3.al.aiq.b2": "0",
                    "dnp3.al.aiq.b1": "0",
                    "dnp3.al.aiq.b0": "1"
                  },
                  "dnp3.al.ana.float": "32.0136"
                },
                "Point Number 4 (Quality: Online), Value: 49.4335": {
                  "dnp3.al.point_index": "4",
                  "Quality: Online": {
                    "dnp3.al.aiq.b7": "0",
                    "dnp3.al.aiq.b6": "0",
                    "dnp3.al.aiq.b5": "0",
                    "dnp3.al.aiq.b4": "0",
                    "dnp3.al.aiq.b3": "0",
                    "dnp3.al.aiq.b2": "0",
                    "dnp3.al.aiq.b1": "0",
                    "dnp3.al.aiq.b0": "1"
                  },
                  "dnp3.al.ana.float": "49.4335"
                },
                "Point Number 5 (Quality: Online), Value: 14.0062": {
                  "dnp3.al.point_index": "5",
                  "Quality: Online": {
                    "dnp3.al.aiq.b7": "0",
                    "dnp3.al.aiq.b6": "0",
                    "dnp3.al.aiq.b5": "0",
                    "dnp3.al.aiq.b4": "0",
                    "dnp3.al.aiq.b3": "0",
                    "dnp3.al.aiq.b2": "0",
                    "dnp3.al.aiq.b1": "0",
                    "dnp3.al.aiq.b0": "1"
                  },
                  "dnp3.al.ana.float": "14.0062"
                },
                "Point Number 6 (Quality: Online), Value: 23.7057": {
                  "dnp3.al.point_index": "6",
                  "Quality: Online": {
                    "dnp3.al.aiq.b7": "0",
                    "dnp3.al.aiq.b6": "0",
                    "dnp3.al.aiq.b5": "0",
                    "dnp3.al.aiq.b4": "0",
                    "dnp3.al.aiq.b3": "0",
                    "dnp3.al.aiq.b2": "0",
                    "dnp3.al.aiq.b1": "0",
                    "dnp3.al.aiq.b0": "1"
                  },
                  "dnp3.al.ana.float": "23.7057"
                },
                "Point Number 7 (Quality: Online), Value: 6.71662": {
                  "dnp3.al.point_index": "7",
                  "Quality: Online": {
                    "dnp3.al.aiq.b7": "0",
                    "dnp3.al.aiq.b6": "0",
                    "dnp3.al.aiq.b5": "0",
                    "dnp3.al.aiq.b4": "0",
                    "dnp3.al.aiq.b3": "0",
                    "dnp3.al.aiq.b2": "0",
                    "dnp3.al.aiq.b1": "0",
                    "dnp3.al.aiq.b0": "1"
                  },
                  "dnp3.al.ana.float": "6.71662"
                }
              },
              "dnp3.al.obj": "2562",
              "dnp3.al.obj_tree": {
                "Qualifier Field, Prefix: None, Range: 8-bit Start and Stop Indices": {
                  "dnp3.al.objq.prefix": "0",
                  "dnp3.al.objq.range": "0"
                },
                "Number of Items: 4": {
                  "dnp3.al.range.start": "0",
                  "dnp3.al.range.stop": "3"
                },
                "Point Number 0 (Quality: Online), Value: 1": {
                  "dnp3.al.point_index": "0",
                  "Quality: Online": {
                    "dnp3.al.boq.b7": "1",
                    "dnp3.al.boq.b6": "0",
                    "dnp3.al.boq.b5": "0",
                    "dnp3.al.boq.b4": "0",
                    "dnp3.al.boq.b3": "0",
                    "dnp3.al.boq.b2": "0",
                    "dnp3.al.boq.b1": "0",
                    "dnp3.al.boq.b0": "1"
                  }
                },
                "Point Number 1 (Quality: Online), Value: 1": {
                  "dnp3.al.point_index": "1",
                  "Quality: Online": {
                    "dnp3.al.boq.b7": "1",
                    "dnp3.al.boq.b6": "0",
                    "dnp3.al.boq.b5": "0",
                    "dnp3.al.boq.b4": "0",
                    "dnp3.al.boq.b3": "0",
                    "dnp3.al.boq.b2": "0",
                    "dnp3.al.boq.b1": "0",
                    "dnp3.al.boq.b0": "1"
                  }
                },
                "Point Number 2 (Quality: Online), Value: 1": {
                  "dnp3.al.point_index": "2",
                  "Quality: Online": {
                    "dnp3.al.boq.b7": "1",
                    "dnp3.al.boq.b6": "0",
                    "dnp3.al.boq.b5": "0",
                    "dnp3.al.boq.b4": "0",
                    "dnp3.al.boq.b3": "0",
                    "dnp3.al.boq.b2": "0",
                    "dnp3.al.boq.b1": "0",
                    "dnp3.al.boq.b0": "1"
                  }
                },
                "Point Number 3 (Quality: Online), Value: 1": {
                  "dnp3.al.point_index": "3",
                  "Quality: Online": {
                    "dnp3.al.boq.b7": "1",
                    "dnp3.al.boq.b6": "0",
                    "dnp3.al.boq.b5": "0",
                    "dnp3.al.boq.b4": "0",
                    "dnp3.al.boq.b3": "0",
                    "dnp3.al.boq.b2": "0",
                    "dnp3.al.boq.b1": "0",
                    "dnp3.al.boq.b0": "1"
                  }
                }
              }
            }
          }
        }
      }
    }
  },
  {
    "_index": "packets-2020-10-17",
    "_type": "pcap_file",
    "_score": null,
    "_source": {
      "layers": {
        "frame": {
          "frame.encap_type": "1",
          "frame.time": "Oct 17, 2020 11:09:22.390011000 CDT",
          "frame.offset_shift": "0.000000000",
          "frame.time_epoch": "1602950962.390011000",
          "frame.time_delta": "1.987397000",
          "frame.time_delta_displayed": "1.987397000",
          "frame.time_relative": "14.283957000",
          "frame.number": "23",
          "frame.len": "72",
          "frame.cap_len": "72",
          "frame.marked": "0",
          "frame.ignored": "0",
          "frame.protocols": "eth:ethertype:ip:tcp:dnp3",
          "frame.coloring_rule.name": "TCP",
          "frame.coloring_rule.string": "tcp"
        },
        "eth": {
          "eth.dst": "00:50:56:9c:9d:70",
          "eth.dst_tree": {
            "eth.dst_resolved": "Vmware_9c:9d:70",
            "eth.addr": "00:50:56:9c:9d:70",
            "eth.addr_resolved": "Vmware_9c:9d:70",
            "eth.lg": "0",
            "eth.ig": "0"
          },
          "eth.src": "00:00:00:aa:00:22",
          "eth.src_tree": {
            "eth.src_resolved": "00:00:00_aa:00:22",
            "eth.addr": "00:00:00:aa:00:22",
            "eth.addr_resolved": "00:00:00_aa:00:22",
            "eth.lg": "0",
            "eth.ig": "0"
          },
          "eth.type": "0x00000800"
        },
        "ip": {
          "ip.version": "4",
          "ip.hdr_len": "20",
          "ip.dsfield": "0x00000000",
          "ip.dsfield_tree": {
            "ip.dsfield.dscp": "0",
            "ip.dsfield.ecn": "0"
          },
          "ip.len": "58",
          "ip.id": "0x00004787",
          "ip.flags": "0x00004000",
          "ip.flags_tree": {
            "ip.flags.rb": "0",
            "ip.flags.df": "1",
            "ip.flags.mf": "0"
          },
          "ip.frag_offset": "0",
          "ip.ttl": "62",
          "ip.proto": "6",
          "ip.checksum": "0x00008877",
          "ip.checksum.status": "2",
          "ip.src": "172.16.0.2",
          "ip.addr": "172.16.0.2",
          "ip.src_host": "172.16.0.2",
          "ip.host": "172.16.0.2",
          "ip.dst": "192.168.0.5",
          "ip.addr": "192.168.0.5",
          "ip.dst_host": "192.168.0.5",
          "ip.host": "192.168.0.5"
        },
        "tcp": {
          "tcp.srcport": "56515",
          "tcp.dstport": "20000",
          "tcp.port": "56515",
          "tcp.port": "20000",
          "tcp.stream": "8",
          "tcp.len": "18",
          "tcp.seq": "1",
          "tcp.nxtseq": "19",
          "tcp.ack": "1",
          "tcp.hdr_len": "20",
          "tcp.flags": "0x00000018",
          "tcp.flags_tree": {
            "tcp.flags.res": "0",
            "tcp.flags.ns": "0",
            "tcp.flags.cwr": "0",
            "tcp.flags.ecn": "0",
            "tcp.flags.urg": "0",
            "tcp.flags.ack": "1",
            "tcp.flags.push": "1",
            "tcp.flags.reset": "0",
            "tcp.flags.syn": "0",
            "tcp.flags.fin": "0",
            "tcp.flags.str": "·······AP···"
          },
          "tcp.window_size_value": "501",
          "tcp.window_size": "501",
          "tcp.window_size_scalefactor": "-1",
          "tcp.checksum": "0x0000349b",
          "tcp.checksum.status": "2",
          "tcp.urgent_pointer": "0",
          "tcp.analysis": {
            "tcp.analysis.bytes_in_flight": "18",
            "tcp.analysis.push_bytes_sent": "18"
          },
          "Timestamps": {
            "tcp.time_relative": "0.000000000",
            "tcp.time_delta": "0.000000000"
          },
          "tcp.payload": "05:64:0b:c4:ab:04:01:00:4f:7a:ec:cc:01:3c:01:06:9e:af",
          "tcp.pdu.size": "18"
        },
        "dnp3": {
          "Data Link Layer, Len: 11, From: 1, To: 1195, DIR, PRM, Unconfirmed User Data": {
            "dnp3.start": "0x00000564",
            "dnp3.len": "11",
            "dnp3.ctl": "0x000000c4",
            "dnp3.ctl_tree": {
              "dnp3.ctl.dir": "1",
              "dnp3.ctl.prm": "1",
              "dnp3.ctl.fcb": "0",
              "dnp3.ctl.fcv": "0",
              "dnp3.ctl.prifunc": "4"
            },
            "dnp3.dst": "1195",
            "dnp3.addr": "1195",
            "dnp3.src": "1",
            "dnp3.addr": "1",
            "dnp3.hdr.CRC": "0x00007a4f",
            "dnp.hdr.CRC.status": "1"
          },
          "dnp3.tr.ctl": "0x000000ec",
          "dnp3.tr.ctl_tree": {
            "dnp3.tr.fin": "1",
            "dnp3.tr.fir": "1",
            "dnp3.tr.seq": "44"
          },
          "Data Chunks": {
            "Data Chunk: 0": {
              "dnp.data_chunk": "ec:cc:01:3c:01:06",
              "dnp.data_chunk_len": "6",
              "dnp.data_chunk.CRC": "0x0000af9e",
              "dnp.data_chunk.CRC.status": "1"
            }
          },
          "dnp3.al.fragments": {
            "dnp3.al.fragment": "23",
            "dnp3.al.fragment.count": "1",
            "dnp3.al.fragment.reassembled.length": "5"
          },
          "Application Layer: (FIR, FIN, Sequence 12, Read)": {
            "dnp3.al.ctl": "0x000000cc",
            "dnp3.al.ctl_tree": {
              "dnp3.al.fir": "1",
              "dnp3.al.fin": "1",
              "dnp3.al.con": "0",
              "dnp3.al.uns": "0",
              "dnp3.al.seq": "12"
            },
            "dnp3.al.func": "1",
            "READ Request Data Objects": {
              "dnp3.al.obj": "15361",
              "dnp3.al.obj_tree": {
                "Qualifier Field, Prefix: None, Range: No Range Field": {
                  "dnp3.al.objq.prefix": "0",
                  "dnp3.al.objq.range": "6"
                },
                "Number of Items: 0": ""
              }
            }
          }
        }
      }
    }
  },
  {
    "_index": "packets-2020-10-17",
    "_type": "pcap_file",
    "_score": null,
    "_source": {
      "layers": {
        "frame": {
          "frame.encap_type": "1",
          "frame.time": "Oct 17, 2020 11:09:22.442107000 CDT",
          "frame.offset_shift": "0.000000000",
          "frame.time_epoch": "1602950962.442107000",
          "frame.time_delta": "0.052096000",
          "frame.time_delta_displayed": "0.052096000",
          "frame.time_relative": "14.336053000",
          "frame.number": "24",
          "frame.len": "253",
          "frame.cap_len": "253",
          "frame.marked": "0",
          "frame.ignored": "0",
          "frame.protocols": "eth:ethertype:ip:tcp:dnp3",
          "frame.coloring_rule.name": "TCP",
          "frame.coloring_rule.string": "tcp"
        },
        "eth": {
          "eth.dst": "00:00:00:aa:00:22",
          "eth.dst_tree": {
            "eth.dst_resolved": "00:00:00_aa:00:22",
            "eth.addr": "00:00:00:aa:00:22",
            "eth.addr_resolved": "00:00:00_aa:00:22",
            "eth.lg": "0",
            "eth.ig": "0"
          },
          "eth.src": "00:50:56:9c:9d:70",
          "eth.src_tree": {
            "eth.src_resolved": "Vmware_9c:9d:70",
            "eth.addr": "00:50:56:9c:9d:70",
            "eth.addr_resolved": "Vmware_9c:9d:70",
            "eth.lg": "0",
            "eth.ig": "0"
          },
          "eth.type": "0x00000800"
        },
        "ip": {
          "ip.version": "4",
          "ip.hdr_len": "20",
          "ip.dsfield": "0x00000000",
          "ip.dsfield_tree": {
            "ip.dsfield.dscp": "0",
            "ip.dsfield.ecn": "0"
          },
          "ip.len": "239",
          "ip.id": "0x0000b4ae",
          "ip.flags": "0x00004000",
          "ip.flags_tree": {
            "ip.flags.rb": "0",
            "ip.flags.df": "1",
            "ip.flags.mf": "0"
          },
          "ip.frag_offset": "0",
          "ip.ttl": "128",
          "ip.proto": "6",
          "ip.checksum": "0x0000d89a",
          "ip.checksum.status": "2",
          "ip.src": "192.168.0.5",
          "ip.addr": "192.168.0.5",
          "ip.src_host": "192.168.0.5",
          "ip.host": "192.168.0.5",
          "ip.dst": "172.16.0.2",
          "ip.addr": "172.16.0.2",
          "ip.dst_host": "172.16.0.2",
          "ip.host": "172.16.0.2"
        },
        "tcp": {
          "tcp.srcport": "20000",
          "tcp.dstport": "56515",
          "tcp.port": "20000",
          "tcp.port": "56515",
          "tcp.stream": "8",
          "tcp.len": "199",
          "tcp.seq": "1",
          "tcp.nxtseq": "200",
          "tcp.ack": "19",
          "tcp.hdr_len": "20",
          "tcp.flags": "0x00000018",
          "tcp.flags_tree": {
            "tcp.flags.res": "0",
            "tcp.flags.ns": "0",
            "tcp.flags.cwr": "0",
            "tcp.flags.ecn": "0",
            "tcp.flags.urg": "0",
            "tcp.flags.ack": "1",
            "tcp.flags.push": "1",
            "tcp.flags.reset": "0",
            "tcp.flags.syn": "0",
            "tcp.flags.fin": "0",
            "tcp.flags.str": "·······AP···"
          },
          "tcp.window_size_value": "1023",
          "tcp.window_size": "1023",
          "tcp.window_size_scalefactor": "-1",
          "tcp.checksum": "0x0000d4b1",
          "tcp.checksum.status": "2",
          "tcp.urgent_pointer": "0",
          "tcp.analysis": {
            "tcp.analysis.acks_frame": "23",
            "tcp.analysis.ack_rtt": "0.052096000",
            "tcp.analysis.bytes_in_flight": "199",
            "tcp.analysis.push_bytes_sent": "199"
          },
          "Timestamps": {
            "tcp.time_relative": "0.052096000",
            "tcp.time_delta": "0.052096000"
          },
          "tcp.payload": "05:64:ac:44:01:00:ab:04:86:34:c0:cc:81:00:00:01:02:00:00:0a:81:81:81:81:81:81:99:60:81:81:81:01:81:1e:05:00:00:15:01:f5:a3:b6:c3:01:48:54:76:22:8d:c1:01:9a:36:11:c4:01:22:54:81:42:01:8c:af:9c:40:d9:41:01:04:14:bd:40:01:00:00:00:00:01:00:00:f0:ae:00:00:01:98:95:66:44:01:33:12:87:c2:01:88:1f:64:0b:05:c3:01:a0:9f:fc:41:01:39:7e:8e:c3:01:30:98:2a:41:39:fd:01:a0:ba:da:c1:01:df:a8:9a:be:01:e2:1d:da:c1:01:6e:22:bb:08:29:bf:01:00:00:00:00:01:00:00:00:00:01:9b:f0:da:95:66:44:01:4c:12:87:c2:0a:02:00:00:0a:81:81:81:f4:0e:81:81:81:81:81:81:01:81:28:03:00:00:01:01:00:00:db:98:00:00:01:8d:95:66:44:c4:39",
          "tcp.pdu.size": "199"
        },
        "dnp3": {
          "Data Link Layer, Len: 172, From: 1195, To: 1, PRM, Unconfirmed User Data": {
            "dnp3.start": "0x00000564",
            "dnp3.len": "172",
            "dnp3.ctl": "0x00000044",
            "dnp3.ctl_tree": {
              "dnp3.ctl.dir": "0",
              "dnp3.ctl.prm": "1",
              "dnp3.ctl.fcb": "0",
              "dnp3.ctl.fcv": "0",
              "dnp3.ctl.prifunc": "4"
            },
            "dnp3.dst": "1",
            "dnp3.addr": "1",
            "dnp3.src": "1195",
            "dnp3.addr": "1195",
            "dnp3.hdr.CRC": "0x00003486",
            "dnp.hdr.CRC.status": "1"
          },
          "dnp3.tr.ctl": "0x000000c0",
          "dnp3.tr.ctl_tree": {
            "dnp3.tr.fin": "1",
            "dnp3.tr.fir": "1",
            "dnp3.tr.seq": "0"
          },
          "Data Chunks": {
            "Data Chunk: 0": {
              "dnp.data_chunk": "c0:cc:81:00:00:01:02:00:00:0a:81:81:81:81:81:81",
              "dnp.data_chunk_len": "16",
              "dnp.data_chunk.CRC": "0x00006099",
              "dnp.data_chunk.CRC.status": "1"
            },
            "Data Chunk: 1": {
              "dnp.data_chunk": "81:81:81:01:81:1e:05:00:00:15:01:f5:a3:b6:c3:01",
              "dnp.data_chunk_len": "16",
              "dnp.data_chunk.CRC": "0x00005448",
              "dnp.data_chunk.CRC.status": "1"
            },
            "Data Chunk: 2": {
              "dnp.data_chunk": "76:22:8d:c1:01:9a:36:11:c4:01:22:54:81:42:01:8c",
              "dnp.data_chunk_len": "16",
              "dnp.data_chunk.CRC": "0x00009caf",
              "dnp.data_chunk.CRC.status": "1"
            },
            "Data Chunk: 3": {
              "dnp.data_chunk": "40:d9:41:01:04:14:bd:40:01:00:00:00:00:01:00:00",
              "dnp.data_chunk_len": "16",
              "dnp.data_chunk.CRC": "0x0000aef0",
              "dnp.data_chunk.CRC.status": "1"
            },
            "Data Chunk: 4": {
              "dnp.data_chunk": "00:00:01:98:95:66:44:01:33:12:87:c2:01:88:1f:64",
              "dnp.data_chunk_len": "16",
              "dnp.data_chunk.CRC": "0x0000050b",
              "dnp.data_chunk.CRC.status": "1"
            },
            "Data Chunk: 5": {
              "dnp.data_chunk": "c3:01:a0:9f:fc:41:01:39:7e:8e:c3:01:30:98:2a:41",
              "dnp.data_chunk_len": "16",
              "dnp.data_chunk.CRC": "0x0000fd39",
              "dnp.data_chunk.CRC.status": "1"
            },
            "Data Chunk: 6": {
              "dnp.data_chunk": "01:a0:ba:da:c1:01:df:a8:9a:be:01:e2:1d:da:c1:01",
              "dnp.data_chunk_len": "16",
              "dnp.data_chunk.CRC": "0x0000226e",
              "dnp.data_chunk.CRC.status": "1"
            },
            "Data Chunk: 7": {
              "dnp.data_chunk": "bb:08:29:bf:01:00:00:00:00:01:00:00:00:00:01:9b",
              "dnp.data_chunk_len": "16",
              "dnp.data_chunk.CRC": "0x0000daf0",
              "dnp.data_chunk.CRC.status": "1"
            },
            "Data Chunk: 8": {
              "dnp.data_chunk": "95:66:44:01:4c:12:87:c2:0a:02:00:00:0a:81:81:81",
              "dnp.data_chunk_len": "16",
              "dnp.data_chunk.CRC": "0x00000ef4",
              "dnp.data_chunk.CRC.status": "1"
            },
            "Data Chunk: 9": {
              "dnp.data_chunk": "81:81:81:81:81:81:01:81:28:03:00:00:01:01:00:00",
              "dnp.data_chunk_len": "16",
              "dnp.data_chunk.CRC": "0x000098db",
              "dnp.data_chunk.CRC.status": "1"
            },
            "Data Chunk: 10": {
              "dnp.data_chunk": "00:00:01:8d:95:66:44",
              "dnp.data_chunk_len": "7",
              "dnp.data_chunk.CRC": "0x000039c4",
              "dnp.data_chunk.CRC.status": "1"
            }
          },
          "dnp3.al.fragments": {
            "dnp3.al.fragment": "24",
            "dnp3.al.fragment.count": "1",
            "dnp3.al.fragment.reassembled.length": "166"
          },
          "Application Layer: (FIR, FIN, Sequence 12, Response)": {
            "dnp3.al.ctl": "0x000000cc",
            "dnp3.al.ctl_tree": {
              "dnp3.al.fir": "1",
              "dnp3.al.fin": "1",
              "dnp3.al.con": "0",
              "dnp3.al.uns": "0",
              "dnp3.al.seq": "12"
            },
            "dnp3.al.func": "129",
            "dnp3.al.iin": "0x00000000",
            "dnp3.al.iin_tree": {
              "dnp3.al.iin.rst": "0",
              "dnp3.al.iin.dt": "0",
              "dnp3.al.iin.dol": "0",
              "dnp3.al.iin.tsr": "0",
              "dnp3.al.iin.cls3d": "0",
              "dnp3.al.iin.cls2d": "0",
              "dnp3.al.iin.cls1d": "0",
              "dnp3.al.iin.bmsg": "0",
              "dnp3.al.iin.cc": "0",
              "dnp3.al.iin.oae": "0",
              "dnp3.al.iin.ebo": "0",
              "dnp3.al.iin.pioor": "0",
              "dnp3.al.iin.obju": "0",
              "dnp3.al.iin.fcni": "0"
            },
            "RESPONSE Data Objects": {
              "dnp3.al.obj": "258",
              "dnp3.al.obj_tree": {
                "Qualifier Field, Prefix: None, Range: 8-bit Start and Stop Indices": {
                  "dnp3.al.objq.prefix": "0",
                  "dnp3.al.objq.range": "0"
                },
                "Number of Items: 11": {
                  "dnp3.al.range.start": "0",
                  "dnp3.al.range.stop": "10"
                },
                "Point Number 0 (Quality: Online), Value: 1": {
                  "dnp3.al.point_index": "0",
                  "Quality: Online": {
                    "dnp3.al.biq.b7": "1",
                    "dnp3.al.biq.b6": "0",
                    "dnp3.al.biq.b5": "0",
                    "dnp3.al.biq.b4": "0",
                    "dnp3.al.biq.b3": "0",
                    "dnp3.al.biq.b2": "0",
                    "dnp3.al.biq.b1": "0",
                    "dnp3.al.biq.b0": "1"
                  }
                },
                "Point Number 1 (Quality: Online), Value: 1": {
                  "dnp3.al.point_index": "1",
                  "Quality: Online": {
                    "dnp3.al.biq.b7": "1",
                    "dnp3.al.biq.b6": "0",
                    "dnp3.al.biq.b5": "0",
                    "dnp3.al.biq.b4": "0",
                    "dnp3.al.biq.b3": "0",
                    "dnp3.al.biq.b2": "0",
                    "dnp3.al.biq.b1": "0",
                    "dnp3.al.biq.b0": "1"
                  }
                },
                "Point Number 2 (Quality: Online), Value: 1": {
                  "dnp3.al.point_index": "2",
                  "Quality: Online": {
                    "dnp3.al.biq.b7": "1",
                    "dnp3.al.biq.b6": "0",
                    "dnp3.al.biq.b5": "0",
                    "dnp3.al.biq.b4": "0",
                    "dnp3.al.biq.b3": "0",
                    "dnp3.al.biq.b2": "0",
                    "dnp3.al.biq.b1": "0",
                    "dnp3.al.biq.b0": "1"
                  }
                },
                "Point Number 3 (Quality: Online), Value: 1": {
                  "dnp3.al.point_index": "3",
                  "Quality: Online": {
                    "dnp3.al.biq.b7": "1",
                    "dnp3.al.biq.b6": "0",
                    "dnp3.al.biq.b5": "0",
                    "dnp3.al.biq.b4": "0",
                    "dnp3.al.biq.b3": "0",
                    "dnp3.al.biq.b2": "0",
                    "dnp3.al.biq.b1": "0",
                    "dnp3.al.biq.b0": "1"
                  }
                },
                "Point Number 4 (Quality: Online), Value: 1": {
                  "dnp3.al.point_index": "4",
                  "Quality: Online": {
                    "dnp3.al.biq.b7": "1",
                    "dnp3.al.biq.b6": "0",
                    "dnp3.al.biq.b5": "0",
                    "dnp3.al.biq.b4": "0",
                    "dnp3.al.biq.b3": "0",
                    "dnp3.al.biq.b2": "0",
                    "dnp3.al.biq.b1": "0",
                    "dnp3.al.biq.b0": "1"
                  }
                },
                "Point Number 5 (Quality: Online), Value: 1": {
                  "dnp3.al.point_index": "5",
                  "Quality: Online": {
                    "dnp3.al.biq.b7": "1",
                    "dnp3.al.biq.b6": "0",
                    "dnp3.al.biq.b5": "0",
                    "dnp3.al.biq.b4": "0",
                    "dnp3.al.biq.b3": "0",
                    "dnp3.al.biq.b2": "0",
                    "dnp3.al.biq.b1": "0",
                    "dnp3.al.biq.b0": "1"
                  }
                },
                "Point Number 6 (Quality: Online), Value: 1": {
                  "dnp3.al.point_index": "6",
                  "Quality: Online": {
                    "dnp3.al.biq.b7": "1",
                    "dnp3.al.biq.b6": "0",
                    "dnp3.al.biq.b5": "0",
                    "dnp3.al.biq.b4": "0",
                    "dnp3.al.biq.b3": "0",
                    "dnp3.al.biq.b2": "0",
                    "dnp3.al.biq.b1": "0",
                    "dnp3.al.biq.b0": "1"
                  }
                },
                "Point Number 7 (Quality: Online), Value: 1": {
                  "dnp3.al.point_index": "7",
                  "Quality: Online": {
                    "dnp3.al.biq.b7": "1",
                    "dnp3.al.biq.b6": "0",
                    "dnp3.al.biq.b5": "0",
                    "dnp3.al.biq.b4": "0",
                    "dnp3.al.biq.b3": "0",
                    "dnp3.al.biq.b2": "0",
                    "dnp3.al.biq.b1": "0",
                    "dnp3.al.biq.b0": "1"
                  }
                },
                "Point Number 8 (Quality: Online), Value: 1": {
                  "dnp3.al.point_index": "8",
                  "Quality: Online": {
                    "dnp3.al.biq.b7": "1",
                    "dnp3.al.biq.b6": "0",
                    "dnp3.al.biq.b5": "0",
                    "dnp3.al.biq.b4": "0",
                    "dnp3.al.biq.b3": "0",
                    "dnp3.al.biq.b2": "0",
                    "dnp3.al.biq.b1": "0",
                    "dnp3.al.biq.b0": "1"
                  }
                },
                "Point Number 9 (Quality: Online), Value: 0": {
                  "dnp3.al.point_index": "9",
                  "Quality: Online": {
                    "dnp3.al.biq.b7": "0",
                    "dnp3.al.biq.b6": "0",
                    "dnp3.al.biq.b5": "0",
                    "dnp3.al.biq.b4": "0",
                    "dnp3.al.biq.b3": "0",
                    "dnp3.al.biq.b2": "0",
                    "dnp3.al.biq.b1": "0",
                    "dnp3.al.biq.b0": "1"
                  }
                },
                "Point Number 10 (Quality: Online), Value: 1": {
                  "dnp3.al.point_index": "10",
                  "Quality: Online": {
                    "dnp3.al.biq.b7": "1",
                    "dnp3.al.biq.b6": "0",
                    "dnp3.al.biq.b5": "0",
                    "dnp3.al.biq.b4": "0",
                    "dnp3.al.biq.b3": "0",
                    "dnp3.al.biq.b2": "0",
                    "dnp3.al.biq.b1": "0",
                    "dnp3.al.biq.b0": "1"
                  }
                }
              },
              "dnp3.al.obj": "7685",
              "dnp3.al.obj_tree": {
                "Qualifier Field, Prefix: None, Range: 8-bit Start and Stop Indices": {
                  "dnp3.al.objq.prefix": "0",
                  "dnp3.al.objq.range": "0"
                },
                "Number of Items: 22": {
                  "dnp3.al.range.start": "0",
                  "dnp3.al.range.stop": "21"
                },
                "Point Number 0 (Quality: Online), Value: -365.281": {
                  "dnp3.al.point_index": "0",
                  "Quality: Online": {
                    "dnp3.al.aiq.b7": "0",
                    "dnp3.al.aiq.b6": "0",
                    "dnp3.al.aiq.b5": "0",
                    "dnp3.al.aiq.b4": "0",
                    "dnp3.al.aiq.b3": "0",
                    "dnp3.al.aiq.b2": "0",
                    "dnp3.al.aiq.b1": "0",
                    "dnp3.al.aiq.b0": "1"
                  },
                  "dnp3.al.ana.float": "-365.281"
                },
                "Point Number 1 (Quality: Online), Value: -17.6418": {
                  "dnp3.al.point_index": "1",
                  "Quality: Online": {
                    "dnp3.al.aiq.b7": "0",
                    "dnp3.al.aiq.b6": "0",
                    "dnp3.al.aiq.b5": "0",
                    "dnp3.al.aiq.b4": "0",
                    "dnp3.al.aiq.b3": "0",
                    "dnp3.al.aiq.b2": "0",
                    "dnp3.al.aiq.b1": "0",
                    "dnp3.al.aiq.b0": "1"
                  },
                  "dnp3.al.ana.float": "-17.6418"
                },
                "Point Number 2 (Quality: Online), Value: -580.853": {
                  "dnp3.al.point_index": "2",
                  "Quality: Online": {
                    "dnp3.al.aiq.b7": "0",
                    "dnp3.al.aiq.b6": "0",
                    "dnp3.al.aiq.b5": "0",
                    "dnp3.al.aiq.b4": "0",
                    "dnp3.al.aiq.b3": "0",
                    "dnp3.al.aiq.b2": "0",
                    "dnp3.al.aiq.b1": "0",
                    "dnp3.al.aiq.b0": "1"
                  },
                  "dnp3.al.ana.float": "-580.853"
                },
                "Point Number 3 (Quality: Online), Value: 64.6643": {
                  "dnp3.al.point_index": "3",
                  "Quality: Online": {
                    "dnp3.al.aiq.b7": "0",
                    "dnp3.al.aiq.b6": "0",
                    "dnp3.al.aiq.b5": "0",
                    "dnp3.al.aiq.b4": "0",
                    "dnp3.al.aiq.b3": "0",
                    "dnp3.al.aiq.b2": "0",
                    "dnp3.al.aiq.b1": "0",
                    "dnp3.al.aiq.b0": "1"
                  },
                  "dnp3.al.ana.float": "64.6643"
                },
                "Point Number 4 (Quality: Online), Value: 27.1565": {
                  "dnp3.al.point_index": "4",
                  "Quality: Online": {
                    "dnp3.al.aiq.b7": "0",
                    "dnp3.al.aiq.b6": "0",
                    "dnp3.al.aiq.b5": "0",
                    "dnp3.al.aiq.b4": "0",
                    "dnp3.al.aiq.b3": "0",
                    "dnp3.al.aiq.b2": "0",
                    "dnp3.al.aiq.b1": "0",
                    "dnp3.al.aiq.b0": "1"
                  },
                  "dnp3.al.ana.float": "27.1565"
                },
                "Point Number 5 (Quality: Online), Value: 5.90869": {
                  "dnp3.al.point_index": "5",
                  "Quality: Online": {
                    "dnp3.al.aiq.b7": "0",
                    "dnp3.al.aiq.b6": "0",
                    "dnp3.al.aiq.b5": "0",
                    "dnp3.al.aiq.b4": "0",
                    "dnp3.al.aiq.b3": "0",
                    "dnp3.al.aiq.b2": "0",
                    "dnp3.al.aiq.b1": "0",
                    "dnp3.al.aiq.b0": "1"
                  },
                  "dnp3.al.ana.float": "5.90869"
                },
                "Point Number 6 (Quality: Online), Value: 0": {
                  "dnp3.al.point_index": "6",
                  "Quality: Online": {
                    "dnp3.al.aiq.b7": "0",
                    "dnp3.al.aiq.b6": "0",
                    "dnp3.al.aiq.b5": "0",
                    "dnp3.al.aiq.b4": "0",
                    "dnp3.al.aiq.b3": "0",
                    "dnp3.al.aiq.b2": "0",
                    "dnp3.al.aiq.b1": "0",
                    "dnp3.al.aiq.b0": "1"
                  },
                  "dnp3.al.ana.float": "0"
                },
                "Point Number 7 (Quality: Online), Value: 0": {
                  "dnp3.al.point_index": "7",
                  "Quality: Online": {
                    "dnp3.al.aiq.b7": "0",
                    "dnp3.al.aiq.b6": "0",
                    "dnp3.al.aiq.b5": "0",
                    "dnp3.al.aiq.b4": "0",
                    "dnp3.al.aiq.b3": "0",
                    "dnp3.al.aiq.b2": "0",
                    "dnp3.al.aiq.b1": "0",
                    "dnp3.al.aiq.b0": "1"
                  },
                  "dnp3.al.ana.float": "0"
                },
                "Point Number 8 (Quality: Online), Value: 922.337": {
                  "dnp3.al.point_index": "8",
                  "Quality: Online": {
                    "dnp3.al.aiq.b7": "0",
                    "dnp3.al.aiq.b6": "0",
                    "dnp3.al.aiq.b5": "0",
                    "dnp3.al.aiq.b4": "0",
                    "dnp3.al.aiq.b3": "0",
                    "dnp3.al.aiq.b2": "0",
                    "dnp3.al.aiq.b1": "0",
                    "dnp3.al.aiq.b0": "1"
                  },
                  "dnp3.al.ana.float": "922.337"
                },
                "Point Number 9 (Quality: Online), Value: -67.5355": {
                  "dnp3.al.point_index": "9",
                  "Quality: Online": {
                    "dnp3.al.aiq.b7": "0",
                    "dnp3.al.aiq.b6": "0",
                    "dnp3.al.aiq.b5": "0",
                    "dnp3.al.aiq.b4": "0",
                    "dnp3.al.aiq.b3": "0",
                    "dnp3.al.aiq.b2": "0",
                    "dnp3.al.aiq.b1": "0",
                    "dnp3.al.aiq.b0": "1"
                  },
                  "dnp3.al.ana.float": "-67.5355"
                },
                "Point Number 10 (Quality: Online), Value: -228.123": {
                  "dnp3.al.point_index": "10",
                  "Quality: Online": {
                    "dnp3.al.aiq.b7": "0",
                    "dnp3.al.aiq.b6": "0",
                    "dnp3.al.aiq.b5": "0",
                    "dnp3.al.aiq.b4": "0",
                    "dnp3.al.aiq.b3": "0",
                    "dnp3.al.aiq.b2": "0",
                    "dnp3.al.aiq.b1": "0",
                    "dnp3.al.aiq.b0": "1"
                  },
                  "dnp3.al.ana.float": "-228.123"
                },
                "Point Number 11 (Quality: Online), Value: 31.5779": {
                  "dnp3.al.point_index": "11",
                  "Quality: Online": {
                    "dnp3.al.aiq.b7": "0",
                    "dnp3.al.aiq.b6": "0",
                    "dnp3.al.aiq.b5": "0",
                    "dnp3.al.aiq.b4": "0",
                    "dnp3.al.aiq.b3": "0",
                    "dnp3.al.aiq.b2": "0",
                    "dnp3.al.aiq.b1": "0",
                    "dnp3.al.aiq.b0": "1"
                  },
                  "dnp3.al.ana.float": "31.5779"
                },
                "Point Number 12 (Quality: Online), Value: -284.986": {
                  "dnp3.al.point_index": "12",
                  "Quality: Online": {
                    "dnp3.al.aiq.b7": "0",
                    "dnp3.al.aiq.b6": "0",
                    "dnp3.al.aiq.b5": "0",
                    "dnp3.al.aiq.b4": "0",
                    "dnp3.al.aiq.b3": "0",
                    "dnp3.al.aiq.b2": "0",
                    "dnp3.al.aiq.b1": "0",
                    "dnp3.al.aiq.b0": "1"
                  },
                  "dnp3.al.ana.float": "-284.986"
                },
                "Point Number 13 (Quality: Online), Value: 10.6622": {
                  "dnp3.al.point_index": "13",
                  "Quality: Online": {
                    "dnp3.al.aiq.b7": "0",
                    "dnp3.al.aiq.b6": "0",
                    "dnp3.al.aiq.b5": "0",
                    "dnp3.al.aiq.b4": "0",
                    "dnp3.al.aiq.b3": "0",
                    "dnp3.al.aiq.b2": "0",
                    "dnp3.al.aiq.b1": "0",
                    "dnp3.al.aiq.b0": "1"
                  },
                  "dnp3.al.ana.float": "10.6622"
                },
                "Point Number 14 (Quality: Online), Value: -27.3411": {
                  "dnp3.al.point_index": "14",
                  "Quality: Online": {
                    "dnp3.al.aiq.b7": "0",
                    "dnp3.al.aiq.b6": "0",
                    "dnp3.al.aiq.b5": "0",
                    "dnp3.al.aiq.b4": "0",
                    "dnp3.al.aiq.b3": "0",
                    "dnp3.al.aiq.b2": "0",
                    "dnp3.al.aiq.b1": "0",
                    "dnp3.al.aiq.b0": "1"
                  },
                  "dnp3.al.ana.float": "-27.3411"
                },
                "Point Number 15 (Quality: Online), Value: -0.30207": {
                  "dnp3.al.point_index": "15",
                  "Quality: Online": {
                    "dnp3.al.aiq.b7": "0",
                    "dnp3.al.aiq.b6": "0",
                    "dnp3.al.aiq.b5": "0",
                    "dnp3.al.aiq.b4": "0",
                    "dnp3.al.aiq.b3": "0",
                    "dnp3.al.aiq.b2": "0",
                    "dnp3.al.aiq.b1": "0",
                    "dnp3.al.aiq.b0": "1"
                  },
                  "dnp3.al.ana.float": "-0.30207"
                },
                "Point Number 16 (Quality: Online), Value: -27.2646": {
                  "dnp3.al.point_index": "16",
                  "Quality: Online": {
                    "dnp3.al.aiq.b7": "0",
                    "dnp3.al.aiq.b6": "0",
                    "dnp3.al.aiq.b5": "0",
                    "dnp3.al.aiq.b4": "0",
                    "dnp3.al.aiq.b3": "0",
                    "dnp3.al.aiq.b2": "0",
                    "dnp3.al.aiq.b1": "0",
                    "dnp3.al.aiq.b0": "1"
                  },
                  "dnp3.al.ana.float": "-27.2646"
                },
                "Point Number 17 (Quality: Online), Value: -0.660289": {
                  "dnp3.al.point_index": "17",
                  "Quality: Online": {
                    "dnp3.al.aiq.b7": "0",
                    "dnp3.al.aiq.b6": "0",
                    "dnp3.al.aiq.b5": "0",
                    "dnp3.al.aiq.b4": "0",
                    "dnp3.al.aiq.b3": "0",
                    "dnp3.al.aiq.b2": "0",
                    "dnp3.al.aiq.b1": "0",
                    "dnp3.al.aiq.b0": "1"
                  },
                  "dnp3.al.ana.float": "-0.660289"
                },
                "Point Number 18 (Quality: Online), Value: 0": {
                  "dnp3.al.point_index": "18",
                  "Quality: Online": {
                    "dnp3.al.aiq.b7": "0",
                    "dnp3.al.aiq.b6": "0",
                    "dnp3.al.aiq.b5": "0",
                    "dnp3.al.aiq.b4": "0",
                    "dnp3.al.aiq.b3": "0",
                    "dnp3.al.aiq.b2": "0",
                    "dnp3.al.aiq.b1": "0",
                    "dnp3.al.aiq.b0": "1"
                  },
                  "dnp3.al.ana.float": "0"
                },
                "Point Number 19 (Quality: Online), Value: 0": {
                  "dnp3.al.point_index": "19",
                  "Quality: Online": {
                    "dnp3.al.aiq.b7": "0",
                    "dnp3.al.aiq.b6": "0",
                    "dnp3.al.aiq.b5": "0",
                    "dnp3.al.aiq.b4": "0",
                    "dnp3.al.aiq.b3": "0",
                    "dnp3.al.aiq.b2": "0",
                    "dnp3.al.aiq.b1": "0",
                    "dnp3.al.aiq.b0": "1"
                  },
                  "dnp3.al.ana.float": "0"
                },
                "Point Number 20 (Quality: Online), Value: 922.338": {
                  "dnp3.al.point_index": "20",
                  "Quality: Online": {
                    "dnp3.al.aiq.b7": "0",
                    "dnp3.al.aiq.b6": "0",
                    "dnp3.al.aiq.b5": "0",
                    "dnp3.al.aiq.b4": "0",
                    "dnp3.al.aiq.b3": "0",
                    "dnp3.al.aiq.b2": "0",
                    "dnp3.al.aiq.b1": "0",
                    "dnp3.al.aiq.b0": "1"
                  },
                  "dnp3.al.ana.float": "922.338"
                },
                "Point Number 21 (Quality: Online), Value: -67.5357": {
                  "dnp3.al.point_index": "21",
                  "Quality: Online": {
                    "dnp3.al.aiq.b7": "0",
                    "dnp3.al.aiq.b6": "0",
                    "dnp3.al.aiq.b5": "0",
                    "dnp3.al.aiq.b4": "0",
                    "dnp3.al.aiq.b3": "0",
                    "dnp3.al.aiq.b2": "0",
                    "dnp3.al.aiq.b1": "0",
                    "dnp3.al.aiq.b0": "1"
                  },
                  "dnp3.al.ana.float": "-67.5357"
                }
              },
              "dnp3.al.obj": "2562",
              "dnp3.al.obj_tree": {
                "Qualifier Field, Prefix: None, Range: 8-bit Start and Stop Indices": {
                  "dnp3.al.objq.prefix": "0",
                  "dnp3.al.objq.range": "0"
                },
                "Number of Items: 11": {
                  "dnp3.al.range.start": "0",
                  "dnp3.al.range.stop": "10"
                },
                "Point Number 0 (Quality: Online), Value: 1": {
                  "dnp3.al.point_index": "0",
                  "Quality: Online": {
                    "dnp3.al.boq.b7": "1",
                    "dnp3.al.boq.b6": "0",
                    "dnp3.al.boq.b5": "0",
                    "dnp3.al.boq.b4": "0",
                    "dnp3.al.boq.b3": "0",
                    "dnp3.al.boq.b2": "0",
                    "dnp3.al.boq.b1": "0",
                    "dnp3.al.boq.b0": "1"
                  }
                },
                "Point Number 1 (Quality: Online), Value: 1": {
                  "dnp3.al.point_index": "1",
                  "Quality: Online": {
                    "dnp3.al.boq.b7": "1",
                    "dnp3.al.boq.b6": "0",
                    "dnp3.al.boq.b5": "0",
                    "dnp3.al.boq.b4": "0",
                    "dnp3.al.boq.b3": "0",
                    "dnp3.al.boq.b2": "0",
                    "dnp3.al.boq.b1": "0",
                    "dnp3.al.boq.b0": "1"
                  }
                },
                "Point Number 2 (Quality: Online), Value: 1": {
                  "dnp3.al.point_index": "2",
                  "Quality: Online": {
                    "dnp3.al.boq.b7": "1",
                    "dnp3.al.boq.b6": "0",
                    "dnp3.al.boq.b5": "0",
                    "dnp3.al.boq.b4": "0",
                    "dnp3.al.boq.b3": "0",
                    "dnp3.al.boq.b2": "0",
                    "dnp3.al.boq.b1": "0",
                    "dnp3.al.boq.b0": "1"
                  }
                },
                "Point Number 3 (Quality: Online), Value: 1": {
                  "dnp3.al.point_index": "3",
                  "Quality: Online": {
                    "dnp3.al.boq.b7": "1",
                    "dnp3.al.boq.b6": "0",
                    "dnp3.al.boq.b5": "0",
                    "dnp3.al.boq.b4": "0",
                    "dnp3.al.boq.b3": "0",
                    "dnp3.al.boq.b2": "0",
                    "dnp3.al.boq.b1": "0",
                    "dnp3.al.boq.b0": "1"
                  }
                },
                "Point Number 4 (Quality: Online), Value: 1": {
                  "dnp3.al.point_index": "4",
                  "Quality: Online": {
                    "dnp3.al.boq.b7": "1",
                    "dnp3.al.boq.b6": "0",
                    "dnp3.al.boq.b5": "0",
                    "dnp3.al.boq.b4": "0",
                    "dnp3.al.boq.b3": "0",
                    "dnp3.al.boq.b2": "0",
                    "dnp3.al.boq.b1": "0",
                    "dnp3.al.boq.b0": "1"
                  }
                },
                "Point Number 5 (Quality: Online), Value: 1": {
                  "dnp3.al.point_index": "5",
                  "Quality: Online": {
                    "dnp3.al.boq.b7": "1",
                    "dnp3.al.boq.b6": "0",
                    "dnp3.al.boq.b5": "0",
                    "dnp3.al.boq.b4": "0",
                    "dnp3.al.boq.b3": "0",
                    "dnp3.al.boq.b2": "0",
                    "dnp3.al.boq.b1": "0",
                    "dnp3.al.boq.b0": "1"
                  }
                },
                "Point Number 6 (Quality: Online), Value: 1": {
                  "dnp3.al.point_index": "6",
                  "Quality: Online": {
                    "dnp3.al.boq.b7": "1",
                    "dnp3.al.boq.b6": "0",
                    "dnp3.al.boq.b5": "0",
                    "dnp3.al.boq.b4": "0",
                    "dnp3.al.boq.b3": "0",
                    "dnp3.al.boq.b2": "0",
                    "dnp3.al.boq.b1": "0",
                    "dnp3.al.boq.b0": "1"
                  }
                },
                "Point Number 7 (Quality: Online), Value: 1": {
                  "dnp3.al.point_index": "7",
                  "Quality: Online": {
                    "dnp3.al.boq.b7": "1",
                    "dnp3.al.boq.b6": "0",
                    "dnp3.al.boq.b5": "0",
                    "dnp3.al.boq.b4": "0",
                    "dnp3.al.boq.b3": "0",
                    "dnp3.al.boq.b2": "0",
                    "dnp3.al.boq.b1": "0",
                    "dnp3.al.boq.b0": "1"
                  }
                },
                "Point Number 8 (Quality: Online), Value: 1": {
                  "dnp3.al.point_index": "8",
                  "Quality: Online": {
                    "dnp3.al.boq.b7": "1",
                    "dnp3.al.boq.b6": "0",
                    "dnp3.al.boq.b5": "0",
                    "dnp3.al.boq.b4": "0",
                    "dnp3.al.boq.b3": "0",
                    "dnp3.al.boq.b2": "0",
                    "dnp3.al.boq.b1": "0",
                    "dnp3.al.boq.b0": "1"
                  }
                },
                "Point Number 9 (Quality: Online), Value: 0": {
                  "dnp3.al.point_index": "9",
                  "Quality: Online": {
                    "dnp3.al.boq.b7": "0",
                    "dnp3.al.boq.b6": "0",
                    "dnp3.al.boq.b5": "0",
                    "dnp3.al.boq.b4": "0",
                    "dnp3.al.boq.b3": "0",
                    "dnp3.al.boq.b2": "0",
                    "dnp3.al.boq.b1": "0",
                    "dnp3.al.boq.b0": "1"
                  }
                },
                "Point Number 10 (Quality: Online), Value: 1": {
                  "dnp3.al.point_index": "10",
                  "Quality: Online": {
                    "dnp3.al.boq.b7": "1",
                    "dnp3.al.boq.b6": "0",
                    "dnp3.al.boq.b5": "0",
                    "dnp3.al.boq.b4": "0",
                    "dnp3.al.boq.b3": "0",
                    "dnp3.al.boq.b2": "0",
                    "dnp3.al.boq.b1": "0",
                    "dnp3.al.boq.b0": "1"
                  }
                }
              },
              "dnp3.al.obj": "10243",
              "dnp3.al.obj_tree": {
                "Qualifier Field, Prefix: None, Range: 8-bit Start and Stop Indices": {
                  "dnp3.al.objq.prefix": "0",
                  "dnp3.al.objq.range": "0"
                },
                "Number of Items: 2": {
                  "dnp3.al.range.start": "0",
                  "dnp3.al.range.stop": "1"
                },
                "Point Number 0 (Quality: Online), Value: 0": {
                  "dnp3.al.point_index": "0",
                  "Quality: Online": {
                    "dnp3.al.aoq.b7": "0",
                    "dnp3.al.aoq.b6": "0",
                    "dnp3.al.aoq.b5": "0",
                    "dnp3.al.aoq.b4": "0",
                    "dnp3.al.aoq.b3": "0",
                    "dnp3.al.aoq.b2": "0",
                    "dnp3.al.aoq.b1": "0",
                    "dnp3.al.aoq.b0": "1"
                  },
                  "dnp3.al.anaout.float": "0"
                },
                "Point Number 1 (Quality: Online), Value: 922.337": {
                  "dnp3.al.point_index": "1",
                  "Quality: Online": {
                    "dnp3.al.aoq.b7": "0",
                    "dnp3.al.aoq.b6": "0",
                    "dnp3.al.aoq.b5": "0",
                    "dnp3.al.aoq.b4": "0",
                    "dnp3.al.aoq.b3": "0",
                    "dnp3.al.aoq.b2": "0",
                    "dnp3.al.aoq.b1": "0",
                    "dnp3.al.aoq.b0": "1"
                  },
                  "dnp3.al.anaout.float": "922.337"
                }
              }
            }
          }
        }
      }
    }
  },
  {
    "_index": "packets-2020-10-17",
    "_type": "pcap_file",
    "_score": null,
    "_source": {
      "layers": {
        "frame": {
          "frame.encap_type": "1",
          "frame.time": "Oct 17, 2020 11:09:23.105292000 CDT",
          "frame.offset_shift": "0.000000000",
          "frame.time_epoch": "1602950963.105292000",
          "frame.time_delta": "0.663185000",
          "frame.time_delta_displayed": "0.663185000",
          "frame.time_relative": "14.999238000",
          "frame.number": "25",
          "frame.len": "60",
          "frame.cap_len": "60",
          "frame.marked": "0",
          "frame.ignored": "0",
          "frame.protocols": "eth:ethertype:arp",
          "frame.coloring_rule.name": "ARP",
          "frame.coloring_rule.string": "arp"
        },
        "eth": {
          "eth.dst": "ff:ff:ff:ff:ff:ff",
          "eth.dst_tree": {
            "eth.dst_resolved": "Broadcast",
            "eth.addr": "ff:ff:ff:ff:ff:ff",
            "eth.addr_resolved": "Broadcast",
            "eth.lg": "1",
            "eth.ig": "1"
          },
          "eth.src": "00:50:56:9c:9d:70",
          "eth.src_tree": {
            "eth.src_resolved": "Vmware_9c:9d:70",
            "eth.addr": "00:50:56:9c:9d:70",
            "eth.addr_resolved": "Vmware_9c:9d:70",
            "eth.lg": "0",
            "eth.ig": "0"
          },
          "eth.type": "0x00000806",
          "eth.padding": "00:00:00:00:00:00:00:00:00:00:00:00:00:00:00:00:00:00"
        },
        "arp": {
          "arp.hw.type": "1",
          "arp.proto.type": "0x00000800",
          "arp.hw.size": "6",
          "arp.proto.size": "4",
          "arp.opcode": "1",
          "arp.src.hw_mac": "00:50:56:9c:9d:70",
          "arp.src.proto_ipv4": "192.168.0.5",
          "arp.dst.hw_mac": "00:00:00:00:00:00",
          "arp.dst.proto_ipv4": "192.168.0.1"
        }
      }
    }
  },
  {
    "_index": "packets-2020-10-17",
    "_type": "pcap_file",
    "_score": null,
    "_source": {
      "layers": {
        "frame": {
          "frame.encap_type": "1",
          "frame.time": "Oct 17, 2020 11:09:23.549055000 CDT",
          "frame.offset_shift": "0.000000000",
          "frame.time_epoch": "1602950963.549055000",
          "frame.time_delta": "0.443763000",
          "frame.time_delta_displayed": "0.443763000",
          "frame.time_relative": "15.443001000",
          "frame.number": "26",
          "frame.len": "72",
          "frame.cap_len": "72",
          "frame.marked": "0",
          "frame.ignored": "0",
          "frame.protocols": "eth:ethertype:ip:tcp:dnp3",
          "frame.coloring_rule.name": "TCP",
          "frame.coloring_rule.string": "tcp"
        },
        "eth": {
          "eth.dst": "00:50:56:9c:9d:70",
          "eth.dst_tree": {
            "eth.dst_resolved": "Vmware_9c:9d:70",
            "eth.addr": "00:50:56:9c:9d:70",
            "eth.addr_resolved": "Vmware_9c:9d:70",
            "eth.lg": "0",
            "eth.ig": "0"
          },
          "eth.src": "00:00:00:aa:00:22",
          "eth.src_tree": {
            "eth.src_resolved": "00:00:00_aa:00:22",
            "eth.addr": "00:00:00:aa:00:22",
            "eth.addr_resolved": "00:00:00_aa:00:22",
            "eth.lg": "0",
            "eth.ig": "0"
          },
          "eth.type": "0x00000800"
        },
        "ip": {
          "ip.version": "4",
          "ip.hdr_len": "20",
          "ip.dsfield": "0x00000000",
          "ip.dsfield_tree": {
            "ip.dsfield.dscp": "0",
            "ip.dsfield.ecn": "0"
          },
          "ip.len": "58",
          "ip.id": "0x00008104",
          "ip.flags": "0x00004000",
          "ip.flags_tree": {
            "ip.flags.rb": "0",
            "ip.flags.df": "1",
            "ip.flags.mf": "0"
          },
          "ip.frag_offset": "0",
          "ip.ttl": "62",
          "ip.proto": "6",
          "ip.checksum": "0x00004efa",
          "ip.checksum.status": "2",
          "ip.src": "172.16.0.2",
          "ip.addr": "172.16.0.2",
          "ip.src_host": "172.16.0.2",
          "ip.host": "172.16.0.2",
          "ip.dst": "192.168.0.5",
          "ip.addr": "192.168.0.5",
          "ip.dst_host": "192.168.0.5",
          "ip.host": "192.168.0.5"
        },
        "tcp": {
          "tcp.srcport": "55909",
          "tcp.dstport": "20000",
          "tcp.port": "55909",
          "tcp.port": "20000",
          "tcp.stream": "9",
          "tcp.len": "18",
          "tcp.seq": "1",
          "tcp.nxtseq": "19",
          "tcp.ack": "1",
          "tcp.hdr_len": "20",
          "tcp.flags": "0x00000018",
          "tcp.flags_tree": {
            "tcp.flags.res": "0",
            "tcp.flags.ns": "0",
            "tcp.flags.cwr": "0",
            "tcp.flags.ecn": "0",
            "tcp.flags.urg": "0",
            "tcp.flags.ack": "1",
            "tcp.flags.push": "1",
            "tcp.flags.reset": "0",
            "tcp.flags.syn": "0",
            "tcp.flags.fin": "0",
            "tcp.flags.str": "·······AP···"
          },
          "tcp.window_size_value": "501",
          "tcp.window_size": "501",
          "tcp.window_size_scalefactor": "-1",
          "tcp.checksum": "0x00005c98",
          "tcp.checksum.status": "2",
          "tcp.urgent_pointer": "0",
          "tcp.analysis": {
            "tcp.analysis.bytes_in_flight": "18",
            "tcp.analysis.push_bytes_sent": "18"
          },
          "Timestamps": {
            "tcp.time_relative": "0.000000000",
            "tcp.time_delta": "0.000000000"
          },
          "tcp.payload": "05:64:0b:c4:c8:01:01:00:0f:0a:f1:c1:01:3c:01:06:5d:4f",
          "tcp.pdu.size": "18"
        },
        "dnp3": {
          "Data Link Layer, Len: 11, From: 1, To: 456, DIR, PRM, Unconfirmed User Data": {
            "dnp3.start": "0x00000564",
            "dnp3.len": "11",
            "dnp3.ctl": "0x000000c4",
            "dnp3.ctl_tree": {
              "dnp3.ctl.dir": "1",
              "dnp3.ctl.prm": "1",
              "dnp3.ctl.fcb": "0",
              "dnp3.ctl.fcv": "0",
              "dnp3.ctl.prifunc": "4"
            },
            "dnp3.dst": "456",
            "dnp3.addr": "456",
            "dnp3.src": "1",
            "dnp3.addr": "1",
            "dnp3.hdr.CRC": "0x00000a0f",
            "dnp.hdr.CRC.status": "1"
          },
          "dnp3.tr.ctl": "0x000000f1",
          "dnp3.tr.ctl_tree": {
            "dnp3.tr.fin": "1",
            "dnp3.tr.fir": "1",
            "dnp3.tr.seq": "49"
          },
          "Data Chunks": {
            "Data Chunk: 0": {
              "dnp.data_chunk": "f1:c1:01:3c:01:06",
              "dnp.data_chunk_len": "6",
              "dnp.data_chunk.CRC": "0x00004f5d",
              "dnp.data_chunk.CRC.status": "1"
            }
          },
          "dnp3.al.fragments": {
            "dnp3.al.fragment": "26",
            "dnp3.al.fragment.count": "1",
            "dnp3.al.fragment.reassembled.length": "5"
          },
          "Application Layer: (FIR, FIN, Sequence 1, Read)": {
            "dnp3.al.ctl": "0x000000c1",
            "dnp3.al.ctl_tree": {
              "dnp3.al.fir": "1",
              "dnp3.al.fin": "1",
              "dnp3.al.con": "0",
              "dnp3.al.uns": "0",
              "dnp3.al.seq": "1"
            },
            "dnp3.al.func": "1",
            "READ Request Data Objects": {
              "dnp3.al.obj": "15361",
              "dnp3.al.obj_tree": {
                "Qualifier Field, Prefix: None, Range: No Range Field": {
                  "dnp3.al.objq.prefix": "0",
                  "dnp3.al.objq.range": "6"
                },
                "Number of Items: 0": ""
              }
            }
          }
        }
      }
    }
  },
  {
    "_index": "packets-2020-10-17",
    "_type": "pcap_file",
    "_score": null,
    "_source": {
      "layers": {
        "frame": {
          "frame.encap_type": "1",
          "frame.time": "Oct 17, 2020 11:09:23.600279000 CDT",
          "frame.offset_shift": "0.000000000",
          "frame.time_epoch": "1602950963.600279000",
          "frame.time_delta": "0.051224000",
          "frame.time_delta_displayed": "0.051224000",
          "frame.time_relative": "15.494225000",
          "frame.number": "27",
          "frame.len": "182",
          "frame.cap_len": "182",
          "frame.marked": "0",
          "frame.ignored": "0",
          "frame.protocols": "eth:ethertype:ip:tcp:dnp3",
          "frame.coloring_rule.name": "TCP",
          "frame.coloring_rule.string": "tcp"
        },
        "eth": {
          "eth.dst": "00:00:00:aa:00:22",
          "eth.dst_tree": {
            "eth.dst_resolved": "00:00:00_aa:00:22",
            "eth.addr": "00:00:00:aa:00:22",
            "eth.addr_resolved": "00:00:00_aa:00:22",
            "eth.lg": "0",
            "eth.ig": "0"
          },
          "eth.src": "00:50:56:9c:9d:70",
          "eth.src_tree": {
            "eth.src_resolved": "Vmware_9c:9d:70",
            "eth.addr": "00:50:56:9c:9d:70",
            "eth.addr_resolved": "Vmware_9c:9d:70",
            "eth.lg": "0",
            "eth.ig": "0"
          },
          "eth.type": "0x00000800"
        },
        "ip": {
          "ip.version": "4",
          "ip.hdr_len": "20",
          "ip.dsfield": "0x00000000",
          "ip.dsfield_tree": {
            "ip.dsfield.dscp": "0",
            "ip.dsfield.ecn": "0"
          },
          "ip.len": "168",
          "ip.id": "0x0000b4af",
          "ip.flags": "0x00004000",
          "ip.flags_tree": {
            "ip.flags.rb": "0",
            "ip.flags.df": "1",
            "ip.flags.mf": "0"
          },
          "ip.frag_offset": "0",
          "ip.ttl": "128",
          "ip.proto": "6",
          "ip.checksum": "0x0000d8e0",
          "ip.checksum.status": "2",
          "ip.src": "192.168.0.5",
          "ip.addr": "192.168.0.5",
          "ip.src_host": "192.168.0.5",
          "ip.host": "192.168.0.5",
          "ip.dst": "172.16.0.2",
          "ip.addr": "172.16.0.2",
          "ip.dst_host": "172.16.0.2",
          "ip.host": "172.16.0.2"
        },
        "tcp": {
          "tcp.srcport": "20000",
          "tcp.dstport": "55909",
          "tcp.port": "20000",
          "tcp.port": "55909",
          "tcp.stream": "9",
          "tcp.len": "128",
          "tcp.seq": "1",
          "tcp.nxtseq": "129",
          "tcp.ack": "19",
          "tcp.hdr_len": "20",
          "tcp.flags": "0x00000018",
          "tcp.flags_tree": {
            "tcp.flags.res": "0",
            "tcp.flags.ns": "0",
            "tcp.flags.cwr": "0",
            "tcp.flags.ecn": "0",
            "tcp.flags.urg": "0",
            "tcp.flags.ack": "1",
            "tcp.flags.push": "1",
            "tcp.flags.reset": "0",
            "tcp.flags.syn": "0",
            "tcp.flags.fin": "0",
            "tcp.flags.str": "·······AP···"
          },
          "tcp.window_size_value": "1022",
          "tcp.window_size": "1022",
          "tcp.window_size_scalefactor": "-1",
          "tcp.checksum": "0x0000030d",
          "tcp.checksum.status": "2",
          "tcp.urgent_pointer": "0",
          "tcp.analysis": {
            "tcp.analysis.acks_frame": "26",
            "tcp.analysis.ack_rtt": "0.051224000",
            "tcp.analysis.bytes_in_flight": "128",
            "tcp.analysis.push_bytes_sent": "128"
          },
          "Timestamps": {
            "tcp.time_relative": "0.051224000",
            "tcp.time_delta": "0.051224000"
          },
          "tcp.payload": "05:64:6d:44:01:00:c8:01:10:39:c0:c1:81:00:00:01:02:00:00:06:81:81:81:81:81:81:c0:0d:81:1e:05:00:00:0d:01:2c:93:e8:43:01:4d:d3:7b:c1:f2:e4:01:bb:06:25:c4:01:7a:bf:89:c1:01:e0:e6:42:c3:01:8a:ea:4c:87:eb:c1:01:79:41:ba:c2:01:68:8c:83:41:01:79:77:bd:41:ba:c2:01:68:8c:83:41:01:b3:97:be:c2:01:e3:0d:ce:ee:00:42:01:62:3f:cf:42:01:70:e1:ea:41:0a:02:00:00:88:95:06:81:81:81:81:81:81:81:00:6c",
          "tcp.pdu.size": "128"
        },
        "dnp3": {
          "Data Link Layer, Len: 109, From: 456, To: 1, PRM, Unconfirmed User Data": {
            "dnp3.start": "0x00000564",
            "dnp3.len": "109",
            "dnp3.ctl": "0x00000044",
            "dnp3.ctl_tree": {
              "dnp3.ctl.dir": "0",
              "dnp3.ctl.prm": "1",
              "dnp3.ctl.fcb": "0",
              "dnp3.ctl.fcv": "0",
              "dnp3.ctl.prifunc": "4"
            },
            "dnp3.dst": "1",
            "dnp3.addr": "1",
            "dnp3.src": "456",
            "dnp3.addr": "456",
            "dnp3.hdr.CRC": "0x00003910",
            "dnp.hdr.CRC.status": "1"
          },
          "dnp3.tr.ctl": "0x000000c0",
          "dnp3.tr.ctl_tree": {
            "dnp3.tr.fin": "1",
            "dnp3.tr.fir": "1",
            "dnp3.tr.seq": "0"
          },
          "Data Chunks": {
            "Data Chunk: 0": {
              "dnp.data_chunk": "c0:c1:81:00:00:01:02:00:00:06:81:81:81:81:81:81",
              "dnp.data_chunk_len": "16",
              "dnp.data_chunk.CRC": "0x00000dc0",
              "dnp.data_chunk.CRC.status": "1"
            },
            "Data Chunk: 1": {
              "dnp.data_chunk": "81:1e:05:00:00:0d:01:2c:93:e8:43:01:4d:d3:7b:c1",
              "dnp.data_chunk_len": "16",
              "dnp.data_chunk.CRC": "0x0000e4f2",
              "dnp.data_chunk.CRC.status": "1"
            },
            "Data Chunk: 2": {
              "dnp.data_chunk": "01:bb:06:25:c4:01:7a:bf:89:c1:01:e0:e6:42:c3:01",
              "dnp.data_chunk_len": "16",
              "dnp.data_chunk.CRC": "0x0000ea8a",
              "dnp.data_chunk.CRC.status": "1"
            },
            "Data Chunk: 3": {
              "dnp.data_chunk": "4c:87:eb:c1:01:79:41:ba:c2:01:68:8c:83:41:01:79",
              "dnp.data_chunk_len": "16",
              "dnp.data_chunk.CRC": "0x0000bd77",
              "dnp.data_chunk.CRC.status": "1"
            },
            "Data Chunk: 4": {
              "dnp.data_chunk": "41:ba:c2:01:68:8c:83:41:01:b3:97:be:c2:01:e3:0d",
              "dnp.data_chunk_len": "16",
              "dnp.data_chunk.CRC": "0x0000eece",
              "dnp.data_chunk.CRC.status": "1"
            },
            "Data Chunk: 5": {
              "dnp.data_chunk": "00:42:01:62:3f:cf:42:01:70:e1:ea:41:0a:02:00:00",
              "dnp.data_chunk_len": "16",
              "dnp.data_chunk.CRC": "0x00009588",
              "dnp.data_chunk.CRC.status": "1"
            },
            "Data Chunk: 6": {
              "dnp.data_chunk": "06:81:81:81:81:81:81:81",
              "dnp.data_chunk_len": "8",
              "dnp.data_chunk.CRC": "0x00006c00",
              "dnp.data_chunk.CRC.status": "1"
            }
          },
          "dnp3.al.fragments": {
            "dnp3.al.fragment": "27",
            "dnp3.al.fragment.count": "1",
            "dnp3.al.fragment.reassembled.length": "103"
          },
          "Application Layer: (FIR, FIN, Sequence 1, Response)": {
            "dnp3.al.ctl": "0x000000c1",
            "dnp3.al.ctl_tree": {
              "dnp3.al.fir": "1",
              "dnp3.al.fin": "1",
              "dnp3.al.con": "0",
              "dnp3.al.uns": "0",
              "dnp3.al.seq": "1"
            },
            "dnp3.al.func": "129",
            "dnp3.al.iin": "0x00000000",
            "dnp3.al.iin_tree": {
              "dnp3.al.iin.rst": "0",
              "dnp3.al.iin.dt": "0",
              "dnp3.al.iin.dol": "0",
              "dnp3.al.iin.tsr": "0",
              "dnp3.al.iin.cls3d": "0",
              "dnp3.al.iin.cls2d": "0",
              "dnp3.al.iin.cls1d": "0",
              "dnp3.al.iin.bmsg": "0",
              "dnp3.al.iin.cc": "0",
              "dnp3.al.iin.oae": "0",
              "dnp3.al.iin.ebo": "0",
              "dnp3.al.iin.pioor": "0",
              "dnp3.al.iin.obju": "0",
              "dnp3.al.iin.fcni": "0"
            },
            "RESPONSE Data Objects": {
              "dnp3.al.obj": "258",
              "dnp3.al.obj_tree": {
                "Qualifier Field, Prefix: None, Range: 8-bit Start and Stop Indices": {
                  "dnp3.al.objq.prefix": "0",
                  "dnp3.al.objq.range": "0"
                },
                "Number of Items: 7": {
                  "dnp3.al.range.start": "0",
                  "dnp3.al.range.stop": "6"
                },
                "Point Number 0 (Quality: Online), Value: 1": {
                  "dnp3.al.point_index": "0",
                  "Quality: Online": {
                    "dnp3.al.biq.b7": "1",
                    "dnp3.al.biq.b6": "0",
                    "dnp3.al.biq.b5": "0",
                    "dnp3.al.biq.b4": "0",
                    "dnp3.al.biq.b3": "0",
                    "dnp3.al.biq.b2": "0",
                    "dnp3.al.biq.b1": "0",
                    "dnp3.al.biq.b0": "1"
                  }
                },
                "Point Number 1 (Quality: Online), Value: 1": {
                  "dnp3.al.point_index": "1",
                  "Quality: Online": {
                    "dnp3.al.biq.b7": "1",
                    "dnp3.al.biq.b6": "0",
                    "dnp3.al.biq.b5": "0",
                    "dnp3.al.biq.b4": "0",
                    "dnp3.al.biq.b3": "0",
                    "dnp3.al.biq.b2": "0",
                    "dnp3.al.biq.b1": "0",
                    "dnp3.al.biq.b0": "1"
                  }
                },
                "Point Number 2 (Quality: Online), Value: 1": {
                  "dnp3.al.point_index": "2",
                  "Quality: Online": {
                    "dnp3.al.biq.b7": "1",
                    "dnp3.al.biq.b6": "0",
                    "dnp3.al.biq.b5": "0",
                    "dnp3.al.biq.b4": "0",
                    "dnp3.al.biq.b3": "0",
                    "dnp3.al.biq.b2": "0",
                    "dnp3.al.biq.b1": "0",
                    "dnp3.al.biq.b0": "1"
                  }
                },
                "Point Number 3 (Quality: Online), Value: 1": {
                  "dnp3.al.point_index": "3",
                  "Quality: Online": {
                    "dnp3.al.biq.b7": "1",
                    "dnp3.al.biq.b6": "0",
                    "dnp3.al.biq.b5": "0",
                    "dnp3.al.biq.b4": "0",
                    "dnp3.al.biq.b3": "0",
                    "dnp3.al.biq.b2": "0",
                    "dnp3.al.biq.b1": "0",
                    "dnp3.al.biq.b0": "1"
                  }
                },
                "Point Number 4 (Quality: Online), Value: 1": {
                  "dnp3.al.point_index": "4",
                  "Quality: Online": {
                    "dnp3.al.biq.b7": "1",
                    "dnp3.al.biq.b6": "0",
                    "dnp3.al.biq.b5": "0",
                    "dnp3.al.biq.b4": "0",
                    "dnp3.al.biq.b3": "0",
                    "dnp3.al.biq.b2": "0",
                    "dnp3.al.biq.b1": "0",
                    "dnp3.al.biq.b0": "1"
                  }
                },
                "Point Number 5 (Quality: Online), Value: 1": {
                  "dnp3.al.point_index": "5",
                  "Quality: Online": {
                    "dnp3.al.biq.b7": "1",
                    "dnp3.al.biq.b6": "0",
                    "dnp3.al.biq.b5": "0",
                    "dnp3.al.biq.b4": "0",
                    "dnp3.al.biq.b3": "0",
                    "dnp3.al.biq.b2": "0",
                    "dnp3.al.biq.b1": "0",
                    "dnp3.al.biq.b0": "1"
                  }
                },
                "Point Number 6 (Quality: Online), Value: 1": {
                  "dnp3.al.point_index": "6",
                  "Quality: Online": {
                    "dnp3.al.biq.b7": "1",
                    "dnp3.al.biq.b6": "0",
                    "dnp3.al.biq.b5": "0",
                    "dnp3.al.biq.b4": "0",
                    "dnp3.al.biq.b3": "0",
                    "dnp3.al.biq.b2": "0",
                    "dnp3.al.biq.b1": "0",
                    "dnp3.al.biq.b0": "1"
                  }
                }
              },
              "dnp3.al.obj": "7685",
              "dnp3.al.obj_tree": {
                "Qualifier Field, Prefix: None, Range: 8-bit Start and Stop Indices": {
                  "dnp3.al.objq.prefix": "0",
                  "dnp3.al.objq.range": "0"
                },
                "Number of Items: 14": {
                  "dnp3.al.range.start": "0",
                  "dnp3.al.range.stop": "13"
                },
                "Point Number 0 (Quality: Online), Value: 465.15": {
                  "dnp3.al.point_index": "0",
                  "Quality: Online": {
                    "dnp3.al.aiq.b7": "0",
                    "dnp3.al.aiq.b6": "0",
                    "dnp3.al.aiq.b5": "0",
                    "dnp3.al.aiq.b4": "0",
                    "dnp3.al.aiq.b3": "0",
                    "dnp3.al.aiq.b2": "0",
                    "dnp3.al.aiq.b1": "0",
                    "dnp3.al.aiq.b0": "1"
                  },
                  "dnp3.al.ana.float": "465.15"
                },
                "Point Number 1 (Quality: Online), Value: -15.7391": {
                  "dnp3.al.point_index": "1",
                  "Quality: Online": {
                    "dnp3.al.aiq.b7": "0",
                    "dnp3.al.aiq.b6": "0",
                    "dnp3.al.aiq.b5": "0",
                    "dnp3.al.aiq.b4": "0",
                    "dnp3.al.aiq.b3": "0",
                    "dnp3.al.aiq.b2": "0",
                    "dnp3.al.aiq.b1": "0",
                    "dnp3.al.aiq.b0": "1"
                  },
                  "dnp3.al.ana.float": "-15.7391"
                },
                "Point Number 2 (Quality: Online), Value: -660.105": {
                  "dnp3.al.point_index": "2",
                  "Quality: Online": {
                    "dnp3.al.aiq.b7": "0",
                    "dnp3.al.aiq.b6": "0",
                    "dnp3.al.aiq.b5": "0",
                    "dnp3.al.aiq.b4": "0",
                    "dnp3.al.aiq.b3": "0",
                    "dnp3.al.aiq.b2": "0",
                    "dnp3.al.aiq.b1": "0",
                    "dnp3.al.aiq.b0": "1"
                  },
                  "dnp3.al.ana.float": "-660.105"
                },
                "Point Number 3 (Quality: Online), Value: -17.2185": {
                  "dnp3.al.point_index": "3",
                  "Quality: Online": {
                    "dnp3.al.aiq.b7": "0",
                    "dnp3.al.aiq.b6": "0",
                    "dnp3.al.aiq.b5": "0",
                    "dnp3.al.aiq.b4": "0",
                    "dnp3.al.aiq.b3": "0",
                    "dnp3.al.aiq.b2": "0",
                    "dnp3.al.aiq.b1": "0",
                    "dnp3.al.aiq.b0": "1"
                  },
                  "dnp3.al.ana.float": "-17.2185"
                },
                "Point Number 4 (Quality: Online), Value: -194.902": {
                  "dnp3.al.point_index": "4",
                  "Quality: Online": {
                    "dnp3.al.aiq.b7": "0",
                    "dnp3.al.aiq.b6": "0",
                    "dnp3.al.aiq.b5": "0",
                    "dnp3.al.aiq.b4": "0",
                    "dnp3.al.aiq.b3": "0",
                    "dnp3.al.aiq.b2": "0",
                    "dnp3.al.aiq.b1": "0",
                    "dnp3.al.aiq.b0": "1"
                  },
                  "dnp3.al.ana.float": "-194.902"
                },
                "Point Number 5 (Quality: Online), Value: -29.4411": {
                  "dnp3.al.point_index": "5",
                  "Quality: Online": {
                    "dnp3.al.aiq.b7": "0",
                    "dnp3.al.aiq.b6": "0",
                    "dnp3.al.aiq.b5": "0",
                    "dnp3.al.aiq.b4": "0",
                    "dnp3.al.aiq.b3": "0",
                    "dnp3.al.aiq.b2": "0",
                    "dnp3.al.aiq.b1": "0",
                    "dnp3.al.aiq.b0": "1"
                  },
                  "dnp3.al.ana.float": "-29.4411"
                },
                "Point Number 6 (Quality: Online), Value: -93.1279": {
                  "dnp3.al.point_index": "6",
                  "Quality: Online": {
                    "dnp3.al.aiq.b7": "0",
                    "dnp3.al.aiq.b6": "0",
                    "dnp3.al.aiq.b5": "0",
                    "dnp3.al.aiq.b4": "0",
                    "dnp3.al.aiq.b3": "0",
                    "dnp3.al.aiq.b2": "0",
                    "dnp3.al.aiq.b1": "0",
                    "dnp3.al.aiq.b0": "1"
                  },
                  "dnp3.al.ana.float": "-93.1279"
                },
                "Point Number 7 (Quality: Online), Value: 16.4436": {
                  "dnp3.al.point_index": "7",
                  "Quality: Online": {
                    "dnp3.al.aiq.b7": "0",
                    "dnp3.al.aiq.b6": "0",
                    "dnp3.al.aiq.b5": "0",
                    "dnp3.al.aiq.b4": "0",
                    "dnp3.al.aiq.b3": "0",
                    "dnp3.al.aiq.b2": "0",
                    "dnp3.al.aiq.b1": "0",
                    "dnp3.al.aiq.b0": "1"
                  },
                  "dnp3.al.ana.float": "16.4436"
                },
                "Point Number 8 (Quality: Online), Value: -93.1279": {
                  "dnp3.al.point_index": "8",
                  "Quality: Online": {
                    "dnp3.al.aiq.b7": "0",
                    "dnp3.al.aiq.b6": "0",
                    "dnp3.al.aiq.b5": "0",
                    "dnp3.al.aiq.b4": "0",
                    "dnp3.al.aiq.b3": "0",
                    "dnp3.al.aiq.b2": "0",
                    "dnp3.al.aiq.b1": "0",
                    "dnp3.al.aiq.b0": "1"
                  },
                  "dnp3.al.ana.float": "-93.1279"
                },
                "Point Number 9 (Quality: Online), Value: 16.4436": {
                  "dnp3.al.point_index": "9",
                  "Quality: Online": {
                    "dnp3.al.aiq.b7": "0",
                    "dnp3.al.aiq.b6": "0",
                    "dnp3.al.aiq.b5": "0",
                    "dnp3.al.aiq.b4": "0",
                    "dnp3.al.aiq.b3": "0",
                    "dnp3.al.aiq.b2": "0",
                    "dnp3.al.aiq.b1": "0",
                    "dnp3.al.aiq.b0": "1"
                  },
                  "dnp3.al.ana.float": "16.4436"
                },
                "Point Number 10 (Quality: Online), Value: -95.2963": {
                  "dnp3.al.point_index": "10",
                  "Quality: Online": {
                    "dnp3.al.aiq.b7": "0",
                    "dnp3.al.aiq.b6": "0",
                    "dnp3.al.aiq.b5": "0",
                    "dnp3.al.aiq.b4": "0",
                    "dnp3.al.aiq.b3": "0",
                    "dnp3.al.aiq.b2": "0",
                    "dnp3.al.aiq.b1": "0",
                    "dnp3.al.aiq.b0": "1"
                  },
                  "dnp3.al.ana.float": "-95.2963"
                },
                "Point Number 11 (Quality: Online), Value: 32.0136": {
                  "dnp3.al.point_index": "11",
                  "Quality: Online": {
                    "dnp3.al.aiq.b7": "0",
                    "dnp3.al.aiq.b6": "0",
                    "dnp3.al.aiq.b5": "0",
                    "dnp3.al.aiq.b4": "0",
                    "dnp3.al.aiq.b3": "0",
                    "dnp3.al.aiq.b2": "0",
                    "dnp3.al.aiq.b1": "0",
                    "dnp3.al.aiq.b0": "1"
                  },
                  "dnp3.al.ana.float": "32.0136"
                },
                "Point Number 12 (Quality: Online), Value: 103.624": {
                  "dnp3.al.point_index": "12",
                  "Quality: Online": {
                    "dnp3.al.aiq.b7": "0",
                    "dnp3.al.aiq.b6": "0",
                    "dnp3.al.aiq.b5": "0",
                    "dnp3.al.aiq.b4": "0",
                    "dnp3.al.aiq.b3": "0",
                    "dnp3.al.aiq.b2": "0",
                    "dnp3.al.aiq.b1": "0",
                    "dnp3.al.aiq.b0": "1"
                  },
                  "dnp3.al.ana.float": "103.624"
                },
                "Point Number 13 (Quality: Online), Value: 29.3601": {
                  "dnp3.al.point_index": "13",
                  "Quality: Online": {
                    "dnp3.al.aiq.b7": "0",
                    "dnp3.al.aiq.b6": "0",
                    "dnp3.al.aiq.b5": "0",
                    "dnp3.al.aiq.b4": "0",
                    "dnp3.al.aiq.b3": "0",
                    "dnp3.al.aiq.b2": "0",
                    "dnp3.al.aiq.b1": "0",
                    "dnp3.al.aiq.b0": "1"
                  },
                  "dnp3.al.ana.float": "29.3601"
                }
              },
              "dnp3.al.obj": "2562",
              "dnp3.al.obj_tree": {
                "Qualifier Field, Prefix: None, Range: 8-bit Start and Stop Indices": {
                  "dnp3.al.objq.prefix": "0",
                  "dnp3.al.objq.range": "0"
                },
                "Number of Items: 7": {
                  "dnp3.al.range.start": "0",
                  "dnp3.al.range.stop": "6"
                },
                "Point Number 0 (Quality: Online), Value: 1": {
                  "dnp3.al.point_index": "0",
                  "Quality: Online": {
                    "dnp3.al.boq.b7": "1",
                    "dnp3.al.boq.b6": "0",
                    "dnp3.al.boq.b5": "0",
                    "dnp3.al.boq.b4": "0",
                    "dnp3.al.boq.b3": "0",
                    "dnp3.al.boq.b2": "0",
                    "dnp3.al.boq.b1": "0",
                    "dnp3.al.boq.b0": "1"
                  }
                },
                "Point Number 1 (Quality: Online), Value: 1": {
                  "dnp3.al.point_index": "1",
                  "Quality: Online": {
                    "dnp3.al.boq.b7": "1",
                    "dnp3.al.boq.b6": "0",
                    "dnp3.al.boq.b5": "0",
                    "dnp3.al.boq.b4": "0",
                    "dnp3.al.boq.b3": "0",
                    "dnp3.al.boq.b2": "0",
                    "dnp3.al.boq.b1": "0",
                    "dnp3.al.boq.b0": "1"
                  }
                },
                "Point Number 2 (Quality: Online), Value: 1": {
                  "dnp3.al.point_index": "2",
                  "Quality: Online": {
                    "dnp3.al.boq.b7": "1",
                    "dnp3.al.boq.b6": "0",
                    "dnp3.al.boq.b5": "0",
                    "dnp3.al.boq.b4": "0",
                    "dnp3.al.boq.b3": "0",
                    "dnp3.al.boq.b2": "0",
                    "dnp3.al.boq.b1": "0",
                    "dnp3.al.boq.b0": "1"
                  }
                },
                "Point Number 3 (Quality: Online), Value: 1": {
                  "dnp3.al.point_index": "3",
                  "Quality: Online": {
                    "dnp3.al.boq.b7": "1",
                    "dnp3.al.boq.b6": "0",
                    "dnp3.al.boq.b5": "0",
                    "dnp3.al.boq.b4": "0",
                    "dnp3.al.boq.b3": "0",
                    "dnp3.al.boq.b2": "0",
                    "dnp3.al.boq.b1": "0",
                    "dnp3.al.boq.b0": "1"
                  }
                },
                "Point Number 4 (Quality: Online), Value: 1": {
                  "dnp3.al.point_index": "4",
                  "Quality: Online": {
                    "dnp3.al.boq.b7": "1",
                    "dnp3.al.boq.b6": "0",
                    "dnp3.al.boq.b5": "0",
                    "dnp3.al.boq.b4": "0",
                    "dnp3.al.boq.b3": "0",
                    "dnp3.al.boq.b2": "0",
                    "dnp3.al.boq.b1": "0",
                    "dnp3.al.boq.b0": "1"
                  }
                },
                "Point Number 5 (Quality: Online), Value: 1": {
                  "dnp3.al.point_index": "5",
                  "Quality: Online": {
                    "dnp3.al.boq.b7": "1",
                    "dnp3.al.boq.b6": "0",
                    "dnp3.al.boq.b5": "0",
                    "dnp3.al.boq.b4": "0",
                    "dnp3.al.boq.b3": "0",
                    "dnp3.al.boq.b2": "0",
                    "dnp3.al.boq.b1": "0",
                    "dnp3.al.boq.b0": "1"
                  }
                },
                "Point Number 6 (Quality: Online), Value: 1": {
                  "dnp3.al.point_index": "6",
                  "Quality: Online": {
                    "dnp3.al.boq.b7": "1",
                    "dnp3.al.boq.b6": "0",
                    "dnp3.al.boq.b5": "0",
                    "dnp3.al.boq.b4": "0",
                    "dnp3.al.boq.b3": "0",
                    "dnp3.al.boq.b2": "0",
                    "dnp3.al.boq.b1": "0",
                    "dnp3.al.boq.b0": "1"
                  }
                }
              }
            }
          }
        }
      }
    }
  },
  {
    "_index": "packets-2020-10-17",
    "_type": "pcap_file",
    "_score": null,
    "_source": {
      "layers": {
        "frame": {
          "frame.encap_type": "1",
          "frame.time": "Oct 17, 2020 11:09:23.993235000 CDT",
          "frame.offset_shift": "0.000000000",
          "frame.time_epoch": "1602950963.993235000",
          "frame.time_delta": "0.392956000",
          "frame.time_delta_displayed": "0.392956000",
          "frame.time_relative": "15.887181000",
          "frame.number": "28",
          "frame.len": "60",
          "frame.cap_len": "60",
          "frame.marked": "0",
          "frame.ignored": "0",
          "frame.protocols": "eth:ethertype:arp",
          "frame.coloring_rule.name": "ARP",
          "frame.coloring_rule.string": "arp"
        },
        "eth": {
          "eth.dst": "ff:ff:ff:ff:ff:ff",
          "eth.dst_tree": {
            "eth.dst_resolved": "Broadcast",
            "eth.addr": "ff:ff:ff:ff:ff:ff",
            "eth.addr_resolved": "Broadcast",
            "eth.lg": "1",
            "eth.ig": "1"
          },
          "eth.src": "00:50:56:9c:9d:70",
          "eth.src_tree": {
            "eth.src_resolved": "Vmware_9c:9d:70",
            "eth.addr": "00:50:56:9c:9d:70",
            "eth.addr_resolved": "Vmware_9c:9d:70",
            "eth.lg": "0",
            "eth.ig": "0"
          },
          "eth.type": "0x00000806",
          "eth.padding": "00:00:00:00:00:00:00:00:00:00:00:00:00:00:00:00:00:00"
        },
        "arp": {
          "arp.hw.type": "1",
          "arp.proto.type": "0x00000800",
          "arp.hw.size": "6",
          "arp.proto.size": "4",
          "arp.opcode": "1",
          "arp.src.hw_mac": "00:50:56:9c:9d:70",
          "arp.src.proto_ipv4": "192.168.0.5",
          "arp.dst.hw_mac": "00:00:00:00:00:00",
          "arp.dst.proto_ipv4": "192.168.0.1"
        }
      }
    }
  },
  {
    "_index": "packets-2020-10-17",
    "_type": "pcap_file",
    "_score": null,
    "_source": {
      "layers": {
        "frame": {
          "frame.encap_type": "1",
          "frame.time": "Oct 17, 2020 11:09:24.076046000 CDT",
          "frame.offset_shift": "0.000000000",
          "frame.time_epoch": "1602950964.076046000",
          "frame.time_delta": "0.082811000",
          "frame.time_delta_displayed": "0.082811000",
          "frame.time_relative": "15.969992000",
          "frame.number": "29",
          "frame.len": "42",
          "frame.cap_len": "42",
          "frame.marked": "0",
          "frame.ignored": "0",
          "frame.protocols": "eth:ethertype:arp",
          "frame.coloring_rule.name": "ARP",
          "frame.coloring_rule.string": "arp"
        },
        "eth": {
          "eth.dst": "ff:ff:ff:ff:ff:ff",
          "eth.dst_tree": {
            "eth.dst_resolved": "Broadcast",
            "eth.addr": "ff:ff:ff:ff:ff:ff",
            "eth.addr_resolved": "Broadcast",
            "eth.lg": "1",
            "eth.ig": "1"
          },
          "eth.src": "00:00:00:aa:00:22",
          "eth.src_tree": {
            "eth.src_resolved": "00:00:00_aa:00:22",
            "eth.addr": "00:00:00:aa:00:22",
            "eth.addr_resolved": "00:00:00_aa:00:22",
            "eth.lg": "0",
            "eth.ig": "0"
          },
          "eth.type": "0x00000806"
        },
        "arp": {
          "arp.hw.type": "1",
          "arp.proto.type": "0x00000800",
          "arp.hw.size": "6",
          "arp.proto.size": "4",
          "arp.opcode": "1",
          "arp.src.hw_mac": "00:00:00:aa:00:22",
          "arp.src.proto_ipv4": "192.168.0.4",
          "arp.dst.hw_mac": "00:00:00:00:00:00",
          "arp.dst.proto_ipv4": "192.168.0.110"
        }
      }
    }
  },
  {
    "_index": "packets-2020-10-17",
    "_type": "pcap_file",
    "_score": null,
    "_source": {
      "layers": {
        "frame": {
          "frame.encap_type": "1",
          "frame.time": "Oct 17, 2020 11:09:24.993466000 CDT",
          "frame.offset_shift": "0.000000000",
          "frame.time_epoch": "1602950964.993466000",
          "frame.time_delta": "0.917420000",
          "frame.time_delta_displayed": "0.917420000",
          "frame.time_relative": "16.887412000",
          "frame.number": "30",
          "frame.len": "60",
          "frame.cap_len": "60",
          "frame.marked": "0",
          "frame.ignored": "0",
          "frame.protocols": "eth:ethertype:arp",
          "frame.coloring_rule.name": "ARP",
          "frame.coloring_rule.string": "arp"
        },
        "eth": {
          "eth.dst": "ff:ff:ff:ff:ff:ff",
          "eth.dst_tree": {
            "eth.dst_resolved": "Broadcast",
            "eth.addr": "ff:ff:ff:ff:ff:ff",
            "eth.addr_resolved": "Broadcast",
            "eth.lg": "1",
            "eth.ig": "1"
          },
          "eth.src": "00:50:56:9c:9d:70",
          "eth.src_tree": {
            "eth.src_resolved": "Vmware_9c:9d:70",
            "eth.addr": "00:50:56:9c:9d:70",
            "eth.addr_resolved": "Vmware_9c:9d:70",
            "eth.lg": "0",
            "eth.ig": "0"
          },
          "eth.type": "0x00000806",
          "eth.padding": "00:00:00:00:00:00:00:00:00:00:00:00:00:00:00:00:00:00"
        },
        "arp": {
          "arp.hw.type": "1",
          "arp.proto.type": "0x00000800",
          "arp.hw.size": "6",
          "arp.proto.size": "4",
          "arp.opcode": "1",
          "arp.src.hw_mac": "00:50:56:9c:9d:70",
          "arp.src.proto_ipv4": "192.168.0.5",
          "arp.dst.hw_mac": "00:00:00:00:00:00",
          "arp.dst.proto_ipv4": "192.168.0.1"
        }
      }
    }
  },
  {
    "_index": "packets-2020-10-17",
    "_type": "pcap_file",
    "_score": null,
    "_source": {
      "layers": {
        "frame": {
          "frame.encap_type": "1",
          "frame.time": "Oct 17, 2020 11:09:25.076672000 CDT",
          "frame.offset_shift": "0.000000000",
          "frame.time_epoch": "1602950965.076672000",
          "frame.time_delta": "0.083206000",
          "frame.time_delta_displayed": "0.083206000",
          "frame.time_relative": "16.970618000",
          "frame.number": "31",
          "frame.len": "42",
          "frame.cap_len": "42",
          "frame.marked": "0",
          "frame.ignored": "0",
          "frame.protocols": "eth:ethertype:arp",
          "frame.coloring_rule.name": "ARP",
          "frame.coloring_rule.string": "arp"
        },
        "eth": {
          "eth.dst": "ff:ff:ff:ff:ff:ff",
          "eth.dst_tree": {
            "eth.dst_resolved": "Broadcast",
            "eth.addr": "ff:ff:ff:ff:ff:ff",
            "eth.addr_resolved": "Broadcast",
            "eth.lg": "1",
            "eth.ig": "1"
          },
          "eth.src": "00:00:00:aa:00:22",
          "eth.src_tree": {
            "eth.src_resolved": "00:00:00_aa:00:22",
            "eth.addr": "00:00:00:aa:00:22",
            "eth.addr_resolved": "00:00:00_aa:00:22",
            "eth.lg": "0",
            "eth.ig": "0"
          },
          "eth.type": "0x00000806"
        },
        "arp": {
          "arp.hw.type": "1",
          "arp.proto.type": "0x00000800",
          "arp.hw.size": "6",
          "arp.proto.size": "4",
          "arp.opcode": "1",
          "arp.src.hw_mac": "00:00:00:aa:00:22",
          "arp.src.proto_ipv4": "192.168.0.4",
          "arp.dst.hw_mac": "00:00:00:00:00:00",
          "arp.dst.proto_ipv4": "192.168.0.110"
        }
      }
    }
  },
  {
    "_index": "packets-2020-10-17",
    "_type": "pcap_file",
    "_score": null,
    "_source": {
      "layers": {
        "frame": {
          "frame.encap_type": "1",
          "frame.time": "Oct 17, 2020 11:09:26.100666000 CDT",
          "frame.offset_shift": "0.000000000",
          "frame.time_epoch": "1602950966.100666000",
          "frame.time_delta": "1.023994000",
          "frame.time_delta_displayed": "1.023994000",
          "frame.time_relative": "17.994612000",
          "frame.number": "32",
          "frame.len": "42",
          "frame.cap_len": "42",
          "frame.marked": "0",
          "frame.ignored": "0",
          "frame.protocols": "eth:ethertype:arp",
          "frame.coloring_rule.name": "ARP",
          "frame.coloring_rule.string": "arp"
        },
        "eth": {
          "eth.dst": "ff:ff:ff:ff:ff:ff",
          "eth.dst_tree": {
            "eth.dst_resolved": "Broadcast",
            "eth.addr": "ff:ff:ff:ff:ff:ff",
            "eth.addr_resolved": "Broadcast",
            "eth.lg": "1",
            "eth.ig": "1"
          },
[truncated: 9,281,431 more chars]
