# Supplementary material for: AI-driven cybersecurity framework for anomaly detection in power systems
Source: Sci Rep. 2025 Oct 10;15:35506. doi: 10.1038/s41598-025-19634-y (PMC12514191; doi:10.1038/s41598-025-19634-y)
Supplement: Supplementary file 1 — Supplementary Information. [file 41598_2025_19634_MOESM1_ESM.zip › Datasets/RawFiles/router/Raw/UC4_router_10OS_poll30_dnp3_arp.json]

[
  {
    "_index": "packets-2020-10-17",
    "_type": "pcap_file",
    "_score": null,
    "_source": {
      "layers": {
        "frame": {
          "frame.encap_type": "1",
          "frame.time": "Oct 17, 2020 12:13:15.082143000 CDT",
          "frame.offset_shift": "0.000000000",
          "frame.time_epoch": "1602954795.082143000",
          "frame.time_delta": "0.000000000",
          "frame.time_delta_displayed": "0.000000000",
          "frame.time_relative": "0.000000000",
          "frame.number": "1",
          "frame.len": "208",
          "frame.cap_len": "208",
          "frame.marked": "0",
          "frame.ignored": "0",
          "frame.protocols": "eth:ethertype:ip:tcp:dnp3",
          "frame.coloring_rule.name": "TCP",
          "frame.coloring_rule.string": "tcp"
        },
        "eth": {
          "eth.dst": "00:00:00:aa:00:22",
          "eth.dst_tree": {
            "eth.dst_resolved": "00:00:00_aa:00:22",
            "eth.addr": "00:00:00:aa:00:22",
            "eth.addr_resolved": "00:00:00_aa:00:22",
            "eth.lg": "0",
            "eth.ig": "0"
          },
          "eth.src": "00:50:56:9c:9d:70",
          "eth.src_tree": {
            "eth.src_resolved": "Vmware_9c:9d:70",
            "eth.addr": "00:50:56:9c:9d:70",
            "eth.addr_resolved": "Vmware_9c:9d:70",
            "eth.lg": "0",
            "eth.ig": "0"
          },
          "eth.type": "0x00000800"
        },
        "ip": {
          "ip.version": "4",
          "ip.hdr_len": "20",
          "ip.dsfield": "0x00000000",
          "ip.dsfield_tree": {
            "ip.dsfield.dscp": "0",
            "ip.dsfield.ecn": "0"
          },
          "ip.len": "194",
          "ip.id": "0x0000ba6e",
          "ip.flags": "0x00004000",
          "ip.flags_tree": {
            "ip.flags.rb": "0",
            "ip.flags.df": "1",
            "ip.flags.mf": "0"
          },
          "ip.frag_offset": "0",
          "ip.ttl": "128",
          "ip.proto": "6",
          "ip.checksum": "0x0000d307",
          "ip.checksum.status": "2",
          "ip.src": "192.168.0.5",
          "ip.addr": "192.168.0.5",
          "ip.src_host": "192.168.0.5",
          "ip.host": "192.168.0.5",
          "ip.dst": "172.16.0.2",
          "ip.addr": "172.16.0.2",
          "ip.dst_host": "172.16.0.2",
          "ip.host": "172.16.0.2"
        },
        "tcp": {
          "tcp.srcport": "20000",
          "tcp.dstport": "36503",
          "tcp.port": "20000",
          "tcp.port": "36503",
          "tcp.stream": "0",
          "tcp.len": "154",
          "tcp.seq": "1",
          "tcp.nxtseq": "155",
          "tcp.ack": "1",
          "tcp.hdr_len": "20",
          "tcp.flags": "0x00000018",
          "tcp.flags_tree": {
            "tcp.flags.res": "0",
            "tcp.flags.ns": "0",
            "tcp.flags.cwr": "0",
            "tcp.flags.ecn": "0",
            "tcp.flags.urg": "0",
            "tcp.flags.ack": "1",
            "tcp.flags.push": "1",
            "tcp.flags.reset": "0",
            "tcp.flags.syn": "0",
            "tcp.flags.fin": "0",
            "tcp.flags.str": "·······AP···"
          },
          "tcp.window_size_value": "1025",
          "tcp.window_size": "1025",
          "tcp.window_size_scalefactor": "-1",
          "tcp.checksum": "0x0000abae",
          "tcp.checksum.status": "2",
          "tcp.urgent_pointer": "0",
          "tcp.analysis": {
            "tcp.analysis.bytes_in_flight": "154",
            "tcp.analysis.push_bytes_sent": "154"
          },
          "Timestamps": {
            "tcp.time_relative": "0.000000000",
            "tcp.time_delta": "0.000000000"
          },
          "tcp.payload": "05:64:85:44:01:00:ed:01:1d:82:c0:cf:81:00:00:01:02:00:00:08:81:81:81:81:81:81:75:6c:81:81:81:1e:05:00:00:11:01:eb:3d:85:c3:01:13:5a:6b:4e:d6:c2:01:d8:24:93:44:01:67:50:89:c1:01:56:c7:28:8f:a6:c4:01:a0:92:09:42:01:aa:02:10:42:01:64:55:fb:c2:d0:16:01:f0:83:29:c3:01:59:92:c7:c1:01:90:d8:74:44:01:5d:b2:09:67:a5:c1:01:5f:e4:a1:42:01:a2:be:17:be:01:69:9a:e6:6b:7e:40:01:cd:2b:90:3f:01:25:30:a9:42:01:19:bf:7a:fc:bf:41:0a:02:00:00:08:81:81:81:81:81:81:81:81:81:6e:d4",
          "tcp.pdu.size": "154"
        },
        "dnp3": {
          "Data Link Layer, Len: 133, From: 493, To: 1, PRM, Unconfirmed User Data": {
            "dnp3.start": "0x00000564",
            "dnp3.len": "133",
            "dnp3.ctl": "0x00000044",
            "dnp3.ctl_tree": {
              "dnp3.ctl.dir": "0",
              "dnp3.ctl.prm": "1",
              "dnp3.ctl.fcb": "0",
              "dnp3.ctl.fcv": "0",
              "dnp3.ctl.prifunc": "4"
            },
            "dnp3.dst": "1",
            "dnp3.addr": "1",
            "dnp3.src": "493",
            "dnp3.addr": "493",
            "dnp3.hdr.CRC": "0x0000821d",
            "dnp.hdr.CRC.status": "1"
          },
          "dnp3.tr.ctl": "0x000000c0",
          "dnp3.tr.ctl_tree": {
            "dnp3.tr.fin": "1",
            "dnp3.tr.fir": "1",
            "dnp3.tr.seq": "0"
          },
          "Data Chunks": {
            "Data Chunk: 0": {
              "dnp.data_chunk": "c0:cf:81:00:00:01:02:00:00:08:81:81:81:81:81:81",
              "dnp.data_chunk_len": "16",
              "dnp.data_chunk.CRC": "0x00006c75",
              "dnp.data_chunk.CRC.status": "1"
            },
            "Data Chunk: 1": {
              "dnp.data_chunk": "81:81:81:1e:05:00:00:11:01:eb:3d:85:c3:01:13:5a",
              "dnp.data_chunk_len": "16",
              "dnp.data_chunk.CRC": "0x00004e6b",
              "dnp.data_chunk.CRC.status": "1"
            },
            "Data Chunk: 2": {
              "dnp.data_chunk": "d6:c2:01:d8:24:93:44:01:67:50:89:c1:01:56:c7:28",
              "dnp.data_chunk_len": "16",
              "dnp.data_chunk.CRC": "0x0000a68f",
              "dnp.data_chunk.CRC.status": "1"
            },
            "Data Chunk: 3": {
              "dnp.data_chunk": "c4:01:a0:92:09:42:01:aa:02:10:42:01:64:55:fb:c2",
              "dnp.data_chunk_len": "16",
              "dnp.data_chunk.CRC": "0x000016d0",
              "dnp.data_chunk.CRC.status": "1"
            },
            "Data Chunk: 4": {
              "dnp.data_chunk": "01:f0:83:29:c3:01:59:92:c7:c1:01:90:d8:74:44:01",
              "dnp.data_chunk_len": "16",
              "dnp.data_chunk.CRC": "0x0000b25d",
              "dnp.data_chunk.CRC.status": "1"
            },
            "Data Chunk: 5": {
              "dnp.data_chunk": "09:67:a5:c1:01:5f:e4:a1:42:01:a2:be:17:be:01:69",
              "dnp.data_chunk_len": "16",
              "dnp.data_chunk.CRC": "0x0000e69a",
              "dnp.data_chunk.CRC.status": "1"
            },
            "Data Chunk: 6": {
              "dnp.data_chunk": "6b:7e:40:01:cd:2b:90:3f:01:25:30:a9:42:01:19:bf",
              "dnp.data_chunk_len": "16",
              "dnp.data_chunk.CRC": "0x0000fc7a",
              "dnp.data_chunk.CRC.status": "1"
            },
            "Data Chunk: 7": {
              "dnp.data_chunk": "bf:41:0a:02:00:00:08:81:81:81:81:81:81:81:81:81",
              "dnp.data_chunk_len": "16",
              "dnp.data_chunk.CRC": "0x0000d46e",
              "dnp.data_chunk.CRC.status": "1"
            }
          },
          "dnp3.al.fragments": {
            "dnp3.al.fragment": "1",
            "dnp3.al.fragment.count": "1",
            "dnp3.al.fragment.reassembled.length": "127"
          },
          "Application Layer: (FIR, FIN, Sequence 15, Response)": {
            "dnp3.al.ctl": "0x000000cf",
            "dnp3.al.ctl_tree": {
              "dnp3.al.fir": "1",
              "dnp3.al.fin": "1",
              "dnp3.al.con": "0",
              "dnp3.al.uns": "0",
              "dnp3.al.seq": "15"
            },
            "dnp3.al.func": "129",
            "dnp3.al.iin": "0x00000000",
            "dnp3.al.iin_tree": {
              "dnp3.al.iin.rst": "0",
              "dnp3.al.iin.dt": "0",
              "dnp3.al.iin.dol": "0",
              "dnp3.al.iin.tsr": "0",
              "dnp3.al.iin.cls3d": "0",
              "dnp3.al.iin.cls2d": "0",
              "dnp3.al.iin.cls1d": "0",
              "dnp3.al.iin.bmsg": "0",
              "dnp3.al.iin.cc": "0",
              "dnp3.al.iin.oae": "0",
              "dnp3.al.iin.ebo": "0",
              "dnp3.al.iin.pioor": "0",
              "dnp3.al.iin.obju": "0",
              "dnp3.al.iin.fcni": "0"
            },
            "RESPONSE Data Objects": {
              "dnp3.al.obj": "258",
              "dnp3.al.obj_tree": {
                "Qualifier Field, Prefix: None, Range: 8-bit Start and Stop Indices": {
                  "dnp3.al.objq.prefix": "0",
                  "dnp3.al.objq.range": "0"
                },
                "Number of Items: 9": {
                  "dnp3.al.range.start": "0",
                  "dnp3.al.range.stop": "8"
                },
                "Point Number 0 (Quality: Online), Value: 1": {
                  "dnp3.al.point_index": "0",
                  "Quality: Online": {
                    "dnp3.al.biq.b7": "1",
                    "dnp3.al.biq.b6": "0",
                    "dnp3.al.biq.b5": "0",
                    "dnp3.al.biq.b4": "0",
                    "dnp3.al.biq.b3": "0",
                    "dnp3.al.biq.b2": "0",
                    "dnp3.al.biq.b1": "0",
                    "dnp3.al.biq.b0": "1"
                  }
                },
                "Point Number 1 (Quality: Online), Value: 1": {
                  "dnp3.al.point_index": "1",
                  "Quality: Online": {
                    "dnp3.al.biq.b7": "1",
                    "dnp3.al.biq.b6": "0",
                    "dnp3.al.biq.b5": "0",
                    "dnp3.al.biq.b4": "0",
                    "dnp3.al.biq.b3": "0",
                    "dnp3.al.biq.b2": "0",
                    "dnp3.al.biq.b1": "0",
                    "dnp3.al.biq.b0": "1"
                  }
                },
                "Point Number 2 (Quality: Online), Value: 1": {
                  "dnp3.al.point_index": "2",
                  "Quality: Online": {
                    "dnp3.al.biq.b7": "1",
                    "dnp3.al.biq.b6": "0",
                    "dnp3.al.biq.b5": "0",
                    "dnp3.al.biq.b4": "0",
                    "dnp3.al.biq.b3": "0",
                    "dnp3.al.biq.b2": "0",
                    "dnp3.al.biq.b1": "0",
                    "dnp3.al.biq.b0": "1"
                  }
                },
                "Point Number 3 (Quality: Online), Value: 1": {
                  "dnp3.al.point_index": "3",
                  "Quality: Online": {
                    "dnp3.al.biq.b7": "1",
                    "dnp3.al.biq.b6": "0",
                    "dnp3.al.biq.b5": "0",
                    "dnp3.al.biq.b4": "0",
                    "dnp3.al.biq.b3": "0",
                    "dnp3.al.biq.b2": "0",
                    "dnp3.al.biq.b1": "0",
                    "dnp3.al.biq.b0": "1"
                  }
                },
                "Point Number 4 (Quality: Online), Value: 1": {
                  "dnp3.al.point_index": "4",
                  "Quality: Online": {
                    "dnp3.al.biq.b7": "1",
                    "dnp3.al.biq.b6": "0",
                    "dnp3.al.biq.b5": "0",
                    "dnp3.al.biq.b4": "0",
                    "dnp3.al.biq.b3": "0",
                    "dnp3.al.biq.b2": "0",
                    "dnp3.al.biq.b1": "0",
                    "dnp3.al.biq.b0": "1"
                  }
                },
                "Point Number 5 (Quality: Online), Value: 1": {
                  "dnp3.al.point_index": "5",
                  "Quality: Online": {
                    "dnp3.al.biq.b7": "1",
                    "dnp3.al.biq.b6": "0",
                    "dnp3.al.biq.b5": "0",
                    "dnp3.al.biq.b4": "0",
                    "dnp3.al.biq.b3": "0",
                    "dnp3.al.biq.b2": "0",
                    "dnp3.al.biq.b1": "0",
                    "dnp3.al.biq.b0": "1"
                  }
                },
                "Point Number 6 (Quality: Online), Value: 1": {
                  "dnp3.al.point_index": "6",
                  "Quality: Online": {
                    "dnp3.al.biq.b7": "1",
                    "dnp3.al.biq.b6": "0",
                    "dnp3.al.biq.b5": "0",
                    "dnp3.al.biq.b4": "0",
                    "dnp3.al.biq.b3": "0",
                    "dnp3.al.biq.b2": "0",
                    "dnp3.al.biq.b1": "0",
                    "dnp3.al.biq.b0": "1"
                  }
                },
                "Point Number 7 (Quality: Online), Value: 1": {
                  "dnp3.al.point_index": "7",
                  "Quality: Online": {
                    "dnp3.al.biq.b7": "1",
                    "dnp3.al.biq.b6": "0",
                    "dnp3.al.biq.b5": "0",
                    "dnp3.al.biq.b4": "0",
                    "dnp3.al.biq.b3": "0",
                    "dnp3.al.biq.b2": "0",
                    "dnp3.al.biq.b1": "0",
                    "dnp3.al.biq.b0": "1"
                  }
                },
                "Point Number 8 (Quality: Online), Value: 1": {
                  "dnp3.al.point_index": "8",
                  "Quality: Online": {
                    "dnp3.al.biq.b7": "1",
                    "dnp3.al.biq.b6": "0",
                    "dnp3.al.biq.b5": "0",
                    "dnp3.al.biq.b4": "0",
                    "dnp3.al.biq.b3": "0",
                    "dnp3.al.biq.b2": "0",
                    "dnp3.al.biq.b1": "0",
                    "dnp3.al.biq.b0": "1"
                  }
                }
              },
              "dnp3.al.obj": "7685",
              "dnp3.al.obj_tree": {
                "Qualifier Field, Prefix: None, Range: 8-bit Start and Stop Indices": {
                  "dnp3.al.objq.prefix": "0",
                  "dnp3.al.objq.range": "0"
                },
                "Number of Items: 18": {
                  "dnp3.al.range.start": "0",
                  "dnp3.al.range.stop": "17"
                },
                "Point Number 0 (Quality: Online), Value: -266.484": {
                  "dnp3.al.point_index": "0",
                  "Quality: Online": {
                    "dnp3.al.aiq.b7": "0",
                    "dnp3.al.aiq.b6": "0",
                    "dnp3.al.aiq.b5": "0",
                    "dnp3.al.aiq.b4": "0",
                    "dnp3.al.aiq.b3": "0",
                    "dnp3.al.aiq.b2": "0",
                    "dnp3.al.aiq.b1": "0",
                    "dnp3.al.aiq.b0": "1"
                  },
                  "dnp3.al.ana.float": "-266.484"
                },
                "Point Number 1 (Quality: Online), Value: -107.176": {
                  "dnp3.al.point_index": "1",
                  "Quality: Online": {
                    "dnp3.al.aiq.b7": "0",
                    "dnp3.al.aiq.b6": "0",
                    "dnp3.al.aiq.b5": "0",
                    "dnp3.al.aiq.b4": "0",
                    "dnp3.al.aiq.b3": "0",
                    "dnp3.al.aiq.b2": "0",
                    "dnp3.al.aiq.b1": "0",
                    "dnp3.al.aiq.b0": "1"
                  },
                  "dnp3.al.ana.float": "-107.176"
                },
                "Point Number 2 (Quality: Online), Value: 1177.15": {
                  "dnp3.al.point_index": "2",
                  "Quality: Online": {
                    "dnp3.al.aiq.b7": "0",
                    "dnp3.al.aiq.b6": "0",
                    "dnp3.al.aiq.b5": "0",
                    "dnp3.al.aiq.b4": "0",
                    "dnp3.al.aiq.b3": "0",
                    "dnp3.al.aiq.b2": "0",
                    "dnp3.al.aiq.b1": "0",
                    "dnp3.al.aiq.b0": "1"
                  },
                  "dnp3.al.ana.float": "1177.15"
                },
                "Point Number 3 (Quality: Online), Value: -17.1643": {
                  "dnp3.al.point_index": "3",
                  "Quality: Online": {
                    "dnp3.al.aiq.b7": "0",
                    "dnp3.al.aiq.b6": "0",
                    "dnp3.al.aiq.b5": "0",
                    "dnp3.al.aiq.b4": "0",
                    "dnp3.al.aiq.b3": "0",
                    "dnp3.al.aiq.b2": "0",
                    "dnp3.al.aiq.b1": "0",
                    "dnp3.al.aiq.b0": "1"
                  },
                  "dnp3.al.ana.float": "-17.1643"
                },
                "Point Number 4 (Quality: Online), Value: -675.115": {
                  "dnp3.al.point_index": "4",
                  "Quality: Online": {
                    "dnp3.al.aiq.b7": "0",
                    "dnp3.al.aiq.b6": "0",
                    "dnp3.al.aiq.b5": "0",
                    "dnp3.al.aiq.b4": "0",
                    "dnp3.al.aiq.b3": "0",
                    "dnp3.al.aiq.b2": "0",
                    "dnp3.al.aiq.b1": "0",
                    "dnp3.al.aiq.b0": "1"
                  },
                  "dnp3.al.ana.float": "-675.115"
                },
                "Point Number 5 (Quality: Online), Value: 34.3932": {
                  "dnp3.al.point_index": "5",
                  "Quality: Online": {
                    "dnp3.al.aiq.b7": "0",
                    "dnp3.al.aiq.b6": "0",
                    "dnp3.al.aiq.b5": "0",
                    "dnp3.al.aiq.b4": "0",
                    "dnp3.al.aiq.b3": "0",
                    "dnp3.al.aiq.b2": "0",
                    "dnp3.al.aiq.b1": "0",
                    "dnp3.al.aiq.b0": "1"
                  },
                  "dnp3.al.ana.float": "34.3932"
                },
                "Point Number 6 (Quality: Online), Value: 36.0026": {
                  "dnp3.al.point_index": "6",
                  "Quality: Online": {
                    "dnp3.al.aiq.b7": "0",
                    "dnp3.al.aiq.b6": "0",
                    "dnp3.al.aiq.b5": "0",
                    "dnp3.al.aiq.b4": "0",
                    "dnp3.al.aiq.b3": "0",
                    "dnp3.al.aiq.b2": "0",
                    "dnp3.al.aiq.b1": "0",
                    "dnp3.al.aiq.b0": "1"
                  },
                  "dnp3.al.ana.float": "36.0026"
                },
                "Point Number 7 (Quality: Online), Value: -125.667": {
                  "dnp3.al.point_index": "7",
                  "Quality: Online": {
                    "dnp3.al.aiq.b7": "0",
                    "dnp3.al.aiq.b6": "0",
                    "dnp3.al.aiq.b5": "0",
                    "dnp3.al.aiq.b4": "0",
                    "dnp3.al.aiq.b3": "0",
                    "dnp3.al.aiq.b2": "0",
                    "dnp3.al.aiq.b1": "0",
                    "dnp3.al.aiq.b0": "1"
                  },
                  "dnp3.al.ana.float": "-125.667"
                },
                "Point Number 8 (Quality: Online), Value: -169.515": {
                  "dnp3.al.point_index": "8",
                  "Quality: Online": {
                    "dnp3.al.aiq.b7": "0",
                    "dnp3.al.aiq.b6": "0",
                    "dnp3.al.aiq.b5": "0",
                    "dnp3.al.aiq.b4": "0",
                    "dnp3.al.aiq.b3": "0",
                    "dnp3.al.aiq.b2": "0",
                    "dnp3.al.aiq.b1": "0",
                    "dnp3.al.aiq.b0": "1"
                  },
                  "dnp3.al.ana.float": "-169.515"
                },
                "Point Number 9 (Quality: Online), Value: -24.9465": {
                  "dnp3.al.point_index": "9",
                  "Quality: Online": {
                    "dnp3.al.aiq.b7": "0",
                    "dnp3.al.aiq.b6": "0",
                    "dnp3.al.aiq.b5": "0",
                    "dnp3.al.aiq.b4": "0",
                    "dnp3.al.aiq.b3": "0",
                    "dnp3.al.aiq.b2": "0",
                    "dnp3.al.aiq.b1": "0",
                    "dnp3.al.aiq.b0": "1"
                  },
                  "dnp3.al.ana.float": "-24.9465"
                },
                "Point Number 10 (Quality: Online), Value: 979.384": {
                  "dnp3.al.point_index": "10",
                  "Quality: Online": {
                    "dnp3.al.aiq.b7": "0",
                    "dnp3.al.aiq.b6": "0",
                    "dnp3.al.aiq.b5": "0",
                    "dnp3.al.aiq.b4": "0",
                    "dnp3.al.aiq.b3": "0",
                    "dnp3.al.aiq.b2": "0",
                    "dnp3.al.aiq.b1": "0",
                    "dnp3.al.aiq.b0": "1"
                  },
                  "dnp3.al.ana.float": "979.384"
                },
                "Point Number 11 (Quality: Online), Value: -20.6753": {
                  "dnp3.al.point_index": "11",
                  "Quality: Online": {
                    "dnp3.al.aiq.b7": "0",
                    "dnp3.al.aiq.b6": "0",
                    "dnp3.al.aiq.b5": "0",
                    "dnp3.al.aiq.b4": "0",
                    "dnp3.al.aiq.b3": "0",
                    "dnp3.al.aiq.b2": "0",
                    "dnp3.al.aiq.b1": "0",
                    "dnp3.al.aiq.b0": "1"
                  },
                  "dnp3.al.ana.float": "-20.6753"
                },
                "Point Number 12 (Quality: Online), Value: 80.946": {
                  "dnp3.al.point_index": "12",
                  "Quality: Online": {
                    "dnp3.al.aiq.b7": "0",
                    "dnp3.al.aiq.b6": "0",
                    "dnp3.al.aiq.b5": "0",
                    "dnp3.al.aiq.b4": "0",
                    "dnp3.al.aiq.b3": "0",
                    "dnp3.al.aiq.b2": "0",
                    "dnp3.al.aiq.b1": "0",
                    "dnp3.al.aiq.b0": "1"
                  },
                  "dnp3.al.ana.float": "80.946"
                },
                "Point Number 13 (Quality: Online), Value: -0.148188": {
                  "dnp3.al.point_index": "13",
                  "Quality: Online": {
                    "dnp3.al.aiq.b7": "0",
                    "dnp3.al.aiq.b6": "0",
                    "dnp3.al.aiq.b5": "0",
                    "dnp3.al.aiq.b4": "0",
                    "dnp3.al.aiq.b3": "0",
                    "dnp3.al.aiq.b2": "0",
                    "dnp3.al.aiq.b1": "0",
                    "dnp3.al.aiq.b0": "1"
                  },
                  "dnp3.al.ana.float": "-0.148188"
                },
                "Point Number 14 (Quality: Online), Value: 3.97531": {
                  "dnp3.al.point_index": "14",
                  "Quality: Online": {
                    "dnp3.al.aiq.b7": "0",
                    "dnp3.al.aiq.b6": "0",
                    "dnp3.al.aiq.b5": "0",
                    "dnp3.al.aiq.b4": "0",
                    "dnp3.al.aiq.b3": "0",
                    "dnp3.al.aiq.b2": "0",
                    "dnp3.al.aiq.b1": "0",
                    "dnp3.al.aiq.b0": "1"
                  },
                  "dnp3.al.ana.float": "3.97531"
                },
                "Point Number 15 (Quality: Online), Value: 1.12634": {
                  "dnp3.al.point_index": "15",
                  "Quality: Online": {
                    "dnp3.al.aiq.b7": "0",
                    "dnp3.al.aiq.b6": "0",
                    "dnp3.al.aiq.b5": "0",
                    "dnp3.al.aiq.b4": "0",
                    "dnp3.al.aiq.b3": "0",
                    "dnp3.al.aiq.b2": "0",
                    "dnp3.al.aiq.b1": "0",
                    "dnp3.al.aiq.b0": "1"
                  },
                  "dnp3.al.ana.float": "1.12634"
                },
                "Point Number 16 (Quality: Online), Value: 84.594": {
                  "dnp3.al.point_index": "16",
                  "Quality: Online": {
                    "dnp3.al.aiq.b7": "0",
                    "dnp3.al.aiq.b6": "0",
                    "dnp3.al.aiq.b5": "0",
                    "dnp3.al.aiq.b4": "0",
                    "dnp3.al.aiq.b3": "0",
                    "dnp3.al.aiq.b2": "0",
                    "dnp3.al.aiq.b1": "0",
                    "dnp3.al.aiq.b0": "1"
                  },
                  "dnp3.al.ana.float": "84.594"
                },
                "Point Number 17 (Quality: Online), Value: 23.9683": {
                  "dnp3.al.point_index": "17",
                  "Quality: Online": {
                    "dnp3.al.aiq.b7": "0",
                    "dnp3.al.aiq.b6": "0",
                    "dnp3.al.aiq.b5": "0",
                    "dnp3.al.aiq.b4": "0",
                    "dnp3.al.aiq.b3": "0",
                    "dnp3.al.aiq.b2": "0",
                    "dnp3.al.aiq.b1": "0",
                    "dnp3.al.aiq.b0": "1"
                  },
                  "dnp3.al.ana.float": "23.9683"
                }
              },
              "dnp3.al.obj": "2562",
              "dnp3.al.obj_tree": {
                "Qualifier Field, Prefix: None, Range: 8-bit Start and Stop Indices": {
                  "dnp3.al.objq.prefix": "0",
                  "dnp3.al.objq.range": "0"
                },
                "Number of Items: 9": {
                  "dnp3.al.range.start": "0",
                  "dnp3.al.range.stop": "8"
                },
                "Point Number 0 (Quality: Online), Value: 1": {
                  "dnp3.al.point_index": "0",
                  "Quality: Online": {
                    "dnp3.al.boq.b7": "1",
                    "dnp3.al.boq.b6": "0",
                    "dnp3.al.boq.b5": "0",
                    "dnp3.al.boq.b4": "0",
                    "dnp3.al.boq.b3": "0",
                    "dnp3.al.boq.b2": "0",
                    "dnp3.al.boq.b1": "0",
                    "dnp3.al.boq.b0": "1"
                  }
                },
                "Point Number 1 (Quality: Online), Value: 1": {
                  "dnp3.al.point_index": "1",
                  "Quality: Online": {
                    "dnp3.al.boq.b7": "1",
                    "dnp3.al.boq.b6": "0",
                    "dnp3.al.boq.b5": "0",
                    "dnp3.al.boq.b4": "0",
                    "dnp3.al.boq.b3": "0",
                    "dnp3.al.boq.b2": "0",
                    "dnp3.al.boq.b1": "0",
                    "dnp3.al.boq.b0": "1"
                  }
                },
                "Point Number 2 (Quality: Online), Value: 1": {
                  "dnp3.al.point_index": "2",
                  "Quality: Online": {
                    "dnp3.al.boq.b7": "1",
                    "dnp3.al.boq.b6": "0",
                    "dnp3.al.boq.b5": "0",
                    "dnp3.al.boq.b4": "0",
                    "dnp3.al.boq.b3": "0",
                    "dnp3.al.boq.b2": "0",
                    "dnp3.al.boq.b1": "0",
                    "dnp3.al.boq.b0": "1"
                  }
                },
                "Point Number 3 (Quality: Online), Value: 1": {
                  "dnp3.al.point_index": "3",
                  "Quality: Online": {
                    "dnp3.al.boq.b7": "1",
                    "dnp3.al.boq.b6": "0",
                    "dnp3.al.boq.b5": "0",
                    "dnp3.al.boq.b4": "0",
                    "dnp3.al.boq.b3": "0",
                    "dnp3.al.boq.b2": "0",
                    "dnp3.al.boq.b1": "0",
                    "dnp3.al.boq.b0": "1"
                  }
                },
                "Point Number 4 (Quality: Online), Value: 1": {
                  "dnp3.al.point_index": "4",
                  "Quality: Online": {
                    "dnp3.al.boq.b7": "1",
                    "dnp3.al.boq.b6": "0",
                    "dnp3.al.boq.b5": "0",
                    "dnp3.al.boq.b4": "0",
                    "dnp3.al.boq.b3": "0",
                    "dnp3.al.boq.b2": "0",
                    "dnp3.al.boq.b1": "0",
                    "dnp3.al.boq.b0": "1"
                  }
                },
                "Point Number 5 (Quality: Online), Value: 1": {
                  "dnp3.al.point_index": "5",
                  "Quality: Online": {
                    "dnp3.al.boq.b7": "1",
                    "dnp3.al.boq.b6": "0",
                    "dnp3.al.boq.b5": "0",
                    "dnp3.al.boq.b4": "0",
                    "dnp3.al.boq.b3": "0",
                    "dnp3.al.boq.b2": "0",
                    "dnp3.al.boq.b1": "0",
                    "dnp3.al.boq.b0": "1"
                  }
                },
                "Point Number 6 (Quality: Online), Value: 1": {
                  "dnp3.al.point_index": "6",
                  "Quality: Online": {
                    "dnp3.al.boq.b7": "1",
                    "dnp3.al.boq.b6": "0",
                    "dnp3.al.boq.b5": "0",
                    "dnp3.al.boq.b4": "0",
                    "dnp3.al.boq.b3": "0",
                    "dnp3.al.boq.b2": "0",
                    "dnp3.al.boq.b1": "0",
                    "dnp3.al.boq.b0": "1"
                  }
                },
                "Point Number 7 (Quality: Online), Value: 1": {
                  "dnp3.al.point_index": "7",
                  "Quality: Online": {
                    "dnp3.al.boq.b7": "1",
                    "dnp3.al.boq.b6": "0",
                    "dnp3.al.boq.b5": "0",
                    "dnp3.al.boq.b4": "0",
                    "dnp3.al.boq.b3": "0",
                    "dnp3.al.boq.b2": "0",
                    "dnp3.al.boq.b1": "0",
                    "dnp3.al.boq.b0": "1"
                  }
                },
                "Point Number 8 (Quality: Online), Value: 1": {
                  "dnp3.al.point_index": "8",
                  "Quality: Online": {
                    "dnp3.al.boq.b7": "1",
                    "dnp3.al.boq.b6": "0",
                    "dnp3.al.boq.b5": "0",
                    "dnp3.al.boq.b4": "0",
                    "dnp3.al.boq.b3": "0",
                    "dnp3.al.boq.b2": "0",
                    "dnp3.al.boq.b1": "0",
                    "dnp3.al.boq.b0": "1"
                  }
                }
              }
            }
          }
        }
      }
    }
  },
  {
    "_index": "packets-2020-10-17",
    "_type": "pcap_file",
    "_score": null,
    "_source": {
      "layers": {
        "frame": {
          "frame.encap_type": "1",
          "frame.time": "Oct 17, 2020 12:13:15.179107000 CDT",
          "frame.offset_shift": "0.000000000",
          "frame.time_epoch": "1602954795.179107000",
          "frame.time_delta": "0.096964000",
          "frame.time_delta_displayed": "0.096964000",
          "frame.time_relative": "0.096964000",
          "frame.number": "2",
          "frame.len": "206",
          "frame.cap_len": "206",
          "frame.marked": "0",
          "frame.ignored": "0",
          "frame.protocols": "eth:ethertype:ip:tcp:dnp3",
          "frame.coloring_rule.name": "TCP",
          "frame.coloring_rule.string": "tcp"
        },
        "eth": {
          "eth.dst": "00:00:00:aa:00:22",
          "eth.dst_tree": {
            "eth.dst_resolved": "00:00:00_aa:00:22",
            "eth.addr": "00:00:00:aa:00:22",
            "eth.addr_resolved": "00:00:00_aa:00:22",
            "eth.lg": "0",
            "eth.ig": "0"
          },
          "eth.src": "00:50:56:9c:9d:70",
          "eth.src_tree": {
            "eth.src_resolved": "Vmware_9c:9d:70",
            "eth.addr": "00:50:56:9c:9d:70",
            "eth.addr_resolved": "Vmware_9c:9d:70",
            "eth.lg": "0",
            "eth.ig": "0"
          },
          "eth.type": "0x00000800"
        },
        "ip": {
          "ip.version": "4",
          "ip.hdr_len": "20",
          "ip.dsfield": "0x00000000",
          "ip.dsfield_tree": {
            "ip.dsfield.dscp": "0",
            "ip.dsfield.ecn": "0"
          },
          "ip.len": "192",
          "ip.id": "0x0000ba6f",
          "ip.flags": "0x00004000",
          "ip.flags_tree": {
            "ip.flags.rb": "0",
            "ip.flags.df": "1",
            "ip.flags.mf": "0"
          },
          "ip.frag_offset": "0",
          "ip.ttl": "128",
          "ip.proto": "6",
          "ip.checksum": "0x0000d308",
          "ip.checksum.status": "2",
          "ip.src": "192.168.0.5",
          "ip.addr": "192.168.0.5",
          "ip.src_host": "192.168.0.5",
          "ip.host": "192.168.0.5",
          "ip.dst": "172.16.0.2",
          "ip.addr": "172.16.0.2",
          "ip.dst_host": "172.16.0.2",
          "ip.host": "172.16.0.2"
        },
        "tcp": {
          "tcp.srcport": "20000",
          "tcp.dstport": "38491",
          "tcp.port": "20000",
          "tcp.port": "38491",
          "tcp.stream": "1",
          "tcp.len": "152",
          "tcp.seq": "1",
          "tcp.nxtseq": "153",
          "tcp.ack": "1",
          "tcp.hdr_len": "20",
          "tcp.flags": "0x00000018",
          "tcp.flags_tree": {
            "tcp.flags.res": "0",
            "tcp.flags.ns": "0",
            "tcp.flags.cwr": "0",
            "tcp.flags.ecn": "0",
            "tcp.flags.urg": "0",
            "tcp.flags.ack": "1",
            "tcp.flags.push": "1",
            "tcp.flags.reset": "0",
            "tcp.flags.syn": "0",
            "tcp.flags.fin": "0",
            "tcp.flags.str": "·······AP···"
          },
          "tcp.window_size_value": "1023",
          "tcp.window_size": "1023",
          "tcp.window_size_scalefactor": "-1",
          "tcp.checksum": "0x0000f305",
          "tcp.checksum.status": "2",
          "tcp.urgent_pointer": "0",
          "tcp.analysis": {
            "tcp.analysis.bytes_in_flight": "152",
            "tcp.analysis.push_bytes_sent": "152"
          },
          "Timestamps": {
            "tcp.time_relative": "0.000000000",
            "tcp.time_delta": "0.000000000"
          },
          "tcp.payload": "05:64:83:44:01:00:77:02:50:03:c0:ce:81:00:00:01:02:00:00:07:81:81:81:81:81:81:d8:b2:81:81:1e:05:00:00:0f:01:7e:ed:4a:43:01:eb:30:21:53:e2:c2:01:bc:e4:74:44:01:e0:2a:a5:c1:01:ee:dc:31:c3:6f:82:01:7c:95:31:c1:01:b4:47:74:42:01:5b:b8:a9:c2:01:07:6f:37:2b:60:44:01:08:23:85:42:01:dc:19:a6:c2:01:ff:d5:dc:85:59:c0:01:8e:01:bd:42:01:d0:71:e7:40:01:be:47:6b:a5:74:42:01:5b:b8:a9:c2:0a:02:00:00:07:81:81:81:81:b5:d1:81:81:81:81:28:03:00:00:00:01:00:00:a0:41:77:1c",
          "tcp.pdu.size": "152"
        },
        "dnp3": {
          "Data Link Layer, Len: 131, From: 631, To: 1, PRM, Unconfirmed User Data": {
            "dnp3.start": "0x00000564",
            "dnp3.len": "131",
            "dnp3.ctl": "0x00000044",
            "dnp3.ctl_tree": {
              "dnp3.ctl.dir": "0",
              "dnp3.ctl.prm": "1",
              "dnp3.ctl.fcb": "0",
              "dnp3.ctl.fcv": "0",
              "dnp3.ctl.prifunc": "4"
            },
            "dnp3.dst": "1",
            "dnp3.addr": "1",
            "dnp3.src": "631",
            "dnp3.addr": "631",
            "dnp3.hdr.CRC": "0x00000350",
            "dnp.hdr.CRC.status": "1"
          },
          "dnp3.tr.ctl": "0x000000c0",
          "dnp3.tr.ctl_tree": {
            "dnp3.tr.fin": "1",
            "dnp3.tr.fir": "1",
            "dnp3.tr.seq": "0"
          },
          "Data Chunks": {
            "Data Chunk: 0": {
              "dnp.data_chunk": "c0:ce:81:00:00:01:02:00:00:07:81:81:81:81:81:81",
              "dnp.data_chunk_len": "16",
              "dnp.data_chunk.CRC": "0x0000b2d8",
              "dnp.data_chunk.CRC.status": "1"
            },
            "Data Chunk: 1": {
              "dnp.data_chunk": "81:81:1e:05:00:00:0f:01:7e:ed:4a:43:01:eb:30:21",
              "dnp.data_chunk_len": "16",
              "dnp.data_chunk.CRC": "0x0000e253",
              "dnp.data_chunk.CRC.status": "1"
            },
            "Data Chunk: 2": {
              "dnp.data_chunk": "c2:01:bc:e4:74:44:01:e0:2a:a5:c1:01:ee:dc:31:c3",
              "dnp.data_chunk_len": "16",
              "dnp.data_chunk.CRC": "0x0000826f",
              "dnp.data_chunk.CRC.status": "1"
            },
            "Data Chunk: 3": {
              "dnp.data_chunk": "01:7c:95:31:c1:01:b4:47:74:42:01:5b:b8:a9:c2:01",
              "dnp.data_chunk_len": "16",
              "dnp.data_chunk.CRC": "0x00006f07",
              "dnp.data_chunk.CRC.status": "1"
            },
            "Data Chunk: 4": {
              "dnp.data_chunk": "37:2b:60:44:01:08:23:85:42:01:dc:19:a6:c2:01:ff",
              "dnp.data_chunk_len": "16",
              "dnp.data_chunk.CRC": "0x0000dcd5",
              "dnp.data_chunk.CRC.status": "1"
            },
            "Data Chunk: 5": {
              "dnp.data_chunk": "85:59:c0:01:8e:01:bd:42:01:d0:71:e7:40:01:be:47",
              "dnp.data_chunk_len": "16",
              "dnp.data_chunk.CRC": "0x0000a56b",
              "dnp.data_chunk.CRC.status": "1"
            },
            "Data Chunk: 6": {
              "dnp.data_chunk": "74:42:01:5b:b8:a9:c2:0a:02:00:00:07:81:81:81:81",
              "dnp.data_chunk_len": "16",
              "dnp.data_chunk.CRC": "0x0000d1b5",
              "dnp.data_chunk.CRC.status": "1"
            },
            "Data Chunk: 7": {
              "dnp.data_chunk": "81:81:81:81:28:03:00:00:00:01:00:00:a0:41",
              "dnp.data_chunk_len": "14",
              "dnp.data_chunk.CRC": "0x00001c77",
              "dnp.data_chunk.CRC.status": "1"
            }
          },
          "dnp3.al.fragments": {
            "dnp3.al.fragment": "2",
            "dnp3.al.fragment.count": "1",
            "dnp3.al.fragment.reassembled.length": "125"
          },
          "Application Layer: (FIR, FIN, Sequence 14, Response)": {
            "dnp3.al.ctl": "0x000000ce",
            "dnp3.al.ctl_tree": {
              "dnp3.al.fir": "1",
              "dnp3.al.fin": "1",
              "dnp3.al.con": "0",
              "dnp3.al.uns": "0",
              "dnp3.al.seq": "14"
            },
            "dnp3.al.func": "129",
            "dnp3.al.iin": "0x00000000",
            "dnp3.al.iin_tree": {
              "dnp3.al.iin.rst": "0",
              "dnp3.al.iin.dt": "0",
              "dnp3.al.iin.dol": "0",
              "dnp3.al.iin.tsr": "0",
              "dnp3.al.iin.cls3d": "0",
              "dnp3.al.iin.cls2d": "0",
              "dnp3.al.iin.cls1d": "0",
              "dnp3.al.iin.bmsg": "0",
              "dnp3.al.iin.cc": "0",
              "dnp3.al.iin.oae": "0",
              "dnp3.al.iin.ebo": "0",
              "dnp3.al.iin.pioor": "0",
              "dnp3.al.iin.obju": "0",
              "dnp3.al.iin.fcni": "0"
            },
            "RESPONSE Data Objects": {
              "dnp3.al.obj": "258",
              "dnp3.al.obj_tree": {
                "Qualifier Field, Prefix: None, Range: 8-bit Start and Stop Indices": {
                  "dnp3.al.objq.prefix": "0",
                  "dnp3.al.objq.range": "0"
                },
                "Number of Items: 8": {
                  "dnp3.al.range.start": "0",
                  "dnp3.al.range.stop": "7"
                },
                "Point Number 0 (Quality: Online), Value: 1": {
                  "dnp3.al.point_index": "0",
                  "Quality: Online": {
                    "dnp3.al.biq.b7": "1",
                    "dnp3.al.biq.b6": "0",
                    "dnp3.al.biq.b5": "0",
                    "dnp3.al.biq.b4": "0",
                    "dnp3.al.biq.b3": "0",
                    "dnp3.al.biq.b2": "0",
                    "dnp3.al.biq.b1": "0",
                    "dnp3.al.biq.b0": "1"
                  }
                },
                "Point Number 1 (Quality: Online), Value: 1": {
                  "dnp3.al.point_index": "1",
                  "Quality: Online": {
                    "dnp3.al.biq.b7": "1",
                    "dnp3.al.biq.b6": "0",
                    "dnp3.al.biq.b5": "0",
                    "dnp3.al.biq.b4": "0",
                    "dnp3.al.biq.b3": "0",
                    "dnp3.al.biq.b2": "0",
                    "dnp3.al.biq.b1": "0",
                    "dnp3.al.biq.b0": "1"
                  }
                },
                "Point Number 2 (Quality: Online), Value: 1": {
                  "dnp3.al.point_index": "2",
                  "Quality: Online": {
                    "dnp3.al.biq.b7": "1",
                    "dnp3.al.biq.b6": "0",
                    "dnp3.al.biq.b5": "0",
                    "dnp3.al.biq.b4": "0",
                    "dnp3.al.biq.b3": "0",
                    "dnp3.al.biq.b2": "0",
                    "dnp3.al.biq.b1": "0",
                    "dnp3.al.biq.b0": "1"
                  }
                },
                "Point Number 3 (Quality: Online), Value: 1": {
                  "dnp3.al.point_index": "3",
                  "Quality: Online": {
                    "dnp3.al.biq.b7": "1",
                    "dnp3.al.biq.b6": "0",
                    "dnp3.al.biq.b5": "0",
                    "dnp3.al.biq.b4": "0",
                    "dnp3.al.biq.b3": "0",
                    "dnp3.al.biq.b2": "0",
                    "dnp3.al.biq.b1": "0",
                    "dnp3.al.biq.b0": "1"
                  }
                },
                "Point Number 4 (Quality: Online), Value: 1": {
                  "dnp3.al.point_index": "4",
                  "Quality: Online": {
                    "dnp3.al.biq.b7": "1",
                    "dnp3.al.biq.b6": "0",
                    "dnp3.al.biq.b5": "0",
                    "dnp3.al.biq.b4": "0",
                    "dnp3.al.biq.b3": "0",
                    "dnp3.al.biq.b2": "0",
                    "dnp3.al.biq.b1": "0",
                    "dnp3.al.biq.b0": "1"
                  }
                },
                "Point Number 5 (Quality: Online), Value: 1": {
                  "dnp3.al.point_index": "5",
                  "Quality: Online": {
                    "dnp3.al.biq.b7": "1",
                    "dnp3.al.biq.b6": "0",
                    "dnp3.al.biq.b5": "0",
                    "dnp3.al.biq.b4": "0",
                    "dnp3.al.biq.b3": "0",
                    "dnp3.al.biq.b2": "0",
                    "dnp3.al.biq.b1": "0",
                    "dnp3.al.biq.b0": "1"
                  }
                },
                "Point Number 6 (Quality: Online), Value: 1": {
                  "dnp3.al.point_index": "6",
                  "Quality: Online": {
                    "dnp3.al.biq.b7": "1",
                    "dnp3.al.biq.b6": "0",
                    "dnp3.al.biq.b5": "0",
                    "dnp3.al.biq.b4": "0",
                    "dnp3.al.biq.b3": "0",
                    "dnp3.al.biq.b2": "0",
                    "dnp3.al.biq.b1": "0",
                    "dnp3.al.biq.b0": "1"
                  }
                },
                "Point Number 7 (Quality: Online), Value: 1": {
                  "dnp3.al.point_index": "7",
                  "Quality: Online": {
                    "dnp3.al.biq.b7": "1",
                    "dnp3.al.biq.b6": "0",
                    "dnp3.al.biq.b5": "0",
                    "dnp3.al.biq.b4": "0",
                    "dnp3.al.biq.b3": "0",
                    "dnp3.al.biq.b2": "0",
                    "dnp3.al.biq.b1": "0",
                    "dnp3.al.biq.b0": "1"
                  }
                }
              },
              "dnp3.al.obj": "7685",
              "dnp3.al.obj_tree": {
                "Qualifier Field, Prefix: None, Range: 8-bit Start and Stop Indices": {
                  "dnp3.al.objq.prefix": "0",
                  "dnp3.al.objq.range": "0"
                },
                "Number of Items: 16": {
                  "dnp3.al.range.start": "0",
                  "dnp3.al.range.stop": "15"
                },
                "Point Number 0 (Quality: Online), Value: 202.928": {
                  "dnp3.al.point_index": "0",
                  "Quality: Online": {
                    "dnp3.al.aiq.b7": "0",
                    "dnp3.al.aiq.b6": "0",
                    "dnp3.al.aiq.b5": "0",
                    "dnp3.al.aiq.b4": "0",
                    "dnp3.al.aiq.b3": "0",
                    "dnp3.al.aiq.b2": "0",
                    "dnp3.al.aiq.b1": "0",
                    "dnp3.al.aiq.b0": "1"
                  },
                  "dnp3.al.ana.float": "202.928"
                },
                "Point Number 1 (Quality: Online), Value: -40.2978": {
                  "dnp3.al.point_index": "1",
                  "Quality: Online": {
                    "dnp3.al.aiq.b7": "0",
                    "dnp3.al.aiq.b6": "0",
                    "dnp3.al.aiq.b5": "0",
                    "dnp3.al.aiq.b4": "0",
                    "dnp3.al.aiq.b3": "0",
                    "dnp3.al.aiq.b2": "0",
                    "dnp3.al.aiq.b1": "0",
                    "dnp3.al.aiq.b0": "1"
                  },
                  "dnp3.al.ana.float": "-40.2978"
                },
                "Point Number 2 (Quality: Online), Value: 979.574": {
                  "dnp3.al.point_index": "2",
                  "Quality: Online": {
                    "dnp3.al.aiq.b7": "0",
                    "dnp3.al.aiq.b6": "0",
                    "dnp3.al.aiq.b5": "0",
                    "dnp3.al.aiq.b4": "0",
                    "dnp3.al.aiq.b3": "0",
                    "dnp3.al.aiq.b2": "0",
                    "dnp3.al.aiq.b1": "0",
                    "dnp3.al.aiq.b0": "1"
                  },
                  "dnp3.al.ana.float": "979.574"
                },
                "Point Number 3 (Quality: Online), Value: -20.6459": {
                  "dnp3.al.point_index": "3",
                  "Quality: Online": {
                    "dnp3.al.aiq.b7": "0",
                    "dnp3.al.aiq.b6": "0",
                    "dnp3.al.aiq.b5": "0",
                    "dnp3.al.aiq.b4": "0",
                    "dnp3.al.aiq.b3": "0",
                    "dnp3.al.aiq.b2": "0",
                    "dnp3.al.aiq.b1": "0",
                    "dnp3.al.aiq.b0": "1"
                  },
                  "dnp3.al.ana.float": "-20.6459"
                },
                "Point Number 4 (Quality: Online), Value: -177.863": {
                  "dnp3.al.point_index": "4",
                  "Quality: Online": {
                    "dnp3.al.aiq.b7": "0",
                    "dnp3.al.aiq.b6": "0",
                    "dnp3.al.aiq.b5": "0",
                    "dnp3.al.aiq.b4": "0",
                    "dnp3.al.aiq.b3": "0",
                    "dnp3.al.aiq.b2": "0",
                    "dnp3.al.aiq.b1": "0",
                    "dnp3.al.aiq.b0": "1"
                  },
                  "dnp3.al.ana.float": "-177.863"
                },
                "Point Number 5 (Quality: Online), Value: -11.099": {
                  "dnp3.al.point_index": "5",
                  "Quality: Online": {
                    "dnp3.al.aiq.b7": "0",
                    "dnp3.al.aiq.b6": "0",
                    "dnp3.al.aiq.b5": "0",
                    "dnp3.al.aiq.b4": "0",
                    "dnp3.al.aiq.b3": "0",
                    "dnp3.al.aiq.b2": "0",
                    "dnp3.al.aiq.b1": "0",
                    "dnp3.al.aiq.b0": "1"
                  },
                  "dnp3.al.ana.float": "-11.099"
                },
                "Point Number 6 (Quality: Online), Value: 61.07": {
                  "dnp3.al.point_index": "6",
                  "Quality: Online": {
                    "dnp3.al.aiq.b7": "0",
                    "dnp3.al.aiq.b6": "0",
                    "dnp3.al.aiq.b5": "0",
                    "dnp3.al.aiq.b4": "0",
                    "dnp3.al.aiq.b3": "0",
                    "dnp3.al.aiq.b2": "0",
                    "dnp3.al.aiq.b1": "0",
                    "dnp3.al.aiq.b0": "1"
                  },
                  "dnp3.al.ana.float": "61.07"
                },
                "Point Number 7 (Quality: Online), Value: -84.8601": {
                  "dnp3.al.point_index": "7",
                  "Quality: Online": {
                    "dnp3.al.aiq.b7": "0",
                    "dnp3.al.aiq.b6": "0",
                    "dnp3.al.aiq.b5": "0",
                    "dnp3.al.aiq.b4": "0",
                    "dnp3.al.aiq.b3": "0",
                    "dnp3.al.aiq.b2": "0",
                    "dnp3.al.aiq.b1": "0",
                    "dnp3.al.aiq.b0": "1"
                  },
                  "dnp3.al.ana.float": "-84.8601"
                },
                "Point Number 8 (Quality: Online), Value: 896.675": {
                  "dnp3.al.point_index": "8",
                  "Quality: Online": {
                    "dnp3.al.aiq.b7": "0",
                    "dnp3.al.aiq.b6": "0",
                    "dnp3.al.aiq.b5": "0",
                    "dnp3.al.aiq.b4": "0",
                    "dnp3.al.aiq.b3": "0",
                    "dnp3.al.aiq.b2": "0",
                    "dnp3.al.aiq.b1": "0",
                    "dnp3.al.aiq.b0": "1"
                  },
                  "dnp3.al.ana.float": "896.675"
                },
                "Point Number 9 (Quality: Online), Value: 66.5684": {
                  "dnp3.al.point_index": "9",
                  "Quality: Online": {
                    "dnp3.al.aiq.b7": "0",
                    "dnp3.al.aiq.b6": "0",
                    "dnp3.al.aiq.b5": "0",
                    "dnp3.al.aiq.b4": "0",
                    "dnp3.al.aiq.b3": "0",
                    "dnp3.al.aiq.b2": "0",
                    "dnp3.al.aiq.b1": "0",
                    "dnp3.al.aiq.b0": "1"
                  },
                  "dnp3.al.ana.float": "66.5684"
                },
                "Point Number 10 (Quality: Online), Value: -83.0505": {
                  "dnp3.al.point_index": "10",
                  "Quality: Online": {
                    "dnp3.al.aiq.b7": "0",
                    "dnp3.al.aiq.b6": "0",
                    "dnp3.al.aiq.b5": "0",
                    "dnp3.al.aiq.b4": "0",
                    "dnp3.al.aiq.b3": "0",
                    "dnp3.al.aiq.b2": "0",
                    "dnp3.al.aiq.b1": "0",
                    "dnp3.al.aiq.b0": "1"
                  },
                  "dnp3.al.ana.float": "-83.0505"
                },
                "Point Number 11 (Quality: Online), Value: -3.3988": {
                  "dnp3.al.point_index": "11",
                  "Quality: Online": {
                    "dnp3.al.aiq.b7": "0",
                    "dnp3.al.aiq.b6": "0",
                    "dnp3.al.aiq.b5": "0",
                    "dnp3.al.aiq.b4": "0",
                    "dnp3.al.aiq.b3": "0",
                    "dnp3.al.aiq.b2": "0",
                    "dnp3.al.aiq.b1": "0",
                    "dnp3.al.aiq.b0": "1"
                  },
                  "dnp3.al.ana.float": "-3.3988"
                },
                "Point Number 12 (Quality: Online), Value: 94.503": {
                  "dnp3.al.point_index": "12",
                  "Quality: Online": {
                    "dnp3.al.aiq.b7": "0",
                    "dnp3.al.aiq.b6": "0",
                    "dnp3.al.aiq.b5": "0",
                    "dnp3.al.aiq.b4": "0",
                    "dnp3.al.aiq.b3": "0",
                    "dnp3.al.aiq.b2": "0",
                    "dnp3.al.aiq.b1": "0",
                    "dnp3.al.aiq.b0": "1"
                  },
                  "dnp3.al.ana.float": "94.503"
                },
                "Point Number 13 (Quality: Online), Value: 7.23264": {
                  "dnp3.al.point_index": "13",
                  "Quality: Online": {
                    "dnp3.al.aiq.b7": "0",
                    "dnp3.al.aiq.b6": "0",
                    "dnp3.al.aiq.b5": "0",
                    "dnp3.al.aiq.b4": "0",
                    "dnp3.al.aiq.b3": "0",
                    "dnp3.al.aiq.b2": "0",
                    "dnp3.al.aiq.b1": "0",
                    "dnp3.al.aiq.b0": "1"
                  },
                  "dnp3.al.ana.float": "7.23264"
                },
                "Point Number 14 (Quality: Online), Value: 61.0701": {
                  "dnp3.al.point_index": "14",
                  "Quality: Online": {
                    "dnp3.al.aiq.b7": "0",
                    "dnp3.al.aiq.b6": "0",
                    "dnp3.al.aiq.b5": "0",
                    "dnp3.al.aiq.b4": "0",
                    "dnp3.al.aiq.b3": "0",
                    "dnp3.al.aiq.b2": "0",
                    "dnp3.al.aiq.b1": "0",
                    "dnp3.al.aiq.b0": "1"
                  },
                  "dnp3.al.ana.float": "61.0701"
                },
                "Point Number 15 (Quality: Online), Value: -84.8601": {
                  "dnp3.al.point_index": "15",
                  "Quality: Online": {
                    "dnp3.al.aiq.b7": "0",
                    "dnp3.al.aiq.b6": "0",
                    "dnp3.al.aiq.b5": "0",
                    "dnp3.al.aiq.b4": "0",
                    "dnp3.al.aiq.b3": "0",
                    "dnp3.al.aiq.b2": "0",
                    "dnp3.al.aiq.b1": "0",
                    "dnp3.al.aiq.b0": "1"
                  },
                  "dnp3.al.ana.float": "-84.8601"
                }
              },
              "dnp3.al.obj": "2562",
              "dnp3.al.obj_tree": {
                "Qualifier Field, Prefix: None, Range: 8-bit Start and Stop Indices": {
                  "dnp3.al.objq.prefix": "0",
                  "dnp3.al.objq.range": "0"
                },
                "Number of Items: 8": {
                  "dnp3.al.range.start": "0",
                  "dnp3.al.range.stop": "7"
                },
                "Point Number 0 (Quality: Online), Value: 1": {
                  "dnp3.al.point_index": "0",
                  "Quality: Online": {
                    "dnp3.al.boq.b7": "1",
                    "dnp3.al.boq.b6": "0",
                    "dnp3.al.boq.b5": "0",
                    "dnp3.al.boq.b4": "0",
                    "dnp3.al.boq.b3": "0",
                    "dnp3.al.boq.b2": "0",
                    "dnp3.al.boq.b1": "0",
                    "dnp3.al.boq.b0": "1"
                  }
                },
                "Point Number 1 (Quality: Online), Value: 1": {
                  "dnp3.al.point_index": "1",
                  "Quality: Online": {
                    "dnp3.al.boq.b7": "1",
                    "dnp3.al.boq.b6": "0",
                    "dnp3.al.boq.b5": "0",
                    "dnp3.al.boq.b4": "0",
                    "dnp3.al.boq.b3": "0",
                    "dnp3.al.boq.b2": "0",
                    "dnp3.al.boq.b1": "0",
                    "dnp3.al.boq.b0": "1"
                  }
                },
                "Point Number 2 (Quality: Online), Value: 1": {
                  "dnp3.al.point_index": "2",
                  "Quality: Online": {
                    "dnp3.al.boq.b7": "1",
                    "dnp3.al.boq.b6": "0",
                    "dnp3.al.boq.b5": "0",
                    "dnp3.al.boq.b4": "0",
                    "dnp3.al.boq.b3": "0",
                    "dnp3.al.boq.b2": "0",
                    "dnp3.al.boq.b1": "0",
                    "dnp3.al.boq.b0": "1"
                  }
                },
                "Point Number 3 (Quality: Online), Value: 1": {
                  "dnp3.al.point_index": "3",
                  "Quality: Online": {
                    "dnp3.al.boq.b7": "1",
                    "dnp3.al.boq.b6": "0",
                    "dnp3.al.boq.b5": "0",
                    "dnp3.al.boq.b4": "0",
                    "dnp3.al.boq.b3": "0",
                    "dnp3.al.boq.b2": "0",
                    "dnp3.al.boq.b1": "0",
                    "dnp3.al.boq.b0": "1"
                  }
                },
                "Point Number 4 (Quality: Online), Value: 1": {
                  "dnp3.al.point_index": "4",
                  "Quality: Online": {
                    "dnp3.al.boq.b7": "1",
                    "dnp3.al.boq.b6": "0",
                    "dnp3.al.boq.b5": "0",
                    "dnp3.al.boq.b4": "0",
                    "dnp3.al.boq.b3": "0",
                    "dnp3.al.boq.b2": "0",
                    "dnp3.al.boq.b1": "0",
                    "dnp3.al.boq.b0": "1"
                  }
                },
                "Point Number 5 (Quality: Online), Value: 1": {
                  "dnp3.al.point_index": "5",
                  "Quality: Online": {
                    "dnp3.al.boq.b7": "1",
                    "dnp3.al.boq.b6": "0",
                    "dnp3.al.boq.b5": "0",
                    "dnp3.al.boq.b4": "0",
                    "dnp3.al.boq.b3": "0",
                    "dnp3.al.boq.b2": "0",
                    "dnp3.al.boq.b1": "0",
                    "dnp3.al.boq.b0": "1"
                  }
                },
                "Point Number 6 (Quality: Online), Value: 1": {
                  "dnp3.al.point_index": "6",
                  "Quality: Online": {
                    "dnp3.al.boq.b7": "1",
                    "dnp3.al.boq.b6": "0",
                    "dnp3.al.boq.b5": "0",
                    "dnp3.al.boq.b4": "0",
                    "dnp3.al.boq.b3": "0",
                    "dnp3.al.boq.b2": "0",
                    "dnp3.al.boq.b1": "0",
                    "dnp3.al.boq.b0": "1"
                  }
                },
                "Point Number 7 (Quality: Online), Value: 1": {
                  "dnp3.al.point_index": "7",
                  "Quality: Online": {
                    "dnp3.al.boq.b7": "1",
                    "dnp3.al.boq.b6": "0",
                    "dnp3.al.boq.b5": "0",
                    "dnp3.al.boq.b4": "0",
                    "dnp3.al.boq.b3": "0",
                    "dnp3.al.boq.b2": "0",
                    "dnp3.al.boq.b1": "0",
                    "dnp3.al.boq.b0": "1"
                  }
                }
              },
              "dnp3.al.obj": "10243",
              "dnp3.al.obj_tree": {
                "Qualifier Field, Prefix: None, Range: 8-bit Start and Stop Indices": {
                  "dnp3.al.objq.prefix": "0",
                  "dnp3.al.objq.range": "0"
                },
                "Number of Items: 1": {
                  "dnp3.al.range.start": "0",
                  "dnp3.al.range.stop": "0"
                },
                "Point Number 0 (Quality: Online), Value: 20": {
                  "dnp3.al.point_index": "0",
                  "Quality: Online": {
                    "dnp3.al.aoq.b7": "0",
                    "dnp3.al.aoq.b6": "0",
                    "dnp3.al.aoq.b5": "0",
                    "dnp3.al.aoq.b4": "0",
                    "dnp3.al.aoq.b3": "0",
                    "dnp3.al.aoq.b2": "0",
                    "dnp3.al.aoq.b1": "0",
                    "dnp3.al.aoq.b0": "1"
                  },
                  "dnp3.al.anaout.float": "20"
                }
              }
            }
          }
        }
      }
    }
  },
  {
    "_index": "packets-2020-10-17",
    "_type": "pcap_file",
    "_score": null,
    "_source": {
      "layers": {
        "frame": {
          "frame.encap_type": "1",
          "frame.time": "Oct 17, 2020 12:13:15.191107000 CDT",
          "frame.offset_shift": "0.000000000",
          "frame.time_epoch": "1602954795.191107000",
          "frame.time_delta": "0.012000000",
          "frame.time_delta_displayed": "0.012000000",
          "frame.time_relative": "0.108964000",
          "frame.number": "3",
          "frame.len": "286",
          "frame.cap_len": "286",
          "frame.marked": "0",
          "frame.ignored": "0",
          "frame.protocols": "eth:ethertype:ip:tcp:dnp3",
          "frame.coloring_rule.name": "TCP",
          "frame.coloring_rule.string": "tcp"
        },
        "eth": {
          "eth.dst": "00:00:00:aa:00:22",
          "eth.dst_tree": {
            "eth.dst_resolved": "00:00:00_aa:00:22",
            "eth.addr": "00:00:00:aa:00:22",
            "eth.addr_resolved": "00:00:00_aa:00:22",
            "eth.lg": "0",
            "eth.ig": "0"
          },
          "eth.src": "00:50:56:9c:9d:70",
          "eth.src_tree": {
            "eth.src_resolved": "Vmware_9c:9d:70",
            "eth.addr": "00:50:56:9c:9d:70",
            "eth.addr_resolved": "Vmware_9c:9d:70",
            "eth.lg": "0",
            "eth.ig": "0"
          },
          "eth.type": "0x00000800"
        },
        "ip": {
          "ip.version": "4",
          "ip.hdr_len": "20",
          "ip.dsfield": "0x00000000",
          "ip.dsfield_tree": {
            "ip.dsfield.dscp": "0",
            "ip.dsfield.ecn": "0"
          },
          "ip.len": "272",
          "ip.id": "0x0000ba70",
          "ip.flags": "0x00004000",
          "ip.flags_tree": {
            "ip.flags.rb": "0",
            "ip.flags.df": "1",
            "ip.flags.mf": "0"
          },
          "ip.frag_offset": "0",
          "ip.ttl": "128",
          "ip.proto": "6",
          "ip.checksum": "0x0000d2b7",
          "ip.checksum.status": "2",
          "ip.src": "192.168.0.5",
          "ip.addr": "192.168.0.5",
          "ip.src_host": "192.168.0.5",
          "ip.host": "192.168.0.5",
          "ip.dst": "172.16.0.2",
          "ip.addr": "172.16.0.2",
          "ip.dst_host": "172.16.0.2",
          "ip.host": "172.16.0.2"
        },
        "tcp": {
          "tcp.srcport": "20000",
          "tcp.dstport": "33571",
          "tcp.port": "20000",
          "tcp.port": "33571",
          "tcp.stream": "2",
          "tcp.len": "232",
          "tcp.seq": "1",
          "tcp.nxtseq": "233",
          "tcp.ack": "1",
          "tcp.hdr_len": "20",
          "tcp.flags": "0x00000018",
          "tcp.flags_tree": {
            "tcp.flags.res": "0",
            "tcp.flags.ns": "0",
            "tcp.flags.cwr": "0",
            "tcp.flags.ecn": "0",
            "tcp.flags.urg": "0",
            "tcp.flags.ack": "1",
            "tcp.flags.push": "1",
            "tcp.flags.reset": "0",
            "tcp.flags.syn": "0",
            "tcp.flags.fin": "0",
            "tcp.flags.str": "·······AP···"
          },
          "tcp.window_size_value": "1022",
          "tcp.window_size": "1022",
          "tcp.window_size_scalefactor": "-1",
          "tcp.checksum": "0x00005c8c",
          "tcp.checksum.status": "2",
          "tcp.urgent_pointer": "0",
          "tcp.analysis": {
            "tcp.analysis.bytes_in_flight": "232",
            "tcp.analysis.push_bytes_sent": "232"
          },
          "Timestamps": {
            "tcp.time_relative": "0.000000000",
            "tcp.time_delta": "0.000000000"
          },
          "tcp.payload": "05:64:c9:44:01:00:59:02:d4:a1:c0:c1:81:00:00:01:02:00:00:0c:81:81:81:81:81:81:e6:d2:81:81:81:81:81:01:81:1e:05:00:00:19:01:e3:d8:18:c9:59:c5:01:6c:60:13:43:01:a9:06:b4:c3:01:07:69:12:c1:bb:da:01:9f:97:a8:42:01:68:56:c8:40:01:00:00:00:00:01:f5:19:00:00:00:00:01:05:69:a9:42:01:ac:c3:cf:40:01:d8:9a:d4:09:21:42:01:64:aa:07:c1:01:92:53:8f:c4:01:fc:02:70:a2:1e:42:01:92:53:8f:c4:01:fc:02:1e:42:01:da:3f:33:ea:62:c3:01:91:a3:bc:3e:01:da:3f:33:c3:01:91:a3:bc:3e:56:9a:01:84:97:a8:42:01:32:57:c8:40:01:00:00:00:00:01:13:38:00:00:00:00:01:df:68:a9:42:01:b3:c4:cf:40:0a:02:6a:82:00:00:0c:81:81:81:81:81:81:81:81:81:81:81:01:81:c4:bb:28:03:00:00:02:01:12:bb:9f:42:01:00:00:00:00:01:63:3c:12:bb:9f:42:bc:07",
          "tcp.pdu.size": "232"
        },
        "dnp3": {
          "Data Link Layer, Len: 201, From: 601, To: 1, PRM, Unconfirmed User Data": {
            "dnp3.start": "0x00000564",
            "dnp3.len": "201",
            "dnp3.ctl": "0x00000044",
            "dnp3.ctl_tree": {
              "dnp3.ctl.dir": "0",
              "dnp3.ctl.prm": "1",
              "dnp3.ctl.fcb": "0",
              "dnp3.ctl.fcv": "0",
              "dnp3.ctl.prifunc": "4"
            },
            "dnp3.dst": "1",
            "dnp3.addr": "1",
            "dnp3.src": "601",
            "dnp3.addr": "601",
            "dnp3.hdr.CRC": "0x0000a1d4",
            "dnp.hdr.CRC.status": "1"
          },
          "dnp3.tr.ctl": "0x000000c0",
          "dnp3.tr.ctl_tree": {
            "dnp3.tr.fin": "1",
            "dnp3.tr.fir": "1",
            "dnp3.tr.seq": "0"
          },
          "Data Chunks": {
            "Data Chunk: 0": {
              "dnp.data_chunk": "c0:c1:81:00:00:01:02:00:00:0c:81:81:81:81:81:81",
              "dnp.data_chunk_len": "16",
              "dnp.data_chunk.CRC": "0x0000d2e6",
              "dnp.data_chunk.CRC.status": "1"
            },
            "Data Chunk: 1": {
              "dnp.data_chunk": "81:81:81:81:81:01:81:1e:05:00:00:19:01:e3:d8:18",
              "dnp.data_chunk_len": "16",
              "dnp.data_chunk.CRC": "0x000059c9",
              "dnp.data_chunk.CRC.status": "1"
            },
            "Data Chunk: 2": {
              "dnp.data_chunk": "c5:01:6c:60:13:43:01:a9:06:b4:c3:01:07:69:12:c1",
              "dnp.data_chunk_len": "16",
              "dnp.data_chunk.CRC": "0x0000dabb",
              "dnp.data_chunk.CRC.status": "1"
            },
            "Data Chunk: 3": {
              "dnp.data_chunk": "01:9f:97:a8:42:01:68:56:c8:40:01:00:00:00:00:01",
              "dnp.data_chunk_len": "16",
              "dnp.data_chunk.CRC": "0x000019f5",
              "dnp.data_chunk.CRC.status": "1"
            },
            "Data Chunk: 4": {
              "dnp.data_chunk": "00:00:00:00:01:05:69:a9:42:01:ac:c3:cf:40:01:d8",
              "dnp.data_chunk_len": "16",
              "dnp.data_chunk.CRC": "0x0000d49a",
              "dnp.data_chunk.CRC.status": "1"
            },
            "Data Chunk: 5": {
              "dnp.data_chunk": "09:21:42:01:64:aa:07:c1:01:92:53:8f:c4:01:fc:02",
              "dnp.data_chunk_len": "16",
              "dnp.data_chunk.CRC": "0x0000a270",
              "dnp.data_chunk.CRC.status": "1"
            },
            "Data Chunk: 6": {
              "dnp.data_chunk": "1e:42:01:92:53:8f:c4:01:fc:02:1e:42:01:da:3f:33",
              "dnp.data_chunk_len": "16",
              "dnp.data_chunk.CRC": "0x000062ea",
              "dnp.data_chunk.CRC.status": "1"
            },
            "Data Chunk: 7": {
              "dnp.data_chunk": "c3:01:91:a3:bc:3e:01:da:3f:33:c3:01:91:a3:bc:3e",
              "dnp.data_chunk_len": "16",
              "dnp.data_chunk.CRC": "0x00009a56",
              "dnp.data_chunk.CRC.status": "1"
            },
            "Data Chunk: 8": {
              "dnp.data_chunk": "01:84:97:a8:42:01:32:57:c8:40:01:00:00:00:00:01",
              "dnp.data_chunk_len": "16",
              "dnp.data_chunk.CRC": "0x00003813",
              "dnp.data_chunk.CRC.status": "1"
            },
            "Data Chunk: 9": {
              "dnp.data_chunk": "00:00:00:00:01:df:68:a9:42:01:b3:c4:cf:40:0a:02",
              "dnp.data_chunk_len": "16",
              "dnp.data_chunk.CRC": "0x0000826a",
              "dnp.data_chunk.CRC.status": "1"
            },
            "Data Chunk: 10": {
              "dnp.data_chunk": "00:00:0c:81:81:81:81:81:81:81:81:81:81:81:01:81",
              "dnp.data_chunk_len": "16",
              "dnp.data_chunk.CRC": "0x0000bbc4",
              "dnp.data_chunk.CRC.status": "1"
            },
            "Data Chunk: 11": {
              "dnp.data_chunk": "28:03:00:00:02:01:12:bb:9f:42:01:00:00:00:00:01",
              "dnp.data_chunk_len": "16",
              "dnp.data_chunk.CRC": "0x00003c63",
              "dnp.data_chunk.CRC.status": "1"
            },
            "Data Chunk: 12": {
              "dnp.data_chunk": "12:bb:9f:42",
              "dnp.data_chunk_len": "4",
              "dnp.data_chunk.CRC": "0x000007bc",
              "dnp.data_chunk.CRC.status": "1"
            }
          },
          "dnp3.al.fragments": {
            "dnp3.al.fragment": "3",
            "dnp3.al.fragment.count": "1",
            "dnp3.al.fragment.reassembled.length": "195"
          },
          "Application Layer: (FIR, FIN, Sequence 1, Response)": {
            "dnp3.al.ctl": "0x000000c1",
            "dnp3.al.ctl_tree": {
              "dnp3.al.fir": "1",
              "dnp3.al.fin": "1",
              "dnp3.al.con": "0",
              "dnp3.al.uns": "0",
              "dnp3.al.seq": "1"
            },
            "dnp3.al.func": "129",
            "dnp3.al.iin": "0x00000000",
            "dnp3.al.iin_tree": {
              "dnp3.al.iin.rst": "0",
              "dnp3.al.iin.dt": "0",
              "dnp3.al.iin.dol": "0",
              "dnp3.al.iin.tsr": "0",
              "dnp3.al.iin.cls3d": "0",
              "dnp3.al.iin.cls2d": "0",
              "dnp3.al.iin.cls1d": "0",
              "dnp3.al.iin.bmsg": "0",
              "dnp3.al.iin.cc": "0",
              "dnp3.al.iin.oae": "0",
              "dnp3.al.iin.ebo": "0",
              "dnp3.al.iin.pioor": "0",
              "dnp3.al.iin.obju": "0",
              "dnp3.al.iin.fcni": "0"
            },
            "RESPONSE Data Objects": {
              "dnp3.al.obj": "258",
              "dnp3.al.obj_tree": {
                "Qualifier Field, Prefix: None, Range: 8-bit Start and Stop Indices": {
                  "dnp3.al.objq.prefix": "0",
                  "dnp3.al.objq.range": "0"
                },
                "Number of Items: 13": {
                  "dnp3.al.range.start": "0",
                  "dnp3.al.range.stop": "12"
                },
                "Point Number 0 (Quality: Online), Value: 1": {
                  "dnp3.al.point_index": "0",
                  "Quality: Online": {
                    "dnp3.al.biq.b7": "1",
                    "dnp3.al.biq.b6": "0",
                    "dnp3.al.biq.b5": "0",
                    "dnp3.al.biq.b4": "0",
                    "dnp3.al.biq.b3": "0",
                    "dnp3.al.biq.b2": "0",
                    "dnp3.al.biq.b1": "0",
                    "dnp3.al.biq.b0": "1"
                  }
                },
                "Point Number 1 (Quality: Online), Value: 1": {
                  "dnp3.al.point_index": "1",
                  "Quality: Online": {
                    "dnp3.al.biq.b7": "1",
                    "dnp3.al.biq.b6": "0",
                    "dnp3.al.biq.b5": "0",
                    "dnp3.al.biq.b4": "0",
                    "dnp3.al.biq.b3": "0",
                    "dnp3.al.biq.b2": "0",
                    "dnp3.al.biq.b1": "0",
                    "dnp3.al.biq.b0": "1"
                  }
                },
                "Point Number 2 (Quality: Online), Value: 1": {
                  "dnp3.al.point_index": "2",
                  "Quality: Online": {
                    "dnp3.al.biq.b7": "1",
                    "dnp3.al.biq.b6": "0",
                    "dnp3.al.biq.b5": "0",
                    "dnp3.al.biq.b4": "0",
                    "dnp3.al.biq.b3": "0",
                    "dnp3.al.biq.b2": "0",
                    "dnp3.al.biq.b1": "0",
                    "dnp3.al.biq.b0": "1"
                  }
                },
                "Point Number 3 (Quality: Online), Value: 1": {
                  "dnp3.al.point_index": "3",
                  "Quality: Online": {
                    "dnp3.al.biq.b7": "1",
                    "dnp3.al.biq.b6": "0",
                    "dnp3.al.biq.b5": "0",
                    "dnp3.al.biq.b4": "0",
                    "dnp3.al.biq.b3": "0",
                    "dnp3.al.biq.b2": "0",
                    "dnp3.al.biq.b1": "0",
                    "dnp3.al.biq.b0": "1"
                  }
                },
                "Point Number 4 (Quality: Online), Value: 1": {
                  "dnp3.al.point_index": "4",
                  "Quality: Online": {
                    "dnp3.al.biq.b7": "1",
                    "dnp3.al.biq.b6": "0",
                    "dnp3.al.biq.b5": "0",
                    "dnp3.al.biq.b4": "0",
                    "dnp3.al.biq.b3": "0",
                    "dnp3.al.biq.b2": "0",
                    "dnp3.al.biq.b1": "0",
                    "dnp3.al.biq.b0": "1"
                  }
                },
                "Point Number 5 (Quality: Online), Value: 1": {
                  "dnp3.al.point_index": "5",
                  "Quality: Online": {
                    "dnp3.al.biq.b7": "1",
                    "dnp3.al.biq.b6": "0",
                    "dnp3.al.biq.b5": "0",
                    "dnp3.al.biq.b4": "0",
                    "dnp3.al.biq.b3": "0",
                    "dnp3.al.biq.b2": "0",
                    "dnp3.al.biq.b1": "0",
                    "dnp3.al.biq.b0": "1"
                  }
                },
                "Point Number 6 (Quality: Online), Value: 1": {
                  "dnp3.al.point_index": "6",
                  "Quality: Online": {
                    "dnp3.al.biq.b7": "1",
                    "dnp3.al.biq.b6": "0",
                    "dnp3.al.biq.b5": "0",
                    "dnp3.al.biq.b4": "0",
                    "dnp3.al.biq.b3": "0",
                    "dnp3.al.biq.b2": "0",
                    "dnp3.al.biq.b1": "0",
                    "dnp3.al.biq.b0": "1"
                  }
                },
                "Point Number 7 (Quality: Online), Value: 1": {
                  "dnp3.al.point_index": "7",
                  "Quality: Online": {
                    "dnp3.al.biq.b7": "1",
                    "dnp3.al.biq.b6": "0",
                    "dnp3.al.biq.b5": "0",
                    "dnp3.al.biq.b4": "0",
                    "dnp3.al.biq.b3": "0",
                    "dnp3.al.biq.b2": "0",
                    "dnp3.al.biq.b1": "0",
                    "dnp3.al.biq.b0": "1"
                  }
                },
                "Point Number 8 (Quality: Online), Value: 1": {
                  "dnp3.al.point_index": "8",
                  "Quality: Online": {
                    "dnp3.al.biq.b7": "1",
                    "dnp3.al.biq.b6": "0",
                    "dnp3.al.biq.b5": "0",
                    "dnp3.al.biq.b4": "0",
                    "dnp3.al.biq.b3": "0",
                    "dnp3.al.biq.b2": "0",
                    "dnp3.al.biq.b1": "0",
                    "dnp3.al.biq.b0": "1"
                  }
                },
                "Point Number 9 (Quality: Online), Value: 1": {
                  "dnp3.al.point_index": "9",
                  "Quality: Online": {
                    "dnp3.al.biq.b7": "1",
                    "dnp3.al.biq.b6": "0",
                    "dnp3.al.biq.b5": "0",
                    "dnp3.al.biq.b4": "0",
                    "dnp3.al.biq.b3": "0",
                    "dnp3.al.biq.b2": "0",
                    "dnp3.al.biq.b1": "0",
                    "dnp3.al.biq.b0": "1"
                  }
                },
                "Point Number 10 (Quality: Online), Value: 1": {
                  "dnp3.al.point_index": "10",
                  "Quality: Online": {
                    "dnp3.al.biq.b7": "1",
                    "dnp3.al.biq.b6": "0",
                    "dnp3.al.biq.b5": "0",
                    "dnp3.al.biq.b4": "0",
                    "dnp3.al.biq.b3": "0",
                    "dnp3.al.biq.b2": "0",
                    "dnp3.al.biq.b1": "0",
                    "dnp3.al.biq.b0": "1"
                  }
                },
                "Point Number 11 (Quality: Online), Value: 0": {
                  "dnp3.al.point_index": "11",
                  "Quality: Online": {
                    "dnp3.al.biq.b7": "0",
                    "dnp3.al.biq.b6": "0",
                    "dnp3.al.biq.b5": "0",
                    "dnp3.al.biq.b4": "0",
                    "dnp3.al.biq.b3": "0",
                    "dnp3.al.biq.b2": "0",
                    "dnp3.al.biq.b1": "0",
                    "dnp3.al.biq.b0": "1"
                  }
                },
                "Point Number 12 (Quality: Online), Value: 1": {
                  "dnp3.al.point_index": "12",
                  "Quality: Online": {
                    "dnp3.al.biq.b7": "1",
                    "dnp3.al.biq.b6": "0",
                    "dnp3.al.biq.b5": "0",
                    "dnp3.al.biq.b4": "0",
                    "dnp3.al.biq.b3": "0",
                    "dnp3.al.biq.b2": "0",
                    "dnp3.al.biq.b1": "0",
                    "dnp3.al.biq.b0": "1"
                  }
                }
              },
              "dnp3.al.obj": "7685",
              "dnp3.al.obj_tree": {
                "Qualifier Field, Prefix: None, Range: 8-bit Start and Stop Indices": {
                  "dnp3.al.objq.prefix": "0",
                  "dnp3.al.objq.range": "0"
                },
                "Number of Items: 26": {
                  "dnp3.al.range.start": "0",
                  "dnp3.al.range.stop": "25"
                },
                "Point Number 0 (Quality: Online), Value: -2445.56": {
                  "dnp3.al.point_index": "0",
                  "Quality: Online": {
                    "dnp3.al.aiq.b7": "0",
                    "dnp3.al.aiq.b6": "0",
                    "dnp3.al.aiq.b5": "0",
                    "dnp3.al.aiq.b4": "0",
                    "dnp3.al.aiq.b3": "0",
                    "dnp3.al.aiq.b2": "0",
                    "dnp3.al.aiq.b1": "0",
                    "dnp3.al.aiq.b0": "1"
                  },
                  "dnp3.al.ana.float": "-2445.56"
                },
                "Point Number 1 (Quality: Online), Value: 147.377": {
                  "dnp3.al.point_index": "1",
                  "Quality: Online": {
                    "dnp3.al.aiq.b7": "0",
                    "dnp3.al.aiq.b6": "0",
                    "dnp3.al.aiq.b5": "0",
                    "dnp3.al.aiq.b4": "0",
                    "dnp3.al.aiq.b3": "0",
                    "dnp3.al.aiq.b2": "0",
                    "dnp3.al.aiq.b1": "0",
                    "dnp3.al.aiq.b0": "1"
                  },
                  "dnp3.al.ana.float": "147.377"
                },
                "Point Number 2 (Quality: Online), Value: -360.052": {
                  "dnp3.al.point_index": "2",
                  "Quality: Online": {
                    "dnp3.al.aiq.b7": "0",
                    "dnp3.al.aiq.b6": "0",
                    "dnp3.al.aiq.b5": "0",
                    "dnp3.al.aiq.b4": "0",
                    "dnp3.al.aiq.b3": "0",
                    "dnp3.al.aiq.b2": "0",
                    "dnp3.al.aiq.b1": "0",
                    "dnp3.al.aiq.b0": "1"
                  },
                  "dnp3.al.ana.float": "-360.052"
                },
                "Point Number 3 (Quality: Online), Value: -9.15064": {
                  "dnp3.al.point_index": "3",
                  "Quality: Online": {
                    "dnp3.al.aiq.b7": "0",
                    "dnp3.al.aiq.b6": "0",
                    "dnp3.al.aiq.b5": "0",
                    "dnp3.al.aiq.b4": "0",
                    "dnp3.al.aiq.b3": "0",
                    "dnp3.al.aiq.b2": "0",
                    "dnp3.al.aiq.b1": "0",
                    "dnp3.al.aiq.b0": "1"
                  },
                  "dnp3.al.ana.float": "-9.15064"
                },
                "Point Number 4 (Quality: Online), Value: 84.2961": {
                  "dnp3.al.point_index": "4",
                  "Quality: Online": {
                    "dnp3.al.aiq.b7": "0",
                    "dnp3.al.aiq.b6": "0",
                    "dnp3.al.aiq.b5": "0",
                    "dnp3.al.aiq.b4": "0",
                    "dnp3.al.aiq.b3": "0",
                    "dnp3.al.aiq.b2": "0",
                    "dnp3.al.aiq.b1": "0",
                    "dnp3.al.aiq.b0": "1"
                  },
                  "dnp3.al.ana.float": "84.2961"
                },
                "Point Number 5 (Quality: Online), Value: 6.26055": {
                  "dnp3.al.point_index": "5",
                  "Quality: Online": {
                    "dnp3.al.aiq.b7": "0",
                    "dnp3.al.aiq.b6": "0",
                    "dnp3.al.aiq.b5": "0",
                    "dnp3.al.aiq.b4": "0",
                    "dnp3.al.aiq.b3": "0",
                    "dnp3.al.aiq.b2": "0",
                    "dnp3.al.aiq.b1": "0",
                    "dnp3.al.aiq.b0": "1"
                  },
                  "dnp3.al.ana.float": "6.26055"
                },
                "Point Number 6 (Quality: Online), Value: 0": {
                  "dnp3.al.point_index": "6",
                  "Quality: Online": {
                    "dnp3.al.aiq.b7": "0",
                    "dnp3.al.aiq.b6": "0",
                    "dnp3.al.aiq.b5": "0",
                    "dnp3.al.aiq.b4": "0",
                    "dnp3.al.aiq.b3": "0",
                    "dnp3.al.aiq.b2": "0",
                    "dnp3.al.aiq.b1": "0",
                    "dnp3.al.aiq.b0": "1"
                  },
                  "dnp3.al.ana.float": "0"
                },
                "Point Number 7 (Quality: Online), Value: 0": {
                  "dnp3.al.point_index": "7",
                  "Quality: Online": {
                    "dnp3.al.aiq.b7": "0",
                    "dnp3.al.aiq.b6": "0",
                    "dnp3.al.aiq.b5": "0",
                    "dnp3.al.aiq.b4": "0",
                    "dnp3.al.aiq.b3": "0",
                    "dnp3.al.aiq.b2": "0",
                    "dnp3.al.aiq.b1": "0",
                    "dnp3.al.aiq.b0": "1"
                  },
                  "dnp3.al.ana.float": "0"
                },
                "Point Number 8 (Quality: Online), Value: 84.7051": {
                  "dnp3.al.point_index": "8",
                  "Quality: Online": {
                    "dnp3.al.aiq.b7": "0",
                    "dnp3.al.aiq.b6": "0",
                    "dnp3.al.aiq.b5": "0",
                    "dnp3.al.aiq.b4": "0",
                    "dnp3.al.aiq.b3": "0",
                    "dnp3.al.aiq.b2": "0",
                    "dnp3.al.aiq.b1": "0",
                    "dnp3.al.aiq.b0": "1"
                  },
                  "dnp3.al.ana.float": "84.7051"
                },
                "Point Number 9 (Quality: Online), Value: 6.49264": {
                  "dnp3.al.point_index": "9",
                  "Quality: Online": {
                    "dnp3.al.aiq.b7": "0",
                    "dnp3.al.aiq.b6": "0",
                    "dnp3.al.aiq.b5": "0",
                    "dnp3.al.aiq.b4": "0",
                    "dnp3.al.aiq.b3": "0",
                    "dnp3.al.aiq.b2": "0",
                    "dnp3.al.aiq.b1": "0",
                    "dnp3.al.aiq.b0": "1"
                  },
                  "dnp3.al.ana.float": "6.49264"
                },
                "Point Number 10 (Quality: Online), Value: 40.2596": {
                  "dnp3.al.point_index": "10",
                  "Quality: Online": {
                    "dnp3.al.aiq.b7": "0",
                    "dnp3.al.aiq.b6": "0",
                    "dnp3.al.aiq.b5": "0",
                    "dnp3.al.aiq.b4": "0",
                    "dnp3.al.aiq.b3": "0",
                    "dnp3.al.aiq.b2": "0",
                    "dnp3.al.aiq.b1": "0",
                    "dnp3.al.aiq.b0": "1"
                  },
                  "dnp3.al.ana.float": "40.2596"
                },
                "Point Number 11 (Quality: Online), Value: -8.4791": {
                  "dnp3.al.point_index": "11",
                  "Quality: Online": {
                    "dnp3.al.aiq.b7": "0",
                    "dnp3.al.aiq.b6": "0",
                    "dnp3.al.aiq.b5": "0",
                    "dnp3.al.aiq.b4": "0",
                    "dnp3.al.aiq.b3": "0",
                    "dnp3.al.aiq.b2": "0",
                    "dnp3.al.aiq.b1": "0",
                    "dnp3.al.aiq.b0": "1"
                  },
                  "dnp3.al.ana.float": "-8.4791"
                },
                "Point Number 12 (Quality: Online), Value: -1146.61": {
                  "dnp3.al.point_index": "12",
                  "Quality: Online": {
                    "dnp3.al.aiq.b7": "0",
                    "dnp3.al.aiq.b6": "0",
                    "dnp3.al.aiq.b5": "0",
                    "dnp3.al.aiq.b4": "0",
                    "dnp3.al.aiq.b3": "0",
                    "dnp3.al.aiq.b2": "0",
                    "dnp3.al.aiq.b1": "0",
                    "dnp3.al.aiq.b0": "1"
                  },
                  "dnp3.al.ana.float": "-1146.61"
                },
                "Point Number 13 (Quality: Online), Value: 39.5029": {
                  "dnp3.al.point_index": "13",
                  "Quality: Online": {
                    "dnp3.al.aiq.b7": "0",
                    "dnp3.al.aiq.b6": "0",
                    "dnp3.al.aiq.b5": "0",
                    "dnp3.al.aiq.b4": "0",
                    "dnp3.al.aiq.b3": "0",
                    "dnp3.al.aiq.b2": "0",
                    "dnp3.al.aiq.b1": "0",
                    "dnp3.al.aiq.b0": "1"
                  },
                  "dnp3.al.ana.float": "39.5029"
                },
                "Point Number 14 (Quality: Online), Value: -1146.61": {
                  "dnp3.al.point_index": "14",
                  "Quality: Online": {
                    "dnp3.al.aiq.b7": "0",
                    "dnp3.al.aiq.b6": "0",
                    "dnp3.al.aiq.b5": "0",
                    "dnp3.al.aiq.b4": "0",
                    "dnp3.al.aiq.b3": "0",
                    "dnp3.al.aiq.b2": "0",
                    "dnp3.al.aiq.b1": "0",
                    "dnp3.al.aiq.b0": "1"
                  },
                  "dnp3.al.ana.float": "-1146.61"
                },
                "Point Number 15 (Quality: Online), Value: 39.5029": {
                  "dnp3.al.point_index": "15",
                  "Quality: Online": {
                    "dnp3.al.aiq.b7": "0",
                    "dnp3.al.aiq.b6": "0",
                    "dnp3.al.aiq.b5": "0",
                    "dnp3.al.aiq.b4": "0",
                    "dnp3.al.aiq.b3": "0",
                    "dnp3.al.aiq.b2": "0",
                    "dnp3.al.aiq.b1": "0",
                    "dnp3.al.aiq.b0": "1"
                  },
                  "dnp3.al.ana.float": "39.5029"
                },
                "Point Number 16 (Quality: Online), Value: -179.249": {
                  "dnp3.al.point_index": "16",
                  "Quality: Online": {
                    "dnp3.al.aiq.b7": "0",
                    "dnp3.al.aiq.b6": "0",
                    "dnp3.al.aiq.b5": "0",
                    "dnp3.al.aiq.b4": "0",
                    "dnp3.al.aiq.b3": "0",
                    "dnp3.al.aiq.b2": "0",
                    "dnp3.al.aiq.b1": "0",
                    "dnp3.al.aiq.b0": "1"
                  },
                  "dnp3.al.ana.float": "-179.249"
                },
                "Point Number 17 (Quality: Online), Value: 0.368435": {
                  "dnp3.al.point_index": "17",
                  "Quality: Online": {
                    "dnp3.al.aiq.b7": "0",
                    "dnp3.al.aiq.b6": "0",
                    "dnp3.al.aiq.b5": "0",
                    "dnp3.al.aiq.b4": "0",
                    "dnp3.al.aiq.b3": "0",
                    "dnp3.al.aiq.b2": "0",
                    "dnp3.al.aiq.b1": "0",
                    "dnp3.al.aiq.b0": "1"
                  },
                  "dnp3.al.ana.float": "0.368435"
                },
                "Point Number 18 (Quality: Online), Value: -179.249": {
                  "dnp3.al.point_index": "18",
                  "Quality: Online": {
                    "dnp3.al.aiq.b7": "0",
                    "dnp3.al.aiq.b6": "0",
                    "dnp3.al.aiq.b5": "0",
                    "dnp3.al.aiq.b4": "0",
                    "dnp3.al.aiq.b3": "0",
                    "dnp3.al.aiq.b2": "0",
                    "dnp3.al.aiq.b1": "0",
                    "dnp3.al.aiq.b0": "1"
                  },
                  "dnp3.al.ana.float": "-179.249"
                },
                "Point Number 19 (Quality: Online), Value: 0.368435": {
                  "dnp3.al.point_index": "19",
                  "Quality: Online": {
                    "dnp3.al.aiq.b7": "0",
                    "dnp3.al.aiq.b6": "0",
                    "dnp3.al.aiq.b5": "0",
                    "dnp3.al.aiq.b4": "0",
                    "dnp3.al.aiq.b3": "0",
                    "dnp3.al.aiq.b2": "0",
                    "dnp3.al.aiq.b1": "0",
                    "dnp3.al.aiq.b0": "1"
                  },
                  "dnp3.al.ana.float": "0.368435"
                },
                "Point Number 20 (Quality: Online), Value: 84.2959": {
                  "dnp3.al.point_index": "20",
                  "Quality: Online": {
                    "dnp3.al.aiq.b7": "0",
                    "dnp3.al.aiq.b6": "0",
                    "dnp3.al.aiq.b5": "0",
                    "dnp3.al.aiq.b4": "0",
                    "dnp3.al.aiq.b3": "0",
                    "dnp3.al.aiq.b2": "0",
                    "dnp3.al.aiq.b1": "0",
                    "dnp3.al.aiq.b0": "1"
                  },
                  "dnp3.al.ana.float": "84.2959"
                },
                "Point Number 21 (Quality: Online), Value: 6.26064": {
                  "dnp3.al.point_index": "21",
                  "Quality: Online": {
                    "dnp3.al.aiq.b7": "0",
                    "dnp3.al.aiq.b6": "0",
                    "dnp3.al.aiq.b5": "0",
                    "dnp3.al.aiq.b4": "0",
                    "dnp3.al.aiq.b3": "0",
                    "dnp3.al.aiq.b2": "0",
                    "dnp3.al.aiq.b1": "0",
                    "dnp3.al.aiq.b0": "1"
                  },
                  "dnp3.al.ana.float": "6.26064"
                },
                "Point Number 22 (Quality: Online), Value: 0": {
                  "dnp3.al.point_index": "22",
                  "Quality: Online": {
                    "dnp3.al.aiq.b7": "0",
                    "dnp3.al.aiq.b6": "0",
                    "dnp3.al.aiq.b5": "0",
                    "dnp3.al.aiq.b4": "0",
                    "dnp3.al.aiq.b3": "0",
                    "dnp3.al.aiq.b2": "0",
                    "dnp3.al.aiq.b1": "0",
                    "dnp3.al.aiq.b0": "1"
                  },
                  "dnp3.al.ana.float": "0"
                },
                "Point Number 23 (Quality: Online), Value: 0": {
                  "dnp3.al.point_index": "23",
                  "Quality: Online": {
                    "dnp3.al.aiq.b7": "0",
                    "dnp3.al.aiq.b6": "0",
                    "dnp3.al.aiq.b5": "0",
                    "dnp3.al.aiq.b4": "0",
                    "dnp3.al.aiq.b3": "0",
                    "dnp3.al.aiq.b2": "0",
                    "dnp3.al.aiq.b1": "0",
                    "dnp3.al.aiq.b0": "1"
                  },
                  "dnp3.al.ana.float": "0"
                },
                "Point Number 24 (Quality: Online), Value: 84.7048": {
                  "dnp3.al.point_index": "24",
                  "Quality: Online": {
                    "dnp3.al.aiq.b7": "0",
                    "dnp3.al.aiq.b6": "0",
                    "dnp3.al.aiq.b5": "0",
                    "dnp3.al.aiq.b4": "0",
                    "dnp3.al.aiq.b3": "0",
                    "dnp3.al.aiq.b2": "0",
                    "dnp3.al.aiq.b1": "0",
                    "dnp3.al.aiq.b0": "1"
                  },
                  "dnp3.al.ana.float": "84.7048"
                },
                "Point Number 25 (Quality: Online), Value: 6.49276": {
                  "dnp3.al.point_index": "25",
                  "Quality: Online": {
                    "dnp3.al.aiq.b7": "0",
                    "dnp3.al.aiq.b6": "0",
                    "dnp3.al.aiq.b5": "0",
                    "dnp3.al.aiq.b4": "0",
                    "dnp3.al.aiq.b3": "0",
                    "dnp3.al.aiq.b2": "0",
                    "dnp3.al.aiq.b1": "0",
                    "dnp3.al.aiq.b0": "1"
                  },
                  "dnp3.al.ana.float": "6.49276"
                }
              },
              "dnp3.al.obj": "2562",
              "dnp3.al.obj_tree": {
                "Qualifier Field, Prefix: None, Range: 8-bit Start and Stop Indices": {
                  "dnp3.al.objq.prefix": "0",
                  "dnp3.al.objq.range": "0"
                },
                "Number of Items: 13": {
                  "dnp3.al.range.start": "0",
                  "dnp3.al.range.stop": "12"
                },
                "Point Number 0 (Quality: Online), Value: 1": {
                  "dnp3.al.point_index": "0",
                  "Quality: Online": {
                    "dnp3.al.boq.b7": "1",
                    "dnp3.al.boq.b6": "0",
                    "dnp3.al.boq.b5": "0",
                    "dnp3.al.boq.b4": "0",
                    "dnp3.al.boq.b3": "0",
                    "dnp3.al.boq.b2": "0",
                    "dnp3.al.boq.b1": "0",
                    "dnp3.al.boq.b0": "1"
                  }
                },
                "Point Number 1 (Quality: Online), Value: 1": {
                  "dnp3.al.point_index": "1",
                  "Quality: Online": {
                    "dnp3.al.boq.b7": "1",
                    "dnp3.al.boq.b6": "0",
                    "dnp3.al.boq.b5": "0",
                    "dnp3.al.boq.b4": "0",
                    "dnp3.al.boq.b3": "0",
                    "dnp3.al.boq.b2": "0",
                    "dnp3.al.boq.b1": "0",
                    "dnp3.al.boq.b0": "1"
                  }
                },
                "Point Number 2 (Quality: Online), Value: 1": {
                  "dnp3.al.point_index": "2",
                  "Quality: Online": {
                    "dnp3.al.boq.b7": "1",
                    "dnp3.al.boq.b6": "0",
                    "dnp3.al.boq.b5": "0",
                    "dnp3.al.boq.b4": "0",
                    "dnp3.al.boq.b3": "0",
                    "dnp3.al.boq.b2": "0",
                    "dnp3.al.boq.b1": "0",
                    "dnp3.al.boq.b0": "1"
                  }
                },
                "Point Number 3 (Quality: Online), Value: 1": {
                  "dnp3.al.point_index": "3",
                  "Quality: Online": {
                    "dnp3.al.boq.b7": "1",
                    "dnp3.al.boq.b6": "0",
                    "dnp3.al.boq.b5": "0",
                    "dnp3.al.boq.b4": "0",
                    "dnp3.al.boq.b3": "0",
                    "dnp3.al.boq.b2": "0",
                    "dnp3.al.boq.b1": "0",
                    "dnp3.al.boq.b0": "1"
                  }
                },
                "Point Number 4 (Quality: Online), Value: 1": {
                  "dnp3.al.point_index": "4",
                  "Quality: Online": {
                    "dnp3.al.boq.b7": "1",
                    "dnp3.al.boq.b6": "0",
                    "dnp3.al.boq.b5": "0",
                    "dnp3.al.boq.b4": "0",
                    "dnp3.al.boq.b3": "0",
                    "dnp3.al.boq.b2": "0",
                    "dnp3.al.boq.b1": "0",
                    "dnp3.al.boq.b0": "1"
                  }
                },
                "Point Number 5 (Quality: Online), Value: 1": {
                  "dnp3.al.point_index": "5",
                  "Quality: Online": {
                    "dnp3.al.boq.b7": "1",
                    "dnp3.al.boq.b6": "0",
                    "dnp3.al.boq.b5": "0",
                    "dnp3.al.boq.b4": "0",
                    "dnp3.al.boq.b3": "0",
                    "dnp3.al.boq.b2": "0",
                    "dnp3.al.boq.b1": "0",
                    "dnp3.al.boq.b0": "1"
                  }
                },
                "Point Number 6 (Quality: Online), Value: 1": {
                  "dnp3.al.point_index": "6",
                  "Quality: Online": {
                    "dnp3.al.boq.b7": "1",
                    "dnp3.al.boq.b6": "0",
                    "dnp3.al.boq.b5": "0",
                    "dnp3.al.boq.b4": "0",
                    "dnp3.al.boq.b3": "0",
                    "dnp3.al.boq.b2": "0",
                    "dnp3.al.boq.b1": "0",
                    "dnp3.al.boq.b0": "1"
                  }
                },
                "Point Number 7 (Quality: Online), Value: 1": {
                  "dnp3.al.point_index": "7",
                  "Quality: Online": {
                    "dnp3.al.boq.b7": "1",
                    "dnp3.al.boq.b6": "0",
                    "dnp3.al.boq.b5": "0",
                    "dnp3.al.boq.b4": "0",
                    "dnp3.al.boq.b3": "0",
                    "dnp3.al.boq.b2": "0",
                    "dnp3.al.boq.b1": "0",
                    "dnp3.al.boq.b0": "1"
                  }
                },
                "Point Number 8 (Quality: Online), Value: 1": {
                  "dnp3.al.point_index": "8",
                  "Quality: Online": {
                    "dnp3.al.boq.b7": "1",
                    "dnp3.al.boq.b6": "0",
                    "dnp3.al.boq.b5": "0",
                    "dnp3.al.boq.b4": "0",
                    "dnp3.al.boq.b3": "0",
                    "dnp3.al.boq.b2": "0",
                    "dnp3.al.boq.b1": "0",
                    "dnp3.al.boq.b0": "1"
                  }
                },
                "Point Number 9 (Quality: Online), Value: 1": {
                  "dnp3.al.point_index": "9",
                  "Quality: Online": {
                    "dnp3.al.boq.b7": "1",
                    "dnp3.al.boq.b6": "0",
                    "dnp3.al.boq.b5": "0",
                    "dnp3.al.boq.b4": "0",
                    "dnp3.al.boq.b3": "0",
                    "dnp3.al.boq.b2": "0",
                    "dnp3.al.boq.b1": "0",
                    "dnp3.al.boq.b0": "1"
                  }
                },
                "Point Number 10 (Quality: Online), Value: 1": {
                  "dnp3.al.point_index": "10",
                  "Quality: Online": {
                    "dnp3.al.boq.b7": "1",
                    "dnp3.al.boq.b6": "0",
                    "dnp3.al.boq.b5": "0",
                    "dnp3.al.boq.b4": "0",
                    "dnp3.al.boq.b3": "0",
                    "dnp3.al.boq.b2": "0",
                    "dnp3.al.boq.b1": "0",
                    "dnp3.al.boq.b0": "1"
                  }
                },
                "Point Number 11 (Quality: Online), Value: 0": {
                  "dnp3.al.point_index": "11",
                  "Quality: Online": {
                    "dnp3.al.boq.b7": "0",
                    "dnp3.al.boq.b6": "0",
                    "dnp3.al.boq.b5": "0",
                    "dnp3.al.boq.b4": "0",
                    "dnp3.al.boq.b3": "0",
                    "dnp3.al.boq.b2": "0",
                    "dnp3.al.boq.b1": "0",
                    "dnp3.al.boq.b0": "1"
                  }
                },
                "Point Number 12 (Quality: Online), Value: 1": {
                  "dnp3.al.point_index": "12",
                  "Quality: Online": {
                    "dnp3.al.boq.b7": "1",
                    "dnp3.al.boq.b6": "0",
                    "dnp3.al.boq.b5": "0",
                    "dnp3.al.boq.b4": "0",
                    "dnp3.al.boq.b3": "0",
                    "dnp3.al.boq.b2": "0",
                    "dnp3.al.boq.b1": "0",
                    "dnp3.al.boq.b0": "1"
                  }
                }
              },
              "dnp3.al.obj": "10243",
              "dnp3.al.obj_tree": {
                "Qualifier Field, Prefix: None, Range: 8-bit Start and Stop Indices": {
                  "dnp3.al.objq.prefix": "0",
                  "dnp3.al.objq.range": "0"
                },
                "Number of Items: 3": {
                  "dnp3.al.range.start": "0",
                  "dnp3.al.range.stop": "2"
                },
                "Point Number 0 (Quality: Online), Value: 79.8654": {
                  "dnp3.al.point_index": "0",
                  "Quality: Online": {
                    "dnp3.al.aoq.b7": "0",
                    "dnp3.al.aoq.b6": "0",
                    "dnp3.al.aoq.b5": "0",
                    "dnp3.al.aoq.b4": "0",
                    "dnp3.al.aoq.b3": "0",
                    "dnp3.al.aoq.b2": "0",
                    "dnp3.al.aoq.b1": "0",
                    "dnp3.al.aoq.b0": "1"
                  },
                  "dnp3.al.anaout.float": "79.8654"
                },
                "Point Number 1 (Quality: Online), Value: 0": {
                  "dnp3.al.point_index": "1",
                  "Quality: Online": {
                    "dnp3.al.aoq.b7": "0",
                    "dnp3.al.aoq.b6": "0",
                    "dnp3.al.aoq.b5": "0",
                    "dnp3.al.aoq.b4": "0",
                    "dnp3.al.aoq.b3": "0",
                    "dnp3.al.aoq.b2": "0",
                    "dnp3.al.aoq.b1": "0",
                    "dnp3.al.aoq.b0": "1"
                  },
                  "dnp3.al.anaout.float": "0"
                },
                "Point Number 2 (Quality: Online), Value: 79.8654": {
                  "dnp3.al.point_index": "2",
                  "Quality: Online": {
                    "dnp3.al.aoq.b7": "0",
                    "dnp3.al.aoq.b6": "0",
                    "dnp3.al.aoq.b5": "0",
                    "dnp3.al.aoq.b4": "0",
                    "dnp3.al.aoq.b3": "0",
                    "dnp3.al.aoq.b2": "0",
                    "dnp3.al.aoq.b1": "0",
                    "dnp3.al.aoq.b0": "1"
                  },
                  "dnp3.al.anaout.float": "79.8654"
                }
              }
            }
          }
        }
      }
    }
  },
  {
    "_index": "packets-2020-10-17",
    "_type": "pcap_file",
    "_score": null,
    "_source": {
      "layers": {
        "frame": {
          "frame.encap_type": "1",
          "frame.time": "Oct 17, 2020 12:13:15.291552000 CDT",
          "frame.offset_shift": "0.000000000",
          "frame.time_epoch": "1602954795.291552000",
          "frame.time_delta": "0.100445000",
          "frame.time_delta_displayed": "0.100445000",
          "frame.time_relative": "0.209409000",
          "frame.number": "4",
          "frame.len": "72",
          "frame.cap_len": "72",
          "frame.marked": "0",
          "frame.ignored": "0",
          "frame.protocols": "eth:ethertype:ip:tcp:dnp3",
          "frame.coloring_rule.name": "TCP",
          "frame.coloring_rule.string": "tcp"
        },
        "eth": {
          "eth.dst": "00:50:56:9c:9d:70",
          "eth.dst_tree": {
            "eth.dst_resolved": "Vmware_9c:9d:70",
            "eth.addr": "00:50:56:9c:9d:70",
            "eth.addr_resolved": "Vmware_9c:9d:70",
            "eth.lg": "0",
            "eth.ig": "0"
          },
          "eth.src": "00:00:00:aa:00:22",
          "eth.src_tree": {
            "eth.src_resolved": "00:00:00_aa:00:22",
            "eth.addr": "00:00:00:aa:00:22",
            "eth.addr_resolved": "00:00:00_aa:00:22",
            "eth.lg": "0",
            "eth.ig": "0"
          },
          "eth.type": "0x00000800"
        },
        "ip": {
          "ip.version": "4",
          "ip.hdr_len": "20",
          "ip.dsfield": "0x00000000",
          "ip.dsfield_tree": {
            "ip.dsfield.dscp": "0",
            "ip.dsfield.ecn": "0"
          },
          "ip.len": "58",
          "ip.id": "0x0000397d",
          "ip.flags": "0x00004000",
          "ip.flags_tree": {
            "ip.flags.rb": "0",
            "ip.flags.df": "1",
            "ip.flags.mf": "0"
          },
          "ip.frag_offset": "0",
          "ip.ttl": "62",
          "ip.proto": "6",
          "ip.checksum": "0x00009681",
          "ip.checksum.status": "2",
          "ip.src": "172.16.0.2",
          "ip.addr": "172.16.0.2",
          "ip.src_host": "172.16.0.2",
          "ip.host": "172.16.0.2",
          "ip.dst": "192.168.0.5",
          "ip.addr": "192.168.0.5",
          "ip.dst_host": "192.168.0.5",
          "ip.host": "192.168.0.5"
        },
        "tcp": {
          "tcp.srcport": "33571",
          "tcp.dstport": "20000",
          "tcp.port": "33571",
          "tcp.port": "20000",
          "tcp.stream": "2",
          "tcp.len": "18",
          "tcp.seq": "1",
          "tcp.nxtseq": "19",
          "tcp.ack": "233",
          "tcp.hdr_len": "20",
          "tcp.flags": "0x00000018",
          "tcp.flags_tree": {
            "tcp.flags.res": "0",
            "tcp.flags.ns": "0",
            "tcp.flags.cwr": "0",
            "tcp.flags.ecn": "0",
            "tcp.flags.urg": "0",
            "tcp.flags.ack": "1",
            "tcp.flags.push": "1",
            "tcp.flags.reset": "0",
            "tcp.flags.syn": "0",
            "tcp.flags.fin": "0",
            "tcp.flags.str": "·······AP···"
          },
          "tcp.window_size_value": "501",
          "tcp.window_size": "501",
          "tcp.window_size_scalefactor": "-1",
          "tcp.checksum": "0x000027c1",
          "tcp.checksum.status": "2",
          "tcp.urgent_pointer": "0",
          "tcp.analysis": {
            "tcp.analysis.acks_frame": "3",
            "tcp.analysis.ack_rtt": "0.100445000",
            "tcp.analysis.bytes_in_flight": "18",
            "tcp.analysis.push_bytes_sent": "18"
          },
          "Timestamps": {
            "tcp.time_relative": "0.100445000",
            "tcp.time_delta": "0.100445000"
          },
          "tcp.payload": "05:64:0b:c4:59:02:01:00:d4:49:c2:c2:01:3c:01:06:44:30",
          "tcp.pdu.size": "18"
        },
        "dnp3": {
          "Data Link Layer, Len: 11, From: 1, To: 601, DIR, PRM, Unconfirmed User Data": {
            "dnp3.start": "0x00000564",
            "dnp3.len": "11",
            "dnp3.ctl": "0x000000c4",
            "dnp3.ctl_tree": {
              "dnp3.ctl.dir": "1",
              "dnp3.ctl.prm": "1",
              "dnp3.ctl.fcb": "0",
              "dnp3.ctl.fcv": "0",
              "dnp3.ctl.prifunc": "4"
            },
            "dnp3.dst": "601",
            "dnp3.addr": "601",
            "dnp3.src": "1",
            "dnp3.addr": "1",
            "dnp3.hdr.CRC": "0x000049d4",
            "dnp.hdr.CRC.status": "1"
          },
          "dnp3.tr.ctl": "0x000000c2",
          "dnp3.tr.ctl_tree": {
            "dnp3.tr.fin": "1",
            "dnp3.tr.fir": "1",
            "dnp3.tr.seq": "2"
          },
          "Data Chunks": {
            "Data Chunk: 0": {
              "dnp.data_chunk": "c2:c2:01:3c:01:06",
              "dnp.data_chunk_len": "6",
              "dnp.data_chunk.CRC": "0x00003044",
              "dnp.data_chunk.CRC.status": "1"
            }
          },
          "dnp3.al.fragments": {
            "dnp3.al.fragment": "4",
            "dnp3.al.fragment.count": "1",
            "dnp3.al.fragment.reassembled.length": "5"
          },
          "Application Layer: (FIR, FIN, Sequence 2, Read)": {
            "dnp3.al.ctl": "0x000000c2",
            "dnp3.al.ctl_tree": {
              "dnp3.al.fir": "1",
              "dnp3.al.fin": "1",
              "dnp3.al.con": "0",
              "dnp3.al.uns": "0",
              "dnp3.al.seq": "2"
            },
            "dnp3.al.func": "1",
            "READ Request Data Objects": {
              "dnp3.al.obj": "15361",
              "dnp3.al.obj_tree": {
                "Qualifier Field, Prefix: None, Range: No Range Field": {
                  "dnp3.al.objq.prefix": "0",
                  "dnp3.al.objq.range": "6"
                },
                "Number of Items: 0": ""
              }
            }
          }
        }
      }
    }
  },
  {
    "_index": "packets-2020-10-17",
    "_type": "pcap_file",
    "_score": null,
    "_source": {
      "layers": {
        "frame": {
          "frame.encap_type": "1",
          "frame.time": "Oct 17, 2020 12:13:15.343518000 CDT",
          "frame.offset_shift": "0.000000000",
          "frame.time_epoch": "1602954795.343518000",
          "frame.time_delta": "0.051966000",
          "frame.time_delta_displayed": "0.051966000",
          "frame.time_relative": "0.261375000",
          "frame.number": "5",
          "frame.len": "286",
          "frame.cap_len": "286",
          "frame.marked": "0",
          "frame.ignored": "0",
          "frame.protocols": "eth:ethertype:ip:tcp:dnp3",
          "frame.coloring_rule.name": "TCP",
          "frame.coloring_rule.string": "tcp"
        },
        "eth": {
          "eth.dst": "00:00:00:aa:00:22",
          "eth.dst_tree": {
            "eth.dst_resolved": "00:00:00_aa:00:22",
            "eth.addr": "00:00:00:aa:00:22",
            "eth.addr_resolved": "00:00:00_aa:00:22",
            "eth.lg": "0",
            "eth.ig": "0"
          },
          "eth.src": "00:50:56:9c:9d:70",
          "eth.src_tree": {
            "eth.src_resolved": "Vmware_9c:9d:70",
            "eth.addr": "00:50:56:9c:9d:70",
            "eth.addr_resolved": "Vmware_9c:9d:70",
            "eth.lg": "0",
            "eth.ig": "0"
          },
          "eth.type": "0x00000800"
        },
        "ip": {
          "ip.version": "4",
          "ip.hdr_len": "20",
          "ip.dsfield": "0x00000000",
          "ip.dsfield_tree": {
            "ip.dsfield.dscp": "0",
            "ip.dsfield.ecn": "0"
          },
          "ip.len": "272",
          "ip.id": "0x0000ba71",
          "ip.flags": "0x00004000",
          "ip.flags_tree": {
            "ip.flags.rb": "0",
            "ip.flags.df": "1",
            "ip.flags.mf": "0"
          },
          "ip.frag_offset": "0",
          "ip.ttl": "128",
          "ip.proto": "6",
          "ip.checksum": "0x0000d2b6",
          "ip.checksum.status": "2",
          "ip.src": "192.168.0.5",
          "ip.addr": "192.168.0.5",
          "ip.src_host": "192.168.0.5",
          "ip.host": "192.168.0.5",
          "ip.dst": "172.16.0.2",
          "ip.addr": "172.16.0.2",
          "ip.dst_host": "172.16.0.2",
          "ip.host": "172.16.0.2"
        },
        "tcp": {
          "tcp.srcport": "20000",
          "tcp.dstport": "33571",
          "tcp.port": "20000",
          "tcp.port": "33571",
          "tcp.stream": "2",
          "tcp.len": "232",
          "tcp.seq": "233",
          "tcp.nxtseq": "465",
          "tcp.ack": "19",
          "tcp.hdr_len": "20",
          "tcp.flags": "0x00000018",
          "tcp.flags_tree": {
            "tcp.flags.res": "0",
            "tcp.flags.ns": "0",
            "tcp.flags.cwr": "0",
            "tcp.flags.ecn": "0",
            "tcp.flags.urg": "0",
            "tcp.flags.ack": "1",
            "tcp.flags.push": "1",
            "tcp.flags.reset": "0",
            "tcp.flags.syn": "0",
            "tcp.flags.fin": "0",
            "tcp.flags.str": "·······AP···"
          },
          "tcp.window_size_value": "1022",
          "tcp.window_size": "1022",
          "tcp.window_size_scalefactor": "-1",
          "tcp.checksum": "0x000009b3",
          "tcp.checksum.status": "2",
          "tcp.urgent_pointer": "0",
          "tcp.analysis": {
            "tcp.analysis.acks_frame": "4",
            "tcp.analysis.ack_rtt": "0.051966000",
            "tcp.analysis.bytes_in_flight": "232",
            "tcp.analysis.push_bytes_sent": "232"
          },
          "Timestamps": {
            "tcp.time_relative": "0.152411000",
            "tcp.time_delta": "0.051966000"
          },
          "tcp.payload": "05:64:c9:44:01:00:59:02:d4:a1:c0:c2:81:00:00:01:02:00:00:0c:81:81:81:81:81:81:ce:60:81:81:81:81:81:01:81:1e:05:00:00:19:01:de:da:18:c6:c6:c5:01:64:5f:13:43:01:9b:06:b4:c3:01:60:6a:12:c1:67:a4:01:15:b5:a8:42:01:2e:80:c8:40:01:00:00:00:00:01:db:d8:00:00:00:00:01:4c:45:a9:42:01:ef:70:ce:40:01:ee:7f:96:b8:1f:42:01:81:03:08:c1:01:1b:50:8f:c4:01:dc:1a:2c:64:1e:42:01:1b:50:8f:c4:01:dc:1a:1e:42:01:cb:3f:33:b1:c3:c3:01:a0:94:bc:3e:01:cb:3f:33:c3:01:a0:94:bc:3e:cb:d0:01:19:b5:a8:42:01:1a:80:c8:40:01:00:00:00:00:01:7a:dd:00:00:00:00:01:50:45:a9:42:01:d5:70:ce:40:0a:02:05:4d:00:00:0c:81:81:81:81:81:81:81:81:81:81:81:01:81:c4:bb:28:03:00:00:02:01:12:bb:9f:42:01:00:00:00:00:01:63:3c:12:bb:9f:42:bc:07",
          "tcp.pdu.size": "232"
        },
        "dnp3": {
          "Data Link Layer, Len: 201, From: 601, To: 1, PRM, Unconfirmed User Data": {
            "dnp3.start": "0x00000564",
            "dnp3.len": "201",
            "dnp3.ctl": "0x00000044",
            "dnp3.ctl_tree": {
              "dnp3.ctl.dir": "0",
              "dnp3.ctl.prm": "1",
              "dnp3.ctl.fcb": "0",
              "dnp3.ctl.fcv": "0",
              "dnp3.ctl.prifunc": "4"
            },
            "dnp3.dst": "1",
            "dnp3.addr": "1",
            "dnp3.src": "601",
            "dnp3.addr": "601",
            "dnp3.hdr.CRC": "0x0000a1d4",
            "dnp.hdr.CRC.status": "1"
          },
          "dnp3.tr.ctl": "0x000000c0",
          "dnp3.tr.ctl_tree": {
            "dnp3.tr.fin": "1",
            "dnp3.tr.fir": "1",
            "dnp3.tr.seq": "0"
          },
          "Data Chunks": {
            "Data Chunk: 0": {
              "dnp.data_chunk": "c0:c2:81:00:00:01:02:00:00:0c:81:81:81:81:81:81",
              "dnp.data_chunk_len": "16",
              "dnp.data_chunk.CRC": "0x000060ce",
              "dnp.data_chunk.CRC.status": "1"
            },
            "Data Chunk: 1": {
              "dnp.data_chunk": "81:81:81:81:81:01:81:1e:05:00:00:19:01:de:da:18",
              "dnp.data_chunk_len": "16",
              "dnp.data_chunk.CRC": "0x0000c6c6",
              "dnp.data_chunk.CRC.status": "1"
            },
            "Data Chunk: 2": {
              "dnp.data_chunk": "c5:01:64:5f:13:43:01:9b:06:b4:c3:01:60:6a:12:c1",
              "dnp.data_chunk_len": "16",
              "dnp.data_chunk.CRC": "0x0000a467",
              "dnp.data_chunk.CRC.status": "1"
            },
            "Data Chunk: 3": {
              "dnp.data_chunk": "01:15:b5:a8:42:01:2e:80:c8:40:01:00:00:00:00:01",
              "dnp.data_chunk_len": "16",
              "dnp.data_chunk.CRC": "0x0000d8db",
              "dnp.data_chunk.CRC.status": "1"
            },
            "Data Chunk: 4": {
              "dnp.data_chunk": "00:00:00:00:01:4c:45:a9:42:01:ef:70:ce:40:01:ee",
              "dnp.data_chunk_len": "16",
              "dnp.data_chunk.CRC": "0x0000967f",
              "dnp.data_chunk.CRC.status": "1"
            },
            "Data Chunk: 5": {
              "dnp.data_chunk": "b8:1f:42:01:81:03:08:c1:01:1b:50:8f:c4:01:dc:1a",
              "dnp.data_chunk_len": "16",
              "dnp.data_chunk.CRC": "0x0000642c",
              "dnp.data_chunk.CRC.status": "1"
            },
            "Data Chunk: 6": {
              "dnp.data_chunk": "1e:42:01:1b:50:8f:c4:01:dc:1a:1e:42:01:cb:3f:33",
              "dnp.data_chunk_len": "16",
              "dnp.data_chunk.CRC": "0x0000c3b1",
              "dnp.data_chunk.CRC.status": "1"
            },
            "Data Chunk: 7": {
              "dnp.data_chunk": "c3:01:a0:94:bc:3e:01:cb:3f:33:c3:01:a0:94:bc:3e",
              "dnp.data_chunk_len": "16",
              "dnp.data_chunk.CRC": "0x0000d0cb",
              "dnp.data_chunk.CRC.status": "1"
            },
            "Data Chunk: 8": {
              "dnp.data_chunk": "01:19:b5:a8:42:01:1a:80:c8:40:01:00:00:00:00:01",
              "dnp.data_chunk_len": "16",
              "dnp.data_chunk.CRC": "0x0000dd7a",
              "dnp.data_chunk.CRC.status": "1"
            },
            "Data Chunk: 9": {
              "dnp.data_chunk": "00:00:00:00:01:50:45:a9:42:01:d5:70:ce:40:0a:02",
              "dnp.data_chunk_len": "16",
              "dnp.data_chunk.CRC": "0x00004d05",
              "dnp.data_chunk.CRC.status": "1"
            },
            "Data Chunk: 10": {
              "dnp.data_chunk": "00:00:0c:81:81:81:81:81:81:81:81:81:81:81:01:81",
              "dnp.data_chunk_len": "16",
              "dnp.data_chunk.CRC": "0x0000bbc4",
              "dnp.data_chunk.CRC.status": "1"
            },
            "Data Chunk: 11": {
              "dnp.data_chunk": "28:03:00:00:02:01:12:bb:9f:42:01:00:00:00:00:01",
              "dnp.data_chunk_len": "16",
              "dnp.data_chunk.CRC": "0x00003c63",
              "dnp.data_chunk.CRC.status": "1"
            },
            "Data Chunk: 12": {
              "dnp.data_chunk": "12:bb:9f:42",
              "dnp.data_chunk_len": "4",
              "dnp.data_chunk.CRC": "0x000007bc",
              "dnp.data_chunk.CRC.status": "1"
            }
          },
          "dnp3.al.fragments": {
            "dnp3.al.fragment": "5",
            "dnp3.al.fragment.count": "1",
            "dnp3.al.fragment.reassembled.length": "195"
          },
          "Application Layer: (FIR, FIN, Sequence 2, Response)": {
            "dnp3.al.ctl": "0x000000c2",
            "dnp3.al.ctl_tree": {
              "dnp3.al.fir": "1",
              "dnp3.al.fin": "1",
              "dnp3.al.con": "0",
              "dnp3.al.uns": "0",
              "dnp3.al.seq": "2"
            },
            "dnp3.al.func": "129",
            "dnp3.al.iin": "0x00000000",
            "dnp3.al.iin_tree": {
              "dnp3.al.iin.rst": "0",
              "dnp3.al.iin.dt": "0",
              "dnp3.al.iin.dol": "0",
              "dnp3.al.iin.tsr": "0",
              "dnp3.al.iin.cls3d": "0",
              "dnp3.al.iin.cls2d": "0",
              "dnp3.al.iin.cls1d": "0",
              "dnp3.al.iin.bmsg": "0",
              "dnp3.al.iin.cc": "0",
              "dnp3.al.iin.oae": "0",
              "dnp3.al.iin.ebo": "0",
              "dnp3.al.iin.pioor": "0",
              "dnp3.al.iin.obju": "0",
              "dnp3.al.iin.fcni": "0"
            },
            "RESPONSE Data Objects": {
              "dnp3.al.obj": "258",
              "dnp3.al.obj_tree": {
                "Qualifier Field, Prefix: None, Range: 8-bit Start and Stop Indices": {
                  "dnp3.al.objq.prefix": "0",
                  "dnp3.al.objq.range": "0"
                },
                "Number of Items: 13": {
                  "dnp3.al.range.start": "0",
                  "dnp3.al.range.stop": "12"
                },
                "Point Number 0 (Quality: Online), Value: 1": {
                  "dnp3.al.point_index": "0",
                  "Quality: Online": {
                    "dnp3.al.biq.b7": "1",
                    "dnp3.al.biq.b6": "0",
                    "dnp3.al.biq.b5": "0",
                    "dnp3.al.biq.b4": "0",
                    "dnp3.al.biq.b3": "0",
                    "dnp3.al.biq.b2": "0",
                    "dnp3.al.biq.b1": "0",
                    "dnp3.al.biq.b0": "1"
                  }
                },
                "Point Number 1 (Quality: Online), Value: 1": {
                  "dnp3.al.point_index": "1",
                  "Quality: Online": {
                    "dnp3.al.biq.b7": "1",
                    "dnp3.al.biq.b6": "0",
                    "dnp3.al.biq.b5": "0",
                    "dnp3.al.biq.b4": "0",
                    "dnp3.al.biq.b3": "0",
                    "dnp3.al.biq.b2": "0",
                    "dnp3.al.biq.b1": "0",
                    "dnp3.al.biq.b0": "1"
                  }
                },
                "Point Number 2 (Quality: Online), Value: 1": {
                  "dnp3.al.point_index": "2",
                  "Quality: Online": {
                    "dnp3.al.biq.b7": "1",
                    "dnp3.al.biq.b6": "0",
                    "dnp3.al.biq.b5": "0",
                    "dnp3.al.biq.b4": "0",
                    "dnp3.al.biq.b3": "0",
                    "dnp3.al.biq.b2": "0",
                    "dnp3.al.biq.b1": "0",
                    "dnp3.al.biq.b0": "1"
                  }
                },
                "Point Number 3 (Quality: Online), Value: 1": {
                  "dnp3.al.point_index": "3",
                  "Quality: Online": {
                    "dnp3.al.biq.b7": "1",
                    "dnp3.al.biq.b6": "0",
                    "dnp3.al.biq.b5": "0",
                    "dnp3.al.biq.b4": "0",
                    "dnp3.al.biq.b3": "0",
                    "dnp3.al.biq.b2": "0",
                    "dnp3.al.biq.b1": "0",
                    "dnp3.al.biq.b0": "1"
                  }
                },
                "Point Number 4 (Quality: Online), Value: 1": {
                  "dnp3.al.point_index": "4",
                  "Quality: Online": {
                    "dnp3.al.biq.b7": "1",
                    "dnp3.al.biq.b6": "0",
                    "dnp3.al.biq.b5": "0",
                    "dnp3.al.biq.b4": "0",
                    "dnp3.al.biq.b3": "0",
                    "dnp3.al.biq.b2": "0",
                    "dnp3.al.biq.b1": "0",
                    "dnp3.al.biq.b0": "1"
                  }
                },
                "Point Number 5 (Quality: Online), Value: 1": {
                  "dnp3.al.point_index": "5",
                  "Quality: Online": {
                    "dnp3.al.biq.b7": "1",
                    "dnp3.al.biq.b6": "0",
                    "dnp3.al.biq.b5": "0",
                    "dnp3.al.biq.b4": "0",
                    "dnp3.al.biq.b3": "0",
                    "dnp3.al.biq.b2": "0",
                    "dnp3.al.biq.b1": "0",
                    "dnp3.al.biq.b0": "1"
                  }
                },
                "Point Number 6 (Quality: Online), Value: 1": {
                  "dnp3.al.point_index": "6",
                  "Quality: Online": {
                    "dnp3.al.biq.b7": "1",
                    "dnp3.al.biq.b6": "0",
                    "dnp3.al.biq.b5": "0",
                    "dnp3.al.biq.b4": "0",
                    "dnp3.al.biq.b3": "0",
                    "dnp3.al.biq.b2": "0",
                    "dnp3.al.biq.b1": "0",
                    "dnp3.al.biq.b0": "1"
                  }
                },
                "Point Number 7 (Quality: Online), Value: 1": {
                  "dnp3.al.point_index": "7",
                  "Quality: Online": {
                    "dnp3.al.biq.b7": "1",
                    "dnp3.al.biq.b6": "0",
                    "dnp3.al.biq.b5": "0",
                    "dnp3.al.biq.b4": "0",
                    "dnp3.al.biq.b3": "0",
                    "dnp3.al.biq.b2": "0",
                    "dnp3.al.biq.b1": "0",
                    "dnp3.al.biq.b0": "1"
                  }
                },
                "Point Number 8 (Quality: Online), Value: 1": {
                  "dnp3.al.point_index": "8",
                  "Quality: Online": {
                    "dnp3.al.biq.b7": "1",
                    "dnp3.al.biq.b6": "0",
                    "dnp3.al.biq.b5": "0",
                    "dnp3.al.biq.b4": "0",
                    "dnp3.al.biq.b3": "0",
                    "dnp3.al.biq.b2": "0",
                    "dnp3.al.biq.b1": "0",
                    "dnp3.al.biq.b0": "1"
                  }
                },
                "Point Number 9 (Quality: Online), Value: 1": {
                  "dnp3.al.point_index": "9",
                  "Quality: Online": {
                    "dnp3.al.biq.b7": "1",
                    "dnp3.al.biq.b6": "0",
                    "dnp3.al.biq.b5": "0",
                    "dnp3.al.biq.b4": "0",
                    "dnp3.al.biq.b3": "0",
                    "dnp3.al.biq.b2": "0",
                    "dnp3.al.biq.b1": "0",
                    "dnp3.al.biq.b0": "1"
                  }
                },
                "Point Number 10 (Quality: Online), Value: 1": {
                  "dnp3.al.point_index": "10",
                  "Quality: Online": {
                    "dnp3.al.biq.b7": "1",
                    "dnp3.al.biq.b6": "0",
                    "dnp3.al.biq.b5": "0",
                    "dnp3.al.biq.b4": "0",
                    "dnp3.al.biq.b3": "0",
                    "dnp3.al.biq.b2": "0",
                    "dnp3.al.biq.b1": "0",
                    "dnp3.al.biq.b0": "1"
                  }
                },
                "Point Number 11 (Quality: Online), Value: 0": {
                  "dnp3.al.point_index": "11",
                  "Quality: Online": {
                    "dnp3.al.biq.b7": "0",
                    "dnp3.al.biq.b6": "0",
                    "dnp3.al.biq.b5": "0",
                    "dnp3.al.biq.b4": "0",
                    "dnp3.al.biq.b3": "0",
                    "dnp3.al.biq.b2": "0",
                    "dnp3.al.biq.b1": "0",
                    "dnp3.al.biq.b0": "1"
                  }
                },
                "Point Number 12 (Quality: Online), Value: 1": {
                  "dnp3.al.point_index": "12",
                  "Quality: Online": {
                    "dnp3.al.biq.b7": "1",
                    "dnp3.al.biq.b6": "0",
                    "dnp3.al.biq.b5": "0",
                    "dnp3.al.biq.b4": "0",
                    "dnp3.al.biq.b3": "0",
                    "dnp3.al.biq.b2": "0",
                    "dnp3.al.biq.b1": "0",
                    "dnp3.al.biq.b0": "1"
                  }
                }
              },
              "dnp3.al.obj": "7685",
              "dnp3.al.obj_tree": {
                "Qualifier Field, Prefix: None, Range: 8-bit Start and Stop Indices": {
                  "dnp3.al.objq.prefix": "0",
                  "dnp3.al.objq.range": "0"
                },
                "Number of Items: 26": {
                  "dnp3.al.range.start": "0",
                  "dnp3.al.range.stop": "25"
                },
                "Point Number 0 (Quality: Online), Value: -2445.68": {
                  "dnp3.al.point_index": "0",
                  "Quality: Online": {
                    "dnp3.al.aiq.b7": "0",
                    "dnp3.al.aiq.b6": "0",
                    "dnp3.al.aiq.b5": "0",
                    "dnp3.al.aiq.b4": "0",
                    "dnp3.al.aiq.b3": "0",
                    "dnp3.al.aiq.b2": "0",
                    "dnp3.al.aiq.b1": "0",
                    "dnp3.al.aiq.b0": "1"
                  },
                  "dnp3.al.ana.float": "-2445.68"
                },
                "Point Number 1 (Quality: Online), Value: 147.373": {
                  "dnp3.al.point_index": "1",
                  "Quality: Online": {
                    "dnp3.al.aiq.b7": "0",
                    "dnp3.al.aiq.b6": "0",
                    "dnp3.al.aiq.b5": "0",
                    "dnp3.al.aiq.b4": "0",
                    "dnp3.al.aiq.b3": "0",
                    "dnp3.al.aiq.b2": "0",
                    "dnp3.al.aiq.b1": "0",
                    "dnp3.al.aiq.b0": "1"
                  },
                  "dnp3.al.ana.float": "147.373"
                },
                "Point Number 2 (Quality: Online), Value: -360.052": {
                  "dnp3.al.point_index": "2",
                  "Quality: Online": {
                    "dnp3.al.aiq.b7": "0",
                    "dnp3.al.aiq.b6": "0",
                    "dnp3.al.aiq.b5": "0",
                    "dnp3.al.aiq.b4": "0",
                    "dnp3.al.aiq.b3": "0",
                    "dnp3.al.aiq.b2": "0",
                    "dnp3.al.aiq.b1": "0",
                    "dnp3.al.aiq.b0": "1"
                  },
                  "dnp3.al.ana.float": "-360.052"
                },
                "Point Number 3 (Quality: Online), Value: -9.15097": {
                  "dnp3.al.point_index": "3",
                  "Quality: Online": {
                    "dnp3.al.aiq.b7": "0",
                    "dnp3.al.aiq.b6": "0",
                    "dnp3.al.aiq.b5": "0",
                    "dnp3.al.aiq.b4": "0",
                    "dnp3.al.aiq.b3": "0",
                    "dnp3.al.aiq.b2": "0",
                    "dnp3.al.aiq.b1": "0",
                    "dnp3.al.aiq.b0": "1"
                  },
                  "dnp3.al.ana.float": "-9.15097"
                },
                "Point Number 4 (Quality: Online), Value: 84.3537": {
                  "dnp3.al.point_index": "4",
                  "Quality: Online": {
                    "dnp3.al.aiq.b7": "0",
                    "dnp3.al.aiq.b6": "0",
                    "dnp3.al.aiq.b5": "0",
                    "dnp3.al.aiq.b4": "0",
                    "dnp3.al.aiq.b3": "0",
                    "dnp3.al.aiq.b2": "0",
                    "dnp3.al.aiq.b1": "0",
                    "dnp3.al.aiq.b0": "1"
                  },
                  "dnp3.al.ana.float": "84.3537"
                },
                "Point Number 5 (Quality: Online), Value: 6.26565": {
                  "dnp3.al.point_index": "5",
                  "Quality: Online": {
                    "dnp3.al.aiq.b7": "0",
                    "dnp3.al.aiq.b6": "0",
                    "dnp3.al.aiq.b5": "0",
                    "dnp3.al.aiq.b4": "0",
                    "dnp3.al.aiq.b3": "0",
                    "dnp3.al.aiq.b2": "0",
                    "dnp3.al.aiq.b1": "0",
                    "dnp3.al.aiq.b0": "1"
                  },
                  "dnp3.al.ana.float": "6.26565"
                },
                "Point Number 6 (Quality: Online), Value: 0": {
                  "dnp3.al.point_index": "6",
                  "Quality: Online": {
                    "dnp3.al.aiq.b7": "0",
                    "dnp3.al.aiq.b6": "0",
                    "dnp3.al.aiq.b5": "0",
                    "dnp3.al.aiq.b4": "0",
                    "dnp3.al.aiq.b3": "0",
                    "dnp3.al.aiq.b2": "0",
                    "dnp3.al.aiq.b1": "0",
                    "dnp3.al.aiq.b0": "1"
                  },
                  "dnp3.al.ana.float": "0"
                },
                "Point Number 7 (Quality: Online), Value: 0": {
                  "dnp3.al.point_index": "7",
                  "Quality: Online": {
                    "dnp3.al.aiq.b7": "0",
                    "dnp3.al.aiq.b6": "0",
                    "dnp3.al.aiq.b5": "0",
                    "dnp3.al.aiq.b4": "0",
                    "dnp3.al.aiq.b3": "0",
                    "dnp3.al.aiq.b2": "0",
                    "dnp3.al.aiq.b1": "0",
                    "dnp3.al.aiq.b0": "1"
                  },
                  "dnp3.al.ana.float": "0"
                },
                "Point Number 8 (Quality: Online), Value: 84.6353": {
                  "dnp3.al.point_index": "8",
                  "Quality: Online": {
                    "dnp3.al.aiq.b7": "0",
                    "dnp3.al.aiq.b6": "0",
                    "dnp3.al.aiq.b5": "0",
                    "dnp3.al.aiq.b4": "0",
                    "dnp3.al.aiq.b3": "0",
                    "dnp3.al.aiq.b2": "0",
                    "dnp3.al.aiq.b1": "0",
                    "dnp3.al.aiq.b0": "1"
                  },
                  "dnp3.al.ana.float": "84.6353"
                },
                "Point Number 9 (Quality: Online), Value: 6.45129": {
                  "dnp3.al.point_index": "9",
                  "Quality: Online": {
                    "dnp3.al.aiq.b7": "0",
                    "dnp3.al.aiq.b6": "0",
                    "dnp3.al.aiq.b5": "0",
                    "dnp3.al.aiq.b4": "0",
                    "dnp3.al.aiq.b3": "0",
                    "dnp3.al.aiq.b2": "0",
                    "dnp3.al.aiq.b1": "0",
                    "dnp3.al.aiq.b0": "1"
                  },
                  "dnp3.al.ana.float": "6.45129"
                },
                "Point Number 10 (Quality: Online), Value: 39.9306": {
                  "dnp3.al.point_index": "10",
                  "Quality: Online": {
                    "dnp3.al.aiq.b7": "0",
                    "dnp3.al.aiq.b6": "0",
                    "dnp3.al.aiq.b5": "0",
                    "dnp3.al.aiq.b4": "0",
                    "dnp3.al.aiq.b3": "0",
                    "dnp3.al.aiq.b2": "0",
                    "dnp3.al.aiq.b1": "0",
                    "dnp3.al.aiq.b0": "1"
                  },
                  "dnp3.al.ana.float": "39.9306"
                },
                "Point Number 11 (Quality: Online), Value: -8.50086": {
                  "dnp3.al.point_index": "11",
                  "Quality: Online": {
                    "dnp3.al.aiq.b7": "0",
                    "dnp3.al.aiq.b6": "0",
                    "dnp3.al.aiq.b5": "0",
                    "dnp3.al.aiq.b4": "0",
                    "dnp3.al.aiq.b3": "0",
                    "dnp3.al.aiq.b2": "0",
                    "dnp3.al.aiq.b1": "0",
                    "dnp3.al.aiq.b0": "1"
                  },
                  "dnp3.al.ana.float": "-8.50086"
                },
                "Point Number 12 (Quality: Online), Value: -1146.5": {
                  "dnp3.al.point_index": "12",
                  "Quality: Online": {
                    "dnp3.al.aiq.b7": "0",
                    "dnp3.al.aiq.b6": "0",
                    "dnp3.al.aiq.b5": "0",
                    "dnp3.al.aiq.b4": "0",
                    "dnp3.al.aiq.b3": "0",
                    "dnp3.al.aiq.b2": "0",
                    "dnp3.al.aiq.b1": "0",
                    "dnp3.al.aiq.b0": "1"
                  },
                  "dnp3.al.ana.float": "-1146.5"
                },
                "Point Number 13 (Quality: Online), Value: 39.5262": {
                  "dnp3.al.point_index": "13",
                  "Quality: Online": {
                    "dnp3.al.aiq.b7": "0",
                    "dnp3.al.aiq.b6": "0",
                    "dnp3.al.aiq.b5": "0",
                    "dnp3.al.aiq.b4": "0",
                    "dnp3.al.aiq.b3": "0",
                    "dnp3.al.aiq.b2": "0",
                    "dnp3.al.aiq.b1": "0",
                    "dnp3.al.aiq.b0": "1"
                  },
                  "dnp3.al.ana.float": "39.5262"
                },
                "Point Number 14 (Quality: Online), Value: -1146.5": {
                  "dnp3.al.point_index": "14",
                  "Quality: Online": {
                    "dnp3.al.aiq.b7": "0",
                    "dnp3.al.aiq.b6": "0",
                    "dnp3.al.aiq.b5": "0",
                    "dnp3.al.aiq.b4": "0",
                    "dnp3.al.aiq.b3": "0",
                    "dnp3.al.aiq.b2": "0",
                    "dnp3.al.aiq.b1": "0",
                    "dnp3.al.aiq.b0": "1"
                  },
                  "dnp3.al.ana.float": "-1146.5"
                },
                "Point Number 15 (Quality: Online), Value: 39.5262": {
                  "dnp3.al.point_index": "15",
                  "Quality: Online": {
                    "dnp3.al.aiq.b7": "0",
                    "dnp3.al.aiq.b6": "0",
                    "dnp3.al.aiq.b5": "0",
                    "dnp3.al.aiq.b4": "0",
                    "dnp3.al.aiq.b3": "0",
                    "dnp3.al.aiq.b2": "0",
                    "dnp3.al.aiq.b1": "0",
                    "dnp3.al.aiq.b0": "1"
                  },
                  "dnp3.al.ana.float": "39.5262"
                },
                "Point Number 16 (Quality: Online), Value: -179.249": {
                  "dnp3.al.point_index": "16",
                  "Quality: Online": {
                    "dnp3.al.aiq.b7": "0",
                    "dnp3.al.aiq.b6": "0",
                    "dnp3.al.aiq.b5": "0",
                    "dnp3.al.aiq.b4": "0",
                    "dnp3.al.aiq.b3": "0",
                    "dnp3.al.aiq.b2": "0",
                    "dnp3.al.aiq.b1": "0",
                    "dnp3.al.aiq.b0": "1"
                  },
                  "dnp3.al.ana.float": "-179.249"
                },
                "Point Number 17 (Quality: Online), Value: 0.368321": {
                  "dnp3.al.point_index": "17",
                  "Quality: Online": {
                    "dnp3.al.aiq.b7": "0",
                    "dnp3.al.aiq.b6": "0",
                    "dnp3.al.aiq.b5": "0",
                    "dnp3.al.aiq.b4": "0",
                    "dnp3.al.aiq.b3": "0",
                    "dnp3.al.aiq.b2": "0",
                    "dnp3.al.aiq.b1": "0",
                    "dnp3.al.aiq.b0": "1"
                  },
                  "dnp3.al.ana.float": "0.368321"
                },
                "Point Number 18 (Quality: Online), Value: -179.249": {
                  "dnp3.al.point_index": "18",
                  "Quality: Online": {
                    "dnp3.al.aiq.b7": "0",
                    "dnp3.al.aiq.b6": "0",
                    "dnp3.al.aiq.b5": "0",
                    "dnp3.al.aiq.b4": "0",
                    "dnp3.al.aiq.b3": "0",
                    "dnp3.al.aiq.b2": "0",
                    "dnp3.al.aiq.b1": "0",
                    "dnp3.al.aiq.b0": "1"
                  },
                  "dnp3.al.ana.float": "-179.249"
                },
                "Point Number 19 (Quality: Online), Value: 0.368321": {
                  "dnp3.al.point_index": "19",
                  "Quality: Online": {
                    "dnp3.al.aiq.b7": "0",
                    "dnp3.al.aiq.b6": "0",
                    "dnp3.al.aiq.b5": "0",
                    "dnp3.al.aiq.b4": "0",
                    "dnp3.al.aiq.b3": "0",
                    "dnp3.al.aiq.b2": "0",
                    "dnp3.al.aiq.b1": "0",
                    "dnp3.al.aiq.b0": "1"
                  },
                  "dnp3.al.ana.float": "0.368321"
                },
                "Point Number 20 (Quality: Online), Value: 84.3537": {
                  "dnp3.al.point_index": "20",
                  "Quality: Online": {
                    "dnp3.al.aiq.b7": "0",
                    "dnp3.al.aiq.b6": "0",
                    "dnp3.al.aiq.b5": "0",
                    "dnp3.al.aiq.b4": "0",
                    "dnp3.al.aiq.b3": "0",
                    "dnp3.al.aiq.b2": "0",
                    "dnp3.al.aiq.b1": "0",
                    "dnp3.al.aiq.b0": "1"
                  },
                  "dnp3.al.ana.float": "84.3537"
                },
                "Point Number 21 (Quality: Online), Value: 6.26564": {
                  "dnp3.al.point_index": "21",
                  "Quality: Online": {
                    "dnp3.al.aiq.b7": "0",
                    "dnp3.al.aiq.b6": "0",
                    "dnp3.al.aiq.b5": "0",
                    "dnp3.al.aiq.b4": "0",
                    "dnp3.al.aiq.b3": "0",
                    "dnp3.al.aiq.b2": "0",
                    "dnp3.al.aiq.b1": "0",
                    "dnp3.al.aiq.b0": "1"
                  },
                  "dnp3.al.ana.float": "6.26564"
                },
                "Point Number 22 (Quality: Online), Value: 0": {
                  "dnp3.al.point_index": "22",
                  "Quality: Online": {
                    "dnp3.al.aiq.b7": "0",
                    "dnp3.al.aiq.b6": "0",
                    "dnp3.al.aiq.b5": "0",
                    "dnp3.al.aiq.b4": "0",
                    "dnp3.al.aiq.b3": "0",
                    "dnp3.al.aiq.b2": "0",
                    "dnp3.al.aiq.b1": "0",
                    "dnp3.al.aiq.b0": "1"
                  },
                  "dnp3.al.ana.float": "0"
                },
                "Point Number 23 (Quality: Online), Value: 0": {
                  "dnp3.al.point_index": "23",
                  "Quality: Online": {
                    "dnp3.al.aiq.b7": "0",
                    "dnp3.al.aiq.b6": "0",
                    "dnp3.al.aiq.b5": "0",
                    "dnp3.al.aiq.b4": "0",
                    "dnp3.al.aiq.b3": "0",
                    "dnp3.al.aiq.b2": "0",
                    "dnp3.al.aiq.b1": "0",
                    "dnp3.al.aiq.b0": "1"
                  },
                  "dnp3.al.ana.float": "0"
                },
                "Point Number 24 (Quality: Online), Value: 84.6354": {
                  "dnp3.al.point_index": "24",
                  "Quality: Online": {
                    "dnp3.al.aiq.b7": "0",
                    "dnp3.al.aiq.b6": "0",
                    "dnp3.al.aiq.b5": "0",
                    "dnp3.al.aiq.b4": "0",
                    "dnp3.al.aiq.b3": "0",
                    "dnp3.al.aiq.b2": "0",
                    "dnp3.al.aiq.b1": "0",
                    "dnp3.al.aiq.b0": "1"
                  },
                  "dnp3.al.ana.float": "84.6354"
                },
                "Point Number 25 (Quality: Online), Value: 6.45127": {
                  "dnp3.al.point_index": "25",
                  "Quality: Online": {
                    "dnp3.al.aiq.b7": "0",
                    "dnp3.al.aiq.b6": "0",
                    "dnp3.al.aiq.b5": "0",
                    "dnp3.al.aiq.b4": "0",
                    "dnp3.al.aiq.b3": "0",
                    "dnp3.al.aiq.b2": "0",
                    "dnp3.al.aiq.b1": "0",
                    "dnp3.al.aiq.b0": "1"
                  },
                  "dnp3.al.ana.float": "6.45127"
                }
              },
              "dnp3.al.obj": "2562",
              "dnp3.al.obj_tree": {
                "Qualifier Field, Prefix: None, Range: 8-bit Start and Stop Indices": {
                  "dnp3.al.objq.prefix": "0",
                  "dnp3.al.objq.range": "0"
                },
                "Number of Items: 13": {
                  "dnp3.al.range.start": "0",
                  "dnp3.al.range.stop": "12"
                },
                "Point Number 0 (Quality: Online), Value: 1": {
                  "dnp3.al.point_index": "0",
                  "Quality: Online": {
                    "dnp3.al.boq.b7": "1",
                    "dnp3.al.boq.b6": "0",
                    "dnp3.al.boq.b5": "0",
                    "dnp3.al.boq.b4": "0",
                    "dnp3.al.boq.b3": "0",
                    "dnp3.al.boq.b2": "0",
                    "dnp3.al.boq.b1": "0",
                    "dnp3.al.boq.b0": "1"
                  }
                },
                "Point Number 1 (Quality: Online), Value: 1": {
                  "dnp3.al.point_index": "1",
                  "Quality: Online": {
                    "dnp3.al.boq.b7": "1",
                    "dnp3.al.boq.b6": "0",
                    "dnp3.al.boq.b5": "0",
                    "dnp3.al.boq.b4": "0",
                    "dnp3.al.boq.b3": "0",
                    "dnp3.al.boq.b2": "0",
                    "dnp3.al.boq.b1": "0",
                    "dnp3.al.boq.b0": "1"
                  }
                },
                "Point Number 2 (Quality: Online), Value: 1": {
                  "dnp3.al.point_index": "2",
                  "Quality: Online": {
                    "dnp3.al.boq.b7": "1",
                    "dnp3.al.boq.b6": "0",
                    "dnp3.al.boq.b5": "0",
                    "dnp3.al.boq.b4": "0",
                    "dnp3.al.boq.b3": "0",
                    "dnp3.al.boq.b2": "0",
                    "dnp3.al.boq.b1": "0",
                    "dnp3.al.boq.b0": "1"
                  }
                },
                "Point Number 3 (Quality: Online), Value: 1": {
                  "dnp3.al.point_index": "3",
                  "Quality: Online": {
                    "dnp3.al.boq.b7": "1",
                    "dnp3.al.boq.b6": "0",
                    "dnp3.al.boq.b5": "0",
                    "dnp3.al.boq.b4": "0",
                    "dnp3.al.boq.b3": "0",
                    "dnp3.al.boq.b2": "0",
                    "dnp3.al.boq.b1": "0",
                    "dnp3.al.boq.b0": "1"
                  }
                },
                "Point Number 4 (Quality: Online), Value: 1": {
                  "dnp3.al.point_index": "4",
                  "Quality: Online": {
                    "dnp3.al.boq.b7": "1",
                    "dnp3.al.boq.b6": "0",
                    "dnp3.al.boq.b5": "0",
                    "dnp3.al.boq.b4": "0",
                    "dnp3.al.boq.b3": "0",
                    "dnp3.al.boq.b2": "0",
                    "dnp3.al.boq.b1": "0",
                    "dnp3.al.boq.b0": "1"
                  }
                },
                "Point Number 5 (Quality: Online), Value: 1": {
                  "dnp3.al.point_index": "5",
                  "Quality: Online": {
                    "dnp3.al.boq.b7": "1",
                    "dnp3.al.boq.b6": "0",
                    "dnp3.al.boq.b5": "0",
                    "dnp3.al.boq.b4": "0",
                    "dnp3.al.boq.b3": "0",
                    "dnp3.al.boq.b2": "0",
                    "dnp3.al.boq.b1": "0",
                    "dnp3.al.boq.b0": "1"
                  }
                },
                "Point Number 6 (Quality: Online), Value: 1": {
                  "dnp3.al.point_index": "6",
                  "Quality: Online": {
                    "dnp3.al.boq.b7": "1",
                    "dnp3.al.boq.b6": "0",
                    "dnp3.al.boq.b5": "0",
                    "dnp3.al.boq.b4": "0",
                    "dnp3.al.boq.b3": "0",
                    "dnp3.al.boq.b2": "0",
                    "dnp3.al.boq.b1": "0",
                    "dnp3.al.boq.b0": "1"
                  }
                },
                "Point Number 7 (Quality: Online), Value: 1": {
                  "dnp3.al.point_index": "7",
                  "Quality: Online": {
                    "dnp3.al.boq.b7": "1",
                    "dnp3.al.boq.b6": "0",
                    "dnp3.al.boq.b5": "0",
                    "dnp3.al.boq.b4": "0",
                    "dnp3.al.boq.b3": "0",
                    "dnp3.al.boq.b2": "0",
                    "dnp3.al.boq.b1": "0",
                    "dnp3.al.boq.b0": "1"
                  }
                },
                "Point Number 8 (Quality: Online), Value: 1": {
                  "dnp3.al.point_index": "8",
                  "Quality: Online": {
                    "dnp3.al.boq.b7": "1",
                    "dnp3.al.boq.b6": "0",
                    "dnp3.al.boq.b5": "0",
                    "dnp3.al.boq.b4": "0",
                    "dnp3.al.boq.b3": "0",
                    "dnp3.al.boq.b2": "0",
                    "dnp3.al.boq.b1": "0",
                    "dnp3.al.boq.b0": "1"
                  }
                },
                "Point Number 9 (Quality: Online), Value: 1": {
                  "dnp3.al.point_index": "9",
                  "Quality: Online": {
                    "dnp3.al.boq.b7": "1",
                    "dnp3.al.boq.b6": "0",
                    "dnp3.al.boq.b5": "0",
                    "dnp3.al.boq.b4": "0",
                    "dnp3.al.boq.b3": "0",
                    "dnp3.al.boq.b2": "0",
                    "dnp3.al.boq.b1": "0",
                    "dnp3.al.boq.b0": "1"
                  }
                },
                "Point Number 10 (Quality: Online), Value: 1": {
                  "dnp3.al.point_index": "10",
                  "Quality: Online": {
                    "dnp3.al.boq.b7": "1",
                    "dnp3.al.boq.b6": "0",
                    "dnp3.al.boq.b5": "0",
                    "dnp3.al.boq.b4": "0",
                    "dnp3.al.boq.b3": "0",
                    "dnp3.al.boq.b2": "0",
                    "dnp3.al.boq.b1": "0",
                    "dnp3.al.boq.b0": "1"
                  }
                },
                "Point Number 11 (Quality: Online), Value: 0": {
                  "dnp3.al.point_index": "11",
                  "Quality: Online": {
                    "dnp3.al.boq.b7": "0",
                    "dnp3.al.boq.b6": "0",
                    "dnp3.al.boq.b5": "0",
                    "dnp3.al.boq.b4": "0",
                    "dnp3.al.boq.b3": "0",
                    "dnp3.al.boq.b2": "0",
                    "dnp3.al.boq.b1": "0",
                    "dnp3.al.boq.b0": "1"
                  }
                },
                "Point Number 12 (Quality: Online), Value: 1": {
                  "dnp3.al.point_index": "12",
                  "Quality: Online": {
                    "dnp3.al.boq.b7": "1",
                    "dnp3.al.boq.b6": "0",
                    "dnp3.al.boq.b5": "0",
                    "dnp3.al.boq.b4": "0",
                    "dnp3.al.boq.b3": "0",
                    "dnp3.al.boq.b2": "0",
                    "dnp3.al.boq.b1": "0",
                    "dnp3.al.boq.b0": "1"
                  }
                }
              },
              "dnp3.al.obj": "10243",
              "dnp3.al.obj_tree": {
                "Qualifier Field, Prefix: None, Range: 8-bit Start and Stop Indices": {
                  "dnp3.al.objq.prefix": "0",
                  "dnp3.al.objq.range": "0"
                },
                "Number of Items: 3": {
                  "dnp3.al.range.start": "0",
                  "dnp3.al.range.stop": "2"
                },
                "Point Number 0 (Quality: Online), Value: 79.8654": {
                  "dnp3.al.point_index": "0",
                  "Quality: Online": {
                    "dnp3.al.aoq.b7": "0",
                    "dnp3.al.aoq.b6": "0",
                    "dnp3.al.aoq.b5": "0",
                    "dnp3.al.aoq.b4": "0",
                    "dnp3.al.aoq.b3": "0",
                    "dnp3.al.aoq.b2": "0",
                    "dnp3.al.aoq.b1": "0",
                    "dnp3.al.aoq.b0": "1"
                  },
                  "dnp3.al.anaout.float": "79.8654"
                },
                "Point Number 1 (Quality: Online), Value: 0": {
                  "dnp3.al.point_index": "1",
                  "Quality: Online": {
                    "dnp3.al.aoq.b7": "0",
                    "dnp3.al.aoq.b6": "0",
                    "dnp3.al.aoq.b5": "0",
                    "dnp3.al.aoq.b4": "0",
                    "dnp3.al.aoq.b3": "0",
                    "dnp3.al.aoq.b2": "0",
                    "dnp3.al.aoq.b1": "0",
                    "dnp3.al.aoq.b0": "1"
                  },
                  "dnp3.al.anaout.float": "0"
                },
                "Point Number 2 (Quality: Online), Value: 79.8654": {
                  "dnp3.al.point_index": "2",
                  "Quality: Online": {
                    "dnp3.al.aoq.b7": "0",
                    "dnp3.al.aoq.b6": "0",
                    "dnp3.al.aoq.b5": "0",
                    "dnp3.al.aoq.b4": "0",
                    "dnp3.al.aoq.b3": "0",
                    "dnp3.al.aoq.b2": "0",
                    "dnp3.al.aoq.b1": "0",
                    "dnp3.al.aoq.b0": "1"
                  },
                  "dnp3.al.anaout.float": "79.8654"
                }
              }
            }
          }
        }
      }
    }
  },
  {
    "_index": "packets-2020-10-17",
    "_type": "pcap_file",
    "_score": null,
    "_source": {
      "layers": {
        "frame": {
          "frame.encap_type": "1",
          "frame.time": "Oct 17, 2020 12:13:17.397407000 CDT",
          "frame.offset_shift": "0.000000000",
          "frame.time_epoch": "1602954797.397407000",
          "frame.time_delta": "2.053889000",
          "frame.time_delta_displayed": "2.053889000",
          "frame.time_relative": "2.315264000",
          "frame.number": "6",
          "frame.len": "72",
          "frame.cap_len": "72",
          "frame.marked": "0",
          "frame.ignored": "0",
          "frame.protocols": "eth:ethertype:ip:tcp:dnp3",
          "frame.coloring_rule.name": "TCP",
          "frame.coloring_rule.string": "tcp"
        },
        "eth": {
          "eth.dst": "00:50:56:9c:9d:70",
          "eth.dst_tree": {
            "eth.dst_resolved": "Vmware_9c:9d:70",
            "eth.addr": "00:50:56:9c:9d:70",
            "eth.addr_resolved": "Vmware_9c:9d:70",
            "eth.lg": "0",
            "eth.ig": "0"
          },
          "eth.src": "00:00:00:aa:00:22",
          "eth.src_tree": {
            "eth.src_resolved": "00:00:00_aa:00:22",
            "eth.addr": "00:00:00:aa:00:22",
            "eth.addr_resolved": "00:00:00_aa:00:22",
            "eth.lg": "0",
            "eth.ig": "0"
          },
          "eth.type": "0x00000800"
        },
        "ip": {
          "ip.version": "4",
          "ip.hdr_len": "20",
          "ip.dsfield": "0x00000000",
          "ip.dsfield_tree": {
            "ip.dsfield.dscp": "0",
            "ip.dsfield.ecn": "0"
          },
          "ip.len": "58",
          "ip.id": "0x000009dd",
          "ip.flags": "0x00004000",
          "ip.flags_tree": {
            "ip.flags.rb": "0",
            "ip.flags.df": "1",
            "ip.flags.mf": "0"
          },
          "ip.frag_offset": "0",
          "ip.ttl": "62",
          "ip.proto": "6",
          "ip.checksum": "0x0000c621",
          "ip.checksum.status": "2",
          "ip.src": "172.16.0.2",
          "ip.addr": "172.16.0.2",
          "ip.src_host": "172.16.0.2",
          "ip.host": "172.16.0.2",
          "ip.dst": "192.168.0.5",
          "ip.addr": "192.168.0.5",
          "ip.dst_host": "192.168.0.5",
          "ip.host": "192.168.0.5"
        },
        "tcp": {
          "tcp.srcport": "55493",
          "tcp.dstport": "20000",
          "tcp.port": "55493",
          "tcp.port": "20000",
          "tcp.stream": "3",
          "tcp.len": "18",
          "tcp.seq": "1",
          "tcp.nxtseq": "19",
          "tcp.ack": "1",
          "tcp.hdr_len": "20",
          "tcp.flags": "0x00000018",
          "tcp.flags_tree": {
            "tcp.flags.res": "0",
            "tcp.flags.ns": "0",
            "tcp.flags.cwr": "0",
            "tcp.flags.ecn": "0",
            "tcp.flags.urg": "0",
            "tcp.flags.ack": "1",
            "tcp.flags.push": "1",
            "tcp.flags.reset": "0",
            "tcp.flags.syn": "0",
            "tcp.flags.fin": "0",
            "tcp.flags.str": "·······AP···"
          },
          "tcp.window_size_value": "501",
          "tcp.window_size": "501",
          "tcp.window_size_scalefactor": "-1",
          "tcp.checksum": "0x0000f765",
          "tcp.checksum.status": "2",
          "tcp.urgent_pointer": "0",
          "tcp.analysis": {
            "tcp.analysis.bytes_in_flight": "18",
            "tcp.analysis.push_bytes_sent": "18"
          },
          "Timestamps": {
            "tcp.time_relative": "0.000000000",
            "tcp.time_delta": "0.000000000"
          },
          "tcp.payload": "05:64:0b:c4:30:02:01:00:4a:7b:d6:c6:01:3c:01:06:f3:89",
          "tcp.pdu.size": "18"
        },
        "dnp3": {
          "Data Link Layer, Len: 11, From: 1, To: 560, DIR, PRM, Unconfirmed User Data": {
            "dnp3.start": "0x00000564",
            "dnp3.len": "11",
            "dnp3.ctl": "0x000000c4",
            "dnp3.ctl_tree": {
              "dnp3.ctl.dir": "1",
              "dnp3.ctl.prm": "1",
              "dnp3.ctl.fcb": "0",
              "dnp3.ctl.fcv": "0",
              "dnp3.ctl.prifunc": "4"
            },
            "dnp3.dst": "560",
            "dnp3.addr": "560",
            "dnp3.src": "1",
            "dnp3.addr": "1",
            "dnp3.hdr.CRC": "0x00007b4a",
            "dnp.hdr.CRC.status": "1"
          },
          "dnp3.tr.ctl": "0x000000d6",
          "dnp3.tr.ctl_tree": {
            "dnp3.tr.fin": "1",
            "dnp3.tr.fir": "1",
            "dnp3.tr.seq": "22"
          },
          "Data Chunks": {
            "Data Chunk: 0": {
              "dnp.data_chunk": "d6:c6:01:3c:01:06",
              "dnp.data_chunk_len": "6",
              "dnp.data_chunk.CRC": "0x000089f3",
              "dnp.data_chunk.CRC.status": "1"
            }
          },
          "dnp3.al.fragments": {
            "dnp3.al.fragment": "6",
            "dnp3.al.fragment.count": "1",
            "dnp3.al.fragment.reassembled.length": "5"
          },
          "Application Layer: (FIR, FIN, Sequence 6, Read)": {
            "dnp3.al.ctl": "0x000000c6",
            "dnp3.al.ctl_tree": {
              "dnp3.al.fir": "1",
              "dnp3.al.fin": "1",
              "dnp3.al.con": "0",
              "dnp3.al.uns": "0",
              "dnp3.al.seq": "6"
            },
            "dnp3.al.func": "1",
            "READ Request Data Objects": {
              "dnp3.al.obj": "15361",
              "dnp3.al.obj_tree": {
                "Qualifier Field, Prefix: None, Range: No Range Field": {
                  "dnp3.al.objq.prefix": "0",
                  "dnp3.al.objq.range": "6"
                },
                "Number of Items: 0": ""
              }
            }
          }
        }
      }
    }
  },
  {
    "_index": "packets-2020-10-17",
    "_type": "pcap_file",
    "_score": null,
    "_source": {
      "layers": {
        "frame": {
          "frame.encap_type": "1",
          "frame.time": "Oct 17, 2020 12:13:17.449410000 CDT",
          "frame.offset_shift": "0.000000000",
          "frame.time_epoch": "1602954797.449410000",
          "frame.time_delta": "0.052003000",
          "frame.time_delta_displayed": "0.052003000",
          "frame.time_relative": "2.367267000",
          "frame.number": "7",
          "frame.len": "225",
          "frame.cap_len": "225",
          "frame.marked": "0",
          "frame.ignored": "0",
          "frame.protocols": "eth:ethertype:ip:tcp:dnp3",
          "frame.coloring_rule.name": "TCP",
          "frame.coloring_rule.string": "tcp"
        },
        "eth": {
          "eth.dst": "00:00:00:aa:00:22",
          "eth.dst_tree": {
            "eth.dst_resolved": "00:00:00_aa:00:22",
            "eth.addr": "00:00:00:aa:00:22",
            "eth.addr_resolved": "00:00:00_aa:00:22",
            "eth.lg": "0",
            "eth.ig": "0"
          },
          "eth.src": "00:50:56:9c:9d:70",
          "eth.src_tree": {
            "eth.src_resolved": "Vmware_9c:9d:70",
            "eth.addr": "00:50:56:9c:9d:70",
            "eth.addr_resolved": "Vmware_9c:9d:70",
            "eth.lg": "0",
            "eth.ig": "0"
          },
          "eth.type": "0x00000800"
        },
        "ip": {
          "ip.version": "4",
          "ip.hdr_len": "20",
          "ip.dsfield": "0x00000000",
          "ip.dsfield_tree": {
            "ip.dsfield.dscp": "0",
            "ip.dsfield.ecn": "0"
          },
          "ip.len": "211",
          "ip.id": "0x0000ba7c",
          "ip.flags": "0x00004000",
          "ip.flags_tree": {
            "ip.flags.rb": "0",
            "ip.flags.df": "1",
            "ip.flags.mf": "0"
          },
          "ip.frag_offset": "0",
          "ip.ttl": "128",
          "ip.proto": "6",
          "ip.checksum": "0x0000d2e8",
          "ip.checksum.status": "2",
          "ip.src": "192.168.0.5",
          "ip.addr": "192.168.0.5",
          "ip.src_host": "192.168.0.5",
          "ip.host": "192.168.0.5",
          "ip.dst": "172.16.0.2",
          "ip.addr": "172.16.0.2",
          "ip.dst_host": "172.16.0.2",
          "ip.host": "172.16.0.2"
        },
        "tcp": {
          "tcp.srcport": "20000",
          "tcp.dstport": "55493",
          "tcp.port": "20000",
          "tcp.port": "55493",
          "tcp.stream": "3",
          "tcp.len": "171",
          "tcp.seq": "1",
          "tcp.nxtseq": "172",
          "tcp.ack": "19",
          "tcp.hdr_len": "20",
          "tcp.flags": "0x00000018",
          "tcp.flags_tree": {
            "tcp.flags.res": "0",
            "tcp.flags.ns": "0",
            "tcp.flags.cwr": "0",
            "tcp.flags.ecn": "0",
            "tcp.flags.urg": "0",
            "tcp.flags.ack": "1",
            "tcp.flags.push": "1",
            "tcp.flags.reset": "0",
            "tcp.flags.syn": "0",
            "tcp.flags.fin": "0",
            "tcp.flags.str": "·······AP···"
          },
          "tcp.window_size_value": "1026",
          "tcp.window_size": "1026",
          "tcp.window_size_scalefactor": "-1",
          "tcp.checksum": "0x00006813",
          "tcp.checksum.status": "2",
          "tcp.urgent_pointer": "0",
          "tcp.analysis": {
            "tcp.analysis.acks_frame": "6",
            "tcp.analysis.ack_rtt": "0.052003000",
            "tcp.analysis.bytes_in_flight": "171",
            "tcp.analysis.push_bytes_sent": "171"
          },
          "Timestamps": {
            "tcp.time_relative": "0.052003000",
            "tcp.time_delta": "0.052003000"
          },
          "tcp.payload": "05:64:94:44:01:00:30:02:e5:89:c0:c6:81:00:00:01:02:00:00:08:81:81:81:81:81:81:26:a5:81:81:81:1e:05:00:00:11:01:8c:44:90:c4:01:9b:99:0e:8d:01:43:01:bd:09:b5:c4:01:0f:a1:eb:42:01:17:a4:a5:f8:48:c2:01:c3:d9:e7:40:01:f6:26:99:44:01:ee:f6:24:42:c7:35:01:53:00:80:44:01:ce:db:20:42:01:de:da:18:c5:01:ef:8c:64:5f:13:43:01:17:a4:a5:42:01:c3:d9:e7:c0:01:f7:3a:a8:26:99:44:01:e2:f6:24:42:01:53:00:80:44:01:cf:db:3e:eb:20:42:0a:02:00:00:08:81:81:81:81:81:81:81:81:81:58:aa:28:03:00:00:01:01:00:00:96:44:01:2c:00:80:44:07:03",
          "tcp.pdu.size": "171"
        },
        "dnp3": {
          "Data Link Layer, Len: 148, From: 560, To: 1, PRM, Unconfirmed User Data": {
            "dnp3.start": "0x00000564",
            "dnp3.len": "148",
            "dnp3.ctl": "0x00000044",
            "dnp3.ctl_tree": {
              "dnp3.ctl.dir": "0",
              "dnp3.ctl.prm": "1",
              "dnp3.ctl.fcb": "0",
              "dnp3.ctl.fcv": "0",
              "dnp3.ctl.prifunc": "4"
            },
            "dnp3.dst": "1",
            "dnp3.addr": "1",
            "dnp3.src": "560",
            "dnp3.addr": "560",
            "dnp3.hdr.CRC": "0x000089e5",
            "dnp.hdr.CRC.status": "1"
          },
          "dnp3.tr.ctl": "0x000000c0",
          "dnp3.tr.ctl_tree": {
            "dnp3.tr.fin": "1",
            "dnp3.tr.fir": "1",
            "dnp3.tr.seq": "0"
          },
          "Data Chunks": {
            "Data Chunk: 0": {
              "dnp.data_chunk": "c0:c6:81:00:00:01:02:00:00:08:81:81:81:81:81:81",
              "dnp.data_chunk_len": "16",
              "dnp.data_chunk.CRC": "0x0000a526",
              "dnp.data_chunk.CRC.status": "1"
            },
            "Data Chunk: 1": {
              "dnp.data_chunk": "81:81:81:1e:05:00:00:11:01:8c:44:90:c4:01:9b:99",
              "dnp.data_chunk_len": "16",
              "dnp.data_chunk.CRC": "0x00008d0e",
              "dnp.data_chunk.CRC.status": "1"
            },
            "Data Chunk: 2": {
              "dnp.data_chunk": "01:43:01:bd:09:b5:c4:01:0f:a1:eb:42:01:17:a4:a5",
              "dnp.data_chunk_len": "16",
              "dnp.data_chunk.CRC": "0x000048f8",
              "dnp.data_chunk.CRC.status": "1"
            },
            "Data Chunk: 3": {
              "dnp.data_chunk": "c2:01:c3:d9:e7:40:01:f6:26:99:44:01:ee:f6:24:42",
              "dnp.data_chunk_len": "16",
              "dnp.data_chunk.CRC": "0x000035c7",
              "dnp.data_chunk.CRC.status": "1"
            },
            "Data Chunk: 4": {
              "dnp.data_chunk": "01:53:00:80:44:01:ce:db:20:42:01:de:da:18:c5:01",
              "dnp.data_chunk_len": "16",
              "dnp.data_chunk.CRC": "0x00008cef",
              "dnp.data_chunk.CRC.status": "1"
            },
            "Data Chunk: 5": {
              "dnp.data_chunk": "64:5f:13:43:01:17:a4:a5:42:01:c3:d9:e7:c0:01:f7",
              "dnp.data_chunk_len": "16",
              "dnp.data_chunk.CRC": "0x0000a83a",
              "dnp.data_chunk.CRC.status": "1"
            },
            "Data Chunk: 6": {
              "dnp.data_chunk": "26:99:44:01:e2:f6:24:42:01:53:00:80:44:01:cf:db",
              "dnp.data_chunk_len": "16",
              "dnp.data_chunk.CRC": "0x0000eb3e",
              "dnp.data_chunk.CRC.status": "1"
            },
            "Data Chunk: 7": {
              "dnp.data_chunk": "20:42:0a:02:00:00:08:81:81:81:81:81:81:81:81:81",
              "dnp.data_chunk_len": "16",
              "dnp.data_chunk.CRC": "0x0000aa58",
              "dnp.data_chunk.CRC.status": "1"
            },
            "Data Chunk: 8": {
              "dnp.data_chunk": "28:03:00:00:01:01:00:00:96:44:01:2c:00:80:44",
              "dnp.data_chunk_len": "15",
              "dnp.data_chunk.CRC": "0x00000307",
              "dnp.data_chunk.CRC.status": "1"
            }
          },
          "dnp3.al.fragments": {
            "dnp3.al.fragment": "7",
            "dnp3.al.fragment.count": "1",
            "dnp3.al.fragment.reassembled.length": "142"
          },
          "Application Layer: (FIR, FIN, Sequence 6, Response)": {
            "dnp3.al.ctl": "0x000000c6",
            "dnp3.al.ctl_tree": {
              "dnp3.al.fir": "1",
              "dnp3.al.fin": "1",
              "dnp3.al.con": "0",
              "dnp3.al.uns": "0",
              "dnp3.al.seq": "6"
            },
            "dnp3.al.func": "129",
            "dnp3.al.iin": "0x00000000",
            "dnp3.al.iin_tree": {
              "dnp3.al.iin.rst": "0",
              "dnp3.al.iin.dt": "0",
              "dnp3.al.iin.dol": "0",
              "dnp3.al.iin.tsr": "0",
              "dnp3.al.iin.cls3d": "0",
              "dnp3.al.iin.cls2d": "0",
              "dnp3.al.iin.cls1d": "0",
              "dnp3.al.iin.bmsg": "0",
              "dnp3.al.iin.cc": "0",
              "dnp3.al.iin.oae": "0",
              "dnp3.al.iin.ebo": "0",
              "dnp3.al.iin.pioor": "0",
              "dnp3.al.iin.obju": "0",
              "dnp3.al.iin.fcni": "0"
            },
            "RESPONSE Data Objects": {
              "dnp3.al.obj": "258",
              "dnp3.al.obj_tree": {
                "Qualifier Field, Prefix: None, Range: 8-bit Start and Stop Indices": {
                  "dnp3.al.objq.prefix": "0",
                  "dnp3.al.objq.range": "0"
                },
                "Number of Items: 9": {
                  "dnp3.al.range.start": "0",
                  "dnp3.al.range.stop": "8"
                },
                "Point Number 0 (Quality: Online), Value: 1": {
                  "dnp3.al.point_index": "0",
                  "Quality: Online": {
                    "dnp3.al.biq.b7": "1",
                    "dnp3.al.biq.b6": "0",
                    "dnp3.al.biq.b5": "0",
                    "dnp3.al.biq.b4": "0",
                    "dnp3.al.biq.b3": "0",
                    "dnp3.al.biq.b2": "0",
                    "dnp3.al.biq.b1": "0",
                    "dnp3.al.biq.b0": "1"
                  }
                },
                "Point Number 1 (Quality: Online), Value: 1": {
                  "dnp3.al.point_index": "1",
                  "Quality: Online": {
                    "dnp3.al.biq.b7": "1",
                    "dnp3.al.biq.b6": "0",
                    "dnp3.al.biq.b5": "0",
                    "dnp3.al.biq.b4": "0",
                    "dnp3.al.biq.b3": "0",
                    "dnp3.al.biq.b2": "0",
                    "dnp3.al.biq.b1": "0",
                    "dnp3.al.biq.b0": "1"
                  }
                },
                "Point Number 2 (Quality: Online), Value: 1": {
                  "dnp3.al.point_index": "2",
                  "Quality: Online": {
                    "dnp3.al.biq.b7": "1",
                    "dnp3.al.biq.b6": "0",
                    "dnp3.al.biq.b5": "0",
                    "dnp3.al.biq.b4": "0",
                    "dnp3.al.biq.b3": "0",
                    "dnp3.al.biq.b2": "0",
                    "dnp3.al.biq.b1": "0",
                    "dnp3.al.biq.b0": "1"
                  }
                },
                "Point Number 3 (Quality: Online), Value: 1": {
                  "dnp3.al.point_index": "3",
                  "Quality: Online": {
                    "dnp3.al.biq.b7": "1",
                    "dnp3.al.biq.b6": "0",
                    "dnp3.al.biq.b5": "0",
                    "dnp3.al.biq.b4": "0",
                    "dnp3.al.biq.b3": "0",
                    "dnp3.al.biq.b2": "0",
                    "dnp3.al.biq.b1": "0",
                    "dnp3.al.biq.b0": "1"
                  }
                },
                "Point Number 4 (Quality: Online), Value: 1": {
                  "dnp3.al.point_index": "4",
                  "Quality: Online": {
                    "dnp3.al.biq.b7": "1",
                    "dnp3.al.biq.b6": "0",
                    "dnp3.al.biq.b5": "0",
                    "dnp3.al.biq.b4": "0",
                    "dnp3.al.biq.b3": "0",
                    "dnp3.al.biq.b2": "0",
                    "dnp3.al.biq.b1": "0",
                    "dnp3.al.biq.b0": "1"
                  }
                },
                "Point Number 5 (Quality: Online), Value: 1": {
                  "dnp3.al.point_index": "5",
                  "Quality: Online": {
                    "dnp3.al.biq.b7": "1",
                    "dnp3.al.biq.b6": "0",
                    "dnp3.al.biq.b5": "0",
                    "dnp3.al.biq.b4": "0",
                    "dnp3.al.biq.b3": "0",
                    "dnp3.al.biq.b2": "0",
                    "dnp3.al.biq.b1": "0",
                    "dnp3.al.biq.b0": "1"
                  }
                },
                "Point Number 6 (Quality: Online), Value: 1": {
                  "dnp3.al.point_index": "6",
                  "Quality: Online": {
                    "dnp3.al.biq.b7": "1",
                    "dnp3.al.biq.b6": "0",
                    "dnp3.al.biq.b5": "0",
                    "dnp3.al.biq.b4": "0",
                    "dnp3.al.biq.b3": "0",
                    "dnp3.al.biq.b2": "0",
                    "dnp3.al.biq.b1": "0",
                    "dnp3.al.biq.b0": "1"
                  }
                },
                "Point Number 7 (Quality: Online), Value: 1": {
                  "dnp3.al.point_index": "7",
                  "Quality: Online": {
                    "dnp3.al.biq.b7": "1",
                    "dnp3.al.biq.b6": "0",
                    "dnp3.al.biq.b5": "0",
                    "dnp3.al.biq.b4": "0",
                    "dnp3.al.biq.b3": "0",
                    "dnp3.al.biq.b2": "0",
                    "dnp3.al.biq.b1": "0",
                    "dnp3.al.biq.b0": "1"
                  }
                },
                "Point Number 8 (Quality: Online), Value: 1": {
                  "dnp3.al.point_index": "8",
                  "Quality: Online": {
                    "dnp3.al.biq.b7": "1",
                    "dnp3.al.biq.b6": "0",
                    "dnp3.al.biq.b5": "0",
                    "dnp3.al.biq.b4": "0",
                    "dnp3.al.biq.b3": "0",
                    "dnp3.al.biq.b2": "0",
                    "dnp3.al.biq.b1": "0",
                    "dnp3.al.biq.b0": "1"
                  }
                }
              },
              "dnp3.al.obj": "7685",
              "dnp3.al.obj_tree": {
                "Qualifier Field, Prefix: None, Range: 8-bit Start and Stop Indices": {
                  "dnp3.al.objq.prefix": "0",
                  "dnp3.al.objq.range": "0"
                },
                "Number of Items: 18": {
                  "dnp3.al.range.start": "0",
                  "dnp3.al.range.stop": "17"
                },
                "Point Number 0 (Quality: Online), Value: -1154.14": {
                  "dnp3.al.point_index": "0",
                  "Quality: Online": {
                    "dnp3.al.aiq.b7": "0",
                    "dnp3.al.aiq.b6": "0",
                    "dnp3.al.aiq.b5": "0",
                    "dnp3.al.aiq.b4": "0",
                    "dnp3.al.aiq.b3": "0",
                    "dnp3.al.aiq.b2": "0",
                    "dnp3.al.aiq.b1": "0",
                    "dnp3.al.aiq.b0": "1"
                  },
                  "dnp3.al.ana.float": "-1154.14"
                },
                "Point Number 1 (Quality: Online), Value: 129.6": {
                  "dnp3.al.point_index": "1",
                  "Quality: Online": {
                    "dnp3.al.aiq.b7": "0",
                    "dnp3.al.aiq.b6": "0",
                    "dnp3.al.aiq.b5": "0",
                    "dnp3.al.aiq.b4": "0",
                    "dnp3.al.aiq.b3": "0",
                    "dnp3.al.aiq.b2": "0",
                    "dnp3.al.aiq.b1": "0",
                    "dnp3.al.aiq.b0": "1"
                  },
                  "dnp3.al.ana.float": "129.6"
                },
                "Point Number 2 (Quality: Online), Value: -1448.3": {
                  "dnp3.al.point_index": "2",
                  "Quality: Online": {
                    "dnp3.al.aiq.b7": "0",
                    "dnp3.al.aiq.b6": "0",
                    "dnp3.al.aiq.b5": "0",
                    "dnp3.al.aiq.b4": "0",
                    "dnp3.al.aiq.b3": "0",
                    "dnp3.al.aiq.b2": "0",
                    "dnp3.al.aiq.b1": "0",
                    "dnp3.al.aiq.b0": "1"
                  },
                  "dnp3.al.ana.float": "-1448.3"
                },
                "Point Number 3 (Quality: Online), Value: 117.815": {
                  "dnp3.al.point_index": "3",
                  "Quality: Online": {
                    "dnp3.al.aiq.b7": "0",
                    "dnp3.al.aiq.b6": "0",
                    "dnp3.al.aiq.b5": "0",
                    "dnp3.al.aiq.b4": "0",
                    "dnp3.al.aiq.b3": "0",
                    "dnp3.al.aiq.b2": "0",
                    "dnp3.al.aiq.b1": "0",
                    "dnp3.al.aiq.b0": "1"
                  },
                  "dnp3.al.ana.float": "117.815"
                },
                "Point Number 4 (Quality: Online), Value: -82.8205": {
                  "dnp3.al.point_index": "4",
                  "Quality: Online": {
                    "dnp3.al.aiq.b7": "0",
                    "dnp3.al.aiq.b6": "0",
                    "dnp3.al.aiq.b5": "0",
                    "dnp3.al.aiq.b4": "0",
                    "dnp3.al.aiq.b3": "0",
                    "dnp3.al.aiq.b2": "0",
                    "dnp3.al.aiq.b1": "0",
                    "dnp3.al.aiq.b0": "1"
                  },
                  "dnp3.al.ana.float": "-82.8205"
                },
                "Point Number 5 (Quality: Online), Value: 7.24533": {
                  "dnp3.al.point_index": "5",
                  "Quality: Online": {
                    "dnp3.al.aiq.b7": "0",
                    "dnp3.al.aiq.b6": "0",
                    "dnp3.al.aiq.b5": "0",
                    "dnp3.al.aiq.b4": "0",
                    "dnp3.al.aiq.b3": "0",
                    "dnp3.al.aiq.b2": "0",
                    "dnp3.al.aiq.b1": "0",
                    "dnp3.al.aiq.b0": "1"
                  },
                  "dnp3.al.ana.float": "7.24533"
                },
                "Point Number 6 (Quality: Online), Value: 1225.22": {
                  "dnp3.al.point_index": "6",
                  "Quality: Online": {
                    "dnp3.al.aiq.b7": "0",
                    "dnp3.al.aiq.b6": "0",
                    "dnp3.al.aiq.b5": "0",
                    "dnp3.al.aiq.b4": "0",
                    "dnp3.al.aiq.b3": "0",
                    "dnp3.al.aiq.b2": "0",
                    "dnp3.al.aiq.b1": "0",
                    "dnp3.al.aiq.b0": "1"
                  },
                  "dnp3.al.ana.float": "1225.22"
                },
                "Point Number 7 (Quality: Online), Value: 41.2411": {
                  "dnp3.al.point_index": "7",
                  "Quality: Online": {
                    "dnp3.al.aiq.b7": "0",
                    "dnp3.al.aiq.b6": "0",
                    "dnp3.al.aiq.b5": "0",
                    "dnp3.al.aiq.b4": "0",
                    "dnp3.al.aiq.b3": "0",
                    "dnp3.al.aiq.b2": "0",
                    "dnp3.al.aiq.b1": "0",
                    "dnp3.al.aiq.b0": "1"
                  },
                  "dnp3.al.ana.float": "41.2411"
                },
                "Point Number 8 (Quality: Online), Value: 1024.01": {
                  "dnp3.al.point_index": "8",
                  "Quality: Online": {
                    "dnp3.al.aiq.b7": "0",
                    "dnp3.al.aiq.b6": "0",
                    "dnp3.al.aiq.b5": "0",
                    "dnp3.al.aiq.b4": "0",
                    "dnp3.al.aiq.b3": "0",
                    "dnp3.al.aiq.b2": "0",
                    "dnp3.al.aiq.b1": "0",
                    "dnp3.al.aiq.b0": "1"
                  },
                  "dnp3.al.ana.float": "1024.01"
                },
                "Point Number 9 (Quality: Online), Value: 40.2147": {
                  "dnp3.al.point_index": "9",
                  "Quality: Online": {
                    "dnp3.al.aiq.b7": "0",
                    "dnp3.al.aiq.b6": "0",
                    "dnp3.al.aiq.b5": "0",
                    "dnp3.al.aiq.b4": "0",
                    "dnp3.al.aiq.b3": "0",
                    "dnp3.al.aiq.b2": "0",
                    "dnp3.al.aiq.b1": "0",
                    "dnp3.al.aiq.b0": "1"
                  },
                  "dnp3.al.ana.float": "40.2147"
                },
                "Point Number 10 (Quality: Online), Value: -2445.68": {
                  "dnp3.al.point_index": "10",
                  "Quality: Online": {
                    "dnp3.al.aiq.b7": "0",
                    "dnp3.al.aiq.b6": "0",
                    "dnp3.al.aiq.b5": "0",
                    "dnp3.al.aiq.b4": "0",
                    "dnp3.al.aiq.b3": "0",
                    "dnp3.al.aiq.b2": "0",
                    "dnp3.al.aiq.b1": "0",
                    "dnp3.al.aiq.b0": "1"
                  },
                  "dnp3.al.ana.float": "-2445.68"
                },
                "Point Number 11 (Quality: Online), Value: 147.373": {
                  "dnp3.al.point_index": "11",
                  "Quality: Online": {
                    "dnp3.al.aiq.b7": "0",
                    "dnp3.al.aiq.b6": "0",
                    "dnp3.al.aiq.b5": "0",
                    "dnp3.al.aiq.b4": "0",
                    "dnp3.al.aiq.b3": "0",
                    "dnp3.al.aiq.b2": "0",
                    "dnp3.al.aiq.b1": "0",
                    "dnp3.al.aiq.b0": "1"
                  },
                  "dnp3.al.ana.float": "147.373"
                },
                "Point Number 12 (Quality: Online), Value: 82.8205": {
                  "dnp3.al.point_index": "12",
                  "Quality: Online": {
                    "dnp3.al.aiq.b7": "0",
                    "dnp3.al.aiq.b6": "0",
                    "dnp3.al.aiq.b5": "0",
                    "dnp3.al.aiq.b4": "0",
                    "dnp3.al.aiq.b3": "0",
                    "dnp3.al.aiq.b2": "0",
                    "dnp3.al.aiq.b1": "0",
                    "dnp3.al.aiq.b0": "1"
                  },
                  "dnp3.al.ana.float": "82.8205"
                },
                "Point Number 13 (Quality: Online), Value: -7.24533": {
                  "dnp3.al.point_index": "13",
                  "Quality: Online": {
                    "dnp3.al.aiq.b7": "0",
                    "dnp3.al.aiq.b6": "0",
                    "dnp3.al.aiq.b5": "0",
                    "dnp3.al.aiq.b4": "0",
                    "dnp3.al.aiq.b3": "0",
                    "dnp3.al.aiq.b2": "0",
                    "dnp3.al.aiq.b1": "0",
                    "dnp3.al.aiq.b0": "1"
                  },
                  "dnp3.al.ana.float": "-7.24533"
                },
                "Point Number 14 (Quality: Online), Value: 1225.22": {
                  "dnp3.al.point_index": "14",
                  "Quality: Online": {
                    "dnp3.al.aiq.b7": "0",
                    "dnp3.al.aiq.b6": "0",
                    "dnp3.al.aiq.b5": "0",
                    "dnp3.al.aiq.b4": "0",
                    "dnp3.al.aiq.b3": "0",
                    "dnp3.al.aiq.b2": "0",
                    "dnp3.al.aiq.b1": "0",
                    "dnp3.al.aiq.b0": "1"
                  },
                  "dnp3.al.ana.float": "1225.22"
                },
                "Point Number 15 (Quality: Online), Value: 41.2411": {
                  "dnp3.al.point_index": "15",
                  "Quality: Online": {
                    "dnp3.al.aiq.b7": "0",
                    "dnp3.al.aiq.b6": "0",
                    "dnp3.al.aiq.b5": "0",
                    "dnp3.al.aiq.b4": "0",
                    "dnp3.al.aiq.b3": "0",
                    "dnp3.al.aiq.b2": "0",
                    "dnp3.al.aiq.b1": "0",
                    "dnp3.al.aiq.b0": "1"
                  },
                  "dnp3.al.ana.float": "41.2411"
                },
                "Point Number 16 (Quality: Online), Value: 1024.01": {
                  "dnp3.al.point_index": "16",
                  "Quality: Online": {
                    "dnp3.al.aiq.b7": "0",
                    "dnp3.al.aiq.b6": "0",
                    "dnp3.al.aiq.b5": "0",
                    "dnp3.al.aiq.b4": "0",
                    "dnp3.al.aiq.b3": "0",
                    "dnp3.al.aiq.b2": "0",
                    "dnp3.al.aiq.b1": "0",
                    "dnp3.al.aiq.b0": "1"
                  },
                  "dnp3.al.ana.float": "1024.01"
                },
                "Point Number 17 (Quality: Online), Value: 40.2147": {
                  "dnp3.al.point_index": "17",
                  "Quality: Online": {
                    "dnp3.al.aiq.b7": "0",
                    "dnp3.al.aiq.b6": "0",
                    "dnp3.al.aiq.b5": "0",
                    "dnp3.al.aiq.b4": "0",
                    "dnp3.al.aiq.b3": "0",
                    "dnp3.al.aiq.b2": "0",
                    "dnp3.al.aiq.b1": "0",
                    "dnp3.al.aiq.b0": "1"
                  },
                  "dnp3.al.ana.float": "40.2147"
                }
              },
              "dnp3.al.obj": "2562",
              "dnp3.al.obj_tree": {
                "Qualifier Field, Prefix: None, Range: 8-bit Start and Stop Indices": {
                  "dnp3.al.objq.prefix": "0",
                  "dnp3.al.objq.range": "0"
                },
                "Number of Items: 9": {
                  "dnp3.al.range.start": "0",
                  "dnp3.al.range.stop": "8"
                },
                "Point Number 0 (Quality: Online), Value: 1": {
                  "dnp3.al.point_index": "0",
                  "Quality: Online": {
                    "dnp3.al.boq.b7": "1",
                    "dnp3.al.boq.b6": "0",
                    "dnp3.al.boq.b5": "0",
                    "dnp3.al.boq.b4": "0",
                    "dnp3.al.boq.b3": "0",
                    "dnp3.al.boq.b2": "0",
                    "dnp3.al.boq.b1": "0",
                    "dnp3.al.boq.b0": "1"
                  }
                },
                "Point Number 1 (Quality: Online), Value: 1": {
                  "dnp3.al.point_index": "1",
                  "Quality: Online": {
                    "dnp3.al.boq.b7": "1",
                    "dnp3.al.boq.b6": "0",
                    "dnp3.al.boq.b5": "0",
                    "dnp3.al.boq.b4": "0",
                    "dnp3.al.boq.b3": "0",
                    "dnp3.al.boq.b2": "0",
                    "dnp3.al.boq.b1": "0",
                    "dnp3.al.boq.b0": "1"
                  }
                },
                "Point Number 2 (Quality: Online), Value: 1": {
                  "dnp3.al.point_index": "2",
                  "Quality: Online": {
                    "dnp3.al.boq.b7": "1",
                    "dnp3.al.boq.b6": "0",
                    "dnp3.al.boq.b5": "0",
                    "dnp3.al.boq.b4": "0",
                    "dnp3.al.boq.b3": "0",
                    "dnp3.al.boq.b2": "0",
                    "dnp3.al.boq.b1": "0",
                    "dnp3.al.boq.b0": "1"
                  }
                },
                "Point Number 3 (Quality: Online), Value: 1": {
                  "dnp3.al.point_index": "3",
                  "Quality: Online": {
                    "dnp3.al.boq.b7": "1",
                    "dnp3.al.boq.b6": "0",
                    "dnp3.al.boq.b5": "0",
                    "dnp3.al.boq.b4": "0",
                    "dnp3.al.boq.b3": "0",
                    "dnp3.al.boq.b2": "0",
                    "dnp3.al.boq.b1": "0",
                    "dnp3.al.boq.b0": "1"
                  }
                },
                "Point Number 4 (Quality: Online), Value: 1": {
                  "dnp3.al.point_index": "4",
                  "Quality: Online": {
                    "dnp3.al.boq.b7": "1",
                    "dnp3.al.boq.b6": "0",
                    "dnp3.al.boq.b5": "0",
                    "dnp3.al.boq.b4": "0",
                    "dnp3.al.boq.b3": "0",
                    "dnp3.al.boq.b2": "0",
                    "dnp3.al.boq.b1": "0",
                    "dnp3.al.boq.b0": "1"
                  }
                },
                "Point Number 5 (Quality: Online), Value: 1": {
                  "dnp3.al.point_index": "5",
                  "Quality: Online": {
                    "dnp3.al.boq.b7": "1",
                    "dnp3.al.boq.b6": "0",
                    "dnp3.al.boq.b5": "0",
                    "dnp3.al.boq.b4": "0",
                    "dnp3.al.boq.b3": "0",
                    "dnp3.al.boq.b2": "0",
                    "dnp3.al.boq.b1": "0",
                    "dnp3.al.boq.b0": "1"
                  }
                },
                "Point Number 6 (Quality: Online), Value: 1": {
                  "dnp3.al.point_index": "6",
                  "Quality: Online": {
                    "dnp3.al.boq.b7": "1",
                    "dnp3.al.boq.b6": "0",
                    "dnp3.al.boq.b5": "0",
                    "dnp3.al.boq.b4": "0",
                    "dnp3.al.boq.b3": "0",
                    "dnp3.al.boq.b2": "0",
                    "dnp3.al.boq.b1": "0",
                    "dnp3.al.boq.b0": "1"
                  }
                },
                "Point Number 7 (Quality: Online), Value: 1": {
                  "dnp3.al.point_index": "7",
                  "Quality: Online": {
                    "dnp3.al.boq.b7": "1",
                    "dnp3.al.boq.b6": "0",
                    "dnp3.al.boq.b5": "0",
                    "dnp3.al.boq.b4": "0",
                    "dnp3.al.boq.b3": "0",
                    "dnp3.al.boq.b2": "0",
                    "dnp3.al.boq.b1": "0",
                    "dnp3.al.boq.b0": "1"
                  }
                },
                "Point Number 8 (Quality: Online), Value: 1": {
                  "dnp3.al.point_index": "8",
                  "Quality: Online": {
                    "dnp3.al.boq.b7": "1",
                    "dnp3.al.boq.b6": "0",
                    "dnp3.al.boq.b5": "0",
                    "dnp3.al.boq.b4": "0",
                    "dnp3.al.boq.b3": "0",
                    "dnp3.al.boq.b2": "0",
                    "dnp3.al.boq.b1": "0",
                    "dnp3.al.boq.b0": "1"
                  }
                }
              },
              "dnp3.al.obj": "10243",
              "dnp3.al.obj_tree": {
                "Qualifier Field, Prefix: None, Range: 8-bit Start and Stop Indices": {
                  "dnp3.al.objq.prefix": "0",
                  "dnp3.al.objq.range": "0"
                },
                "Number of Items: 2": {
                  "dnp3.al.range.start": "0",
                  "dnp3.al.range.stop": "1"
                },
                "Point Number 0 (Quality: Online), Value: 1200": {
                  "dnp3.al.point_index": "0",
                  "Quality: Online": {
                    "dnp3.al.aoq.b7": "0",
                    "dnp3.al.aoq.b6": "0",
                    "dnp3.al.aoq.b5": "0",
                    "dnp3.al.aoq.b4": "0",
                    "dnp3.al.aoq.b3": "0",
                    "dnp3.al.aoq.b2": "0",
                    "dnp3.al.aoq.b1": "0",
                    "dnp3.al.aoq.b0": "1"
                  },
                  "dnp3.al.anaout.float": "1200"
                },
                "Point Number 1 (Quality: Online), Value: 1024.01": {
                  "dnp3.al.point_index": "1",
                  "Quality: Online": {
                    "dnp3.al.aoq.b7": "0",
                    "dnp3.al.aoq.b6": "0",
                    "dnp3.al.aoq.b5": "0",
                    "dnp3.al.aoq.b4": "0",
                    "dnp3.al.aoq.b3": "0",
                    "dnp3.al.aoq.b2": "0",
                    "dnp3.al.aoq.b1": "0",
                    "dnp3.al.aoq.b0": "1"
                  },
                  "dnp3.al.anaout.float": "1024.01"
                }
              }
            }
          }
        }
      }
    }
  },
  {
    "_index": "packets-2020-10-17",
    "_type": "pcap_file",
    "_score": null,
    "_source": {
      "layers": {
        "frame": {
          "frame.encap_type": "1",
          "frame.time": "Oct 17, 2020 12:13:17.539466000 CDT",
          "frame.offset_shift": "0.000000000",
          "frame.time_epoch": "1602954797.539466000",
          "frame.time_delta": "0.090056000",
          "frame.time_delta_displayed": "0.090056000",
          "frame.time_relative": "2.457323000",
          "frame.number": "8",
          "frame.len": "72",
          "frame.cap_len": "72",
          "frame.marked": "0",
          "frame.ignored": "0",
          "frame.protocols": "eth:ethertype:ip:tcp:dnp3",
          "frame.coloring_rule.name": "TCP",
          "frame.coloring_rule.string": "tcp"
        },
        "eth": {
          "eth.dst": "00:50:56:9c:9d:70",
          "eth.dst_tree": {
            "eth.dst_resolved": "Vmware_9c:9d:70",
            "eth.addr": "00:50:56:9c:9d:70",
            "eth.addr_resolved": "Vmware_9c:9d:70",
            "eth.lg": "0",
            "eth.ig": "0"
          },
          "eth.src": "00:00:00:aa:00:22",
          "eth.src_tree": {
            "eth.src_resolved": "00:00:00_aa:00:22",
            "eth.addr": "00:00:00:aa:00:22",
            "eth.addr_resolved": "00:00:00_aa:00:22",
            "eth.lg": "0",
            "eth.ig": "0"
          },
          "eth.type": "0x00000800"
        },
        "ip": {
          "ip.version": "4",
          "ip.hdr_len": "20",
          "ip.dsfield": "0x00000000",
          "ip.dsfield_tree": {
            "ip.dsfield.dscp": "0",
            "ip.dsfield.ecn": "0"
          },
          "ip.len": "58",
          "ip.id": "0x00000034",
          "ip.flags": "0x00004000",
          "ip.flags_tree": {
            "ip.flags.rb": "0",
            "ip.flags.df": "1",
            "ip.flags.mf": "0"
          },
          "ip.frag_offset": "0",
          "ip.ttl": "62",
          "ip.proto": "6",
          "ip.checksum": "0x0000cfca",
          "ip.checksum.status": "2",
          "ip.src": "172.16.0.2",
          "ip.addr": "172.16.0.2",
          "ip.src_host": "172.16.0.2",
          "ip.host": "172.16.0.2",
          "ip.dst": "192.168.0.5",
          "ip.addr": "192.168.0.5",
          "ip.dst_host": "192.168.0.5",
          "ip.host": "192.168.0.5"
        },
        "tcp": {
          "tcp.srcport": "57733",
          "tcp.dstport": "20000",
          "tcp.port": "57733",
          "tcp.port": "20000",
          "tcp.stream": "4",
          "tcp.len": "18",
          "tcp.seq": "1",
          "tcp.nxtseq": "19",
          "tcp.ack": "1",
          "tcp.hdr_len": "20",
          "tcp.flags": "0x00000018",
          "tcp.flags_tree": {
            "tcp.flags.res": "0",
            "tcp.flags.ns": "0",
            "tcp.flags.cwr": "0",
            "tcp.flags.ecn": "0",
            "tcp.flags.urg": "0",
            "tcp.flags.ack": "1",
            "tcp.flags.push": "1",
            "tcp.flags.reset": "0",
            "tcp.flags.syn": "0",
            "tcp.flags.fin": "0",
            "tcp.flags.str": "·······AP···"
          },
          "tcp.window_size_value": "501",
          "tcp.window_size": "501",
          "tcp.window_size_scalefactor": "-1",
          "tcp.checksum": "0x00003405",
          "tcp.checksum.status": "2",
          "tcp.urgent_pointer": "0",
          "tcp.analysis": {
            "tcp.analysis.bytes_in_flight": "18",
            "tcp.analysis.push_bytes_sent": "18"
          },
          "Timestamps": {
            "tcp.time_relative": "0.000000000",
            "tcp.time_delta": "0.000000000"
          },
          "tcp.payload": "05:64:0b:c4:b0:04:01:00:06:22:eb:cb:01:3c:01:06:b2:98",
          "tcp.pdu.size": "18"
        },
        "dnp3": {
          "Data Link Layer, Len: 11, From: 1, To: 1200, DIR, PRM, Unconfirmed User Data": {
            "dnp3.start": "0x00000564",
            "dnp3.len": "11",
            "dnp3.ctl": "0x000000c4",
            "dnp3.ctl_tree": {
              "dnp3.ctl.dir": "1",
              "dnp3.ctl.prm": "1",
              "dnp3.ctl.fcb": "0",
              "dnp3.ctl.fcv": "0",
              "dnp3.ctl.prifunc": "4"
            },
            "dnp3.dst": "1200",
            "dnp3.addr": "1200",
            "dnp3.src": "1",
            "dnp3.addr": "1",
            "dnp3.hdr.CRC": "0x00002206",
            "dnp.hdr.CRC.status": "1"
          },
          "dnp3.tr.ctl": "0x000000eb",
          "dnp3.tr.ctl_tree": {
            "dnp3.tr.fin": "1",
            "dnp3.tr.fir": "1",
            "dnp3.tr.seq": "43"
          },
          "Data Chunks": {
            "Data Chunk: 0": {
              "dnp.data_chunk": "eb:cb:01:3c:01:06",
              "dnp.data_chunk_len": "6",
              "dnp.data_chunk.CRC": "0x000098b2",
              "dnp.data_chunk.CRC.status": "1"
            }
          },
          "dnp3.al.fragments": {
            "dnp3.al.fragment": "8",
            "dnp3.al.fragment.count": "1",
            "dnp3.al.fragment.reassembled.length": "5"
          },
          "Application Layer: (FIR, FIN, Sequence 11, Read)": {
            "dnp3.al.ctl": "0x000000cb",
            "dnp3.al.ctl_tree": {
              "dnp3.al.fir": "1",
              "dnp3.al.fin": "1",
              "dnp3.al.con": "0",
              "dnp3.al.uns": "0",
              "dnp3.al.seq": "11"
            },
            "dnp3.al.func": "1",
            "READ Request Data Objects": {
              "dnp3.al.obj": "15361",
              "dnp3.al.obj_tree": {
                "Qualifier Field, Prefix: None, Range: No Range Field": {
                  "dnp3.al.objq.prefix": "0",
                  "dnp3.al.objq.range": "6"
                },
                "Number of Items: 0": ""
              }
            }
          }
        }
      }
    }
  },
  {
    "_index": "packets-2020-10-17",
    "_type": "pcap_file",
    "_score": null,
    "_source": {
      "layers": {
        "frame": {
          "frame.encap_type": "1",
          "frame.time": "Oct 17, 2020 12:13:17.591461000 CDT",
          "frame.offset_shift": "0.000000000",
          "frame.time_epoch": "1602954797.591461000",
          "frame.time_delta": "0.051995000",
          "frame.time_delta_displayed": "0.051995000",
          "frame.time_relative": "2.509318000",
          "frame.number": "9",
          "frame.len": "293",
          "frame.cap_len": "293",
          "frame.marked": "0",
          "frame.ignored": "0",
          "frame.protocols": "eth:ethertype:ip:tcp:dnp3",
          "frame.coloring_rule.name": "TCP",
          "frame.coloring_rule.string": "tcp"
        },
        "eth": {
          "eth.dst": "00:00:00:aa:00:22",
          "eth.dst_tree": {
            "eth.dst_resolved": "00:00:00_aa:00:22",
            "eth.addr": "00:00:00:aa:00:22",
            "eth.addr_resolved": "00:00:00_aa:00:22",
            "eth.lg": "0",
            "eth.ig": "0"
          },
          "eth.src": "00:50:56:9c:9d:70",
          "eth.src_tree": {
            "eth.src_resolved": "Vmware_9c:9d:70",
            "eth.addr": "00:50:56:9c:9d:70",
            "eth.addr_resolved": "Vmware_9c:9d:70",
            "eth.lg": "0",
            "eth.ig": "0"
          },
          "eth.type": "0x00000800"
        },
        "ip": {
          "ip.version": "4",
          "ip.hdr_len": "20",
          "ip.dsfield": "0x00000000",
          "ip.dsfield_tree": {
            "ip.dsfield.dscp": "0",
            "ip.dsfield.ecn": "0"
          },
          "ip.len": "279",
          "ip.id": "0x0000ba7d",
          "ip.flags": "0x00004000",
          "ip.flags_tree": {
            "ip.flags.rb": "0",
            "ip.flags.df": "1",
            "ip.flags.mf": "0"
          },
          "ip.frag_offset": "0",
          "ip.ttl": "128",
          "ip.proto": "6",
          "ip.checksum": "0x0000d2a3",
          "ip.checksum.status": "2",
          "ip.src": "192.168.0.5",
          "ip.addr": "192.168.0.5",
          "ip.src_host": "192.168.0.5",
          "ip.host": "192.168.0.5",
          "ip.dst": "172.16.0.2",
          "ip.addr": "172.16.0.2",
          "ip.dst_host": "172.16.0.2",
          "ip.host": "172.16.0.2"
        },
        "tcp": {
          "tcp.srcport": "20000",
          "tcp.dstport": "57733",
          "tcp.port": "20000",
          "tcp.port": "57733",
          "tcp.stream": "4",
          "tcp.len": "239",
          "tcp.seq": "1",
          "tcp.nxtseq": "240",
          "tcp.ack": "19",
          "tcp.hdr_len": "20",
          "tcp.flags": "0x00000018",
          "tcp.flags_tree": {
            "tcp.flags.res": "0",
            "tcp.flags.ns": "0",
            "tcp.flags.cwr": "0",
            "tcp.flags.ecn": "0",
            "tcp.flags.urg": "0",
            "tcp.flags.ack": "1",
            "tcp.flags.push": "1",
            "tcp.flags.reset": "0",
            "tcp.flags.syn": "0",
            "tcp.flags.fin": "0",
            "tcp.flags.str": "·······AP···"
          },
          "tcp.window_size_value": "1025",
          "tcp.window_size": "1025",
          "tcp.window_size_scalefactor": "-1",
          "tcp.checksum": "0x000067a4",
          "tcp.checksum.status": "2",
          "tcp.urgent_pointer": "0",
          "tcp.analysis": {
            "tcp.analysis.acks_frame": "8",
            "tcp.analysis.ack_rtt": "0.051995000",
            "tcp.analysis.bytes_in_flight": "239",
            "tcp.analysis.push_bytes_sent": "239"
          },
          "Timestamps": {
            "tcp.time_relative": "0.051995000",
            "tcp.time_delta": "0.051995000"
          },
          "tcp.payload": "05:64:d0:44:01:00:b0:04:1d:c4:c0:cb:81:00:00:01:02:00:00:0d:81:81:81:81:81:81:ff:f6:81:81:81:81:81:01:81:81:1e:05:00:00:1b:01:9e:a5:2c:c3:19:c0:01:75:6d:7d:c2:01:e8:b9:99:c3:01:ab:54:c5:bc:c7:c1:01:00:00:00:00:01:00:00:00:00:01:d4:79:63:44:d1:6d:01:2c:41:14:43:01:48:a5:15:c4:01:24:dc:da:c2:01:42:0b:84:28:38:c3:01:a7:c4:9b:bf:01:2b:c1:f3:c2:01:f3:b6:5b:2d:24:c1:01:c6:a1:b4:42:01:a8:fd:2b:41:01:59:6b:b6:ec:fc:c1:01:9d:e6:3a:3f:01:dc:46:fc:c1:01:d4:f7:af:fd:54:3f:01:69:48:25:41:01:d4:3e:ec:c0:01:00:00:00:00:16:5e:01:00:00:00:00:01:d4:79:63:44:01:2b:41:14:43:01:b5:83:a7:a2:a9:41:01:df:40:c0:40:0a:02:00:00:0d:81:81:e5:bc:81:81:81:81:81:81:81:81:81:01:81:81:28:03:00:00:d4:df:01:01:00:00:00:00:01:93:cd:5f:44:2f:d5",
          "tcp.pdu.size": "239"
        },
        "dnp3": {
          "Data Link Layer, Len: 208, From: 1200, To: 1, PRM, Unconfirmed User Data": {
            "dnp3.start": "0x00000564",
            "dnp3.len": "208",
            "dnp3.ctl": "0x00000044",
            "dnp3.ctl_tree": {
              "dnp3.ctl.dir": "0",
              "dnp3.ctl.prm": "1",
              "dnp3.ctl.fcb": "0",
              "dnp3.ctl.fcv": "0",
              "dnp3.ctl.prifunc": "4"
            },
            "dnp3.dst": "1",
            "dnp3.addr": "1",
            "dnp3.src": "1200",
            "dnp3.addr": "1200",
            "dnp3.hdr.CRC": "0x0000c41d",
            "dnp.hdr.CRC.status": "1"
          },
          "dnp3.tr.ctl": "0x000000c0",
          "dnp3.tr.ctl_tree": {
            "dnp3.tr.fin": "1",
            "dnp3.tr.fir": "1",
            "dnp3.tr.seq": "0"
          },
          "Data Chunks": {
            "Data Chunk: 0": {
              "dnp.data_chunk": "c0:cb:81:00:00:01:02:00:00:0d:81:81:81:81:81:81",
              "dnp.data_chunk_len": "16",
              "dnp.data_chunk.CRC": "0x0000f6ff",
              "dnp.data_chunk.CRC.status": "1"
            },
            "Data Chunk: 1": {
              "dnp.data_chunk": "81:81:81:81:81:01:81:81:1e:05:00:00:1b:01:9e:a5",
              "dnp.data_chunk_len": "16",
              "dnp.data_chunk.CRC": "0x0000c32c",
              "dnp.data_chunk.CRC.status": "1"
            },
            "Data Chunk: 2": {
              "dnp.data_chunk": "19:c0:01:75:6d:7d:c2:01:e8:b9:99:c3:01:ab:54:c5",
              "dnp.data_chunk_len": "16",
              "dnp.data_chunk.CRC": "0x0000c7bc",
              "dnp.data_chunk.CRC.status": "1"
            },
            "Data Chunk: 3": {
              "dnp.data_chunk": "c1:01:00:00:00:00:01:00:00:00:00:01:d4:79:63:44",
              "dnp.data_chunk_len": "16",
              "dnp.data_chunk.CRC": "0x00006dd1",
              "dnp.data_chunk.CRC.status": "1"
            },
            "Data Chunk: 4": {
              "dnp.data_chunk": "01:2c:41:14:43:01:48:a5:15:c4:01:24:dc:da:c2:01",
              "dnp.data_chunk_len": "16",
              "dnp.data_chunk.CRC": "0x00000b42",
              "dnp.data_chunk.CRC.status": "1"
            },
            "Data Chunk: 5": {
              "dnp.data_chunk": "84:28:38:c3:01:a7:c4:9b:bf:01:2b:c1:f3:c2:01:f3",
              "dnp.data_chunk_len": "16",
              "dnp.data_chunk.CRC": "0x00005bb6",
              "dnp.data_chunk.CRC.status": "1"
            },
            "Data Chunk: 6": {
              "dnp.data_chunk": "2d:24:c1:01:c6:a1:b4:42:01:a8:fd:2b:41:01:59:6b",
              "dnp.data_chunk_len": "16",
              "dnp.data_chunk.CRC": "0x0000ecb6",
              "dnp.data_chunk.CRC.status": "1"
            },
            "Data Chunk: 7": {
              "dnp.data_chunk": "fc:c1:01:9d:e6:3a:3f:01:dc:46:fc:c1:01:d4:f7:af",
              "dnp.data_chunk_len": "16",
              "dnp.data_chunk.CRC": "0x000054fd",
              "dnp.data_chunk.CRC.status": "1"
            },
            "Data Chunk: 8": {
              "dnp.data_chunk": "3f:01:69:48:25:41:01:d4:3e:ec:c0:01:00:00:00:00",
              "dnp.data_chunk_len": "16",
              "dnp.data_chunk.CRC": "0x00005e16",
              "dnp.data_chunk.CRC.status": "1"
            },
            "Data Chunk: 9": {
              "dnp.data_chunk": "01:00:00:00:00:01:d4:79:63:44:01:2b:41:14:43:01",
              "dnp.data_chunk_len": "16",
              "dnp.data_chunk.CRC": "0x000083b5",
              "dnp.data_chunk.CRC.status": "1"
            },
            "Data Chunk: 10": {
              "dnp.data_chunk": "a7:a2:a9:41:01:df:40:c0:40:0a:02:00:00:0d:81:81",
              "dnp.data_chunk_len": "16",
              "dnp.data_chunk.CRC": "0x0000bce5",
              "dnp.data_chunk.CRC.status": "1"
            },
            "Data Chunk: 11": {
              "dnp.data_chunk": "81:81:81:81:81:81:81:81:81:01:81:81:28:03:00:00",
              "dnp.data_chunk_len": "16",
              "dnp.data_chunk.CRC": "0x0000dfd4",
              "dnp.data_chunk.CRC.status": "1"
            },
            "Data Chunk: 12": {
              "dnp.data_chunk": "01:01:00:00:00:00:01:93:cd:5f:44",
              "dnp.data_chunk_len": "11",
              "dnp.data_chunk.CRC": "0x0000d52f",
              "dnp.data_chunk.CRC.status": "1"
            }
          },
          "dnp3.al.fragments": {
            "dnp3.al.fragment": "9",
            "dnp3.al.fragment.count": "1",
            "dnp3.al.fragment.reassembled.length": "202"
          },
          "Application Layer: (FIR, FIN, Sequence 11, Response)": {
            "dnp3.al.ctl": "0x000000cb",
            "dnp3.al.ctl_tree": {
              "dnp3.al.fir": "1",
              "dnp3.al.fin": "1",
              "dnp3.al.con": "0",
              "dnp3.al.uns": "0",
              "dnp3.al.seq": "11"
            },
            "dnp3.al.func": "129",
            "dnp3.al.iin": "0x00000000",
            "dnp3.al.iin_tree": {
              "dnp3.al.iin.rst": "0",
              "dnp3.al.iin.dt": "0",
              "dnp3.al.iin.dol": "0",
              "dnp3.al.iin.tsr": "0",
              "dnp3.al.iin.cls3d": "0",
              "dnp3.al.iin.cls2d": "0",
              "dnp3.al.iin.cls1d": "0",
              "dnp3.al.iin.bmsg": "0",
              "dnp3.al.iin.cc": "0",
              "dnp3.al.iin.oae": "0",
              "dnp3.al.iin.ebo": "0",
              "dnp3.al.iin.pioor": "0",
              "dnp3.al.iin.obju": "0",
              "dnp3.al.iin.fcni": "0"
            },
            "RESPONSE Data Objects": {
              "dnp3.al.obj": "258",
              "dnp3.al.obj_tree": {
                "Qualifier Field, Prefix: None, Range: 8-bit Start and Stop Indices": {
                  "dnp3.al.objq.prefix": "0",
                  "dnp3.al.objq.range": "0"
                },
                "Number of Items: 14": {
                  "dnp3.al.range.start": "0",
                  "dnp3.al.range.stop": "13"
                },
                "Point Number 0 (Quality: Online), Value: 1": {
                  "dnp3.al.point_index": "0",
                  "Quality: Online": {
                    "dnp3.al.biq.b7": "1",
                    "dnp3.al.biq.b6": "0",
                    "dnp3.al.biq.b5": "0",
                    "dnp3.al.biq.b4": "0",
                    "dnp3.al.biq.b3": "0",
                    "dnp3.al.biq.b2": "0",
                    "dnp3.al.biq.b1": "0",
                    "dnp3.al.biq.b0": "1"
                  }
                },
                "Point Number 1 (Quality: Online), Value: 1": {
                  "dnp3.al.point_index": "1",
                  "Quality: Online": {
                    "dnp3.al.biq.b7": "1",
                    "dnp3.al.biq.b6": "0",
                    "dnp3.al.biq.b5": "0",
                    "dnp3.al.biq.b4": "0",
                    "dnp3.al.biq.b3": "0",
                    "dnp3.al.biq.b2": "0",
                    "dnp3.al.biq.b1": "0",
                    "dnp3.al.biq.b0": "1"
                  }
                },
                "Point Number 2 (Quality: Online), Value: 1": {
                  "dnp3.al.point_index": "2",
                  "Quality: Online": {
                    "dnp3.al.biq.b7": "1",
                    "dnp3.al.biq.b6": "0",
                    "dnp3.al.biq.b5": "0",
                    "dnp3.al.biq.b4": "0",
                    "dnp3.al.biq.b3": "0",
                    "dnp3.al.biq.b2": "0",
                    "dnp3.al.biq.b1": "0",
                    "dnp3.al.biq.b0": "1"
                  }
                },
                "Point Number 3 (Quality: Online), Value: 1": {
                  "dnp3.al.point_index": "3",
                  "Quality: Online": {
                    "dnp3.al.biq.b7": "1",
                    "dnp3.al.biq.b6": "0",
                    "dnp3.al.biq.b5": "0",
                    "dnp3.al.biq.b4": "0",
                    "dnp3.al.biq.b3": "0",
                    "dnp3.al.biq.b2": "0",
                    "dnp3.al.biq.b1": "0",
                    "dnp3.al.biq.b0": "1"
                  }
                },
                "Point Number 4 (Quality: Online), Value: 1": {
                  "dnp3.al.point_index": "4",
                  "Quality: Online": {
                    "dnp3.al.biq.b7": "1",
                    "dnp3.al.biq.b6": "0",
                    "dnp3.al.biq.b5": "0",
                    "dnp3.al.biq.b4": "0",
                    "dnp3.al.biq.b3": "0",
                    "dnp3.al.biq.b2": "0",
                    "dnp3.al.biq.b1": "0",
                    "dnp3.al.biq.b0": "1"
                  }
                },
                "Point Number 5 (Quality: Online), Value: 1": {
                  "dnp3.al.point_index": "5",
                  "Quality: Online": {
                    "dnp3.al.biq.b7": "1",
                    "dnp3.al.biq.b6": "0",
                    "dnp3.al.biq.b5": "0",
                    "dnp3.al.biq.b4": "0",
                    "dnp3.al.biq.b3": "0",
                    "dnp3.al.biq.b2": "0",
                    "dnp3.al.biq.b1": "0",
                    "dnp3.al.biq.b0": "1"
                  }
                },
                "Point Number 6 (Quality: Online), Value: 1": {
                  "dnp3.al.point_index": "6",
                  "Quality: Online": {
                    "dnp3.al.biq.b7": "1",
                    "dnp3.al.biq.b6": "0",
                    "dnp3.al.biq.b5": "0",
                    "dnp3.al.biq.b4": "0",
                    "dnp3.al.biq.b3": "0",
                    "dnp3.al.biq.b2": "0",
                    "dnp3.al.biq.b1": "0",
                    "dnp3.al.biq.b0": "1"
                  }
                },
                "Point Number 7 (Quality: Online), Value: 1": {
                  "dnp3.al.point_index": "7",
                  "Quality: Online": {
                    "dnp3.al.biq.b7": "1",
                    "dnp3.al.biq.b6": "0",
                    "dnp3.al.biq.b5": "0",
                    "dnp3.al.biq.b4": "0",
                    "dnp3.al.biq.b3": "0",
                    "dnp3.al.biq.b2": "0",
                    "dnp3.al.biq.b1": "0",
                    "dnp3.al.biq.b0": "1"
                  }
                },
                "Point Number 8 (Quality: Online), Value: 1": {
                  "dnp3.al.point_index": "8",
                  "Quality: Online": {
                    "dnp3.al.biq.b7": "1",
                    "dnp3.al.biq.b6": "0",
                    "dnp3.al.biq.b5": "0",
                    "dnp3.al.biq.b4": "0",
                    "dnp3.al.biq.b3": "0",
                    "dnp3.al.biq.b2": "0",
                    "dnp3.al.biq.b1": "0",
                    "dnp3.al.biq.b0": "1"
                  }
                },
                "Point Number 9 (Quality: Online), Value: 1": {
                  "dnp3.al.point_index": "9",
                  "Quality: Online": {
                    "dnp3.al.biq.b7": "1",
                    "dnp3.al.biq.b6": "0",
                    "dnp3.al.biq.b5": "0",
                    "dnp3.al.biq.b4": "0",
                    "dnp3.al.biq.b3": "0",
                    "dnp3.al.biq.b2": "0",
                    "dnp3.al.biq.b1": "0",
                    "dnp3.al.biq.b0": "1"
                  }
                },
                "Point Number 10 (Quality: Online), Value: 1": {
                  "dnp3.al.point_index": "10",
                  "Quality: Online": {
                    "dnp3.al.biq.b7": "1",
                    "dnp3.al.biq.b6": "0",
                    "dnp3.al.biq.b5": "0",
                    "dnp3.al.biq.b4": "0",
                    "dnp3.al.biq.b3": "0",
                    "dnp3.al.biq.b2": "0",
                    "dnp3.al.biq.b1": "0",
                    "dnp3.al.biq.b0": "1"
                  }
                },
                "Point Number 11 (Quality: Online), Value: 0": {
                  "dnp3.al.point_index": "11",
                  "Quality: Online": {
                    "dnp3.al.biq.b7": "0",
                    "dnp3.al.biq.b6": "0",
                    "dnp3.al.biq.b5": "0",
                    "dnp3.al.biq.b4": "0",
                    "dnp3.al.biq.b3": "0",
                    "dnp3.al.biq.b2": "0",
                    "dnp3.al.biq.b1": "0",
                    "dnp3.al.biq.b0": "1"
                  }
                },
                "Point Number 12 (Quality: Online), Value: 1": {
                  "dnp3.al.point_index": "12",
                  "Quality: Online": {
                    "dnp3.al.biq.b7": "1",
                    "dnp3.al.biq.b6": "0",
                    "dnp3.al.biq.b5": "0",
                    "dnp3.al.biq.b4": "0",
                    "dnp3.al.biq.b3": "0",
                    "dnp3.al.biq.b2": "0",
                    "dnp3.al.biq.b1": "0",
                    "dnp3.al.biq.b0": "1"
                  }
                },
                "Point Number 13 (Quality: Online), Value: 1": {
                  "dnp3.al.point_index": "13",
                  "Quality: Online": {
                    "dnp3.al.biq.b7": "1",
                    "dnp3.al.biq.b6": "0",
                    "dnp3.al.biq.b5": "0",
                    "dnp3.al.biq.b4": "0",
                    "dnp3.al.biq.b3": "0",
                    "dnp3.al.biq.b2": "0",
                    "dnp3.al.biq.b1": "0",
                    "dnp3.al.biq.b0": "1"
                  }
                }
              },
              "dnp3.al.obj": "7685",
              "dnp3.al.obj_tree": {
                "Qualifier Field, Prefix: None, Range: 8-bit Start and Stop Indices": {
                  "dnp3.al.objq.prefix": "0",
                  "dnp3.al.objq.range": "0"
                },
                "Number of Items: 28": {
                  "dnp3.al.range.start": "0",
                  "dnp3.al.range.stop": "27"
                },
                "Point Number 0 (Quality: Online), Value: -2.40073": {
                  "dnp3.al.point_index": "0",
                  "Quality: Online": {
                    "dnp3.al.aiq.b7": "0",
                    "dnp3.al.aiq.b6": "0",
                    "dnp3.al.aiq.b5": "0",
                    "dnp3.al.aiq.b4": "0",
                    "dnp3.al.aiq.b3": "0",
                    "dnp3.al.aiq.b2": "0",
                    "dnp3.al.aiq.b1": "0",
                    "dnp3.al.aiq.b0": "1"
                  },
                  "dnp3.al.ana.float": "-2.40073"
                },
                "Point Number 1 (Quality: Online), Value: -63.3569": {
                  "dnp3.al.point_index": "1",
                  "Quality: Online": {
                    "dnp3.al.aiq.b7": "0",
                    "dnp3.al.aiq.b6": "0",
                    "dnp3.al.aiq.b5": "0",
                    "dnp3.al.aiq.b4": "0",
                    "dnp3.al.aiq.b3": "0",
                    "dnp3.al.aiq.b2": "0",
                    "dnp3.al.aiq.b1": "0",
                    "dnp3.al.aiq.b0": "1"
                  },
                  "dnp3.al.ana.float": "-63.3569"
                },
                "Point Number 2 (Quality: Online), Value: -307.452": {
                  "dnp3.al.point_index": "2",
                  "Quality: Online": {
                    "dnp3.al.aiq.b7": "0",
                    "dnp3.al.aiq.b6": "0",
                    "dnp3.al.aiq.b5": "0",
                    "dnp3.al.aiq.b4": "0",
                    "dnp3.al.aiq.b3": "0",
                    "dnp3.al.aiq.b2": "0",
                    "dnp3.al.aiq.b1": "0",
                    "dnp3.al.aiq.b0": "1"
                  },
                  "dnp3.al.ana.float": "-307.452"
                },
                "Point Number 3 (Quality: Online), Value: -24.6663": {
                  "dnp3.al.point_index": "3",
                  "Quality: Online": {
                    "dnp3.al.aiq.b7": "0",
                    "dnp3.al.aiq.b6": "0",
                    "dnp3.al.aiq.b5": "0",
                    "dnp3.al.aiq.b4": "0",
                    "dnp3.al.aiq.b3": "0",
                    "dnp3.al.aiq.b2": "0",
                    "dnp3.al.aiq.b1": "0",
                    "dnp3.al.aiq.b0": "1"
                  },
                  "dnp3.al.ana.float": "-24.6663"
                },
                "Point Number 4 (Quality: Online), Value: 0": {
                  "dnp3.al.point_index": "4",
                  "Quality: Online": {
                    "dnp3.al.aiq.b7": "0",
                    "dnp3.al.aiq.b6": "0",
                    "dnp3.al.aiq.b5": "0",
                    "dnp3.al.aiq.b4": "0",
                    "dnp3.al.aiq.b3": "0",
                    "dnp3.al.aiq.b2": "0",
                    "dnp3.al.aiq.b1": "0",
                    "dnp3.al.aiq.b0": "1"
                  },
                  "dnp3.al.ana.float": "0"
                },
                "Point Number 5 (Quality: Online), Value: 0": {
                  "dnp3.al.point_index": "5",
                  "Quality: Online": {
                    "dnp3.al.aiq.b7": "0",
                    "dnp3.al.aiq.b6": "0",
                    "dnp3.al.aiq.b5": "0",
                    "dnp3.al.aiq.b4": "0",
                    "dnp3.al.aiq.b3": "0",
                    "dnp3.al.aiq.b2": "0",
                    "dnp3.al.aiq.b1": "0",
                    "dnp3.al.aiq.b0": "1"
                  },
                  "dnp3.al.ana.float": "0"
                },
                "Point Number 6 (Quality: Online), Value: 909.904": {
                  "dnp3.al.point_index": "6",
                  "Quality: Online": {
                    "dnp3.al.aiq.b7": "0",
                    "dnp3.al.aiq.b6": "0",
                    "dnp3.al.aiq.b5": "0",
                    "dnp3.al.aiq.b4": "0",
                    "dnp3.al.aiq.b3": "0",
                    "dnp3.al.aiq.b2": "0",
                    "dnp3.al.aiq.b1": "0",
                    "dnp3.al.aiq.b0": "1"
                  },
                  "dnp3.al.ana.float": "909.904"
                },
                "Point Number 7 (Quality: Online), Value: 148.255": {
                  "dnp3.al.point_index": "7",
                  "Quality: Online": {
                    "dnp3.al.aiq.b7": "0",
                    "dnp3.al.aiq.b6": "0",
                    "dnp3.al.aiq.b5": "0",
                    "dnp3.al.aiq.b4": "0",
                    "dnp3.al.aiq.b3": "0",
                    "dnp3.al.aiq.b2": "0",
                    "dnp3.al.aiq.b1": "0",
                    "dnp3.al.aiq.b0": "1"
                  },
                  "dnp3.al.ana.float": "148.255"
                },
                "Point Number 8 (Quality: Online), Value: -598.583": {
                  "dnp3.al.point_index": "8",
                  "Quality: Online": {
                    "dnp3.al.aiq.b7": "0",
                    "dnp3.al.aiq.b6": "0",
                    "dnp3.al.aiq.b5": "0",
                    "dnp3.al.aiq.b4": "0",
                    "dnp3.al.aiq.b3": "0",
                    "dnp3.al.aiq.b2": "0",
                    "dnp3.al.aiq.b1": "0",
                    "dnp3.al.aiq.b0": "1"
                  },
                  "dnp3.al.ana.float": "-598.583"
                },
                "Point Number 9 (Quality: Online), Value: -109.43": {
                  "dnp3.al.point_index": "9",
                  "Quality: Online": {
                    "dnp3.al.aiq.b7": "0",
                    "dnp3.al.aiq.b6": "0",
                    "dnp3.al.aiq.b5": "0",
                    "dnp3.al.aiq.b4": "0",
                    "dnp3.al.aiq.b3": "0",
                    "dnp3.al.aiq.b2": "0",
                    "dnp3.al.aiq.b1": "0",
                    "dnp3.al.aiq.b0": "1"
                  },
                  "dnp3.al.ana.float": "-109.43"
                },
                "Point Number 10 (Quality: Online), Value: -184.158": {
                  "dnp3.al.point_index": "10",
                  "Quality: Online": {
                    "dnp3.al.aiq.b7": "0",
                    "dnp3.al.aiq.b6": "0",
                    "dnp3.al.aiq.b5": "0",
                    "dnp3.al.aiq.b4": "0",
                    "dnp3.al.aiq.b3": "0",
                    "dnp3.al.aiq.b2": "0",
                    "dnp3.al.aiq.b1": "0",
                    "dnp3.al.aiq.b0": "1"
                  },
                  "dnp3.al.ana.float": "-184.158"
                },
                "Point Number 11 (Quality: Online), Value: -1.21694": {
                  "dnp3.al.point_index": "11",
                  "Quality: Online": {
                    "dnp3.al.aiq.b7": "0",
                    "dnp3.al.aiq.b6": "0",
                    "dnp3.al.aiq.b5": "0",
                    "dnp3.al.aiq.b4": "0",
                    "dnp3.al.aiq.b3": "0",
                    "dnp3.al.aiq.b2": "0",
                    "dnp3.al.aiq.b1": "0",
                    "dnp3.al.aiq.b0": "1"
                  },
                  "dnp3.al.ana.float": "-1.21694"
                },
                "Point Number 12 (Quality: Online), Value: -121.877": {
                  "dnp3.al.point_index": "12",
                  "Quality: Online": {
                    "dnp3.al.aiq.b7": "0",
                    "dnp3.al.aiq.b6": "0",
                    "dnp3.al.aiq.b5": "0",
                    "dnp3.al.aiq.b4": "0",
                    "dnp3.al.aiq.b3": "0",
                    "dnp3.al.aiq.b2": "0",
                    "dnp3.al.aiq.b1": "0",
                    "dnp3.al.aiq.b0": "1"
                  },
                  "dnp3.al.ana.float": "-121.877"
                },
                "Point Number 13 (Quality: Online), Value: -10.2612": {
                  "dnp3.al.point_index": "13",
                  "Quality: Online": {
                    "dnp3.al.aiq.b7": "0",
                    "dnp3.al.aiq.b6": "0",
                    "dnp3.al.aiq.b5": "0",
                    "dnp3.al.aiq.b4": "0",
                    "dnp3.al.aiq.b3": "0",
                    "dnp3.al.aiq.b2": "0",
                    "dnp3.al.aiq.b1": "0",
                    "dnp3.al.aiq.b0": "1"
                  },
                  "dnp3.al.ana.float": "-10.2612"
                },
                "Point Number 14 (Quality: Online), Value: 90.316": {
                  "dnp3.al.point_index": "14",
                  "Quality: Online": {
                    "dnp3.al.aiq.b7": "0",
                    "dnp3.al.aiq.b6": "0",
                    "dnp3.al.aiq.b5": "0",
                    "dnp3.al.aiq.b4": "0",
                    "dnp3.al.aiq.b3": "0",
                    "dnp3.al.aiq.b2": "0",
                    "dnp3.al.aiq.b1": "0",
                    "dnp3.al.aiq.b0": "1"
                  },
                  "dnp3.al.ana.float": "90.316"
                },
                "Point Number 15 (Quality: Online), Value: 10.7494": {
                  "dnp3.al.point_index": "15",
                  "Quality: Online": {
                    "dnp3.al.aiq.b7": "0",
                    "dnp3.al.aiq.b6": "0",
                    "dnp3.al.aiq.b5": "0",
                    "dnp3.al.aiq.b4": "0",
                    "dnp3.al.aiq.b3": "0",
                    "dnp3.al.aiq.b2": "0",
                    "dnp3.al.aiq.b1": "0",
                    "dnp3.al.aiq.b0": "1"
                  },
                  "dnp3.al.ana.float": "10.7494"
                },
                "Point Number 16 (Quality: Online), Value: -31.5524": {
                  "dnp3.al.point_index": "16",
                  "Quality: Online": {
                    "dnp3.al.aiq.b7": "0",
                    "dnp3.al.aiq.b6": "0",
                    "dnp3.al.aiq.b5": "0",
                    "dnp3.al.aiq.b4": "0",
                    "dnp3.al.aiq.b3": "0",
                    "dnp3.al.aiq.b2": "0",
                    "dnp3.al.aiq.b1": "0",
                    "dnp3.al.aiq.b0": "1"
                  },
                  "dnp3.al.ana.float": "-31.5524"
                },
                "Point Number 17 (Quality: Online), Value: 0.730081": {
                  "dnp3.al.point_index": "17",
                  "Quality: Online": {
                    "dnp3.al.aiq.b7": "0",
                    "dnp3.al.aiq.b6": "0",
                    "dnp3.al.aiq.b5": "0",
                    "dnp3.al.aiq.b4": "0",
                    "dnp3.al.aiq.b3": "0",
                    "dnp3.al.aiq.b2": "0",
                    "dnp3.al.aiq.b1": "0",
                    "dnp3.al.aiq.b0": "1"
                  },
                  "dnp3.al.ana.float": "0.730081"
                },
                "Point Number 18 (Quality: Online), Value: -31.5346": {
                  "dnp3.al.point_index": "18",
                  "Quality: Online": {
                    "dnp3.al.aiq.b7": "0",
                    "dnp3.al.aiq.b6": "0",
                    "dnp3.al.aiq.b5": "0",
                    "dnp3.al.aiq.b4": "0",
                    "dnp3.al.aiq.b3": "0",
                    "dnp3.al.aiq.b2": "0",
                    "dnp3.al.aiq.b1": "0",
                    "dnp3.al.aiq.b0": "1"
                  },
                  "dnp3.al.ana.float": "-31.5346"
                },
                "Point Number 19 (Quality: Online), Value: 1.37475": {
                  "dnp3.al.point_index": "19",
                  "Quality: Online": {
                    "dnp3.al.aiq.b7": "0",
                    "dnp3.al.aiq.b6": "0",
                    "dnp3.al.aiq.b5": "0",
                    "dnp3.al.aiq.b4": "0",
                    "dnp3.al.aiq.b3": "0",
                    "dnp3.al.aiq.b2": "0",
                    "dnp3.al.aiq.b1": "0",
                    "dnp3.al.aiq.b0": "1"
                  },
                  "dnp3.al.ana.float": "1.37475"
                },
                "Point Number 20 (Quality: Online), Value: 10.3302": {
                  "dnp3.al.point_index": "20",
                  "Quality: Online": {
                    "dnp3.al.aiq.b7": "0",
                    "dnp3.al.aiq.b6": "0",
                    "dnp3.al.aiq.b5": "0",
                    "dnp3.al.aiq.b4": "0",
                    "dnp3.al.aiq.b3": "0",
                    "dnp3.al.aiq.b2": "0",
                    "dnp3.al.aiq.b1": "0",
                    "dnp3.al.aiq.b0": "1"
                  },
                  "dnp3.al.ana.float": "10.3302"
                },
                "Point Number 21 (Quality: Online), Value: -7.38267": {
                  "dnp3.al.point_index": "21",
                  "Quality: Online": {
                    "dnp3.al.aiq.b7": "0",
                    "dnp3.al.aiq.b6": "0",
                    "dnp3.al.aiq.b5": "0",
                    "dnp3.al.aiq.b4": "0",
                    "dnp3.al.aiq.b3": "0",
                    "dnp3.al.aiq.b2": "0",
                    "dnp3.al.aiq.b1": "0",
                    "dnp3.al.aiq.b0": "1"
                  },
                  "dnp3.al.ana.float": "-7.38267"
                },
                "Point Number 22 (Quality: Online), Value: 0": {
                  "dnp3.al.point_index": "22",
                  "Quality: Online": {
                    "dnp3.al.aiq.b7": "0",
                    "dnp3.al.aiq.b6": "0",
                    "dnp3.al.aiq.b5": "0",
                    "dnp3.al.aiq.b4": "0",
                    "dnp3.al.aiq.b3": "0",
                    "dnp3.al.aiq.b2": "0",
                    "dnp3.al.aiq.b1": "0",
                    "dnp3.al.aiq.b0": "1"
                  },
                  "dnp3.al.ana.float": "0"
                },
                "Point Number 23 (Quality: Online), Value: 0": {
                  "dnp3.al.point_index": "23",
                  "Quality: Online": {
                    "dnp3.al.aiq.b7": "0",
                    "dnp3.al.aiq.b6": "0",
                    "dnp3.al.aiq.b5": "0",
                    "dnp3.al.aiq.b4": "0",
                    "dnp3.al.aiq.b3": "0",
                    "dnp3.al.aiq.b2": "0",
                    "dnp3.al.aiq.b1": "0",
                    "dnp3.al.aiq.b0": "1"
                  },
                  "dnp3.al.ana.float": "0"
                },
                "Point Number 24 (Quality: Online), Value: 909.904": {
                  "dnp3.al.point_index": "24",
                  "Quality: Online": {
                    "dnp3.al.aiq.b7": "0",
                    "dnp3.al.aiq.b6": "0",
                    "dnp3.al.aiq.b5": "0",
                    "dnp3.al.aiq.b4": "0",
                    "dnp3.al.aiq.b3": "0",
                    "dnp3.al.aiq.b2": "0",
                    "dnp3.al.aiq.b1": "0",
                    "dnp3.al.aiq.b0": "1"
                  },
                  "dnp3.al.ana.float": "909.904"
                },
                "Point Number 25 (Quality: Online), Value: 148.255": {
                  "dnp3.al.point_index": "25",
                  "Quality: Online": {
                    "dnp3.al.aiq.b7": "0",
                    "dnp3.al.aiq.b6": "0",
                    "dnp3.al.aiq.b5": "0",
                    "dnp3.al.aiq.b4": "0",
                    "dnp3.al.aiq.b3": "0",
                    "dnp3.al.aiq.b2": "0",
                    "dnp3.al.aiq.b1": "0",
                    "dnp3.al.aiq.b0": "1"
                  },
                  "dnp3.al.ana.float": "148.255"
                },
                "Point Number 26 (Quality: Online), Value: 21.2044": {
                  "dnp3.al.point_index": "26",
                  "Quality: Online": {
                    "dnp3.al.aiq.b7": "0",
                    "dnp3.al.aiq.b6": "0",
                    "dnp3.al.aiq.b5": "0",
                    "dnp3.al.aiq.b4": "0",
                    "dnp3.al.aiq.b3": "0",
                    "dnp3.al.aiq.b2": "0",
                    "dnp3.al.aiq.b1": "0",
                    "dnp3.al.aiq.b0": "1"
                  },
                  "dnp3.al.ana.float": "21.2044"
                },
                "Point Number 27 (Quality: Online), Value: 6.00792": {
                  "dnp3.al.point_index": "27",
                  "Quality: Online": {
                    "dnp3.al.aiq.b7": "0",
                    "dnp3.al.aiq.b6": "0",
                    "dnp3.al.aiq.b5": "0",
                    "dnp3.al.aiq.b4": "0",
                    "dnp3.al.aiq.b3": "0",
                    "dnp3.al.aiq.b2": "0",
                    "dnp3.al.aiq.b1": "0",
                    "dnp3.al.aiq.b0": "1"
                  },
                  "dnp3.al.ana.float": "6.00792"
                }
              },
              "dnp3.al.obj": "2562",
              "dnp3.al.obj_tree": {
                "Qualifier Field, Prefix: None, Range: 8-bit Start and Stop Indices": {
                  "dnp3.al.objq.prefix": "0",
                  "dnp3.al.objq.range": "0"
                },
                "Number of Items: 14": {
                  "dnp3.al.range.start": "0",
                  "dnp3.al.range.stop": "13"
                },
                "Point Number 0 (Quality: Online), Value: 1": {
                  "dnp3.al.point_index": "0",
                  "Quality: Online": {
                    "dnp3.al.boq.b7": "1",
                    "dnp3.al.boq.b6": "0",
                    "dnp3.al.boq.b5": "0",
                    "dnp3.al.boq.b4": "0",
                    "dnp3.al.boq.b3": "0",
                    "dnp3.al.boq.b2": "0",
                    "dnp3.al.boq.b1": "0",
                    "dnp3.al.boq.b0": "1"
                  }
                },
                "Point Number 1 (Quality: Online), Value: 1": {
                  "dnp3.al.point_index": "1",
                  "Quality: Online": {
                    "dnp3.al.boq.b7": "1",
                    "dnp3.al.boq.b6": "0",
                    "dnp3.al.boq.b5": "0",
                    "dnp3.al.boq.b4": "0",
                    "dnp3.al.boq.b3": "0",
                    "dnp3.al.boq.b2": "0",
                    "dnp3.al.boq.b1": "0",
                    "dnp3.al.boq.b0": "1"
                  }
                },
                "Point Number 2 (Quality: Online), Value: 1": {
                  "dnp3.al.point_index": "2",
                  "Quality: Online": {
                    "dnp3.al.boq.b7": "1",
                    "dnp3.al.boq.b6": "0",
                    "dnp3.al.boq.b5": "0",
                    "dnp3.al.boq.b4": "0",
                    "dnp3.al.boq.b3": "0",
                    "dnp3.al.boq.b2": "0",
                    "dnp3.al.boq.b1": "0",
                    "dnp3.al.boq.b0": "1"
                  }
                },
                "Point Number 3 (Quality: Online), Value: 1": {
                  "dnp3.al.point_index": "3",
                  "Quality: Online": {
                    "dnp3.al.boq.b7": "1",
                    "dnp3.al.boq.b6": "0",
                    "dnp3.al.boq.b5": "0",
                    "dnp3.al.boq.b4": "0",
                    "dnp3.al.boq.b3": "0",
                    "dnp3.al.boq.b2": "0",
                    "dnp3.al.boq.b1": "0",
                    "dnp3.al.boq.b0": "1"
                  }
                },
                "Point Number 4 (Quality: Online), Value: 1": {
                  "dnp3.al.point_index": "4",
                  "Quality: Online": {
                    "dnp3.al.boq.b7": "1",
                    "dnp3.al.boq.b6": "0",
                    "dnp3.al.boq.b5": "0",
                    "dnp3.al.boq.b4": "0",
                    "dnp3.al.boq.b3": "0",
                    "dnp3.al.boq.b2": "0",
                    "dnp3.al.boq.b1": "0",
                    "dnp3.al.boq.b0": "1"
                  }
                },
                "Point Number 5 (Quality: Online), Value: 1": {
                  "dnp3.al.point_index": "5",
                  "Quality: Online": {
                    "dnp3.al.boq.b7": "1",
                    "dnp3.al.boq.b6": "0",
                    "dnp3.al.boq.b5": "0",
                    "dnp3.al.boq.b4": "0",
                    "dnp3.al.boq.b3": "0",
                    "dnp3.al.boq.b2": "0",
                    "dnp3.al.boq.b1": "0",
                    "dnp3.al.boq.b0": "1"
                  }
                },
                "Point Number 6 (Quality: Online), Value: 1": {
                  "dnp3.al.point_index": "6",
                  "Quality: Online": {
                    "dnp3.al.boq.b7": "1",
                    "dnp3.al.boq.b6": "0",
                    "dnp3.al.boq.b5": "0",
                    "dnp3.al.boq.b4": "0",
                    "dnp3.al.boq.b3": "0",
                    "dnp3.al.boq.b2": "0",
                    "dnp3.al.boq.b1": "0",
                    "dnp3.al.boq.b0": "1"
                  }
                },
                "Point Number 7 (Quality: Online), Value: 1": {
                  "dnp3.al.point_index": "7",
                  "Quality: Online": {
                    "dnp3.al.boq.b7": "1",
                    "dnp3.al.boq.b6": "0",
                    "dnp3.al.boq.b5": "0",
                    "dnp3.al.boq.b4": "0",
                    "dnp3.al.boq.b3": "0",
                    "dnp3.al.boq.b2": "0",
                    "dnp3.al.boq.b1": "0",
                    "dnp3.al.boq.b0": "1"
                  }
                },
                "Point Number 8 (Quality: Online), Value: 1": {
                  "dnp3.al.point_index": "8",
                  "Quality: Online": {
                    "dnp3.al.boq.b7": "1",
                    "dnp3.al.boq.b6": "0",
                    "dnp3.al.boq.b5": "0",
                    "dnp3.al.boq.b4": "0",
                    "dnp3.al.boq.b3": "0",
                    "dnp3.al.boq.b2": "0",
                    "dnp3.al.boq.b1": "0",
                    "dnp3.al.boq.b0": "1"
                  }
                },
                "Point Number 9 (Quality: Online), Value: 1": {
                  "dnp3.al.point_index": "9",
                  "Quality: Online": {
                    "dnp3.al.boq.b7": "1",
                    "dnp3.al.boq.b6": "0",
                    "dnp3.al.boq.b5": "0",
                    "dnp3.al.boq.b4": "0",
                    "dnp3.al.boq.b3": "0",
                    "dnp3.al.boq.b2": "0",
                    "dnp3.al.boq.b1": "0",
                    "dnp3.al.boq.b0": "1"
                  }
                },
                "Point Number 10 (Quality: Online), Value: 1": {
                  "dnp3.al.point_index": "10",
                  "Quality: Online": {
                    "dnp3.al.boq.b7": "1",
                    "dnp3.al.boq.b6": "0",
                    "dnp3.al.boq.b5": "0",
                    "dnp3.al.boq.b4": "0",
                    "dnp3.al.boq.b3": "0",
                    "dnp3.al.boq.b2": "0",
                    "dnp3.al.boq.b1": "0",
                    "dnp3.al.boq.b0": "1"
                  }
                },
                "Point Number 11 (Quality: Online), Value: 0": {
                  "dnp3.al.point_index": "11",
                  "Quality: Online": {
                    "dnp3.al.boq.b7": "0",
                    "dnp3.al.boq.b6": "0",
                    "dnp3.al.boq.b5": "0",
                    "dnp3.al.boq.b4": "0",
                    "dnp3.al.boq.b3": "0",
                    "dnp3.al.boq.b2": "0",
                    "dnp3.al.boq.b1": "0",
                    "dnp3.al.boq.b0": "1"
                  }
                },
                "Point Number 12 (Quality: Online), Value: 1": {
                  "dnp3.al.point_index": "12",
                  "Quality: Online": {
                    "dnp3.al.boq.b7": "1",
                    "dnp3.al.boq.b6": "0",
                    "dnp3.al.boq.b5": "0",
                    "dnp3.al.boq.b4": "0",
                    "dnp3.al.boq.b3": "0",
                    "dnp3.al.boq.b2": "0",
                    "dnp3.al.boq.b1": "0",
                    "dnp3.al.boq.b0": "1"
                  }
                },
                "Point Number 13 (Quality: Online), Value: 1": {
                  "dnp3.al.point_index": "13",
                  "Quality: Online": {
                    "dnp3.al.boq.b7": "1",
                    "dnp3.al.boq.b6": "0",
                    "dnp3.al.boq.b5": "0",
                    "dnp3.al.boq.b4": "0",
                    "dnp3.al.boq.b3": "0",
                    "dnp3.al.boq.b2": "0",
                    "dnp3.al.boq.b1": "0",
                    "dnp3.al.boq.b0": "1"
                  }
                }
              },
              "dnp3.al.obj": "10243",
              "dnp3.al.obj_tree": {
                "Qualifier Field, Prefix: None, Range: 8-bit Start and Stop Indices": {
                  "dnp3.al.objq.prefix": "0",
                  "dnp3.al.objq.range": "0"
                },
                "Number of Items: 2": {
                  "dnp3.al.range.start": "0",
                  "dnp3.al.range.stop": "1"
                },
                "Point Number 0 (Quality: Online), Value: 0": {
                  "dnp3.al.point_index": "0",
                  "Quality: Online": {
                    "dnp3.al.aoq.b7": "0",
                    "dnp3.al.aoq.b6": "0",
                    "dnp3.al.aoq.b5": "0",
                    "dnp3.al.aoq.b4": "0",
                    "dnp3.al.aoq.b3": "0",
                    "dnp3.al.aoq.b2": "0",
                    "dnp3.al.aoq.b1": "0",
                    "dnp3.al.aoq.b0": "1"
                  },
                  "dnp3.al.anaout.float": "0"
                },
                "Point Number 1 (Quality: Online), Value: 895.212": {
                  "dnp3.al.point_index": "1",
                  "Quality: Online": {
                    "dnp3.al.aoq.b7": "0",
                    "dnp3.al.aoq.b6": "0",
                    "dnp3.al.aoq.b5": "0",
                    "dnp3.al.aoq.b4": "0",
                    "dnp3.al.aoq.b3": "0",
                    "dnp3.al.aoq.b2": "0",
                    "dnp3.al.aoq.b1": "0",
                    "dnp3.al.aoq.b0": "1"
                  },
                  "dnp3.al.anaout.float": "895.212"
                }
              }
            }
          }
        }
      }
    }
  },
  {
    "_index": "packets-2020-10-17",
    "_type": "pcap_file",
    "_score": null,
    "_source": {
      "layers": {
        "frame": {
          "frame.encap_type": "1",
          "frame.time": "Oct 17, 2020 12:13:18.804587000 CDT",
          "frame.offset_shift": "0.000000000",
          "frame.time_epoch": "1602954798.804587000",
          "frame.time_delta": "1.213126000",
          "frame.time_delta_displayed": "1.213126000",
          "frame.time_relative": "3.722444000",
          "frame.number": "10",
          "frame.len": "72",
          "frame.cap_len": "72",
          "frame.marked": "0",
          "frame.ignored": "0",
          "frame.protocols": "eth:ethertype:ip:tcp:dnp3",
          "frame.coloring_rule.name": "TCP",
          "frame.coloring_rule.string": "tcp"
        },
        "eth": {
          "eth.dst": "00:50:56:9c:9d:70",
          "eth.dst_tree": {
            "eth.dst_resolved": "Vmware_9c:9d:70",
            "eth.addr": "00:50:56:9c:9d:70",
            "eth.addr_resolved": "Vmware_9c:9d:70",
            "eth.lg": "0",
            "eth.ig": "0"
          },
          "eth.src": "00:00:00:aa:00:22",
          "eth.src_tree": {
            "eth.src_resolved": "00:00:00_aa:00:22",
            "eth.addr": "00:00:00:aa:00:22",
            "eth.addr_resolved": "00:00:00_aa:00:22",
            "eth.lg": "0",
            "eth.ig": "0"
          },
          "eth.type": "0x00000800"
        },
        "ip": {
          "ip.version": "4",
          "ip.hdr_len": "20",
          "ip.dsfield": "0x00000000",
          "ip.dsfield_tree": {
            "ip.dsfield.dscp": "0",
            "ip.dsfield.ecn": "0"
          },
          "ip.len": "58",
          "ip.id": "0x000025ad",
          "ip.flags": "0x00004000",
          "ip.flags_tree": {
            "ip.flags.rb": "0",
            "ip.flags.df": "1",
            "ip.flags.mf": "0"
          },
          "ip.frag_offset": "0",
          "ip.ttl": "62",
          "ip.proto": "6",
          "ip.checksum": "0x0000aa51",
          "ip.checksum.status": "2",
          "ip.src": "172.16.0.2",
          "ip.addr": "172.16.0.2",
          "ip.src_host": "172.16.0.2",
          "ip.host": "172.16.0.2",
          "ip.dst": "192.168.0.5",
          "ip.addr": "192.168.0.5",
          "ip.dst_host": "192.168.0.5",
          "ip.host": "192.168.0.5"
        },
        "tcp": {
          "tcp.srcport": "49701",
          "tcp.dstport": "20000",
          "tcp.port": "49701",
          "tcp.port": "20000",
          "tcp.stream": "5",
          "tcp.len": "18",
          "tcp.seq": "1",
          "tcp.nxtseq": "19",
          "tcp.ack": "1",
          "tcp.hdr_len": "20",
          "tcp.flags": "0x00000018",
          "tcp.flags_tree": {
            "tcp.flags.res": "0",
            "tcp.flags.ns": "0",
            "tcp.flags.cwr": "0",
            "tcp.flags.ecn": "0",
            "tcp.flags.urg": "0",
            "tcp.flags.ack": "1",
            "tcp.flags.push": "1",
            "tcp.flags.reset": "0",
            "tcp.flags.syn": "0",
            "tcp.flags.fin": "0",
            "tcp.flags.str": "·······AP···"
          },
          "tcp.window_size_value": "501",
          "tcp.window_size": "501",
          "tcp.window_size_scalefactor": "-1",
          "tcp.checksum": "0x00009e42",
          "tcp.checksum.status": "2",
          "tcp.urgent_pointer": "0",
          "tcp.analysis": {
            "tcp.analysis.bytes_in_flight": "18",
            "tcp.analysis.push_bytes_sent": "18"
          },
          "Timestamps": {
            "tcp.time_relative": "0.000000000",
            "tcp.time_delta": "0.000000000"
          },
          "tcp.payload": "05:64:0b:c4:c8:03:01:00:7f:39:fb:cb:01:3c:01:06:73:e0",
          "tcp.pdu.size": "18"
        },
        "dnp3": {
          "Data Link Layer, Len: 11, From: 1, To: 968, DIR, PRM, Unconfirmed User Data": {
            "dnp3.start": "0x00000564",
            "dnp3.len": "11",
            "dnp3.ctl": "0x000000c4",
            "dnp3.ctl_tree": {
              "dnp3.ctl.dir": "1",
              "dnp3.ctl.prm": "1",
              "dnp3.ctl.fcb": "0",
              "dnp3.ctl.fcv": "0",
              "dnp3.ctl.prifunc": "4"
            },
            "dnp3.dst": "968",
            "dnp3.addr": "968",
            "dnp3.src": "1",
            "dnp3.addr": "1",
            "dnp3.hdr.CRC": "0x0000397f",
            "dnp.hdr.CRC.status": "1"
          },
          "dnp3.tr.ctl": "0x000000fb",
          "dnp3.tr.ctl_tree": {
            "dnp3.tr.fin": "1",
            "dnp3.tr.fir": "1",
            "dnp3.tr.seq": "59"
          },
          "Data Chunks": {
            "Data Chunk: 0": {
              "dnp.data_chunk": "fb:cb:01:3c:01:06",
              "dnp.data_chunk_len": "6",
              "dnp.data_chunk.CRC": "0x0000e073",
              "dnp.data_chunk.CRC.status": "1"
            }
          },
          "dnp3.al.fragments": {
            "dnp3.al.fragment": "10",
            "dnp3.al.fragment.count": "1",
            "dnp3.al.fragment.reassembled.length": "5"
          },
          "Application Layer: (FIR, FIN, Sequence 11, Read)": {
            "dnp3.al.ctl": "0x000000cb",
            "dnp3.al.ctl_tree": {
              "dnp3.al.fir": "1",
              "dnp3.al.fin": "1",
              "dnp3.al.con": "0",
              "dnp3.al.uns": "0",
              "dnp3.al.seq": "11"
            },
            "dnp3.al.func": "1",
            "READ Request Data Objects": {
              "dnp3.al.obj": "15361",
              "dnp3.al.obj_tree": {
                "Qualifier Field, Prefix: None, Range: No Range Field": {
                  "dnp3.al.objq.prefix": "0",
                  "dnp3.al.objq.range": "6"
                },
                "Number of Items: 0": ""
              }
            }
          }
        }
      }
    }
  },
  {
    "_index": "packets-2020-10-17",
    "_type": "pcap_file",
    "_score": null,
    "_source": {
      "layers": {
        "frame": {
          "frame.encap_type": "1",
          "frame.time": "Oct 17, 2020 12:13:18.855783000 CDT",
          "frame.offset_shift": "0.000000000",
          "frame.time_epoch": "1602954798.855783000",
          "frame.time_delta": "0.051196000",
          "frame.time_delta_displayed": "0.051196000",
          "frame.time_relative": "3.773640000",
          "frame.number": "11",
          "frame.len": "239",
          "frame.cap_len": "239",
          "frame.marked": "0",
          "frame.ignored": "0",
          "frame.protocols": "eth:ethertype:ip:tcp:dnp3",
          "frame.coloring_rule.name": "TCP",
          "frame.coloring_rule.string": "tcp"
        },
        "eth": {
          "eth.dst": "00:00:00:aa:00:22",
          "eth.dst_tree": {
            "eth.dst_resolved": "00:00:00_aa:00:22",
            "eth.addr": "00:00:00:aa:00:22",
            "eth.addr_resolved": "00:00:00_aa:00:22",
            "eth.lg": "0",
            "eth.ig": "0"
          },
          "eth.src": "00:50:56:9c:9d:70",
          "eth.src_tree": {
            "eth.src_resolved": "Vmware_9c:9d:70",
            "eth.addr": "00:50:56:9c:9d:70",
            "eth.addr_resolved": "Vmware_9c:9d:70",
            "eth.lg": "0",
            "eth.ig": "0"
          },
          "eth.type": "0x00000800"
        },
        "ip": {
          "ip.version": "4",
          "ip.hdr_len": "20",
          "ip.dsfield": "0x00000000",
          "ip.dsfield_tree": {
            "ip.dsfield.dscp": "0",
            "ip.dsfield.ecn": "0"
          },
          "ip.len": "225",
          "ip.id": "0x0000ba7e",
          "ip.flags": "0x00004000",
          "ip.flags_tree": {
            "ip.flags.rb": "0",
            "ip.flags.df": "1",
            "ip.flags.mf": "0"
          },
          "ip.frag_offset": "0",
          "ip.ttl": "128",
          "ip.proto": "6",
          "ip.checksum": "0x0000d2d8",
          "ip.checksum.status": "2",
          "ip.src": "192.168.0.5",
          "ip.addr": "192.168.0.5",
          "ip.src_host": "192.168.0.5",
          "ip.host": "192.168.0.5",
          "ip.dst": "172.16.0.2",
          "ip.addr": "172.16.0.2",
          "ip.dst_host": "172.16.0.2",
          "ip.host": "172.16.0.2"
        },
        "tcp": {
          "tcp.srcport": "20000",
          "tcp.dstport": "49701",
          "tcp.port": "20000",
          "tcp.port": "49701",
          "tcp.stream": "5",
          "tcp.len": "185",
          "tcp.seq": "1",
          "tcp.nxtseq": "186",
          "tcp.ack": "19",
          "tcp.hdr_len": "20",
          "tcp.flags": "0x00000018",
          "tcp.flags_tree": {
            "tcp.flags.res": "0",
            "tcp.flags.ns": "0",
            "tcp.flags.cwr": "0",
            "tcp.flags.ecn": "0",
            "tcp.flags.urg": "0",
            "tcp.flags.ack": "1",
            "tcp.flags.push": "1",
            "tcp.flags.reset": "0",
            "tcp.flags.syn": "0",
            "tcp.flags.fin": "0",
            "tcp.flags.str": "·······AP···"
          },
          "tcp.window_size_value": "1024",
          "tcp.window_size": "1024",
          "tcp.window_size_scalefactor": "-1",
          "tcp.checksum": "0x000067b2",
          "tcp.checksum.status": "2",
          "tcp.urgent_pointer": "0",
          "tcp.analysis": {
            "tcp.analysis.acks_frame": "10",
            "tcp.analysis.ack_rtt": "0.051196000",
            "tcp.analysis.bytes_in_flight": "185",
            "tcp.analysis.push_bytes_sent": "185"
          },
          "Timestamps": {
            "tcp.time_relative": "0.051196000",
            "tcp.time_delta": "0.051196000"
          },
          "tcp.payload": "05:64:a0:44:01:00:c8:03:07:88:c0:cb:81:00:00:01:02:00:00:09:81:81:81:81:81:81:0e:c6:81:81:81:81:1e:05:00:00:13:01:23:dd:ce:c4:01:9f:4e:d8:0e:b8:43:01:09:43:8f:c3:01:57:63:6a:42:01:d5:82:b2:83:9a:44:01:a9:86:40:43:01:0a:d1:a8:44:01:4c:fd:c9:33:67:c0:01:0f:f7:19:c4:01:34:2b:4d:43:01:5b:4f:71:c2:fc:c8:01:63:fe:16:40:01:25:bd:60:c3:01:3e:2c:81:42:01:5f:81:5b:4f:71:42:01:63:fe:16:c0:01:d6:82:9a:44:01:a9:c3:03:86:40:43:01:0a:d1:a8:44:01:5d:fd:c9:c0:0a:02:00:93:d3:00:09:81:81:81:81:81:81:81:81:81:81:28:03:00:00:28:e1:01:01:4f:83:9a:44:01:7f:d1:a8:44:c0:b0",
          "tcp.pdu.size": "185"
        },
        "dnp3": {
          "Data Link Layer, Len: 160, From: 968, To: 1, PRM, Unconfirmed User Data": {
            "dnp3.start": "0x00000564",
            "dnp3.len": "160",
            "dnp3.ctl": "0x00000044",
            "dnp3.ctl_tree": {
              "dnp3.ctl.dir": "0",
              "dnp3.ctl.prm": "1",
              "dnp3.ctl.fcb": "0",
              "dnp3.ctl.fcv": "0",
              "dnp3.ctl.prifunc": "4"
            },
            "dnp3.dst": "1",
            "dnp3.addr": "1",
            "dnp3.src": "968",
            "dnp3.addr": "968",
            "dnp3.hdr.CRC": "0x00008807",
            "dnp.hdr.CRC.status": "1"
          },
          "dnp3.tr.ctl": "0x000000c0",
          "dnp3.tr.ctl_tree": {
            "dnp3.tr.fin": "1",
            "dnp3.tr.fir": "1",
            "dnp3.tr.seq": "0"
          },
          "Data Chunks": {
            "Data Chunk: 0": {
              "dnp.data_chunk": "c0:cb:81:00:00:01:02:00:00:09:81:81:81:81:81:81",
              "dnp.data_chunk_len": "16",
              "dnp.data_chunk.CRC": "0x0000c60e",
              "dnp.data_chunk.CRC.status": "1"
            },
            "Data Chunk: 1": {
              "dnp.data_chunk": "81:81:81:81:1e:05:00:00:13:01:23:dd:ce:c4:01:9f",
              "dnp.data_chunk_len": "16",
              "dnp.data_chunk.CRC": "0x0000d84e",
              "dnp.data_chunk.CRC.status": "1"
            },
            "Data Chunk: 2": {
              "dnp.data_chunk": "0e:b8:43:01:09:43:8f:c3:01:57:63:6a:42:01:d5:82",
              "dnp.data_chunk_len": "16",
              "dnp.data_chunk.CRC": "0x000083b2",
              "dnp.data_chunk.CRC.status": "1"
            },
            "Data Chunk: 3": {
              "dnp.data_chunk": "9a:44:01:a9:86:40:43:01:0a:d1:a8:44:01:4c:fd:c9",
              "dnp.data_chunk_len": "16",
              "dnp.data_chunk.CRC": "0x00006733",
              "dnp.data_chunk.CRC.status": "1"
            },
            "Data Chunk: 4": {
              "dnp.data_chunk": "c0:01:0f:f7:19:c4:01:34:2b:4d:43:01:5b:4f:71:c2",
              "dnp.data_chunk_len": "16",
              "dnp.data_chunk.CRC": "0x0000c8fc",
              "dnp.data_chunk.CRC.status": "1"
            },
            "Data Chunk: 5": {
              "dnp.data_chunk": "01:63:fe:16:40:01:25:bd:60:c3:01:3e:2c:81:42:01",
              "dnp.data_chunk_len": "16",
              "dnp.data_chunk.CRC": "0x0000815f",
              "dnp.data_chunk.CRC.status": "1"
            },
            "Data Chunk: 6": {
              "dnp.data_chunk": "5b:4f:71:42:01:63:fe:16:c0:01:d6:82:9a:44:01:a9",
              "dnp.data_chunk_len": "16",
              "dnp.data_chunk.CRC": "0x000003c3",
              "dnp.data_chunk.CRC.status": "1"
            },
            "Data Chunk: 7": {
              "dnp.data_chunk": "86:40:43:01:0a:d1:a8:44:01:5d:fd:c9:c0:0a:02:00",
              "dnp.data_chunk_len": "16",
              "dnp.data_chunk.CRC": "0x0000d393",
              "dnp.data_chunk.CRC.status": "1"
            },
            "Data Chunk: 8": {
              "dnp.data_chunk": "00:09:81:81:81:81:81:81:81:81:81:81:28:03:00:00",
              "dnp.data_chunk_len": "16",
              "dnp.data_chunk.CRC": "0x0000e128",
              "dnp.data_chunk.CRC.status": "1"
            },
            "Data Chunk: 9": {
              "dnp.data_chunk": "01:01:4f:83:9a:44:01:7f:d1:a8:44",
              "dnp.data_chunk_len": "11",
              "dnp.data_chunk.CRC": "0x0000b0c0",
              "dnp.data_chunk.CRC.status": "1"
            }
          },
          "dnp3.al.fragments": {
            "dnp3.al.fragment": "11",
            "dnp3.al.fragment.count": "1",
            "dnp3.al.fragment.reassembled.length": "154"
          },
          "Application Layer: (FIR, FIN, Sequence 11, Response)": {
            "dnp3.al.ctl": "0x000000cb",
            "dnp3.al.ctl_tree": {
              "dnp3.al.fir": "1",
              "dnp3.al.fin": "1",
              "dnp3.al.con": "0",
              "dnp3.al.uns": "0",
              "dnp3.al.seq": "11"
            },
            "dnp3.al.func": "129",
            "dnp3.al.iin": "0x00000000",
            "dnp3.al.iin_tree": {
              "dnp3.al.iin.rst": "0",
              "dnp3.al.iin.dt": "0",
              "dnp3.al.iin.dol": "0",
              "dnp3.al.iin.tsr": "0",
              "dnp3.al.iin.cls3d": "0",
              "dnp3.al.iin.cls2d": "0",
              "dnp3.al.iin.cls1d": "0",
              "dnp3.al.iin.bmsg": "0",
              "dnp3.al.iin.cc": "0",
              "dnp3.al.iin.oae": "0",
              "dnp3.al.iin.ebo": "0",
              "dnp3.al.iin.pioor": "0",
              "dnp3.al.iin.obju": "0",
              "dnp3.al.iin.fcni": "0"
            },
            "RESPONSE Data Objects": {
              "dnp3.al.obj": "258",
              "dnp3.al.obj_tree": {
                "Qualifier Field, Prefix: None, Range: 8-bit Start and Stop Indices": {
                  "dnp3.al.objq.prefix": "0",
                  "dnp3.al.objq.range": "0"
                },
                "Number of Items: 10": {
                  "dnp3.al.range.start": "0",
                  "dnp3.al.range.stop": "9"
                },
                "Point Number 0 (Quality: Online), Value: 1": {
                  "dnp3.al.point_index": "0",
                  "Quality: Online": {
                    "dnp3.al.biq.b7": "1",
                    "dnp3.al.biq.b6": "0",
                    "dnp3.al.biq.b5": "0",
                    "dnp3.al.biq.b4": "0",
                    "dnp3.al.biq.b3": "0",
                    "dnp3.al.biq.b2": "0",
                    "dnp3.al.biq.b1": "0",
                    "dnp3.al.biq.b0": "1"
                  }
                },
                "Point Number 1 (Quality: Online), Value: 1": {
                  "dnp3.al.point_index": "1",
                  "Quality: Online": {
                    "dnp3.al.biq.b7": "1",
                    "dnp3.al.biq.b6": "0",
                    "dnp3.al.biq.b5": "0",
                    "dnp3.al.biq.b4": "0",
                    "dnp3.al.biq.b3": "0",
                    "dnp3.al.biq.b2": "0",
                    "dnp3.al.biq.b1": "0",
                    "dnp3.al.biq.b0": "1"
                  }
                },
                "Point Number 2 (Quality: Online), Value: 1": {
                  "dnp3.al.point_index": "2",
                  "Quality: Online": {
                    "dnp3.al.biq.b7": "1",
                    "dnp3.al.biq.b6": "0",
                    "dnp3.al.biq.b5": "0",
                    "dnp3.al.biq.b4": "0",
                    "dnp3.al.biq.b3": "0",
                    "dnp3.al.biq.b2": "0",
                    "dnp3.al.biq.b1": "0",
                    "dnp3.al.biq.b0": "1"
                  }
                },
                "Point Number 3 (Quality: Online), Value: 1": {
                  "dnp3.al.point_index": "3",
                  "Quality: Online": {
                    "dnp3.al.biq.b7": "1",
                    "dnp3.al.biq.b6": "0",
                    "dnp3.al.biq.b5": "0",
                    "dnp3.al.biq.b4": "0",
                    "dnp3.al.biq.b3": "0",
                    "dnp3.al.biq.b2": "0",
                    "dnp3.al.biq.b1": "0",
                    "dnp3.al.biq.b0": "1"
                  }
                },
                "Point Number 4 (Quality: Online), Value: 1": {
                  "dnp3.al.point_index": "4",
                  "Quality: Online": {
                    "dnp3.al.biq.b7": "1",
                    "dnp3.al.biq.b6": "0",
                    "dnp3.al.biq.b5": "0",
                    "dnp3.al.biq.b4": "0",
                    "dnp3.al.biq.b3": "0",
                    "dnp3.al.biq.b2": "0",
                    "dnp3.al.biq.b1": "0",
                    "dnp3.al.biq.b0": "1"
                  }
                },
                "Point Number 5 (Quality: Online), Value: 1": {
                  "dnp3.al.point_index": "5",
                  "Quality: Online": {
                    "dnp3.al.biq.b7": "1",
                    "dnp3.al.biq.b6": "0",
                    "dnp3.al.biq.b5": "0",
                    "dnp3.al.biq.b4": "0",
                    "dnp3.al.biq.b3": "0",
                    "dnp3.al.biq.b2": "0",
                    "dnp3.al.biq.b1": "0",
                    "dnp3.al.biq.b0": "1"
                  }
                },
                "Point Number 6 (Quality: Online), Value: 1": {
                  "dnp3.al.point_index": "6",
                  "Quality: Online": {
                    "dnp3.al.biq.b7": "1",
                    "dnp3.al.biq.b6": "0",
                    "dnp3.al.biq.b5": "0",
                    "dnp3.al.biq.b4": "0",
                    "dnp3.al.biq.b3": "0",
                    "dnp3.al.biq.b2": "0",
                    "dnp3.al.biq.b1": "0",
                    "dnp3.al.biq.b0": "1"
                  }
                },
                "Point Number 7 (Quality: Online), Value: 1": {
                  "dnp3.al.point_index": "7",
                  "Quality: Online": {
                    "dnp3.al.biq.b7": "1",
                    "dnp3.al.biq.b6": "0",
                    "dnp3.al.biq.b5": "0",
                    "dnp3.al.biq.b4": "0",
                    "dnp3.al.biq.b3": "0",
                    "dnp3.al.biq.b2": "0",
                    "dnp3.al.biq.b1": "0",
                    "dnp3.al.biq.b0": "1"
                  }
                },
                "Point Number 8 (Quality: Online), Value: 1": {
                  "dnp3.al.point_index": "8",
                  "Quality: Online": {
                    "dnp3.al.biq.b7": "1",
                    "dnp3.al.biq.b6": "0",
                    "dnp3.al.biq.b5": "0",
                    "dnp3.al.biq.b4": "0",
                    "dnp3.al.biq.b3": "0",
                    "dnp3.al.biq.b2": "0",
                    "dnp3.al.biq.b1": "0",
                    "dnp3.al.biq.b0": "1"
                  }
                },
                "Point Number 9 (Quality: Online), Value: 1": {
                  "dnp3.al.point_index": "9",
                  "Quality: Online": {
                    "dnp3.al.biq.b7": "1",
                    "dnp3.al.biq.b6": "0",
                    "dnp3.al.biq.b5": "0",
                    "dnp3.al.biq.b4": "0",
                    "dnp3.al.biq.b3": "0",
                    "dnp3.al.biq.b2": "0",
                    "dnp3.al.biq.b1": "0",
                    "dnp3.al.biq.b0": "1"
                  }
                }
              },
              "dnp3.al.obj": "7685",
              "dnp3.al.obj_tree": {
                "Qualifier Field, Prefix: None, Range: 8-bit Start and Stop Indices": {
                  "dnp3.al.objq.prefix": "0",
                  "dnp3.al.objq.range": "0"
                },
                "Number of Items: 20": {
                  "dnp3.al.range.start": "0",
                  "dnp3.al.range.stop": "19"
                },
                "Point Number 0 (Quality: Online), Value: -1654.91": {
                  "dnp3.al.point_index": "0",
                  "Quality: Online": {
                    "dnp3.al.aiq.b7": "0",
                    "dnp3.al.aiq.b6": "0",
                    "dnp3.al.aiq.b5": "0",
                    "dnp3.al.aiq.b4": "0",
                    "dnp3.al.aiq.b3": "0",
                    "dnp3.al.aiq.b2": "0",
                    "dnp3.al.aiq.b1": "0",
                    "dnp3.al.aiq.b0": "1"
                  },
                  "dnp3.al.ana.float": "-1654.91"
                },
                "Point Number 1 (Quality: Online), Value: 368.114": {
                  "dnp3.al.point_index": "1",
                  "Quality: Online": {
                    "dnp3.al.aiq.b7": "0",
                    "dnp3.al.aiq.b6": "0",
                    "dnp3.al.aiq.b5": "0",
                    "dnp3.al.aiq.b4": "0",
                    "dnp3.al.aiq.b3": "0",
                    "dnp3.al.aiq.b2": "0",
                    "dnp3.al.aiq.b1": "0",
                    "dnp3.al.aiq.b0": "1"
                  },
                  "dnp3.al.ana.float": "368.114"
                },
                "Point Number 2 (Quality: Online), Value: -286.524": {
                  "dnp3.al.point_index": "2",
                  "Quality: Online": {
                    "dnp3.al.aiq.b7": "0",
                    "dnp3.al.aiq.b6": "0",
                    "dnp3.al.aiq.b5": "0",
                    "dnp3.al.aiq.b4": "0",
                    "dnp3.al.aiq.b3": "0",
                    "dnp3.al.aiq.b2": "0",
                    "dnp3.al.aiq.b1": "0",
                    "dnp3.al.aiq.b0": "1"
                  },
                  "dnp3.al.ana.float": "-286.524"
                },
                "Point Number 3 (Quality: Online), Value: 58.597": {
                  "dnp3.al.point_index": "3",
                  "Quality: Online": {
                    "dnp3.al.aiq.b7": "0",
                    "dnp3.al.aiq.b6": "0",
                    "dnp3.al.aiq.b5": "0",
                    "dnp3.al.aiq.b4": "0",
                    "dnp3.al.aiq.b3": "0",
                    "dnp3.al.aiq.b2": "0",
                    "dnp3.al.aiq.b1": "0",
                    "dnp3.al.aiq.b0": "1"
                  },
                  "dnp3.al.ana.float": "58.597"
                },
                "Point Number 4 (Quality: Online), Value: 1236.09": {
                  "dnp3.al.point_index": "4",
                  "Quality: Online": {
                    "dnp3.al.aiq.b7": "0",
                    "dnp3.al.aiq.b6": "0",
                    "dnp3.al.aiq.b5": "0",
                    "dnp3.al.aiq.b4": "0",
                    "dnp3.al.aiq.b3": "0",
                    "dnp3.al.aiq.b2": "0",
                    "dnp3.al.aiq.b1": "0",
                    "dnp3.al.aiq.b0": "1"
                  },
                  "dnp3.al.ana.float": "1236.09"
                },
                "Point Number 5 (Quality: Online), Value: 192.526": {
                  "dnp3.al.point_index": "5",
                  "Quality: Online": {
                    "dnp3.al.aiq.b7": "0",
                    "dnp3.al.aiq.b6": "0",
                    "dnp3.al.aiq.b5": "0",
                    "dnp3.al.aiq.b4": "0",
                    "dnp3.al.aiq.b3": "0",
                    "dnp3.al.aiq.b2": "0",
                    "dnp3.al.aiq.b1": "0",
                    "dnp3.al.aiq.b0": "1"
                  },
                  "dnp3.al.ana.float": "192.526"
                },
                "Point Number 6 (Quality: Online), Value: 1350.53": {
                  "dnp3.al.point_index": "6",
                  "Quality: Online": {
                    "dnp3.al.aiq.b7": "0",
                    "dnp3.al.aiq.b6": "0",
                    "dnp3.al.aiq.b5": "0",
                    "dnp3.al.aiq.b4": "0",
                    "dnp3.al.aiq.b3": "0",
                    "dnp3.al.aiq.b2": "0",
                    "dnp3.al.aiq.b1": "0",
                    "dnp3.al.aiq.b0": "1"
                  },
                  "dnp3.al.ana.float": "1350.53"
                },
                "Point Number 7 (Quality: Online), Value: -6.31217": {
                  "dnp3.al.point_index": "7",
                  "Quality: Online": {
                    "dnp3.al.aiq.b7": "0",
                    "dnp3.al.aiq.b6": "0",
                    "dnp3.al.aiq.b5": "0",
                    "dnp3.al.aiq.b4": "0",
                    "dnp3.al.aiq.b3": "0",
                    "dnp3.al.aiq.b2": "0",
                    "dnp3.al.aiq.b1": "0",
                    "dnp3.al.aiq.b0": "1"
                  },
                  "dnp3.al.ana.float": "-6.31217"
                },
                "Point Number 8 (Quality: Online), Value: -615.86": {
                  "dnp3.al.point_index": "8",
                  "Quality: Online": {
                    "dnp3.al.aiq.b7": "0",
                    "dnp3.al.aiq.b6": "0",
                    "dnp3.al.aiq.b5": "0",
                    "dnp3.al.aiq.b4": "0",
                    "dnp3.al.aiq.b3": "0",
                    "dnp3.al.aiq.b2": "0",
                    "dnp3.al.aiq.b1": "0",
                    "dnp3.al.aiq.b0": "1"
                  },
                  "dnp3.al.ana.float": "-615.86"
                },
                "Point Number 9 (Quality: Online), Value: 205.169": {
                  "dnp3.al.point_index": "9",
                  "Quality: Online": {
                    "dnp3.al.aiq.b7": "0",
                    "dnp3.al.aiq.b6": "0",
                    "dnp3.al.aiq.b5": "0",
                    "dnp3.al.aiq.b4": "0",
                    "dnp3.al.aiq.b3": "0",
                    "dnp3.al.aiq.b2": "0",
                    "dnp3.al.aiq.b1": "0",
                    "dnp3.al.aiq.b0": "1"
                  },
                  "dnp3.al.ana.float": "205.169"
                },
                "Point Number 10 (Quality: Online), Value: -60.3275": {
                  "dnp3.al.point_index": "10",
                  "Quality: Online": {
                    "dnp3.al.aiq.b7": "0",
                    "dnp3.al.aiq.b6": "0",
                    "dnp3.al.aiq.b5": "0",
                    "dnp3.al.aiq.b4": "0",
                    "dnp3.al.aiq.b3": "0",
                    "dnp3.al.aiq.b2": "0",
                    "dnp3.al.aiq.b1": "0",
                    "dnp3.al.aiq.b0": "1"
                  },
                  "dnp3.al.ana.float": "-60.3275"
                },
                "Point Number 11 (Quality: Online), Value: 2.35928": {
                  "dnp3.al.point_index": "11",
                  "Quality: Online": {
                    "dnp3.al.aiq.b7": "0",
                    "dnp3.al.aiq.b6": "0",
                    "dnp3.al.aiq.b5": "0",
                    "dnp3.al.aiq.b4": "0",
                    "dnp3.al.aiq.b3": "0",
                    "dnp3.al.aiq.b2": "0",
                    "dnp3.al.aiq.b1": "0",
                    "dnp3.al.aiq.b0": "1"
                  },
                  "dnp3.al.ana.float": "2.35928"
                },
                "Point Number 12 (Quality: Online), Value: -224.739": {
                  "dnp3.al.point_index": "12",
                  "Quality: Online": {
                    "dnp3.al.aiq.b7": "0",
                    "dnp3.al.aiq.b6": "0",
                    "dnp3.al.aiq.b5": "0",
                    "dnp3.al.aiq.b4": "0",
                    "dnp3.al.aiq.b3": "0",
                    "dnp3.al.aiq.b2": "0",
                    "dnp3.al.aiq.b1": "0",
                    "dnp3.al.aiq.b0": "1"
                  },
                  "dnp3.al.ana.float": "-224.739"
                },
                "Point Number 13 (Quality: Online), Value: 64.5864": {
                  "dnp3.al.point_index": "13",
                  "Quality: Online": {
                    "dnp3.al.aiq.b7": "0",
                    "dnp3.al.aiq.b6": "0",
                    "dnp3.al.aiq.b5": "0",
                    "dnp3.al.aiq.b4": "0",
                    "dnp3.al.aiq.b3": "0",
                    "dnp3.al.aiq.b2": "0",
                    "dnp3.al.aiq.b1": "0",
                    "dnp3.al.aiq.b0": "1"
                  },
                  "dnp3.al.ana.float": "64.5864"
                },
                "Point Number 14 (Quality: Online), Value: 60.3275": {
                  "dnp3.al.point_index": "14",
                  "Quality: Online": {
                    "dnp3.al.aiq.b7": "0",
                    "dnp3.al.aiq.b6": "0",
                    "dnp3.al.aiq.b5": "0",
                    "dnp3.al.aiq.b4": "0",
                    "dnp3.al.aiq.b3": "0",
                    "dnp3.al.aiq.b2": "0",
                    "dnp3.al.aiq.b1": "0",
                    "dnp3.al.aiq.b0": "1"
                  },
                  "dnp3.al.ana.float": "60.3275"
                },
                "Point Number 15 (Quality: Online), Value: -2.35928": {
                  "dnp3.al.point_index": "15",
                  "Quality: Online": {
                    "dnp3.al.aiq.b7": "0",
                    "dnp3.al.aiq.b6": "0",
                    "dnp3.al.aiq.b5": "0",
                    "dnp3.al.aiq.b4": "0",
                    "dnp3.al.aiq.b3": "0",
                    "dnp3.al.aiq.b2": "0",
                    "dnp3.al.aiq.b1": "0",
                    "dnp3.al.aiq.b0": "1"
                  },
                  "dnp3.al.ana.float": "-2.35928"
                },
                "Point Number 16 (Quality: Online), Value: 1236.09": {
                  "dnp3.al.point_index": "16",
                  "Quality: Online": {
                    "dnp3.al.aiq.b7": "0",
                    "dnp3.al.aiq.b6": "0",
                    "dnp3.al.aiq.b5": "0",
                    "dnp3.al.aiq.b4": "0",
                    "dnp3.al.aiq.b3": "0",
                    "dnp3.al.aiq.b2": "0",
                    "dnp3.al.aiq.b1": "0",
                    "dnp3.al.aiq.b0": "1"
                  },
                  "dnp3.al.ana.float": "1236.09"
                },
                "Point Number 17 (Quality: Online), Value: 192.526": {
                  "dnp3.al.point_index": "17",
                  "Quality: Online": {
                    "dnp3.al.aiq.b7": "0",
                    "dnp3.al.aiq.b6": "0",
                    "dnp3.al.aiq.b5": "0",
                    "dnp3.al.aiq.b4": "0",
                    "dnp3.al.aiq.b3": "0",
                    "dnp3.al.aiq.b2": "0",
                    "dnp3.al.aiq.b1": "0",
                    "dnp3.al.aiq.b0": "1"
                  },
                  "dnp3.al.ana.float": "192.526"
                },
                "Point Number 18 (Quality: Online), Value: 1350.53": {
                  "dnp3.al.point_index": "18",
                  "Quality: Online": {
                    "dnp3.al.aiq.b7": "0",
                    "dnp3.al.aiq.b6": "0",
                    "dnp3.al.aiq.b5": "0",
                    "dnp3.al.aiq.b4": "0",
                    "dnp3.al.aiq.b3": "0",
                    "dnp3.al.aiq.b2": "0",
                    "dnp3.al.aiq.b1": "0",
                    "dnp3.al.aiq.b0": "1"
                  },
                  "dnp3.al.ana.float": "1350.53"
                },
                "Point Number 19 (Quality: Online), Value: -6.31218": {
                  "dnp3.al.point_index": "19",
                  "Quality: Online": {
                    "dnp3.al.aiq.b7": "0",
                    "dnp3.al.aiq.b6": "0",
                    "dnp3.al.aiq.b5": "0",
                    "dnp3.al.aiq.b4": "0",
                    "dnp3.al.aiq.b3": "0",
                    "dnp3.al.aiq.b2": "0",
                    "dnp3.al.aiq.b1": "0",
                    "dnp3.al.aiq.b0": "1"
                  },
                  "dnp3.al.ana.float": "-6.31218"
                }
              },
              "dnp3.al.obj": "2562",
              "dnp3.al.obj_tree": {
                "Qualifier Field, Prefix: None, Range: 8-bit Start and Stop Indices": {
                  "dnp3.al.objq.prefix": "0",
                  "dnp3.al.objq.range": "0"
                },
                "Number of Items: 10": {
                  "dnp3.al.range.start": "0",
                  "dnp3.al.range.stop": "9"
                },
                "Point Number 0 (Quality: Online), Value: 1": {
                  "dnp3.al.point_index": "0",
                  "Quality: Online": {
                    "dnp3.al.boq.b7": "1",
                    "dnp3.al.boq.b6": "0",
                    "dnp3.al.boq.b5": "0",
                    "dnp3.al.boq.b4": "0",
                    "dnp3.al.boq.b3": "0",
                    "dnp3.al.boq.b2": "0",
                    "dnp3.al.boq.b1": "0",
                    "dnp3.al.boq.b0": "1"
                  }
                },
                "Point Number 1 (Quality: Online), Value: 1": {
                  "dnp3.al.point_index": "1",
                  "Quality: Online": {
                    "dnp3.al.boq.b7": "1",
                    "dnp3.al.boq.b6": "0",
                    "dnp3.al.boq.b5": "0",
                    "dnp3.al.boq.b4": "0",
                    "dnp3.al.boq.b3": "0",
                    "dnp3.al.boq.b2": "0",
                    "dnp3.al.boq.b1": "0",
                    "dnp3.al.boq.b0": "1"
                  }
                },
                "Point Number 2 (Quality: Online), Value: 1": {
                  "dnp3.al.point_index": "2",
                  "Quality: Online": {
                    "dnp3.al.boq.b7": "1",
                    "dnp3.al.boq.b6": "0",
                    "dnp3.al.boq.b5": "0",
                    "dnp3.al.boq.b4": "0",
                    "dnp3.al.boq.b3": "0",
                    "dnp3.al.boq.b2": "0",
                    "dnp3.al.boq.b1": "0",
                    "dnp3.al.boq.b0": "1"
                  }
                },
                "Point Number 3 (Quality: Online), Value: 1": {
                  "dnp3.al.point_index": "3",
                  "Quality: Online": {
                    "dnp3.al.boq.b7": "1",
                    "dnp3.al.boq.b6": "0",
                    "dnp3.al.boq.b5": "0",
                    "dnp3.al.boq.b4": "0",
                    "dnp3.al.boq.b3": "0",
                    "dnp3.al.boq.b2": "0",
                    "dnp3.al.boq.b1": "0",
                    "dnp3.al.boq.b0": "1"
                  }
                },
                "Point Number 4 (Quality: Online), Value: 1": {
                  "dnp3.al.point_index": "4",
                  "Quality: Online": {
                    "dnp3.al.boq.b7": "1",
                    "dnp3.al.boq.b6": "0",
                    "dnp3.al.boq.b5": "0",
                    "dnp3.al.boq.b4": "0",
                    "dnp3.al.boq.b3": "0",
                    "dnp3.al.boq.b2": "0",
                    "dnp3.al.boq.b1": "0",
                    "dnp3.al.boq.b0": "1"
                  }
                },
                "Point Number 5 (Quality: Online), Value: 1": {
                  "dnp3.al.point_index": "5",
                  "Quality: Online": {
                    "dnp3.al.boq.b7": "1",
                    "dnp3.al.boq.b6": "0",
                    "dnp3.al.boq.b5": "0",
                    "dnp3.al.boq.b4": "0",
                    "dnp3.al.boq.b3": "0",
                    "dnp3.al.boq.b2": "0",
                    "dnp3.al.boq.b1": "0",
                    "dnp3.al.boq.b0": "1"
                  }
                },
                "Point Number 6 (Quality: Online), Value: 1": {
                  "dnp3.al.point_index": "6",
                  "Quality: Online": {
                    "dnp3.al.boq.b7": "1",
                    "dnp3.al.boq.b6": "0",
                    "dnp3.al.boq.b5": "0",
                    "dnp3.al.boq.b4": "0",
                    "dnp3.al.boq.b3": "0",
                    "dnp3.al.boq.b2": "0",
                    "dnp3.al.boq.b1": "0",
                    "dnp3.al.boq.b0": "1"
                  }
                },
                "Point Number 7 (Quality: Online), Value: 1": {
                  "dnp3.al.point_index": "7",
                  "Quality: Online": {
                    "dnp3.al.boq.b7": "1",
                    "dnp3.al.boq.b6": "0",
                    "dnp3.al.boq.b5": "0",
                    "dnp3.al.boq.b4": "0",
                    "dnp3.al.boq.b3": "0",
                    "dnp3.al.boq.b2": "0",
                    "dnp3.al.boq.b1": "0",
                    "dnp3.al.boq.b0": "1"
                  }
                },
                "Point Number 8 (Quality: Online), Value: 1": {
                  "dnp3.al.point_index": "8",
                  "Quality: Online": {
                    "dnp3.al.boq.b7": "1",
                    "dnp3.al.boq.b6": "0",
                    "dnp3.al.boq.b5": "0",
                    "dnp3.al.boq.b4": "0",
                    "dnp3.al.boq.b3": "0",
                    "dnp3.al.boq.b2": "0",
                    "dnp3.al.boq.b1": "0",
                    "dnp3.al.boq.b0": "1"
                  }
                },
                "Point Number 9 (Quality: Online), Value: 1": {
                  "dnp3.al.point_index": "9",
                  "Quality: Online": {
                    "dnp3.al.boq.b7": "1",
                    "dnp3.al.boq.b6": "0",
                    "dnp3.al.boq.b5": "0",
                    "dnp3.al.boq.b4": "0",
                    "dnp3.al.boq.b3": "0",
                    "dnp3.al.boq.b2": "0",
                    "dnp3.al.boq.b1": "0",
                    "dnp3.al.boq.b0": "1"
                  }
                }
              },
              "dnp3.al.obj": "10243",
              "dnp3.al.obj_tree": {
                "Qualifier Field, Prefix: None, Range: 8-bit Start and Stop Indices": {
                  "dnp3.al.objq.prefix": "0",
                  "dnp3.al.objq.range": "0"
                },
                "Number of Items: 2": {
                  "dnp3.al.range.start": "0",
                  "dnp3.al.range.stop": "1"
                },
                "Point Number 0 (Quality: Online), Value: 1236.1": {
                  "dnp3.al.point_index": "0",
                  "Quality: Online": {
                    "dnp3.al.aoq.b7": "0",
                    "dnp3.al.aoq.b6": "0",
                    "dnp3.al.aoq.b5": "0",
                    "dnp3.al.aoq.b4": "0",
                    "dnp3.al.aoq.b3": "0",
                    "dnp3.al.aoq.b2": "0",
                    "dnp3.al.aoq.b1": "0",
                    "dnp3.al.aoq.b0": "1"
                  },
                  "dnp3.al.anaout.float": "1236.1"
                },
                "Point Number 1 (Quality: Online), Value: 1350.55": {
                  "dnp3.al.point_index": "1",
                  "Quality: Online": {
                    "dnp3.al.aoq.b7": "0",
                    "dnp3.al.aoq.b6": "0",
                    "dnp3.al.aoq.b5": "0",
                    "dnp3.al.aoq.b4": "0",
                    "dnp3.al.aoq.b3": "0",
                    "dnp3.al.aoq.b2": "0",
                    "dnp3.al.aoq.b1": "0",
                    "dnp3.al.aoq.b0": "1"
                  },
                  "dnp3.al.anaout.float": "1350.55"
                }
              }
            }
          }
        }
      }
    }
  },
  {
    "_index": "packets-2020-10-17",
    "_type": "pcap_file",
    "_score": null,
    "_source": {
      "layers": {
        "frame": {
          "frame.encap_type": "1",
          "frame.time": "Oct 17, 2020 12:13:19.036369000 CDT",
          "frame.offset_shift": "0.000000000",
          "frame.time_epoch": "1602954799.036369000",
          "frame.time_delta": "0.180586000",
          "frame.time_delta_displayed": "0.180586000",
          "frame.time_relative": "3.954226000",
          "frame.number": "12",
          "frame.len": "60",
          "frame.cap_len": "60",
          "frame.marked": "0",
          "frame.ignored": "0",
          "frame.protocols": "eth:ethertype:arp",
          "frame.coloring_rule.name": "ARP",
          "frame.coloring_rule.string": "arp"
        },
        "eth": {
          "eth.dst": "00:00:00:aa:00:22",
          "eth.dst_tree": {
            "eth.dst_resolved": "00:00:00_aa:00:22",
            "eth.addr": "00:00:00:aa:00:22",
            "eth.addr_resolved": "00:00:00_aa:00:22",
            "eth.lg": "0",
            "eth.ig": "0"
          },
          "eth.src": "00:50:56:9c:9d:70",
          "eth.src_tree": {
            "eth.src_resolved": "Vmware_9c:9d:70",
            "eth.addr": "00:50:56:9c:9d:70",
            "eth.addr_resolved": "Vmware_9c:9d:70",
            "eth.lg": "0",
            "eth.ig": "0"
          },
          "eth.type": "0x00000806",
          "eth.padding": "00:00:00:00:00:00:00:00:00:00:00:00:00:00:00:00:00:00"
        },
        "arp": {
          "arp.hw.type": "1",
          "arp.proto.type": "0x00000800",
          "arp.hw.size": "6",
          "arp.proto.size": "4",
          "arp.opcode": "1",
          "arp.src.hw_mac": "00:50:56:9c:9d:70",
          "arp.src.proto_ipv4": "192.168.0.5",
          "arp.dst.hw_mac": "00:00:00:aa:00:22",
          "arp.dst.proto_ipv4": "192.168.0.4"
        }
      }
    }
  },
  {
    "_index": "packets-2020-10-17",
    "_type": "pcap_file",
    "_score": null,
    "_source": {
      "layers": {
        "frame": {
          "frame.encap_type": "1",
          "frame.time": "Oct 17, 2020 12:13:19.036376000 CDT",
          "frame.offset_shift": "0.000000000",
          "frame.time_epoch": "1602954799.036376000",
          "frame.time_delta": "0.000007000",
          "frame.time_delta_displayed": "0.000007000",
          "frame.time_relative": "3.954233000",
          "frame.number": "13",
          "frame.len": "42",
          "frame.cap_len": "42",
          "frame.marked": "0",
          "frame.ignored": "0",
          "frame.protocols": "eth:ethertype:arp",
          "frame.coloring_rule.name": "ARP",
          "frame.coloring_rule.string": "arp"
        },
        "eth": {
          "eth.dst": "00:50:56:9c:9d:70",
          "eth.dst_tree": {
            "eth.dst_resolved": "Vmware_9c:9d:70",
            "eth.addr": "00:50:56:9c:9d:70",
            "eth.addr_resolved": "Vmware_9c:9d:70",
            "eth.lg": "0",
            "eth.ig": "0"
          },
          "eth.src": "00:00:00:aa:00:22",
          "eth.src_tree": {
            "eth.src_resolved": "00:00:00_aa:00:22",
            "eth.addr": "00:00:00:aa:00:22",
            "eth.addr_resolved": "00:00:00_aa:00:22",
            "eth.lg": "0",
            "eth.ig": "0"
          },
          "eth.type": "0x00000806"
        },
        "arp": {
          "arp.hw.type": "1",
          "arp.proto.type": "0x00000800",
          "arp.hw.size": "6",
          "arp.proto.size": "4",
          "arp.opcode": "2",
          "arp.src.hw_mac": "00:00:00:aa:00:22",
          "arp.src.proto_ipv4": "192.168.0.4",
          "arp.dst.hw_mac": "00:50:56:9c:9d:70",
          "arp.dst.proto_ipv4": "192.168.0.5"
        }
      }
    }
  },
  {
    "_index": "packets-2020-10-17",
    "_type": "pcap_file",
    "_score": null,
    "_source": {
      "layers": {
        "frame": {
          "frame.encap_type": "1",
          "frame.time": "Oct 17, 2020 12:13:19.135521000 CDT",
          "frame.offset_shift": "0.000000000",
          "frame.time_epoch": "1602954799.135521000",
          "frame.time_delta": "0.099145000",
          "frame.time_delta_displayed": "0.099145000",
          "frame.time_relative": "4.053378000",
          "frame.number": "14",
          "frame.len": "72",
          "frame.cap_len": "72",
          "frame.marked": "0",
          "frame.ignored": "0",
          "frame.protocols": "eth:ethertype:ip:tcp:dnp3",
          "frame.coloring_rule.name": "TCP",
          "frame.coloring_rule.string": "tcp"
        },
        "eth": {
          "eth.dst": "00:50:56:9c:9d:70",
          "eth.dst_tree": {
            "eth.dst_resolved": "Vmware_9c:9d:70",
            "eth.addr": "00:50:56:9c:9d:70",
            "eth.addr_resolved": "Vmware_9c:9d:70",
            "eth.lg": "0",
            "eth.ig": "0"
          },
          "eth.src": "00:00:00:aa:00:22",
          "eth.src_tree": {
            "eth.src_resolved": "00:00:00_aa:00:22",
            "eth.addr": "00:00:00:aa:00:22",
            "eth.addr_resolved": "00:00:00_aa:00:22",
            "eth.lg": "0",
            "eth.ig": "0"
          },
          "eth.type": "0x00000800"
        },
        "ip": {
          "ip.version": "4",
          "ip.hdr_len": "20",
          "ip.dsfield": "0x00000000",
          "ip.dsfield_tree": {
            "ip.dsfield.dscp": "0",
            "ip.dsfield.ecn": "0"
          },
          "ip.len": "58",
          "ip.id": "0x0000c09b",
          "ip.flags": "0x00004000",
          "ip.flags_tree": {
            "ip.flags.rb": "0",
            "ip.flags.df": "1",
            "ip.flags.mf": "0"
          },
          "ip.frag_offset": "0",
          "ip.ttl": "62",
          "ip.proto": "6",
          "ip.checksum": "0x00000f63",
          "ip.checksum.status": "2",
          "ip.src": "172.16.0.2",
          "ip.addr": "172.16.0.2",
          "ip.src_host": "172.16.0.2",
          "ip.host": "172.16.0.2",
          "ip.dst": "192.168.0.5",
          "ip.addr": "192.168.0.5",
          "ip.dst_host": "192.168.0.5",
          "ip.host": "192.168.0.5"
        },
        "tcp": {
          "tcp.srcport": "52851",
          "tcp.dstport": "20000",
          "tcp.port": "52851",
          "tcp.port": "20000",
          "tcp.stream": "6",
          "tcp.len": "18",
          "tcp.seq": "1",
          "tcp.nxtseq": "19",
          "tcp.ack": "1",
          "tcp.hdr_len": "20",
          "tcp.flags": "0x00000018",
          "tcp.flags_tree": {
            "tcp.flags.res": "0",
            "tcp.flags.ns": "0",
            "tcp.flags.cwr": "0",
            "tcp.flags.ecn": "0",
            "tcp.flags.urg": "0",
            "tcp.flags.ack": "1",
            "tcp.flags.push": "1",
            "tcp.flags.reset": "0",
            "tcp.flags.syn": "0",
            "tcp.flags.fin": "0",
            "tcp.flags.str": "·······AP···"
          },
          "tcp.window_size_value": "501",
          "tcp.window_size": "501",
          "tcp.window_size_scalefactor": "-1",
          "tcp.checksum": "0x0000b85c",
          "tcp.checksum.status": "2",
          "tcp.urgent_pointer": "0",
          "tcp.analysis": {
            "tcp.analysis.bytes_in_flight": "18",
            "tcp.analysis.push_bytes_sent": "18"
          },
          "Timestamps": {
            "tcp.time_relative": "0.000000000",
            "tcp.time_delta": "0.000000000"
          },
          "tcp.payload": "05:64:0b:c4:86:01:01:00:cc:ed:f2:c2:01:3c:01:06:07:b9",
          "tcp.pdu.size": "18"
        },
        "dnp3": {
          "Data Link Layer, Len: 11, From: 1, To: 390, DIR, PRM, Unconfirmed User Data": {
            "dnp3.start": "0x00000564",
            "dnp3.len": "11",
            "dnp3.ctl": "0x000000c4",
            "dnp3.ctl_tree": {
              "dnp3.ctl.dir": "1",
              "dnp3.ctl.prm": "1",
              "dnp3.ctl.fcb": "0",
              "dnp3.ctl.fcv": "0",
              "dnp3.ctl.prifunc": "4"
            },
            "dnp3.dst": "390",
            "dnp3.addr": "390",
            "dnp3.src": "1",
            "dnp3.addr": "1",
            "dnp3.hdr.CRC": "0x0000edcc",
            "dnp.hdr.CRC.status": "1"
          },
          "dnp3.tr.ctl": "0x000000f2",
          "dnp3.tr.ctl_tree": {
            "dnp3.tr.fin": "1",
            "dnp3.tr.fir": "1",
            "dnp3.tr.seq": "50"
          },
          "Data Chunks": {
            "Data Chunk: 0": {
              "dnp.data_chunk": "f2:c2:01:3c:01:06",
              "dnp.data_chunk_len": "6",
              "dnp.data_chunk.CRC": "0x0000b907",
              "dnp.data_chunk.CRC.status": "1"
            }
          },
          "dnp3.al.fragments": {
            "dnp3.al.fragment": "14",
            "dnp3.al.fragment.count": "1",
            "dnp3.al.fragment.reassembled.length": "5"
          },
          "Application Layer: (FIR, FIN, Sequence 2, Read)": {
            "dnp3.al.ctl": "0x000000c2",
            "dnp3.al.ctl_tree": {
              "dnp3.al.fir": "1",
              "dnp3.al.fin": "1",
              "dnp3.al.con": "0",
              "dnp3.al.uns": "0",
              "dnp3.al.seq": "2"
            },
            "dnp3.al.func": "1",
            "READ Request Data Objects": {
              "dnp3.al.obj": "15361",
              "dnp3.al.obj_tree": {
                "Qualifier Field, Prefix: None, Range: No Range Field": {
                  "dnp3.al.objq.prefix": "0",
                  "dnp3.al.objq.range": "6"
                },
                "Number of Items: 0": ""
              }
            }
          }
        }
      }
    }
  },
  {
    "_index": "packets-2020-10-17",
    "_type": "pcap_file",
    "_score": null,
    "_source": {
      "layers": {
        "frame": {
          "frame.encap_type": "1",
          "frame.time": "Oct 17, 2020 12:13:19.187682000 CDT",
          "frame.offset_shift": "0.000000000",
          "frame.time_epoch": "1602954799.187682000",
          "frame.time_delta": "0.052161000",
          "frame.time_delta_displayed": "0.052161000",
          "frame.time_relative": "4.105539000",
          "frame.number": "15",
          "frame.len": "196",
          "frame.cap_len": "196",
          "frame.marked": "0",
          "frame.ignored": "0",
          "frame.protocols": "eth:ethertype:ip:tcp:dnp3",
          "frame.coloring_rule.name": "TCP",
          "frame.coloring_rule.string": "tcp"
        },
        "eth": {
          "eth.dst": "00:00:00:aa:00:22",
          "eth.dst_tree": {
            "eth.dst_resolved": "00:00:00_aa:00:22",
            "eth.addr": "00:00:00:aa:00:22",
            "eth.addr_resolved": "00:00:00_aa:00:22",
            "eth.lg": "0",
            "eth.ig": "0"
          },
          "eth.src": "00:50:56:9c:9d:70",
          "eth.src_tree": {
            "eth.src_resolved": "Vmware_9c:9d:70",
            "eth.addr": "00:50:56:9c:9d:70",
            "eth.addr_resolved": "Vmware_9c:9d:70",
            "eth.lg": "0",
            "eth.ig": "0"
          },
          "eth.type": "0x00000800"
        },
        "ip": {
          "ip.version": "4",
          "ip.hdr_len": "20",
          "ip.dsfield": "0x00000000",
          "ip.dsfield_tree": {
            "ip.dsfield.dscp": "0",
            "ip.dsfield.ecn": "0"
          },
          "ip.len": "182",
          "ip.id": "0x0000ba7f",
          "ip.flags": "0x00004000",
          "ip.flags_tree": {
            "ip.flags.rb": "0",
            "ip.flags.df": "1",
            "ip.flags.mf": "0"
          },
          "ip.frag_offset": "0",
          "ip.ttl": "128",
          "ip.proto": "6",
          "ip.checksum": "0x0000d302",
          "ip.checksum.status": "2",
          "ip.src": "192.168.0.5",
          "ip.addr": "192.168.0.5",
          "ip.src_host": "192.168.0.5",
          "ip.host": "192.168.0.5",
          "ip.dst": "172.16.0.2",
          "ip.addr": "172.16.0.2",
          "ip.dst_host": "172.16.0.2",
          "ip.host": "172.16.0.2"
        },
        "tcp": {
          "tcp.srcport": "20000",
          "tcp.dstport": "52851",
          "tcp.port": "20000",
          "tcp.port": "52851",
          "tcp.stream": "6",
          "tcp.len": "142",
          "tcp.seq": "1",
          "tcp.nxtseq": "143",
          "tcp.ack": "19",
          "tcp.hdr_len": "20",
          "tcp.flags": "0x00000018",
          "tcp.flags_tree": {
            "tcp.flags.res": "0",
            "tcp.flags.ns": "0",
            "tcp.flags.cwr": "0",
            "tcp.flags.ecn": "0",
            "tcp.flags.urg": "0",
            "tcp.flags.ack": "1",
            "tcp.flags.push": "1",
            "tcp.flags.reset": "0",
            "tcp.flags.syn": "0",
            "tcp.flags.fin": "0",
            "tcp.flags.str": "·······AP···"
          },
          "tcp.window_size_value": "1025",
          "tcp.window_size": "1025",
          "tcp.window_size_scalefactor": "-1",
          "tcp.checksum": "0x0000de10",
          "tcp.checksum.status": "2",
          "tcp.urgent_pointer": "0",
          "tcp.analysis": {
            "tcp.analysis.acks_frame": "14",
            "tcp.analysis.ack_rtt": "0.052161000",
            "tcp.analysis.bytes_in_flight": "142",
            "tcp.analysis.push_bytes_sent": "142"
          },
          "Timestamps": {
            "tcp.time_relative": "0.052161000",
            "tcp.time_delta": "0.052161000"
          },
          "tcp.payload": "05:64:79:44:01:00:86:01:2f:e4:c0:c2:81:00:00:01:02:00:00:07:81:81:81:81:81:81:8a:e0:81:81:1e:05:00:00:0f:01:0a:a9:7f:44:01:ba:d3:4a:14:60:41:01:0a:a9:7f:44:01:ba:d3:4a:41:01:c4:49:89:c3:82:a0:01:a8:8d:e7:c2:01:c5:fe:2d:c3:01:1e:2b:87:c0:01:87:73:bd:09:b5:c4:01:0f:a1:eb:42:01:37:a0:25:c4:01:d0:0d:26:f5:3f:c2:01:72:de:bf:c2:01:d2:03:a0:41:01:62:ef:68:45:99:42:01:b4:75:ae:41:0a:02:00:00:07:81:81:81:81:b3:14:81:81:81:81:57:5d",
          "tcp.pdu.size": "142"
        },
        "dnp3": {
          "Data Link Layer, Len: 121, From: 390, To: 1, PRM, Unconfirmed User Data": {
            "dnp3.start": "0x00000564",
            "dnp3.len": "121",
            "dnp3.ctl": "0x00000044",
            "dnp3.ctl_tree": {
              "dnp3.ctl.dir": "0",
              "dnp3.ctl.prm": "1",
              "dnp3.ctl.fcb": "0",
              "dnp3.ctl.fcv": "0",
              "dnp3.ctl.prifunc": "4"
            },
            "dnp3.dst": "1",
            "dnp3.addr": "1",
            "dnp3.src": "390",
            "dnp3.addr": "390",
            "dnp3.hdr.CRC": "0x0000e42f",
            "dnp.hdr.CRC.status": "1"
          },
          "dnp3.tr.ctl": "0x000000c0",
          "dnp3.tr.ctl_tree": {
            "dnp3.tr.fin": "1",
            "dnp3.tr.fir": "1",
            "dnp3.tr.seq": "0"
          },
          "Data Chunks": {
            "Data Chunk: 0": {
              "dnp.data_chunk": "c0:c2:81:00:00:01:02:00:00:07:81:81:81:81:81:81",
              "dnp.data_chunk_len": "16",
              "dnp.data_chunk.CRC": "0x0000e08a",
              "dnp.data_chunk.CRC.status": "1"
            },
            "Data Chunk: 1": {
              "dnp.data_chunk": "81:81:1e:05:00:00:0f:01:0a:a9:7f:44:01:ba:d3:4a",
              "dnp.data_chunk_len": "16",
              "dnp.data_chunk.CRC": "0x00006014",
              "dnp.data_chunk.CRC.status": "1"
            },
            "Data Chunk: 2": {
              "dnp.data_chunk": "41:01:0a:a9:7f:44:01:ba:d3:4a:41:01:c4:49:89:c3",
              "dnp.data_chunk_len": "16",
              "dnp.data_chunk.CRC": "0x0000a082",
              "dnp.data_chunk.CRC.status": "1"
            },
            "Data Chunk: 3": {
              "dnp.data_chunk": "01:a8:8d:e7:c2:01:c5:fe:2d:c3:01:1e:2b:87:c0:01",
              "dnp.data_chunk_len": "16",
              "dnp.data_chunk.CRC": "0x00007387",
              "dnp.data_chunk.CRC.status": "1"
            },
            "Data Chunk: 4": {
              "dnp.data_chunk": "bd:09:b5:c4:01:0f:a1:eb:42:01:37:a0:25:c4:01:d0",
              "dnp.data_chunk_len": "16",
              "dnp.data_chunk.CRC": "0x0000260d",
              "dnp.data_chunk.CRC.status": "1"
            },
            "Data Chunk: 5": {
              "dnp.data_chunk": "f5:3f:c2:01:72:de:bf:c2:01:d2:03:a0:41:01:62:ef",
              "dnp.data_chunk_len": "16",
              "dnp.data_chunk.CRC": "0x00004568",
              "dnp.data_chunk.CRC.status": "1"
            },
            "Data Chunk: 6": {
              "dnp.data_chunk": "99:42:01:b4:75:ae:41:0a:02:00:00:07:81:81:81:81",
              "dnp.data_chunk_len": "16",
              "dnp.data_chunk.CRC": "0x000014b3",
              "dnp.data_chunk.CRC.status": "1"
            },
            "Data Chunk: 7": {
              "dnp.data_chunk": "81:81:81:81",
              "dnp.data_chunk_len": "4",
              "dnp.data_chunk.CRC": "0x00005d57",
              "dnp.data_chunk.CRC.status": "1"
            }
          },
          "dnp3.al.fragments": {
            "dnp3.al.fragment": "15",
            "dnp3.al.fragment.count": "1",
            "dnp3.al.fragment.reassembled.length": "115"
          },
          "Application Layer: (FIR, FIN, Sequence 2, Response)": {
            "dnp3.al.ctl": "0x000000c2",
            "dnp3.al.ctl_tree": {
              "dnp3.al.fir": "1",
              "dnp3.al.fin": "1",
              "dnp3.al.con": "0",
              "dnp3.al.uns": "0",
              "dnp3.al.seq": "2"
            },
            "dnp3.al.func": "129",
            "dnp3.al.iin": "0x00000000",
            "dnp3.al.iin_tree": {
              "dnp3.al.iin.rst": "0",
              "dnp3.al.iin.dt": "0",
              "dnp3.al.iin.dol": "0",
              "dnp3.al.iin.tsr": "0",
              "dnp3.al.iin.cls3d": "0",
              "dnp3.al.iin.cls2d": "0",
              "dnp3.al.iin.cls1d": "0",
              "dnp3.al.iin.bmsg": "0",
              "dnp3.al.iin.cc": "0",
              "dnp3.al.iin.oae": "0",
              "dnp3.al.iin.ebo": "0",
              "dnp3.al.iin.pioor": "0",
              "dnp3.al.iin.obju": "0",
              "dnp3.al.iin.fcni": "0"
            },
            "RESPONSE Data Objects": {
              "dnp3.al.obj": "258",
              "dnp3.al.obj_tree": {
                "Qualifier Field, Prefix: None, Range: 8-bit Start and Stop Indices": {
                  "dnp3.al.objq.prefix": "0",
                  "dnp3.al.objq.range": "0"
                },
                "Number of Items: 8": {
                  "dnp3.al.range.start": "0",
                  "dnp3.al.range.stop": "7"
                },
                "Point Number 0 (Quality: Online), Value: 1": {
                  "dnp3.al.point_index": "0",
                  "Quality: Online": {
                    "dnp3.al.biq.b7": "1",
                    "dnp3.al.biq.b6": "0",
                    "dnp3.al.biq.b5": "0",
                    "dnp3.al.biq.b4": "0",
                    "dnp3.al.biq.b3": "0",
                    "dnp3.al.biq.b2": "0",
                    "dnp3.al.biq.b1": "0",
                    "dnp3.al.biq.b0": "1"
                  }
                },
                "Point Number 1 (Quality: Online), Value: 1": {
                  "dnp3.al.point_index": "1",
                  "Quality: Online": {
                    "dnp3.al.biq.b7": "1",
                    "dnp3.al.biq.b6": "0",
                    "dnp3.al.biq.b5": "0",
                    "dnp3.al.biq.b4": "0",
                    "dnp3.al.biq.b3": "0",
                    "dnp3.al.biq.b2": "0",
                    "dnp3.al.biq.b1": "0",
                    "dnp3.al.biq.b0": "1"
                  }
                },
                "Point Number 2 (Quality: Online), Value: 1": {
                  "dnp3.al.point_index": "2",
                  "Quality: Online": {
                    "dnp3.al.biq.b7": "1",
                    "dnp3.al.biq.b6": "0",
                    "dnp3.al.biq.b5": "0",
                    "dnp3.al.biq.b4": "0",
                    "dnp3.al.biq.b3": "0",
                    "dnp3.al.biq.b2": "0",
                    "dnp3.al.biq.b1": "0",
                    "dnp3.al.biq.b0": "1"
                  }
                },
                "Point Number 3 (Quality: Online), Value: 1": {
                  "dnp3.al.point_index": "3",
                  "Quality: Online": {
                    "dnp3.al.biq.b7": "1",
                    "dnp3.al.biq.b6": "0",
                    "dnp3.al.biq.b5": "0",
                    "dnp3.al.biq.b4": "0",
                    "dnp3.al.biq.b3": "0",
                    "dnp3.al.biq.b2": "0",
                    "dnp3.al.biq.b1": "0",
                    "dnp3.al.biq.b0": "1"
                  }
                },
                "Point Number 4 (Quality: Online), Value: 1": {
                  "dnp3.al.point_index": "4",
                  "Quality: Online": {
                    "dnp3.al.biq.b7": "1",
                    "dnp3.al.biq.b6": "0",
                    "dnp3.al.biq.b5": "0",
                    "dnp3.al.biq.b4": "0",
                    "dnp3.al.biq.b3": "0",
                    "dnp3.al.biq.b2": "0",
                    "dnp3.al.biq.b1": "0",
                    "dnp3.al.biq.b0": "1"
                  }
                },
                "Point Number 5 (Quality: Online), Value: 1": {
                  "dnp3.al.point_index": "5",
                  "Quality: Online": {
                    "dnp3.al.biq.b7": "1",
                    "dnp3.al.biq.b6": "0",
                    "dnp3.al.biq.b5": "0",
                    "dnp3.al.biq.b4": "0",
                    "dnp3.al.biq.b3": "0",
                    "dnp3.al.biq.b2": "0",
                    "dnp3.al.biq.b1": "0",
                    "dnp3.al.biq.b0": "1"
                  }
                },
                "Point Number 6 (Quality: Online), Value: 1": {
                  "dnp3.al.point_index": "6",
                  "Quality: Online": {
                    "dnp3.al.biq.b7": "1",
                    "dnp3.al.biq.b6": "0",
                    "dnp3.al.biq.b5": "0",
                    "dnp3.al.biq.b4": "0",
                    "dnp3.al.biq.b3": "0",
                    "dnp3.al.biq.b2": "0",
                    "dnp3.al.biq.b1": "0",
                    "dnp3.al.biq.b0": "1"
                  }
                },
                "Point Number 7 (Quality: Online), Value: 1": {
                  "dnp3.al.point_index": "7",
                  "Quality: Online": {
                    "dnp3.al.biq.b7": "1",
                    "dnp3.al.biq.b6": "0",
                    "dnp3.al.biq.b5": "0",
                    "dnp3.al.biq.b4": "0",
                    "dnp3.al.biq.b3": "0",
                    "dnp3.al.biq.b2": "0",
                    "dnp3.al.biq.b1": "0",
                    "dnp3.al.biq.b0": "1"
                  }
                }
              },
              "dnp3.al.obj": "7685",
              "dnp3.al.obj_tree": {
                "Qualifier Field, Prefix: None, Range: 8-bit Start and Stop Indices": {
                  "dnp3.al.objq.prefix": "0",
                  "dnp3.al.objq.range": "0"
                },
                "Number of Items: 16": {
                  "dnp3.al.range.start": "0",
                  "dnp3.al.range.stop": "15"
                },
                "Point Number 0 (Quality: Online), Value: 1022.64": {
                  "dnp3.al.point_index": "0",
                  "Quality: Online": {
                    "dnp3.al.aiq.b7": "0",
                    "dnp3.al.aiq.b6": "0",
                    "dnp3.al.aiq.b5": "0",
                    "dnp3.al.aiq.b4": "0",
                    "dnp3.al.aiq.b3": "0",
                    "dnp3.al.aiq.b2": "0",
                    "dnp3.al.aiq.b1": "0",
                    "dnp3.al.aiq.b0": "1"
                  },
                  "dnp3.al.ana.float": "1022.64"
                },
                "Point Number 1 (Quality: Online), Value: 12.6767": {
                  "dnp3.al.point_index": "1",
                  "Quality: Online": {
                    "dnp3.al.aiq.b7": "0",
                    "dnp3.al.aiq.b6": "0",
                    "dnp3.al.aiq.b5": "0",
                    "dnp3.al.aiq.b4": "0",
                    "dnp3.al.aiq.b3": "0",
                    "dnp3.al.aiq.b2": "0",
                    "dnp3.al.aiq.b1": "0",
                    "dnp3.al.aiq.b0": "1"
                  },
                  "dnp3.al.ana.float": "12.6767"
                },
                "Point Number 2 (Quality: Online), Value: 1022.64": {
                  "dnp3.al.point_index": "2",
                  "Quality: Online": {
                    "dnp3.al.aiq.b7": "0",
                    "dnp3.al.aiq.b6": "0",
                    "dnp3.al.aiq.b5": "0",
                    "dnp3.al.aiq.b4": "0",
                    "dnp3.al.aiq.b3": "0",
                    "dnp3.al.aiq.b2": "0",
                    "dnp3.al.aiq.b1": "0",
                    "dnp3.al.aiq.b0": "1"
                  },
                  "dnp3.al.ana.float": "1022.64"
                },
                "Point Number 3 (Quality: Online), Value: 12.6767": {
                  "dnp3.al.point_index": "3",
                  "Quality: Online": {
                    "dnp3.al.aiq.b7": "0",
                    "dnp3.al.aiq.b6": "0",
                    "dnp3.al.aiq.b5": "0",
                    "dnp3.al.aiq.b4": "0",
                    "dnp3.al.aiq.b3": "0",
                    "dnp3.al.aiq.b2": "0",
                    "dnp3.al.aiq.b1": "0",
                    "dnp3.al.aiq.b0": "1"
                  },
                  "dnp3.al.ana.float": "12.6767"
                },
                "Point Number 4 (Quality: Online), Value: -274.576": {
                  "dnp3.al.point_index": "4",
                  "Quality: Online": {
                    "dnp3.al.aiq.b7": "0",
                    "dnp3.al.aiq.b6": "0",
                    "dnp3.al.aiq.b5": "0",
                    "dnp3.al.aiq.b4": "0",
                    "dnp3.al.aiq.b3": "0",
                    "dnp3.al.aiq.b2": "0",
                    "dnp3.al.aiq.b1": "0",
                    "dnp3.al.aiq.b0": "1"
                  },
                  "dnp3.al.ana.float": "-274.576"
                },
                "Point Number 5 (Quality: Online), Value: -115.777": {
                  "dnp3.al.point_index": "5",
                  "Quality: Online": {
                    "dnp3.al.aiq.b7": "0",
                    "dnp3.al.aiq.b6": "0",
                    "dnp3.al.aiq.b5": "0",
                    "dnp3.al.aiq.b4": "0",
                    "dnp3.al.aiq.b3": "0",
                    "dnp3.al.aiq.b2": "0",
                    "dnp3.al.aiq.b1": "0",
                    "dnp3.al.aiq.b0": "1"
                  },
                  "dnp3.al.ana.float": "-115.777"
                },
                "Point Number 6 (Quality: Online), Value: -173.995": {
                  "dnp3.al.point_index": "6",
                  "Quality: Online": {
                    "dnp3.al.aiq.b7": "0",
                    "dnp3.al.aiq.b6": "0",
                    "dnp3.al.aiq.b5": "0",
                    "dnp3.al.aiq.b4": "0",
                    "dnp3.al.aiq.b3": "0",
                    "dnp3.al.aiq.b2": "0",
                    "dnp3.al.aiq.b1": "0",
                    "dnp3.al.aiq.b0": "1"
                  },
                  "dnp3.al.ana.float": "-173.995"
                },
                "Point Number 7 (Quality: Online), Value: -4.22401": {
                  "dnp3.al.point_index": "7",
                  "Quality: Online": {
                    "dnp3.al.aiq.b7": "0",
                    "dnp3.al.aiq.b6": "0",
                    "dnp3.al.aiq.b5": "0",
                    "dnp3.al.aiq.b4": "0",
                    "dnp3.al.aiq.b3": "0",
                    "dnp3.al.aiq.b2": "0",
                    "dnp3.al.aiq.b1": "0",
                    "dnp3.al.aiq.b0": "1"
                  },
                  "dnp3.al.ana.float": "-4.22401"
                },
                "Point Number 8 (Quality: Online), Value: -1448.3": {
                  "dnp3.al.point_index": "8",
                  "Quality: Online": {
                    "dnp3.al.aiq.b7": "0",
                    "dnp3.al.aiq.b6": "0",
                    "dnp3.al.aiq.b5": "0",
                    "dnp3.al.aiq.b4": "0",
                    "dnp3.al.aiq.b3": "0",
                    "dnp3.al.aiq.b2": "0",
                    "dnp3.al.aiq.b1": "0",
                    "dnp3.al.aiq.b0": "1"
                  },
                  "dnp3.al.ana.float": "-1448.3"
                },
                "Point Number 9 (Quality: Online), Value: 117.815": {
                  "dnp3.al.point_index": "9",
                  "Quality: Online": {
                    "dnp3.al.aiq.b7": "0",
                    "dnp3.al.aiq.b6": "0",
                    "dnp3.al.aiq.b5": "0",
                    "dnp3.al.aiq.b4": "0",
                    "dnp3.al.aiq.b3": "0",
                    "dnp3.al.aiq.b2": "0",
                    "dnp3.al.aiq.b1": "0",
                    "dnp3.al.aiq.b0": "1"
                  },
                  "dnp3.al.ana.float": "117.815"
                },
                "Point Number 10 (Quality: Online), Value: -662.503": {
                  "dnp3.al.point_index": "10",
                  "Quality: Online": {
                    "dnp3.al.aiq.b7": "0",
                    "dnp3.al.aiq.b6": "0",
                    "dnp3.al.aiq.b5": "0",
                    "dnp3.al.aiq.b4": "0",
                    "dnp3.al.aiq.b3": "0",
                    "dnp3.al.aiq.b2": "0",
                    "dnp3.al.aiq.b1": "0",
                    "dnp3.al.aiq.b0": "1"
                  },
                  "dnp3.al.ana.float": "-662.503"
                },
                "Point Number 11 (Quality: Online), Value: -47.9901": {
                  "dnp3.al.point_index": "11",
                  "Quality: Online": {
                    "dnp3.al.aiq.b7": "0",
                    "dnp3.al.aiq.b6": "0",
                    "dnp3.al.aiq.b5": "0",
                    "dnp3.al.aiq.b4": "0",
                    "dnp3.al.aiq.b3": "0",
                    "dnp3.al.aiq.b2": "0",
                    "dnp3.al.aiq.b1": "0",
                    "dnp3.al.aiq.b0": "1"
                  },
                  "dnp3.al.ana.float": "-47.9901"
                },
                "Point Number 12 (Quality: Online), Value: -95.9345": {
                  "dnp3.al.point_index": "12",
                  "Quality: Online": {
                    "dnp3.al.aiq.b7": "0",
                    "dnp3.al.aiq.b6": "0",
                    "dnp3.al.aiq.b5": "0",
                    "dnp3.al.aiq.b4": "0",
                    "dnp3.al.aiq.b3": "0",
                    "dnp3.al.aiq.b2": "0",
                    "dnp3.al.aiq.b1": "0",
                    "dnp3.al.aiq.b0": "1"
                  },
                  "dnp3.al.ana.float": "-95.9345"
                },
                "Point Number 13 (Quality: Online), Value: 20.0019": {
                  "dnp3.al.point_index": "13",
                  "Quality: Online": {
                    "dnp3.al.aiq.b7": "0",
                    "dnp3.al.aiq.b6": "0",
                    "dnp3.al.aiq.b5": "0",
                    "dnp3.al.aiq.b4": "0",
                    "dnp3.al.aiq.b3": "0",
                    "dnp3.al.aiq.b2": "0",
                    "dnp3.al.aiq.b1": "0",
                    "dnp3.al.aiq.b0": "1"
                  },
                  "dnp3.al.ana.float": "20.0019"
                },
                "Point Number 14 (Quality: Online), Value: 76.9675": {
                  "dnp3.al.point_index": "14",
                  "Quality: Online": {
                    "dnp3.al.aiq.b7": "0",
                    "dnp3.al.aiq.b6": "0",
                    "dnp3.al.aiq.b5": "0",
                    "dnp3.al.aiq.b4": "0",
                    "dnp3.al.aiq.b3": "0",
                    "dnp3.al.aiq.b2": "0",
                    "dnp3.al.aiq.b1": "0",
                    "dnp3.al.aiq.b0": "1"
                  },
                  "dnp3.al.ana.float": "76.9675"
                },
                "Point Number 15 (Quality: Online), Value: 21.8075": {
                  "dnp3.al.point_index": "15",
                  "Quality: Online": {
                    "dnp3.al.aiq.b7": "0",
                    "dnp3.al.aiq.b6": "0",
                    "dnp3.al.aiq.b5": "0",
                    "dnp3.al.aiq.b4": "0",
                    "dnp3.al.aiq.b3": "0",
                    "dnp3.al.aiq.b2": "0",
                    "dnp3.al.aiq.b1": "0",
                    "dnp3.al.aiq.b0": "1"
                  },
                  "dnp3.al.ana.float": "21.8075"
                }
              },
              "dnp3.al.obj": "2562",
              "dnp3.al.obj_tree": {
                "Qualifier Field, Prefix: None, Range: 8-bit Start and Stop Indices": {
                  "dnp3.al.objq.prefix": "0",
                  "dnp3.al.objq.range": "0"
                },
                "Number of Items: 8": {
                  "dnp3.al.range.start": "0",
                  "dnp3.al.range.stop": "7"
                },
                "Point Number 0 (Quality: Online), Value: 1": {
                  "dnp3.al.point_index": "0",
                  "Quality: Online": {
                    "dnp3.al.boq.b7": "1",
                    "dnp3.al.boq.b6": "0",
                    "dnp3.al.boq.b5": "0",
                    "dnp3.al.boq.b4": "0",
                    "dnp3.al.boq.b3": "0",
                    "dnp3.al.boq.b2": "0",
                    "dnp3.al.boq.b1": "0",
                    "dnp3.al.boq.b0": "1"
                  }
                },
                "Point Number 1 (Quality: Online), Value: 1": {
                  "dnp3.al.point_index": "1",
                  "Quality: Online": {
                    "dnp3.al.boq.b7": "1",
                    "dnp3.al.boq.b6": "0",
                    "dnp3.al.boq.b5": "0",
                    "dnp3.al.boq.b4": "0",
                    "dnp3.al.boq.b3": "0",
                    "dnp3.al.boq.b2": "0",
                    "dnp3.al.boq.b1": "0",
                    "dnp3.al.boq.b0": "1"
                  }
                },
                "Point Number 2 (Quality: Online), Value: 1": {
                  "dnp3.al.point_index": "2",
                  "Quality: Online": {
                    "dnp3.al.boq.b7": "1",
                    "dnp3.al.boq.b6": "0",
                    "dnp3.al.boq.b5": "0",
                    "dnp3.al.boq.b4": "0",
                    "dnp3.al.boq.b3": "0",
                    "dnp3.al.boq.b2": "0",
                    "dnp3.al.boq.b1": "0",
                    "dnp3.al.boq.b0": "1"
                  }
                },
                "Point Number 3 (Quality: Online), Value: 1": {
                  "dnp3.al.point_index": "3",
                  "Quality: Online": {
                    "dnp3.al.boq.b7": "1",
                    "dnp3.al.boq.b6": "0",
                    "dnp3.al.boq.b5": "0",
                    "dnp3.al.boq.b4": "0",
                    "dnp3.al.boq.b3": "0",
                    "dnp3.al.boq.b2": "0",
                    "dnp3.al.boq.b1": "0",
                    "dnp3.al.boq.b0": "1"
                  }
                },
                "Point Number 4 (Quality: Online), Value: 1": {
                  "dnp3.al.point_index": "4",
                  "Quality: Online": {
                    "dnp3.al.boq.b7": "1",
                    "dnp3.al.boq.b6": "0",
                    "dnp3.al.boq.b5": "0",
                    "dnp3.al.boq.b4": "0",
                    "dnp3.al.boq.b3": "0",
                    "dnp3.al.boq.b2": "0",
                    "dnp3.al.boq.b1": "0",
                    "dnp3.al.boq.b0": "1"
                  }
                },
                "Point Number 5 (Quality: Online), Value: 1": {
                  "dnp3.al.point_index": "5",
                  "Quality: Online": {
                    "dnp3.al.boq.b7": "1",
                    "dnp3.al.boq.b6": "0",
                    "dnp3.al.boq.b5": "0",
                    "dnp3.al.boq.b4": "0",
                    "dnp3.al.boq.b3": "0",
                    "dnp3.al.boq.b2": "0",
                    "dnp3.al.boq.b1": "0",
                    "dnp3.al.boq.b0": "1"
                  }
                },
                "Point Number 6 (Quality: Online), Value: 1": {
                  "dnp3.al.point_index": "6",
                  "Quality: Online": {
                    "dnp3.al.boq.b7": "1",
                    "dnp3.al.boq.b6": "0",
                    "dnp3.al.boq.b5": "0",
                    "dnp3.al.boq.b4": "0",
                    "dnp3.al.boq.b3": "0",
                    "dnp3.al.boq.b2": "0",
                    "dnp3.al.boq.b1": "0",
                    "dnp3.al.boq.b0": "1"
                  }
                },
                "Point Number 7 (Quality: Online), Value: 1": {
                  "dnp3.al.point_index": "7",
                  "Quality: Online": {
                    "dnp3.al.boq.b7": "1",
                    "dnp3.al.boq.b6": "0",
                    "dnp3.al.boq.b5": "0",
                    "dnp3.al.boq.b4": "0",
                    "dnp3.al.boq.b3": "0",
                    "dnp3.al.boq.b2": "0",
                    "dnp3.al.boq.b1": "0",
                    "dnp3.al.boq.b0": "1"
                  }
                }
              }
            }
          }
        }
      }
    }
  },
  {
    "_index": "packets-2020-10-17",
    "_type": "pcap_file",
    "_score": null,
    "_source": {
      "layers": {
        "frame": {
          "frame.encap_type": "1",
          "frame.time": "Oct 17, 2020 12:13:19.211446000 CDT",
          "frame.offset_shift": "0.000000000",
          "frame.time_epoch": "1602954799.211446000",
          "frame.time_delta": "0.023764000",
          "frame.time_delta_displayed": "0.023764000",
          "frame.time_relative": "4.129303000",
          "frame.number": "16",
          "frame.len": "72",
          "frame.cap_len": "72",
          "frame.marked": "0",
          "frame.ignored": "0",
          "frame.protocols": "eth:ethertype:ip:tcp:dnp3",
          "frame.coloring_rule.name": "Bad TCP",
          "frame.coloring_rule.string": "tcp.analysis.flags && !tcp.analysis.window_update"
        },
        "eth": {
          "eth.dst": "00:50:56:9c:9d:70",
          "eth.dst_tree": {
            "eth.dst_resolved": "Vmware_9c:9d:70",
            "eth.addr": "00:50:56:9c:9d:70",
            "eth.addr_resolved": "Vmware_9c:9d:70",
            "eth.lg": "0",
            "eth.ig": "0"
          },
          "eth.src": "00:00:00:aa:00:22",
          "eth.src_tree": {
            "eth.src_resolved": "00:00:00_aa:00:22",
            "eth.addr": "00:00:00:aa:00:22",
            "eth.addr_resolved": "00:00:00_aa:00:22",
            "eth.lg": "0",
            "eth.ig": "0"
          },
          "eth.type": "0x00000800"
        },
        "ip": {
          "ip.version": "4",
          "ip.hdr_len": "20",
          "ip.dsfield": "0x00000000",
          "ip.dsfield_tree": {
            "ip.dsfield.dscp": "0",
            "ip.dsfield.ecn": "0"
          },
          "ip.len": "58",
          "ip.id": "0x00000156",
          "ip.flags": "0x00004000",
          "ip.flags_tree": {
            "ip.flags.rb": "0",
            "ip.flags.df": "1",
            "ip.flags.mf": "0"
          },
          "ip.frag_offset": "0",
          "ip.ttl": "62",
          "ip.proto": "6",
          "ip.checksum": "0x0000cea8",
          "ip.checksum.status": "2",
          "ip.src": "172.16.0.2",
          "ip.addr": "172.16.0.2",
          "ip.src_host": "172.16.0.2",
          "ip.host": "172.16.0.2",
          "ip.dst": "192.168.0.5",
          "ip.addr": "192.168.0.5",
          "ip.dst_host": "192.168.0.5",
          "ip.host": "192.168.0.5"
        },
        "tcp": {
          "tcp.srcport": "38491",
          "tcp.dstport": "20000",
          "tcp.port": "38491",
          "tcp.port": "20000",
          "tcp.stream": "1",
          "tcp.len": "18",
          "tcp.seq": "1",
          "tcp.nxtseq": "19",
          "tcp.ack": "189",
          "tcp.hdr_len": "20",
          "tcp.flags": "0x00000018",
          "tcp.flags_tree": {
            "tcp.flags.res": "0",
            "tcp.flags.ns": "0",
            "tcp.flags.cwr": "0",
            "tcp.flags.ecn": "0",
            "tcp.flags.urg": "0",
            "tcp.flags.ack": "1",
            "tcp.flags.push": "1",
            "tcp.flags.reset": "0",
            "tcp.flags.syn": "0",
            "tcp.flags.fin": "0",
            "tcp.flags.str": "·······AP···"
          },
          "tcp.window_size_value": "501",
          "tcp.window_size": "501",
          "tcp.window_size_scalefactor": "-1",
          "tcp.checksum": "0x00002e47",
          "tcp.checksum.status": "2",
          "tcp.urgent_pointer": "0",
          "tcp.analysis": {
            "tcp.analysis.bytes_in_flight": "18",
            "tcp.analysis.push_bytes_sent": "18",
            "tcp.analysis.flags": {
              "_ws.expert": {
                "tcp.analysis.ack_lost_segment": "",
                "_ws.expert.message": "ACKed segment that wasn't captured (common at capture start)",
                "_ws.expert.severity": "6291456",
                "_ws.expert.group": "33554432"
              }
            }
          },
          "Timestamps": {
            "tcp.time_relative": "4.032339000",
            "tcp.time_delta": "4.032339000"
          },
          "tcp.payload": "05:64:0b:c4:77:02:01:00:4e:ab:ff:cf:01:3c:01:06:05:21",
          "tcp.pdu.size": "18"
        },
        "dnp3": {
          "Data Link Layer, Len: 11, From: 1, To: 631, DIR, PRM, Unconfirmed User Data": {
            "dnp3.start": "0x00000564",
            "dnp3.len": "11",
            "dnp3.ctl": "0x000000c4",
            "dnp3.ctl_tree": {
              "dnp3.ctl.dir": "1",
              "dnp3.ctl.prm": "1",
              "dnp3.ctl.fcb": "0",
              "dnp3.ctl.fcv": "0",
              "dnp3.ctl.prifunc": "4"
            },
            "dnp3.dst": "631",
            "dnp3.addr": "631",
            "dnp3.src": "1",
            "dnp3.addr": "1",
            "dnp3.hdr.CRC": "0x0000ab4e",
            "dnp.hdr.CRC.status": "1"
          },
          "dnp3.tr.ctl": "0x000000ff",
          "dnp3.tr.ctl_tree": {
            "dnp3.tr.fin": "1",
            "dnp3.tr.fir": "1",
            "dnp3.tr.seq": "63"
          },
          "Data Chunks": {
            "Data Chunk: 0": {
              "dnp.data_chunk": "ff:cf:01:3c:01:06",
              "dnp.data_chunk_len": "6",
              "dnp.data_chunk.CRC": "0x00002105",
              "dnp.data_chunk.CRC.status": "1"
            }
          },
          "dnp3.al.fragments": {
            "dnp3.al.fragment": "16",
            "dnp3.al.fragment.count": "1",
            "dnp3.al.fragment.reassembled.length": "5"
          },
          "Application Layer: (FIR, FIN, Sequence 15, Read)": {
            "dnp3.al.ctl": "0x000000cf",
            "dnp3.al.ctl_tree": {
              "dnp3.al.fir": "1",
              "dnp3.al.fin": "1",
              "dnp3.al.con": "0",
              "dnp3.al.uns": "0",
              "dnp3.al.seq": "15"
            },
            "dnp3.al.func": "1",
            "READ Request Data Objects": {
              "dnp3.al.obj": "15361",
              "dnp3.al.obj_tree": {
                "Qualifier Field, Prefix: None, Range: No Range Field": {
                  "dnp3.al.objq.prefix": "0",
                  "dnp3.al.objq.range": "6"
                },
                "Number of Items: 0": ""
              }
            }
          }
        }
      }
    }
  },
  {
    "_index": "packets-2020-10-17",
    "_type": "pcap_file",
    "_score": null,
    "_source": {
      "layers": {
        "frame": {
          "frame.encap_type": "1",
          "frame.time": "Oct 17, 2020 12:13:19.263795000 CDT",
          "frame.offset_shift": "0.000000000",
          "frame.time_epoch": "1602954799.263795000",
          "frame.time_delta": "0.052349000",
          "frame.time_delta_displayed": "0.052349000",
          "frame.time_relative": "4.181652000",
          "frame.number": "17",
          "frame.len": "206",
          "frame.cap_len": "206",
          "frame.marked": "0",
          "frame.ignored": "0",
          "frame.protocols": "eth:ethertype:ip:tcp:dnp3",
          "frame.coloring_rule.name": "Bad TCP",
          "frame.coloring_rule.string": "tcp.analysis.flags && !tcp.analysis.window_update"
        },
        "eth": {
          "eth.dst": "00:00:00:aa:00:22",
          "eth.dst_tree": {
            "eth.dst_resolved": "00:00:00_aa:00:22",
            "eth.addr": "00:00:00:aa:00:22",
            "eth.addr_resolved": "00:00:00_aa:00:22",
            "eth.lg": "0",
            "eth.ig": "0"
          },
          "eth.src": "00:50:56:9c:9d:70",
          "eth.src_tree": {
            "eth.src_resolved": "Vmware_9c:9d:70",
            "eth.addr": "00:50:56:9c:9d:70",
            "eth.addr_resolved": "Vmware_9c:9d:70",
            "eth.lg": "0",
            "eth.ig": "0"
          },
          "eth.type": "0x00000800"
        },
        "ip": {
          "ip.version": "4",
          "ip.hdr_len": "20",
          "ip.dsfield": "0x00000000",
          "ip.dsfield_tree": {
            "ip.dsfield.dscp": "0",
            "ip.dsfield.ecn": "0"
          },
          "ip.len": "192",
          "ip.id": "0x0000ba80",
          "ip.flags": "0x00004000",
          "ip.flags_tree": {
            "ip.flags.rb": "0",
            "ip.flags.df": "1",
            "ip.flags.mf": "0"
          },
          "ip.frag_offset": "0",
          "ip.ttl": "128",
          "ip.proto": "6",
          "ip.checksum": "0x0000d2f7",
          "ip.checksum.status": "2",
          "ip.src": "192.168.0.5",
          "ip.addr": "192.168.0.5",
          "ip.src_host": "192.168.0.5",
          "ip.host": "192.168.0.5",
          "ip.dst": "172.16.0.2",
          "ip.addr": "172.16.0.2",
          "ip.dst_host": "172.16.0.2",
          "ip.host": "172.16.0.2"
        },
        "tcp": {
          "tcp.srcport": "20000",
          "tcp.dstport": "38491",
          "tcp.port": "20000",
          "tcp.port": "38491",
          "tcp.stream": "1",
          "tcp.len": "152",
          "tcp.seq": "189",
          "tcp.nxtseq": "341",
          "tcp.ack": "19",
          "tcp.hdr_len": "20",
          "tcp.flags": "0x00000018",
          "tcp.flags_tree": {
            "tcp.flags.res": "0",
            "tcp.flags.ns": "0",
            "tcp.flags.cwr": "0",
            "tcp.flags.ecn": "0",
            "tcp.flags.urg": "0",
            "tcp.flags.ack": "1",
            "tcp.flags.push": "1",
            "tcp.flags.reset": "0",
            "tcp.flags.syn": "0",
            "tcp.flags.fin": "0",
            "tcp.flags.str": "·······AP···"
          },
          "tcp.window_size_value": "1023",
          "tcp.window_size": "1023",
          "tcp.window_size_scalefactor": "-1",
          "tcp.checksum": "0x0000d906",
          "tcp.checksum.status": "2",
          "tcp.urgent_pointer": "0",
          "tcp.analysis": {
            "tcp.analysis.acks_frame": "16",
            "tcp.analysis.ack_rtt": "0.052349000",
            "tcp.analysis.flags": {
              "_ws.expert": {
                "tcp.analysis.lost_segment": "",
                "_ws.expert.message": "Previous segment(s) not captured (common at capture start)",
                "_ws.expert.severity": "6291456",
                "_ws.expert.group": "33554432"
              }
            }
          },
          "Timestamps": {
            "tcp.time_relative": "4.084688000",
            "tcp.time_delta": "0.052349000"
          },
          "tcp.payload": "05:64:83:44:01:00:77:02:50:03:c0:cf:81:00:00:01:02:00:00:07:81:81:81:81:81:81:c0:dc:81:81:1e:05:00:00:0f:01:93:b2:4b:43:01:c4:23:21:13:ca:c2:01:58:b6:74:44:01:13:0b:a6:c1:01:bf:b7:31:c3:5f:6d:01:e9:90:31:c1:01:dd:f1:6a:42:01:d3:51:aa:c2:01:18:a7:07:58:60:44:01:60:a9:85:42:01:55:e4:a5:c2:01:78:5f:52:fb:59:c0:01:1d:ed:bc:42:01:c9:5d:e7:40:01:e7:f1:5e:d9:6a:42:01:d4:51:aa:c2:0a:02:00:00:07:81:81:81:81:26:44:81:81:81:81:28:03:00:00:00:01:00:00:a0:41:77:1c",
          "tcp.pdu.size": "152"
        },
        "dnp3": {
          "Data Link Layer, Len: 131, From: 631, To: 1, PRM, Unconfirmed User Data": {
            "dnp3.start": "0x00000564",
            "dnp3.len": "131",
            "dnp3.ctl": "0x00000044",
            "dnp3.ctl_tree": {
              "dnp3.ctl.dir": "0",
              "dnp3.ctl.prm": "1",
              "dnp3.ctl.fcb": "0",
              "dnp3.ctl.fcv": "0",
              "dnp3.ctl.prifunc": "4"
            },
            "dnp3.dst": "1",
            "dnp3.addr": "1",
            "dnp3.src": "631",
            "dnp3.addr": "631",
            "dnp3.hdr.CRC": "0x00000350",
            "dnp.hdr.CRC.status": "1"
          },
          "dnp3.tr.ctl": "0x000000c0",
          "dnp3.tr.ctl_tree": {
            "dnp3.tr.fin": "1",
            "dnp3.tr.fir": "1",
            "dnp3.tr.seq": "0"
          },
          "Data Chunks": {
            "Data Chunk: 0": {
              "dnp.data_chunk": "c0:cf:81:00:00:01:02:00:00:07:81:81:81:81:81:81",
              "dnp.data_chunk_len": "16",
              "dnp.data_chunk.CRC": "0x0000dcc0",
              "dnp.data_chunk.CRC.status": "1"
            },
            "Data Chunk: 1": {
              "dnp.data_chunk": "81:81:1e:05:00:00:0f:01:93:b2:4b:43:01:c4:23:21",
              "dnp.data_chunk_len": "16",
              "dnp.data_chunk.CRC": "0x0000ca13",
              "dnp.data_chunk.CRC.status": "1"
            },
            "Data Chunk: 2": {
              "dnp.data_chunk": "c2:01:58:b6:74:44:01:13:0b:a6:c1:01:bf:b7:31:c3",
              "dnp.data_chunk_len": "16",
              "dnp.data_chunk.CRC": "0x00006d5f",
              "dnp.data_chunk.CRC.status": "1"
            },
            "Data Chunk: 3": {
              "dnp.data_chunk": "01:e9:90:31:c1:01:dd:f1:6a:42:01:d3:51:aa:c2:01",
              "dnp.data_chunk_len": "16",
              "dnp.data_chunk.CRC": "0x0000a718",
              "dnp.data_chunk.CRC.status": "1"
            },
            "Data Chunk: 4": {
              "dnp.data_chunk": "07:58:60:44:01:60:a9:85:42:01:55:e4:a5:c2:01:78",
              "dnp.data_chunk_len": "16",
              "dnp.data_chunk.CRC": "0x0000525f",
              "dnp.data_chunk.CRC.status": "1"
            },
            "Data Chunk: 5": {
              "dnp.data_chunk": "fb:59:c0:01:1d:ed:bc:42:01:c9:5d:e7:40:01:e7:f1",
              "dnp.data_chunk_len": "16",
              "dnp.data_chunk.CRC": "0x0000d95e",
              "dnp.data_chunk.CRC.status": "1"
            },
            "Data Chunk: 6": {
              "dnp.data_chunk": "6a:42:01:d4:51:aa:c2:0a:02:00:00:07:81:81:81:81",
              "dnp.data_chunk_len": "16",
              "dnp.data_chunk.CRC": "0x00004426",
              "dnp.data_chunk.CRC.status": "1"
            },
            "Data Chunk: 7": {
              "dnp.data_chunk": "81:81:81:81:28:03:00:00:00:01:00:00:a0:41",
              "dnp.data_chunk_len": "14",
              "dnp.data_chunk.CRC": "0x00001c77",
              "dnp.data_chunk.CRC.status": "1"
            }
          },
          "dnp3.al.fragments": {
            "dnp3.al.fragment": "17",
            "dnp3.al.fragment.count": "1",
            "dnp3.al.fragment.reassembled.length": "125"
          },
          "Application Layer: (FIR, FIN, Sequence 15, Response)": {
            "dnp3.al.ctl": "0x000000cf",
            "dnp3.al.ctl_tree": {
              "dnp3.al.fir": "1",
              "dnp3.al.fin": "1",
              "dnp3.al.con": "0",
              "dnp3.al.uns": "0",
              "dnp3.al.seq": "15"
            },
            "dnp3.al.func": "129",
            "dnp3.al.iin": "0x00000000",
            "dnp3.al.iin_tree": {
              "dnp3.al.iin.rst": "0",
              "dnp3.al.iin.dt": "0",
              "dnp3.al.iin.dol": "0",
              "dnp3.al.iin.tsr": "0",
              "dnp3.al.iin.cls3d": "0",
              "dnp3.al.iin.cls2d": "0",
              "dnp3.al.iin.cls1d": "0",
              "dnp3.al.iin.bmsg": "0",
              "dnp3.al.iin.cc": "0",
              "dnp3.al.iin.oae": "0",
              "dnp3.al.iin.ebo": "0",
              "dnp3.al.iin.pioor": "0",
              "dnp3.al.iin.obju": "0",
              "dnp3.al.iin.fcni": "0"
            },
            "RESPONSE Data Objects": {
              "dnp3.al.obj": "258",
              "dnp3.al.obj_tree": {
                "Qualifier Field, Prefix: None, Range: 8-bit Start and Stop Indices": {
                  "dnp3.al.objq.prefix": "0",
                  "dnp3.al.objq.range": "0"
                },
                "Number of Items: 8": {
                  "dnp3.al.range.start": "0",
                  "dnp3.al.range.stop": "7"
                },
                "Point Number 0 (Quality: Online), Value: 1": {
                  "dnp3.al.point_index": "0",
                  "Quality: Online": {
                    "dnp3.al.biq.b7": "1",
                    "dnp3.al.biq.b6": "0",
                    "dnp3.al.biq.b5": "0",
                    "dnp3.al.biq.b4": "0",
                    "dnp3.al.biq.b3": "0",
                    "dnp3.al.biq.b2": "0",
                    "dnp3.al.biq.b1": "0",
                    "dnp3.al.biq.b0": "1"
                  }
                },
                "Point Number 1 (Quality: Online), Value: 1": {
                  "dnp3.al.point_index": "1",
                  "Quality: Online": {
                    "dnp3.al.biq.b7": "1",
                    "dnp3.al.biq.b6": "0",
                    "dnp3.al.biq.b5": "0",
                    "dnp3.al.biq.b4": "0",
                    "dnp3.al.biq.b3": "0",
                    "dnp3.al.biq.b2": "0",
                    "dnp3.al.biq.b1": "0",
                    "dnp3.al.biq.b0": "1"
                  }
                },
                "Point Number 2 (Quality: Online), Value: 1": {
                  "dnp3.al.point_index": "2",
                  "Quality: Online": {
                    "dnp3.al.biq.b7": "1",
                    "dnp3.al.biq.b6": "0",
                    "dnp3.al.biq.b5": "0",
                    "dnp3.al.biq.b4": "0",
                    "dnp3.al.biq.b3": "0",
                    "dnp3.al.biq.b2": "0",
                    "dnp3.al.biq.b1": "0",
                    "dnp3.al.biq.b0": "1"
                  }
                },
                "Point Number 3 (Quality: Online), Value: 1": {
                  "dnp3.al.point_index": "3",
                  "Quality: Online": {
                    "dnp3.al.biq.b7": "1",
                    "dnp3.al.biq.b6": "0",
                    "dnp3.al.biq.b5": "0",
                    "dnp3.al.biq.b4": "0",
                    "dnp3.al.biq.b3": "0",
                    "dnp3.al.biq.b2": "0",
                    "dnp3.al.biq.b1": "0",
                    "dnp3.al.biq.b0": "1"
                  }
                },
                "Point Number 4 (Quality: Online), Value: 1": {
                  "dnp3.al.point_index": "4",
                  "Quality: Online": {
                    "dnp3.al.biq.b7": "1",
                    "dnp3.al.biq.b6": "0",
                    "dnp3.al.biq.b5": "0",
                    "dnp3.al.biq.b4": "0",
                    "dnp3.al.biq.b3": "0",
                    "dnp3.al.biq.b2": "0",
                    "dnp3.al.biq.b1": "0",
                    "dnp3.al.biq.b0": "1"
                  }
                },
                "Point Number 5 (Quality: Online), Value: 1": {
                  "dnp3.al.point_index": "5",
                  "Quality: Online": {
                    "dnp3.al.biq.b7": "1",
                    "dnp3.al.biq.b6": "0",
                    "dnp3.al.biq.b5": "0",
                    "dnp3.al.biq.b4": "0",
                    "dnp3.al.biq.b3": "0",
                    "dnp3.al.biq.b2": "0",
                    "dnp3.al.biq.b1": "0",
                    "dnp3.al.biq.b0": "1"
                  }
                },
                "Point Number 6 (Quality: Online), Value: 1": {
                  "dnp3.al.point_index": "6",
                  "Quality: Online": {
                    "dnp3.al.biq.b7": "1",
                    "dnp3.al.biq.b6": "0",
                    "dnp3.al.biq.b5": "0",
                    "dnp3.al.biq.b4": "0",
                    "dnp3.al.biq.b3": "0",
                    "dnp3.al.biq.b2": "0",
                    "dnp3.al.biq.b1": "0",
                    "dnp3.al.biq.b0": "1"
                  }
                },
                "Point Number 7 (Quality: Online), Value: 1": {
                  "dnp3.al.point_index": "7",
                  "Quality: Online": {
                    "dnp3.al.biq.b7": "1",
                    "dnp3.al.biq.b6": "0",
                    "dnp3.al.biq.b5": "0",
                    "dnp3.al.biq.b4": "0",
                    "dnp3.al.biq.b3": "0",
                    "dnp3.al.biq.b2": "0",
                    "dnp3.al.biq.b1": "0",
                    "dnp3.al.biq.b0": "1"
                  }
                }
              },
              "dnp3.al.obj": "7685",
              "dnp3.al.obj_tree": {
                "Qualifier Field, Prefix: None, Range: 8-bit Start and Stop Indices": {
                  "dnp3.al.objq.prefix": "0",
                  "dnp3.al.objq.range": "0"
                },
                "Number of Items: 16": {
                  "dnp3.al.range.start": "0",
                  "dnp3.al.range.stop": "15"
                },
                "Point Number 0 (Quality: Online), Value: 203.698": {
                  "dnp3.al.point_index": "0",
                  "Quality: Online": {
                    "dnp3.al.aiq.b7": "0",
                    "dnp3.al.aiq.b6": "0",
                    "dnp3.al.aiq.b5": "0",
                    "dnp3.al.aiq.b4": "0",
                    "dnp3.al.aiq.b3": "0",
                    "dnp3.al.aiq.b2": "0",
                    "dnp3.al.aiq.b1": "0",
                    "dnp3.al.aiq.b0": "1"
                  },
                  "dnp3.al.ana.float": "203.698"
                },
                "Point Number 1 (Quality: Online), Value: -40.2849": {
                  "dnp3.al.point_index": "1",
                  "Quality: Online": {
                    "dnp3.al.aiq.b7": "0",
                    "dnp3.al.aiq.b6": "0",
                    "dnp3.al.aiq.b5": "0",
                    "dnp3.al.aiq.b4": "0",
                    "dnp3.al.aiq.b3": "0",
                    "dnp3.al.aiq.b2": "0",
                    "dnp3.al.aiq.b1": "0",
                    "dnp3.al.aiq.b0": "1"
                  },
                  "dnp3.al.ana.float": "-40.2849"
                },
                "Point Number 2 (Quality: Online), Value: 978.849": {
                  "dnp3.al.point_index": "2",
                  "Quality: Online": {
                    "dnp3.al.aiq.b7": "0",
                    "dnp3.al.aiq.b6": "0",
                    "dnp3.al.aiq.b5": "0",
                    "dnp3.al.aiq.b4": "0",
                    "dnp3.al.aiq.b3": "0",
                    "dnp3.al.aiq.b2": "0",
                    "dnp3.al.aiq.b1": "0",
                    "dnp3.al.aiq.b0": "1"
                  },
                  "dnp3.al.ana.float": "978.849"
                },
                "Point Number 3 (Quality: Online), Value: -20.7554": {
                  "dnp3.al.point_index": "3",
                  "Quality: Online": {
                    "dnp3.al.aiq.b7": "0",
                    "dnp3.al.aiq.b6": "0",
                    "dnp3.al.aiq.b5": "0",
                    "dnp3.al.aiq.b4": "0",
                    "dnp3.al.aiq.b3": "0",
                    "dnp3.al.aiq.b2": "0",
                    "dnp3.al.aiq.b1": "0",
                    "dnp3.al.aiq.b0": "1"
                  },
                  "dnp3.al.ana.float": "-20.7554"
                },
                "Point Number 4 (Quality: Online), Value: -177.718": {
                  "dnp3.al.point_index": "4",
                  "Quality: Online": {
                    "dnp3.al.aiq.b7": "0",
                    "dnp3.al.aiq.b6": "0",
                    "dnp3.al.aiq.b5": "0",
                    "dnp3.al.aiq.b4": "0",
                    "dnp3.al.aiq.b3": "0",
                    "dnp3.al.aiq.b2": "0",
                    "dnp3.al.aiq.b1": "0",
                    "dnp3.al.aiq.b0": "1"
                  },
                  "dnp3.al.ana.float": "-177.718"
                },
                "Point Number 5 (Quality: Online), Value: -11.0979": {
                  "dnp3.al.point_index": "5",
                  "Quality: Online": {
                    "dnp3.al.aiq.b7": "0",
                    "dnp3.al.aiq.b6": "0",
                    "dnp3.al.aiq.b5": "0",
                    "dnp3.al.aiq.b4": "0",
                    "dnp3.al.aiq.b3": "0",
                    "dnp3.al.aiq.b2": "0",
                    "dnp3.al.aiq.b1": "0",
                    "dnp3.al.aiq.b0": "1"
                  },
                  "dnp3.al.ana.float": "-11.0979"
                },
                "Point Number 6 (Quality: Online), Value: 58.7362": {
                  "dnp3.al.point_index": "6",
                  "Quality: Online": {
                    "dnp3.al.aiq.b7": "0",
                    "dnp3.al.aiq.b6": "0",
                    "dnp3.al.aiq.b5": "0",
                    "dnp3.al.aiq.b4": "0",
                    "dnp3.al.aiq.b3": "0",
                    "dnp3.al.aiq.b2": "0",
                    "dnp3.al.aiq.b1": "0",
                    "dnp3.al.aiq.b0": "1"
                  },
                  "dnp3.al.ana.float": "58.7362"
                },
                "Point Number 7 (Quality: Online), Value: -85.1598": {
                  "dnp3.al.point_index": "7",
                  "Quality: Online": {
                    "dnp3.al.aiq.b7": "0",
                    "dnp3.al.aiq.b6": "0",
                    "dnp3.al.aiq.b5": "0",
                    "dnp3.al.aiq.b4": "0",
                    "dnp3.al.aiq.b3": "0",
                    "dnp3.al.aiq.b2": "0",
                    "dnp3.al.aiq.b1": "0",
                    "dnp3.al.aiq.b0": "1"
                  },
                  "dnp3.al.ana.float": "-85.1598"
                },
                "Point Number 8 (Quality: Online), Value: 897.375": {
                  "dnp3.al.point_index": "8",
                  "Quality: Online": {
                    "dnp3.al.aiq.b7": "0",
                    "dnp3.al.aiq.b6": "0",
                    "dnp3.al.aiq.b5": "0",
                    "dnp3.al.aiq.b4": "0",
                    "dnp3.al.aiq.b3": "0",
                    "dnp3.al.aiq.b2": "0",
                    "dnp3.al.aiq.b1": "0",
                    "dnp3.al.aiq.b0": "1"
                  },
                  "dnp3.al.ana.float": "897.375"
                },
                "Point Number 9 (Quality: Online), Value: 66.8308": {
                  "dnp3.al.point_index": "9",
                  "Quality: Online": {
                    "dnp3.al.aiq.b7": "0",
                    "dnp3.al.aiq.b6": "0",
                    "dnp3.al.aiq.b5": "0",
                    "dnp3.al.aiq.b4": "0",
                    "dnp3.al.aiq.b3": "0",
                    "dnp3.al.aiq.b2": "0",
                    "dnp3.al.aiq.b1": "0",
                    "dnp3.al.aiq.b0": "1"
                  },
                  "dnp3.al.ana.float": "66.8308"
                },
                "Point Number 10 (Quality: Online), Value: -82.946": {
                  "dnp3.al.point_index": "10",
                  "Quality: Online": {
                    "dnp3.al.aiq.b7": "0",
                    "dnp3.al.aiq.b6": "0",
                    "dnp3.al.aiq.b5": "0",
                    "dnp3.al.aiq.b4": "0",
                    "dnp3.al.aiq.b3": "0",
                    "dnp3.al.aiq.b2": "0",
                    "dnp3.al.aiq.b1": "0",
                    "dnp3.al.aiq.b0": "1"
                  },
                  "dnp3.al.ana.float": "-82.946"
                },
                "Point Number 11 (Quality: Online), Value: -3.40597": {
                  "dnp3.al.point_index": "11",
                  "Quality: Online": {
                    "dnp3.al.aiq.b7": "0",
                    "dnp3.al.aiq.b6": "0",
                    "dnp3.al.aiq.b5": "0",
                    "dnp3.al.aiq.b4": "0",
                    "dnp3.al.aiq.b3": "0",
                    "dnp3.al.aiq.b2": "0",
                    "dnp3.al.aiq.b1": "0",
                    "dnp3.al.aiq.b0": "1"
                  },
                  "dnp3.al.ana.float": "-3.40597"
                },
                "Point Number 12 (Quality: Online), Value: 94.4631": {
                  "dnp3.al.point_index": "12",
                  "Quality: Online": {
                    "dnp3.al.aiq.b7": "0",
                    "dnp3.al.aiq.b6": "0",
                    "dnp3.al.aiq.b5": "0",
                    "dnp3.al.aiq.b4": "0",
                    "dnp3.al.aiq.b3": "0",
                    "dnp3.al.aiq.b2": "0",
                    "dnp3.al.aiq.b1": "0",
                    "dnp3.al.aiq.b0": "1"
                  },
                  "dnp3.al.ana.float": "94.4631"
                },
                "Point Number 13 (Quality: Online), Value: 7.2302": {
                  "dnp3.al.point_index": "13",
                  "Quality: Online": {
                    "dnp3.al.aiq.b7": "0",
                    "dnp3.al.aiq.b6": "0",
                    "dnp3.al.aiq.b5": "0",
                    "dnp3.al.aiq.b4": "0",
                    "dnp3.al.aiq.b3": "0",
                    "dnp3.al.aiq.b2": "0",
                    "dnp3.al.aiq.b1": "0",
                    "dnp3.al.aiq.b0": "1"
                  },
                  "dnp3.al.ana.float": "7.2302"
                },
                "Point Number 14 (Quality: Online), Value: 58.7362": {
                  "dnp3.al.point_index": "14",
                  "Quality: Online": {
                    "dnp3.al.aiq.b7": "0",
                    "dnp3.al.aiq.b6": "0",
                    "dnp3.al.aiq.b5": "0",
                    "dnp3.al.aiq.b4": "0",
                    "dnp3.al.aiq.b3": "0",
                    "dnp3.al.aiq.b2": "0",
                    "dnp3.al.aiq.b1": "0",
                    "dnp3.al.aiq.b0": "1"
                  },
                  "dnp3.al.ana.float": "58.7362"
                },
                "Point Number 15 (Quality: Online), Value: -85.1598": {
                  "dnp3.al.point_index": "15",
                  "Quality: Online": {
                    "dnp3.al.aiq.b7": "0",
                    "dnp3.al.aiq.b6": "0",
                    "dnp3.al.aiq.b5": "0",
                    "dnp3.al.aiq.b4": "0",
                    "dnp3.al.aiq.b3": "0",
                    "dnp3.al.aiq.b2": "0",
                    "dnp3.al.aiq.b1": "0",
                    "dnp3.al.aiq.b0": "1"
                  },
                  "dnp3.al.ana.float": "-85.1598"
                }
              },
              "dnp3.al.obj": "2562",
              "dnp3.al.obj_tree": {
                "Qualifier Field, Prefix: None, Range: 8-bit Start and Stop Indices": {
                  "dnp3.al.objq.prefix": "0",
                  "dnp3.al.objq.range": "0"
                },
                "Number of Items: 8": {
                  "dnp3.al.range.start": "0",
                  "dnp3.al.range.stop": "7"
                },
                "Point Number 0 (Quality: Online), Value: 1": {
                  "dnp3.al.point_index": "0",
                  "Quality: Online": {
                    "dnp3.al.boq.b7": "1",
                    "dnp3.al.boq.b6": "0",
                    "dnp3.al.boq.b5": "0",
                    "dnp3.al.boq.b4": "0",
                    "dnp3.al.boq.b3": "0",
                    "dnp3.al.boq.b2": "0",
                    "dnp3.al.boq.b1": "0",
                    "dnp3.al.boq.b0": "1"
                  }
                },
                "Point Number 1 (Quality: Online), Value: 1": {
                  "dnp3.al.point_index": "1",
                  "Quality: Online": {
                    "dnp3.al.boq.b7": "1",
                    "dnp3.al.boq.b6": "0",
                    "dnp3.al.boq.b5": "0",
                    "dnp3.al.boq.b4": "0",
                    "dnp3.al.boq.b3": "0",
                    "dnp3.al.boq.b2": "0",
                    "dnp3.al.boq.b1": "0",
                    "dnp3.al.boq.b0": "1"
                  }
                },
                "Point Number 2 (Quality: Online), Value: 1": {
                  "dnp3.al.point_index": "2",
                  "Quality: Online": {
                    "dnp3.al.boq.b7": "1",
                    "dnp3.al.boq.b6": "0",
                    "dnp3.al.boq.b5": "0",
                    "dnp3.al.boq.b4": "0",
                    "dnp3.al.boq.b3": "0",
                    "dnp3.al.boq.b2": "0",
                    "dnp3.al.boq.b1": "0",
                    "dnp3.al.boq.b0": "1"
                  }
                },
                "Point Number 3 (Quality: Online), Value: 1": {
                  "dnp3.al.point_index": "3",
                  "Quality: Online": {
                    "dnp3.al.boq.b7": "1",
                    "dnp3.al.boq.b6": "0",
                    "dnp3.al.boq.b5": "0",
                    "dnp3.al.boq.b4": "0",
                    "dnp3.al.boq.b3": "0",
                    "dnp3.al.boq.b2": "0",
                    "dnp3.al.boq.b1": "0",
                    "dnp3.al.boq.b0": "1"
                  }
                },
                "Point Number 4 (Quality: Online), Value: 1": {
                  "dnp3.al.point_index": "4",
                  "Quality: Online": {
                    "dnp3.al.boq.b7": "1",
                    "dnp3.al.boq.b6": "0",
                    "dnp3.al.boq.b5": "0",
                    "dnp3.al.boq.b4": "0",
                    "dnp3.al.boq.b3": "0",
                    "dnp3.al.boq.b2": "0",
                    "dnp3.al.boq.b1": "0",
                    "dnp3.al.boq.b0": "1"
                  }
                },
                "Point Number 5 (Quality: Online), Value: 1": {
                  "dnp3.al.point_index": "5",
                  "Quality: Online": {
                    "dnp3.al.boq.b7": "1",
                    "dnp3.al.boq.b6": "0",
                    "dnp3.al.boq.b5": "0",
                    "dnp3.al.boq.b4": "0",
                    "dnp3.al.boq.b3": "0",
                    "dnp3.al.boq.b2": "0",
                    "dnp3.al.boq.b1": "0",
                    "dnp3.al.boq.b0": "1"
                  }
                },
                "Point Number 6 (Quality: Online), Value: 1": {
                  "dnp3.al.point_index": "6",
                  "Quality: Online": {
                    "dnp3.al.boq.b7": "1",
                    "dnp3.al.boq.b6": "0",
                    "dnp3.al.boq.b5": "0",
                    "dnp3.al.boq.b4": "0",
                    "dnp3.al.boq.b3": "0",
                    "dnp3.al.boq.b2": "0",
                    "dnp3.al.boq.b1": "0",
                    "dnp3.al.boq.b0": "1"
                  }
                },
                "Point Number 7 (Quality: Online), Value: 1": {
                  "dnp3.al.point_index": "7",
                  "Quality: Online": {
                    "dnp3.al.boq.b7": "1",
                    "dnp3.al.boq.b6": "0",
                    "dnp3.al.boq.b5": "0",
                    "dnp3.al.boq.b4": "0",
                    "dnp3.al.boq.b3": "0",
                    "dnp3.al.boq.b2": "0",
                    "dnp3.al.boq.b1": "0",
                    "dnp3.al.boq.b0": "1"
                  }
                }
              },
              "dnp3.al.obj": "10243",
              "dnp3.al.obj_tree": {
                "Qualifier Field, Prefix: None, Range: 8-bit Start and Stop Indices": {
                  "dnp3.al.objq.prefix": "0",
                  "dnp3.al.objq.range": "0"
                },
                "Number of Items: 1": {
                  "dnp3.al.range.start": "0",
                  "dnp3.al.range.stop": "0"
                },
                "Point Number 0 (Quality: Online), Value: 20": {
                  "dnp3.al.point_index": "0",
                  "Quality: Online": {
                    "dnp3.al.aoq.b7": "0",
                    "dnp3.al.aoq.b6": "0",
                    "dnp3.al.aoq.b5": "0",
                    "dnp3.al.aoq.b4": "0",
                    "dnp3.al.aoq.b3": "0",
                    "dnp3.al.aoq.b2": "0",
                    "dnp3.al.aoq.b1": "0",
                    "dnp3.al.aoq.b0": "1"
                  },
                  "dnp3.al.anaout.float": "20"
                }
              }
            }
          }
        }
      }
    }
  },
  {
    "_index": "packets-2020-10-17",
    "_type": "pcap_file",
    "_score": null,
    "_source": {
      "layers": {
        "frame": {
          "frame.encap_type": "1",
          "frame.time": "Oct 17, 2020 12:13:19.585567000 CDT",
          "frame.offset_shift": "0.000000000",
          "frame.time_epoch": "1602954799.585567000",
          "frame.time_delta": "0.321772000",
          "frame.time_delta_displayed": "0.321772000",
          "frame.time_relative": "4.503424000",
          "frame.number": "18",
          "frame.len": "72",
          "frame.cap_len": "72",
          "frame.marked": "0",
          "frame.ignored": "0",
          "frame.protocols": "eth:ethertype:ip:tcp:dnp3",
          "frame.coloring_rule.name": "Bad TCP",
          "frame.coloring_rule.string": "tcp.analysis.flags && !tcp.analysis.window_update"
        },
        "eth": {
          "eth.dst": "00:50:56:9c:9d:70",
          "eth.dst_tree": {
            "eth.dst_resolved": "Vmware_9c:9d:70",
            "eth.addr": "00:50:56:9c:9d:70",
            "eth.addr_resolved": "Vmware_9c:9d:70",
            "eth.lg": "0",
            "eth.ig": "0"
          },
          "eth.src": "00:00:00:aa:00:22",
          "eth.src_tree": {
            "eth.src_resolved": "00:00:00_aa:00:22",
            "eth.addr": "00:00:00:aa:00:22",
            "eth.addr_resolved": "00:00:00_aa:00:22",
            "eth.lg": "0",
            "eth.ig": "0"
          },
          "eth.type": "0x00000800"
        },
        "ip": {
          "ip.version": "4",
          "ip.hdr_len": "20",
          "ip.dsfield": "0x00000000",
          "ip.dsfield_tree": {
            "ip.dsfield.dscp": "0",
            "ip.dsfield.ecn": "0"
          },
          "ip.len": "58",
          "ip.id": "0x0000afa1",
          "ip.flags": "0x00004000",
          "ip.flags_tree": {
            "ip.flags.rb": "0",
            "ip.flags.df": "1",
            "ip.flags.mf": "0"
          },
          "ip.frag_offset": "0",
          "ip.ttl": "62",
          "ip.proto": "6",
          "ip.checksum": "0x0000205d",
          "ip.checksum.status": "2",
          "ip.src": "172.16.0.2",
          "ip.addr": "172.16.0.2",
          "ip.src_host": "172.16.0.2",
          "ip.host": "172.16.0.2",
          "ip.dst": "192.168.0.5",
          "ip.addr": "192.168.0.5",
          "ip.dst_host": "192.168.0.5",
          "ip.host": "192.168.0.5"
        },
        "tcp": {
          "tcp.srcport": "36503",
          "tcp.dstport": "20000",
          "tcp.port": "36503",
          "tcp.port": "20000",
          "tcp.stream": "0",
          "tcp.len": "18",
          "tcp.seq": "1",
          "tcp.nxtseq": "19",
          "tcp.ack": "191",
          "tcp.hdr_len": "20",
          "tcp.flags": "0x00000018",
          "tcp.flags_tree": {
            "tcp.flags.res": "0",
            "tcp.flags.ns": "0",
            "tcp.flags.cwr": "0",
            "tcp.flags.ecn": "0",
            "tcp.flags.urg": "0",
            "tcp.flags.ack": "1",
            "tcp.flags.push": "1",
            "tcp.flags.reset": "0",
            "tcp.flags.syn": "0",
            "tcp.flags.fin": "0",
            "tcp.flags.str": "·······AP···"
          },
          "tcp.window_size_value": "501",
          "tcp.window_size": "501",
          "tcp.window_size_scalefactor": "-1",
          "tcp.checksum": "0x00003984",
          "tcp.checksum.status": "2",
          "tcp.urgent_pointer": "0",
          "tcp.analysis": {
            "tcp.analysis.bytes_in_flight": "18",
            "tcp.analysis.push_bytes_sent": "18",
            "tcp.analysis.flags": {
              "_ws.expert": {
                "tcp.analysis.ack_lost_segment": "",
                "_ws.expert.message": "ACKed segment that wasn't captured (common at capture start)",
                "_ws.expert.severity": "6291456",
                "_ws.expert.group": "33554432"
              }
            }
          },
          "Timestamps": {
            "tcp.time_relative": "4.503424000",
            "tcp.time_delta": "4.503424000"
          },
          "tcp.payload": "05:64:0b:c4:ed:01:01:00:fb:17:f0:c0:01:3c:01:06:bc:d9",
          "tcp.pdu.size": "18"
        },
        "dnp3": {
          "Data Link Layer, Len: 11, From: 1, To: 493, DIR, PRM, Unconfirmed User Data": {
            "dnp3.start": "0x00000564",
            "dnp3.len": "11",
            "dnp3.ctl": "0x000000c4",
            "dnp3.ctl_tree": {
              "dnp3.ctl.dir": "1",
              "dnp3.ctl.prm": "1",
              "dnp3.ctl.fcb": "0",
              "dnp3.ctl.fcv": "0",
              "dnp3.ctl.prifunc": "4"
            },
            "dnp3.dst": "493",
            "dnp3.addr": "493",
            "dnp3.src": "1",
            "dnp3.addr": "1",
            "dnp3.hdr.CRC": "0x000017fb",
            "dnp.hdr.CRC.status": "1"
          },
          "dnp3.tr.ctl": "0x000000f0",
          "dnp3.tr.ctl_tree": {
            "dnp3.tr.fin": "1",
            "dnp3.tr.fir": "1",
            "dnp3.tr.seq": "48"
          },
          "Data Chunks": {
            "Data Chunk: 0": {
              "dnp.data_chunk": "f0:c0:01:3c:01:06",
              "dnp.data_chunk_len": "6",
              "dnp.data_chunk.CRC": "0x0000d9bc",
              "dnp.data_chunk.CRC.status": "1"
            }
          },
          "dnp3.al.fragments": {
            "dnp3.al.fragment": "18",
            "dnp3.al.fragment.count": "1",
            "dnp3.al.fragment.reassembled.length": "5"
          },
          "Application Layer: (FIR, FIN, Sequence 0, Read)": {
            "dnp3.al.ctl": "0x000000c0",
            "dnp3.al.ctl_tree": {
              "dnp3.al.fir": "1",
              "dnp3.al.fin": "1",
              "dnp3.al.con": "0",
              "dnp3.al.uns": "0",
              "dnp3.al.seq": "0"
            },
            "dnp3.al.func": "1",
            "READ Request Data Objects": {
              "dnp3.al.obj": "15361",
              "dnp3.al.obj_tree": {
                "Qualifier Field, Prefix: None, Range: No Range Field": {
                  "dnp3.al.objq.prefix": "0",
                  "dnp3.al.objq.range": "6"
                },
                "Number of Items: 0": ""
              }
            }
          }
        }
      }
    }
  },
  {
    "_index": "packets-2020-10-17",
    "_type": "pcap_file",
    "_score": null,
    "_source": {
      "layers": {
        "frame": {
          "frame.encap_type": "1",
          "frame.time": "Oct 17, 2020 12:13:19.636996000 CDT",
          "frame.offset_shift": "0.000000000",
          "frame.time_epoch": "1602954799.636996000",
          "frame.time_delta": "0.051429000",
          "frame.time_delta_displayed": "0.051429000",
          "frame.time_relative": "4.554853000",
          "frame.number": "19",
          "frame.len": "208",
          "frame.cap_len": "208",
          "frame.marked": "0",
          "frame.ignored": "0",
          "frame.protocols": "eth:ethertype:ip:tcp:dnp3",
          "frame.coloring_rule.name": "Bad TCP",
          "frame.coloring_rule.string": "tcp.analysis.flags && !tcp.analysis.window_update"
        },
        "eth": {
          "eth.dst": "00:00:00:aa:00:22",
          "eth.dst_tree": {
            "eth.dst_resolved": "00:00:00_aa:00:22",
            "eth.addr": "00:00:00:aa:00:22",
            "eth.addr_resolved": "00:00:00_aa:00:22",
            "eth.lg": "0",
            "eth.ig": "0"
          },
          "eth.src": "00:50:56:9c:9d:70",
          "eth.src_tree": {
            "eth.src_resolved": "Vmware_9c:9d:70",
            "eth.addr": "00:50:56:9c:9d:70",
            "eth.addr_resolved": "Vmware_9c:9d:70",
            "eth.lg": "0",
            "eth.ig": "0"
          },
          "eth.type": "0x00000800"
        },
        "ip": {
          "ip.version": "4",
          "ip.hdr_len": "20",
          "ip.dsfield": "0x00000000",
          "ip.dsfield_tree": {
            "ip.dsfield.dscp": "0",
            "ip.dsfield.ecn": "0"
          },
          "ip.len": "194",
          "ip.id": "0x0000ba81",
          "ip.flags": "0x00004000",
          "ip.flags_tree": {
            "ip.flags.rb": "0",
            "ip.flags.df": "1",
            "ip.flags.mf": "0"
          },
          "ip.frag_offset": "0",
          "ip.ttl": "128",
          "ip.proto": "6",
          "ip.checksum": "0x0000d2f4",
          "ip.checksum.status": "2",
          "ip.src": "192.168.0.5",
          "ip.addr": "192.168.0.5",
          "ip.src_host": "192.168.0.5",
          "ip.host": "192.168.0.5",
          "ip.dst": "172.16.0.2",
          "ip.addr": "172.16.0.2",
          "ip.dst_host": "172.16.0.2",
          "ip.host": "172.16.0.2"
        },
        "tcp": {
          "tcp.srcport": "20000",
          "tcp.dstport": "36503",
          "tcp.port": "20000",
          "tcp.port": "36503",
          "tcp.stream": "0",
          "tcp.len": "154",
          "tcp.seq": "191",
          "tcp.nxtseq": "345",
          "tcp.ack": "19",
          "tcp.hdr_len": "20",
          "tcp.flags": "0x00000018",
          "tcp.flags_tree": {
            "tcp.flags.res": "0",
            "tcp.flags.ns": "0",
            "tcp.flags.cwr": "0",
            "tcp.flags.ecn": "0",
            "tcp.flags.urg": "0",
            "tcp.flags.ack": "1",
            "tcp.flags.push": "1",
            "tcp.flags.reset": "0",
            "tcp.flags.syn": "0",
            "tcp.flags.fin": "0",
            "tcp.flags.str": "·······AP···"
          },
          "tcp.window_size_value": "1025",
          "tcp.window_size": "1025",
          "tcp.window_size_scalefactor": "-1",
          "tcp.checksum": "0x0000a585",
          "tcp.checksum.status": "2",
          "tcp.urgent_pointer": "0",
          "tcp.analysis": {
            "tcp.analysis.acks_frame": "18",
            "tcp.analysis.ack_rtt": "0.051429000",
            "tcp.analysis.flags": {
              "_ws.expert": {
                "tcp.analysis.lost_segment": "",
                "_ws.expert.message": "Previous segment(s) not captured (common at capture start)",
                "_ws.expert.severity": "6291456",
                "_ws.expert.group": "33554432"
              }
            }
          },
          "Timestamps": {
            "tcp.time_relative": "4.554853000",
            "tcp.time_delta": "0.051429000"
          },
          "tcp.payload": "05:64:85:44:01:00:ed:01:1d:82:c0:c0:81:00:00:01:02:00:00:08:81:81:81:81:81:81:0f:8c:81:81:81:1e:05:00:00:11:01:00:29:85:c3:01:20:5d:95:0a:d6:c2:01:dc:1d:93:44:01:6b:56:89:c1:01:dd:ca:28:97:be:c4:01:fa:ac:09:42:01:ec:b0:0f:42:01:17:51:fb:c2:be:d5:01:d3:80:29:c3:01:ef:92:c7:c1:01:58:b6:74:44:01:5a:f1:13:0b:a6:c1:01:5a:de:a1:42:01:c2:55:17:be:01:1e:c6:ac:6b:7e:40:01:a2:2b:90:3f:01:f3:2f:a9:42:01:e0:be:b8:47:bf:41:0a:02:00:00:08:81:81:81:81:81:81:81:81:81:6e:d4",
          "tcp.pdu.size": "154"
        },
        "dnp3": {
          "Data Link Layer, Len: 133, From: 493, To: 1, PRM, Unconfirmed User Data": {
            "dnp3.start": "0x00000564",
            "dnp3.len": "133",
            "dnp3.ctl": "0x00000044",
            "dnp3.ctl_tree": {
              "dnp3.ctl.dir": "0",
              "dnp3.ctl.prm": "1",
              "dnp3.ctl.fcb": "0",
              "dnp3.ctl.fcv": "0",
              "dnp3.ctl.prifunc": "4"
            },
            "dnp3.dst": "1",
            "dnp3.addr": "1",
            "dnp3.src": "493",
            "dnp3.addr": "493",
            "dnp3.hdr.CRC": "0x0000821d",
            "dnp.hdr.CRC.status": "1"
          },
          "dnp3.tr.ctl": "0x000000c0",
          "dnp3.tr.ctl_tree": {
            "dnp3.tr.fin": "1",
            "dnp3.tr.fir": "1",
            "dnp3.tr.seq": "0"
          },
          "Data Chunks": {
            "Data Chunk: 0": {
              "dnp.data_chunk": "c0:c0:81:00:00:01:02:00:00:08:81:81:81:81:81:81",
              "dnp.data_chunk_len": "16",
              "dnp.data_chunk.CRC": "0x00008c0f",
              "dnp.data_chunk.CRC.status": "1"
            },
            "Data Chunk: 1": {
              "dnp.data_chunk": "81:81:81:1e:05:00:00:11:01:00:29:85:c3:01:20:5d",
              "dnp.data_chunk_len": "16",
              "dnp.data_chunk.CRC": "0x00000a95",
              "dnp.data_chunk.CRC.status": "1"
            },
            "Data Chunk: 2": {
              "dnp.data_chunk": "d6:c2:01:dc:1d:93:44:01:6b:56:89:c1:01:dd:ca:28",
              "dnp.data_chunk_len": "16",
              "dnp.data_chunk.CRC": "0x0000be97",
              "dnp.data_chunk.CRC.status": "1"
            },
            "Data Chunk: 3": {
              "dnp.data_chunk": "c4:01:fa:ac:09:42:01:ec:b0:0f:42:01:17:51:fb:c2",
              "dnp.data_chunk_len": "16",
              "dnp.data_chunk.CRC": "0x0000d5be",
              "dnp.data_chunk.CRC.status": "1"
            },
            "Data Chunk: 4": {
              "dnp.data_chunk": "01:d3:80:29:c3:01:ef:92:c7:c1:01:58:b6:74:44:01",
              "dnp.data_chunk_len": "16",
              "dnp.data_chunk.CRC": "0x0000f15a",
              "dnp.data_chunk.CRC.status": "1"
            },
            "Data Chunk: 5": {
              "dnp.data_chunk": "13:0b:a6:c1:01:5a:de:a1:42:01:c2:55:17:be:01:1e",
              "dnp.data_chunk_len": "16",
              "dnp.data_chunk.CRC": "0x0000acc6",
              "dnp.data_chunk.CRC.status": "1"
            },
            "Data Chunk: 6": {
              "dnp.data_chunk": "6b:7e:40:01:a2:2b:90:3f:01:f3:2f:a9:42:01:e0:be",
              "dnp.data_chunk_len": "16",
              "dnp.data_chunk.CRC": "0x000047b8",
              "dnp.data_chunk.CRC.status": "1"
            },
            "Data Chunk: 7": {
              "dnp.data_chunk": "bf:41:0a:02:00:00:08:81:81:81:81:81:81:81:81:81",
              "dnp.data_chunk_len": "16",
              "dnp.data_chunk.CRC": "0x0000d46e",
              "dnp.data_chunk.CRC.status": "1"
            }
          },
          "dnp3.al.fragments": {
            "dnp3.al.fragment": "19",
            "dnp3.al.fragment.count": "1",
            "dnp3.al.fragment.reassembled.length": "127"
          },
          "Application Layer: (FIR, FIN, Sequence 0, Response)": {
            "dnp3.al.ctl": "0x000000c0",
            "dnp3.al.ctl_tree": {
              "dnp3.al.fir": "1",
              "dnp3.al.fin": "1",
              "dnp3.al.con": "0",
              "dnp3.al.uns": "0",
              "dnp3.al.seq": "0"
            },
            "dnp3.al.func": "129",
            "dnp3.al.iin": "0x00000000",
            "dnp3.al.iin_tree": {
              "dnp3.al.iin.rst": "0",
              "dnp3.al.iin.dt": "0",
              "dnp3.al.iin.dol": "0",
              "dnp3.al.iin.tsr": "0",
              "dnp3.al.iin.cls3d": "0",
              "dnp3.al.iin.cls2d": "0",
              "dnp3.al.iin.cls1d": "0",
              "dnp3.al.iin.bmsg": "0",
              "dnp3.al.iin.cc": "0",
              "dnp3.al.iin.oae": "0",
              "dnp3.al.iin.ebo": "0",
              "dnp3.al.iin.pioor": "0",
              "dnp3.al.iin.obju": "0",
              "dnp3.al.iin.fcni": "0"
            },
            "RESPONSE Data Objects": {
              "dnp3.al.obj": "258",
              "dnp3.al.obj_tree": {
                "Qualifier Field, Prefix: None, Range: 8-bit Start and Stop Indices": {
                  "dnp3.al.objq.prefix": "0",
                  "dnp3.al.objq.range": "0"
                },
                "Number of Items: 9": {
                  "dnp3.al.range.start": "0",
                  "dnp3.al.range.stop": "8"
                },
                "Point Number 0 (Quality: Online), Value: 1": {
                  "dnp3.al.point_index": "0",
                  "Quality: Online": {
                    "dnp3.al.biq.b7": "1",
                    "dnp3.al.biq.b6": "0",
                    "dnp3.al.biq.b5": "0",
                    "dnp3.al.biq.b4": "0",
                    "dnp3.al.biq.b3": "0",
                    "dnp3.al.biq.b2": "0",
                    "dnp3.al.biq.b1": "0",
                    "dnp3.al.biq.b0": "1"
                  }
                },
                "Point Number 1 (Quality: Online), Value: 1": {
                  "dnp3.al.point_index": "1",
                  "Quality: Online": {
                    "dnp3.al.biq.b7": "1",
                    "dnp3.al.biq.b6": "0",
                    "dnp3.al.biq.b5": "0",
                    "dnp3.al.biq.b4": "0",
                    "dnp3.al.biq.b3": "0",
                    "dnp3.al.biq.b2": "0",
                    "dnp3.al.biq.b1": "0",
                    "dnp3.al.biq.b0": "1"
                  }
                },
                "Point Number 2 (Quality: Online), Value: 1": {
                  "dnp3.al.point_index": "2",
                  "Quality: Online": {
                    "dnp3.al.biq.b7": "1",
                    "dnp3.al.biq.b6": "0",
                    "dnp3.al.biq.b5": "0",
                    "dnp3.al.biq.b4": "0",
                    "dnp3.al.biq.b3": "0",
                    "dnp3.al.biq.b2": "0",
                    "dnp3.al.biq.b1": "0",
                    "dnp3.al.biq.b0": "1"
                  }
                },
                "Point Number 3 (Quality: Online), Value: 1": {
                  "dnp3.al.point_index": "3",
                  "Quality: Online": {
                    "dnp3.al.biq.b7": "1",
                    "dnp3.al.biq.b6": "0",
                    "dnp3.al.biq.b5": "0",
                    "dnp3.al.biq.b4": "0",
                    "dnp3.al.biq.b3": "0",
                    "dnp3.al.biq.b2": "0",
                    "dnp3.al.biq.b1": "0",
                    "dnp3.al.biq.b0": "1"
                  }
                },
                "Point Number 4 (Quality: Online), Value: 1": {
                  "dnp3.al.point_index": "4",
                  "Quality: Online": {
                    "dnp3.al.biq.b7": "1",
                    "dnp3.al.biq.b6": "0",
                    "dnp3.al.biq.b5": "0",
                    "dnp3.al.biq.b4": "0",
                    "dnp3.al.biq.b3": "0",
                    "dnp3.al.biq.b2": "0",
                    "dnp3.al.biq.b1": "0",
                    "dnp3.al.biq.b0": "1"
                  }
                },
                "Point Number 5 (Quality: Online), Value: 1": {
                  "dnp3.al.point_index": "5",
                  "Quality: Online": {
                    "dnp3.al.biq.b7": "1",
                    "dnp3.al.biq.b6": "0",
                    "dnp3.al.biq.b5": "0",
                    "dnp3.al.biq.b4": "0",
                    "dnp3.al.biq.b3": "0",
                    "dnp3.al.biq.b2": "0",
                    "dnp3.al.biq.b1": "0",
                    "dnp3.al.biq.b0": "1"
                  }
                },
                "Point Number 6 (Quality: Online), Value: 1": {
                  "dnp3.al.point_index": "6",
                  "Quality: Online": {
                    "dnp3.al.biq.b7": "1",
                    "dnp3.al.biq.b6": "0",
                    "dnp3.al.biq.b5": "0",
                    "dnp3.al.biq.b4": "0",
                    "dnp3.al.biq.b3": "0",
                    "dnp3.al.biq.b2": "0",
                    "dnp3.al.biq.b1": "0",
                    "dnp3.al.biq.b0": "1"
                  }
                },
                "Point Number 7 (Quality: Online), Value: 1": {
                  "dnp3.al.point_index": "7",
                  "Quality: Online": {
                    "dnp3.al.biq.b7": "1",
                    "dnp3.al.biq.b6": "0",
                    "dnp3.al.biq.b5": "0",
                    "dnp3.al.biq.b4": "0",
                    "dnp3.al.biq.b3": "0",
                    "dnp3.al.biq.b2": "0",
                    "dnp3.al.biq.b1": "0",
                    "dnp3.al.biq.b0": "1"
                  }
                },
                "Point Number 8 (Quality: Online), Value: 1": {
                  "dnp3.al.point_index": "8",
                  "Quality: Online": {
                    "dnp3.al.biq.b7": "1",
                    "dnp3.al.biq.b6": "0",
                    "dnp3.al.biq.b5": "0",
                    "dnp3.al.biq.b4": "0",
                    "dnp3.al.biq.b3": "0",
                    "dnp3.al.biq.b2": "0",
                    "dnp3.al.biq.b1": "0",
                    "dnp3.al.biq.b0": "1"
                  }
                }
              },
              "dnp3.al.obj": "7685",
              "dnp3.al.obj_tree": {
                "Qualifier Field, Prefix: None, Range: 8-bit Start and Stop Indices": {
                  "dnp3.al.objq.prefix": "0",
                  "dnp3.al.objq.range": "0"
                },
                "Number of Items: 18": {
                  "dnp3.al.range.start": "0",
                  "dnp3.al.range.stop": "17"
                },
                "Point Number 0 (Quality: Online), Value: -266.32": {
                  "dnp3.al.point_index": "0",
                  "Quality: Online": {
                    "dnp3.al.aiq.b7": "0",
                    "dnp3.al.aiq.b6": "0",
                    "dnp3.al.aiq.b5": "0",
                    "dnp3.al.aiq.b4": "0",
                    "dnp3.al.aiq.b3": "0",
                    "dnp3.al.aiq.b2": "0",
                    "dnp3.al.aiq.b1": "0",
                    "dnp3.al.aiq.b0": "1"
                  },
                  "dnp3.al.ana.float": "-266.32"
                },
                "Point Number 1 (Quality: Online), Value: -107.182": {
                  "dnp3.al.point_index": "1",
                  "Quality: Online": {
                    "dnp3.al.aiq.b7": "0",
                    "dnp3.al.aiq.b6": "0",
                    "dnp3.al.aiq.b5": "0",
                    "dnp3.al.aiq.b4": "0",
                    "dnp3.al.aiq.b3": "0",
                    "dnp3.al.aiq.b2": "0",
                    "dnp3.al.aiq.b1": "0",
                    "dnp3.al.aiq.b0": "1"
                  },
                  "dnp3.al.ana.float": "-107.182"
                },
                "Point Number 2 (Quality: Online), Value: 1176.93": {
                  "dnp3.al.point_index": "2",
                  "Quality: Online": {
                    "dnp3.al.aiq.b7": "0",
                    "dnp3.al.aiq.b6": "0",
                    "dnp3.al.aiq.b5": "0",
                    "dnp3.al.aiq.b4": "0",
                    "dnp3.al.aiq.b3": "0",
                    "dnp3.al.aiq.b2": "0",
                    "dnp3.al.aiq.b1": "0",
                    "dnp3.al.aiq.b0": "1"
                  },
                  "dnp3.al.ana.float": "1176.93"
                },
                "Point Number 3 (Quality: Online), Value: -17.1672": {
                  "dnp3.al.point_index": "3",
                  "Quality: Online": {
                    "dnp3.al.aiq.b7": "0",
                    "dnp3.al.aiq.b6": "0",
                    "dnp3.al.aiq.b5": "0",
                    "dnp3.al.aiq.b4": "0",
                    "dnp3.al.aiq.b3": "0",
                    "dnp3.al.aiq.b2": "0",
                    "dnp3.al.aiq.b1": "0",
                    "dnp3.al.aiq.b0": "1"
                  },
                  "dnp3.al.ana.float": "-17.1672"
                },
                "Point Number 4 (Quality: Online), Value: -675.17": {
                  "dnp3.al.point_index": "4",
                  "Quality: Online": {
                    "dnp3.al.aiq.b7": "0",
                    "dnp3.al.aiq.b6": "0",
                    "dnp3.al.aiq.b5": "0",
                    "dnp3.al.aiq.b4": "0",
                    "dnp3.al.aiq.b3": "0",
                    "dnp3.al.aiq.b2": "0",
                    "dnp3.al.aiq.b1": "0",
                    "dnp3.al.aiq.b0": "1"
                  },
                  "dnp3.al.ana.float": "-675.17"
                },
                "Point Number 5 (Quality: Online), Value: 34.4189": {
                  "dnp3.al.point_index": "5",
                  "Quality: Online": {
                    "dnp3.al.aiq.b7": "0",
                    "dnp3.al.aiq.b6": "0",
                    "dnp3.al.aiq.b5": "0",
                    "dnp3.al.aiq.b4": "0",
                    "dnp3.al.aiq.b3": "0",
                    "dnp3.al.aiq.b2": "0",
                    "dnp3.al.aiq.b1": "0",
                    "dnp3.al.aiq.b0": "1"
                  },
                  "dnp3.al.ana.float": "34.4189"
                },
                "Point Number 6 (Quality: Online), Value: 35.9228": {
                  "dnp3.al.point_index": "6",
                  "Quality: Online": {
                    "dnp3.al.aiq.b7": "0",
                    "dnp3.al.aiq.b6": "0",
                    "dnp3.al.aiq.b5": "0",
                    "dnp3.al.aiq.b4": "0",
                    "dnp3.al.aiq.b3": "0",
                    "dnp3.al.aiq.b2": "0",
                    "dnp3.al.aiq.b1": "0",
                    "dnp3.al.aiq.b0": "1"
                  },
                  "dnp3.al.ana.float": "35.9228"
                },
                "Point Number 7 (Quality: Online), Value: -125.658": {
                  "dnp3.al.point_index": "7",
                  "Quality: Online": {
                    "dnp3.al.aiq.b7": "0",
                    "dnp3.al.aiq.b6": "0",
                    "dnp3.al.aiq.b5": "0",
                    "dnp3.al.aiq.b4": "0",
                    "dnp3.al.aiq.b3": "0",
                    "dnp3.al.aiq.b2": "0",
                    "dnp3.al.aiq.b1": "0",
                    "dnp3.al.aiq.b0": "1"
                  },
                  "dnp3.al.ana.float": "-125.658"
                },
                "Point Number 8 (Quality: Online), Value: -169.503": {
                  "dnp3.al.point_index": "8",
                  "Quality: Online": {
                    "dnp3.al.aiq.b7": "0",
                    "dnp3.al.aiq.b6": "0",
                    "dnp3.al.aiq.b5": "0",
                    "dnp3.al.aiq.b4": "0",
                    "dnp3.al.aiq.b3": "0",
                    "dnp3.al.aiq.b2": "0",
                    "dnp3.al.aiq.b1": "0",
                    "dnp3.al.aiq.b0": "1"
                  },
                  "dnp3.al.ana.float": "-169.503"
                },
                "Point Number 9 (Quality: Online), Value: -24.9467": {
                  "dnp3.al.point_index": "9",
                  "Quality: Online": {
                    "dnp3.al.aiq.b7": "0",
                    "dnp3.al.aiq.b6": "0",
                    "dnp3.al.aiq.b5": "0",
                    "dnp3.al.aiq.b4": "0",
                    "dnp3.al.aiq.b3": "0",
                    "dnp3.al.aiq.b2": "0",
                    "dnp3.al.aiq.b1": "0",
                    "dnp3.al.aiq.b0": "1"
                  },
                  "dnp3.al.ana.float": "-24.9467"
                },
                "Point Number 10 (Quality: Online), Value: 978.849": {
                  "dnp3.al.point_index": "10",
                  "Quality: Online": {
                    "dnp3.al.aiq.b7": "0",
                    "dnp3.al.aiq.b6": "0",
                    "dnp3.al.aiq.b5": "0",
                    "dnp3.al.aiq.b4": "0",
                    "dnp3.al.aiq.b3": "0",
                    "dnp3.al.aiq.b2": "0",
                    "dnp3.al.aiq.b1": "0",
                    "dnp3.al.aiq.b0": "1"
                  },
                  "dnp3.al.ana.float": "978.849"
                },
                "Point Number 11 (Quality: Online), Value: -20.7554": {
                  "dnp3.al.point_index": "11",
                  "Quality: Online": {
                    "dnp3.al.aiq.b7": "0",
                    "dnp3.al.aiq.b6": "0",
                    "dnp3.al.aiq.b5": "0",
                    "dnp3.al.aiq.b4": "0",
                    "dnp3.al.aiq.b3": "0",
                    "dnp3.al.aiq.b2": "0",
                    "dnp3.al.aiq.b1": "0",
                    "dnp3.al.aiq.b0": "1"
                  },
                  "dnp3.al.ana.float": "-20.7554"
                },
                "Point Number 12 (Quality: Online), Value: 80.9343": {
                  "dnp3.al.point_index": "12",
                  "Quality: Online": {
                    "dnp3.al.aiq.b7": "0",
                    "dnp3.al.aiq.b6": "0",
                    "dnp3.al.aiq.b5": "0",
                    "dnp3.al.aiq.b4": "0",
                    "dnp3.al.aiq.b3": "0",
                    "dnp3.al.aiq.b2": "0",
                    "dnp3.al.aiq.b1": "0",
                    "dnp3.al.aiq.b0": "1"
                  },
                  "dnp3.al.ana.float": "80.9343"
                },
                "Point Number 13 (Quality: Online), Value: -0.147788": {
                  "dnp3.al.point_index": "13",
                  "Quality: Online": {
                    "dnp3.al.aiq.b7": "0",
                    "dnp3.al.aiq.b6": "0",
                    "dnp3.al.aiq.b5": "0",
                    "dnp3.al.aiq.b4": "0",
                    "dnp3.al.aiq.b3": "0",
                    "dnp3.al.aiq.b2": "0",
                    "dnp3.al.aiq.b1": "0",
                    "dnp3.al.aiq.b0": "1"
                  },
                  "dnp3.al.ana.float": "-0.147788"
                },
                "Point Number 14 (Quality: Online), Value: 3.97529": {
                  "dnp3.al.point_index": "14",
                  "Quality: Online": {
                    "dnp3.al.aiq.b7": "0",
                    "dnp3.al.aiq.b6": "0",
                    "dnp3.al.aiq.b5": "0",
                    "dnp3.al.aiq.b4": "0",
                    "dnp3.al.aiq.b3": "0",
                    "dnp3.al.aiq.b2": "0",
                    "dnp3.al.aiq.b1": "0",
                    "dnp3.al.aiq.b0": "1"
                  },
                  "dnp3.al.ana.float": "3.97529"
                },
                "Point Number 15 (Quality: Online), Value: 1.12633": {
                  "dnp3.al.point_index": "15",
                  "Quality: Online": {
                    "dnp3.al.aiq.b7": "0",
                    "dnp3.al.aiq.b6": "0",
                    "dnp3.al.aiq.b5": "0",
                    "dnp3.al.aiq.b4": "0",
                    "dnp3.al.aiq.b3": "0",
                    "dnp3.al.aiq.b2": "0",
                    "dnp3.al.aiq.b1": "0",
                    "dnp3.al.aiq.b0": "1"
                  },
                  "dnp3.al.ana.float": "1.12633"
                },
                "Point Number 16 (Quality: Online), Value: 84.5937": {
                  "dnp3.al.point_index": "16",
                  "Quality: Online": {
                    "dnp3.al.aiq.b7": "0",
                    "dnp3.al.aiq.b6": "0",
                    "dnp3.al.aiq.b5": "0",
                    "dnp3.al.aiq.b4": "0",
                    "dnp3.al.aiq.b3": "0",
                    "dnp3.al.aiq.b2": "0",
                    "dnp3.al.aiq.b1": "0",
                    "dnp3.al.aiq.b0": "1"
                  },
                  "dnp3.al.ana.float": "84.5937"
                },
                "Point Number 17 (Quality: Online), Value: 23.9682": {
                  "dnp3.al.point_index": "17",
                  "Quality: Online": {
                    "dnp3.al.aiq.b7": "0",
                    "dnp3.al.aiq.b6": "0",
                    "dnp3.al.aiq.b5": "0",
                    "dnp3.al.aiq.b4": "0",
                    "dnp3.al.aiq.b3": "0",
                    "dnp3.al.aiq.b2": "0",
                    "dnp3.al.aiq.b1": "0",
                    "dnp3.al.aiq.b0": "1"
                  },
                  "dnp3.al.ana.float": "23.9682"
                }
              },
              "dnp3.al.obj": "2562",
              "dnp3.al.obj_tree": {
                "Qualifier Field, Prefix: None, Range: 8-bit Start and Stop Indices": {
                  "dnp3.al.objq.prefix": "0",
                  "dnp3.al.objq.range": "0"
                },
                "Number of Items: 9": {
                  "dnp3.al.range.start": "0",
                  "dnp3.al.range.stop": "8"
                },
                "Point Number 0 (Quality: Online), Value: 1": {
                  "dnp3.al.point_index": "0",
                  "Quality: Online": {
                    "dnp3.al.boq.b7": "1",
                    "dnp3.al.boq.b6": "0",
                    "dnp3.al.boq.b5": "0",
                    "dnp3.al.boq.b4": "0",
                    "dnp3.al.boq.b3": "0",
                    "dnp3.al.boq.b2": "0",
                    "dnp3.al.boq.b1": "0",
                    "dnp3.al.boq.b0": "1"
                  }
                },
                "Point Number 1 (Quality: Online), Value: 1": {
                  "dnp3.al.point_index": "1",
                  "Quality: Online": {
                    "dnp3.al.boq.b7": "1",
                    "dnp3.al.boq.b6": "0",
                    "dnp3.al.boq.b5": "0",
                    "dnp3.al.boq.b4": "0",
                    "dnp3.al.boq.b3": "0",
                    "dnp3.al.boq.b2": "0",
                    "dnp3.al.boq.b1": "0",
                    "dnp3.al.boq.b0": "1"
                  }
                },
                "Point Number 2 (Quality: Online), Value: 1": {
                  "dnp3.al.point_index": "2",
                  "Quality: Online": {
                    "dnp3.al.boq.b7": "1",
                    "dnp3.al.boq.b6": "0",
                    "dnp3.al.boq.b5": "0",
                    "dnp3.al.boq.b4": "0",
                    "dnp3.al.boq.b3": "0",
                    "dnp3.al.boq.b2": "0",
                    "dnp3.al.boq.b1": "0",
                    "dnp3.al.boq.b0": "1"
                  }
                },
                "Point Number 3 (Quality: Online), Value: 1": {
                  "dnp3.al.point_index": "3",
                  "Quality: Online": {
                    "dnp3.al.boq.b7": "1",
                    "dnp3.al.boq.b6": "0",
                    "dnp3.al.boq.b5": "0",
                    "dnp3.al.boq.b4": "0",
                    "dnp3.al.boq.b3": "0",
                    "dnp3.al.boq.b2": "0",
                    "dnp3.al.boq.b1": "0",
                    "dnp3.al.boq.b0": "1"
                  }
                },
                "Point Number 4 (Quality: Online), Value: 1": {
                  "dnp3.al.point_index": "4",
                  "Quality: Online": {
                    "dnp3.al.boq.b7": "1",
                    "dnp3.al.boq.b6": "0",
                    "dnp3.al.boq.b5": "0",
                    "dnp3.al.boq.b4": "0",
                    "dnp3.al.boq.b3": "0",
                    "dnp3.al.boq.b2": "0",
                    "dnp3.al.boq.b1": "0",
                    "dnp3.al.boq.b0": "1"
                  }
                },
                "Point Number 5 (Quality: Online), Value: 1": {
                  "dnp3.al.point_index": "5",
                  "Quality: Online": {
                    "dnp3.al.boq.b7": "1",
                    "dnp3.al.boq.b6": "0",
                    "dnp3.al.boq.b5": "0",
                    "dnp3.al.boq.b4": "0",
                    "dnp3.al.boq.b3": "0",
                    "dnp3.al.boq.b2": "0",
                    "dnp3.al.boq.b1": "0",
                    "dnp3.al.boq.b0": "1"
                  }
                },
                "Point Number 6 (Quality: Online), Value: 1": {
                  "dnp3.al.point_index": "6",
                  "Quality: Online": {
                    "dnp3.al.boq.b7": "1",
                    "dnp3.al.boq.b6": "0",
                    "dnp3.al.boq.b5": "0",
                    "dnp3.al.boq.b4": "0",
                    "dnp3.al.boq.b3": "0",
                    "dnp3.al.boq.b2": "0",
                    "dnp3.al.boq.b1": "0",
                    "dnp3.al.boq.b0": "1"
                  }
                },
                "Point Number 7 (Quality: Online), Value: 1": {
                  "dnp3.al.point_index": "7",
                  "Quality: Online": {
                    "dnp3.al.boq.b7": "1",
                    "dnp3.al.boq.b6": "0",
                    "dnp3.al.boq.b5": "0",
                    "dnp3.al.boq.b4": "0",
                    "dnp3.al.boq.b3": "0",
                    "dnp3.al.boq.b2": "0",
                    "dnp3.al.boq.b1": "0",
                    "dnp3.al.boq.b0": "1"
                  }
                },
                "Point Number 8 (Quality: Online), Value: 1": {
                  "dnp3.al.point_index": "8",
                  "Quality: Online": {
                    "dnp3.al.boq.b7": "1",
                    "dnp3.al.boq.b6": "0",
                    "dnp3.al.boq.b5": "0",
                    "dnp3.al.boq.b4": "0",
                    "dnp3.al.boq.b3": "0",
                    "dnp3.al.boq.b2": "0",
                    "dnp3.al.boq.b1": "0",
                    "dnp3.al.boq.b0": "1"
                  }
                }
              }
            }
          }
        }
      }
    }
  },
  {
    "_index": "packets-2020-10-17",
    "_type": "pcap_file",
    "_score": null,
    "_source": {
      "layers": {
        "frame": {
          "frame.encap_type": "1",
          "frame.time": "Oct 17, 2020 12:13:19.955488000 CDT",
          "frame.offset_shift": "0.000000000",
          "frame.time_epoch": "1602954799.955488000",
          "frame.time_delta": "0.318492000",
          "frame.time_delta_displayed": "0.318492000",
          "frame.time_relative": "4.873345000",
          "frame.number": "20",
          "frame.len": "72",
          "frame.cap_len": "72",
          "frame.marked": "0",
          "frame.ignored": "0",
          "frame.protocols": "eth:ethertype:ip:tcp:dnp3",
          "frame.coloring_rule.name": "TCP",
          "frame.coloring_rule.string": "tcp"
        },
        "eth": {
          "eth.dst": "00:50:56:9c:9d:70",
          "eth.dst_tree": {
            "eth.dst_resolved": "Vmware_9c:9d:70",
            "eth.addr": "00:50:56:9c:9d:70",
            "eth.addr_resolved": "Vmware_9c:9d:70",
            "eth.lg": "0",
            "eth.ig": "0"
          },
          "eth.src": "00:00:00:aa:00:22",
          "eth.src_tree": {
            "eth.src_resolved": "00:00:00_aa:00:22",
            "eth.addr": "00:00:00:aa:00:22",
            "eth.addr_resolved": "00:00:00_aa:00:22",
            "eth.lg": "0",
            "eth.ig": "0"
          },
          "eth.type": "0x00000800"
        },
        "ip": {
          "ip.version": "4",
          "ip.hdr_len": "20",
          "ip.dsfield": "0x00000000",
          "ip.dsfield_tree": {
            "ip.dsfield.dscp": "0",
            "ip.dsfield.ecn": "0"
          },
          "ip.len": "58",
          "ip.id": "0x0000f164",
          "ip.flags": "0x00004000",
          "ip.flags_tree": {
            "ip.flags.rb": "0",
            "ip.flags.df": "1",
            "ip.flags.mf": "0"
          },
          "ip.frag_offset": "0",
          "ip.ttl": "62",
          "ip.proto": "6",
          "ip.checksum": "0x0000de99",
          "ip.checksum.status": "2",
          "ip.src": "172.16.0.2",
          "ip.addr": "172.16.0.2",
          "ip.src_host": "172.16.0.2",
          "ip.host": "172.16.0.2",
          "ip.dst": "192.168.0.5",
          "ip.addr": "192.168.0.5",
          "ip.dst_host": "192.168.0.5",
          "ip.host": "192.168.0.5"
        },
        "tcp": {
          "tcp.srcport": "43991",
          "tcp.dstport": "20000",
          "tcp.port": "43991",
          "tcp.port": "20000",
          "tcp.stream": "7",
          "tcp.len": "18",
          "tcp.seq": "1",
          "tcp.nxtseq": "19",
          "tcp.ack": "1",
          "tcp.hdr_len": "20",
          "tcp.flags": "0x00000018",
          "tcp.flags_tree": {
            "tcp.flags.res": "0",
            "tcp.flags.ns": "0",
            "tcp.flags.cwr": "0",
            "tcp.flags.ecn": "0",
            "tcp.flags.urg": "0",
            "tcp.flags.ack": "1",
            "tcp.flags.push": "1",
            "tcp.flags.reset": "0",
            "tcp.flags.syn": "0",
            "tcp.flags.fin": "0",
            "tcp.flags.str": "·······AP···"
          },
          "tcp.window_size_value": "502",
          "tcp.window_size": "502",
          "tcp.window_size_scalefactor": "-1",
          "tcp.checksum": "0x0000d76f",
          "tcp.checksum.status": "2",
          "tcp.urgent_pointer": "0",
          "tcp.analysis": {
            "tcp.analysis.bytes_in_flight": "18",
            "tcp.analysis.push_bytes_sent": "18"
          },
          "Timestamps": {
            "tcp.time_relative": "0.000000000",
            "tcp.time_delta": "0.000000000"
          },
          "tcp.payload": "05:64:0b:c4:8f:01:01:00:0b:da:f1:c1:01:3c:01:06:5d:4f",
          "tcp.pdu.size": "18"
        },
        "dnp3": {
          "Data Link Layer, Len: 11, From: 1, To: 399, DIR, PRM, Unconfirmed User Data": {
            "dnp3.start": "0x00000564",
            "dnp3.len": "11",
            "dnp3.ctl": "0x000000c4",
            "dnp3.ctl_tree": {
              "dnp3.ctl.dir": "1",
              "dnp3.ctl.prm": "1",
              "dnp3.ctl.fcb": "0",
              "dnp3.ctl.fcv": "0",
              "dnp3.ctl.prifunc": "4"
            },
            "dnp3.dst": "399",
            "dnp3.addr": "399",
            "dnp3.src": "1",
            "dnp3.addr": "1",
            "dnp3.hdr.CRC": "0x0000da0b",
            "dnp.hdr.CRC.status": "1"
          },
          "dnp3.tr.ctl": "0x000000f1",
          "dnp3.tr.ctl_tree": {
            "dnp3.tr.fin": "1",
            "dnp3.tr.fir": "1",
            "dnp3.tr.seq": "49"
          },
          "Data Chunks": {
            "Data Chunk: 0": {
              "dnp.data_chunk": "f1:c1:01:3c:01:06",
              "dnp.data_chunk_len": "6",
              "dnp.data_chunk.CRC": "0x00004f5d",
              "dnp.data_chunk.CRC.status": "1"
            }
          },
          "dnp3.al.fragments": {
            "dnp3.al.fragment": "20",
            "dnp3.al.fragment.count": "1",
            "dnp3.al.fragment.reassembled.length": "5"
          },
          "Application Layer: (FIR, FIN, Sequence 1, Read)": {
            "dnp3.al.ctl": "0x000000c1",
            "dnp3.al.ctl_tree": {
              "dnp3.al.fir": "1",
              "dnp3.al.fin": "1",
              "dnp3.al.con": "0",
              "dnp3.al.uns": "0",
              "dnp3.al.seq": "1"
            },
            "dnp3.al.func": "1",
            "READ Request Data Objects": {
              "dnp3.al.obj": "15361",
              "dnp3.al.obj_tree": {
                "Qualifier Field, Prefix: None, Range: No Range Field": {
                  "dnp3.al.objq.prefix": "0",
                  "dnp3.al.objq.range": "6"
                },
                "Number of Items: 0": ""
              }
            }
          }
        }
      }
    }
  },
  {
    "_index": "packets-2020-10-17",
    "_type": "pcap_file",
    "_score": null,
    "_source": {
      "layers": {
        "frame": {
          "frame.encap_type": "1",
          "frame.time": "Oct 17, 2020 12:13:20.007153000 CDT",
          "frame.offset_shift": "0.000000000",
          "frame.time_epoch": "1602954800.007153000",
          "frame.time_delta": "0.051665000",
          "frame.time_delta_displayed": "0.051665000",
          "frame.time_relative": "4.925010000",
          "frame.number": "21",
          "frame.len": "142",
          "frame.cap_len": "142",
          "frame.marked": "0",
          "frame.ignored": "0",
          "frame.protocols": "eth:ethertype:ip:tcp:dnp3",
          "frame.coloring_rule.name": "TCP",
          "frame.coloring_rule.string": "tcp"
        },
        "eth": {
          "eth.dst": "00:00:00:aa:00:22",
          "eth.dst_tree": {
            "eth.dst_resolved": "00:00:00_aa:00:22",
            "eth.addr": "00:00:00:aa:00:22",
            "eth.addr_resolved": "00:00:00_aa:00:22",
            "eth.lg": "0",
            "eth.ig": "0"
          },
          "eth.src": "00:50:56:9c:9d:70",
          "eth.src_tree": {
            "eth.src_resolved": "Vmware_9c:9d:70",
            "eth.addr": "00:50:56:9c:9d:70",
            "eth.addr_resolved": "Vmware_9c:9d:70",
            "eth.lg": "0",
            "eth.ig": "0"
          },
          "eth.type": "0x00000800"
        },
        "ip": {
          "ip.version": "4",
          "ip.hdr_len": "20",
          "ip.dsfield": "0x00000000",
          "ip.dsfield_tree": {
            "ip.dsfield.dscp": "0",
            "ip.dsfield.ecn": "0"
          },
          "ip.len": "128",
          "ip.id": "0x0000ba82",
          "ip.flags": "0x00004000",
          "ip.flags_tree": {
            "ip.flags.rb": "0",
            "ip.flags.df": "1",
            "ip.flags.mf": "0"
          },
          "ip.frag_offset": "0",
          "ip.ttl": "128",
          "ip.proto": "6",
          "ip.checksum": "0x0000d335",
          "ip.checksum.status": "2",
          "ip.src": "192.168.0.5",
          "ip.addr": "192.168.0.5",
          "ip.src_host": "192.168.0.5",
          "ip.host": "192.168.0.5",
          "ip.dst": "172.16.0.2",
          "ip.addr": "172.16.0.2",
          "ip.dst_host": "172.16.0.2",
          "ip.host": "172.16.0.2"
        },
        "tcp": {
          "tcp.srcport": "20000",
          "tcp.dstport": "43991",
          "tcp.port": "20000",
          "tcp.port": "43991",
          "tcp.stream": "7",
          "tcp.len": "88",
          "tcp.seq": "1",
          "tcp.nxtseq": "89",
          "tcp.ack": "19",
          "tcp.hdr_len": "20",
          "tcp.flags": "0x00000018",
          "tcp.flags_tree": {
            "tcp.flags.res": "0",
            "tcp.flags.ns": "0",
            "tcp.flags.cwr": "0",
            "tcp.flags.ecn": "0",
            "tcp.flags.urg": "0",
            "tcp.flags.ack": "1",
            "tcp.flags.push": "1",
            "tcp.flags.reset": "0",
            "tcp.flags.syn": "0",
            "tcp.flags.fin": "0",
            "tcp.flags.str": "·······AP···"
          },
          "tcp.window_size_value": "1025",
          "tcp.window_size": "1025",
          "tcp.window_size_scalefactor": "-1",
          "tcp.checksum": "0x0000ba77",
          "tcp.checksum.status": "2",
          "tcp.urgent_pointer": "0",
          "tcp.analysis": {
            "tcp.analysis.acks_frame": "20",
            "tcp.analysis.ack_rtt": "0.051665000",
            "tcp.analysis.bytes_in_flight": "88",
            "tcp.analysis.push_bytes_sent": "88"
          },
          "Timestamps": {
            "tcp.time_relative": "0.051665000",
            "tcp.time_delta": "0.051665000"
          },
          "tcp.payload": "05:64:49:44:01:00:8f:01:b6:a9:c0:c1:81:00:00:01:02:00:00:03:81:81:81:81:1e:05:65:31:00:00:07:01:55:e4:a5:c2:01:78:fb:59:c0:01:b5:78:ba:48:0c:c1:01:44:8e:84:41:01:b2:79:48:42:01:98:34:63:a2:d1:41:01:5b:46:c0:41:01:55:e9:d9:40:0a:02:00:00:03:f5:21:81:81:81:81:57:5d",
          "tcp.pdu.size": "88"
        },
        "dnp3": {
          "Data Link Layer, Len: 73, From: 399, To: 1, PRM, Unconfirmed User Data": {
            "dnp3.start": "0x00000564",
            "dnp3.len": "73",
            "dnp3.ctl": "0x00000044",
            "dnp3.ctl_tree": {
              "dnp3.ctl.dir": "0",
              "dnp3.ctl.prm": "1",
              "dnp3.ctl.fcb": "0",
              "dnp3.ctl.fcv": "0",
              "dnp3.ctl.prifunc": "4"
            },
            "dnp3.dst": "1",
            "dnp3.addr": "1",
            "dnp3.src": "399",
            "dnp3.addr": "399",
            "dnp3.hdr.CRC": "0x0000a9b6",
            "dnp.hdr.CRC.status": "1"
          },
          "dnp3.tr.ctl": "0x000000c0",
          "dnp3.tr.ctl_tree": {
            "dnp3.tr.fin": "1",
            "dnp3.tr.fir": "1",
            "dnp3.tr.seq": "0"
          },
          "Data Chunks": {
            "Data Chunk: 0": {
              "dnp.data_chunk": "c0:c1:81:00:00:01:02:00:00:03:81:81:81:81:1e:05",
              "dnp.data_chunk_len": "16",
              "dnp.data_chunk.CRC": "0x00003165",
              "dnp.data_chunk.CRC.status": "1"
            },
            "Data Chunk: 1": {
              "dnp.data_chunk": "00:00:07:01:55:e4:a5:c2:01:78:fb:59:c0:01:b5:78",
              "dnp.data_chunk_len": "16",
              "dnp.data_chunk.CRC": "0x000048ba",
              "dnp.data_chunk.CRC.status": "1"
            },
            "Data Chunk: 2": {
              "dnp.data_chunk": "0c:c1:01:44:8e:84:41:01:b2:79:48:42:01:98:34:63",
              "dnp.data_chunk_len": "16",
              "dnp.data_chunk.CRC": "0x0000d1a2",
              "dnp.data_chunk.CRC.status": "1"
            },
            "Data Chunk: 3": {
              "dnp.data_chunk": "41:01:5b:46:c0:41:01:55:e9:d9:40:0a:02:00:00:03",
              "dnp.data_chunk_len": "16",
              "dnp.data_chunk.CRC": "0x000021f5",
              "dnp.data_chunk.CRC.status": "1"
            },
            "Data Chunk: 4": {
              "dnp.data_chunk": "81:81:81:81",
              "dnp.data_chunk_len": "4",
              "dnp.data_chunk.CRC": "0x00005d57",
              "dnp.data_chunk.CRC.status": "1"
            }
          },
          "dnp3.al.fragments": {
            "dnp3.al.fragment": "21",
            "dnp3.al.fragment.count": "1",
            "dnp3.al.fragment.reassembled.length": "67"
          },
          "Application Layer: (FIR, FIN, Sequence 1, Response)": {
            "dnp3.al.ctl": "0x000000c1",
            "dnp3.al.ctl_tree": {
              "dnp3.al.fir": "1",
              "dnp3.al.fin": "1",
              "dnp3.al.con": "0",
[truncated: 11,977,447 more chars]
