# Supplementary material for: AI-driven cybersecurity framework for anomaly detection in power systems
Source: Sci Rep. 2025 Oct 10;15:35506. doi: 10.1038/s41598-025-19634-y (PMC12514191; doi:10.1038/s41598-025-19634-y)
Supplement: Supplementary file 1 — Supplementary Information. [file 41598_2025_19634_MOESM1_ESM.zip › Datasets/RawFiles/snort/UC3_PyDNP3_CORE_Snort_10_OS_30_1017]

[**] [112:4:1] (spp_arpspoof) Attempted ARP cache overwrite attack [**]
10/17-11:23:52.564660 

[**] [1:123000:0] Testing DNP3 Snort DIRECT OPERATE [**]
[Priority: 0] 
10/17-11:23:59.484939 172.16.0.2:55493 -> 192.168.0.5:20000
TCP TTL:128 TOS:0x0 ID:46630 IpLen:20 DgmLen:75 DF
***AP*** Seq: 0x2C0F413A  Ack: 0x72D99CD7  Win: 0x3FF  TcpLen: 20

[**] [1:123000:0] Testing DNP3 Snort DIRECT OPERATE [**]
[Priority: 0] 
10/17-11:24:11.390005 172.16.0.2:55493 -> 192.168.0.5:20000
TCP TTL:128 TOS:0x0 ID:46632 IpLen:20 DgmLen:67 DF
***AP*** Seq: 0x2C0F415D  Ack: 0x72D99CFC  Win: 0x3FF  TcpLen: 20

[**] [112:4:1] (spp_arpspoof) Attempted ARP cache overwrite attack [**]
10/17-11:24:22.022430 

[**] [112:4:1] (spp_arpspoof) Attempted ARP cache overwrite attack [**]
10/17-11:24:22.772664 

[**] [112:4:1] (spp_arpspoof) Attempted ARP cache overwrite attack [**]
10/17-11:24:23.028666 

[**] [1:123000:0] Testing DNP3 Snort DIRECT OPERATE [**]
[Priority: 0] 
10/17-11:24:23.761845 172.16.0.2:55493 -> 192.168.0.5:20000
TCP TTL:128 TOS:0x0 ID:46638 IpLen:20 DgmLen:67 DF
***AP*** Seq: 0x2C0F418A  Ack: 0x72D99DC6  Win: 0x3FF  TcpLen: 20

[**] [112:4:1] (spp_arpspoof) Attempted ARP cache overwrite attack [**]
10/17-11:24:24.056661 

[**] [112:4:1] (spp_arpspoof) Attempted ARP cache overwrite attack [**]
10/17-11:24:29.038283 

[**] [112:4:1] (spp_arpspoof) Attempted ARP cache overwrite attack [**]
10/17-11:24:30.072663 

[**] [112:4:1] (spp_arpspoof) Attempted ARP cache overwrite attack [**]
10/17-11:24:31.092669 

[**] [112:4:1] (spp_arpspoof) Attempted ARP cache overwrite attack [**]
10/17-11:24:32.494989 

[**] [112:4:1] (spp_arpspoof) Attempted ARP cache overwrite attack [**]
10/17-11:24:37.046384 

[**] [112:4:1] (spp_arpspoof) Attempted ARP cache overwrite attack [**]
10/17-11:24:38.068663 

[**] [112:4:1] (spp_arpspoof) Attempted ARP cache overwrite attack [**]
10/17-11:24:39.092664 

[**] [1:123000:0] Testing DNP3 Snort DIRECT OPERATE [**]
[Priority: 0] 
10/17-11:24:44.169303 172.16.0.2:38491 -> 192.168.0.5:20000
TCP TTL:128 TOS:0x0 ID:46644 IpLen:20 DgmLen:67 DF
***AP*** Seq: 0xD83BFDA5  Ack: 0x423AF49B  Win: 0x401  TcpLen: 20

[**] [112:4:1] (spp_arpspoof) Attempted ARP cache overwrite attack [**]
10/17-11:24:53.078531 

[**] [112:4:1] (spp_arpspoof) Attempted ARP cache overwrite attack [**]
10/17-11:24:53.492665 

[**] [112:4:1] (spp_arpspoof) Attempted ARP cache overwrite attack [**]
10/17-11:24:54.100663 

[**] [112:4:1] (spp_arpspoof) Attempted ARP cache overwrite attack [**]
10/17-11:24:55.124665 

[**] [1:123000:0] Testing DNP3 Snort DIRECT OPERATE [**]
[Priority: 0] 
10/17-11:24:57.358547 172.16.0.2:33571 -> 192.168.0.5:20000
TCP TTL:128 TOS:0x0 ID:46652 IpLen:20 DgmLen:67 DF
***AP*** Seq: 0xFEF90995  Ack: 0x247B725F  Win: 0x400  TcpLen: 20

[**] [1:123000:0] Testing DNP3 Snort DIRECT OPERATE [**]
[Priority: 0] 
10/17-11:25:15.618863 172.16.0.2:33571 -> 192.168.0.5:20000
TCP TTL:128 TOS:0x0 ID:46656 IpLen:20 DgmLen:67 DF
***AP*** Seq: 0xFEF909C2  Ack: 0x247B7366  Win: 0x400  TcpLen: 20

[**] [112:4:1] (spp_arpspoof) Attempted ARP cache overwrite attack [**]
10/17-11:25:20.495130 

[**] [112:4:1] (spp_arpspoof) Attempted ARP cache overwrite attack [**]
10/17-11:25:24.212666 

[**] [112:4:1] (spp_arpspoof) Attempted ARP cache overwrite attack [**]
10/17-11:25:25.174438 

[**] [112:4:1] (spp_arpspoof) Attempted ARP cache overwrite attack [**]
10/17-11:25:26.196663 

[**] [112:4:1] (spp_arpspoof) Attempted ARP cache overwrite attack [**]
10/17-11:25:27.220668 

[**] [1:123000:0] Testing DNP3 Snort DIRECT OPERATE [**]
[Priority: 0] 
10/17-11:25:27.784731 172.16.0.2:49701 -> 192.168.0.5:20000
TCP TTL:128 TOS:0x0 ID:46664 IpLen:20 DgmLen:67 DF
***AP*** Seq: 0x5B4E792E  Ack: 0xBE17E727  Win: 0x401  TcpLen: 20

[**] [1:123000:0] Testing DNP3 Snort DIRECT OPERATE [**]
[Priority: 0] 
10/17-11:25:39.668844 172.16.0.2:49701 -> 192.168.0.5:20000
TCP TTL:128 TOS:0x0 ID:46667 IpLen:20 DgmLen:67 DF
***AP*** Seq: 0x5B4E7949  Ack: 0xBE17E746  Win: 0x401  TcpLen: 20

[**] [112:4:1] (spp_arpspoof) Attempted ARP cache overwrite attack [**]
10/17-11:25:58.260663 

[**] [112:4:1] (spp_arpspoof) Attempted ARP cache overwrite attack [**]
10/17-11:26:15.995224 

[**] [112:4:1] (spp_arpspoof) Attempted ARP cache overwrite attack [**]
10/17-11:26:26.264060 

[**] [112:4:1] (spp_arpspoof) Attempted ARP cache overwrite attack [**]
10/17-11:26:26.379130 

[**] [112:4:1] (spp_arpspoof) Attempted ARP cache overwrite attack [**]
10/17-11:26:26.544646 

[**] [112:4:1] (spp_arpspoof) Attempted ARP cache overwrite attack [**]
10/17-11:26:31.302859 

[**] [112:4:1] (spp_arpspoof) Attempted ARP cache overwrite attack [**]
10/17-11:26:31.630755 

[**] [112:4:1] (spp_arpspoof) Attempted ARP cache overwrite attack [**]
10/17-11:26:32.308675 

[**] [112:4:1] (spp_arpspoof) Attempted ARP cache overwrite attack [**]
10/17-11:26:33.332662 

[**] [112:4:1] (spp_arpspoof) Attempted ARP cache overwrite attack [**]
10/17-11:26:36.724738 

[**] [112:4:1] (spp_arpspoof) Attempted ARP cache overwrite attack [**]
10/17-11:26:38.318637 

[**] [112:4:1] (spp_arpspoof) Attempted ARP cache overwrite attack [**]
10/17-11:26:39.348665 

[**] [112:4:1] (spp_arpspoof) Attempted ARP cache overwrite attack [**]
10/17-11:26:40.376667 

[**] [112:4:1] (spp_arpspoof) Attempted ARP cache overwrite attack [**]
10/17-11:26:41.828696 

[**] [112:4:1] (spp_arpspoof) Attempted ARP cache overwrite attack [**]
10/17-11:26:46.326661 

[**] [112:4:1] (spp_arpspoof) Attempted ARP cache overwrite attack [**]
10/17-11:26:46.934209 

[**] [112:4:1] (spp_arpspoof) Attempted ARP cache overwrite attack [**]
10/17-11:26:47.348693 

[**] [112:4:1] (spp_arpspoof) Attempted ARP cache overwrite attack [**]
10/17-11:26:48.372663 

[**] [112:4:1] (spp_arpspoof) Attempted ARP cache overwrite attack [**]
10/17-11:26:52.028608 

[**] [112:4:1] (spp_arpspoof) Attempted ARP cache overwrite attack [**]
10/17-11:26:57.139826 

[**] [112:4:1] (spp_arpspoof) Attempted ARP cache overwrite attack [**]
10/17-11:27:02.232761 

[**] [112:4:1] (spp_arpspoof) Attempted ARP cache overwrite attack [**]
10/17-11:27:02.358692 

[**] [112:4:1] (spp_arpspoof) Attempted ARP cache overwrite attack [**]
10/17-11:27:03.380663 

[**] [112:4:1] (spp_arpspoof) Attempted ARP cache overwrite attack [**]
10/17-11:27:04.404668 

[**] [112:4:1] (spp_arpspoof) Attempted ARP cache overwrite attack [**]
10/17-11:27:07.304778 

[**] [112:4:1] (spp_arpspoof) Attempted ARP cache overwrite attack [**]
10/17-11:27:12.403874 

[**] [112:4:1] (spp_arpspoof) Attempted ARP cache overwrite attack [**]
10/17-11:27:17.488597 

[**] [112:4:1] (spp_arpspoof) Attempted ARP cache overwrite attack [**]
10/17-11:27:22.572821 

[**] [112:4:1] (spp_arpspoof) Attempted ARP cache overwrite attack [**]
10/17-11:27:27.687867 

[**] [112:4:1] (spp_arpspoof) Attempted ARP cache overwrite attack [**]
10/17-11:27:32.756565 

[**] [112:4:1] (spp_arpspoof) Attempted ARP cache overwrite attack [**]
10/17-11:27:34.454773 

[**] [112:4:1] (spp_arpspoof) Attempted ARP cache overwrite attack [**]
10/17-11:27:35.476665 

[**] [112:4:1] (spp_arpspoof) Attempted ARP cache overwrite attack [**]
10/17-11:27:36.500667 

[**] [112:4:1] (spp_arpspoof) Attempted ARP cache overwrite attack [**]
10/17-11:27:37.841222 

[**] [112:4:1] (spp_arpspoof) Attempted ARP cache overwrite attack [**]
10/17-11:27:42.924567 

[**] [112:4:1] (spp_arpspoof) Attempted ARP cache overwrite attack [**]
10/17-11:27:47.992635 

[**] [112:4:1] (spp_arpspoof) Attempted ARP cache overwrite attack [**]
10/17-11:27:53.076524 

[**] [112:4:1] (spp_arpspoof) Attempted ARP cache overwrite attack [**]
10/17-11:27:58.161901 

[**] [112:4:1] (spp_arpspoof) Attempted ARP cache overwrite attack [**]
10/17-11:28:03.251853 

[**] [112:4:1] (spp_arpspoof) Attempted ARP cache overwrite attack [**]
10/17-11:28:08.324614 

[**] [112:4:1] (spp_arpspoof) Attempted ARP cache overwrite attack [**]
10/17-11:28:13.416720 

[**] [1:123000:0] Testing DNP3 Snort DIRECT OPERATE [**]
[Priority: 0] 
10/17-11:28:13.623297 172.16.0.2:38491 -> 192.168.0.5:20000
TCP TTL:128 TOS:0x0 ID:46722 IpLen:20 DgmLen:67 DF
***AP*** Seq: 0xD83BFE3E  Ack: 0x423AF8E2  Win: 0x400  TcpLen: 20

[**] [1:1000001:1] ICMP Flood Attack Detected [**]
[Classification: Generic ICMP event] [Priority: 3] 
10/17-11:28:16.075328 :: -> ff02::1:ff97:4b80
IPV6-ICMP TTL:255 TOS:0x0 ID:0 IpLen:40 DgmLen:72

[**] [1:1000001:1] ICMP Flood Attack Detected [**]
[Classification: Generic ICMP event] [Priority: 3] 
10/17-11:28:16.203293 :: -> ff02::1:ff07:7d0c
IPV6-ICMP TTL:255 TOS:0x0 ID:0 IpLen:40 DgmLen:72

[**] [1:1000001:1] ICMP Flood Attack Detected [**]
[Classification: Generic ICMP event] [Priority: 3] 
10/17-11:28:17.103179 fe80::73f8:e68b:6597:4b80 -> ff02::2
IPV6-ICMP TTL:255 TOS:0x0 ID:0 IpLen:40 DgmLen:48

[**] [1:1000001:1] ICMP Flood Attack Detected [**]
[Classification: Generic ICMP event] [Priority: 3] 
10/17-11:28:17.873790 fe80::c302:cd7c:8a07:7d0c -> ff02::2
IPV6-ICMP TTL:255 TOS:0x0 ID:0 IpLen:40 DgmLen:48

[**] [112:4:1] (spp_arpspoof) Attempted ARP cache overwrite attack [**]
10/17-11:28:18.496718 

[**] [1:1000001:1] ICMP Flood Attack Detected [**]
[Classification: Generic ICMP event] [Priority: 3] 
10/17-11:28:20.877012 fe80::73f8:e68b:6597:4b80 -> ff02::2
IPV6-ICMP TTL:255 TOS:0x0 ID:0 IpLen:40 DgmLen:48

[**] [1:1000001:1] ICMP Flood Attack Detected [**]
[Classification: Generic ICMP event] [Priority: 3] 
10/17-11:28:21.875149 fe80::c302:cd7c:8a07:7d0c -> ff02::2
IPV6-ICMP TTL:255 TOS:0x0 ID:0 IpLen:40 DgmLen:48

[**] [112:4:1] (spp_arpspoof) Attempted ARP cache overwrite attack [**]
10/17-11:28:23.592656 

[**] [1:1000001:1] ICMP Flood Attack Detected [**]
[Classification: Generic ICMP event] [Priority: 3] 
10/17-11:28:24.876419 fe80::73f8:e68b:6597:4b80 -> ff02::2
IPV6-ICMP TTL:255 TOS:0x0 ID:0 IpLen:40 DgmLen:48

[**] [1:1000001:1] ICMP Flood Attack Detected [**]
[Classification: Generic ICMP event] [Priority: 3] 
10/17-11:28:25.874619 fe80::c302:cd7c:8a07:7d0c -> ff02::2
IPV6-ICMP TTL:255 TOS:0x0 ID:0 IpLen:40 DgmLen:48

[**] [112:4:1] (spp_arpspoof) Attempted ARP cache overwrite attack [**]
10/17-11:28:28.704296 

[**] [112:4:1] (spp_arpspoof) Attempted ARP cache overwrite attack [**]
10/17-11:28:28.847170 

[**] [112:4:1] (spp_arpspoof) Attempted ARP cache overwrite attack [**]
10/17-11:28:34.024337 

[**] [112:4:1] (spp_arpspoof) Attempted ARP cache overwrite attack [**]
10/17-11:28:39.132726 

[**] [112:4:1] (spp_arpspoof) Attempted ARP cache overwrite attack [**]
10/17-11:28:40.583049 

[**] [112:4:1] (spp_arpspoof) Attempted ARP cache overwrite attack [**]
10/17-11:28:41.588675 

[**] [112:4:1] (spp_arpspoof) Attempted ARP cache overwrite attack [**]
10/17-11:28:42.612667 

[**] [1:123000:0] Testing DNP3 Snort DIRECT OPERATE [**]
[Priority: 0] 
10/17-11:28:43.140098 172.16.0.2:49701 -> 192.168.0.5:20000
TCP TTL:128 TOS:0x0 ID:46733 IpLen:20 DgmLen:67 DF
***AP*** Seq: 0x5B4E79D0  Ack: 0xBE17EBBB  Win: 0x401  TcpLen: 20

[**] [112:4:1] (spp_arpspoof) Attempted ARP cache overwrite attack [**]
10/17-11:28:44.207940 

[**] [112:4:1] (spp_arpspoof) Attempted ARP cache overwrite attack [**]
10/17-11:28:47.599013 

[**] [112:4:1] (spp_arpspoof) Attempted ARP cache overwrite attack [**]
10/17-11:28:48.628670 

[**] [112:4:1] (spp_arpspoof) Attempted ARP cache overwrite attack [**]
10/17-11:28:49.280659 

[**] [112:4:1] (spp_arpspoof) Attempted ARP cache overwrite attack [**]
10/17-11:28:49.652663 

[**] [1:123000:0] Testing DNP3 Snort DIRECT OPERATE [**]
[Priority: 0] 
10/17-11:28:50.081609 172.16.0.2:49701 -> 192.168.0.5:20000
TCP TTL:128 TOS:0x0 ID:46736 IpLen:20 DgmLen:67 DF
***AP*** Seq: 0x5B4E79FD  Ack: 0xBE17EC93  Win: 0x401  TcpLen: 20

[**] [112:4:1] (spp_arpspoof) Attempted ARP cache overwrite attack [**]
10/17-11:28:54.368593 

[**] [112:4:1] (spp_arpspoof) Attempted ARP cache overwrite attack [**]
10/17-11:28:55.606973 

[**] [112:4:1] (spp_arpspoof) Attempted ARP cache overwrite attack [**]
10/17-11:28:56.628668 

[**] [112:4:1] (spp_arpspoof) Attempted ARP cache overwrite attack [**]
10/17-11:28:57.652668 

[**] [112:4:1] (spp_arpspoof) Attempted ARP cache overwrite attack [**]
10/17-11:28:59.459929 

[**] [1:1000001:1] ICMP Flood Attack Detected [**]
[Classification: Generic ICMP event] [Priority: 3] 
10/17-11:29:01.203070 :: -> ff02::1:ff97:4b80
IPV6-ICMP TTL:255 TOS:0x0 ID:0 IpLen:40 DgmLen:72

[**] [1:1000001:1] ICMP Flood Attack Detected [**]
[Classification: Generic ICMP event] [Priority: 3] 
10/17-11:29:01.323043 :: -> ff02::1:ff07:7d0c
IPV6-ICMP TTL:255 TOS:0x0 ID:0 IpLen:40 DgmLen:72

[**] [1:1000001:1] ICMP Flood Attack Detected [**]
[Classification: Generic ICMP event] [Priority: 3] 
10/17-11:29:02.874406 fe80::73f8:e68b:6597:4b80 -> ff02::2
IPV6-ICMP TTL:255 TOS:0x0 ID:0 IpLen:40 DgmLen:48

[**] [1:1000001:1] ICMP Flood Attack Detected [**]
[Classification: Generic ICMP event] [Priority: 3] 
10/17-11:29:02.874440 fe80::c302:cd7c:8a07:7d0c -> ff02::2
IPV6-ICMP TTL:255 TOS:0x0 ID:0 IpLen:40 DgmLen:48

[**] [112:4:1] (spp_arpspoof) Attempted ARP cache overwrite attack [**]
10/17-11:29:04.544724 

[**] [1:1000001:1] ICMP Flood Attack Detected [**]
[Classification: Generic ICMP event] [Priority: 3] 
10/17-11:29:06.877609 fe80::73f8:e68b:6597:4b80 -> ff02::2
IPV6-ICMP TTL:255 TOS:0x0 ID:0 IpLen:40 DgmLen:48

[**] [1:1000001:1] ICMP Flood Attack Detected [**]
[Classification: Generic ICMP event] [Priority: 3] 
10/17-11:29:06.877648 fe80::c302:cd7c:8a07:7d0c -> ff02::2
IPV6-ICMP TTL:255 TOS:0x0 ID:0 IpLen:40 DgmLen:48

[**] [112:4:1] (spp_arpspoof) Attempted ARP cache overwrite attack [**]
10/17-11:29:09.640723 

[**] [1:1000001:1] ICMP Flood Attack Detected [**]
[Classification: Generic ICMP event] [Priority: 3] 
10/17-11:29:10.876993 fe80::73f8:e68b:6597:4b80 -> ff02::2
IPV6-ICMP TTL:255 TOS:0x0 ID:0 IpLen:40 DgmLen:48

[**] [1:1000001:1] ICMP Flood Attack Detected [**]
[Classification: Generic ICMP event] [Priority: 3] 
10/17-11:29:10.877031 fe80::c302:cd7c:8a07:7d0c -> ff02::2
IPV6-ICMP TTL:255 TOS:0x0 ID:0 IpLen:40 DgmLen:48

[**] [112:4:1] (spp_arpspoof) Attempted ARP cache overwrite attack [**]
10/17-11:29:11.639018 

[**] [112:4:1] (spp_arpspoof) Attempted ARP cache overwrite attack [**]
10/17-11:29:12.660666 

[**] [112:4:1] (spp_arpspoof) Attempted ARP cache overwrite attack [**]
10/17-11:29:13.684667 

[**] [112:4:1] (spp_arpspoof) Attempted ARP cache overwrite attack [**]
10/17-11:29:14.744837 

[**] [1:123000:0] Testing DNP3 Snort DIRECT OPERATE [**]
[Priority: 0] 
10/17-11:29:17.398634 172.16.0.2:33571 -> 192.168.0.5:20000
TCP TTL:128 TOS:0x0 ID:46745 IpLen:20 DgmLen:67 DF
***AP*** Seq: 0xFEF90A6D  Ack: 0x247B7AC5  Win: 0x3FF  TcpLen: 20

[**] [112:4:1] (spp_arpspoof) Attempted ARP cache overwrite attack [**]
10/17-11:29:19.848862 

[**] [112:4:1] (spp_arpspoof) Attempted ARP cache overwrite attack [**]
10/17-11:29:24.916705 

[**] [1:123000:0] Testing DNP3 Snort DIRECT OPERATE [**]
[Priority: 0] 
10/17-11:29:29.306168 172.16.0.2:33571 -> 192.168.0.5:20000
TCP TTL:128 TOS:0x0 ID:46753 IpLen:20 DgmLen:67 DF
***AP*** Seq: 0xFEF90A88  Ack: 0x247B7AE4  Win: 0x3FF  TcpLen: 20

[**] [112:4:1] (spp_arpspoof) Attempted ARP cache overwrite attack [**]
10/17-11:29:29.994260 

[**] [112:4:1] (spp_arpspoof) Attempted ARP cache overwrite attack [**]
10/17-11:29:35.076133 

[**] [112:4:1] (spp_arpspoof) Attempted ARP cache overwrite attack [**]
10/17-11:29:40.160666 

[**] [112:4:1] (spp_arpspoof) Attempted ARP cache overwrite attack [**]
10/17-11:29:43.735139 

[**] [112:4:1] (spp_arpspoof) Attempted ARP cache overwrite attack [**]
10/17-11:29:44.756660 

[**] [112:4:1] (spp_arpspoof) Attempted ARP cache overwrite attack [**]
10/17-11:29:45.241728 

[**] [112:4:1] (spp_arpspoof) Attempted ARP cache overwrite attack [**]
10/17-11:29:45.780663 

[**] [1:1000001:1] ICMP Flood Attack Detected [**]
[Classification: Generic ICMP event] [Priority: 3] 
10/17-11:29:46.174838 :: -> ff02::1:ff07:7d0c
IPV6-ICMP TTL:255 TOS:0x0 ID:0 IpLen:40 DgmLen:72

[**] [1:1000001:1] ICMP Flood Attack Detected [**]
[Classification: Generic ICMP event] [Priority: 3] 
10/17-11:29:46.282857 :: -> ff02::1:ff97:4b80
IPV6-ICMP TTL:255 TOS:0x0 ID:0 IpLen:40 DgmLen:72

[**] [1:1000001:1] ICMP Flood Attack Detected [**]
[Classification: Generic ICMP event] [Priority: 3] 
10/17-11:29:47.873374 fe80::c302:cd7c:8a07:7d0c -> ff02::2
IPV6-ICMP TTL:255 TOS:0x0 ID:0 IpLen:40 DgmLen:48

[**] [1:1000001:1] ICMP Flood Attack Detected [**]
[Classification: Generic ICMP event] [Priority: 3] 
10/17-11:29:47.873412 fe80::73f8:e68b:6597:4b80 -> ff02::2
IPV6-ICMP TTL:255 TOS:0x0 ID:0 IpLen:40 DgmLen:48

[**] [112:4:1] (spp_arpspoof) Attempted ARP cache overwrite attack [**]
10/17-11:29:50.312722 

[**] [1:1000001:1] ICMP Flood Attack Detected [**]
[Classification: Generic ICMP event] [Priority: 3] 
10/17-11:29:51.877502 fe80::c302:cd7c:8a07:7d0c -> ff02::2
IPV6-ICMP TTL:255 TOS:0x0 ID:0 IpLen:40 DgmLen:48

[**] [1:1000001:1] ICMP Flood Attack Detected [**]
[Classification: Generic ICMP event] [Priority: 3] 
10/17-11:29:51.877540 fe80::73f8:e68b:6597:4b80 -> ff02::2
IPV6-ICMP TTL:255 TOS:0x0 ID:0 IpLen:40 DgmLen:48

[**] [112:4:1] (spp_arpspoof) Attempted ARP cache overwrite attack [**]
10/17-11:29:55.421690 

[**] [1:1000001:1] ICMP Flood Attack Detected [**]
[Classification: Generic ICMP event] [Priority: 3] 
10/17-11:29:55.876797 fe80::c302:cd7c:8a07:7d0c -> ff02::2
IPV6-ICMP TTL:255 TOS:0x0 ID:0 IpLen:40 DgmLen:48

[**] [1:1000001:1] ICMP Flood Attack Detected [**]
[Classification: Generic ICMP event] [Priority: 3] 
10/17-11:29:55.876835 fe80::73f8:e68b:6597:4b80 -> ff02::2
IPV6-ICMP TTL:255 TOS:0x0 ID:0 IpLen:40 DgmLen:48

[**] [112:4:1] (spp_arpspoof) Attempted ARP cache overwrite attack [**]
10/17-11:30:00.436668 

[**] [112:4:1] (spp_arpspoof) Attempted ARP cache overwrite attack [**]
10/17-11:30:00.517282 

[**] [112:4:1] (spp_arpspoof) Attempted ARP cache overwrite attack [**]
10/17-11:30:05.596775 

[**] [112:4:1] (spp_arpspoof) Attempted ARP cache overwrite attack [**]
10/17-11:30:10.688841 

[**] [112:4:1] (spp_arpspoof) Attempted ARP cache overwrite attack [**]
10/17-11:30:15.756804 

[**] [112:4:1] (spp_arpspoof) Attempted ARP cache overwrite attack [**]
10/17-11:30:20.835914 

[**] [112:4:1] (spp_arpspoof) Attempted ARP cache overwrite attack [**]
10/17-11:30:25.935865 

[**] [112:4:1] (spp_arpspoof) Attempted ARP cache overwrite attack [**]
10/17-11:30:31.024544 

[**] [1:1000001:1] ICMP Flood Attack Detected [**]
[Classification: Generic ICMP event] [Priority: 3] 
10/17-11:30:31.070508 :: -> ff02::1:ff07:7d0c
IPV6-ICMP TTL:255 TOS:0x0 ID:0 IpLen:40 DgmLen:72

[**] [112:4:1] (spp_arpspoof) Attempted ARP cache overwrite attack [**]
10/17-11:30:31.139716 

[**] [1:1000001:1] ICMP Flood Attack Detected [**]
[Classification: Generic ICMP event] [Priority: 3] 
10/17-11:30:31.754576 :: -> ff02::1:ff97:4b80
IPV6-ICMP TTL:255 TOS:0x0 ID:0 IpLen:40 DgmLen:72

[**] [1:1000001:1] ICMP Flood Attack Detected [**]
[Classification: Generic ICMP event] [Priority: 3] 
10/17-11:30:32.076545 fe80::c302:cd7c:8a07:7d0c -> ff02::2
IPV6-ICMP TTL:255 TOS:0x0 ID:0 IpLen:40 DgmLen:48

[**] [1:1000001:1] ICMP Flood Attack Detected [**]
[Classification: Generic ICMP event] [Priority: 3] 
10/17-11:30:32.873728 fe80::73f8:e68b:6597:4b80 -> ff02::2
IPV6-ICMP TTL:255 TOS:0x0 ID:0 IpLen:40 DgmLen:48

[**] [1:1000001:1] ICMP Flood Attack Detected [**]
[Classification: Generic ICMP event] [Priority: 3] 
10/17-11:30:35.875895 fe80::c302:cd7c:8a07:7d0c -> ff02::2
IPV6-ICMP TTL:255 TOS:0x0 ID:0 IpLen:40 DgmLen:48

[**] [112:4:1] (spp_arpspoof) Attempted ARP cache overwrite attack [**]
10/17-11:30:36.316575 

[**] [1:1000001:1] ICMP Flood Attack Detected [**]
[Classification: Generic ICMP event] [Priority: 3] 
10/17-11:30:36.874140 fe80::73f8:e68b:6597:4b80 -> ff02::2
IPV6-ICMP TTL:255 TOS:0x0 ID:0 IpLen:40 DgmLen:48

[**] [1:1000001:1] ICMP Flood Attack Detected [**]
[Classification: Generic ICMP event] [Priority: 3] 
10/17-11:30:39.876340 fe80::c302:cd7c:8a07:7d0c -> ff02::2
IPV6-ICMP TTL:255 TOS:0x0 ID:0 IpLen:40 DgmLen:48

[**] [1:1000001:1] ICMP Flood Attack Detected [**]
[Classification: Generic ICMP event] [Priority: 3] 
10/17-11:30:40.874609 fe80::73f8:e68b:6597:4b80 -> ff02::2
IPV6-ICMP TTL:255 TOS:0x0 ID:0 IpLen:40 DgmLen:48

[**] [112:4:1] (spp_arpspoof) Attempted ARP cache overwrite attack [**]
10/17-11:30:41.400656 

[**] [112:4:1] (spp_arpspoof) Attempted ARP cache overwrite attack [**]
10/17-11:30:46.496671 

[**] [112:4:1] (spp_arpspoof) Attempted ARP cache overwrite attack [**]
10/17-11:30:49.863407 

[**] [112:4:1] (spp_arpspoof) Attempted ARP cache overwrite attack [**]
10/17-11:30:50.868669 

[**] [112:4:1] (spp_arpspoof) Attempted ARP cache overwrite attack [**]
10/17-11:30:51.577007 

[**] [112:4:1] (spp_arpspoof) Attempted ARP cache overwrite attack [**]
10/17-11:30:51.892678 

[**] [112:4:1] (spp_arpspoof) Attempted ARP cache overwrite attack [**]
10/17-11:30:56.687952 

[**] [112:4:1] (spp_arpspoof) Attempted ARP cache overwrite attack [**]
10/17-11:30:56.879274 

[**] [112:4:1] (spp_arpspoof) Attempted ARP cache overwrite attack [**]
10/17-11:30:57.908671 

[**] [112:4:1] (spp_arpspoof) Attempted ARP cache overwrite attack [**]
10/17-11:30:58.932666 

[**] [112:4:1] (spp_arpspoof) Attempted ARP cache overwrite attack [**]
10/17-11:31:01.784768 

[**] [112:4:1] (spp_arpspoof) Attempted ARP cache overwrite attack [**]
10/17-11:31:04.887353 

[**] [112:4:1] (spp_arpspoof) Attempted ARP cache overwrite attack [**]
10/17-11:31:05.908667 

[**] [112:4:1] (spp_arpspoof) Attempted ARP cache overwrite attack [**]
10/17-11:31:06.864769 

[**] [112:4:1] (spp_arpspoof) Attempted ARP cache overwrite attack [**]
10/17-11:31:06.932665 

[**] [112:4:1] (spp_arpspoof) Attempted ARP cache overwrite attack [**]
10/17-11:31:11.964568 

[**] [112:4:1] (spp_arpspoof) Attempted ARP cache overwrite attack [**]
10/17-11:31:17.080806 

[**] [112:4:1] (spp_arpspoof) Attempted ARP cache overwrite attack [**]
10/17-11:31:20.919321 

[**] [112:4:1] (spp_arpspoof) Attempted ARP cache overwrite attack [**]
10/17-11:31:21.940674 

[**] [112:4:1] (spp_arpspoof) Attempted ARP cache overwrite attack [**]
10/17-11:31:22.169491 

[**] [112:4:1] (spp_arpspoof) Attempted ARP cache overwrite attack [**]
10/17-11:31:22.964662 

[**] [112:4:1] (spp_arpspoof) Attempted ARP cache overwrite attack [**]
10/17-11:31:27.260956 

[**] [112:4:1] (spp_arpspoof) Attempted ARP cache overwrite attack [**]
10/17-11:31:32.348740 

[**] [112:4:1] (spp_arpspoof) Attempted ARP cache overwrite attack [**]
10/17-11:31:37.435855 

[**] [112:4:1] (spp_arpspoof) Attempted ARP cache overwrite attack [**]
10/17-11:31:42.525898 

[**] [112:4:1] (spp_arpspoof) Attempted ARP cache overwrite attack [**]
10/17-11:31:47.600965 

[**] [112:4:1] (spp_arpspoof) Attempted ARP cache overwrite attack [**]
10/17-11:31:52.712747 

[**] [112:4:1] (spp_arpspoof) Attempted ARP cache overwrite attack [**]
10/17-11:31:53.015462 

[**] [112:4:1] (spp_arpspoof) Attempted ARP cache overwrite attack [**]
10/17-11:31:54.036669 

[**] [112:4:1] (spp_arpspoof) Attempted ARP cache overwrite attack [**]
10/17-11:31:55.060667 

[**] [112:4:1] (spp_arpspoof) Attempted ARP cache overwrite attack [**]
10/17-11:31:57.799865 

[**] [112:4:1] (spp_arpspoof) Attempted ARP cache overwrite attack [**]
10/17-11:32:02.896732 

[**] [112:4:1] (spp_arpspoof) Attempted ARP cache overwrite attack [**]
10/17-11:32:08.020782 

[**] [112:4:1] (spp_arpspoof) Attempted ARP cache overwrite attack [**]
10/17-11:32:13.098395 

[**] [112:4:1] (spp_arpspoof) Attempted ARP cache overwrite attack [**]
10/17-11:32:18.196717 

[**] [112:4:1] (spp_arpspoof) Attempted ARP cache overwrite attack [**]
10/17-11:32:23.283842 

[**] [112:4:1] (spp_arpspoof) Attempted ARP cache overwrite attack [**]
10/17-11:32:28.371864 

[**] [112:4:1] (spp_arpspoof) Attempted ARP cache overwrite attack [**]
10/17-11:32:33.481193 

[**] [112:4:1] (spp_arpspoof) Attempted ARP cache overwrite attack [**]
10/17-11:32:33.603378 

[**] [112:4:1] (spp_arpspoof) Attempted ARP cache overwrite attack [**]
10/17-11:32:38.782353 

[**] [112:4:1] (spp_arpspoof) Attempted ARP cache overwrite attack [**]
10/17-11:32:43.880734 

[**] [112:4:1] (spp_arpspoof) Attempted ARP cache overwrite attack [**]
10/17-11:32:48.956692 

[**] [112:4:1] (spp_arpspoof) Attempted ARP cache overwrite attack [**]
10/17-11:32:54.028493 

[**] [112:4:1] (spp_arpspoof) Attempted ARP cache overwrite attack [**]
10/17-11:32:59.130162 

[**] [112:4:1] (spp_arpspoof) Attempted ARP cache overwrite attack [**]
10/17-11:32:59.143713 

[**] [112:4:1] (spp_arpspoof) Attempted ARP cache overwrite attack [**]
10/17-11:33:00.148661 

[**] [112:4:1] (spp_arpspoof) Attempted ARP cache overwrite attack [**]
10/17-11:33:01.172678 

[**] [112:4:1] (spp_arpspoof) Attempted ARP cache overwrite attack [**]
10/17-11:33:04.224633 

[**] [112:4:1] (spp_arpspoof) Attempted ARP cache overwrite attack [**]
10/17-11:33:06.159571 

[**] [112:4:1] (spp_arpspoof) Attempted ARP cache overwrite attack [**]
10/17-11:33:07.188662 

[**] [112:4:1] (spp_arpspoof) Attempted ARP cache overwrite attack [**]
10/17-11:33:08.212671 

[**] [112:4:1] (spp_arpspoof) Attempted ARP cache overwrite attack [**]
10/17-11:33:09.325557 

[**] [112:4:1] (spp_arpspoof) Attempted ARP cache overwrite attack [**]
10/17-11:33:14.167631 

[**] [112:4:1] (spp_arpspoof) Attempted ARP cache overwrite attack [**]
10/17-11:33:14.420379 

[**] [112:4:1] (spp_arpspoof) Attempted ARP cache overwrite attack [**]
10/17-11:33:15.188664 

[**] [112:4:1] (spp_arpspoof) Attempted ARP cache overwrite attack [**]
10/17-11:33:16.212685 

[**] [112:4:1] (spp_arpspoof) Attempted ARP cache overwrite attack [**]
10/17-11:33:19.485018 

[**] [112:4:1] (spp_arpspoof) Attempted ARP cache overwrite attack [**]
10/17-11:33:24.580761 

[**] [112:4:1] (spp_arpspoof) Attempted ARP cache overwrite attack [**]
10/17-11:33:29.672915 

[**] [112:4:1] (spp_arpspoof) Attempted ARP cache overwrite attack [**]
10/17-11:33:30.199683 

[**] [112:4:1] (spp_arpspoof) Attempted ARP cache overwrite attack [**]
10/17-11:33:31.220673 

[**] [112:4:1] (spp_arpspoof) Attempted ARP cache overwrite attack [**]
10/17-11:33:32.244669 

[**] [112:4:1] (spp_arpspoof) Attempted ARP cache overwrite attack [**]
10/17-11:33:34.756720 

[**] [112:4:1] (spp_arpspoof) Attempted ARP cache overwrite attack [**]
10/17-11:33:39.844681 

[**] [112:4:1] (spp_arpspoof) Attempted ARP cache overwrite attack [**]
10/17-11:33:44.926244 

[**] [1:123000:0] Testing DNP3 Snort DIRECT OPERATE [**]
[Priority: 0] 
10/17-11:33:45.251451 172.16.0.2:55493 -> 192.168.0.5:20000
TCP TTL:128 TOS:0x0 ID:46838 IpLen:20 DgmLen:67 DF
***AP*** Seq: 0x2C0F42E9  Ack: 0x72D9A9EB  Win: 0x3FE  TcpLen: 20

[**] [112:4:1] (spp_arpspoof) Attempted ARP cache overwrite attack [**]
10/17-11:33:50.017157 

[**] [1:123000:0] Testing DNP3 Snort DIRECT OPERATE [**]
[Priority: 0] 
10/17-11:33:53.264314 172.16.0.2:55493 -> 192.168.0.5:20000
TCP TTL:128 TOS:0x0 ID:46843 IpLen:20 DgmLen:67 DF
***AP*** Seq: 0x2C0F4304  Ack: 0x72D9AA0A  Win: 0x3FE  TcpLen: 20

[**] [112:4:1] (spp_arpspoof) Attempted ARP cache overwrite attack [**]
10/17-11:33:55.120743 

[**] [112:4:1] (spp_arpspoof) Attempted ARP cache overwrite attack [**]
10/17-11:34:00.196799 

[**] [112:4:1] (spp_arpspoof) Attempted ARP cache overwrite attack [**]
10/17-11:34:02.297313 

[**] [112:4:1] (spp_arpspoof) Attempted ARP cache overwrite attack [**]
10/17-11:34:03.316665 

[**] [112:4:1] (spp_arpspoof) Attempted ARP cache overwrite attack [**]
10/17-11:34:04.340664 

[**] [112:4:1] (spp_arpspoof) Attempted ARP cache overwrite attack [**]
10/17-11:34:05.291938 

[**] [112:4:1] (spp_arpspoof) Attempted ARP cache overwrite attack [**]
10/17-11:34:10.379910 

[**] [1:123000:0] Testing DNP3 Snort DIRECT OPERATE [**]
[Priority: 0] 
10/17-11:34:10.493801 172.16.0.2:55493 -> 192.168.0.5:20000
TCP TTL:128 TOS:0x0 ID:46851 IpLen:20 DgmLen:75 DF
***AP*** Seq: 0x2C0F4331  Ack: 0x72D9AAD4  Win: 0x3FE  TcpLen: 20

[**] [112:4:1] (spp_arpspoof) Attempted ARP cache overwrite attack [**]
10/17-11:34:15.468614 

[**] [112:4:1] (spp_arpspoof) Attempted ARP cache overwrite attack [**]
10/17-11:34:20.564107 

[**] [1:123000:0] Testing DNP3 Snort DIRECT OPERATE [**]
[Priority: 0] 
10/17-11:34:21.110297 172.16.0.2:55493 -> 192.168.0.5:20000
TCP TTL:128 TOS:0x0 ID:46854 IpLen:20 DgmLen:67 DF
***AP*** Seq: 0x2C0F4354  Ack: 0x72D9AAF9  Win: 0x3FD  TcpLen: 20

[**] [112:4:1] (spp_arpspoof) Attempted ARP cache overwrite attack [**]
10/17-11:34:25.664226 

[**] [112:4:1] (spp_arpspoof) Attempted ARP cache overwrite attack [**]
10/17-11:34:30.741381 

[**] [112:4:1] (spp_arpspoof) Attempted ARP cache overwrite attack [**]
10/17-11:34:35.844238 

[**] [112:4:1] (spp_arpspoof) Attempted ARP cache overwrite attack [**]
10/17-11:34:35.959300 

[**] [1:123000:0] Testing DNP3 Snort DIRECT OPERATE [**]
[Priority: 0] 
10/17-11:34:37.842273 172.16.0.2:55493 -> 192.168.0.5:20000
TCP TTL:128 TOS:0x0 ID:46865 IpLen:20 DgmLen:75 DF
***AP*** Seq: 0x2C0F4381  Ack: 0x72D9ABC3  Win: 0x3FD  TcpLen: 20

[**] [112:4:1] (spp_arpspoof) Attempted ARP cache overwrite attack [**]
10/17-11:34:41.139860 

[**] [112:4:1] (spp_arpspoof) Attempted ARP cache overwrite attack [**]
10/17-11:34:46.230279 

[**] [112:4:1] (spp_arpspoof) Attempted ARP cache overwrite attack [**]
10/17-11:34:51.324599 

[**] [112:4:1] (spp_arpspoof) Attempted ARP cache overwrite attack [**]
10/17-11:34:56.423938 

[**] [112:4:1] (spp_arpspoof) Attempted ARP cache overwrite attack [**]
10/17-11:35:01.510472 

[**] [112:4:1] (spp_arpspoof) Attempted ARP cache overwrite attack [**]
10/17-11:35:06.627884 

[**] [112:4:1] (spp_arpspoof) Attempted ARP cache overwrite attack [**]
10/17-11:35:08.424010 

[**] [112:4:1] (spp_arpspoof) Attempted ARP cache overwrite attack [**]
10/17-11:35:09.428658 

[**] [112:4:1] (spp_arpspoof) Attempted ARP cache overwrite attack [**]
10/17-11:35:10.452666 

[**] [112:4:1] (spp_arpspoof) Attempted ARP cache overwrite attack [**]
10/17-11:35:11.696924 

[**] [112:4:1] (spp_arpspoof) Attempted ARP cache overwrite attack [**]
10/17-11:35:15.439902 

[**] [112:4:1] (spp_arpspoof) Attempted ARP cache overwrite attack [**]
10/17-11:35:16.468682 

[**] [112:4:1] (spp_arpspoof) Attempted ARP cache overwrite attack [**]
10/17-11:35:16.768508 

[**] [112:4:1] (spp_arpspoof) Attempted ARP cache overwrite attack [**]
10/17-11:35:17.492666 

[**] [112:2:1] (spp_arpspoof) Ethernet/ARP Mismatch request for Source [**]
10/17-11:35:20.343428 

[**] [112:4:1] (spp_arpspoof) Attempted ARP cache overwrite attack [**]
10/17-11:35:20.343428 

[**] [112:2:1] (spp_arpspoof) Ethernet/ARP Mismatch request for Source [**]
10/17-11:35:20.344625 

[**] [112:4:1] (spp_arpspoof) Attempted ARP cache overwrite attack [**]
10/17-11:35:20.344625 

[**] [112:2:1] (spp_arpspoof) Ethernet/ARP Mismatch request for Source [**]
10/17-11:35:20.345957 

[**] [112:4:1] (spp_arpspoof) Attempted ARP cache overwrite attack [**]
10/17-11:35:20.345957 

[**] [112:2:1] (spp_arpspoof) Ethernet/ARP Mismatch request for Source [**]
10/17-11:35:20.347320 

[**] [112:4:1] (spp_arpspoof) Attempted ARP cache overwrite attack [**]
10/17-11:35:20.347320 

[**] [112:2:1] (spp_arpspoof) Ethernet/ARP Mismatch request for Source [**]
10/17-11:35:20.348660 

[**] [112:4:1] (spp_arpspoof) Attempted ARP cache overwrite attack [**]
10/17-11:35:20.348660 

[**] [112:4:1] (spp_arpspoof) Attempted ARP cache overwrite attack [**]
10/17-11:35:23.447920 

[**] [112:4:1] (spp_arpspoof) Attempted ARP cache overwrite attack [**]
10/17-11:35:24.468669 

[**] [112:4:1] (spp_arpspoof) Attempted ARP cache overwrite attack [**]
10/17-11:35:25.492667 

[**] [112:4:1] (spp_arpspoof) Attempted ARP cache overwrite attack [**]
10/17-11:35:27.996446 

[**] [112:4:1] (spp_arpspoof) Attempted ARP cache overwrite attack [**]
10/17-11:35:39.479971 

[**] [112:4:1] (spp_arpspoof) Attempted ARP cache overwrite attack [**]
10/17-11:35:40.500666 

[**] [1:123000:0] Testing DNP3 Snort DIRECT OPERATE [**]
[Priority: 0] 
10/17-11:35:40.675001 172.16.0.2:55493 -> 192.168.0.5:20000
TCP TTL:128 TOS:0x0 ID:46887 IpLen:20 DgmLen:67 DF
***AP*** Seq: 0x2C0F43C8  Ack: 0x72D9AD3E  Win: 0x3FD  TcpLen: 20

[**] [112:4:1] (spp_arpspoof) Attempted ARP cache overwrite attack [**]
10/17-11:35:41.524674 

[**] [112:4:1] (spp_arpspoof) Attempted ARP cache overwrite attack [**]
10/17-11:35:58.580664 

[**] [1:123000:0] Testing DNP3 Snort DIRECT OPERATE [**]
[Priority: 0] 
10/17-11:36:02.980410 172.16.0.2:55493 -> 192.168.0.5:20000
TCP TTL:128 TOS:0x0 ID:46896 IpLen:20 DgmLen:67 DF
***AP*** Seq: 0x2C0F43F5  Ack: 0x72D9AE08  Win: 0x3FD  TcpLen: 20

[**] [112:4:1] (spp_arpspoof) Attempted ARP cache overwrite attack [**]
10/17-11:36:11.576106 

[**] [112:4:1] (spp_arpspoof) Attempted ARP cache overwrite attack [**]
10/17-11:36:12.596671 

[**] [112:4:1] (spp_arpspoof) Attempted ARP cache overwrite attack [**]
10/17-11:36:13.620669 

[**] [1:1000001:1] ICMP Flood Attack Detected [**]
[Classification: Generic ICMP event] [Priority: 3] 
10/17-11:36:15.973018 :: -> ff02::1:ff97:4b80
IPV6-ICMP TTL:255 TOS:0x0 ID:0 IpLen:40 DgmLen:72

[**] [1:1000001:1] ICMP Flood Attack Detected [**]
[Classification: Generic ICMP event] [Priority: 3] 
10/17-11:36:16.192660 :: -> ff02::1:ff07:7d0c
IPV6-ICMP TTL:255 TOS:0x0 ID:0 IpLen:40 DgmLen:72

[**] [1:1000001:1] ICMP Flood Attack Detected [**]
[Classification: Generic ICMP event] [Priority: 3] 
10/17-11:36:17.002467 fe80::73f8:e68b:6597:4b80 -> ff02::2
IPV6-ICMP TTL:255 TOS:0x0 ID:0 IpLen:40 DgmLen:48

[**] [1:1000001:1] ICMP Flood Attack Detected [**]
[Classification: Generic ICMP event] [Priority: 3] 
10/17-11:36:17.871301 fe80::c302:cd7c:8a07:7d0c -> ff02::2
IPV6-ICMP TTL:255 TOS:0x0 ID:0 IpLen:40 DgmLen:48

[**] [1:1000001:1] ICMP Flood Attack Detected [**]
[Classification: Generic ICMP event] [Priority: 3] 
10/17-11:36:20.874433 fe80::73f8:e68b:6597:4b80 -> ff02::2
IPV6-ICMP TTL:255 TOS:0x0 ID:0 IpLen:40 DgmLen:48

[**] [112:4:1] (spp_arpspoof) Attempted ARP cache overwrite attack [**]
10/17-11:36:21.496565 

[**] [1:1000001:1] ICMP Flood Attack Detected [**]
[Classification: Generic ICMP event] [Priority: 3] 
10/17-11:36:21.872646 fe80::c302:cd7c:8a07:7d0c -> ff02::2
IPV6-ICMP TTL:255 TOS:0x0 ID:0 IpLen:40 DgmLen:48

[**] [1:123000:0] Testing DNP3 Snort DIRECT OPERATE [**]
[Priority: 0] 
10/17-11:36:23.422425 172.16.0.2:38491 -> 192.168.0.5:20000
TCP TTL:128 TOS:0x0 ID:46900 IpLen:20 DgmLen:67 DF
***AP*** Seq: 0xD83BFF79  Ack: 0x423B0281  Win: 0x3FF  TcpLen: 20

[**] [1:1000001:1] ICMP Flood Attack Detected [**]
[Classification: Generic ICMP event] [Priority: 3] 
10/17-11:36:24.874049 fe80::73f8:e68b:6597:4b80 -> ff02::2
IPV6-ICMP TTL:255 TOS:0x0 ID:0 IpLen:40 DgmLen:48

[**] [1:1000001:1] ICMP Flood Attack Detected [**]
[Classification: Generic ICMP event] [Priority: 3] 
10/17-11:36:25.872219 fe80::c302:cd7c:8a07:7d0c -> ff02::2
IPV6-ICMP TTL:255 TOS:0x0 ID:0 IpLen:40 DgmLen:48

[**] [112:4:1] (spp_arpspoof) Attempted ARP cache overwrite attack [**]
10/17-11:36:33.656669 

[**] [1:123000:0] Testing DNP3 Snort DIRECT OPERATE [**]
[Priority: 0] 
10/17-11:36:45.640660 172.16.0.2:33571 -> 192.168.0.5:20000
TCP TTL:128 TOS:0x0 ID:46910 IpLen:20 DgmLen:67 DF
***AP*** Seq: 0xFEF90B9F  Ack: 0x247B87B3  Win: 0x3FE  TcpLen: 20

[**] [1:123000:0] Testing DNP3 Snort DIRECT OPERATE [**]
[Priority: 0] 
10/17-11:36:58.821580 172.16.0.2:49701 -> 192.168.0.5:20000
TCP TTL:128 TOS:0x0 ID:46917 IpLen:20 DgmLen:67 DF
***AP*** Seq: 0x5B4E7B38  Ack: 0xBE17F842  Win: 0x3FF  TcpLen: 20

[**] [1:1000001:1] ICMP Flood Attack Detected [**]
[Classification: Generic ICMP event] [Priority: 3] 
10/17-11:37:01.144405 :: -> ff02::1:ff97:4b80
IPV6-ICMP TTL:255 TOS:0x0 ID:0 IpLen:40 DgmLen:72

[**] [1:1000001:1] ICMP Flood Attack Detected [**]
[Classification: Generic ICMP event] [Priority: 3] 
10/17-11:37:01.156308 :: -> ff02::1:ff07:7d0c
IPV6-ICMP TTL:255 TOS:0x0 ID:0 IpLen:40 DgmLen:72

[**] [1:1000001:1] ICMP Flood Attack Detected [**]
[Classification: Generic ICMP event] [Priority: 3] 
10/17-11:37:02.871045 fe80::73f8:e68b:6597:4b80 -> ff02::2
IPV6-ICMP TTL:255 TOS:0x0 ID:0 IpLen:40 DgmLen:48

[**] [1:1000001:1] ICMP Flood Attack Detected [**]
[Classification: Generic ICMP event] [Priority: 3] 
10/17-11:37:02.871046 fe80::c302:cd7c:8a07:7d0c -> ff02::2
IPV6-ICMP TTL:255 TOS:0x0 ID:0 IpLen:40 DgmLen:48

[**] [1:1000001:1] ICMP Flood Attack Detected [**]
[Classification: Generic ICMP event] [Priority: 3] 
10/17-11:37:06.875226 fe80::73f8:e68b:6597:4b80 -> ff02::2
IPV6-ICMP TTL:255 TOS:0x0 ID:0 IpLen:40 DgmLen:48

[**] [1:1000001:1] ICMP Flood Attack Detected [**]
[Classification: Generic ICMP event] [Priority: 3] 
10/17-11:37:06.875252 fe80::c302:cd7c:8a07:7d0c -> ff02::2
IPV6-ICMP TTL:255 TOS:0x0 ID:0 IpLen:40 DgmLen:48

[**] [112:4:1] (spp_arpspoof) Attempted ARP cache overwrite attack [**]
10/17-11:37:08.980666 

[**] [112:4:1] (spp_arpspoof) Attempted ARP cache overwrite attack [**]
10/17-11:37:09.996698 

[**] [1:123000:0] Testing DNP3 Snort DIRECT OPERATE [**]
[Priority: 0] 
10/17-11:37:10.540270 172.16.0.2:33571 -> 192.168.0.5:20000
TCP TTL:128 TOS:0x0 ID:46922 IpLen:20 DgmLen:67 DF
***AP*** Seq: 0xFEF90BCC  Ack: 0x247B88BA  Win: 0x3FE  TcpLen: 20

[**] [1:1000001:1] ICMP Flood Attack Detected [**]
[Classification: Generic ICMP event] [Priority: 3] 
10/17-11:37:10.874513 fe80::73f8:e68b:6597:4b80 -> ff02::2
IPV6-ICMP TTL:255 TOS:0x0 ID:0 IpLen:40 DgmLen:48

[**] [1:1000001:1] ICMP Flood Attack Detected [**]
[Classification: Generic ICMP event] [Priority: 3] 
10/17-11:37:10.874545 fe80::c302:cd7c:8a07:7d0c -> ff02::2
IPV6-ICMP TTL:255 TOS:0x0 ID:0 IpLen:40 DgmLen:48

[**] [112:4:1] (spp_arpspoof) Attempted ARP cache overwrite attack [**]
10/17-11:37:17.704434 

[**] [112:4:1] (spp_arpspoof) Attempted ARP cache overwrite attack [**]
10/17-11:37:18.708664 

[**] [112:4:1] (spp_arpspoof) Attempted ARP cache overwrite attack [**]
10/17-11:37:19.732665 

[**] [1:123000:0] Testing DNP3 Snort DIRECT OPERATE [**]
[Priority: 0] 
10/17-11:37:24.660166 172.16.0.2:33571 -> 192.168.0.5:20000
TCP TTL:128 TOS:0x0 ID:46926 IpLen:20 DgmLen:67 DF
***AP*** Seq: 0xFEF90BF9  Ack: 0x247B89C1  Win: 0x3FE  TcpLen: 20

[**] [112:4:1] (spp_arpspoof) Attempted ARP cache overwrite attack [**]
10/17-11:37:24.720218 

[**] [112:4:1] (spp_arpspoof) Attempted ARP cache overwrite attack [**]
10/17-11:37:25.748668 

[**] [112:4:1] (spp_arpspoof) Attempted ARP cache overwrite attack [**]
10/17-11:37:26.772670 

[**] [112:4:1] (spp_arpspoof) Attempted ARP cache overwrite attack [**]
10/17-11:37:32.728241 

[**] [112:4:1] (spp_arpspoof) Attempted ARP cache overwrite attack [**]
10/17-11:37:33.748666 

[**] [112:4:1] (spp_arpspoof) Attempted ARP cache overwrite attack [**]
10/17-11:37:34.772665 

[**] [1:123000:0] Testing DNP3 Snort DIRECT OPERATE [**]
[Priority: 0] 
10/17-11:37:35.811807 172.16.0.2:49701 -> 192.168.0.5:20000
TCP TTL:128 TOS:0x0 ID:46934 IpLen:20 DgmLen:67 DF
***AP*** Seq: 0x5B4E7B65  Ack: 0xBE17F91A  Win: 0x3FF  TcpLen: 20

[**] [1:1000001:1] ICMP Flood Attack Detected [**]
[Classification: Generic ICMP event] [Priority: 3] 
10/17-11:37:46.440237 :: -> ff02::1:ff97:4b80
IPV6-ICMP TTL:255 TOS:0x0 ID:0 IpLen:40 DgmLen:72

[**] [1:1000001:1] ICMP Flood Attack Detected [**]
[Classification: Generic ICMP event] [Priority: 3] 
10/17-11:37:46.568153 :: -> ff02::1:ff07:7d0c
IPV6-ICMP TTL:255 TOS:0x0 ID:0 IpLen:40 DgmLen:72

[**] [1:1000001:1] ICMP Flood Attack Detected [**]
[Classification: Generic ICMP event] [Priority: 3] 
10/17-11:37:47.870860 fe80::73f8:e68b:6597:4b80 -> ff02::2
IPV6-ICMP TTL:255 TOS:0x0 ID:0 IpLen:40 DgmLen:48

[**] [1:1000001:1] ICMP Flood Attack Detected [**]
[Classification: Generic ICMP event] [Priority: 3] 
10/17-11:37:47.870888 fe80::c302:cd7c:8a07:7d0c -> ff02::2
IPV6-ICMP TTL:255 TOS:0x0 ID:0 IpLen:40 DgmLen:48

[**] [112:4:1] (spp_arpspoof) Attempted ARP cache overwrite attack [**]
10/17-11:37:48.760292 

[**] [112:4:1] (spp_arpspoof) Attempted ARP cache overwrite attack [**]
10/17-11:37:49.780683 

[**] [112:4:1] (spp_arpspoof) Attempted ARP cache overwrite attack [**]
10/17-11:37:50.804689 

[**] [1:1000001:1] ICMP Flood Attack Detected [**]
[Classification: Generic ICMP event] [Priority: 3] 
10/17-11:37:51.875011 fe80::73f8:e68b:6597:4b80 -> ff02::2
IPV6-ICMP TTL:255 TOS:0x0 ID:0 IpLen:40 DgmLen:48

[**] [1:1000001:1] ICMP Flood Attack Detected [**]
[Classification: Generic ICMP event] [Priority: 3] 
10/17-11:37:51.875041 fe80::c302:cd7c:8a07:7d0c -> ff02::2
IPV6-ICMP TTL:255 TOS:0x0 ID:0 IpLen:40 DgmLen:48

[**] [112:4:1] (spp_arpspoof) Attempted ARP cache overwrite attack [**]
10/17-11:37:52.244671 

[**] [1:1000001:1] ICMP Flood Attack Detected [**]
[Classification: Generic ICMP event] [Priority: 3] 
10/17-11:37:55.874250 fe80::73f8:e68b:6597:4b80 -> ff02::2
IPV6-ICMP TTL:255 TOS:0x0 ID:0 IpLen:40 DgmLen:48

[**] [1:1000001:1] ICMP Flood Attack Detected [**]
[Classification: Generic ICMP event] [Priority: 3] 
10/17-11:37:55.874273 fe80::c302:cd7c:8a07:7d0c -> ff02::2
IPV6-ICMP TTL:255 TOS:0x0 ID:0 IpLen:40 DgmLen:48

[**] [1:123000:0] Testing DNP3 Snort DIRECT OPERATE [**]
[Priority: 0] 
10/17-11:37:55.921171 172.16.0.2:55493 -> 192.168.0.5:20000
TCP TTL:128 TOS:0x0 ID:46939 IpLen:20 DgmLen:75 DF
***AP*** Seq: 0x2C0F4446  Ack: 0x72D9B028  Win: 0x3FC  TcpLen: 20

[**] [112:4:1] (spp_arpspoof) Attempted ARP cache overwrite attack [**]
10/17-11:37:58.996761 

[**] [112:4:1] (spp_arpspoof) Attempted ARP cache overwrite attack [**]
10/17-11:38:20.856357 

[**] [112:4:1] (spp_arpspoof) Attempted ARP cache overwrite attack [**]
10/17-11:38:21.876665 

[**] [112:4:1] (spp_arpspoof) Attempted ARP cache overwrite attack [**]
10/17-11:38:22.900666 

[**] [1:1000001:1] ICMP Flood Attack Detected [**]
[Classification: Generic ICMP event] [Priority: 3] 
10/17-11:38:31.191952 :: -> ff02::1:ff97:4b80
IPV6-ICMP TTL:255 TOS:0x0 ID:0 IpLen:40 DgmLen:72

[**] [1:1000001:1] ICMP Flood Attack Detected [**]
[Classification: Generic ICMP event] [Priority: 3] 
10/17-11:38:31.623943 :: -> ff02::1:ff07:7d0c
IPV6-ICMP TTL:255 TOS:0x0 ID:0 IpLen:40 DgmLen:72

[**] [1:1000001:1] ICMP Flood Attack Detected [**]
[Classification: Generic ICMP event] [Priority: 3] 
10/17-11:38:32.870463 fe80::73f8:e68b:6597:4b80 -> ff02::2
IPV6-ICMP TTL:255 TOS:0x0 ID:0 IpLen:40 DgmLen:48

[**] [1:1000001:1] ICMP Flood Attack Detected [**]
[Classification: Generic ICMP event] [Priority: 3] 
10/17-11:38:32.870490 fe80::c302:cd7c:8a07:7d0c -> ff02::2
IPV6-ICMP TTL:255 TOS:0x0 ID:0 IpLen:40 DgmLen:48

[**] [112:4:1] (spp_arpspoof) Attempted ARP cache overwrite attack [**]
10/17-11:38:34.232662 

[**] [1:1000001:1] ICMP Flood Attack Detected [**]
[Classification: Generic ICMP event] [Priority: 3] 
10/17-11:38:36.873857 fe80::73f8:e68b:6597:4b80 -> ff02::2
IPV6-ICMP TTL:255 TOS:0x0 ID:0 IpLen:40 DgmLen:48

[**] [1:1000001:1] ICMP Flood Attack Detected [**]
[Classification: Generic ICMP event] [Priority: 3] 
10/17-11:38:36.873889 fe80::c302:cd7c:8a07:7d0c -> ff02::2
IPV6-ICMP TTL:255 TOS:0x0 ID:0 IpLen:40 DgmLen:48

[**] [1:1000001:1] ICMP Flood Attack Detected [**]
[Classification: Generic ICMP event] [Priority: 3] 
10/17-11:38:40.874179 fe80::73f8:e68b:6597:4b80 -> ff02::2
IPV6-ICMP TTL:255 TOS:0x0 ID:0 IpLen:40 DgmLen:48

[**] [1:1000001:1] ICMP Flood Attack Detected [**]
[Classification: Generic ICMP event] [Priority: 3] 
10/17-11:38:40.874195 fe80::c302:cd7c:8a07:7d0c -> ff02::2
IPV6-ICMP TTL:255 TOS:0x0 ID:0 IpLen:40 DgmLen:48

[**] [112:4:1] (spp_arpspoof) Attempted ARP cache overwrite attack [**]
10/17-11:38:52.496912 

[**] [112:4:1] (spp_arpspoof) Attempted ARP cache overwrite attack [**]
10/17-11:39:22.868665 

[**] [112:4:1] (spp_arpspoof) Attempted ARP cache overwrite attack [**]
10/17-11:39:26.984671 

[**] [112:4:1] (spp_arpspoof) Attempted ARP cache overwrite attack [**]
10/17-11:39:27.988664 

[**] [112:4:1] (spp_arpspoof) Attempted ARP cache overwrite attack [**]
10/17-11:39:29.012674 

[**] [112:4:1] (spp_arpspoof) Attempted ARP cache overwrite attack [**]
10/17-11:39:34.000670 

[**] [112:4:1] (spp_arpspoof) Attempted ARP cache overwrite attack [**]
10/17-11:39:35.028667 

[**] [112:4:1] (spp_arpspoof) Attempted ARP cache overwrite attack [**]
10/17-11:39:36.052676 

[**] [112:4:1] (spp_arpspoof) Attempted ARP cache overwrite attack [**]
10/17-11:39:40.496990 

[**] [112:4:1] (spp_arpspoof) Attempted ARP cache overwrite attack [**]
10/17-11:39:42.008591 
