# Supplementary material for: AI-driven cybersecurity framework for anomaly detection in power systems
Source: Sci Rep. 2025 Oct 10;15:35506. doi: 10.1038/s41598-025-19634-y (PMC12514191; doi:10.1038/s41598-025-19634-y)
Supplement: Supplementary file 1 — Supplementary Information. [file 41598_2025_19634_MOESM1_ESM.zip › Datasets/RawFiles/snort/UC3_PyDNP3_CORE_Snort_5_OS_60_1017]

[**] [1:1000001:1] ICMP Flood Attack Detected [**]
[Classification: Generic ICMP event] [Priority: 3] 
10/17-14:26:40.895260 fe80::73f8:e68b:6597:4b80 -> ff02::2
IPV6-ICMP TTL:255 TOS:0x0 ID:0 IpLen:40 DgmLen:48

[**] [1:1000001:1] ICMP Flood Attack Detected [**]
[Classification: Generic ICMP event] [Priority: 3] 
10/17-14:26:40.895295 fe80::c302:cd7c:8a07:7d0c -> ff02::2
IPV6-ICMP TTL:255 TOS:0x0 ID:0 IpLen:40 DgmLen:48

[**] [1:123000:0] Testing DNP3 Snort DIRECT OPERATE [**]
[Priority: 0] 
10/17-14:26:55.428783 172.16.0.2:42197 -> 192.168.0.5:20000
TCP TTL:128 TOS:0x0 ID:49689 IpLen:20 DgmLen:67 DF
***AP*** Seq: 0x63600914  Ack: 0xC799C02D  Win: 0x402  TcpLen: 20

[**] [112:4:1] (spp_arpspoof) Attempted ARP cache overwrite attack [**]
10/17-14:27:00.095951 

[**] [1:123000:0] Testing DNP3 Snort DIRECT OPERATE [**]
[Priority: 0] 
10/17-14:27:10.832524 172.16.0.2:42197 -> 192.168.0.5:20000
TCP TTL:128 TOS:0x0 ID:49691 IpLen:20 DgmLen:67 DF
***AP*** Seq: 0x6360092F  Ack: 0xC799C04C  Win: 0x402  TcpLen: 20

[**] [1:123000:0] Testing DNP3 Snort DIRECT OPERATE [**]
[Priority: 0] 
10/17-14:27:18.588306 172.16.0.2:54887 -> 192.168.0.5:20000
TCP TTL:128 TOS:0x0 ID:49692 IpLen:20 DgmLen:67 DF
***AP*** Seq: 0x1CA91421  Ack: 0xC0175C9F  Win: 0x400  TcpLen: 20

[**] [1:123000:0] Testing DNP3 Snort DIRECT OPERATE [**]
[Priority: 0] 
10/17-14:27:22.929302 172.16.0.2:33385 -> 192.168.0.5:20000
TCP TTL:128 TOS:0x0 ID:49693 IpLen:20 DgmLen:67 DF
***AP*** Seq: 0x2919C340  Ack: 0xE8936BEC  Win: 0x3FF  TcpLen: 20

[**] [112:4:1] (spp_arpspoof) Attempted ARP cache overwrite attack [**]
10/17-14:27:23.636663 

[**] [112:4:1] (spp_arpspoof) Attempted ARP cache overwrite attack [**]
10/17-14:27:27.596146 

[**] [112:4:1] (spp_arpspoof) Attempted ARP cache overwrite attack [**]
10/17-14:27:30.926829 

[**] [112:4:1] (spp_arpspoof) Attempted ARP cache overwrite attack [**]
10/17-14:27:31.960663 

[**] [1:123000:0] Testing DNP3 Snort DIRECT OPERATE [**]
[Priority: 0] 
10/17-14:27:32.837606 172.16.0.2:50927 -> 192.168.0.5:20000
TCP TTL:128 TOS:0x0 ID:49696 IpLen:20 DgmLen:67 DF
***AP*** Seq: 0xE1018BB0  Ack: 0x3D7511C3  Win: 0x402  TcpLen: 20

[**] [112:4:1] (spp_arpspoof) Attempted ARP cache overwrite attack [**]
10/17-14:27:32.980668 

[**] [112:4:1] (spp_arpspoof) Attempted ARP cache overwrite attack [**]
10/17-14:27:37.942766 

[**] [1:123000:0] Testing DNP3 Snort DIRECT OPERATE [**]
[Priority: 0] 
10/17-14:27:38.500019 172.16.0.2:50927 -> 192.168.0.5:20000
TCP TTL:128 TOS:0x0 ID:49699 IpLen:20 DgmLen:67 DF
***AP*** Seq: 0xE1018BCB  Ack: 0x3D7511E2  Win: 0x402  TcpLen: 20

[**] [112:4:1] (spp_arpspoof) Attempted ARP cache overwrite attack [**]
10/17-14:27:38.964670 

[**] [112:4:1] (spp_arpspoof) Attempted ARP cache overwrite attack [**]
10/17-14:27:39.988672 

[**] [1:123000:0] Testing DNP3 Snort DIRECT OPERATE [**]
[Priority: 0] 
10/17-14:27:42.949421 172.16.0.2:33385 -> 192.168.0.5:20000
TCP TTL:128 TOS:0x0 ID:49700 IpLen:20 DgmLen:67 DF
***AP*** Seq: 0x2919C36D  Ack: 0xE8936CF3  Win: 0x3FF  TcpLen: 20

[**] [112:4:1] (spp_arpspoof) Attempted ARP cache overwrite attack [**]
10/17-14:27:45.950832 

[**] [112:4:1] (spp_arpspoof) Attempted ARP cache overwrite attack [**]
10/17-14:27:46.964664 

[**] [112:4:1] (spp_arpspoof) Attempted ARP cache overwrite attack [**]
10/17-14:27:47.988667 

[**] [1:123000:0] Testing DNP3 Snort DIRECT OPERATE [**]
[Priority: 0] 
10/17-14:27:55.269989 172.16.0.2:42197 -> 192.168.0.5:20000
TCP TTL:128 TOS:0x0 ID:49702 IpLen:20 DgmLen:75 DF
***AP*** Seq: 0x6360095C  Ack: 0xC799C116  Win: 0x402  TcpLen: 20

[**] [112:4:1] (spp_arpspoof) Attempted ARP cache overwrite attack [**]
10/17-14:27:55.596432 

[**] [1:123000:0] Testing DNP3 Snort DIRECT OPERATE [**]
[Priority: 0] 
10/17-14:27:59.280243 172.16.0.2:42197 -> 192.168.0.5:20000
TCP TTL:128 TOS:0x0 ID:49703 IpLen:20 DgmLen:75 DF
***AP*** Seq: 0x6360097F  Ack: 0xC799C13B  Win: 0x401  TcpLen: 20

[**] [112:4:1] (spp_arpspoof) Attempted ARP cache overwrite attack [**]
10/17-14:28:01.982983 

[**] [112:4:1] (spp_arpspoof) Attempted ARP cache overwrite attack [**]
10/17-14:28:02.864115 

[**] [112:4:1] (spp_arpspoof) Attempted ARP cache overwrite attack [**]
10/17-14:28:02.996670 

[**] [112:4:1] (spp_arpspoof) Attempted ARP cache overwrite attack [**]
10/17-14:28:02.999152 

[**] [112:4:1] (spp_arpspoof) Attempted ARP cache overwrite attack [**]
10/17-14:28:03.196884 

[**] [112:4:1] (spp_arpspoof) Attempted ARP cache overwrite attack [**]
10/17-14:28:04.020663 

[**] [112:4:1] (spp_arpspoof) Attempted ARP cache overwrite attack [**]
10/17-14:28:08.280499 

[**] [112:4:1] (spp_arpspoof) Attempted ARP cache overwrite attack [**]
10/17-14:28:13.392785 

[**] [112:4:1] (spp_arpspoof) Attempted ARP cache overwrite attack [**]
10/17-14:28:18.488639 

[**] [112:4:1] (spp_arpspoof) Attempted ARP cache overwrite attack [**]
10/17-14:28:23.556942 

[**] [112:4:1] (spp_arpspoof) Attempted ARP cache overwrite attack [**]
10/17-14:28:28.624708 

[**] [112:4:1] (spp_arpspoof) Attempted ARP cache overwrite attack [**]
10/17-14:28:33.708832 

[**] [112:4:1] (spp_arpspoof) Attempted ARP cache overwrite attack [**]
10/17-14:28:34.079294 

[**] [112:4:1] (spp_arpspoof) Attempted ARP cache overwrite attack [**]
10/17-14:28:35.092666 

[**] [112:4:1] (spp_arpspoof) Attempted ARP cache overwrite attack [**]
10/17-14:28:36.116665 

[**] [112:4:1] (spp_arpspoof) Attempted ARP cache overwrite attack [**]
10/17-14:28:38.787895 

[**] [112:4:1] (spp_arpspoof) Attempted ARP cache overwrite attack [**]
10/17-14:28:43.868777 

[**] [1:123000:0] Testing DNP3 Snort DIRECT OPERATE [**]
[Priority: 0] 
10/17-14:28:43.814128 172.16.0.2:33385 -> 192.168.0.5:20000
TCP TTL:128 TOS:0x0 ID:49710 IpLen:20 DgmLen:67 DF
***AP*** Seq: 0x2919C39A  Ack: 0xE8936DFA  Win: 0x3FF  TcpLen: 20

[**] [1:123000:0] Testing DNP3 Snort DIRECT OPERATE [**]
[Priority: 0] 
10/17-14:28:46.930455 172.16.0.2:33385 -> 192.168.0.5:20000
TCP TTL:128 TOS:0x0 ID:49711 IpLen:20 DgmLen:67 DF
***AP*** Seq: 0x2919C3B5  Ack: 0xE8936E19  Win: 0x3FF  TcpLen: 20

[**] [112:4:1] (spp_arpspoof) Attempted ARP cache overwrite attack [**]
10/17-14:28:48.884661 

[**] [112:4:1] (spp_arpspoof) Attempted ARP cache overwrite attack [**]
10/17-14:28:48.936975 

[**] [1:123000:0] Testing DNP3 Snort DIRECT OPERATE [**]
[Priority: 0] 
10/17-14:28:51.472842 172.16.0.2:33385 -> 192.168.0.5:20000
TCP TTL:128 TOS:0x0 ID:49713 IpLen:20 DgmLen:67 DF
***AP*** Seq: 0x2919C3D0  Ack: 0xE8936E38  Win: 0x3FF  TcpLen: 20

[**] [112:4:1] (spp_arpspoof) Attempted ARP cache overwrite attack [**]
10/17-14:28:54.019892 

[**] [1:123000:0] Testing DNP3 Snort DIRECT OPERATE [**]
[Priority: 0] 
10/17-14:28:55.080776 172.16.0.2:33385 -> 192.168.0.5:20000
TCP TTL:128 TOS:0x0 ID:49714 IpLen:20 DgmLen:67 DF
***AP*** Seq: 0x2919C3EB  Ack: 0xE8936E57  Win: 0x3FE  TcpLen: 20

[**] [112:4:1] (spp_arpspoof) Attempted ARP cache overwrite attack [**]
10/17-14:28:59.087875 

[**] [1:123000:0] Testing DNP3 Snort DIRECT OPERATE [**]
[Priority: 0] 
10/17-14:29:00.260575 172.16.0.2:33385 -> 192.168.0.5:20000
TCP TTL:128 TOS:0x0 ID:49715 IpLen:20 DgmLen:67 DF
***AP*** Seq: 0x2919C406  Ack: 0xE8936E76  Win: 0x3FE  TcpLen: 20

[**] [112:4:1] (spp_arpspoof) Attempted ARP cache overwrite attack [**]
10/17-14:29:04.172663 

[**] [112:4:1] (spp_arpspoof) Attempted ARP cache overwrite attack [**]
10/17-14:29:09.259852 

[**] [112:4:1] (spp_arpspoof) Attempted ARP cache overwrite attack [**]
10/17-14:29:14.359866 

[**] [1:123000:0] Testing DNP3 Snort DIRECT OPERATE [**]
[Priority: 0] 
10/17-14:29:14.291037 172.16.0.2:50927 -> 192.168.0.5:20000
TCP TTL:128 TOS:0x0 ID:49716 IpLen:20 DgmLen:67 DF
***AP*** Seq: 0xE1018BF8  Ack: 0x3D7512BA  Win: 0x402  TcpLen: 20

[**] [1:123000:0] Testing DNP3 Snort DIRECT OPERATE [**]
[Priority: 0] 
10/17-14:29:18.240701 172.16.0.2:50927 -> 192.168.0.5:20000
TCP TTL:128 TOS:0x0 ID:49717 IpLen:20 DgmLen:67 DF
***AP*** Seq: 0xE1018C13  Ack: 0x3D7512D9  Win: 0x402  TcpLen: 20

[**] [112:4:1] (spp_arpspoof) Attempted ARP cache overwrite attack [**]
10/17-14:29:19.440455 

[**] [112:4:1] (spp_arpspoof) Attempted ARP cache overwrite attack [**]
10/17-14:29:24.548943 

[**] [112:4:1] (spp_arpspoof) Attempted ARP cache overwrite attack [**]
10/17-14:29:29.631953 

[**] [112:4:1] (spp_arpspoof) Attempted ARP cache overwrite attack [**]
10/17-14:29:34.732703 

[**] [112:4:1] (spp_arpspoof) Attempted ARP cache overwrite attack [**]
10/17-14:29:39.815956 

[**] [112:4:1] (spp_arpspoof) Attempted ARP cache overwrite attack [**]
10/17-14:29:40.208076 

[**] [112:4:1] (spp_arpspoof) Attempted ARP cache overwrite attack [**]
10/17-14:29:41.236665 

[**] [112:4:1] (spp_arpspoof) Attempted ARP cache overwrite attack [**]
10/17-14:29:42.260668 

[**] [112:4:1] (spp_arpspoof) Attempted ARP cache overwrite attack [**]
10/17-14:29:44.907913 

[**] [112:4:1] (spp_arpspoof) Attempted ARP cache overwrite attack [**]
10/17-14:29:47.223961 

[**] [112:4:1] (spp_arpspoof) Attempted ARP cache overwrite attack [**]
10/17-14:29:48.244671 

[**] [112:4:1] (spp_arpspoof) Attempted ARP cache overwrite attack [**]
10/17-14:29:49.268663 

[**] [112:4:1] (spp_arpspoof) Attempted ARP cache overwrite attack [**]
10/17-14:29:49.991882 

[**] [112:4:1] (spp_arpspoof) Attempted ARP cache overwrite attack [**]
10/17-14:29:55.077352 

[**] [112:4:1] (spp_arpspoof) Attempted ARP cache overwrite attack [**]
10/17-14:29:55.232029 

[**] [112:4:1] (spp_arpspoof) Attempted ARP cache overwrite attack [**]
10/17-14:29:56.244663 

[**] [112:4:1] (spp_arpspoof) Attempted ARP cache overwrite attack [**]
10/17-14:29:57.268666 

[**] [112:4:1] (spp_arpspoof) Attempted ARP cache overwrite attack [**]
10/17-14:30:00.180676 

[**] [112:4:1] (spp_arpspoof) Attempted ARP cache overwrite attack [**]
10/17-14:30:05.272280 

[**] [112:4:1] (spp_arpspoof) Attempted ARP cache overwrite attack [**]
10/17-14:30:05.387296 

[**] [1:123000:0] Testing DNP3 Snort DIRECT OPERATE [**]
[Priority: 0] 
10/17-14:30:07.610192 172.16.0.2:42197 -> 192.168.0.5:20000
TCP TTL:128 TOS:0x0 ID:49725 IpLen:20 DgmLen:67 DF
***AP*** Seq: 0x636009D0  Ack: 0xC799C2B6  Win: 0x401  TcpLen: 20

[**] [112:4:1] (spp_arpspoof) Attempted ARP cache overwrite attack [**]
10/17-14:30:10.584349 

[**] [112:4:1] (spp_arpspoof) Attempted ARP cache overwrite attack [**]
10/17-14:30:11.264115 

[**] [112:4:1] (spp_arpspoof) Attempted ARP cache overwrite attack [**]
10/17-14:30:12.276665 

[**] [112:4:1] (spp_arpspoof) Attempted ARP cache overwrite attack [**]
10/17-14:30:13.300668 

[**] [1:123000:0] Testing DNP3 Snort DIRECT OPERATE [**]
[Priority: 0] 
10/17-14:30:14.487965 172.16.0.2:42197 -> 192.168.0.5:20000
TCP TTL:128 TOS:0x0 ID:49727 IpLen:20 DgmLen:67 DF
***AP*** Seq: 0x636009EB  Ack: 0xC799C2D5  Win: 0x401  TcpLen: 20

[**] [112:4:1] (spp_arpspoof) Attempted ARP cache overwrite attack [**]
10/17-14:30:15.652610 

[**] [112:4:1] (spp_arpspoof) Attempted ARP cache overwrite attack [**]
10/17-14:30:20.756166 

[**] [112:4:1] (spp_arpspoof) Attempted ARP cache overwrite attack [**]
10/17-14:30:25.852532 

[**] [1:123000:0] Testing DNP3 Snort DIRECT OPERATE [**]
[Priority: 0] 
10/17-14:30:25.839430 172.16.0.2:42197 -> 192.168.0.5:20000
TCP TTL:128 TOS:0x0 ID:49728 IpLen:20 DgmLen:75 DF
***AP*** Seq: 0x63600A06  Ack: 0xC799C2F4  Win: 0x401  TcpLen: 20

[**] [112:4:1] (spp_arpspoof) Attempted ARP cache overwrite attack [**]
10/17-14:30:30.968853 

[**] [112:4:1] (spp_arpspoof) Attempted ARP cache overwrite attack [**]
10/17-14:30:36.036608 

[**] [112:4:1] (spp_arpspoof) Attempted ARP cache overwrite attack [**]
10/17-14:30:41.120574 

[**] [112:4:1] (spp_arpspoof) Attempted ARP cache overwrite attack [**]
10/17-14:30:43.360508 

[**] [112:4:1] (spp_arpspoof) Attempted ARP cache overwrite attack [**]
10/17-14:30:44.372667 

[**] [112:4:1] (spp_arpspoof) Attempted ARP cache overwrite attack [**]
10/17-14:30:45.396669 

[**] [112:4:1] (spp_arpspoof) Attempted ARP cache overwrite attack [**]
10/17-14:30:46.248755 

[**] [112:4:1] (spp_arpspoof) Attempted ARP cache overwrite attack [**]
10/17-14:30:51.347917 

[**] [112:4:1] (spp_arpspoof) Attempted ARP cache overwrite attack [**]
10/17-14:30:56.441566 

[**] [112:4:1] (spp_arpspoof) Attempted ARP cache overwrite attack [**]
10/17-14:31:01.547866 

[**] [1:123000:0] Testing DNP3 Snort DIRECT OPERATE [**]
[Priority: 0] 
10/17-14:31:02.391631 172.16.0.2:54887 -> 192.168.0.5:20000
TCP TTL:128 TOS:0x0 ID:49735 IpLen:20 DgmLen:67 DF
***AP*** Seq: 0x1CA91496  Ack: 0xC0175FB6  Win: 0x3FF  TcpLen: 20

[**] [112:4:1] (spp_arpspoof) Attempted ARP cache overwrite attack [**]
10/17-14:31:06.632580 

[**] [112:4:1] (spp_arpspoof) Attempted ARP cache overwrite attack [**]
10/17-14:31:11.711856 

[**] [112:4:1] (spp_arpspoof) Attempted ARP cache overwrite attack [**]
10/17-14:31:16.787854 

[**] [112:4:1] (spp_arpspoof) Attempted ARP cache overwrite attack [**]
10/17-14:31:21.872971 

[**] [112:4:1] (spp_arpspoof) Attempted ARP cache overwrite attack [**]
10/17-14:31:26.961863 

[**] [112:4:1] (spp_arpspoof) Attempted ARP cache overwrite attack [**]
10/17-14:31:32.044776 

[**] [112:4:1] (spp_arpspoof) Attempted ARP cache overwrite attack [**]
10/17-14:31:37.124662 

[**] [112:2:1] (spp_arpspoof) Ethernet/ARP Mismatch request for Source [**]
10/17-14:31:41.531422 

[**] [112:4:1] (spp_arpspoof) Attempted ARP cache overwrite attack [**]
10/17-14:31:41.531422 

[**] [112:2:1] (spp_arpspoof) Ethernet/ARP Mismatch request for Source [**]
10/17-14:31:41.532630 

[**] [112:4:1] (spp_arpspoof) Attempted ARP cache overwrite attack [**]
10/17-14:31:41.532630 

[**] [112:2:1] (spp_arpspoof) Ethernet/ARP Mismatch request for Source [**]
10/17-14:31:41.534101 

[**] [112:4:1] (spp_arpspoof) Attempted ARP cache overwrite attack [**]
10/17-14:31:41.534101 

[**] [112:2:1] (spp_arpspoof) Ethernet/ARP Mismatch request for Source [**]
10/17-14:31:41.535426 

[**] [112:4:1] (spp_arpspoof) Attempted ARP cache overwrite attack [**]
10/17-14:31:41.535426 

[**] [112:2:1] (spp_arpspoof) Ethernet/ARP Mismatch request for Source [**]
10/17-14:31:41.536524 

[**] [112:4:1] (spp_arpspoof) Attempted ARP cache overwrite attack [**]
10/17-14:31:41.536524 

[**] [112:4:1] (spp_arpspoof) Attempted ARP cache overwrite attack [**]
10/17-14:31:49.489144 

[**] [112:4:1] (spp_arpspoof) Attempted ARP cache overwrite attack [**]
10/17-14:31:50.516674 

[**] [112:4:1] (spp_arpspoof) Attempted ARP cache overwrite attack [**]
10/17-14:31:51.540674 

[**] [112:4:1] (spp_arpspoof) Attempted ARP cache overwrite attack [**]
10/17-14:31:56.505097 

[**] [112:4:1] (spp_arpspoof) Attempted ARP cache overwrite attack [**]
10/17-14:31:57.524678 

[**] [112:4:1] (spp_arpspoof) Attempted ARP cache overwrite attack [**]
10/17-14:31:58.548670 

[**] [112:4:1] (spp_arpspoof) Attempted ARP cache overwrite attack [**]
10/17-14:32:04.513216 

[**] [112:4:1] (spp_arpspoof) Attempted ARP cache overwrite attack [**]
10/17-14:32:05.524666 

[**] [112:4:1] (spp_arpspoof) Attempted ARP cache overwrite attack [**]
10/17-14:32:06.548669 

[**] [1:1000001:1] ICMP Flood Attack Detected [**]
[Classification: Generic ICMP event] [Priority: 3] 
10/17-14:32:16.221335 :: -> ff02::1:ff97:4b80
IPV6-ICMP TTL:255 TOS:0x0 ID:0 IpLen:40 DgmLen:72

[**] [1:1000001:1] ICMP Flood Attack Detected [**]
[Classification: Generic ICMP event] [Priority: 3] 
10/17-14:32:16.381377 :: -> ff02::1:ff07:7d0c
IPV6-ICMP TTL:255 TOS:0x0 ID:0 IpLen:40 DgmLen:72

[**] [1:1000001:1] ICMP Flood Attack Detected [**]
[Classification: Generic ICMP event] [Priority: 3] 
10/17-14:32:17.892020 fe80::73f8:e68b:6597:4b80 -> ff02::2
IPV6-ICMP TTL:255 TOS:0x0 ID:0 IpLen:40 DgmLen:48

[**] [1:1000001:1] ICMP Flood Attack Detected [**]
[Classification: Generic ICMP event] [Priority: 3] 
10/17-14:32:17.892049 fe80::c302:cd7c:8a07:7d0c -> ff02::2
IPV6-ICMP TTL:255 TOS:0x0 ID:0 IpLen:40 DgmLen:48

[**] [112:4:1] (spp_arpspoof) Attempted ARP cache overwrite attack [**]
10/17-14:32:20.545289 

[**] [112:4:1] (spp_arpspoof) Attempted ARP cache overwrite attack [**]
10/17-14:32:20.598677 

[**] [112:4:1] (spp_arpspoof) Attempted ARP cache overwrite attack [**]
10/17-14:32:21.108672 

[**] [112:4:1] (spp_arpspoof) Attempted ARP cache overwrite attack [**]
10/17-14:32:21.556665 

[**] [1:1000001:1] ICMP Flood Attack Detected [**]
[Classification: Generic ICMP event] [Priority: 3] 
10/17-14:32:21.892439 fe80::73f8:e68b:6597:4b80 -> ff02::2
IPV6-ICMP TTL:255 TOS:0x0 ID:0 IpLen:40 DgmLen:48

[**] [1:1000001:1] ICMP Flood Attack Detected [**]
[Classification: Generic ICMP event] [Priority: 3] 
10/17-14:32:21.892475 fe80::c302:cd7c:8a07:7d0c -> ff02::2
IPV6-ICMP TTL:255 TOS:0x0 ID:0 IpLen:40 DgmLen:48

[**] [112:4:1] (spp_arpspoof) Attempted ARP cache overwrite attack [**]
10/17-14:32:22.580674 

[**] [1:123000:0] Testing DNP3 Snort DIRECT OPERATE [**]
[Priority: 0] 
10/17-14:32:23.772535 172.16.0.2:42197 -> 192.168.0.5:20000
TCP TTL:128 TOS:0x0 ID:49743 IpLen:20 DgmLen:67 DF
***AP*** Seq: 0x63600A5F  Ack: 0xC799C51A  Win: 0x401  TcpLen: 20

[**] [1:1000001:1] ICMP Flood Attack Detected [**]
[Classification: Generic ICMP event] [Priority: 3] 
10/17-14:32:25.892919 fe80::73f8:e68b:6597:4b80 -> ff02::2
IPV6-ICMP TTL:255 TOS:0x0 ID:0 IpLen:40 DgmLen:48

[**] [1:1000001:1] ICMP Flood Attack Detected [**]
[Classification: Generic ICMP event] [Priority: 3] 
10/17-14:32:25.892956 fe80::c302:cd7c:8a07:7d0c -> ff02::2
IPV6-ICMP TTL:255 TOS:0x0 ID:0 IpLen:40 DgmLen:48

[**] [1:123000:0] Testing DNP3 Snort DIRECT OPERATE [**]
[Priority: 0] 
10/17-14:32:37.876208 172.16.0.2:42197 -> 192.168.0.5:20000
TCP TTL:128 TOS:0x0 ID:49746 IpLen:20 DgmLen:67 DF
***AP*** Seq: 0x63600A7A  Ack: 0xC799C539  Win: 0x400  TcpLen: 20

[**] [1:123000:0] Testing DNP3 Snort DIRECT OPERATE [**]
[Priority: 0] 
10/17-14:32:51.176977 172.16.0.2:54887 -> 192.168.0.5:20000
TCP TTL:128 TOS:0x0 ID:49748 IpLen:20 DgmLen:67 DF
***AP*** Seq: 0x1CA914D5  Ack: 0xC0176105  Win: 0x3FF  TcpLen: 20

[**] [112:4:1] (spp_arpspoof) Attempted ARP cache overwrite attack [**]
10/17-14:32:52.641571 

[**] [112:4:1] (spp_arpspoof) Attempted ARP cache overwrite attack [**]
10/17-14:32:53.652666 

[**] [112:4:1] (spp_arpspoof) Attempted ARP cache overwrite attack [**]
10/17-14:32:54.676675 

[**] [112:4:1] (spp_arpspoof) Attempted ARP cache overwrite attack [**]
10/17-14:32:56.099025 

[**] [112:4:1] (spp_arpspoof) Attempted ARP cache overwrite attack [**]
10/17-14:32:56.180668 

[**] [1:1000001:1] ICMP Flood Attack Detected [**]
[Classification: Generic ICMP event] [Priority: 3] 
10/17-14:33:01.469409 :: -> ff02::1:ff07:7d0c
IPV6-ICMP TTL:255 TOS:0x0 ID:0 IpLen:40 DgmLen:72

[**] [1:1000001:1] ICMP Flood Attack Detected [**]
[Classification: Generic ICMP event] [Priority: 3] 
10/17-14:33:01.565362 :: -> ff02::1:ff97:4b80
IPV6-ICMP TTL:255 TOS:0x0 ID:0 IpLen:40 DgmLen:72

[**] [1:123000:0] Testing DNP3 Snort DIRECT OPERATE [**]
[Priority: 0] 
10/17-14:33:02.458462 172.16.0.2:33385 -> 192.168.0.5:20000
TCP TTL:128 TOS:0x0 ID:49749 IpLen:20 DgmLen:67 DF
***AP*** Seq: 0x2919C469  Ack: 0xE8937235  Win: 0x3FE  TcpLen: 20

[**] [1:1000001:1] ICMP Flood Attack Detected [**]
[Classification: Generic ICMP event] [Priority: 3] 
10/17-14:33:02.892319 fe80::c302:cd7c:8a07:7d0c -> ff02::2
IPV6-ICMP TTL:255 TOS:0x0 ID:0 IpLen:40 DgmLen:48

[**] [1:1000001:1] ICMP Flood Attack Detected [**]
[Classification: Generic ICMP event] [Priority: 3] 
10/17-14:33:02.892350 fe80::73f8:e68b:6597:4b80 -> ff02::2
IPV6-ICMP TTL:255 TOS:0x0 ID:0 IpLen:40 DgmLen:48

[**] [1:1000001:1] ICMP Flood Attack Detected [**]
[Classification: Generic ICMP event] [Priority: 3] 
10/17-14:33:06.895496 fe80::c302:cd7c:8a07:7d0c -> ff02::2
IPV6-ICMP TTL:255 TOS:0x0 ID:0 IpLen:40 DgmLen:48

[**] [1:1000001:1] ICMP Flood Attack Detected [**]
[Classification: Generic ICMP event] [Priority: 3] 
10/17-14:33:06.895522 fe80::73f8:e68b:6597:4b80 -> ff02::2
IPV6-ICMP TTL:255 TOS:0x0 ID:0 IpLen:40 DgmLen:48

[**] [1:123000:0] Testing DNP3 Snort DIRECT OPERATE [**]
[Priority: 0] 
10/17-14:33:08.052278 172.16.0.2:33385 -> 192.168.0.5:20000
TCP TTL:128 TOS:0x0 ID:49750 IpLen:20 DgmLen:67 DF
***AP*** Seq: 0x2919C484  Ack: 0xE8937254  Win: 0x3FE  TcpLen: 20

[**] [1:1000001:1] ICMP Flood Attack Detected [**]
[Classification: Generic ICMP event] [Priority: 3] 
10/17-14:33:10.895802 fe80::c302:cd7c:8a07:7d0c -> ff02::2
IPV6-ICMP TTL:255 TOS:0x0 ID:0 IpLen:40 DgmLen:48

[**] [1:1000001:1] ICMP Flood Attack Detected [**]
[Classification: Generic ICMP event] [Priority: 3] 
10/17-14:33:10.895831 fe80::73f8:e68b:6597:4b80 -> ff02::2
IPV6-ICMP TTL:255 TOS:0x0 ID:0 IpLen:40 DgmLen:48

[**] [1:123000:0] Testing DNP3 Snort DIRECT OPERATE [**]
[Priority: 0] 
10/17-14:33:15.692516 172.16.0.2:50927 -> 192.168.0.5:20000
TCP TTL:128 TOS:0x0 ID:49751 IpLen:20 DgmLen:67 DF
***AP*** Seq: 0xE1018C76  Ack: 0x3D7515DC  Win: 0x401  TcpLen: 20

[**] [1:123000:0] Testing DNP3 Snort DIRECT OPERATE [**]
[Priority: 0] 
10/17-14:33:20.209298 172.16.0.2:50927 -> 192.168.0.5:20000
TCP TTL:128 TOS:0x0 ID:49753 IpLen:20 DgmLen:67 DF
***AP*** Seq: 0xE1018C91  Ack: 0x3D7515FB  Win: 0x401  TcpLen: 20

[**] [112:4:1] (spp_arpspoof) Attempted ARP cache overwrite attack [**]
10/17-14:33:20.756663 

[**] [112:4:1] (spp_arpspoof) Attempted ARP cache overwrite attack [**]
10/17-14:33:25.099216 

[**] [1:123000:0] Testing DNP3 Snort DIRECT OPERATE [**]
[Priority: 0] 
10/17-14:33:32.239333 172.16.0.2:42197 -> 192.168.0.5:20000
TCP TTL:128 TOS:0x0 ID:49756 IpLen:20 DgmLen:75 DF
***AP*** Seq: 0x63600AA7  Ack: 0xC799C603  Win: 0x400  TcpLen: 20

[**] [1:123000:0] Testing DNP3 Snort DIRECT OPERATE [**]
[Priority: 0] 
10/17-14:33:45.427802 172.16.0.2:54887 -> 192.168.0.5:20000
TCP TTL:128 TOS:0x0 ID:49759 IpLen:20 DgmLen:67 DF
***AP*** Seq: 0x1CA91502  Ack: 0xC01761BC  Win: 0x3FF  TcpLen: 20

[**] [1:1000001:1] ICMP Flood Attack Detected [**]
[Classification: Generic ICMP event] [Priority: 3] 
10/17-14:33:46.749447 :: -> ff02::1:ff97:4b80
IPV6-ICMP TTL:255 TOS:0x0 ID:0 IpLen:40 DgmLen:72

[**] [1:1000001:1] ICMP Flood Attack Detected [**]
[Classification: Generic ICMP event] [Priority: 3] 
10/17-14:33:46.877426 :: -> ff02::1:ff07:7d0c
IPV6-ICMP TTL:255 TOS:0x0 ID:0 IpLen:40 DgmLen:72

[**] [1:1000001:1] ICMP Flood Attack Detected [**]
[Classification: Generic ICMP event] [Priority: 3] 
10/17-14:33:47.891997 fe80::73f8:e68b:6597:4b80 -> ff02::2
IPV6-ICMP TTL:255 TOS:0x0 ID:0 IpLen:40 DgmLen:48

[**] [1:1000001:1] ICMP Flood Attack Detected [**]
[Classification: Generic ICMP event] [Priority: 3] 
10/17-14:33:47.902888 fe80::c302:cd7c:8a07:7d0c -> ff02::2
IPV6-ICMP TTL:255 TOS:0x0 ID:0 IpLen:40 DgmLen:48

[**] [112:4:1] (spp_arpspoof) Attempted ARP cache overwrite attack [**]
10/17-14:33:50.452669 

[**] [1:1000001:1] ICMP Flood Attack Detected [**]
[Classification: Generic ICMP event] [Priority: 3] 
10/17-14:33:51.896455 fe80::c302:cd7c:8a07:7d0c -> ff02::2
IPV6-ICMP TTL:255 TOS:0x0 ID:0 IpLen:40 DgmLen:48

[**] [1:1000001:1] ICMP Flood Attack Detected [**]
[Classification: Generic ICMP event] [Priority: 3] 
10/17-14:33:51.896462 fe80::73f8:e68b:6597:4b80 -> ff02::2
IPV6-ICMP TTL:255 TOS:0x0 ID:0 IpLen:40 DgmLen:48

[**] [1:1000001:1] ICMP Flood Attack Detected [**]
[Classification: Generic ICMP event] [Priority: 3] 
10/17-14:33:55.895660 fe80::c302:cd7c:8a07:7d0c -> ff02::2
IPV6-ICMP TTL:255 TOS:0x0 ID:0 IpLen:40 DgmLen:48

[**] [1:1000001:1] ICMP Flood Attack Detected [**]
[Classification: Generic ICMP event] [Priority: 3] 
10/17-14:33:55.895661 fe80::73f8:e68b:6597:4b80 -> ff02::2
IPV6-ICMP TTL:255 TOS:0x0 ID:0 IpLen:40 DgmLen:48

[**] [112:4:1] (spp_arpspoof) Attempted ARP cache overwrite attack [**]
10/17-14:33:58.770286 

[**] [112:4:1] (spp_arpspoof) Attempted ARP cache overwrite attack [**]
10/17-14:33:59.796674 

[**] [112:4:1] (spp_arpspoof) Attempted ARP cache overwrite attack [**]
10/17-14:34:00.820664 

[**] [112:4:1] (spp_arpspoof) Attempted ARP cache overwrite attack [**]
10/17-14:34:05.786373 

[**] [112:4:1] (spp_arpspoof) Attempted ARP cache overwrite attack [**]
10/17-14:34:06.804669 

[**] [112:4:1] (spp_arpspoof) Attempted ARP cache overwrite attack [**]
10/17-14:34:07.828668 

[**] [112:4:1] (spp_arpspoof) Attempted ARP cache overwrite attack [**]
10/17-14:34:13.794404 

[**] [112:4:1] (spp_arpspoof) Attempted ARP cache overwrite attack [**]
10/17-14:34:14.804675 

[**] [112:4:1] (spp_arpspoof) Attempted ARP cache overwrite attack [**]
10/17-14:34:15.828675 

[**] [112:4:1] (spp_arpspoof) Attempted ARP cache overwrite attack [**]
10/17-14:34:21.099714 

[**] [112:4:1] (spp_arpspoof) Attempted ARP cache overwrite attack [**]
10/17-14:34:21.428677 

[**] [112:4:1] (spp_arpspoof) Attempted ARP cache overwrite attack [**]
10/17-14:34:29.826489 

[**] [112:4:1] (spp_arpspoof) Attempted ARP cache overwrite attack [**]
10/17-14:34:30.836673 

[**] [1:1000001:1] ICMP Flood Attack Detected [**]
[Classification: Generic ICMP event] [Priority: 3] 
10/17-14:34:31.089466 :: -> ff02::1:ff97:4b80
IPV6-ICMP TTL:255 TOS:0x0 ID:0 IpLen:40 DgmLen:72

[**] [1:1000001:1] ICMP Flood Attack Detected [**]
[Classification: Generic ICMP event] [Priority: 3] 
10/17-14:34:31.805511 :: -> ff02::1:ff07:7d0c
IPV6-ICMP TTL:255 TOS:0x0 ID:0 IpLen:40 DgmLen:72

[**] [112:4:1] (spp_arpspoof) Attempted ARP cache overwrite attack [**]
10/17-14:34:31.860669 

[**] [1:1000001:1] ICMP Flood Attack Detected [**]
[Classification: Generic ICMP event] [Priority: 3] 
10/17-14:34:32.096720 fe80::73f8:e68b:6597:4b80 -> ff02::2
IPV6-ICMP TTL:255 TOS:0x0 ID:0 IpLen:40 DgmLen:48

[**] [1:1000001:1] ICMP Flood Attack Detected [**]
[Classification: Generic ICMP event] [Priority: 3] 
10/17-14:34:32.892383 fe80::c302:cd7c:8a07:7d0c -> ff02::2
IPV6-ICMP TTL:255 TOS:0x0 ID:0 IpLen:40 DgmLen:48

[**] [1:1000001:1] ICMP Flood Attack Detected [**]
[Classification: Generic ICMP event] [Priority: 3] 
10/17-14:34:35.895586 fe80::73f8:e68b:6597:4b80 -> ff02::2
IPV6-ICMP TTL:255 TOS:0x0 ID:0 IpLen:40 DgmLen:48

[**] [1:1000001:1] ICMP Flood Attack Detected [**]
[Classification: Generic ICMP event] [Priority: 3] 
10/17-14:34:36.892758 fe80::c302:cd7c:8a07:7d0c -> ff02::2
IPV6-ICMP TTL:255 TOS:0x0 ID:0 IpLen:40 DgmLen:48

[**] [1:1000001:1] ICMP Flood Attack Detected [**]
[Classification: Generic ICMP event] [Priority: 3] 
10/17-14:34:39.895038 fe80::73f8:e68b:6597:4b80 -> ff02::2
IPV6-ICMP TTL:255 TOS:0x0 ID:0 IpLen:40 DgmLen:48

[**] [1:1000001:1] ICMP Flood Attack Detected [**]
[Classification: Generic ICMP event] [Priority: 3] 
10/17-14:34:40.893232 fe80::c302:cd7c:8a07:7d0c -> ff02::2
IPV6-ICMP TTL:255 TOS:0x0 ID:0 IpLen:40 DgmLen:48

[**] [112:4:1] (spp_arpspoof) Attempted ARP cache overwrite attack [**]
10/17-14:35:01.922662 

[**] [112:4:1] (spp_arpspoof) Attempted ARP cache overwrite attack [**]
10/17-14:35:02.932667 

[**] [112:4:1] (spp_arpspoof) Attempted ARP cache overwrite attack [**]
10/17-14:35:03.956664 

[**] [112:4:1] (spp_arpspoof) Attempted ARP cache overwrite attack [**]
10/17-14:35:21.100181 

[**] [112:4:1] (spp_arpspoof) Attempted ARP cache overwrite attack [**]
10/17-14:35:21.588684 
